# Supplementary material for: Temporal Integration of Motion Streaks in Migraine
Source: Vision (Basel). 2018 Jul 13;2(3):27. doi: 10.3390/vision2030027 (PMC6836222; doi:10.3390/vision2030027)
Supplement: Supplementary file 1 [file vision-02-00027-s001.zip]

Archive with 563 entries (403 files):
- supplementary information/migraineQUmainExperiment.xls
- supplementary information/migraineQUStreakAppendixExperiment1.xls
- supplementary information/migraineQUStreakAppendixExperiment2.xls
- supplementary information/results/
- supplementary information/results/resultsObs1/
- supplementary information/results/resultsObs1/allResponsesObs1.txt
- supplementary information/results/resultsObs10/
- supplementary information/results/resultsObs10/allResponsesObs10.txt
- supplementary information/results/resultsObs11/
- supplementary information/results/resultsObs11/allResponsesObs11.txt
- supplementary information/results/resultsObs12/
- supplementary information/results/resultsObs12/allResponsesObs12.txt
- supplementary information/results/resultsObs13/
- supplementary information/results/resultsObs13/allResponsesObs13.txt
- supplementary information/results/resultsObs14/
- supplementary information/results/resultsObs14/allResponsesObs14.txt
- supplementary information/results/resultsObs15/
- supplementary information/results/resultsObs15/allResponsesObs15.txt
- supplementary information/results/resultsObs16/
- supplementary information/results/resultsObs16/allResponsesObs16.txt
- supplementary information/results/resultsObs17/
- supplementary information/results/resultsObs17/allResponsesObs17.txt
- supplementary information/results/resultsObs18/
- supplementary information/results/resultsObs18/allResponsesObs18.txt
- supplementary information/results/resultsObs19/
- supplementary information/results/resultsObs19/allResponsesObs19.txt
- supplementary information/results/resultsObs2/
- supplementary information/results/resultsObs2/allResponsesObs2.txt
- supplementary information/results/resultsObs20/
- supplementary information/results/resultsObs20/allResponsesObs20.txt
- supplementary information/results/resultsObs21/
- supplementary information/results/resultsObs21/allResponsesObs21.txt
- supplementary information/results/resultsObs22/
- supplementary information/results/resultsObs22/allResponsesObs22.txt
- supplementary information/results/resultsObs23/
- supplementary information/results/resultsObs23/allResponsesObs23.txt
- supplementary information/results/resultsObs24/
- supplementary information/results/resultsObs24/allResponsesObs24.txt
- supplementary information/results/resultsObs25/
- supplementary information/results/resultsObs25/allResponsesObs25.txt
- supplementary information/results/resultsObs26/
- supplementary information/results/resultsObs26/allResponsesObs26.txt
- supplementary information/results/resultsObs27/
- supplementary information/results/resultsObs27/allResponsesObs27.txt
- supplementary information/results/resultsObs28/
- supplementary information/results/resultsObs28/allResponsesObs28.txt
- supplementary information/results/resultsObs29/
- supplementary information/results/resultsObs29/allResponsesObs29.txt
- supplementary information/results/resultsObs3/
- supplementary information/results/resultsObs3/allResponsesObs3.txt
- supplementary information/results/resultsObs30/
- supplementary information/results/resultsObs30/allResponsesObs30.txt
- supplementary information/results/resultsObs31/
- supplementary information/results/resultsObs31/allResponsesObs31.txt
- supplementary information/results/resultsObs32/
- supplementary information/results/resultsObs32/allResponsesObs32.txt
- supplementary information/results/resultsObs33/
- supplementary information/results/resultsObs33/allResponsesObs33.txt
- supplementary information/results/resultsObs34/
- supplementary information/results/resultsObs34/allResponsesObs34.txt
- supplementary information/results/resultsObs35/
- supplementary information/results/resultsObs35/allResponsesObs35.txt
- supplementary information/results/resultsObs36/
- supplementary information/results/resultsObs36/allResponsesObs36.txt
- supplementary information/results/resultsObs37/
- supplementary information/results/resultsObs37/allResponsesObs37.txt
- supplementary information/results/resultsObs38/
- supplementary information/results/resultsObs38/allResponsesObs38.txt
- supplementary information/results/resultsObs39/
- supplementary information/results/resultsObs39/allResponsesObs39.txt
- supplementary information/results/resultsObs4/
- supplementary information/results/resultsObs4/allResponsesObs4.txt
- supplementary information/results/resultsObs40/
- supplementary information/results/resultsObs40/allResponsesObs40.txt
- supplementary information/results/resultsObs41/
- supplementary information/results/resultsObs41/allResponsesObs41.txt
- supplementary information/results/resultsObs42/
- supplementary information/results/resultsObs42/allResponsesObs42.txt
- supplementary information/results/resultsObs43/
- supplementary information/results/resultsObs43/allResponsesObs43.txt
- supplementary information/results/resultsObs44/
- supplementary information/results/resultsObs44/allResponsesObs44.txt
- supplementary information/results/resultsObs45/
- supplementary information/results/resultsObs45/allResponsesObs45.txt
- supplementary information/results/resultsObs46/
- supplementary information/results/resultsObs46/allResponsesObs46.txt
- supplementary information/results/resultsObs47/
- supplementary information/results/resultsObs47/allResponsesObs47.txt
- supplementary information/results/resultsObs48/
- supplementary information/results/resultsObs48/allResponsesObs48.txt
- supplementary information/results/resultsObs49/
- supplementary information/results/resultsObs49/allResponsesObs49.txt
- supplementary information/results/resultsObs5/
- supplementary information/results/resultsObs5/allResponsesObs5.txt
- supplementary information/results/resultsObs50/
- supplementary information/results/resultsObs50/allResponsesObs50.txt
- supplementary information/results/resultsObs51/
- supplementary information/results/resultsObs51/allResponsesObs51.txt
- supplementary information/results/resultsObs52/
- supplementary information/results/resultsObs52/allResponsesObs52.txt
- supplementary information/results/resultsObs6/
- supplementary information/results/resultsObs6/allResponsesObs6.txt
- supplementary information/results/resultsObs7/
- supplementary information/results/resultsObs7/allResponsesObs7.txt
- supplementary information/results/resultsObs8/
- supplementary information/results/resultsObs8/allResponsesObs8.txt
- supplementary information/results/resultsObs9/
- supplementary information/results/resultsObs9/allResponsesObs9.txt
- supplementary information/results/resultsObs99/
- supplementary information/results/resultsObs99/allResponsesObs99.txt
- supplementary information/resultsmark2/
- supplementary information/resultsmark2/resultsObs1/
- supplementary information/resultsmark2/resultsObs1/allResponsesObs1.txt
- supplementary information/resultsmark2/resultsObs10/
- supplementary information/resultsmark2/resultsObs10/allResponsesObs10.txt
- supplementary information/resultsmark2/resultsObs11/
- supplementary information/resultsmark2/resultsObs11/allResponsesObs11.txt
- supplementary information/resultsmark2/resultsObs12/
- supplementary information/resultsmark2/resultsObs12/allResponsesObs12.txt
- supplementary information/resultsmark2/resultsObs13/
- supplementary information/resultsmark2/resultsObs13/allResponsesObs13.txt
- supplementary information/resultsmark2/resultsObs14/
- supplementary information/resultsmark2/resultsObs14/allResponsesObs14.txt
- supplementary information/resultsmark2/resultsObs15/
- supplementary information/resultsmark2/resultsObs15/allResponsesObs15.txt
- supplementary information/resultsmark2/resultsObs16/
- supplementary information/resultsmark2/resultsObs16/allResponsesObs16.txt
- supplementary information/resultsmark2/resultsObs17/
- supplementary information/resultsmark2/resultsObs17/allResponsesObs17.txt
- supplementary information/resultsmark2/resultsObs18/
- supplementary information/resultsmark2/resultsObs18/allResponsesObs18.txt
- supplementary information/resultsmark2/resultsObs19/
- supplementary information/resultsmark2/resultsObs19/allResponsesObs19.txt
- supplementary information/resultsmark2/resultsObs2/
- supplementary information/resultsmark2/resultsObs2/allResponsesObs2.txt
- supplementary information/resultsmark2/resultsObs20/
- supplementary information/resultsmark2/resultsObs20/allResponsesObs20.txt
- supplementary information/resultsmark2/resultsObs21/
- supplementary information/resultsmark2/resultsObs21/allResponsesObs21.txt
- supplementary information/resultsmark2/resultsObs22/
- supplementary information/resultsmark2/resultsObs22/allResponsesObs22.txt
- supplementary information/resultsmark2/resultsObs23/
- supplementary information/resultsmark2/resultsObs23/allResponsesObs23.txt
- supplementary information/resultsmark2/resultsObs24/
- supplementary information/resultsmark2/resultsObs24/allResponsesObs24.txt
- supplementary information/resultsmark2/resultsObs25/
- supplementary information/resultsmark2/resultsObs25/allResponsesObs25.txt
- supplementary information/resultsmark2/resultsObs26/
- supplementary information/resultsmark2/resultsObs26/allResponsesObs26.txt
- supplementary information/resultsmark2/resultsObs27/
- supplementary information/resultsmark2/resultsObs27/allResponsesObs27.txt
- supplementary information/resultsmark2/resultsObs28/
- supplementary information/resultsmark2/resultsObs28/allResponsesObs28.txt
- supplementary information/resultsmark2/resultsObs29/
- supplementary information/resultsmark2/resultsObs29/allResponsesObs29.txt
- supplementary information/resultsmark2/resultsObs3/
- supplementary information/resultsmark2/resultsObs3/allResponsesObs3.txt
- supplementary information/resultsmark2/resultsObs30/
- supplementary information/resultsmark2/resultsObs30/allResponsesObs30.txt
- supplementary information/resultsmark2/resultsObs31/
- supplementary information/resultsmark2/resultsObs31/allResponsesObs31.txt
- supplementary information/resultsmark2/resultsObs32/
- supplementary information/resultsmark2/resultsObs32/allResponsesObs32.txt
- supplementary information/resultsmark2/resultsObs33/
- supplementary information/resultsmark2/resultsObs33/allResponsesObs33.txt
- supplementary information/resultsmark2/resultsObs34/
- supplementary information/resultsmark2/resultsObs34/allResponsesObs34.txt
- supplementary information/resultsmark2/resultsObs35/
- supplementary information/resultsmark2/resultsObs35/allResponsesObs35.txt
- supplementary information/resultsmark2/resultsObs36/
- supplementary information/resultsmark2/resultsObs36/allResponsesObs36.txt
- supplementary information/resultsmark2/resultsObs37/
- supplementary information/resultsmark2/resultsObs37/allResponsesObs37.txt
- supplementary information/resultsmark2/resultsObs38/
- supplementary information/resultsmark2/resultsObs38/allResponsesObs38.txt
- supplementary information/resultsmark2/resultsObs39/
- supplementary information/resultsmark2/resultsObs39/allResponsesObs39.txt
- supplementary information/resultsmark2/resultsObs4/
- supplementary information/resultsmark2/resultsObs4/allResponsesObs4.txt
- supplementary information/resultsmark2/resultsObs40/
- supplementary information/resultsmark2/resultsObs40/allResponsesObs40.txt
- supplementary information/resultsmark2/resultsObs41/
- supplementary information/resultsmark2/resultsObs41/allResponsesObs41.txt
- supplementary information/resultsmark2/resultsObs42/
- supplementary information/resultsmark2/resultsObs42/allResponsesObs42.txt
- supplementary information/resultsmark2/resultsObs5/
- supplementary information/resultsmark2/resultsObs5/allResponsesObs5.txt
- supplementary information/resultsmark2/resultsObs6/
- supplementary information/resultsmark2/resultsObs6/allResponsesObs6.txt
- supplementary information/resultsmark2/resultsObs7/
- supplementary information/resultsmark2/resultsObs7/allResponsesObs7.txt
- supplementary information/resultsmark2/resultsObs8/
- supplementary information/resultsmark2/resultsObs8/allResponsesObs8.txt
- supplementary information/resultsmark2/resultsObs9/
- supplementary information/resultsmark2/resultsObs9/allResponsesObs9.txt
- supplementary information/resultsmark2/resultsObs99/
- supplementary information/resultsmark2/resultsObs99/allResponsesObs99.txt
- supplementary information/resultsmark3/
- supplementary information/resultsmark3/resultsObs1/
- supplementary information/resultsmark3/resultsObs1/allResponsesObs1Block1.txt
- supplementary information/resultsmark3/resultsObs1/allResponsesObs1Block2.txt
- supplementary information/resultsmark3/resultsObs1/allResponsesObs1Block3.txt
- supplementary information/resultsmark3/resultsObs1/allResponsesObs1Block4.txt
- supplementary information/resultsmark3/resultsObs1/allResponsesObs1Block5.txt
- supplementary information/resultsmark3/resultsObs10/
- supplementary information/resultsmark3/resultsObs10/allResponsesObs10Block1.txt
- supplementary information/resultsmark3/resultsObs10/allResponsesObs10Block2.txt
- supplementary information/resultsmark3/resultsObs10/allResponsesObs10Block3.txt
- supplementary information/resultsmark3/resultsObs10/allResponsesObs10Block4.txt
- supplementary information/resultsmark3/resultsObs10/allResponsesObs10Block5.txt
- supplementary information/resultsmark3/resultsObs11/
- supplementary information/resultsmark3/resultsObs11/allResponsesObs11Block1.txt
- supplementary information/resultsmark3/resultsObs11/allResponsesObs11Block2.txt
- supplementary information/resultsmark3/resultsObs11/allResponsesObs11Block3.txt
- supplementary information/resultsmark3/resultsObs11/allResponsesObs11Block4.txt
- supplementary information/resultsmark3/resultsObs11/allResponsesObs11Block5.txt
- supplementary information/resultsmark3/resultsObs12/
- supplementary information/resultsmark3/resultsObs12/allResponsesObs12Block1.txt
- supplementary information/resultsmark3/resultsObs12/allResponsesObs12Block2.txt
- supplementary information/resultsmark3/resultsObs12/allResponsesObs12Block3.txt
- supplementary information/resultsmark3/resultsObs12/allResponsesObs12Block4.txt
- supplementary information/resultsmark3/resultsObs12/allResponsesObs12Block5.txt
- supplementary information/resultsmark3/resultsObs13/
- supplementary information/resultsmark3/resultsObs13/allResponsesObs13Block1.txt
- supplementary information/resultsmark3/resultsObs13/allResponsesObs13Block2.txt
- supplementary information/resultsmark3/resultsObs13/allResponsesObs13Block3.txt
- supplementary information/resultsmark3/resultsObs13/allResponsesObs13Block4.txt
- supplementary information/resultsmark3/resultsObs13/allResponsesObs13Block5.txt
- supplementary information/resultsmark3/resultsObs14/
- supplementary information/resultsmark3/resultsObs14/allResponsesObs14Block1.txt
- supplementary information/resultsmark3/resultsObs14/allResponsesObs14Block2.txt
- supplementary information/resultsmark3/resultsObs14/allResponsesObs14Block3.txt
- supplementary information/resultsmark3/resultsObs14/allResponsesObs14Block4.txt
- supplementary information/resultsmark3/resultsObs14/allResponsesObs14Block5.txt
- supplementary information/resultsmark3/resultsObs15/
- supplementary information/resultsmark3/resultsObs15/allResponsesObs15Block1.txt
- supplementary information/resultsmark3/resultsObs15/allResponsesObs15Block2.txt
- supplementary information/resultsmark3/resultsObs15/allResponsesObs15Block3.txt
- supplementary information/resultsmark3/resultsObs15/allResponsesObs15Block4.txt
- supplementary information/resultsmark3/resultsObs15/allResponsesObs15Block5.txt
- supplementary information/resultsmark3/resultsObs16/
- supplementary information/resultsmark3/resultsObs16/allResponsesObs16Block1.txt
- supplementary information/resultsmark3/resultsObs16/allResponsesObs16Block2.txt
- supplementary information/resultsmark3/resultsObs16/allResponsesObs16Block3.txt
- supplementary information/resultsmark3/resultsObs16/allResponsesObs16Block4.txt
- supplementary information/resultsmark3/resultsObs16/allResponsesObs16Block5.txt
- supplementary information/resultsmark3/resultsObs17/
- supplementary information/resultsmark3/resultsObs17/allResponsesObs17Block1.txt
- supplementary information/resultsmark3/resultsObs17/allResponsesObs17Block2.txt
- supplementary information/resultsmark3/resultsObs17/allResponsesObs17Block3.txt
- supplementary information/resultsmark3/resultsObs17/allResponsesObs17Block4.txt
- supplementary information/resultsmark3/resultsObs17/allResponsesObs17Block5.txt
- supplementary information/resultsmark3/resultsObs18/
- supplementary information/resultsmark3/resultsObs18/allResponsesObs18Block1.txt
- supplementary information/resultsmark3/resultsObs18/allResponsesObs18Block2.txt
- supplementary information/resultsmark3/resultsObs18/allResponsesObs18Block3.txt
- supplementary information/resultsmark3/resultsObs18/allResponsesObs18Block4.txt
- supplementary information/resultsmark3/resultsObs18/allResponsesObs18Block5.txt
- supplementary information/resultsmark3/resultsObs19/
- supplementary information/resultsmark3/resultsObs19/allResponsesObs19Block1.txt
- supplementary information/resultsmark3/resultsObs19/allResponsesObs19Block2.txt
- supplementary information/resultsmark3/resultsObs19/allResponsesObs19Block3.txt
- supplementary information/resultsmark3/resultsObs19/allResponsesObs19Block4.txt
- supplementary information/resultsmark3/resultsObs19/allResponsesObs19Block5.txt
- supplementary information/resultsmark3/resultsObs2/
- supplementary information/resultsmark3/resultsObs2/allResponsesObs2Block1.txt
- supplementary information/resultsmark3/resultsObs2/allResponsesObs2Block2.txt
- supplementary information/resultsmark3/resultsObs2/allResponsesObs2Block3.txt
- supplementary information/resultsmark3/resultsObs2/allResponsesObs2Block4.txt
- supplementary information/resultsmark3/resultsObs2/allResponsesObs2Block5.txt
- supplementary information/resultsmark3/resultsObs20/
- supplementary information/resultsmark3/resultsObs20/allResponsesObs20Block1.txt
- supplementary information/resultsmark3/resultsObs20/allResponsesObs20Block2.txt
- supplementary information/resultsmark3/resultsObs20/allResponsesObs20Block3.txt
- supplementary information/resultsmark3/resultsObs20/allResponsesObs20Block4.txt
- supplementary information/resultsmark3/resultsObs20/allResponsesObs20Block5.txt
- supplementary information/resultsmark3/resultsObs21/
- supplementary information/resultsmark3/resultsObs21/allResponsesObs21Block1.txt
- supplementary information/resultsmark3/resultsObs21/allResponsesObs21Block2.txt
- supplementary information/resultsmark3/resultsObs21/allResponsesObs21Block3.txt
- supplementary information/resultsmark3/resultsObs21/allResponsesObs21Block4.txt
- supplementary information/resultsmark3/resultsObs21/allResponsesObs21Block5.txt
- supplementary information/resultsmark3/resultsObs22/
- supplementary information/resultsmark3/resultsObs22/allResponsesObs22Block1.txt
- supplementary information/resultsmark3/resultsObs22/allResponsesObs22Block2.txt
- supplementary information/resultsmark3/resultsObs22/allResponsesObs22Block3.txt
- supplementary information/resultsmark3/resultsObs22/allResponsesObs22Block4.txt
- supplementary information/resultsmark3/resultsObs22/allResponsesObs22Block5.txt
- supplementary information/resultsmark3/resultsObs23/
- supplementary information/resultsmark3/resultsObs23/allResponsesObs23Block1.txt
- supplementary information/resultsmark3/resultsObs23/allResponsesObs23Block2.txt
- supplementary information/resultsmark3/resultsObs23/allResponsesObs23Block3.txt
- supplementary information/resultsmark3/resultsObs23/allResponsesObs23Block4.txt
- supplementary information/resultsmark3/resultsObs23/allResponsesObs23Block5.txt
- supplementary information/resultsmark3/resultsObs24/
- supplementary information/resultsmark3/resultsObs24/allResponsesObs24Block1.txt
- supplementary information/resultsmark3/resultsObs24/allResponsesObs24Block2.txt
- supplementary information/resultsmark3/resultsObs24/allResponsesObs24Block3.txt
- supplementary information/resultsmark3/resultsObs24/allResponsesObs24Block4.txt
- supplementary information/resultsmark3/resultsObs24/allResponsesObs24Block5.txt
[truncated: 263 more entries]
