# Supplementary material for: Temporal Integration of Motion Streaks in Migraine
Source: Vision (Basel). 2018 Jul 13;2(3):27. doi: 10.3390/vision2030027 (PMC6836222; doi:10.3390/vision2030027)
Supplement: Supplementary file 1 [file vision-02-00027-s001.zip › supplementary information/migraineQUmainExperiment.xls]

## Sheet: Sheet1
obs	headache	4:72 hours	2+ characteristics	nausea/photo	total number	monthly number	perceptual	visual disturbance	somatosensory disturbance	speech disturbance	3 characteristics	health history	head trauma	stroke	infection	other brain event	with 2 years	freq increase	severity increase	change since event	headche 1 year before event	pro migraine	pro MO	pro MA	pro headache	age when started	current migraine?	current migraine	warning?	within 3 days	medication	most recent	triggers:	hunger	dehydration	food specific	alcohol	caffeine	menstruation	contraceptive	weather	smoke/pollen	vision	scent	sound	stress	sleep/fatigue	physical activity	other
1		1	1	1	5 or more	less than 1		1	1	1	1		0	0	0	0	0	0	0	0	0	0	0	1	0	16		0	0	0	0	2 weeks		0	1	0	0	0	0	0	0	0	1	0	0	1	0	1	0
2		1	1	1	5 or more	less than 1		1	0	0	1		0	0	0	0	0	0	0	0	0	0	0	0	0	21		0	0	0	0	2 months		1	1	0	1	0	0	0	0	0	1	0	0	0	1	0	0
3		1	1	1	5 or more	1 to 3		1	0	0	0		0	0	0	0	0	0	0	0	0	1	0	0	0	15		0	0	0	0	8 days ago		1	1	0	0	0	1	0	0	0	1	0	0	1	1	0	0
4		1	1	1	5 or more	less than 1		1	0	0	1		0	0	0	0	0	0	0	0	0	0	0	1	0	30		0	0	0	0	18 months ago		0	0	0	0	0	0	0	0	0	1	0	1	1	0	0	narrow horizontal blinds
5		1	1	1	5 or more	3 to 10		1	0	0	1		0	0	0	0	0	0	0	0	0	1	0	1	0	15		0	0	0	1	2 weeks		1	1	0	1	0	0	0	0	0	1	0	1	1	1	0	0
6		1	1	1	5 or more	less than 1		1	1	1	1		0	1	0	1	0	0	0	0	1	0	0	1	0	10		0	0	0	0	1 month		0	0	0	0	0	0	0	0	0	1	0	0	1	1	0	0
7		1	1	1	5 or more	less than 1		1	0	0	1		0	0	0	0	0	0	0	0	0	1	1	1	0	11		0	1	0	0	4 months		0	0	0	0	1	1	0	0	0	1	0	0	0	1	0	0
8		1	0	1	0	0		1	1	0	1		0	0	0	0	0	0	0	0	0	0	0	0	vestibular migraine	18		0	0	0	0	8-10 days		1	1	0	1	0	0	1	0	0	1	0	0	0	1	0	0
9		1	1	1	5 or more	1 to 3		0	1	1	1		0	0	0	car accident severe whiplash	0	0	1	0	0	0	0	0	0	13		0	0	0	0	2 weeks		0	1	0	0	0	0	0	0	0	0	0	1	1	0	0	0
10		1	1	1	5 or more	3 to 10		1	1	0	0		0	0	0	0	0	0	0	0	0	1	0	0	0	12		0	0	0	0	5 - 6 days		0	0	0	0	0	1	1	0	0	0	0	0	1	1	0	0
11		0	1	1	0	0		1	0	1	1		0	0	0	0	0	0	0	0	0	1	0	0	0	10		0	1	0	0	7-9 months		0	1	0	0	0	0	0	0	0	1	0	1	1	0	0	0
12		1	1	1	2 to 4	less than 1		1	0	0	0		0	0	0	0	0	0	0	0	0	1	0	0	0	na		0	0	0	1	1 month		0	0	0	0	0	0	1	0	0	0	0	0	1	1	0	0
13		0	1	1	5 or more	1 to 3		1	0	0	0		0	0	0	0	0	0	0	0	0	1	1	0	0	8		0	0	0	1	2-3 weeks		1	1	1	1	0	1	0	1	0	1	0	0	1	1	1	0
14		1	1	1	5 or more	more than 10		1	1	1	1		0	0	0	0	0	0	0	0	0	1	0	1	0	10		0	1	1	1	3-4 days		1	1	1	1	1	1	0	0	0	1	1	1	1	1	1	medication overuse
15		1	1	1	5 or more	less than 1		1	1	1	1		0	0	0	0	0	0	0	0	0	0	0	0	abdominal migraines	14		0	0	0	1	months		1	1	1	1	1	1	0	1	0	1	1	0	1	0	0	0
16		1	1	1	5 or more	1 to 3		0	0	0	0		0	0	0	0	0	0	0	0	0	1	0	0	0	14		0	0	0	0	6 days		1	0	0	0	0	0	0	0	0	0	1	0	1	1	0	0
17		1	1	1	5 or more	1 to 3		1	0	0	1		0	0	0	0	0	0	0	0	0	1	0	0	na	8		0	0	0	0	1 week		1	1	1	0	0	1	0	0	0	1	1	0	1	0	0	0
18		1	1	1	5 or more	3 to 10		1	1	0	1		1	1	1	1	1	1	1	1	1	0	0	0	0	na (see sheet)		0	0	0	0	1week		0	1	0	0	0	0	0	1	0	0	1	1	1	1	0	0
19		1	1	1	5 or more	1 to 3		1	1	1	1		0	0	0	0	0	0	0	0	0	1	0	0	cluster headache	7 years		0	0	0	1	5 days		1	1	1	0	0	1	0	0	0	1	1	1	1	1	1	0
20		0	1	1	0	0		0	0	0	0		0	0	0	0	0	0	0	0	0	0	0	0	0	na		0	0	0	0	9 days		0	1	0	0	0	0	0	0	0	1	0	0	1	0	0	0
21		1	1	1	5 or more	1 to 3		1	1	0	1		0	0	0	0	0	0	0	0	0	1	0	1	0	10		0	0	0	0	2 weeks		1	1	1	0	0	0	0	1	0	1	1	0	0	1	0	0
22		1	1	1	5 or more	1 to 3		1	0	0	1		0	0	0	0	0	0	0	0	0	1	0	0	0	14		0	0	0	0	6 days		1	1	0	0	0	0	0	0	1	1	1	0	0	0	0	0
23		1	1	1	5 or more	1 to 3		1	0	0	1		0	0	0	0	0	0	0	0	0	0	0	0	0	16		0	0	0	0	3 weeks		1	1	0	0	1	0	0	0	1	1	1	0	1	1	0	0
24		1	1	1	5 or more	3 to 10		1	0	0	0		0	0	0	0	0	0	0	0	0	1	1	0	0	14		1	1	1	1	2 days		0	1	0	0	0	0	0	0	0	1	0	0	1	1	0	0
25		1	1	1	5 or more	1 to 3		1	1	0	1		0	0	0	0	0	0	0	0	0	1	0	0	0	23		0	1	0	0	2 weeks		1	1	0	1	0	0	0	0	1	1	0	1	1	1	0	0
26		1	1	1	5 or more	3 to 10		0	0	1	0		0	0	0	bad neck injury - not-so-severe	0	0	0	0	1	0	0	0	0	na		0	0	1	1	1 day		1	1	0	1	1	0	0	0	0	1	1	0	1	1	0	0
27		1	1	1	5 or more	less than 1		1	0	0	0		0	0	0	0	0	0	0	0	0	0	0	0	0	18		0	0	0	0	2 months		0	0	0	1	0	0	0	0	0	1	0	0	0	1	0	0
28		1	1	1	5 or more	less than 1		0	0	0	0		0	0	0	0	0	0	0	0	0	1	0	0	0	15		0	0	0	0	2 weeks		0	0	0	0	0	1	1	1	0	0	0	0	0	0	0	air travel
29		1	1	1	1 to 2	less than 1		1	0	0	0		0	0	0	0	0	0	0	0	0	0	0	0	0	16		0	0	0	0	na		0	1	0	1	1	1	0	0	0	1	0	0	1	1	0	intense heat
30		1	1	1	5 or more	1 to 3		0	0	0	0		0	0	0	0	0	0	0	0	0	0	0	0	Tension Headache	na		0	0	0	1	7 days		0	0	0	1	0	1	0	0	0	0	0	0	1	1	0	neckache/shoulderache
31		1	0	1	0	0		0	0	0	0		0	0	0	0	0	0	0	0	0	0	0	0	0	na		0	0	0	0	1 month		1	1	0	0	0	1	1	0	0	0	0	0	1	1	0	0
32		0	0	0	0	0		0	0	0	0		0	0	0	0	0	0	0	0	0	0	0	0	0	na		0	0	0	0	na		0	0	0	0	0	0	0	0	0	0	0	0	0	0	0	0
33		0	0	0	0	0		0	0	0	0		0	0	0	0	0	0	0	0	0	0	0	0	0	na		0	0	0	0	na		0	0	0	0	0	0	0	0	0	0	0	0	0	0	0	0
34		0	1	0	0	0		0	0	0	0		0	0	0	0	0	0	0	0	0	0	0	0	0	na		0	0	0	0	2-3 weeks		0	1	0	1	0	0	0	0	0	0	0	1	1	0	0	0
35		1	1	0	0	0		0	0	0	0		0	0	0	0	0	0	0	0	0	0	0	0	0	na		0	0	0	0	6 weeks		1	1	0	0	0	0	0	0	1	0	0	0	0	0	0	0
36		1	0	0	0	0		0	0	0	0		0	0	0	0	0	0	0	0	0	0	0	0	0	na		0	0	0	0	7 days		0	1	0	0	0	0	0	1	0	0	0	0	0	1	0	loud children
37		0	0	0	0	0		0	0	0	0		0	0	0	0	0	0	0	0	0	0	0	0	0	na		0	0	0	0	na		0	0	0	0	1	1	0	0	0	1	0	0	0	0	0	0
38		0	0	0	0	0		0	0	0	0		0	0	0	0	0	0	0	0	0	0	0	0	0	na		0	0	0	0	na		0	0	0	0	0	0	0	0	0	0	0	0	0	0	0	0
39		0	1	0	0	0		0	0	0	0		0	0	0	0	0	0	0	0	0	0	0	0	0	na		0	0	0	0	na		0	1	0	0	0	0	0	0	0	1	0	0	0	0	0	0
40		0	0	0	0	0		0	0	0	0		0	0	0	0	0	0	0	0	0	0	0	0	0	na		0	0	0	0	na		0	0	0	0	0	0	0	0	0	0	0	0	0	0	0	0
41		0	0	0	0	0		0	0	0	0		0	0	0	0	0	0	0	0	0	0	0	0	0	na		0	0	0	0	2 months		0	1	0	0	0	0	0	0	0	0	0	0	1	0	0	0
42		0	0	0	0	0		0	0	0	0		0	0	0	0	0	0	0	0	0	0	0	0	0	na		0	0	0	0	na		0	0	0	1	0	0	0	1	0	0	0	0	0	0	0	0
43		0	1	0	0	0		0	0	0	0		0	0	0	0	0	0	0	0	0	0	0	0	0	na		0	0	0	0	1 week		0	1	0	0	0	0	0	0	0	1	0	0	1	1	0	0
44		0	0	0	0	0		1	0	0	0		0	0	0	0	0	0	0	0	0	0	0	0	0	na		0	0	0	0	na		0	1	0	0	1	0	1	0	0	1	0	0	0	0	0	0
45		0	0	na	0	0		0	0	0	0		0	0	0	0	0	0	0	0	0	0	0	0	na	na		0	0	0	0	1 and a half months		0	1	0	0	1	0	0	1	0	0	0	1	1	1	0	0
46		0	0	0	0	0		0	0	0	0		0	0	0	0	0	0	0	0	0	0	0	0	0	na		0	0	0	0	na		0	0	0	0	0	0	0	0	0	1	1	0	1	1	0	0
47		0	0	0	0	0		0	0	0	0		0	0	0	0	0	0	0	0	0	0	0	0	0	na		0	0	0	0	na		0	0	0	0	0	0	0	0	0	0	0	0	0	0	0	0
48		0	0	0	0	0		0	0	0	0		0	0	0	0	0	0	0	0	0	0	0	0	0	na		0	0	0	0	1 month		1	0	0	0	0	0	0	0	0	0	0	0	0	1	0	0
49		0	0	0	0	0		1	1	0	0		0	0	0	0	0	0	0	0	0	0	0	0	0	na		0	0	0	0	na		0	0	0	0	0	0	0	0	0	0	0	0	0	0	0	0
50		0	0	0	0	0		0	0	0	0		0	0	0	0	0	0	0	0	0	0	0	0	0	na		0	0	0	0	na		0	0	0	0	0	0	0	0	0	0	0	0	1	0	0	0
51		0	0	1	0	0		0	0	0	0		0	0	0	0	0	0	0	0	0	0	0	0	0	na		0	0	0	0	8months		0	1	0	1	0	0	0	1	0	1	0	0	1	0	0	0
52		0	0	0	0	0		0	0	0	0		0	0	0	0	0	0	0	0	0	0	0	0	0	na		0	0	0	0	na		0	0	0	0	0	0	0	0	0	0	0	0	0	0	0	0
53		0	0	0	0	0		0	0	0	0		0	0	0	0	0	0	0	0	0	0	0	0	0	na		0	0	0	0	na		0	1	0	0	0	0	0	0	0	0	0	0	0	0	0	0
54		0	0	0	0	0		0	0	0	0		0	0	0	0	0	0	0	0	0	0	0	0	0	na		0	0	0	0	na		0	0	0	0	0	0	0	0	0	0	0	0	0	0	0	0
55		0	0	0	0	0		0	0	0	0		0	0	0	0	0	0	0	0	0	0	0	0	0	na		0	0	0	0	5 days		0	0	0	1	1	0	0	0	0	1	0	0	0	1	0	0
56		0	0	0	0	0		0	0	0	0		0	0	0	0	0	0	0	0	0	0	0	0	0	na		0	0	0	0	na		0	0	0	0	0	0	0	0	0	0	0	0	0	0	0	0
57		0	0	0	0	0		1	0	0	0		0	0	0	0	0	0	0	0	0	0	0	0	0	na		0	0	0	0	na		0	0	0	0	0	0	0	0	0	0	0	0	0	0	0	0
58		0	1	0	0	0		1	0	0	0		0	0	0	0	0	0	0	0	0	0	0	0	0	na		0	0	0	0	1 week		1	1	0	0	0	0	0	0	1	1	0	0	1	1	0	0
59		1	1	1	1 to 2	less than 1		0	0	0	0		0	0	0	0	0	0	0	0	0	0	0	0	0	na		0	0	0	0	1 hour		0	0	0	0	0	1	0	0	0	0	1	0	0	1	0	0
60		0	0	0	0	0		0	0	0	0		0	0	0	0	0	0	0	0	0	0	0	0	0	na		0	0	0	0	na		0	1	0	0	0	0	0	0	0	1	0	0	0	0	0	0
[truncated: 27 more columns]
