# Supplementary material for: Temporal Integration of Motion Streaks in Migraine
Source: Vision (Basel). 2018 Jul 13;2(3):27. doi: 10.3390/vision2030027 (PMC6836222; doi:10.3390/vision2030027)
Supplement: Supplementary file 1 [file vision-02-00027-s001.zip › supplementary information/migraineQUStreakAppendixExperiment1.xls]

## Sheet: Sheet1
obs	headache	4:72 hours	2+ characteristics	nausea/photo	total number	monthly number	perceptual	visual disturbance	somatosensory disturbance	speech disturbance	3 characteristics	health history	head trauma	stroke	infection	other brain event	with 2 years	freq increase	severity increase	change since event	headche 1 year before event	pro migraine	pro MO	pro MA	pro headache	age when started	current migraine?	current migraine	warning?	within 3 days	medication	most recent	triggers:	hunger	dehydration	food specific	alcohol	caffeine	menstruation	contraceptive	weather	smoke/pollen	vision	scent	sound	stress	sleep/fatigue	physical activity	other
1		1	1	0	0	0		1	1	0	0		0	0	0	0	0	0	0	0	0	0	0	0	0	na	1	0	0	1	0	6 hours		1	1	0	1	0	0	0	1	1	1	1	1	1	1	1	0
2		1	1	1	5 or more	1 to 3		0	1	0	0		0	0	0	0	0	0	0	0	0	1	0	0	0	14	2	0	0	0	0	one month		0	0	0	0	1	0	1	1	0	1	0	1	1	1	0	0
3		1	1	0	0	0		0	0	0	0		0	0	0	0	0	0	0	0	0	0	0	0	0	na	3	0	0	1	0	2 days		0	1	0	1	0	0	1	0	1	1	1	0	1	0	0	0
4		1	1	1	5 or more	more than 10		1	0	0	1		0	0	0	0	0	0	0	0	0	0	0	1	0	16	4	0	0	0	0	2 months		1	0	0	0	0	0	0	0	0	1	1	0	1	0	0	steam, clammy air
5		1	1	0	0	0		1	0	0	0		0	0	0	0	0	0	0	0	0	1	0	0	0	11	5	0	0	0	0	1 week		1	1	1	0	0	0	0	0	0	0	0	0	1	1	0	0
6		1	1	0	0	0		0	0	0	0		0	0	0	0	0	0	0	0	0	0	0	0	0	na	6	0	0	0	0	na		1	1	0	0	0	0	0	0	0	1	0	0	1	0	0	0
7		1	1	0	0	0		0	0	0	0		0	0	0	0	0	0	0	0	0	0	0	0	0	na	7	0	0	0	0	9 days		0	1	0	1	0	0	0	0	1	0	0	0	1	1	0	0
8		1	1	1	5 or more	3 to 10		1	0	0	1		1	0	0	0	0	0	0	0	0	1	0	1	0	18	8	0	0	1	0	5 hours		0	0	0	1	0	1	1	1	1	0	0	0	1	0	0	0
9		1	1	1	5 or more	1 to 3		1	1	0	1		0	0	0	0	0	0	0	0	0	0	0	1	0	9	9	0	0	0	0	one week		0	1	0	0	0	0	0	1	0	1	0	0	1	1	0	0
10		1	1	1	5 or more	1 to 3		0	0	0	0		0	0	0	0	0	0	0	0	0	0	0	0	0	na	10	1	0	1	0	an hour		0	1	0	0	0	0	1	1	0	1	0	0	1	1	1	0
11		0	1	0	0	0		0	0	0	0		0	0	0	0	0	0	0	0	0	0	0	0	0	na	11	0	0	0	0	na		0	1	0	1	1	0	0	0	0	0	0	0	0	0	0	0
12		1	1	1	5 or more	1 to 3		1	1	0	0		0	0	0	0	0	0	0	0	0	0	0	0	0	na	12	0	0	0	0	2 weeks		1	1	0	1	0	1	0	1	0	1	0	0	1	1	0	0
13		0	1	1	2 to 4	1 to 3		1	0	0	1		0	0	0	0	0	0	0	0	0	1	0	0	0	12 or 13	13	0	0	0	0	week		0	1	0	0	1	1	0	0	0	0	0	0	0	1	0	0
14		1	1	1	2 to 4	less than 1		1	0	0	0		0	0	0	0	0	0	0	0	0	0	0	1	0	17	14	0	0	0	0	3 months		0	0	0	0	1	0	1	0	0	1	0	0	0	0	0	0
15		1	1	1	5 or more	3 to 10		1	0	0	1		0	0	0	0	0	0	0	0	0	1	0	0	0	15	15	0	1	1	0	15 hours		0	0	1	0	1	0	1	1	0	1	0	1	1	1	0	0
16		1	1	0	2 to 4	1 to 3		0	0	0	0		0	0	0	0	0	0	0	0	0	0	0	0	0	na	16	0	0	0	0	5 days		1	1	0	1	1	0	0	0	0	1	1	0	1	0	0	0
17		1	1	1	2 to 4	less than 1		0	0	0	0		0	0	0	0	0	0	0	0	0	0	0	0	0	na	17	1	0	0	0	2 months		0	1	0	0	0	1	0	0	1	0	0	0	1	1	0	0
18		1	1	1	5 or more	3 to 10		1	1	0	1		0	0	0	0	0	0	0	0	0	0	0	0	cluster headache	na	18	1	1	0	1	5 days		0	1	0	0	0	1	0	1	0	1	1	0	1	1	0	0
19		1	1	1	2 to 4	1 to 3		1	0	0	0		0	0	0	0	0	0	0	0	0	0	0	0	0	na	19	0	0	0	0	na		0	1	0	0	0	0	0	0	0	1	0	0	1	0	0	0
20		1	1	1	5 or more	3 to 10		1	0	0	1		1	0	0	0	0	0	1	0	1	0	0	0	0	10	20	0	0	0	0	2 weeks		1	1	0	1	0	0	0	0	0	0	0	0	1	1	0	0
21		1	1	0	0	0		0	0	0	0		0	0	0	0	0	0	0	0	0	0	0	0	0	na	21	0	1	1	0	4 hours		1	1	0	0	0	0	0	0	0	1	0	0	1	0	0	0
22		1	1	1	2 to 4	3 to 10		1	0	0	0		0	0	0	0	0	0	0	0	0	0	0	0	0	na	22	0	1	1	0	2 days		1	1	0	1	0	0	1	0	0	1	1	0	1	1	0	0
23		1	1	1	5 or more	less than 1		1	0	0	1		0	0	0	0	0	0	0	0	0	0	0	0	0	na	23	0	0	1	0	2 days		0	1	0	1	0	1	1	0	0	1	0	1	1	1	0	0
24		1	1	0	0	0		1	0	0	1		0	0	0	0	0	0	0	0	0	0	0	1	0	12	24	0	0	0	0	few weeks		1	1	0	0	0	0	0	0	0	0	0	0	1	0	0	0
25		1	1	0	0	0		1	1	0	0		0	0	0	0	0	0	0	0	0	0	0	0	0	na	25	0	0	0	0	7 weeks		0	1	0	0	0	0	0	0	0	0	0	0	1	1	0	0
26		1	1	1	5 or more	3 to 10		0	1	0	na		0	0	0	0	0	0	0	0	0	0	0	0	0	9	26	0	0	0	0	1-2 months		0	1	1	0	1	1	0	0	1	1	1	0	1	1	0	0
27		1	1	1	5 or more	more than 10		1	1	0	1		1	0	0	0	1	1	1	1	0	1	0	0	0	18	27	1	1	1	0	everyday		1	1	1	0	1	1	0	0	0	1	0	0	1	1	1	0
28		0	1	0	2 to 4	1 to 3		0	0	0	0		0	0	0	0	0	0	0	0	0	0	0	0	0	na	28	0	0	0	0	1 week		0	1	0	0	0	0	0	1	1	0	1	0	0	1	0	brght sunlight, being too hot
29		0	0	0	0	0		0	0	0	0		0	0	0	0	0	0	0	0	0	0	0	0	0	na	29	0	0	0	0	na		0	0	0	0	0	0	0	0	0	0	0	0	0	0	0	0
30		1	1	1	5 or more	1 to 3		0	0	0	0		0	0	0	0	0	0	0	0	0	1	1	0	0	25	30	0	0	0	0	1 month		0	1	0	1	0	0	0	1	0	0	0	0	0	1	0	0
31		0	0	1	0	0		0	0	0	0		0	0	0	0	0	0	0	0	0	0	0	0	0	na	31	0	0	0	0	2 weeks		0	1	0	0	1	0	0	0	0	1	0	0	1	0	0	0
32		0	1	1	5 or more	1 to 3		0	1	0	1		0	0	0	0	0	0	0	0	0	0	0	0	0	na	32	0	0	0	0	week		0	1	0	0	0	0	0	1	1	0	0	0	1	1	0	0
33		1	1	1	5 or more	less than 1		1	0	0	0		0	0	0	0	0	0	0	0	0	1	0	1	0	15	33	0	0	0	0	12 months		1	1	0	0	0	0	0	0	0	0	0	0	1	1	0	0
34		0	0	0	0	0		0	0	0	0		0	0	0	0	0	0	0	0	0	0	0	0	0	na	34	0	0	0	0	na		0	0	0	0	0	0	0	0	0	0	0	0	0	0	0	0
35		0	1	1	2 to 4	1 to 3		1	0	0	0		0	0	0	0	0	0	0	0	0	0	0	0	0	na	35	0	0	1	1	12 hours		0	0	0	1	1	1	1	1	0	0	0	0	0	1	1	0
36		0	1	0	0	0		0	0	0	0		0	0	0	0	0	0	0	0	0	0	0	0	0	na	36	0	0	0	0	1 month		0	1	0	0	0	0	0	0	0	0	0	0	1	1	0	0
37		0	1	0	0	0		0	0	0	0		0	0	0	0	0	0	0	0	0	0	0	0	0	na	37	0	0	0	0	2 weeks		0	1	0	0	0	0	0	0	1	0	0	0	0	0	1	0
38		1	1	0	0	0		0	0	0	0		0	0	0	0	0	0	0	0	0	0	0	0	0	na	38	0	0	0	0	2 weeks		0	0	0	0	0	0	0	0	0	0	0	0	0	0	0	0
39		1	1	1	5 or more	less than 1		1	1	0	0		0	0	0	0	0	0	0	0	0	0	0	0	0	12	39	1	0	1	0	current		0	1	0	0	1	0	0	0	0	1	0	1	0	1	1	0
40		1	1	0	0	0		0	0	0	0		0	0	0	0	0	0	0	0	0	0	0	0	0	na	40	0	0	1	0	2 days ago		1	1	0	0	0	1	0	0	0	0	0	1	0	1	0	0
41		0	1	1	5 or more	more than 10		1	0	0	0		0	0	0	0	0	0	0	0	0	0	0	0	0	na	41	0	1	0	0	na		0	1	0	0	0	1	0	0	1	1	0	0	1	0	0	0
42		0	0	0	0	0		0	0	0	0		0	0	0	0	0	0	0	0	0	0	0	0	0	na	42	0	0	0	0	month		0	1	0	1	0	0	0	0	0	0	0	0	0	1	0	0
43		1	1	1	5 or more	less than 1		1	1	1	1		0	0	0	0	0	0	0	0	0	0	0	1	0	17	43	0	0	0	0	6 weeks		0	1	0	0	1	0	1	1	0	1	0	0	1	1	0	0
44		0	1	1	2 to 4	less than 1		0	0	0	0		0	0	0	0	0	0	0	0	0	0	0	0	0	na	44	0	0	0	0	na		0	0	0	0	0	0	0	1	0	0	0	0	0	0	0	0
45		0	0	1	0	0		0	0	0	0		0	0	0	0	0	0	0	0	0	0	0	0	0	na		0	0	0	0	na		0	1	0	1	0	0	0	0	0	0	0	0	0	1	0	0
46		0	0	1	2 to 4	less than 1		0	0	0	0		0	0	0	0	0	0	0	0	0	0	0	0	0	na		0	0	0	0	na		0	1	0	0	0	0	0	0	0	0	0	0	0	0	0	0
47		0	1	0	0	0		1	0	0	0		0	0	0	0	0	0	0	0	0	0	0	0	0	na		0	0	0	0	2 months		0	1	0	0	1	1	0	0	1	1	0	0	1	1	0	0
48		0	0	0	0	0		0	0	0	0		0	0	0	0	0	0	0	0	0	0	0	0	0	na		0	0	0	0	na		0	0	0	0	0	0	0	0	0	0	0	0	0	0	0	0
49		1	1	1	2 to 4	less than 1		0	0	0	0		0	0	0	0	0	0	0	0	0	0	0	0	0	na		0	0	0	0	3 weeks		0	1	0	0	0	0	0	1	0	1	0	0	0	1	0	0
50		1	0	0	0	0		0	0	0	0		0	0	0	0	0	0	0	0	0	0	0	0	0	na		0	0	0	0	2 months		0	0	0	0	0	1	0	0	0	0	0	0	0	0	0	0
51		1	0	0	0	0		0	0	0	0		0	0	0	0	0	0	0	0	0	0	0	0	0	na		0	0	0	0	2 months		0	0	0	0	0	0	0	0	0	0	0	0	1	0	0	0
52		0	0	0	0	0		0	0	0	0		0	0	0	0	0	0	0	0	0	0	0	0	0	na		0	0	0	0	na		0	0	0	0	0	0	0	0	0	0	0	0	0	0	0	0
[truncated: 12 more columns]
