# Supplementary material for: Temporal Integration of Motion Streaks in Migraine
Source: Vision (Basel). 2018 Jul 13;2(3):27. doi: 10.3390/vision2030027 (PMC6836222; doi:10.3390/vision2030027)
Supplement: Supplementary file 1 [file vision-02-00027-s001.zip › supplementary information/migraineQUStreakAppendixExperiment2.xls]

## Sheet: Sheet1
obs	headache	4:72 hours	2+ characteristics	nausea/photo	total number	monthly number	perceptual	visual disturbance	somatosensory disturbance	speech disturbance	3 characteristics	health history	head trauma	stroke	infection	other brain event	with 2 years	freq increase	severity increase	change since event	headche 1 year before event	pro migraine	pro MO	pro MA	pro headache	age when started	current migraine?	current migraine	warning?	within 3 days	medication	most recent	triggers:	hunger	dehydration	food specific	alcohol	caffeine	menstruation	contraceptive	weather	smoke/pollen	vision	scent	sound	stress	sleep/fatigue	physical activity	other
1		1	1	1	1 o 2	less than 1		1	1	0	0		0	0	0	0	0	0	0	0	0	0	0	0	0	na		0	0	0	0	5 minutes		0	1	0	0	1	0	0	0	0	1	0	1	1	1	0	0
2		1	1	0	none	never		0	0	0	0		0	0	0	undiagnosed neck pain	0	1	1	0	0	0	0	0	yes, undiagnosed at present	na		0	0	0	0	5 days		1	1	0	0	0	1	0	1	0	1	0	0	1	1	0	0
3		0	1	0	none	never		0	0	0	0		0	0	0	0	0	0	0	0	0	0	0	0	0	na		0	0	1	0	two days ago		0	1	0	0	0	0	0	1	0	1	0	0	1	0	0	anxiety
4		0	0	0	none	never		0	0	0	0		1	0	0	0	0	0	0	0	0	0	0	0	0	na		0	0	0	0	na		0	0	0	0	0	0	0	0	0	0	0	0	0	0	0	0
5		1	1	0	none	never		1	0	0	0		0	0	0	0	0	0	0	0	0	0	0	0	0	na		0	0	0	0	1 week		0	0	0	0	0	0	0	0	0	0	0	0	1	1	0	0
6		1	1	1	5 or more	3 to 10		1	0	0	0		0	0	0	0	0	0	0	0	0	1	0	0	iron deficiency	19		0	0	0	1	1 week		0	1	0	0	0	1	1	0	0	1	1	0	1	0	0	0
7		1	1	1	5 or more	3 to 10		1	0	0	0		0	0	0	0	0	0	0	0	0	1	0	0	0	na		0	0	1	0	2 days		0	1	0	1	0	1	1	1	0	1	1	0	0	1	0	0
8		0	1	1	5 or more	less than 1		0	0	0	0		0	0	0	0	0	0	0	0	0	0	0	0	0	na		0	0	0	0	na		0	1	0	1	0	1	0	1	0	0	1	0	0	1	0	0
9		0	0	0	none	never		0	0	0	0		0	0	0	0	0	0	0	0	0	0	0	0	0	na		0	0	0	0	na		0	0	0	0	0	0	0	0	0	0	0	0	0	0	0	0
10		1	1	1	5 or more	1 to 3		0	1	0	0		0	0	0	0	0	0	0	0	0	1	0	0	0	18		0	0	0	1	5 days		1	1	0	1	0	1	0	0	0	0	0	1	1	1	1	0
11		1	1	1	5 or more	3 to 10		1	0	0	1		0	0	0	0	0	0	0	0	0	0	0	0	0	na		0	0	1	0	3 days		1	1	0	0	0	0	0	0	0	0	0	0	1	0	0	0
12		1	1	1	5 or more	1 to 3		0	0	0	0		0	0	0	0	0	0	0	0	0	0	0	0	0	na		0	0	1	0	na		1	1	0	0	0	1	0	1	0	0	0	0	0	1	0	0
13		1	1	0	none	never		0	1	0	0		0	0	0	0	0	0	0	0	0	0	0	0	0	na		0	0	0	0	na		0	0	0	1	1	1	0	0	1	0	0	0	1	1	0	0
14		1	1	1	5 or more	less than 1		0	0	0	0		0	0	0	0	0	0	0	0	0	0	0	0	0	na		0	0	1	0	2 days		0	0	0	0	0	0	0	0	0	1	1	1	0	1	0	0
15		1	1	1	2 to 4	1 to 3		1	0	0	0		0	0	0	0	0	0	0	0	0	1	0	0	0	17		0	1	0	0	1 week		1	1	0	1	0	0	1	0	0	0	0	0	1	1	0	0
16		0	1	0	none	never		0	0	0	0		0	0	0	0	0	0	0	0	0	1	0	0	0	16		1	0	0	0	2 weeks ago		1	1	0	0	0	1	0	0	0	0	0	0	1	0	0	0
17		1	1	0	none	never		1	0	0	0		0	0	0	0	0	0	0	0	0	0	0	0	0	na		0	0	0	0	2 weeks ago		0	1	0	0	0	0	0	0	0	0	0	0	0	0	0	0
18		1	1	1	5 or more	1 to 3		0	1	0	0		0	0	0	0	0	0	0	0	0	0	0	0	0	16		0	0	0	0	2 weeks ago		0	1	0	1	0	1	0	1	0	1	1	1	1	1	0	0
19		1	0	1	none	never		1	0	0	0		0	0	0	0	0	0	0	0	0	0	0	0	0	na		0	0	0	0	5 days		0	1	0	1	0	1	0	0	0	1	0	0	0	1	0	0
20		1	1	1	5 or more	1 to 3		0	0	0	0		0	0	0	0	0	0	0	0	0	0	0	0	0	na		0	0	0	0	2 weeks ago		1	1	1	0	0	0	0	0	0	0	0	0	1	1	0	anxiety
21		1	1	1	5 or more	1 to 3		0	0	0	0		0	0	0	0	0	0	0	0	0	0	0	0	0	na		0	0	0	0	1 week		0	1	0	0	0	1	0	0	0	1	0	0	1	1	0	0
22		0	1	1	2 to 4	less than 1		0	0	0	0		0	0	0	0	0	0	0	0	0	0	0	0	0	na		0	0	0	0	7 months ago		1	0	0	0	0	0	0	0	0	1	0	0	0	1	0	0
23		0	1	1	none	never		1	1	1	1		0	0	0	0	0	0	0	0	0	0	0	0	0	na		0	0	0	0	5 days		0	1	0	1	0	0	0	0	1	1	1	0	1	1	0	0
24		1	1	0	none	never		1	0	0	0		0	0	0	0	0	0	0	0	0	0	0	0	0	na		0	0	0	0	na		0	0	0	1	0	0	0	0	0	0	0	0	0	0	0	0
25		0	1	0	none	never		1	1	0	0		0	0	0	0	0	0	0	0	0	0	0	0	0	na		0	0	1	0	4 days		1	1	0	0	0	0	1	1	0	0	1	0	1	1	0	0
26		0	0	0	none	never		0	0	0	0		0	0	0	0	0	0	0	0	0	0	0	0	0	na		0	0	0	0	na		0	0	0	0	0	0	0	0	0	0	0	0	0	0	0	0
27		1	1	1	5 or more	1 to 3		1	0	1	1		0	0	0	perniclous anemia	0	0	0	0	1	1	0	0	0	15		0	0	1	0	2 days		1	1	1	0	0	1	0	0	0	1	0	0	1	1	0	when overdue for treatment for pernicious anemia
28		1	1	1	5 or more	3 to 10		1	0	0	0		0	0	0	0	0	0	0	0	0	1	0	0	0	na		0	1	1	1	1 day		1	1	1	0	0	1	0	0	1	1	0	0	1	1	0	0
29		1	1	0	none	never		1	0	0	0		0	0	0	0	0	0	0	0	0	0	0	0	0	na		0	0	0	0	2 weeks ago		1	1	0	1	0	0	0	0	0	1	0	0	1	1	0	0
30		1	0	0	none	never		1	0	0	0		0	0	0	0	0	0	0	0	0	0	0	0	0	na		0	0	0	0	na		0	0	0	0	0	0	0	0	0	0	0	0	1	0	0	0
31		1	1	1	5 or more	1 to 3		1	0	0	1		0	0	0	0	0	0	0	0	0	0	0	1	0	15		0	0	0	0	1 month		0	1	0	0	0	1	1	1	0	0	0	0	1	0	0	0
32		1	1	1	5 or more	1 to 3		1	1	1	0		0	0	0	0	0	0	0	0	0	0	0	1	0	13		0	1	1	0	3 days		0	1	0	0	1	0	0	0	0	1	1	0	1	1	1	temperature e.g. Heat
33		0	1	0	none	never		0	0	0	0		0	0	0	0	0	0	0	0	0	0	0	0	0	na		0	0	0	0	2.5 days		1	1	0	0	0	0	0	0	0	0	0	0	0	1	0	0
34		0	0	0	none	never		0	0	0	0		0	0	0	0	0	0	0	0	0	0	0	0	0	na		0	0	0	0	na		0	1	0	0	1	0	0	1	0	0	0	1	1	1	0	0
35		0	0	0	none	never		0	0	0	0		0	0	0	0	0	0	0	0	0	0	0	0	0	na		0	0	0	0	na		1	1	0	0	0	0	0	1	0	0	0	0	1	0	0	0
36		1	1	1	5 or more	1 to 3		1	0	0	0		0	0	0	0	0	0	0	0	0	0	0	0	0	19		0	0	0	0	2 weeks ago		0	0	0	0	0	0	0	0	0	0	0	0	0	1	0	grinding teeth
37		1	1	1	5 or more	1 to 3		1	1	1	1		0	0	0	0	0	0	0	0	0	1	unknown	unknown	cluster headaches	14		0	0	1	1	2 days		1	1	1	1	1	1	0	0	0	1	1	0	1	1	1	0
38		0	0	0	none	never		0	0	0	0		0	0	0	0	0	0	0	0	0	0	0	0	0	na		0	0	0	0	na		0	0	0	1	0	0	0	0	0	0	0	0	0	1	0	0
39		1	1	1	2 to 4	3 to 10		0	0	0	0		0	0	0	0	0	0	0	0	0	0	0	0	0	na		0	0	0	0	1 week		1	1	0	0	1	0	0	0	0	1	0	0	1	1	0	0
40		0	0	0	none	never		0	0	0	0		0	0	0	0	0	0	0	0	0	0	0	0	0	na		0	0	0	0	na		1	0	0	1	0	0	0	0	0	0	0	0	1	0	0	0
41		1	1	1	5 or more	less than 1		1	1	1	1		0	0	0	0	0	0	0	0	0	0	0	1	0	16		0	0	0	0	1 day, but normal headache, not a migraine		0	1	0	0	0	0	0	0	0	1	0	0	1	1	1	0
42		0	0	0	none	never		1	0	0	0		0	0	0	0	0	0	0	0	0	0	0	0	0	na		0	0	0	0	na		1	1	0	1	1	0	0	0	0	0	0	0	1	1	0	0
[truncated: 23 more columns]
