# Supplementary material for: Temporal Integration of Motion Streaks in Migraine
Source: Vision (Basel). 2018 Jul 13;2(3):27. doi: 10.3390/vision2030027 (PMC6836222; doi:10.3390/vision2030027)
Supplement: Supplementary file 1 [file vision-02-00027-s001.zip › supplementary information/results/resultsObs1/allResponsesObs1.txt]

1	4.2584	10	10	90	1	-1	1	1.3954
2	4.2584	5	5	0	1	1	0	3.2045
3	4.2584	5	5	0	2.3438	1	1	2.8322
4	4.2584	10	10	0	5.0313	-1	1	2.0513
5	4.2584	5	5	90	1	-1	1	1.99
6	4.2584	5	5	0	6.375	-1	1	1.9309
7	4.2584	10	10	0	1	-1	1	2.0504
8	4.2584	10	10	90	3.6875	-1	1	2.0449
9	4.2584	5	5	0	1	1	0	2.5758
10	4.2584	10	10	999	5.0313	1	1	2.0644
11	4.2584	5	5	90	1	-1	1	1.8983
12	4.2584	10	10	999	6.375	-1	1	2.8221
13	4.2584	10	10	999	6.375	-1	1	2.0294
14	4.2584	10	10	0	5.0313	-1	1	1.9609
15	4.2584	10	10	999	1	1	1	1.9142
16	4.2584	10	10	0	6.375	1	1	2.0504
17	4.2584	5	5	90	1	1	1	2.7333
18	4.2584	5	5	0	2.3438	-1	1	2.7644
19	4.2584	5	5	0	1	-1	0	2.9064
20	4.2584	5	5	90	1	-1	0	1.8907
21	4.2584	5	5	999	1	-1	1	2.167
22	4.2584	5	5	90	6.375	1	1	1.8291
23	4.2584	5	5	90	1	-1	1	1.9531
24	4.2584	5	5	999	2.3438	-1	1	1.9063
25	4.2584	5	5	90	5.0313	1	1	1.9149
26	4.2584	10	10	999	5.0313	-1	1	1.8941
27	4.2584	10	10	999	3.6875	1	1	1.8261
28	4.2584	5	5	0	5.0313	-1	1	1.9904
29	4.2584	10	10	0	5.0313	1	1	1.612
30	4.2584	5	5	0	2.3438	-1	1	3.0966
31	4.2584	10	10	0	3.6875	-1	1	1.8093
32	4.2584	10	10	999	1	-1	1	2.1292
33	4.2584	10	10	0	1	-1	1	1.8168
34	4.2584	10	10	999	3.6875	1	1	1.7358
35	4.2584	5	5	999	1	-1	1	3.4744
36	4.2584	5	5	999	3.6875	-1	1	2.1991
37	4.2584	10	10	0	6.375	-1	1	1.8679
38	4.2584	10	10	999	6.375	1	1	1.8249
39	4.2584	5	5	0	5.0313	1	1	1.7649
40	4.2584	5	5	999	6.375	-1	1	1.6706
41	4.2584	10	10	0	2.3438	1	1	1.7281
42	4.2584	10	10	0	3.6875	-1	1	1.6877
43	4.2584	10	10	90	5.0313	-1	1	1.897
44	4.2584	5	5	90	2.3438	1	1	2.1139
45	4.2584	10	10	999	5.0313	-1	1	2.2211
46	4.2584	5	5	90	3.6875	1	1	1.8891
47	4.2584	10	10	0	2.3438	1	1	1.8343
48	4.2584	5	5	999	3.6875	-1	1	3.5762
49	4.2584	5	5	0	3.6875	-1	1	1.7256
50	4.2584	10	10	90	5.0313	1	1	1.829
51	4.2584	5	5	0	3.6875	1	1	3.6484
52	4.2584	10	10	90	3.6875	-1	1	2.475
53	4.2584	5	5	90	6.375	-1	1	1.3732
54	4.2584	5	5	90	1	-1	0	3.3868
55	4.2584	5	5	999	5.0313	-1	1	2.3553
56	4.2584	5	5	90	1	-1	1	5.1377
57	4.2584	10	10	90	6.375	1	1	2.0163
58	4.2584	10	10	90	5.0313	1	1	2.0923
59	4.2584	5	5	0	2.3438	1	0	3.3655
60	4.2584	5	5	0	1	-1	1	2.2751
61	4.2584	10	10	90	1	-1	1	1.7411
62	4.2584	5	5	0	3.6875	1	0	1.8279
63	4.2584	5	5	999	3.6875	1	1	5.5865
64	4.2584	10	10	0	1	-1	1	2.1435
65	4.2584	10	10	999	5.0313	-1	1	1.6417
66	4.2584	5	5	0	5.0313	-1	1	1.733
67	4.2584	10	10	90	5.0313	-1	1	1.8443
68	4.2584	10	10	999	6.375	1	1	1.9702
69	4.2584	5	5	90	5.0313	-1	1	1.7678
70	4.2584	10	10	0	3.6875	-1	1	2.1496
71	4.2584	10	10	0	1	1	1	1.8126
72	4.2584	5	5	90	3.6875	1	1	1.7611
73	4.2584	5	5	999	2.3438	1	0	4.0664
74	4.2584	5	5	90	6.375	-1	1	2.004
75	4.2584	10	10	999	6.375	-1	1	2.0996
76	4.2584	5	5	999	3.6875	1	1	2.5355
77	4.2584	5	5	999	3.6875	1	1	1.6256
78	4.2584	5	5	999	6.375	1	1	1.8165
79	4.2584	5	5	999	6.375	1	1	1.7112
80	4.2584	5	5	999	1	-1	0	2.6825
81	4.2584	10	10	999	5.0313	1	1	1.7106
82	4.2584	10	10	0	1	1	1	1.6068
83	4.2584	5	5	999	2.3438	-1	0	2.7348
84	4.2584	10	10	0	2.3438	-1	1	1.8139
85	4.2584	5	5	90	2.3438	1	1	1.8978
86	4.2584	5	5	999	1	1	1	4.1417
87	4.2584	10	10	999	2.3438	1	1	2.1917
88	4.2584	5	5	999	1	1	0	3.9202
89	4.2584	10	10	90	1	1	1	1.8557
90	4.2584	10	10	999	2.3438	1	1	2.9416
91	4.2584	10	10	0	2.3438	1	1	2.2209
92	4.2584	5	5	999	2.3438	-1	1	4.0276
93	4.2584	5	5	999	6.375	-1	1	2.2976
94	4.2584	10	10	999	6.375	-1	1	1.9013
95	4.2584	10	10	999	1	1	1	1.7376
96	4.2584	5	5	999	1	1	1	4.0438
97	4.2584	5	5	999	6.375	-1	1	1.8578
98	4.2584	5	5	999	5.0313	-1	1	1.6549
99	4.2584	10	10	999	3.6875	-1	1	1.3726
100	4.2584	10	10	999	2.3438	-1	1	0.90922
101	4.2584	10	10	0	1	1	1	0.84926
102	4.2584	5	5	90	1	-1	0	2.1608
103	4.2584	10	10	999	6.375	1	1	1.3701
104	4.2584	10	10	999	5.0313	1	1	0.9243
105	4.2584	5	5	999	6.375	1	0	0.89131
106	4.2584	10	10	999	6.375	1	1	1.5462
107	4.2584	5	5	90	2.3438	-1	1	1.5608
108	4.2584	10	10	0	5.0313	-1	1	1.1072
109	4.2584	5	5	999	2.3438	1	1	1.291
110	4.2584	10	10	999	2.3438	1	1	0.85756
111	4.2584	5	5	0	5.0313	1	1	1.0247
112	4.2584	5	5	999	6.375	1	1	1.1405
113	4.2584	5	5	999	1	1	0	3.2191
114	4.2584	10	10	90	3.6875	1	1	1.6391
115	4.2584	5	5	999	3.6875	1	1	1.7174
116	4.2584	10	10	90	6.375	-1	1	1.9573
117	4.2584	5	5	90	5.0313	1	0	2.0599
118	4.2584	10	10	90	3.6875	1	1	1.1327
119	4.2584	10	10	90	2.3438	-1	1	1.0577
120	4.2584	10	10	999	2.3438	-1	1	1.4762
121	4.2584	5	5	999	3.6875	-1	0	1.6011
122	4.2584	5	5	999	1	1	1	2.2171
123	4.2584	5	5	0	2.3438	1	1	1.9171
124	4.2584	10	10	0	5.0313	-1	1	1.0326
125	4.2584	10	10	90	6.375	1	1	0.85756
126	4.2584	5	5	0	2.3438	-1	1	2.3794
127	4.2584	5	5	0	5.0313	-1	0	3.3048
128	4.2584	5	5	0	2.3438	-1	1	1.7693
129	4.2584	10	10	999	6.375	-1	1	1.5462
130	4.2584	5	5	999	6.375	-1	1	1.6522
131	4.2584	10	10	90	3.6875	1	1	1.6628
132	4.2584	5	5	0	2.3438	1	1	2.457
133	4.2584	10	10	999	6.375	-1	1	2.2701
134	4.2584	10	10	999	2.3438	-1	1	1.8349
135	4.2584	5	5	0	3.6875	1	1	1.0493
136	4.2584	5	5	90	1	1	1	0.83254
137	4.2584	10	10	90	2.3438	1	1	1.0081
138	4.2584	5	5	90	2.3438	-1	1	1.1743
139	4.2584	10	10	0	2.3438	1	1	1.033
140	4.2584	5	5	0	3.6875	-1	1	2.3309
141	4.2584	10	10	999	5.0313	1	1	0.88247
142	4.2584	5	5	0	1	-1	1	2.1827
143	4.2584	5	5	0	6.375	-1	1	1.5083
144	4.2584	10	10	999	3.6875	1	1	1.2076
145	4.2584	5	5	90	6.375	1	1	0.98259
146	4.2584	10	10	90	1	-1	1	1.3076
147	4.2584	10	10	0	5.0313	-1	1	1.016
148	4.2584	5	5	999	5.0313	1	1	1.0079
149	4.2584	10	10	0	3.6875	1	1	0.94099
150	4.2584	10	10	0	6.375	-1	1	0.84959
151	4.2584	5	5	0	6.375	-1	1	1.4497
152	4.2584	5	5	0	5.0313	-1	1	1.0659
153	4.2584	10	10	999	2.3438	-1	1	1.116
154	4.2584	5	5	90	2.3438	1	1	1.8823
155	4.2584	5	5	0	3.6875	1	1	2.3078
156	4.2584	10	10	0	1	1	1	1.6361
157	4.2584	5	5	90	6.375	1	1	1.1076
158	4.2584	10	10	999	3.6875	1	1	1.0242
159	4.2584	10	10	0	2.3438	1	1	0.89089
160	4.2584	10	10	90	3.6875	-1	1	0.99924
161	4.2584	10	10	999	6.375	1	1	0.92422
162	4.2584	5	5	0	5.0313	-1	1	1.2822
163	4.2584	10	10	0	5.0313	1	1	0.94087
164	4.2584	5	5	999	5.0313	1	1	1.1326
165	4.2584	10	10	999	3.6875	1	1	0.8826
166	4.2584	5	5	0	6.375	1	1	0.91597
167	4.2584	10	10	0	3.6875	1	1	1.1243
168	4.2584	10	10	999	2.3438	1	1	1.066
169	4.2584	5	5	999	5.0313	-1	1	4.4257
170	4.2584	5	5	90	1	1	1	2.0849
171	4.2584	5	5	0	1	1	0	2.7901
172	4.2584	5	5	999	5.0313	-1	1	1.6462
173	4.2584	10	10	0	5.0313	-1	1	1.3618
174	4.2584	10	10	90	2.3438	-1	1	1.4402
175	4.2584	5	5	90	5.0313	-1	1	1.1739
176	4.2584	5	5	90	6.375	1	1	1.1906
177	4.2584	10	10	0	5.0313	-1	1	1.0576
178	4.2584	10	10	0	6.375	-1	1	0.99094
179	4.2584	10	10	90	6.375	1	1	1.2243
180	4.2584	5	5	0	2.3438	-1	1	5.8753
181	4.2584	10	10	90	3.6875	-1	1	1.4286
182	4.2584	5	5	90	6.375	1	1	1.0326
183	4.2584	5	5	999	2.3438	-1	1	1.3346
184	4.2584	10	10	999	5.0313	1	1	1.0409
185	4.2584	5	5	0	1	-1	0	5.8451
186	4.2584	5	5	90	5.0313	-1	1	1.6313
187	4.2584	5	5	999	1	-1	0	1.678
188	4.2584	10	10	90	2.3438	1	1	1.0993
189	4.2584	5	5	0	3.6875	-1	1	0.99048
190	4.2584	5	5	90	6.375	1	1	0.91594
191	4.2584	5	5	0	1	-1	0	1.041
192	4.2584	5	5	0	3.6875	-1	1	3.7536
193	4.2584	10	10	90	2.3438	-1	1	1.416
194	4.2584	10	10	0	5.0313	-1	0	0.85759
195	4.2584	10	10	90	2.3438	-1	1	1.0488
196	4.2584	5	5	0	6.375	1	0	2.2735
197	4.2584	5	5	0	3.6875	-1	1	1.341
198	4.2584	5	5	999	1	1	1	2.4769
199	4.2584	5	5	0	6.375	-1	0	2.2704
200	4.2584	5	5	999	3.6875	1	0	2.1481
201	4.2584	5	5	90	5.0313	1	1	1.291
202	4.2584	10	10	0	6.375	-1	1	0.97429
203	4.2584	5	5	999	6.375	-1	1	1.1155
204	4.2584	10	10	90	1	1	1	0.87428
205	4.2584	10	10	999	3.6875	-1	1	0.88256
206	4.2584	10	10	0	2.3438	1	1	1.0076
207	4.2584	10	10	90	1	-1	1	1.0577
208	4.2584	5	5	0	6.375	-1	1	1.1076
209	4.2584	10	10	90	5.0313	-1	1	0.91636
210	4.2584	10	10	999	3.6875	1	1	0.87425
211	4.2584	10	10	999	2.3438	1	1	1.0072
212	4.2584	5	5	90	2.3438	1	1	0.95763
213	4.2584	10	10	0	1	1	1	0.92428
214	4.2584	5	5	90	6.375	1	1	0.88299
215	4.2584	5	5	999	3.6875	-1	1	0.94923
216	4.2584	5	5	0	2.3438	-1	1	1.4111
217	4.2584	10	10	0	6.375	-1	1	1.0159
218	4.2584	10	10	90	2.3438	1	1	0.88259
219	4.2584	5	5	90	3.6875	-1	1	1.0826
220	4.2584	5	5	999	6.375	-1	1	1.3071
221	4.2584	10	10	90	1	-1	1	1.3623
222	4.2584	5	5	90	5.0313	-1	1	2.0565
223	4.2584	5	5	0	6.375	1	0	2.9318
224	4.2584	5	5	999	3.6875	-1	1	4.3266
225	4.2584	5	5	999	5.0313	-1	0	2.0968
226	4.2584	5	5	90	6.375	1	1	1.1577
227	4.2584	5	5	90	5.0313	-1	1	1.6956
228	4.2584	5	5	999	6.375	1	1	0.96592
229	4.2584	5	5	0	5.0313	-1	1	1.3248
230	4.2584	10	10	0	3.6875	-1	1	0.9243
231	4.2584	5	5	90	5.0313	1	1	0.91595
232	4.2584	10	10	0	2.3438	-1	1	0.88308
233	4.2584	10	10	90	6.375	1	1	0.84929
234	4.2584	10	10	0	2.3438	-1	1	0.84925
235	4.2584	5	5	90	3.6875	1	1	1.1739
236	4.2584	10	10	0	5.0313	-1	1	0.88258
237	4.2584	10	10	0	2.3438	1	1	0.80754
238	4.2584	10	10	999	3.6875	1	1	0.94095
239	4.2584	10	10	90	3.6875	-1	1	0.84922
240	4.2584	10	10	0	5.0313	1	1	0.97432
241	4.2584	5	5	0	1	-1	1	3.7363
242	4.2584	10	10	999	6.375	-1	1	0.92423
243	4.2584	5	5	999	2.3438	1	0	3.8927
244	4.2584	5	5	0	2.3438	1	1	1.7254
245	4.2584	10	10	999	1	-1	1	1.0076
246	4.2584	5	5	90	5.0313	1	1	1.0744
247	4.2584	5	5	999	6.375	-1	1	1.1077
248	4.2584	10	10	999	2.3438	1	1	1.0243
249	4.2584	5	5	90	2.3438	1	0	2.1625
250	4.2584	5	5	90	6.375	-1	1	1.2822
251	4.2584	5	5	0	3.6875	1	1	1.4577
252	4.2584	10	10	0	1	1	1	0.99099
253	4.2584	5	5	0	3.6875	-1	0	1.1993
254	4.2584	10	10	0	1	1	1	0.95757
255	4.2584	5	5	999	5.0313	1	1	1.0993
256	4.2584	5	5	90	2.3438	1	1	1.3326
257	4.2584	10	10	90	6.375	-1	1	0.93254
258	4.2584	5	5	0	6.375	1	1	1.2243
259	4.2584	5	5	90	6.375	-1	1	1.3964
260	4.2584	10	10	90	5.0313	1	1	1.0076
261	4.2584	10	10	999	2.3438	1	1	0.91593
262	4.2584	10	10	999	2.3438	1	1	0.9322
263	4.2584	5	5	999	1	1	0	1.8539
264	4.2584	5	5	999	1	-1	1	1.5714
265	4.2584	10	10	0	1	-1	1	1.1072
266	4.2584	10	10	90	1	1	1	0.88257
267	4.2584	5	5	999	1	1	0	1.8225
268	4.2584	10	10	999	5.0313	1	1	0.94931
269	4.2584	5	5	999	2.3438	-1	1	3.1114
270	4.2584	10	10	999	5.0313	1	1	0.95754
271	4.2584	5	5	90	3.6875	-1	1	2.4012
272	4.2584	5	5	999	2.3438	1	0	2.9688
273	4.2584	5	5	90	6.375	-1	0	1.6304
274	4.2584	5	5	0	3.6875	1	0	2.2184
275	4.2584	5	5	0	3.6875	1	1	2.3742
276	4.2584	10	10	999	5.0313	1	1	0.99094
277	4.2584	10	10	0	3.6875	1	1	0.99093
278	4.2584	10	10	999	3.6875	-1	1	0.90797
279	4.2584	10	10	90	3.6875	1	1	0.83262
280	4.2584	5	5	999	3.6875	-1	1	1.0076
281	4.2584	5	5	0	2.3438	1	1	2.5762
282	4.2584	10	10	0	1	1	1	1.0743
283	4.2584	5	5	90	2.3438	-1	1	1.0993
284	4.2584	5	5	0	5.0313	-1	1	1.0993
285	4.2584	5	5	999	2.3438	1	1	1.7891
286	4.2584	10	10	0	3.6875	-1	1	1.0492
287	4.2584	10	10	0	2.3438	-1	1	1.0577
288	4.2584	5	5	90	1	1	0	1.2577
289	4.2584	10	10	90	2.3438	1	1	0.86586
290	4.2584	10	10	90	2.3438	1	1	0.85758
291	4.2584	5	5	90	1	1	0	2.3825
292	4.2584	5	5	999	2.3438	1	1	1.2326
293	4.2584	5	5	90	6.375	-1	1	1.3244
294	4.2584	5	5	999	6.375	-1	1	1.1993
295	4.2584	10	10	90	3.6875	-1	1	1.1077
296	4.2584	10	10	90	3.6875	1	1	1.058
297	4.2584	5	5	999	2.3438	1	1	1.6401
298	4.2584	10	10	90	3.6875	-1	1	1.066
299	4.2584	10	10	90	6.375	1	1	1.0655
300	4.2584	10	10	0	6.375	-1	1	1.0493
301	4.2584	5	5	999	5.0313	1	1	1.116
302	4.2584	5	5	0	3.6875	-1	1	0.94049
303	4.2584	5	5	999	5.0313	-1	0	5.7763
304	4.2584	10	10	90	5.0313	1	1	1.6854
305	4.2584	5	5	0	2.3438	1	0	4.3667
306	4.2584	10	10	999	1	1	1	1.823
307	4.2584	5	5	0	6.375	-1	1	1.091
308	4.2584	10	10	999	3.6875	-1	1	2.0071
309	4.2584	5	5	90	5.0313	-1	1	3.5787
310	4.2584	5	5	0	5.0313	1	1	1.9202
311	4.2584	5	5	999	2.3438	-1	1	2.8031
312	4.2584	10	10	999	2.3438	1	1	1.6269
313	4.2584	10	10	90	5.0313	-1	1	1.0993
314	4.2584	10	10	0	6.375	1	1	0.8997
315	4.2584	10	10	90	3.6875	1	1	0.9155
316	4.2584	5	5	0	6.375	1	1	1.368
317	4.2584	5	5	90	3.6875	-1	1	1.0576
318	4.2584	10	10	999	5.0313	1	1	0.96591
319	4.2584	10	10	999	1	1	1	0.94881
320	4.2584	5	5	90	3.6875	-1	1	1.2744
321	4.2584	5	5	999	5.0313	1	1	1.216
322	4.2584	10	10	0	1	-1	1	1.1327
323	4.2584	10	10	90	2.3438	1	1	1.0743
324	4.2584	5	5	90	2.3438	-1	1	1.1488
325	4.2584	10	10	90	5.0313	1	1	1.0242
326	4.2584	10	10	999	2.3438	1	1	1.0326
327	4.2584	5	5	90	5.0313	-1	1	0.98215
328	4.2584	5	5	0	6.375	1	1	0.95764
329	4.2584	10	10	999	1	-1	1	1.0081
330	4.2584	10	10	999	2.3438	1	1	0.88215
331	4.2584	10	10	0	3.6875	1	1	0.99926
332	4.2584	10	10	0	6.375	1	1	0.96543
333	4.2584	5	5	90	3.6875	1	1	1.5298
334	4.2584	10	10	999	1	-1	1	1.041
335	4.2584	5	5	90	1	1	0	1.9196
336	4.2584	10	10	999	3.6875	1	1	1.3572
337	4.2584	10	10	90	3.6875	-1	1	1.0327
338	4.2584	5	5	90	5.0313	-1	0	1.5961
339	4.2584	5	5	90	3.6875	-1	1	1.1744
340	4.2584	5	5	0	5.0313	-1	0	6.8066
341	4.2584	5	5	90	5.0313	-1	1	1.6819
342	4.2584	5	5	0	5.0313	1	1	2.2192
343	4.2584	5	5	90	5.0313	1	1	2.0394
344	4.2584	5	5	90	3.6875	1	1	1.3243
345	4.2584	5	5	0	1	1	0	3.6579
346	4.2584	5	5	999	2.3438	1	1	1.5268
347	4.2584	10	10	0	3.6875	-1	1	1.1242
348	4.2584	5	5	0	1	-1	0	2.5259
349	4.2584	10	10	90	6.375	1	1	1.0575
350	4.2584	10	10	90	1	-1	1	1.5037
351	4.2584	5	5	90	6.375	-1	1	1.3682
352	4.2584	5	5	0	5.0313	1	1	2.5343
353	4.2584	10	10	999	1	-1	1	1.0163
354	4.2584	10	10	999	1	-1	1	1.033
355	4.2584	5	5	999	5.0313	1	1	0.94088
356	4.2584	5	5	999	3.6875	-1	1	1.2581
357	4.2584	10	10	999	1	-1	1	0.99092
358	4.2584	5	5	90	5.0313	1	1	1.1076
359	4.2584	10	10	0	6.375	-1	1	1.0493
360	4.2584	5	5	90	6.375	-1	1	1.6859
361	4.2584	10	10	90	5.0313	-1	1	1.0826
362	4.2584	10	10	0	5.0313	-1	1	1.016
363	4.2584	10	10	999	2.3438	1	1	0.84093
364	4.2584	10	10	999	3.6875	-1	1	0.97433
365	4.2584	10	10	0	2.3438	-1	1	0.87437
366	4.2584	5	5	999	5.0313	1	1	0.92432
367	4.2584	10	10	999	5.0313	-1	1	0.84105
368	4.2584	10	10	90	5.0313	-1	1	0.85722
369	4.2584	10	10	90	1	1	1	0.94935
370	4.2584	10	10	90	5.0313	-1	1	1.1075
371	4.2584	5	5	90	2.3438	1	1	2.1595
372	4.2584	5	5	0	3.6875	1	1	1.1743
373	4.2584	5	5	90	1	1	0	3.6114
374	4.2584	5	5	0	5.0313	-1	1	1.2576
375	4.2584	10	10	90	5.0313	-1	1	1.0826
376	4.2584	5	5	999	5.0313	1	1	1.534
377	4.2584	5	5	0	2.3438	-1	0	4.5332
378	4.2584	10	10	90	1	-1	1	1.2073
379	4.2584	10	10	0	6.375	-1	1	1.0247
380	4.2584	10	10	0	6.375	1	1	0.85758
381	4.2584	10	10	0	2.3438	-1	1	1.0247
382	4.2584	10	10	90	6.375	-1	1	0.94924
383	4.2584	5	5	999	5.0313	-1	1	1.1493
384	4.2584	5	5	90	2.3438	-1	1	1.2327
385	4.2584	5	5	90	1	1	0	1.774
386	4.2584	10	10	90	2.3438	-1	1	0.94928
387	4.2584	5	5	90	5.0313	-1	1	1.7148
388	4.2584	5	5	999	2.3438	1	1	1.75
389	4.2584	10	10	999	3.6875	-1	1	1.0827
390	4.2584	5	5	0	2.3438	-1	0	1.649
391	4.2584	10	10	0	6.375	-1	1	1.1576
392	4.2584	5	5	999	1	1	0	2.6777
393	4.2584	5	5	999	1	1	1	1.5221
394	4.2584	10	10	999	2.3438	1	1	1.1909
395	4.2584	5	5	999	2.3438	1	1	1.5979
396	4.2584	10	10	0	2.3438	1	1	0.94926
397	4.2584	10	10	999	6.375	1	1	1.0159
398	4.2584	10	10	90	1	1	1	0.87422
399	4.2584	10	10	90	6.375	-1	1	0.96556
400	4.2584	10	10	999	5.0313	-1	1	0.92431
401	4.2584	5	5	999	3.6875	-1	0	1.47
402	4.2584	5	5	90	1	-1	0	1.5517
403	4.2584	5	5	0	2.3438	-1	1	1.1576
404	4.2584	5	5	90	5.0313	1	1	0.96597
405	4.2584	5	5	0	6.375	-1	1	1.1327
406	4.2584	5	5	0	2.3438	1	1	0.81584
407	4.2584	5	5	0	1	1	0	4.2218
408	4.2584	10	10	90	6.375	1	1	1.241
409	4.2584	10	10	0	6.375	-1	1	1.2994
410	4.2584	5	5	0	2.3438	1	1	1.5327
411	4.2584	10	10	0	1	-1	1	1.2655
412	4.2584	10	10	90	1	1	1	0.91599
413	4.2584	10	10	0	2.3438	1	1	0.96595
414	4.2584	10	10	90	6.375	1	1	0.89097
415	4.2584	10	10	90	3.6875	-1	1	0.9159
416	4.2584	10	10	0	1	-1	1	1.2076
417	4.2584	10	10	0	1	-1	1	1.241
418	4.2584	5	5	0	5.0313	-1	1	1.1493
419	4.2584	5	5	999	3.6875	1	0	4.303
420	4.2584	10	10	999	1	1	1	1.0993
421	4.2584	10	10	0	3.6875	-1	1	0.89133
422	4.2584	10	10	999	1	-1	1	0.94922
423	4.2584	5	5	999	6.375	-1	1	1.4311
424	4.2584	10	10	90	5.0313	-1	1	0.94086
425	4.2584	10	10	90	6.375	-1	1	0.90754
426	4.2584	5	5	999	1	-1	1	1.9089
427	4.2584	10	10	0	2.3438	1	1	0.90759
428	4.2584	10	10	999	3.6875	-1	1	0.94931
429	4.2584	10	10	999	3.6875	-1	1	0.9492
430	4.2584	10	10	90	5.0313	-1	1	0.85754
431	4.2584	5	5	0	6.375	1	1	0.87429
432	4.2584	10	10	999	6.375	1	1	0.89086
433	4.2584	10	10	90	5.0313	-1	1	0.88268
434	4.2584	5	5	0	6.375	-1	0	1.5623
435	4.2584	5	5	90	5.0313	1	1	2.2726
436	4.2584	10	10	90	6.375	1	1	1.0993
437	4.2584	10	10	0	3.6875	-1	1	0.99092
438	4.2584	10	10	0	2.3438	-1	1	0.91587
439	4.2584	5	5	90	5.0313	-1	0	4.2221
440	4.2584	5	5	0	1	1	1	1.5778
441	4.2584	5	5	90	6.375	1	1	1.0076
442	4.2584	5	5	0	6.375	1	0	1.2748
443	4.2584	10	10	90	6.375	1	1	0.97424
444	4.2584	5	5	999	6.375	1	1	1.1326
445	4.2584	5	5	0	3.6875	-1	0	1.4532
446	4.2584	5	5	90	2.3438	1	1	1.4958
447	4.2584	10	10	90	5.0313	-1	1	0.95759
448	4.2584	10	10	90	2.3438	-1	1	0.94928
449	4.2584	5	5	90	3.6875	1	1	1.0831
450	4.2584	5	5	0	1	1	0	1.1072
451	4.2584	10	10	999	6.375	-1	1	0.99883
452	4.2584	10	10	0	1	1	1	0.90765
453	4.2584	5	5	999	5.0313	-1	1	0.89051
454	4.2584	5	5	90	3.6875	1	1	0.91592
455	4.2584	5	5	0	6.375	1	1	1.1076
456	4.2584	5	5	999	1	-1	0	1.8798
457	4.2584	10	10	0	3.6875	1	1	0.9576
458	4.2584	10	10	0	2.3438	1	1	0.88254
459	4.2584	10	10	0	3.6875	1	1	0.84915
460	4.2584	5	5	0	5.0313	-1	1	1.2327
461	4.2584	10	10	90	3.6875	-1	1	0.98306
462	4.2584	10	10	0	5.0313	-1	1	0.94974
463	4.2584	5	5	0	5.0313	1	1	0.97433
464	4.2584	10	10	90	3.6875	-1	1	0.84052
465	4.2584	10	10	0	5.0313	1	1	1.4115
466	4.2584	10	10	0	3.6875	-1	1	1.0076
467	4.2584	5	5	90	6.375	1	1	4.3564
468	4.2584	5	5	90	2.3438	-1	1	1.7222
469	4.2584	10	10	0	1	-1	1	1.216
470	4.2584	10	10	999	6.375	-1	1	0.90759
471	4.2584	10	10	90	5.0313	-1	1	0.85721
472	4.2584	10	10	90	1	1	1	0.8909
473	4.2584	5	5	999	1	-1	1	1.7997
474	4.2584	10	10	90	2.3438	1	1	0.89087
475	4.2584	10	10	90	1	1	0	0.84092
476	4.2584	10	10	0	6.375	1	1	1.0997
477	4.2584	5	5	999	6.375	-1	1	1.2493
478	4.2584	10	10	999	3.6875	1	1	0.81595
479	4.2584	10	10	90	6.375	-1	1	0.84099
480	4.2584	5	5	90	3.6875	-1	1	1.0826
481	4.2584	10	10	0	6.375	1	1	0.89884
482	4.2584	5	5	90	3.6875	-1	1	1.2327
483	4.2584	10	10	0	5.0313	1	1	0.87418
484	4.2584	10	10	90	6.375	-1	1	0.85713
485	4.2584	10	10	999	1	-1	1	0.97424
486	4.2584	10	10	90	1	-1	1	0.94965
487	4.2584	10	10	999	1	-1	1	0.94917
488	4.2584	5	5	999	6.375	1	1	0.90795
489	4.2584	10	10	999	6.375	1	1	0.90756
490	4.2584	10	10	999	3.6875	1	1	0.98299
491	4.2584	5	5	90	2.3438	1	1	1.3711
492	4.2584	5	5	90	1	1	0	2.0409
493	4.2584	10	10	90	3.6875	1	1	1.316
494	4.2584	5	5	999	2.3438	1	1	4.4548
495	4.2584	5	5	0	6.375	-1	1	1.9288
496	4.2584	10	10	90	2.3438	1	1	1.0827
497	4.2584	10	10	90	3.6875	-1	1	1.0076
498	4.2584	5	5	0	5.0313	1	1	2.5738
499	4.2584	10	10	90	2.3438	1	1	0.96641
500	4.2584	5	5	0	1	1	1	1.8414
501	4.2584	10	10	0	5.0313	-1	1	0.99091
502	4.2584	10	10	90	5.0313	1	1	0.89088
503	4.2584	10	10	0	6.375	1	1	0.99919
504	4.2584	5	5	0	1	-1	0	1.7025
505	4.2584	10	10	999	6.375	1	1	1.2243
506	4.2584	10	10	90	6.375	1	1	1.1409
507	4.2584	5	5	0	6.375	1	1	1.1493
508	4.2584	5	5	0	2.3438	-1	0	1.8994
509	4.2584	5	5	0	1	-1	0	1.652
510	4.2584	10	10	0	5.0313	1	1	1.316
511	4.2584	5	5	999	5.0313	1	1	2.6893
512	4.2584	10	10	999	3.6875	-1	1	1.5658
513	4.2584	10	10	90	2.3438	1	1	1.041
514	4.2584	10	10	999	1	1	1	1.3156
515	4.2584	5	5	0	2.3438	-1	1	3.6258
516	4.2584	10	10	0	3.6875	1	1	2.3731
517	4.2584	5	5	0	1	1	0	5.1065
518	4.2584	10	10	999	6.375	-1	1	1.1656
519	4.2584	5	5	999	6.375	1	1	1.1659
520	4.2584	10	10	999	5.0313	-1	1	1.2826
521	4.2584	5	5	90	3.6875	1	1	1.1573
522	4.2584	10	10	0	3.6875	1	1	1.0326
523	4.2584	5	5	999	3.6875	-1	1	2.0621
524	4.2584	5	5	90	3.6875	1	0	6.1283
525	4.2584	5	5	0	1	1	0	1.7111
526	4.2584	10	10	90	6.375	-1	1	0.92427
527	4.2584	5	5	999	2.3438	-1	0	1.9222
528	4.2584	5	5	999	2.3438	1	0	2.2852
529	4.2584	10	10	999	5.0313	-1	1	1.2077
530	4.2584	10	10	999	2.3438	1	1	0.89101
531	4.2584	10	10	999	1	1	1	0.95718
532	4.2584	10	10	0	3.6875	-1	1	0.89921
533	4.2584	10	10	999	3.6875	-1	1	0.92416
534	4.2584	5	5	0	1	1	1	1.5512
535	4.2584	5	5	90	2.3438	1	0	1.5339
536	4.2584	5	5	0	3.6875	-1	0	1.5092
537	4.2584	10	10	90	5.0313	-1	1	0.91592
538	4.2584	10	10	999	2.3438	1	1	0.94095
539	4.2584	10	10	999	6.375	1	1	0.94932
540	4.2584	10	10	90	3.6875	1	1	1.1406
541	4.2584	5	5	90	3.6875	1	1	1.0493
542	4.2584	5	5	999	2.3438	1	0	2.3504
543	4.2584	10	10	90	2.3438	1	1	1.166
544	4.2584	5	5	999	6.375	-1	1	3.6064
545	4.2584	5	5	0	3.6875	-1	0	1.8339
546	4.2584	10	10	999	2.3438	1	1	0.97427
547	4.2584	10	10	0	6.375	1	1	0.87428
548	4.2584	5	5	999	3.6875	-1	0	2.4909
549	4.2584	5	5	999	1	-1	1	2.4076
550	4.2584	5	5	90	2.3438	1	0	2.6516
551	4.2584	10	10	90	1	-1	1	1.3818
552	4.2584	5	5	0	6.375	1	1	1.5391
553	4.2584	5	5	999	5.0313	1	1	4.341
554	4.2584	5	5	999	3.6875	1	0	2.5505
555	4.2584	5	5	999	6.375	-1	1	2.7681
556	4.2584	5	5	999	1	1	0	2.9448
557	4.2584	5	5	90	2.3438	1	1	1.9116
558	4.2584	10	10	999	1	-1	1	1.191
559	4.2584	10	10	0	5.0313	-1	1	0.99146
560	4.2584	10	10	999	5.0313	1	1	0.96552
561	4.2584	5	5	999	3.6875	-1	1	7.4565
562	4.2584	5	5	90	1	-1	1	1.7538
563	4.2584	10	10	0	5.0313	-1	1	1.6645
564	4.2584	10	10	999	5.0313	-1	1	1.1243
565	4.2584	10	10	90	1	-1	1	1.5335
566	4.2584	5	5	90	3.6875	-1	1	2.5964
567	4.2584	5	5	999	5.0313	-1	1	3.4442
568	4.2584	5	5	0	3.6875	1	0	1.9665
569	4.2584	10	10	999	1	-1	1	0.9406
570	4.2584	5	5	90	6.375	1	1	1.2831
571	4.2584	10	10	0	1	1	1	1.1159
572	4.2584	5	5	999	5.0313	1	1	2.0109
573	4.2584	10	10	0	6.375	1	1	0.84922
574	4.2584	5	5	0	5.0313	-1	1	1.1409
575	4.2584	5	5	90	6.375	-1	0	1.2826
576	4.2584	5	5	90	1	-1	0	2.1368
577	4.2584	10	10	0	3.6875	1	1	1.4482
578	4.2584	5	5	999	3.6875	-1	1	1.502
579	4.2584	5	5	90	1	-1	1	1.8787
580	4.2584	10	10	90	2.3438	-1	1	3.1203
581	4.2584	10	10	999	1	-1	1	0.96592
582	4.2584	10	10	90	2.3438	-1	1	0.91592
583	4.2584	10	10	0	3.6875	1	1	0.92383
584	4.2584	10	10	0	2.3438	-1	1	0.86591
585	4.2584	5	5	90	3.6875	1	0	1.9235
586	4.2584	10	10	0	2.3438	-1	1	1.0659
587	4.2584	10	10	0	6.375	1	1	0.84933
588	4.2584	5	5	90	3.6875	-1	1	1.2989
589	4.2584	10	10	90	2.3438	1	1	0.9327
590	4.2584	10	10	0	1	1	1	1.0497
591	4.2584	5	5	0	3.6875	-1	0	1.2243
592	4.2584	5	5	999	3.6875	-1	1	0.99094
593	4.2584	5	5	0	5.0313	1	1	1.4545
594	4.2584	10	10	999	5.0313	-1	1	0.9825
595	4.2584	5	5	90	2.3438	-1	0	3.9692
596	4.2584	10	10	90	6.375	-1	0	1.646
597	4.2584	10	10	90	1	1	1	1.4006
598	4.2584	10	10	90	1	-1	0	1.0326
599	4.2584	5	5	90	2.3438	-1	0	2.9295
600	4.2584	10	10	999	5.0313	1	1	1.166
