# Supplementary material for: Temporal Integration of Motion Streaks in Migraine
Source: Vision (Basel). 2018 Jul 13;2(3):27. doi: 10.3390/vision2030027 (PMC6836222; doi:10.3390/vision2030027)
Supplement: Supplementary file 1 [file vision-02-00027-s001.zip › supplementary information/results/resultsObs10/allResponsesObs10.txt]

1	3.9369	10	10	0	2.3438	-1	1	0.97097
2	3.9369	10	10	0	6.375	1	1	0.88432
3	3.9369	10	10	90	1	-1	1	0.92466
4	3.9369	10	10	999	3.6875	-1	1	0.93297
5	3.9369	5	5	0	3.6875	1	1	0.8572
6	3.9369	10	10	999	3.6875	-1	1	0.84921
7	3.9369	10	10	90	3.6875	1	1	0.7988
8	3.9369	5	5	999	1	1	1	1.0243
9	3.9369	5	5	0	5.0313	-1	1	0.94877
10	3.9369	10	10	999	3.6875	1	1	0.83253
11	3.9369	5	5	999	1	-1	0	3.2016
12	3.9369	5	5	90	1	1	1	1.3826
13	3.9369	5	5	999	3.6875	-1	1	1.1077
14	3.9369	10	10	0	3.6875	-1	1	0.9409
15	3.9369	5	5	90	1	-1	1	1.3077
16	3.9369	10	10	0	6.375	-1	0	0.91594
17	3.9369	10	10	90	2.3438	-1	1	0.92431
18	3.9369	5	5	90	3.6875	-1	1	1.141
19	3.9369	5	5	90	3.6875	1	1	0.93216
20	3.9369	5	5	0	6.375	1	1	1.4153
21	3.9369	10	10	999	5.0313	1	1	0.8742
22	3.9369	5	5	90	1	1	1	1.5527
23	3.9369	10	10	0	5.0313	1	0	0.8826
24	3.9369	5	5	0	1	1	1	1.191
25	3.9369	5	5	90	2.3438	-1	0	1.3577
26	3.9369	5	5	999	6.375	1	1	0.94931
27	3.9369	5	5	90	6.375	1	1	1.0161
28	3.9369	5	5	999	5.0313	-1	1	0.91548
29	3.9369	10	10	90	3.6875	1	1	0.84965
30	3.9369	10	10	90	6.375	-1	1	0.83261
31	3.9369	5	5	0	5.0313	-1	0	0.99106
32	3.9369	10	10	0	3.6875	1	1	0.86567
33	3.9369	5	5	90	1	-1	0	3.1963
34	3.9369	10	10	90	1	-1	1	0.97428
35	3.9369	10	10	90	3.6875	-1	0	0.76585
36	3.9369	5	5	90	5.0313	1	1	1.1326
37	3.9369	10	10	999	3.6875	1	1	0.97431
38	3.9369	5	5	0	5.0313	1	1	0.92426
39	3.9369	5	5	0	3.6875	1	1	1.1414
40	3.9369	5	5	0	6.375	-1	1	0.90758
41	3.9369	5	5	0	2.3438	1	0	1.1658
42	3.9369	5	5	0	1	1	1	0.92385
43	3.9369	10	10	0	1	1	1	0.8909
44	3.9369	5	5	90	6.375	1	1	0.98264
45	3.9369	5	5	999	1	-1	0	1.2659
46	3.9369	5	5	999	6.375	-1	1	1.0159
47	3.9369	10	10	999	1	1	1	0.80757
48	3.9369	10	10	0	2.3438	1	1	0.82427
49	3.9369	5	5	0	6.375	1	0	0.93302
50	3.9369	5	5	999	5.0313	-1	1	1.0159
51	3.9369	5	5	90	6.375	-1	0	0.86632
52	3.9369	5	5	999	1	-1	0	1.1572
53	3.9369	10	10	0	2.3438	-1	1	0.85759
54	3.9369	10	10	999	5.0313	-1	1	0.84923
55	3.9369	10	10	999	6.375	1	1	0.79086
56	3.9369	10	10	0	5.0313	-1	1	0.7905
57	3.9369	5	5	999	1	1	0	1.3743
58	3.9369	10	10	0	5.0313	-1	1	0.87417
59	3.9369	10	10	0	1	1	1	0.96548
60	3.9369	10	10	90	1	1	1	0.95758
61	3.9369	5	5	90	6.375	1	1	1.0409
62	3.9369	10	10	90	3.6875	-1	1	0.84049
63	3.9369	5	5	999	2.3438	-1	0	1.3576
64	3.9369	10	10	999	5.0313	-1	1	0.83258
65	3.9369	10	10	90	3.6875	1	1	0.79925
66	3.9369	10	10	999	2.3438	1	1	0.91591
67	3.9369	10	10	0	6.375	1	1	0.82385
68	3.9369	5	5	999	5.0313	-1	1	0.92429
69	3.9369	5	5	90	6.375	1	1	0.90713
70	3.9369	5	5	999	6.375	1	1	0.86596
71	3.9369	10	10	999	2.3438	1	1	0.79086
72	3.9369	5	5	90	3.6875	-1	0	1.1655
73	3.9369	5	5	0	1	-1	1	1.2164
74	3.9369	10	10	999	5.0313	-1	1	0.84921
75	3.9369	5	5	0	6.375	-1	1	1.141
76	3.9369	10	10	999	2.3438	1	1	0.89925
77	3.9369	10	10	0	5.0313	-1	1	0.84964
78	3.9369	10	10	999	3.6875	1	1	0.81591
79	3.9369	10	10	0	6.375	-1	1	0.84091
80	3.9369	5	5	0	1	-1	0	1.2239
81	3.9369	10	10	999	5.0313	-1	1	0.83258
82	3.9369	5	5	0	2.3438	-1	1	0.93264
83	3.9369	5	5	0	3.6875	-1	0	2.0132
84	3.9369	5	5	0	1	1	1	2.0895
85	3.9369	5	5	999	1	1	1	0.97424
86	3.9369	10	10	90	5.0313	1	0	0.75757
87	3.9369	10	10	999	2.3438	1	1	0.87466
88	3.9369	5	5	0	6.375	1	1	0.9155
89	3.9369	10	10	90	1	-1	1	0.93256
90	3.9369	5	5	0	5.0313	-1	1	1.0414
91	3.9369	5	5	0	3.6875	-1	0	1.0572
92	3.9369	5	5	0	3.6875	1	1	1.0826
93	3.9369	10	10	90	1	1	1	0.833
94	3.9369	5	5	999	3.6875	1	1	0.94047
95	3.9369	10	10	90	3.6875	1	0	0.83264
96	3.9369	5	5	90	1	1	1	1.0988
97	3.9369	10	10	90	6.375	-1	1	0.99925
98	3.9369	5	5	0	2.3438	-1	1	0.9909
99	3.9369	10	10	999	6.375	1	1	0.84882
100	3.9369	10	10	0	3.6875	1	1	0.89094
101	3.9369	10	10	999	1	-1	1	0.98217
102	3.9369	10	10	90	5.0313	-1	1	0.98261
103	3.9369	10	10	90	1	-1	1	0.88255
104	3.9369	10	10	0	5.0313	-1	1	0.87424
105	3.9369	5	5	999	1	-1	0	1.9683
106	3.9369	5	5	0	2.3438	-1	0	1.1826
107	3.9369	10	10	90	2.3438	1	1	0.8409
108	3.9369	5	5	90	2.3438	1	1	1.1826
109	3.9369	10	10	0	2.3438	1	0	0.79922
110	3.9369	10	10	999	6.375	1	1	0.85761
111	3.9369	5	5	90	6.375	1	1	0.98254
112	3.9369	10	10	0	1	1	1	0.86593
113	3.9369	5	5	999	3.6875	1	1	0.96632
114	3.9369	5	5	0	2.3438	1	0	1.2409
115	3.9369	5	5	0	5.0313	-1	1	0.99966
116	3.9369	10	10	0	2.3438	1	1	0.96575
117	3.9369	10	10	90	1	-1	1	0.89091
118	3.9369	5	5	0	2.3438	1	0	1.3076
119	3.9369	10	10	90	5.0313	-1	1	0.94086
120	3.9369	5	5	0	6.375	-1	1	1.191
121	3.9369	10	10	0	5.0313	-1	1	0.97467
122	3.9369	10	10	90	6.375	-1	1	0.93248
123	3.9369	10	10	999	2.3438	1	1	0.80755
124	3.9369	5	5	0	1	1	1	1.3952
125	3.9369	5	5	0	6.375	1	1	0.91588
126	3.9369	10	10	0	1	1	1	0.89926
127	3.9369	5	5	90	5.0313	1	1	1.1155
128	3.9369	5	5	999	5.0313	-1	1	0.94924
129	3.9369	5	5	999	3.6875	-1	1	1.0826
130	3.9369	5	5	0	1	-1	0	1.9193
131	3.9369	10	10	90	2.3438	1	1	0.90759
132	3.9369	5	5	999	5.0313	-1	1	0.94044
133	3.9369	10	10	999	1	-1	0	0.85759
134	3.9369	10	10	999	1	-1	1	0.88213
135	3.9369	10	10	999	5.0313	-1	1	0.82426
136	3.9369	5	5	90	6.375	-1	1	0.85712
137	3.9369	10	10	0	2.3438	-1	1	0.79084
138	3.9369	5	5	999	1	1	1	1.9502
139	3.9369	10	10	0	1	1	1	1.1493
140	3.9369	5	5	999	1	-1	0	1.8482
141	3.9369	5	5	999	2.3438	-1	1	1.9018
142	3.9369	10	10	0	5.0313	1	1	1.0243
143	3.9369	10	10	999	6.375	1	1	0.97425
144	3.9369	5	5	0	1	-1	1	1.8916
145	3.9369	5	5	0	2.3438	-1	0	2.1731
146	3.9369	10	10	0	6.375	-1	1	0.95762
147	3.9369	10	10	90	1	1	1	0.84923
148	3.9369	10	10	999	6.375	-1	1	0.80707
149	3.9369	5	5	0	5.0313	-1	0	0.86591
150	3.9369	10	10	999	5.0313	1	1	0.84878
151	3.9369	10	10	999	3.6875	-1	1	0.85764
152	3.9369	10	10	999	5.0313	-1	0	0.78211
153	3.9369	10	10	0	6.375	-1	1	0.83259
154	3.9369	10	10	999	2.3438	1	1	0.8492
155	3.9369	10	10	999	2.3438	-1	1	0.78256
156	3.9369	5	5	90	2.3438	1	1	0.9909
157	3.9369	5	5	999	1	-1	0	1.2243
158	3.9369	5	5	90	2.3438	1	1	0.89135
159	3.9369	5	5	90	1	1	0	1.3914
160	3.9369	5	5	0	3.6875	1	0	1.2076
161	3.9369	5	5	90	1	1	0	1.8539
162	3.9369	5	5	999	6.375	-1	1	0.88255
163	3.9369	10	10	999	6.375	-1	1	0.96637
164	3.9369	10	10	999	3.6875	-1	1	0.89883
165	3.9369	10	10	90	6.375	1	1	0.92426
166	3.9369	10	10	90	3.6875	-1	1	0.86592
167	3.9369	10	10	90	6.375	-1	1	0.8997
168	3.9369	10	10	90	6.375	1	1	0.8492
169	3.9369	10	10	0	1	-1	1	0.86591
170	3.9369	5	5	999	3.6875	-1	1	0.94966
171	3.9369	10	10	0	2.3438	1	1	0.79881
172	3.9369	5	5	999	5.0313	-1	1	0.87426
173	3.9369	10	10	0	5.0313	1	1	0.84091
174	3.9369	5	5	0	6.375	1	1	1.241
175	3.9369	10	10	90	5.0313	1	1	1.0076
176	3.9369	5	5	0	3.6875	1	1	0.99885
177	3.9369	5	5	90	5.0313	1	1	0.85752
178	3.9369	10	10	0	1	1	1	0.89923
179	3.9369	5	5	90	2.3438	-1	1	1.46
180	3.9369	5	5	90	1	-1	1	1.4387
181	3.9369	5	5	999	1	-1	1	1.9006
182	3.9369	10	10	90	1	-1	1	0.99098
183	3.9369	10	10	999	5.0313	1	1	0.91544
184	3.9369	10	10	90	2.3438	-1	1	0.8659
185	3.9369	10	10	90	2.3438	-1	1	0.91592
186	3.9369	10	10	0	5.0313	-1	1	0.84971
187	3.9369	10	10	0	2.3438	-1	1	0.86593
188	3.9369	10	10	999	3.6875	-1	1	0.79921
189	3.9369	5	5	0	3.6875	-1	0	1.1326
190	3.9369	5	5	999	5.0313	-1	1	1.5292
191	3.9369	10	10	999	2.3438	-1	1	0.76589
192	3.9369	5	5	90	3.6875	-1	1	0.94096
193	3.9369	5	5	90	3.6875	-1	1	0.99881
194	3.9369	5	5	0	1	-1	0	1.241
195	3.9369	5	5	0	1	-1	1	1.3243
196	3.9369	10	10	90	6.375	1	1	0.81588
197	3.9369	5	5	0	2.3438	1	1	1.033
198	3.9369	10	10	999	1	1	1	0.8909
199	3.9369	10	10	90	6.375	-1	1	0.88303
200	3.9369	10	10	999	5.0313	1	1	0.80715
201	3.9369	10	10	90	2.3438	1	1	0.89092
202	3.9369	5	5	90	2.3438	1	1	1.4008
203	3.9369	10	10	90	3.6875	1	1	0.8159
204	3.9369	5	5	0	5.0313	-1	1	1.0326
205	3.9369	5	5	90	5.0313	-1	0	0.93212
206	3.9369	10	10	999	3.6875	-1	1	0.92424
207	3.9369	10	10	0	3.6875	1	1	0.99087
208	3.9369	10	10	0	2.3438	-1	1	0.84963
209	3.9369	5	5	0	3.6875	-1	1	1.3072
210	3.9369	10	10	90	1	1	1	0.94925
211	3.9369	10	10	90	5.0313	-1	1	0.82375
212	3.9369	5	5	999	3.6875	-1	1	0.9409
213	3.9369	5	5	999	1	1	0	1.8262
214	3.9369	5	5	90	6.375	1	1	0.94922
215	3.9369	10	10	90	2.3438	-1	1	0.81592
216	3.9369	10	10	0	5.0313	-1	1	1.0577
217	3.9369	5	5	999	5.0313	-1	1	0.92421
218	3.9369	10	10	0	1	-1	1	0.91637
219	3.9369	5	5	0	3.6875	1	0	1.108
220	3.9369	5	5	0	1	-1	1	0.74087
221	3.9369	10	10	0	2.3438	1	1	0.79919
222	3.9369	5	5	999	5.0313	-1	1	1.1072
223	3.9369	10	10	0	3.6875	-1	1	0.82421
224	3.9369	10	10	999	3.6875	1	0	0.86548
225	3.9369	5	5	999	6.375	1	0	0.84968
226	3.9369	10	10	999	1	1	1	0.95716
227	3.9369	5	5	999	6.375	-1	1	0.95757
228	3.9369	5	5	0	1	1	1	0.94092
229	3.9369	10	10	0	2.3438	1	1	0.87467
230	3.9369	5	5	0	6.375	1	1	1.2747
231	3.9369	10	10	90	3.6875	1	1	0.85755
232	3.9369	5	5	0	5.0313	-1	1	1.041
233	3.9369	5	5	90	2.3438	-1	0	1.3951
234	3.9369	10	10	90	6.375	-1	1	0.8409
235	3.9369	5	5	999	3.6875	1	0	1.9741
236	3.9369	10	10	90	2.3438	-1	1	0.95757
237	3.9369	10	10	0	6.375	-1	1	0.82429
238	3.9369	5	5	0	3.6875	1	1	0.97424
239	3.9369	10	10	90	5.0313	-1	1	0.80751
240	3.9369	10	10	90	1	1	1	0.78213
241	3.9369	5	5	90	1	1	0	1.4468
242	3.9369	5	5	0	1	1	1	3.2579
243	3.9369	5	5	999	5.0313	1	0	1.9273
244	3.9369	10	10	90	1	-1	1	0.87426
245	3.9369	5	5	999	6.375	-1	1	1.0992
246	3.9369	5	5	90	2.3438	-1	1	1.0659
247	3.9369	10	10	0	1	-1	1	1.0914
248	3.9369	10	10	90	6.375	-1	1	0.83259
249	3.9369	5	5	90	5.0313	-1	1	1.0747
250	3.9369	5	5	999	2.3438	1	1	0.85718
251	3.9369	5	5	0	3.6875	1	1	0.92424
252	3.9369	5	5	90	1	-1	0	0.79876
253	3.9369	10	10	999	1	-1	1	0.8659
254	3.9369	5	5	0	2.3438	-1	0	0.89877
255	3.9369	5	5	90	6.375	1	0	0.90754
256	3.9369	5	5	0	5.0313	-1	1	1.1158
257	3.9369	10	10	999	6.375	-1	0	0.84881
258	3.9369	5	5	999	3.6875	1	0	1.9529
259	3.9369	5	5	999	6.375	-1	1	1.0909
260	3.9369	10	10	0	1	-1	1	0.8909
261	3.9369	10	10	90	2.3438	-1	1	0.80714
262	3.9369	5	5	0	5.0313	-1	1	1.141
263	3.9369	5	5	999	3.6875	1	0	1.3493
264	3.9369	10	10	999	2.3438	1	1	0.83253
265	3.9369	5	5	90	6.375	-1	1	0.93261
266	3.9369	10	10	0	6.375	-1	1	0.8907
267	3.9369	10	10	0	5.0313	-1	1	0.86592
268	3.9369	10	10	999	1	-1	1	0.89925
269	3.9369	10	10	999	3.6875	-1	1	0.84049
270	3.9369	10	10	90	6.375	-1	1	0.97421
271	3.9369	10	10	999	3.6875	1	1	0.85719
272	3.9369	10	10	90	5.0313	-1	1	0.82421
273	3.9369	5	5	90	3.6875	1	1	0.89885
274	3.9369	5	5	999	5.0313	1	0	1.5856
275	3.9369	10	10	999	2.3438	1	1	0.8742
276	3.9369	5	5	90	1	-1	1	1.6358
277	3.9369	5	5	0	3.6875	-1	0	1.6792
278	3.9369	10	10	0	3.6875	-1	1	0.90762
279	3.9369	5	5	90	1	1	1	0.90759
280	3.9369	5	5	90	2.3438	-1	0	1.0992
281	3.9369	10	10	90	2.3438	-1	1	0.89922
282	3.9369	10	10	90	3.6875	-1	1	0.87459
283	3.9369	5	5	0	6.375	1	1	0.87384
284	3.9369	5	5	999	1	1	1	1.2494
285	3.9369	10	10	0	5.0313	-1	1	0.88256
286	3.9369	10	10	999	5.0313	1	1	0.95719
287	3.9369	10	10	90	5.0313	1	0	0.84094
288	3.9369	10	10	0	3.6875	1	0	0.83212
289	3.9369	10	10	90	1	1	1	1.0493
290	3.9369	5	5	90	6.375	1	1	1.2494
291	3.9369	10	10	999	6.375	-1	1	0.8993
292	3.9369	10	10	0	1	-1	1	0.93262
293	3.9369	10	10	90	3.6875	1	1	0.8659
294	3.9369	5	5	0	1	1	1	1.1747
295	3.9369	5	5	0	6.375	-1	0	0.99926
296	3.9369	10	10	999	5.0313	-1	1	0.87379
297	3.9369	5	5	999	2.3438	-1	0	1.7839
298	3.9369	5	5	999	2.3438	1	1	1.9045
299	3.9369	10	10	0	5.0313	-1	1	0.90764
300	3.9369	5	5	90	6.375	1	1	0.88218
301	3.9369	10	10	90	2.3438	1	1	0.90762
302	3.9369	5	5	999	2.3438	1	0	1.0914
303	3.9369	10	10	999	2.3438	1	1	0.90716
304	3.9369	5	5	90	6.375	-1	0	1.0493
305	3.9369	10	10	90	6.375	-1	1	0.83218
306	3.9369	10	10	90	3.6875	1	1	0.72461
307	3.9369	10	10	999	6.375	-1	1	0.80716
308	3.9369	10	10	0	5.0313	1	1	0.8242
309	3.9369	5	5	0	2.3438	-1	1	1.0909
310	3.9369	10	10	0	3.6875	-1	0	0.82428
311	3.9369	10	10	999	2.3438	-1	1	0.86544
312	3.9369	10	10	90	2.3438	1	1	0.9826
313	3.9369	10	10	90	3.6875	-1	1	0.79093
314	3.9369	5	5	90	2.3438	-1	0	0.97423
315	3.9369	5	5	999	2.3438	1	0	1.2072
316	3.9369	5	5	999	2.3438	1	0	1.2655
317	3.9369	5	5	90	3.6875	1	0	1.0159
318	3.9369	10	10	999	5.0313	1	1	0.89932
319	3.9369	10	10	999	1	-1	0	0.87428
320	3.9369	10	10	0	3.6875	-1	1	0.86592
321	3.9369	5	5	999	3.6875	1	0	1.1576
322	3.9369	5	5	90	5.0313	1	0	0.86548
323	3.9369	5	5	90	5.0313	1	1	1.5047
324	3.9369	5	5	999	3.6875	-1	1	1.0415
325	3.9369	5	5	90	3.6875	-1	0	1.5915
326	3.9369	5	5	0	1	-1	0	1.1243
327	3.9369	10	10	0	1	-1	1	0.9744
328	3.9369	10	10	0	6.375	1	1	0.84046
329	3.9369	10	10	90	5.0313	-1	1	0.8492
330	3.9369	10	10	90	6.375	-1	1	0.9326
331	3.9369	10	10	0	1	-1	1	0.87426
332	3.9369	10	10	999	6.375	-1	1	0.85752
333	3.9369	10	10	0	3.6875	1	1	0.87426
334	3.9369	5	5	90	6.375	-1	1	0.89922
335	3.9369	10	10	90	5.0313	1	1	0.82382
336	3.9369	5	5	90	5.0313	1	1	1.1742
337	3.9369	10	10	0	5.0313	-1	1	0.8663
338	3.9369	5	5	0	6.375	1	1	0.98255
339	3.9369	10	10	0	1	1	0	0.83304
340	3.9369	5	5	90	6.375	1	0	0.92423
341	3.9369	5	5	0	2.3438	1	1	0.90759
342	3.9369	5	5	999	3.6875	1	1	0.99048
343	3.9369	5	5	999	2.3438	-1	0	0.7409
344	3.9369	5	5	999	5.0313	-1	1	1.3159
345	3.9369	5	5	999	5.0313	-1	1	1.2822
346	3.9369	10	10	0	2.3438	-1	1	0.8659
347	3.9369	5	5	90	3.6875	-1	1	1.5609
348	3.9369	10	10	90	1	-1	1	0.89922
349	3.9369	10	10	999	3.6875	-1	1	0.87423
350	3.9369	5	5	90	2.3438	1	0	2.0764
351	3.9369	5	5	0	3.6875	1	1	1.1497
352	3.9369	10	10	90	5.0313	-1	1	0.84091
353	3.9369	5	5	90	1	-1	0	1.008
354	3.9369	10	10	0	6.375	-1	1	0.9159
355	3.9369	5	5	90	6.375	1	1	0.95718
356	3.9369	10	10	999	3.6875	-1	1	0.83255
357	3.9369	10	10	999	6.375	1	1	0.7905
358	3.9369	5	5	999	3.6875	-1	1	1.366
359	3.9369	5	5	999	2.3438	1	1	1.0076
360	3.9369	10	10	0	3.6875	-1	1	0.88258
361	3.9369	10	10	999	1	-1	0	0.88249
362	3.9369	5	5	90	5.0313	1	0	1.3326
363	3.9369	10	10	999	5.0313	-1	1	0.66633
364	3.9369	10	10	999	6.375	1	1	0.84088
365	3.9369	10	10	0	1	-1	1	0.87423
366	3.9369	5	5	999	6.375	-1	1	1.0164
367	3.9369	10	10	0	2.3438	1	1	0.81538
368	3.9369	5	5	999	2.3438	-1	1	1.291
369	3.9369	10	10	90	2.3438	-1	1	0.83253
370	3.9369	5	5	999	6.375	1	0	1.1822
371	3.9369	10	10	999	1	-1	1	0.87428
372	3.9369	10	10	999	1	-1	1	0.8988
373	3.9369	5	5	90	5.0313	1	1	0.89929
374	3.9369	10	10	999	3.6875	1	0	0.81591
375	3.9369	5	5	90	3.6875	1	1	1.2076
376	3.9369	5	5	999	5.0313	1	1	0.87424
377	3.9369	10	10	999	1	1	1	0.8238
378	3.9369	10	10	90	1	-1	1	0.92426
379	3.9369	5	5	0	2.3438	1	1	2.1358
380	3.9369	5	5	999	5.0313	1	1	1.922
381	3.9369	5	5	999	2.3438	-1	0	1.366
382	3.9369	5	5	0	5.0313	1	1	1.0824
383	3.9369	10	10	90	2.3438	-1	1	0.93227
384	3.9369	5	5	999	5.0313	-1	1	1.1242
385	3.9369	10	10	0	1	1	1	0.87422
386	3.9369	10	10	90	5.0313	-1	1	0.8738
387	3.9369	10	10	90	3.6875	-1	1	0.91596
388	3.9369	10	10	0	6.375	-1	1	1.0072
389	3.9369	5	5	90	2.3438	-1	1	0.96638
390	3.9369	10	10	999	5.0313	1	1	0.90759
391	3.9369	5	5	0	2.3438	-1	1	1.1489
392	3.9369	10	10	90	6.375	1	1	0.84922
393	3.9369	5	5	999	1	-1	1	1.1572
394	3.9369	10	10	0	6.375	1	1	0.81585
395	3.9369	10	10	90	5.0313	-1	1	0.87427
396	3.9369	10	10	999	1	1	1	0.75751
397	3.9369	5	5	999	3.6875	1	0	1.116
398	3.9369	10	10	0	6.375	-1	1	0.91592
399	3.9369	5	5	0	3.6875	1	1	1.2164
400	3.9369	5	5	90	2.3438	1	0	1.4557
401	3.9369	5	5	90	3.6875	-1	1	1.0076
402	3.9369	5	5	0	6.375	-1	1	0.69128
403	3.9369	10	10	90	1	1	1	0.85758
404	3.9369	10	10	90	3.6875	-1	1	0.81633
405	3.9369	5	5	90	6.375	1	1	0.88214
406	3.9369	10	10	0	1	-1	1	1.1909
407	3.9369	10	10	90	6.375	1	1	0.91641
408	3.9369	10	10	999	6.375	1	1	0.92426
409	3.9369	5	5	0	3.6875	-1	1	1.4397
410	3.9369	10	10	90	6.375	1	1	0.86593
411	3.9369	5	5	999	2.3438	-1	0	0.95716
412	3.9369	5	5	999	6.375	1	1	0.86588
413	3.9369	5	5	90	3.6875	1	1	0.99885
414	3.9369	10	10	0	2.3438	-1	0	0.84093
415	3.9369	5	5	999	3.6875	1	1	0.95762
416	3.9369	10	10	90	5.0313	1	0	0.85761
417	3.9369	5	5	90	5.0313	-1	1	0.99136
418	3.9369	10	10	999	1	1	1	0.91551
419	3.9369	5	5	999	1	1	1	1.9229
420	3.9369	10	10	0	6.375	1	1	0.89096
421	3.9369	5	5	999	3.6875	1	1	0.9665
422	3.9369	10	10	999	6.375	-1	0	0.83212
423	3.9369	5	5	90	5.0313	1	1	0.94098
424	3.9369	5	5	999	6.375	-1	1	0.93256
425	3.9369	10	10	0	6.375	-1	1	0.89929
426	3.9369	5	5	0	6.375	1	1	0.93266
427	3.9369	5	5	0	1	1	1	1.1572
428	3.9369	5	5	0	6.375	1	0	2.5645
429	3.9369	10	10	90	5.0313	1	1	0.89923
430	3.9369	10	10	999	6.375	1	1	0.84127
431	3.9369	10	10	0	6.375	1	1	0.84884
432	3.9369	10	10	0	3.6875	-1	1	0.88261
433	3.9369	5	5	0	2.3438	1	1	0.9488
434	3.9369	5	5	0	3.6875	-1	1	1.1827
435	3.9369	10	10	0	5.0313	1	1	0.84089
436	3.9369	10	10	90	5.0313	-1	1	0.83216
437	3.9369	10	10	999	6.375	1	1	0.79919
438	3.9369	5	5	0	3.6875	1	0	1.4724
439	3.9369	10	10	0	3.6875	-1	1	0.85758
440	3.9369	5	5	0	2.3438	-1	1	0.93299
441	3.9369	10	10	999	1	-1	1	0.83256
442	3.9369	10	10	90	5.0313	1	1	0.84928
443	3.9369	5	5	999	1	-1	0	1.166
444	3.9369	5	5	0	3.6875	1	1	0.9659
445	3.9369	10	10	0	1	1	1	0.81587
446	3.9369	10	10	90	3.6875	1	1	0.84084
447	3.9369	10	10	0	3.6875	-1	1	0.86592
448	3.9369	5	5	90	1	1	1	1.366
449	3.9369	5	5	0	1	-1	0	1.1742
450	3.9369	5	5	0	1	-1	1	1.0243
451	3.9369	10	10	999	1	-1	1	0.92427
452	3.9369	10	10	999	2.3438	1	1	0.87425
453	3.9369	5	5	0	2.3438	-1	1	0.8409
454	3.9369	5	5	999	2.3438	1	0	1.2914
455	3.9369	5	5	90	1	1	0	1.1576
456	3.9369	10	10	90	1	1	1	0.88219
457	3.9369	10	10	90	3.6875	-1	0	0.82424
458	3.9369	5	5	90	1	1	0	1.8242
459	3.9369	5	5	999	6.375	1	1	0.97425
460	3.9369	10	10	999	2.3438	1	1	0.8743
461	3.9369	5	5	999	1	-1	0	1.8044
462	3.9369	5	5	90	2.3438	1	1	1.833
463	3.9369	5	5	999	1	-1	0	1.041
464	3.9369	10	10	0	2.3438	1	1	0.89091
465	3.9369	10	10	999	1	-1	1	0.8497
466	3.9369	5	5	90	3.6875	-1	1	0.93253
467	3.9369	5	5	999	2.3438	-1	1	1.191
468	3.9369	5	5	90	1	1	1	1.5046
469	3.9369	10	10	999	6.375	-1	1	0.89092
470	3.9369	5	5	0	1	-1	0	1.6457
471	3.9369	5	5	0	5.0313	-1	0	1.1409
472	3.9369	10	10	999	2.3438	1	1	0.84922
473	3.9369	5	5	90	3.6875	-1	1	1.1997
474	3.9369	10	10	0	5.0313	-1	1	0.90753
475	3.9369	5	5	0	1	1	0	0.76591
476	3.9369	5	5	0	6.375	1	1	1.4242
477	3.9369	10	10	0	5.0313	-1	1	0.87466
478	3.9369	5	5	90	6.375	1	1	1.6224
479	3.9369	10	10	90	2.3438	1	1	0.88262
480	3.9369	10	10	999	3.6875	1	1	0.88254
481	3.9369	5	5	0	5.0313	-1	1	1.0076
482	3.9369	5	5	999	1	-1	0	1.0164
483	3.9369	5	5	999	2.3438	-1	0	0.95714
484	3.9369	5	5	0	5.0313	1	0	0.86592
485	3.9369	10	10	90	2.3438	-1	1	0.84924
486	3.9369	10	10	0	3.6875	1	1	0.92426
487	3.9369	5	5	90	1	1	0	1.3326
488	3.9369	5	5	0	6.375	-1	0	3.1198
489	3.9369	5	5	90	3.6875	1	1	1.9036
490	3.9369	5	5	999	5.0313	1	1	1.1993
491	3.9369	10	10	0	3.6875	1	1	0.89132
492	3.9369	5	5	0	2.3438	1	0	1.0655
493	3.9369	10	10	999	2.3438	1	1	0.87427
494	3.9369	10	10	90	2.3438	-1	1	0.85753
495	3.9369	10	10	90	6.375	-1	1	0.94923
496	3.9369	5	5	999	5.0313	1	0	1.4445
497	3.9369	10	10	0	2.3438	1	1	0.86594
498	3.9369	5	5	90	5.0313	-1	1	1.0405
499	3.9369	10	10	999	6.375	-1	1	0.88263
500	3.9369	10	10	0	2.3438	1	1	0.88208
501	3.9369	5	5	90	5.0313	-1	1	1.0743
502	3.9369	5	5	90	5.0313	-1	0	0.96595
503	3.9369	10	10	90	2.3438	-1	1	0.92387
504	3.9369	5	5	90	5.0313	-1	1	1.0493
505	3.9369	5	5	0	5.0313	1	1	0.94093
506	3.9369	10	10	999	2.3438	1	1	0.94051
507	3.9369	5	5	999	2.3438	1	0	1.1243
508	3.9369	5	5	999	6.375	-1	0	0.89926
509	3.9369	5	5	999	5.0313	1	1	1.0497
510	3.9369	10	10	90	3.6875	1	1	0.87427
511	3.9369	5	5	0	6.375	-1	0	1.0405
512	3.9369	5	5	90	5.0313	-1	1	1.1076
513	3.9369	10	10	0	3.6875	1	1	1.0581
514	3.9369	5	5	999	3.6875	1	1	0.98216
515	3.9369	10	10	90	6.375	-1	1	0.89924
516	3.9369	5	5	999	5.0313	1	1	0.97427
517	3.9369	10	10	999	1	-1	1	0.90715
518	3.9369	5	5	90	1	1	1	1.6565
519	3.9369	5	5	999	2.3438	1	1	1.3076
520	3.9369	10	10	0	1	-1	1	0.86596
521	3.9369	10	10	999	5.0313	-1	1	0.84087
522	3.9369	10	10	999	3.6875	1	1	0.85802
523	3.9369	10	10	0	5.0313	-1	1	0.89048
524	3.9369	5	5	90	6.375	-1	1	0.9743
525	3.9369	10	10	90	1	1	1	0.87415
526	3.9369	10	10	90	1	1	1	0.9075
527	3.9369	5	5	0	2.3438	-1	1	2.1886
528	3.9369	10	10	999	3.6875	-1	1	0.89921
529	3.9369	10	10	999	2.3438	1	1	0.8159
530	3.9369	5	5	90	3.6875	-1	1	1.2076
531	3.9369	10	10	999	5.0313	1	1	0.88255
532	3.9369	10	10	90	1	-1	1	0.8909
533	3.9369	5	5	90	2.3438	1	0	2.0786
534	3.9369	5	5	999	3.6875	-1	1	2.2428
535	3.9369	10	10	999	5.0313	1	1	0.89922
536	3.9369	5	5	0	5.0313	-1	1	1.6098
537	3.9369	10	10	999	2.3438	-1	1	0.94929
538	3.9369	10	10	0	2.3438	-1	1	0.82385
539	3.9369	10	10	90	6.375	1	1	0.82423
540	3.9369	5	5	999	6.375	1	1	0.91589
541	3.9369	5	5	999	1	1	1	1.9657
542	3.9369	5	5	0	2.3438	1	1	2.0196
543	3.9369	5	5	90	3.6875	-1	0	2.0394
544	3.9369	10	10	0	3.6875	-1	1	0.83267
545	3.9369	5	5	999	6.375	-1	1	0.99093
546	3.9369	5	5	90	2.3438	1	0	2.2058
547	3.9369	5	5	90	2.3438	1	0	1.562
548	3.9369	5	5	90	2.3438	-1	1	1.066
549	3.9369	10	10	90	3.6875	-1	1	0.81639
550	3.9369	5	5	90	3.6875	1	0	1.9985
551	3.9369	10	10	999	5.0313	1	1	0.84923
552	3.9369	5	5	0	5.0313	-1	1	0.87379
553	3.9369	5	5	0	5.0313	-1	0	0.68259
554	3.9369	10	10	0	6.375	-1	1	0.69919
555	3.9369	10	10	0	6.375	1	0	0.8993
556	3.9369	10	10	0	3.6875	1	1	0.85717
557	3.9369	5	5	999	6.375	-1	1	0.89928
558	3.9369	10	10	0	6.375	-1	0	0.74878
559	3.9369	10	10	90	3.6875	-1	1	0.79093
560	3.9369	5	5	90	2.3438	-1	0	1.0572
561	3.9369	10	10	90	5.0313	-1	1	0.81594
562	3.9369	10	10	999	5.0313	1	0	0.79091
563	3.9369	5	5	999	2.3438	-1	1	1.1655
564	3.9369	5	5	90	6.375	1	1	0.92468
565	3.9369	5	5	90	1	1	1	1.0243
566	3.9369	10	10	0	5.0313	-1	1	0.88298
567	3.9369	5	5	0	2.3438	-1	1	1.0826
568	3.9369	5	5	999	3.6875	-1	1	1.7368
569	3.9369	10	10	90	2.3438	-1	1	0.82423
570	3.9369	5	5	999	3.6875	-1	0	1.8784
571	3.9369	10	10	999	1	1	1	0.8659
572	3.9369	5	5	0	6.375	-1	1	0.97471
573	3.9369	10	10	90	6.375	-1	1	0.90752
574	3.9369	5	5	0	5.0313	1	1	0.90776
575	3.9369	10	10	999	6.375	-1	1	0.82426
576	3.9369	10	10	999	6.375	1	1	0.86591
577	3.9369	5	5	0	6.375	-1	1	1.5271
578	3.9369	5	5	90	2.3438	-1	1	1.1161
579	3.9369	5	5	90	5.0313	-1	0	1.3989
580	3.9369	10	10	90	5.0313	1	1	0.91588
581	3.9369	10	10	999	2.3438	-1	1	0.86555
582	3.9369	10	10	0	3.6875	1	1	0.97428
583	3.9369	5	5	90	3.6875	-1	1	1.0826
584	3.9369	10	10	90	5.0313	1	1	0.64088
585	3.9369	5	5	999	6.375	1	1	1.041
586	3.9369	10	10	0	1	-1	1	0.99886
587	3.9369	5	5	0	5.0313	-1	0	1.041
588	3.9369	10	10	999	3.6875	1	1	1.0076
589	3.9369	5	5	999	6.375	1	0	2.4354
590	3.9369	10	10	90	2.3438	-1	0	0.90761
591	3.9369	5	5	90	5.0313	-1	1	2.1426
592	3.9369	5	5	90	3.6875	1	0	2.2854
593	3.9369	10	10	0	2.3438	1	1	0.88258
594	3.9369	5	5	90	5.0313	-1	1	0.96592
595	3.9369	10	10	0	2.3438	-1	1	1.066
596	3.9369	5	5	999	6.375	-1	1	0.94099
597	3.9369	5	5	0	3.6875	-1	1	1.0576
598	3.9369	5	5	999	2.3438	-1	0	1.166
599	3.9369	10	10	0	6.375	1	1	0.94973
600	3.9369	10	10	999	3.6875	1	1	0.83254
