# Supplementary material for: Temporal Integration of Motion Streaks in Migraine
Source: Vision (Basel). 2018 Jul 13;2(3):27. doi: 10.3390/vision2030027 (PMC6836222; doi:10.3390/vision2030027)
Supplement: Supplementary file 1 [file vision-02-00027-s001.zip › supplementary information/results/resultsObs11/allResponsesObs11.txt]

1	3.9369	10	10	90	1	-1	1	1.1385
2	3.9369	5	5	0	1	1	1	1.0759
3	3.9369	5	5	0	2.3438	1	1	1.1243
4	3.9369	10	10	0	5.0313	-1	1	0.94942
5	3.9369	5	5	90	1	-1	0	2.0686
6	3.9369	5	5	0	6.375	-1	1	1.1077
7	3.9369	10	10	0	1	-1	1	0.98257
8	3.9369	10	10	90	3.6875	-1	1	0.97466
9	3.9369	5	5	0	1	1	0	1.5155
10	3.9369	10	10	999	5.0313	1	1	1.0076
11	3.9369	5	5	90	1	-1	1	1.3077
12	3.9369	10	10	999	6.375	-1	1	0.9826
13	3.9369	10	10	999	6.375	-1	1	1.0243
14	3.9369	10	10	0	5.0313	-1	1	0.96548
15	3.9369	10	10	999	1	1	1	0.97429
16	3.9369	10	10	0	6.375	1	1	1.083
17	3.9369	5	5	90	1	1	1	2.0441
18	3.9369	5	5	0	2.3438	-1	1	1.7511
19	3.9369	5	5	0	1	-1	1	1.6698
20	3.9369	5	5	90	1	-1	1	1.6876
21	3.9369	5	5	999	1	-1	1	1.6999
22	3.9369	5	5	90	6.375	1	1	1.1576
23	3.9369	5	5	90	1	-1	1	1.3744
24	3.9369	5	5	999	2.3438	-1	1	1.2239
25	3.9369	5	5	90	5.0313	1	1	1.0992
26	3.9369	10	10	999	5.0313	-1	1	1.0242
27	3.9369	10	10	999	3.6875	1	1	0.94092
28	3.9369	5	5	0	5.0313	-1	1	0.93296
29	3.9369	10	10	0	5.0313	1	1	0.80758
30	3.9369	5	5	0	2.3438	-1	1	0.84881
31	3.9369	10	10	0	3.6875	-1	1	0.89931
32	3.9369	10	10	999	1	-1	1	0.93217
33	3.9369	10	10	0	1	-1	1	0.8993
34	3.9369	10	10	999	3.6875	1	1	0.99885
35	3.9369	5	5	999	1	-1	1	0.96598
36	3.9369	5	5	999	3.6875	-1	1	0.9076
37	3.9369	10	10	0	6.375	-1	1	0.87424
38	3.9369	10	10	999	6.375	1	1	0.91585
39	3.9369	5	5	0	5.0313	1	1	0.86596
40	3.9369	5	5	999	6.375	-1	1	0.9159
41	3.9369	10	10	0	2.3438	1	0	0.87424
42	3.9369	10	10	0	3.6875	-1	1	1.0742
43	3.9369	10	10	90	5.0313	-1	1	0.94047
44	3.9369	5	5	90	2.3438	1	1	1.6116
45	3.9369	10	10	999	5.0313	-1	1	0.9826
46	3.9369	5	5	90	3.6875	1	1	0.97427
47	3.9369	10	10	0	2.3438	1	1	0.91586
48	3.9369	5	5	999	3.6875	-1	1	0.99969
49	3.9369	5	5	0	3.6875	-1	0	0.88254
50	3.9369	10	10	90	5.0313	1	1	0.89882
51	3.9369	5	5	0	3.6875	1	1	1.0159
52	3.9369	10	10	90	3.6875	-1	1	0.94926
53	3.9369	5	5	90	6.375	-1	1	1.008
54	3.9369	5	5	90	1	-1	0	2.4504
55	3.9369	5	5	999	5.0313	-1	1	1.0243
56	3.9369	5	5	90	1	-1	1	1.62
57	3.9369	10	10	90	6.375	1	1	0.9993
58	3.9369	10	10	90	5.0313	1	1	1.0159
59	3.9369	5	5	0	2.3438	1	1	1.0664
60	3.9369	5	5	0	1	-1	0	2.2511
61	3.9369	10	10	90	1	-1	1	1.5656
62	3.9369	5	5	0	3.6875	1	0	2.5319
63	3.9369	5	5	999	3.6875	1	1	0.98256
64	3.9369	10	10	0	1	-1	1	1.0076
65	3.9369	10	10	999	5.0313	-1	1	0.95717
66	3.9369	5	5	0	5.0313	-1	1	1.0076
67	3.9369	10	10	90	5.0313	-1	1	1.0242
68	3.9369	10	10	999	6.375	1	1	0.94884
69	3.9369	5	5	90	5.0313	-1	1	0.99094
70	3.9369	10	10	0	3.6875	-1	1	1.0076
71	3.9369	10	10	0	1	1	1	0.94049
72	3.9369	5	5	90	3.6875	1	1	1.0743
73	3.9369	5	5	999	2.3438	1	1	1.0493
74	3.9369	5	5	90	6.375	-1	1	1.0242
75	3.9369	10	10	999	6.375	-1	1	0.9075
76	3.9369	5	5	999	3.6875	1	1	0.93255
77	3.9369	5	5	999	3.6875	1	1	0.97432
78	3.9369	5	5	999	6.375	1	1	0.97426
79	3.9369	5	5	999	6.375	1	1	0.99092
80	3.9369	5	5	999	1	-1	1	1.431
81	3.9369	10	10	999	5.0313	1	1	0.95762
82	3.9369	10	10	0	1	1	1	0.98218
83	3.9369	5	5	999	2.3438	-1	0	2.2447
84	3.9369	10	10	0	2.3438	-1	1	1.0493
85	3.9369	5	5	90	2.3438	1	0	1.2993
86	3.9369	5	5	999	1	1	0	1.3914
87	3.9369	10	10	999	2.3438	1	1	0.89928
88	3.9369	5	5	999	1	1	0	1.6431
89	3.9369	10	10	90	1	1	1	0.97427
90	3.9369	10	10	999	2.3438	1	1	0.91595
91	3.9369	10	10	0	2.3438	1	1	0.84881
92	3.9369	5	5	999	2.3438	-1	1	1.0743
93	3.9369	5	5	999	6.375	-1	1	1.0909
94	3.9369	10	10	999	6.375	-1	1	0.94094
95	3.9369	10	10	999	1	1	1	1.0243
96	3.9369	5	5	999	1	1	0	1.5446
97	3.9369	5	5	999	6.375	-1	1	1.2243
98	3.9369	5	5	999	5.0313	-1	1	1.0493
99	3.9369	10	10	999	3.6875	-1	1	0.93257
100	3.9369	10	10	999	2.3438	-1	1	0.9076
101	3.9369	10	10	0	1	1	1	0.98299
102	3.9369	5	5	90	1	-1	1	0.9492
103	3.9369	10	10	999	6.375	1	1	0.9159
104	3.9369	10	10	999	5.0313	1	1	0.95755
105	3.9369	5	5	999	6.375	1	1	0.96592
106	3.9369	10	10	999	6.375	1	1	0.85758
107	3.9369	5	5	90	2.3438	-1	1	1.1076
108	3.9369	10	10	0	5.0313	-1	1	1.0076
109	3.9369	5	5	999	2.3438	1	1	0.99927
110	3.9369	10	10	999	2.3438	1	1	0.95716
111	3.9369	5	5	0	5.0313	1	1	0.98263
112	3.9369	5	5	999	6.375	1	1	0.84088
113	3.9369	5	5	999	1	1	0	1.5203
114	3.9369	10	10	90	3.6875	1	1	0.96595
115	3.9369	5	5	999	3.6875	1	1	0.92423
116	3.9369	10	10	90	6.375	-1	1	1.0488
117	3.9369	5	5	90	5.0313	1	1	0.90758
118	3.9369	10	10	90	3.6875	1	1	0.95805
119	3.9369	10	10	90	2.3438	-1	1	0.91592
120	3.9369	10	10	999	2.3438	-1	1	0.89091
121	3.9369	5	5	999	3.6875	-1	1	0.91549
122	3.9369	5	5	999	1	1	1	0.94927
123	3.9369	5	5	0	2.3438	1	0	1.0993
124	3.9369	10	10	0	5.0313	-1	1	0.94884
125	3.9369	10	10	90	6.375	1	0	0.82424
126	3.9369	5	5	0	2.3438	-1	1	1.7924
127	3.9369	5	5	0	5.0313	-1	1	0.98259
128	3.9369	5	5	0	2.3438	-1	1	1.2322
129	3.9369	10	10	999	6.375	-1	1	0.98258
130	3.9369	5	5	999	6.375	-1	1	0.94928
131	3.9369	10	10	90	3.6875	1	1	0.92425
132	3.9369	5	5	0	2.3438	1	1	1.0997
133	3.9369	10	10	999	6.375	-1	1	0.95802
134	3.9369	10	10	999	2.3438	-1	1	1.0822
135	3.9369	5	5	0	3.6875	1	1	0.99925
136	3.9369	5	5	90	1	1	1	1.8216
137	3.9369	10	10	90	2.3438	1	1	0.93254
138	3.9369	5	5	90	2.3438	-1	1	1.366
139	3.9369	10	10	0	2.3438	1	1	0.95764
140	3.9369	5	5	0	3.6875	-1	1	0.9409
141	3.9369	10	10	999	5.0313	1	1	0.86637
142	3.9369	5	5	0	1	-1	1	0.91638
143	3.9369	5	5	0	6.375	-1	1	0.87415
144	3.9369	10	10	999	3.6875	1	1	0.90758
145	3.9369	5	5	90	6.375	1	1	0.86547
146	3.9369	10	10	90	1	-1	1	0.82431
147	3.9369	10	10	0	5.0313	-1	1	0.88221
148	3.9369	5	5	999	5.0313	1	1	0.88258
149	3.9369	10	10	0	3.6875	1	1	0.92383
150	3.9369	10	10	0	6.375	-1	1	1.0993
151	3.9369	5	5	0	6.375	-1	1	1.216
152	3.9369	5	5	0	5.0313	-1	1	0.966
153	3.9369	10	10	999	2.3438	-1	1	0.96593
154	3.9369	5	5	90	2.3438	1	1	0.93261
155	3.9369	5	5	0	3.6875	1	1	0.99049
156	3.9369	10	10	0	1	1	1	0.92428
157	3.9369	5	5	90	6.375	1	1	0.8993
158	3.9369	10	10	999	3.6875	1	1	1.0826
159	3.9369	10	10	0	2.3438	1	1	0.99925
160	3.9369	10	10	90	3.6875	-1	1	0.96592
161	3.9369	10	10	999	6.375	1	1	0.98308
162	3.9369	5	5	0	5.0313	-1	1	1.1247
163	3.9369	10	10	0	5.0313	1	1	0.87424
164	3.9369	5	5	999	5.0313	1	1	0.93304
165	3.9369	10	10	999	3.6875	1	1	0.89095
166	3.9369	5	5	0	6.375	1	1	1.0076
167	3.9369	10	10	0	3.6875	1	1	0.86635
168	3.9369	10	10	999	2.3438	1	1	0.9409
169	3.9369	5	5	999	5.0313	-1	1	0.99095
170	3.9369	5	5	90	1	1	0	1.8495
171	3.9369	5	5	0	1	1	1	1.2409
172	3.9369	5	5	999	5.0313	-1	1	0.94135
173	3.9369	10	10	0	5.0313	-1	1	1.0155
174	3.9369	10	10	90	2.3438	-1	1	0.94086
175	3.9369	5	5	90	5.0313	-1	1	0.92429
176	3.9369	5	5	90	6.375	1	1	0.95715
177	3.9369	10	10	0	5.0313	-1	1	0.79085
178	3.9369	10	10	0	6.375	-1	1	0.95717
179	3.9369	10	10	90	6.375	1	0	0.84922
180	3.9369	5	5	0	2.3438	-1	0	3.7159
181	3.9369	10	10	90	3.6875	-1	1	0.97425
182	3.9369	5	5	90	6.375	1	1	0.9826
183	3.9369	5	5	999	2.3438	-1	1	1.2164
184	3.9369	10	10	999	5.0313	1	1	0.98263
185	3.9369	5	5	0	1	-1	0	1.8643
186	3.9369	5	5	90	5.0313	-1	1	1.0825
187	3.9369	5	5	999	1	-1	0	1.3828
188	3.9369	10	10	90	2.3438	1	1	1.0491
189	3.9369	5	5	0	3.6875	-1	1	1.0743
190	3.9369	5	5	90	6.375	1	1	1.0409
191	3.9369	5	5	0	1	-1	1	1.7643
192	3.9369	5	5	0	3.6875	-1	1	1.2993
193	3.9369	10	10	90	2.3438	-1	1	0.91591
194	3.9369	10	10	0	5.0313	-1	1	0.91635
195	3.9369	10	10	90	2.3438	-1	1	0.9747
196	3.9369	5	5	0	6.375	1	1	3.2982
197	3.9369	5	5	0	3.6875	-1	0	2.2669
198	3.9369	5	5	999	1	1	1	2.2721
199	3.9369	5	5	0	6.375	-1	1	1.1743
200	3.9369	5	5	999	3.6875	1	1	0.9159
201	3.9369	5	5	90	5.0313	1	1	0.98221
202	3.9369	10	10	0	6.375	-1	1	0.94932
203	3.9369	5	5	999	6.375	-1	1	0.91593
204	3.9369	10	10	90	1	1	1	0.92424
205	3.9369	10	10	999	3.6875	-1	1	0.8159
206	3.9369	10	10	0	2.3438	1	1	0.81594
207	3.9369	10	10	90	1	-1	1	0.81588
208	3.9369	5	5	0	6.375	-1	0	0.73254
209	3.9369	10	10	90	5.0313	-1	1	0.84087
210	3.9369	10	10	999	3.6875	1	1	0.85801
211	3.9369	10	10	999	2.3438	1	1	0.93258
212	3.9369	5	5	90	2.3438	1	1	2.1828
213	3.9369	10	10	0	1	1	1	0.93261
214	3.9369	5	5	90	6.375	1	1	0.85716
215	3.9369	5	5	999	3.6875	-1	1	0.89923
216	3.9369	5	5	0	2.3438	-1	1	0.95717
217	3.9369	10	10	0	6.375	-1	1	0.79927
218	3.9369	10	10	90	2.3438	1	1	0.89092
219	3.9369	5	5	90	3.6875	-1	1	1.041
220	3.9369	5	5	999	6.375	-1	1	3.0864
221	3.9369	10	10	90	1	-1	1	0.95758
222	3.9369	5	5	90	5.0313	-1	1	0.99139
223	3.9369	5	5	0	6.375	1	0	1.9877
224	3.9369	5	5	999	3.6875	-1	1	1.9958
225	3.9369	5	5	999	5.0313	-1	1	1.0326
226	3.9369	5	5	90	6.375	1	1	1.0326
227	3.9369	5	5	90	5.0313	-1	1	0.84972
228	3.9369	5	5	999	6.375	1	1	0.84925
229	3.9369	5	5	0	5.0313	-1	1	0.88215
230	3.9369	10	10	0	3.6875	-1	1	0.98261
231	3.9369	5	5	90	5.0313	1	1	0.84926
232	3.9369	10	10	0	2.3438	-1	1	0.83306
233	3.9369	10	10	90	6.375	1	1	0.80751
234	3.9369	10	10	0	2.3438	-1	1	0.80758
235	3.9369	5	5	90	3.6875	1	1	0.85754
236	3.9369	10	10	0	5.0313	-1	1	0.79087
237	3.9369	10	10	0	2.3438	1	1	0.78213
238	3.9369	10	10	999	3.6875	1	0	0.83253
239	3.9369	10	10	90	3.6875	-1	1	0.83215
240	3.9369	10	10	0	5.0313	1	0	0.80755
241	3.9369	5	5	0	1	-1	0	2.4322
242	3.9369	10	10	999	6.375	-1	1	0.91592
243	3.9369	5	5	999	2.3438	1	1	2.6023
244	3.9369	5	5	0	2.3438	1	1	1.0077
245	3.9369	10	10	999	1	-1	1	0.86594
246	3.9369	5	5	90	5.0313	1	1	0.88217
247	3.9369	5	5	999	6.375	-1	1	0.89093
248	3.9369	10	10	999	2.3438	1	1	0.83262
249	3.9369	5	5	90	2.3438	1	1	1.3076
250	3.9369	5	5	90	6.375	-1	1	0.90762
251	3.9369	5	5	0	3.6875	1	1	0.80713
252	3.9369	10	10	0	1	1	1	0.99093
253	3.9369	5	5	0	3.6875	-1	0	1.3239
254	3.9369	10	10	0	1	1	1	0.89929
255	3.9369	5	5	999	5.0313	1	1	0.91594
256	3.9369	5	5	90	2.3438	1	1	1.1909
257	3.9369	10	10	90	6.375	-1	1	0.97465
258	3.9369	5	5	0	6.375	1	1	1.1409
259	3.9369	5	5	90	6.375	-1	1	0.8493
260	3.9369	10	10	90	5.0313	1	1	0.80711
261	3.9369	10	10	999	2.3438	1	1	0.84919
262	3.9369	10	10	999	2.3438	1	1	0.78212
263	3.9369	5	5	999	1	1	0	1.9053
264	3.9369	5	5	999	1	-1	1	1.4289
265	3.9369	10	10	0	1	-1	1	0.99091
266	3.9369	10	10	90	1	1	1	0.91593
267	3.9369	5	5	999	1	1	1	2.0971
268	3.9369	10	10	999	5.0313	1	1	0.9243
269	3.9369	5	5	999	2.3438	-1	1	1.0076
270	3.9369	10	10	999	5.0313	1	1	0.98217
271	3.9369	5	5	90	3.6875	-1	1	0.88259
272	3.9369	5	5	999	2.3438	1	1	0.86553
273	3.9369	5	5	90	6.375	-1	1	0.72424
274	3.9369	5	5	0	3.6875	1	1	0.88255
275	3.9369	5	5	0	3.6875	1	0	0.79134
276	3.9369	10	10	999	5.0313	1	1	0.9571
277	3.9369	10	10	0	3.6875	1	1	0.89097
278	3.9369	10	10	999	3.6875	-1	1	0.86549
279	3.9369	10	10	90	3.6875	1	1	0.81587
280	3.9369	5	5	999	3.6875	-1	1	0.92384
281	3.9369	5	5	0	2.3438	1	0	1.0493
282	3.9369	10	10	0	1	1	1	0.9826
283	3.9369	5	5	90	2.3438	-1	1	0.88303
284	3.9369	5	5	0	5.0313	-1	1	0.99973
285	3.9369	5	5	999	2.3438	1	1	1.4936
286	3.9369	10	10	0	3.6875	-1	1	1.1822
287	3.9369	10	10	0	2.3438	-1	1	1.0497
288	3.9369	5	5	90	1	1	1	2.4549
289	3.9369	10	10	90	2.3438	1	1	0.89926
290	3.9369	10	10	90	2.3438	1	1	0.95762
291	3.9369	5	5	90	1	1	1	1.1155
292	3.9369	5	5	999	2.3438	1	1	0.93256
293	3.9369	5	5	90	6.375	-1	1	0.89094
294	3.9369	5	5	999	6.375	-1	1	0.98214
295	3.9369	10	10	90	3.6875	-1	1	0.94091
296	3.9369	10	10	90	3.6875	1	1	0.93222
297	3.9369	5	5	999	2.3438	1	1	1.0326
298	3.9369	10	10	90	3.6875	-1	1	0.88261
299	3.9369	10	10	90	6.375	1	1	0.84135
300	3.9369	10	10	0	6.375	-1	1	0.79918
301	3.9369	5	5	999	5.0313	1	1	0.84918
302	3.9369	5	5	0	3.6875	-1	1	0.76588
303	3.9369	5	5	999	5.0313	-1	1	0.90759
304	3.9369	10	10	90	5.0313	1	0	0.83262
305	3.9369	5	5	0	2.3438	1	1	1.7295
306	3.9369	10	10	999	1	1	1	0.88249
307	3.9369	5	5	0	6.375	-1	1	1.2577
308	3.9369	10	10	999	3.6875	-1	1	0.90758
309	3.9369	5	5	90	5.0313	-1	1	1.066
310	3.9369	5	5	0	5.0313	1	1	0.91588
311	3.9369	5	5	999	2.3438	-1	1	0.94958
312	3.9369	10	10	999	2.3438	1	1	0.8738
313	3.9369	10	10	90	5.0313	-1	0	0.53266
314	3.9369	10	10	0	6.375	1	1	0.89925
315	3.9369	10	10	90	3.6875	1	1	0.96593
316	3.9369	5	5	0	6.375	1	1	1.3248
317	3.9369	5	5	90	3.6875	-1	1	0.97426
318	3.9369	10	10	999	5.0313	1	1	0.81639
319	3.9369	10	10	999	1	1	1	0.92429
320	3.9369	5	5	90	3.6875	-1	1	0.9909
321	3.9369	5	5	999	5.0313	1	1	0.89881
322	3.9369	10	10	0	1	-1	1	0.91587
323	3.9369	10	10	90	2.3438	1	1	0.7909
324	3.9369	5	5	90	2.3438	-1	1	0.93302
325	3.9369	10	10	90	5.0313	1	1	0.78258
326	3.9369	10	10	999	2.3438	1	1	0.75799
327	3.9369	5	5	90	5.0313	-1	1	0.88214
328	3.9369	5	5	0	6.375	1	1	0.7992
329	3.9369	10	10	999	1	-1	1	0.84883
330	3.9369	10	10	999	2.3438	1	1	0.74925
331	3.9369	10	10	0	3.6875	1	1	0.94046
332	3.9369	10	10	0	6.375	1	1	0.79922
333	3.9369	5	5	90	3.6875	1	1	0.9072
334	3.9369	10	10	999	1	-1	1	0.84925
335	3.9369	5	5	90	1	1	1	0.8905
336	3.9369	10	10	999	3.6875	1	1	0.89087
337	3.9369	10	10	90	3.6875	-1	0	0.83213
338	3.9369	5	5	90	5.0313	-1	1	1.2077
339	3.9369	5	5	90	3.6875	-1	1	0.94143
340	3.9369	5	5	0	5.0313	-1	0	1.2239
341	3.9369	5	5	90	5.0313	-1	1	1.1744
342	3.9369	5	5	0	5.0313	1	1	0.90801
343	3.9369	5	5	90	5.0313	1	1	0.96596
344	3.9369	5	5	90	3.6875	1	1	0.94074
345	3.9369	5	5	0	1	1	0	1.7306
346	3.9369	5	5	999	2.3438	1	0	2.0696
347	3.9369	10	10	0	3.6875	-1	0	1.1076
348	3.9369	5	5	0	1	-1	0	2.0874
349	3.9369	10	10	90	6.375	1	1	1.0325
350	3.9369	10	10	90	1	-1	1	1.2239
351	3.9369	5	5	90	6.375	-1	1	0.95756
352	3.9369	5	5	0	5.0313	1	0	1.4783
353	3.9369	10	10	999	1	-1	1	0.95757
354	3.9369	10	10	999	1	-1	1	0.9572
355	3.9369	5	5	999	5.0313	1	1	0.89085
356	3.9369	5	5	999	3.6875	-1	1	0.89093
357	3.9369	10	10	999	1	-1	1	0.9326
358	3.9369	5	5	90	5.0313	1	1	1.5736
359	3.9369	10	10	0	6.375	-1	1	1.0326
360	3.9369	5	5	90	6.375	-1	1	1.1659
361	3.9369	10	10	90	5.0313	-1	1	1.058
362	3.9369	10	10	0	5.0313	-1	1	1.0493
363	3.9369	10	10	999	2.3438	1	1	0.91595
364	3.9369	10	10	999	3.6875	-1	1	1.0072
365	3.9369	10	10	0	2.3438	-1	1	0.94921
366	3.9369	5	5	999	5.0313	1	0	1.2739
367	3.9369	10	10	999	5.0313	-1	1	3.8595
368	3.9369	10	10	90	5.0313	-1	1	0.9075
369	3.9369	10	10	90	1	1	1	0.85758
370	3.9369	10	10	90	5.0313	-1	1	0.84135
371	3.9369	5	5	90	2.3438	1	0	1.1492
372	3.9369	5	5	0	3.6875	1	1	0.88214
373	3.9369	5	5	90	1	1	0	1.4279
374	3.9369	5	5	0	5.0313	-1	1	1.0575
375	3.9369	10	10	90	5.0313	-1	1	0.9659
376	3.9369	5	5	999	5.0313	1	1	0.94924
377	3.9369	5	5	0	2.3438	-1	1	1.0492
378	3.9369	10	10	90	1	-1	0	0.84921
379	3.9369	10	10	0	6.375	-1	1	0.85802
380	3.9369	10	10	0	6.375	1	1	0.82466
381	3.9369	10	10	0	2.3438	-1	1	2.2614
382	3.9369	10	10	90	6.375	-1	1	0.94099
383	3.9369	5	5	999	5.0313	-1	1	0.91589
384	3.9369	5	5	90	2.3438	-1	0	0.72426
385	3.9369	5	5	90	1	1	0	1.1159
386	3.9369	10	10	90	2.3438	-1	1	0.85758
387	3.9369	5	5	90	5.0313	-1	1	1.7802
388	3.9369	5	5	999	2.3438	1	1	4.2523
389	3.9369	10	10	999	3.6875	-1	1	1.091
390	3.9369	5	5	0	2.3438	-1	1	1.2576
391	3.9369	10	10	0	6.375	-1	1	0.92428
392	3.9369	5	5	999	1	1	1	1.4398
393	3.9369	5	5	999	1	1	0	1.1992
394	3.9369	10	10	999	2.3438	1	0	0.88261
395	3.9369	5	5	999	2.3438	1	1	4.0259
396	3.9369	10	10	0	2.3438	1	1	0.95725
397	3.9369	10	10	999	6.375	1	1	0.93259
398	3.9369	10	10	90	1	1	1	1.0826
399	3.9369	10	10	90	6.375	-1	1	0.86554
400	3.9369	10	10	999	5.0313	-1	0	0.93254
401	3.9369	5	5	999	3.6875	-1	1	1.1744
402	3.9369	5	5	90	1	-1	1	1.291
403	3.9369	5	5	0	2.3438	-1	0	0.95756
404	3.9369	5	5	90	5.0313	1	1	0.94925
405	3.9369	5	5	0	6.375	-1	1	0.92423
406	3.9369	5	5	0	2.3438	1	1	0.89968
407	3.9369	5	5	0	1	1	1	1.66
408	3.9369	10	10	90	6.375	1	1	1.0325
409	3.9369	10	10	0	6.375	-1	1	0.89096
410	3.9369	5	5	0	2.3438	1	0	1.3952
411	3.9369	10	10	0	1	-1	1	0.96591
412	3.9369	10	10	90	1	1	0	0.8992
413	3.9369	10	10	0	2.3438	1	1	0.91593
414	3.9369	10	10	90	6.375	1	1	0.82427
415	3.9369	10	10	90	3.6875	-1	0	0.87427
416	3.9369	10	10	0	1	-1	1	1.0243
417	3.9369	10	10	0	1	-1	1	1.1743
418	3.9369	5	5	0	5.0313	-1	1	1.3581
419	3.9369	5	5	999	3.6875	1	1	1.8797
420	3.9369	10	10	999	1	1	1	0.94085
421	3.9369	10	10	0	3.6875	-1	1	1.241
422	3.9369	10	10	999	1	-1	1	0.92428
423	3.9369	5	5	999	6.375	-1	1	3.2041
424	3.9369	10	10	90	5.0313	-1	1	0.93262
425	3.9369	10	10	90	6.375	-1	1	3.2562
426	3.9369	5	5	999	1	-1	1	1.8207
427	3.9369	10	10	0	2.3438	1	1	1.2576
428	3.9369	10	10	999	3.6875	-1	1	0.98259
429	3.9369	10	10	999	3.6875	-1	1	0.94877
430	3.9369	10	10	90	5.0313	-1	1	0.90756
431	3.9369	5	5	0	6.375	1	1	0.96595
432	3.9369	10	10	999	6.375	1	1	0.9238
433	3.9369	10	10	90	5.0313	-1	1	0.88261
434	3.9369	5	5	0	6.375	-1	1	1.6882
435	3.9369	5	5	90	5.0313	1	1	1.1493
436	3.9369	10	10	90	6.375	1	1	1.016
437	3.9369	10	10	0	3.6875	-1	1	0.93259
438	3.9369	10	10	0	2.3438	-1	1	1.016
439	3.9369	5	5	90	5.0313	-1	1	1.0493
440	3.9369	5	5	0	1	1	1	1.5066
441	3.9369	5	5	90	6.375	1	0	1.3822
442	3.9369	5	5	0	6.375	1	1	1.2822
443	3.9369	10	10	90	6.375	1	1	1.0826
444	3.9369	5	5	999	6.375	1	1	1.1159
445	3.9369	5	5	0	3.6875	-1	1	1.3247
446	3.9369	5	5	90	2.3438	1	0	1.191
447	3.9369	10	10	90	5.0313	-1	1	0.9747
448	3.9369	10	10	90	2.3438	-1	1	1.0993
449	3.9369	5	5	90	3.6875	1	0	1.5369
450	3.9369	5	5	0	1	1	1	1.5919
451	3.9369	10	10	999	6.375	-1	1	0.87423
452	3.9369	10	10	0	1	1	1	0.91594
453	3.9369	5	5	999	5.0313	-1	1	1.1576
454	3.9369	5	5	90	3.6875	1	1	1.6751
455	3.9369	5	5	0	6.375	1	1	3.5243
456	3.9369	5	5	999	1	-1	1	1.5987
457	3.9369	10	10	0	3.6875	1	1	0.99929
458	3.9369	10	10	0	2.3438	1	1	0.93248
459	3.9369	10	10	0	3.6875	1	1	1.1076
460	3.9369	5	5	0	5.0313	-1	1	1.1489
461	3.9369	10	10	90	3.6875	-1	1	0.90752
462	3.9369	10	10	0	5.0313	-1	1	0.82423
463	3.9369	5	5	0	5.0313	1	0	1.2659
464	3.9369	10	10	90	3.6875	-1	1	1.0492
465	3.9369	10	10	0	5.0313	1	1	0.91591
466	3.9369	10	10	0	3.6875	-1	1	0.94088
467	3.9369	5	5	90	6.375	1	0	1.0246
468	3.9369	5	5	90	2.3438	-1	0	1.1409
469	3.9369	10	10	0	1	-1	1	0.82428
470	3.9369	10	10	999	6.375	-1	1	0.85793
471	3.9369	10	10	90	5.0313	-1	1	0.70755
472	3.9369	10	10	90	1	1	1	1.291
473	3.9369	5	5	999	1	-1	1	0.92423
474	3.9369	10	10	90	2.3438	1	1	0.92428
475	3.9369	10	10	90	1	1	1	0.86635
476	3.9369	10	10	0	6.375	1	1	0.91636
477	3.9369	5	5	999	6.375	-1	0	1.5083
478	3.9369	10	10	999	3.6875	1	1	0.8409
479	3.9369	10	10	90	6.375	-1	0	0.90763
480	3.9369	5	5	90	3.6875	-1	1	1.2322
481	3.9369	10	10	0	6.375	1	1	0.94926
482	3.9369	5	5	90	3.6875	-1	0	2.7335
483	3.9369	10	10	0	5.0313	1	1	1.2572
484	3.9369	10	10	90	6.375	-1	1	0.90763
485	3.9369	10	10	999	1	-1	0	0.96593
486	3.9369	10	10	90	1	-1	0	0.81549
487	3.9369	10	10	999	1	-1	1	0.99092
488	3.9369	5	5	999	6.375	1	1	0.88216
489	3.9369	10	10	999	6.375	1	1	0.94088
490	3.9369	10	10	999	3.6875	1	1	0.89881
491	3.9369	5	5	90	2.3438	1	0	0.91592
492	3.9369	5	5	90	1	1	0	0.89927
493	3.9369	10	10	90	3.6875	1	1	0.9247
494	3.9369	5	5	999	2.3438	1	1	0.99965
495	3.9369	5	5	0	6.375	-1	1	0.95757
496	3.9369	10	10	90	2.3438	1	1	0.866
497	3.9369	10	10	90	3.6875	-1	1	1.008
498	3.9369	5	5	0	5.0313	1	1	1.1493
499	3.9369	10	10	90	2.3438	1	1	0.98261
500	3.9369	5	5	0	1	1	0	1.3326
501	3.9369	10	10	0	5.0313	-1	1	1.0409
502	3.9369	10	10	90	5.0313	1	1	1.0155
503	3.9369	10	10	0	6.375	1	1	1.0075
504	3.9369	5	5	0	1	-1	1	1.0326
505	3.9369	10	10	999	6.375	1	1	0.91546
506	3.9369	10	10	90	6.375	1	1	0.85756
507	3.9369	5	5	0	6.375	1	1	0.95756
508	3.9369	5	5	0	2.3438	-1	0	1.316
509	3.9369	5	5	0	1	-1	1	1.3409
510	3.9369	10	10	0	5.0313	1	1	0.89925
511	3.9369	5	5	999	5.0313	1	1	1.083
512	3.9369	10	10	999	3.6875	-1	1	0.84043
513	3.9369	10	10	90	2.3438	1	1	0.94088
514	3.9369	10	10	999	1	1	1	1.0827
515	3.9369	5	5	0	2.3438	-1	1	1.0492
516	3.9369	10	10	0	3.6875	1	1	0.82426
517	3.9369	5	5	0	1	1	0	1.3489
518	3.9369	10	10	999	6.375	-1	1	0.94087
519	3.9369	5	5	999	6.375	1	0	1.3248
520	3.9369	10	10	999	5.0313	-1	1	0.89923
521	3.9369	5	5	90	3.6875	1	1	1.0655
522	3.9369	10	10	0	3.6875	1	1	0.94094
523	3.9369	5	5	999	3.6875	-1	1	0.98261
524	3.9369	5	5	90	3.6875	1	0	0.93209
525	3.9369	5	5	0	1	1	0	1.2909
526	3.9369	10	10	90	6.375	-1	1	0.94091
527	3.9369	5	5	999	2.3438	-1	1	1.8211
528	3.9369	5	5	999	2.3438	1	0	1.9161
529	3.9369	10	10	999	5.0313	-1	1	0.95753
530	3.9369	10	10	999	2.3438	1	1	0.84926
531	3.9369	10	10	999	1	1	1	0.91548
532	3.9369	10	10	0	3.6875	-1	1	0.91589
533	3.9369	10	10	999	3.6875	-1	1	0.73258
534	3.9369	5	5	0	1	1	1	0.97421
535	3.9369	5	5	90	2.3438	1	0	0.88254
536	3.9369	5	5	0	3.6875	-1	0	0.65757
537	3.9369	10	10	90	5.0313	-1	1	1.0659
538	3.9369	10	10	999	2.3438	1	1	0.92428
539	3.9369	10	10	999	6.375	1	1	2.5949
540	3.9369	10	10	90	3.6875	1	1	1.191
541	3.9369	5	5	90	3.6875	1	1	1.0409
542	3.9369	5	5	999	2.3438	1	1	0.94927
543	3.9369	10	10	90	2.3438	1	1	0.84088
544	3.9369	5	5	999	6.375	-1	1	0.88261
545	3.9369	5	5	0	3.6875	-1	1	0.88259
546	3.9369	10	10	999	2.3438	1	1	0.89096
547	3.9369	10	10	0	6.375	1	0	0.83261
548	3.9369	5	5	999	3.6875	-1	1	0.85712
549	3.9369	5	5	999	1	-1	0	1.016
550	3.9369	5	5	90	2.3438	1	1	1.1076
551	3.9369	10	10	90	1	-1	1	0.91594
552	3.9369	5	5	0	6.375	1	1	0.93262
553	3.9369	5	5	999	5.0313	1	1	0.86589
554	3.9369	5	5	999	3.6875	1	1	0.88292
555	3.9369	5	5	999	6.375	-1	1	0.86552
556	3.9369	5	5	999	1	1	1	0.9826
557	3.9369	5	5	90	2.3438	1	1	0.84925
558	3.9369	10	10	999	1	-1	1	0.90807
559	3.9369	10	10	0	5.0313	-1	1	0.96631
560	3.9369	10	10	999	5.0313	1	1	0.98261
561	3.9369	5	5	999	3.6875	-1	1	1.008
562	3.9369	5	5	90	1	-1	0	1.739
563	3.9369	10	10	0	5.0313	-1	1	0.97428
564	3.9369	10	10	999	5.0313	-1	1	1.0905
565	3.9369	10	10	90	1	-1	1	0.9993
566	3.9369	5	5	90	3.6875	-1	1	1.183
567	3.9369	5	5	999	5.0313	-1	1	1.0492
568	3.9369	5	5	0	3.6875	1	1	1.2405
569	3.9369	10	10	999	1	-1	1	1.1409
570	3.9369	5	5	90	6.375	1	1	1.8414
571	3.9369	10	10	0	1	1	1	1.0826
572	3.9369	5	5	999	5.0313	1	1	1.6407
573	3.9369	10	10	0	6.375	1	1	1.1826
574	3.9369	5	5	0	5.0313	-1	1	1.1488
575	3.9369	5	5	90	6.375	-1	1	1.091
576	3.9369	5	5	90	1	-1	1	1.266
577	3.9369	10	10	0	3.6875	1	0	0.89924
578	3.9369	5	5	999	3.6875	-1	1	1.3493
579	3.9369	5	5	90	1	-1	1	1.6693
580	3.9369	10	10	90	2.3438	-1	1	0.9326
581	3.9369	10	10	999	1	-1	1	1.0322
582	3.9369	10	10	90	2.3438	-1	1	0.9743
583	3.9369	10	10	0	3.6875	1	1	0.92415
584	3.9369	10	10	0	2.3438	-1	1	0.88222
585	3.9369	5	5	90	3.6875	1	1	0.99929
586	3.9369	10	10	0	2.3438	-1	1	1.0326
587	3.9369	10	10	0	6.375	1	1	1.066
588	3.9369	5	5	90	3.6875	-1	1	0.78302
589	3.9369	10	10	90	2.3438	1	1	0.6738
590	3.9369	10	10	0	1	1	0	0.74093
591	3.9369	5	5	0	3.6875	-1	1	0.93259
592	3.9369	5	5	999	3.6875	-1	0	0.85757
593	3.9369	5	5	0	5.0313	1	1	0.98258
594	3.9369	10	10	999	5.0313	-1	1	0.79917
595	3.9369	5	5	90	2.3438	-1	1	0.86544
596	3.9369	10	10	90	6.375	-1	1	0.81584
597	3.9369	10	10	90	1	1	0	0.51555
598	3.9369	10	10	90	1	-1	1	0.7492
599	3.9369	5	5	90	2.3438	-1	1	0.79964
600	3.9369	10	10	999	5.0313	1	0	0.94053
