# Supplementary material for: Temporal Integration of Motion Streaks in Migraine
Source: Vision (Basel). 2018 Jul 13;2(3):27. doi: 10.3390/vision2030027 (PMC6836222; doi:10.3390/vision2030027)
Supplement: Supplementary file 1 [file vision-02-00027-s001.zip › supplementary information/results/resultsObs12/allResponsesObs12.txt]

1	3.9369	10	10	999	6.375	-1	1	0.91256
2	3.9369	10	10	0	3.6875	-1	1	0.8596
3	3.9369	10	10	999	1	1	1	0.8992
4	3.9369	10	10	0	6.375	1	1	0.90761
5	3.9369	10	10	0	2.3438	1	1	0.87387
6	3.9369	10	10	90	3.6875	-1	1	0.86589
7	3.9369	5	5	999	3.6875	-1	1	0.94883
8	3.9369	10	10	0	1	-1	1	0.90763
9	3.9369	10	10	0	1	-1	1	0.84926
10	3.9369	5	5	999	5.0313	-1	1	0.86634
11	3.9369	10	10	999	1	1	1	0.8655
12	3.9369	5	5	0	6.375	-1	1	1.1508
13	3.9369	10	10	90	6.375	1	1	0.8159
14	3.9369	5	5	90	3.6875	1	1	0.91593
15	3.9369	10	10	0	3.6875	-1	1	0.80758
16	3.9369	5	5	90	2.3438	-1	1	0.95755
17	3.9369	10	10	0	5.0313	-1	1	0.82428
18	3.9369	5	5	0	5.0313	1	1	0.8988
19	3.9369	5	5	0	6.375	-1	1	0.87424
20	3.9369	5	5	0	3.6875	-1	0	1.2659
21	3.9369	10	10	999	1	-1	1	0.84927
22	3.9369	10	10	90	3.6875	-1	1	0.82419
23	3.9369	5	5	0	2.3438	-1	0	1.2405
24	3.9369	10	10	999	5.0313	1	1	0.87428
25	3.9369	5	5	90	6.375	-1	1	0.85805
26	3.9369	5	5	999	1	1	1	0.97385
27	3.9369	5	5	999	6.375	1	1	0.89092
28	3.9369	5	5	999	3.6875	1	1	0.87383
29	3.9369	10	10	999	2.3438	-1	1	0.86594
30	3.9369	5	5	0	5.0313	1	1	1.2572
31	3.9369	10	10	999	3.6875	-1	1	0.82424
32	3.9369	5	5	999	5.0313	1	1	0.84088
33	3.9369	5	5	90	1	-1	1	0.9659
34	3.9369	10	10	999	6.375	1	1	0.80756
35	3.9369	10	10	999	5.0313	1	1	0.77426
36	3.9369	5	5	90	3.6875	1	1	0.82423
37	3.9369	10	10	0	6.375	1	0	0.80755
38	3.9369	5	5	90	2.3438	-1	1	0.97385
39	3.9369	5	5	90	5.0313	-1	0	0.81596
40	3.9369	5	5	0	6.375	1	1	0.86602
41	3.9369	5	5	999	3.6875	-1	1	0.89093
42	3.9369	10	10	90	5.0313	1	1	0.79921
43	3.9369	5	5	0	1	1	1	1.1743
44	3.9369	5	5	0	6.375	1	1	1.0076
45	3.9369	10	10	999	1	-1	1	0.85754
46	3.9369	10	10	0	3.6875	1	1	0.89968
47	3.9369	10	10	90	6.375	1	1	0.80764
48	3.9369	10	10	999	2.3438	-1	1	0.83258
49	3.9369	10	10	0	1	1	1	0.82427
50	3.9369	5	5	90	5.0313	-1	1	0.88256
51	3.9369	10	10	999	1	1	1	0.79886
52	3.9369	10	10	0	1	1	1	0.81594
53	3.9369	10	10	999	6.375	1	1	0.78212
54	3.9369	10	10	999	2.3438	1	1	0.79097
55	3.9369	5	5	0	1	1	1	0.86591
56	3.9369	5	5	999	5.0313	1	1	0.89092
57	3.9369	10	10	0	3.6875	1	1	0.82426
58	3.9369	10	10	0	3.6875	1	1	0.79931
59	3.9369	5	5	90	1	-1	1	1.0493
60	3.9369	5	5	999	5.0313	1	1	0.84969
61	3.9369	5	5	999	3.6875	-1	1	0.84881
62	3.9369	10	10	999	2.3438	1	1	0.82419
63	3.9369	5	5	90	5.0313	-1	1	0.85758
64	3.9369	10	10	999	3.6875	1	1	0.8326
65	3.9369	10	10	0	1	1	1	0.84092
66	3.9369	10	10	999	6.375	-1	1	0.90758
67	3.9369	10	10	0	1	-1	1	0.86589
68	3.9369	5	5	90	6.375	1	1	0.83302
69	3.9369	10	10	90	3.6875	1	1	0.80759
70	3.9369	10	10	999	5.0313	1	1	0.8326
71	3.9369	10	10	0	5.0313	-1	1	0.83253
72	3.9369	5	5	0	5.0313	1	1	1.0326
73	3.9369	10	10	0	1	-1	1	0.89048
74	3.9369	5	5	90	3.6875	-1	1	0.82424
75	3.9369	5	5	999	5.0313	1	1	0.93218
76	3.9369	10	10	90	2.3438	1	1	0.83259
77	3.9369	10	10	0	3.6875	1	1	0.80714
78	3.9369	10	10	90	1	-1	1	0.9159
79	3.9369	10	10	0	1	-1	1	0.86553
80	3.9369	5	5	90	1	1	1	0.85756
81	3.9369	5	5	0	1	1	1	1.3826
82	3.9369	5	5	999	5.0313	1	1	0.93266
83	3.9369	5	5	999	3.6875	1	1	0.95756
84	3.9369	10	10	90	3.6875	-1	1	0.78255
85	3.9369	10	10	999	5.0313	1	0	0.79088
86	3.9369	5	5	999	1	1	1	0.91589
87	3.9369	10	10	0	2.3438	-1	1	0.85762
88	3.9369	5	5	90	5.0313	1	1	0.816
89	3.9369	5	5	999	2.3438	1	1	0.92426
90	3.9369	5	5	90	6.375	-1	1	0.89927
91	3.9369	10	10	0	2.3438	1	1	0.79138
92	3.9369	5	5	90	1	-1	0	1.1989
93	3.9369	10	10	0	5.0313	-1	1	0.82424
94	3.9369	5	5	0	3.6875	-1	1	1.0159
95	3.9369	5	5	0	3.6875	-1	0	1.6016
96	3.9369	5	5	999	6.375	-1	1	0.92431
97	3.9369	10	10	999	3.6875	-1	1	0.88221
98	3.9369	10	10	90	6.375	1	1	0.77423
99	3.9369	10	10	999	3.6875	-1	1	0.83215
100	3.9369	10	10	90	1	-1	1	0.89929
101	3.9369	10	10	0	6.375	1	1	0.80708
102	3.9369	5	5	90	1	-1	1	0.90755
103	3.9369	10	10	90	3.6875	-1	1	0.86551
104	3.9369	5	5	90	6.375	1	1	0.82422
105	3.9369	5	5	999	6.375	1	1	0.88219
106	3.9369	10	10	999	1	1	1	0.87426
107	3.9369	10	10	90	3.6875	1	1	0.80725
108	3.9369	10	10	90	2.3438	-1	1	0.86594
109	3.9369	5	5	999	6.375	-1	1	0.90715
110	3.9369	10	10	90	3.6875	-1	1	0.83259
111	3.9369	10	10	90	6.375	-1	1	0.80752
112	3.9369	5	5	90	3.6875	1	1	0.81587
113	3.9369	10	10	90	5.0313	1	1	0.79049
114	3.9369	5	5	999	2.3438	-1	1	0.89925
115	3.9369	5	5	0	3.6875	1	1	1.0659
116	3.9369	10	10	999	1	1	1	0.82427
117	3.9369	5	5	999	1	1	1	1.4537
118	3.9369	10	10	999	2.3438	1	1	0.80755
119	3.9369	10	10	90	1	1	0	0.82428
120	3.9369	10	10	90	6.375	-1	1	0.82422
121	3.9369	5	5	999	1	1	1	1.0159
122	3.9369	5	5	90	2.3438	-1	1	1.0159
123	3.9369	5	5	0	5.0313	1	1	0.84967
124	3.9369	10	10	999	3.6875	-1	1	0.85798
125	3.9369	5	5	999	3.6875	1	1	0.87424
126	3.9369	10	10	90	5.0313	-1	1	0.83301
127	3.9369	10	10	90	5.0313	-1	1	0.84926
128	3.9369	5	5	90	6.375	1	1	0.82473
129	3.9369	10	10	90	2.3438	1	1	0.79924
130	3.9369	10	10	999	3.6875	1	1	0.81591
131	3.9369	10	10	0	1	-1	1	0.8159
132	3.9369	10	10	0	5.0313	-1	1	0.79094
133	3.9369	10	10	90	2.3438	-1	1	0.81588
134	3.9369	10	10	90	6.375	1	1	0.86593
135	3.9369	5	5	90	3.6875	1	1	0.8826
136	3.9369	5	5	0	2.3438	-1	1	0.95803
137	3.9369	5	5	999	2.3438	-1	0	0.8822
138	3.9369	10	10	0	3.6875	1	1	0.81591
139	3.9369	5	5	0	2.3438	1	1	0.84926
140	3.9369	5	5	0	6.375	-1	1	0.89921
141	3.9369	10	10	90	5.0313	-1	1	0.84043
142	3.9369	5	5	0	3.6875	-1	1	0.87423
143	3.9369	10	10	0	6.375	1	1	0.78215
144	3.9369	5	5	90	3.6875	-1	1	0.99093
145	3.9369	10	10	90	1	-1	1	0.87381
146	3.9369	10	10	90	3.6875	-1	1	0.82425
147	3.9369	5	5	90	6.375	-1	1	0.84052
148	3.9369	10	10	90	3.6875	-1	1	0.79923
149	3.9369	5	5	999	2.3438	-1	1	0.90719
150	3.9369	5	5	0	2.3438	-1	0	1.1243
151	3.9369	10	10	999	5.0313	1	1	0.89924
152	3.9369	5	5	999	3.6875	1	1	0.86635
153	3.9369	10	10	999	3.6875	1	1	0.79926
154	3.9369	5	5	0	2.3438	1	0	1.1076
155	3.9369	10	10	90	2.3438	-1	1	0.84928
156	3.9369	10	10	999	3.6875	-1	1	0.83256
157	3.9369	5	5	0	6.375	-1	0	0.94091
158	3.9369	5	5	90	2.3438	1	1	0.89048
159	3.9369	5	5	999	5.0313	-1	1	0.85754
160	3.9369	10	10	0	2.3438	-1	1	0.85759
161	3.9369	5	5	999	2.3438	-1	1	0.85757
162	3.9369	10	10	999	2.3438	1	1	0.83217
163	3.9369	5	5	999	2.3438	-1	1	0.96591
164	3.9369	5	5	90	5.0313	1	1	0.89918
165	3.9369	5	5	0	6.375	-1	1	0.84921
166	3.9369	10	10	0	2.3438	1	1	0.83295
167	3.9369	10	10	90	6.375	-1	1	0.83261
168	3.9369	5	5	90	1	1	1	1.2072
169	3.9369	5	5	999	3.6875	1	1	0.81592
170	3.9369	5	5	999	5.0313	-1	1	0.88266
171	3.9369	5	5	90	5.0313	1	1	0.84885
172	3.9369	5	5	90	3.6875	-1	1	0.87422
173	3.9369	5	5	0	6.375	-1	0	0.89884
174	3.9369	5	5	0	6.375	-1	0	0.81586
175	3.9369	5	5	90	5.0313	-1	1	0.89089
176	3.9369	10	10	90	1	1	1	0.82428
177	3.9369	10	10	0	1	1	1	0.8909
178	3.9369	10	10	0	3.6875	-1	1	0.83262
179	3.9369	10	10	999	2.3438	-1	1	0.78255
180	3.9369	5	5	999	2.3438	-1	1	0.94096
181	3.9369	5	5	999	2.3438	1	1	0.9738
182	3.9369	10	10	0	6.375	-1	1	0.86593
183	3.9369	10	10	90	5.0313	1	1	0.8826
184	3.9369	5	5	90	1	-1	1	0.92465
185	3.9369	10	10	90	1	-1	1	0.87426
186	3.9369	10	10	90	5.0313	1	1	0.81589
187	3.9369	5	5	90	1	-1	1	1.4091
188	3.9369	5	5	999	1	1	0	1.1326
189	3.9369	5	5	0	3.6875	-1	0	1.3743
190	3.9369	5	5	0	3.6875	-1	1	0.92424
191	3.9369	5	5	0	5.0313	1	1	1.041
192	3.9369	10	10	90	2.3438	-1	1	0.85755
193	3.9369	5	5	999	1	1	1	0.88209
194	3.9369	10	10	90	1	1	0	0.79924
195	3.9369	5	5	90	2.3438	-1	1	0.98217
196	3.9369	5	5	999	6.375	1	1	0.83254
197	3.9369	5	5	999	3.6875	1	1	0.85719
198	3.9369	5	5	999	5.0313	1	1	0.8909
199	3.9369	5	5	0	5.0313	1	1	0.98261
200	3.9369	5	5	90	2.3438	1	1	0.83263
201	3.9369	5	5	999	3.6875	1	1	0.83256
202	3.9369	5	5	90	1	-1	1	0.86596
203	3.9369	10	10	90	2.3438	1	1	0.82377
204	3.9369	10	10	999	1	1	1	0.81595
205	3.9369	10	10	999	2.3438	-1	1	0.86598
206	3.9369	5	5	0	1	1	1	0.81592
207	3.9369	5	5	0	2.3438	1	1	0.84927
208	3.9369	5	5	999	6.375	1	1	0.81593
209	3.9369	10	10	0	1	-1	1	0.86549
210	3.9369	5	5	90	1	-1	0	0.8326
211	3.9369	5	5	999	2.3438	-1	1	0.88261
212	3.9369	10	10	0	1	-1	1	0.94093
213	3.9369	10	10	0	1	1	1	0.81542
214	3.9369	5	5	0	6.375	1	1	0.88259
215	3.9369	10	10	0	5.0313	1	1	0.82424
216	3.9369	10	10	0	6.375	-1	0	0.77426
217	3.9369	10	10	0	5.0313	-1	1	0.84885
218	3.9369	5	5	90	2.3438	1	1	1.041
219	3.9369	5	5	0	3.6875	-1	0	1.0493
220	3.9369	5	5	999	6.375	-1	1	0.87425
221	3.9369	5	5	999	1	1	1	0.95763
222	3.9369	10	10	0	2.3438	1	1	0.82424
223	3.9369	5	5	0	6.375	1	1	0.79917
224	3.9369	5	5	0	5.0313	-1	0	0.88262
225	3.9369	5	5	0	5.0313	-1	1	1.0409
226	3.9369	5	5	999	3.6875	-1	1	0.89884
227	3.9369	10	10	999	6.375	1	1	0.84092
228	3.9369	5	5	0	2.3438	1	1	1.0743
229	3.9369	10	10	999	3.6875	-1	1	0.88256
230	3.9369	10	10	90	1	-1	1	0.85756
231	3.9369	10	10	90	5.0313	-1	1	0.84093
232	3.9369	10	10	999	1	-1	1	0.86595
233	3.9369	10	10	999	2.3438	-1	1	0.82424
234	3.9369	10	10	90	5.0313	-1	1	0.79092
235	3.9369	5	5	0	2.3438	1	1	0.89089
236	3.9369	5	5	999	2.3438	1	1	0.88256
237	3.9369	10	10	999	3.6875	-1	1	0.86585
238	3.9369	5	5	999	1	1	1	1.2162
239	3.9369	5	5	90	6.375	1	1	0.84922
240	3.9369	5	5	0	6.375	1	0	0.81589
241	3.9369	5	5	0	1	1	1	0.86597
242	3.9369	10	10	999	5.0313	-1	1	0.84092
243	3.9369	5	5	90	6.375	1	1	0.85713
244	3.9369	5	5	999	2.3438	1	1	0.89924
245	3.9369	5	5	999	6.375	-1	1	0.90713
246	3.9369	10	10	90	3.6875	-1	1	0.85757
247	3.9369	10	10	0	2.3438	-1	1	0.89881
248	3.9369	10	10	999	1	-1	1	0.86593
249	3.9369	10	10	0	1	1	1	0.7572
250	3.9369	10	10	999	2.3438	1	1	0.76592
251	3.9369	5	5	999	1	-1	0	1.0326
252	3.9369	10	10	90	3.6875	-1	1	0.82467
253	3.9369	10	10	0	2.3438	-1	1	0.84083
254	3.9369	10	10	999	1	1	1	0.8826
255	3.9369	5	5	0	5.0313	1	1	0.84922
256	3.9369	5	5	90	6.375	1	0	0.86597
257	3.9369	10	10	90	2.3438	1	1	0.83214
258	3.9369	5	5	0	6.375	1	0	0.72422
259	3.9369	10	10	999	2.3438	-1	1	0.83213
260	3.9369	5	5	0	5.0313	-1	1	0.9159
261	3.9369	5	5	999	3.6875	1	1	0.89881
262	3.9369	5	5	999	3.6875	-1	1	0.8826
263	3.9369	10	10	0	6.375	-1	1	0.83253
264	3.9369	5	5	90	1	-1	0	0.83263
265	3.9369	10	10	90	2.3438	1	1	0.8155
266	3.9369	10	10	90	6.375	-1	1	0.86594
267	3.9369	5	5	0	1	1	1	1.0326
268	3.9369	10	10	999	5.0313	1	1	0.82426
269	3.9369	10	10	90	6.375	1	1	0.78215
270	3.9369	5	5	999	5.0313	-1	1	0.84929
271	3.9369	5	5	90	5.0313	-1	1	0.84096
272	3.9369	10	10	0	3.6875	-1	1	0.84092
273	3.9369	5	5	0	1	-1	1	1.2159
274	3.9369	5	5	90	3.6875	1	1	0.83256
275	3.9369	5	5	0	1	-1	0	0.90755
276	3.9369	5	5	0	6.375	1	1	0.97432
277	3.9369	10	10	0	6.375	1	1	0.8326
278	3.9369	5	5	0	3.6875	1	1	0.92382
279	3.9369	10	10	999	5.0313	1	1	0.79926
280	3.9369	10	10	90	3.6875	1	1	0.79054
281	3.9369	10	10	999	1	-1	1	0.92422
282	3.9369	10	10	999	3.6875	1	1	0.85719
283	3.9369	5	5	999	1	-1	1	0.99087
284	3.9369	10	10	0	6.375	-1	1	0.83211
285	3.9369	5	5	90	2.3438	-1	0	1.0493
286	3.9369	5	5	0	3.6875	1	1	0.95756
287	3.9369	5	5	90	1	-1	0	0.83262
288	3.9369	10	10	90	3.6875	1	0	0.78256
289	3.9369	5	5	0	6.375	-1	1	0.87378
290	3.9369	10	10	999	5.0313	1	1	0.84092
291	3.9369	10	10	90	5.0313	1	1	0.81546
292	3.9369	5	5	999	6.375	1	1	0.84098
293	3.9369	5	5	0	5.0313	1	1	1.1076
294	3.9369	5	5	90	6.375	1	1	0.93258
295	3.9369	5	5	999	5.0313	-1	1	0.89925
296	3.9369	10	10	0	6.375	-1	1	0.89916
297	3.9369	5	5	90	6.375	-1	1	0.89926
298	3.9369	5	5	0	3.6875	1	1	1.0742
299	3.9369	10	10	0	6.375	1	1	0.8992
300	3.9369	5	5	90	2.3438	1	1	1.0243
301	3.9369	5	5	90	2.3438	1	1	0.93304
302	3.9369	10	10	0	2.3438	1	1	0.8242
303	3.9369	5	5	0	6.375	1	1	0.85761
304	3.9369	5	5	90	3.6875	1	1	1.0993
305	3.9369	10	10	999	2.3438	1	1	0.91584
306	3.9369	10	10	999	2.3438	1	1	0.833
307	3.9369	10	10	999	2.3438	1	1	0.83212
308	3.9369	5	5	90	3.6875	-1	1	0.94095
309	3.9369	10	10	999	6.375	-1	1	0.83257
310	3.9369	5	5	90	6.375	1	1	0.79131
311	3.9369	10	10	90	3.6875	1	1	0.82422
312	3.9369	10	10	999	6.375	-1	1	0.88302
313	3.9369	5	5	0	1	-1	1	1.1655
314	3.9369	5	5	90	5.0313	1	1	0.88255
315	3.9369	10	10	999	2.3438	-1	1	0.8659
316	3.9369	5	5	90	1	-1	1	0.94091
317	3.9369	5	5	90	2.3438	-1	1	0.99919
318	3.9369	5	5	90	3.6875	-1	1	0.82426
319	3.9369	10	10	0	6.375	1	1	0.78295
320	3.9369	10	10	999	3.6875	-1	1	0.84092
321	3.9369	5	5	999	2.3438	1	1	0.88259
322	3.9369	5	5	999	6.375	1	1	0.76539
323	3.9369	10	10	0	5.0313	1	1	0.77425
324	3.9369	10	10	0	6.375	1	1	0.79877
325	3.9369	10	10	0	1	1	1	0.84098
326	3.9369	10	10	0	1	1	1	0.85716
327	3.9369	5	5	90	3.6875	1	1	0.83256
328	3.9369	5	5	0	6.375	1	0	0.94885
329	3.9369	10	10	999	2.3438	-1	1	0.86593
330	3.9369	10	10	0	3.6875	-1	1	0.84046
331	3.9369	5	5	999	5.0313	1	1	0.84927
332	3.9369	10	10	90	1	1	1	0.76545
333	3.9369	10	10	999	6.375	1	1	0.77427
334	3.9369	10	10	0	6.375	1	1	0.79086
335	3.9369	5	5	999	3.6875	-1	1	0.79923
336	3.9369	5	5	999	6.375	1	1	0.79088
337	3.9369	5	5	0	1	1	1	0.92423
338	3.9369	10	10	90	2.3438	-1	1	0.85757
339	3.9369	10	10	90	3.6875	-1	1	0.81594
340	3.9369	5	5	999	6.375	-1	1	0.8159
341	3.9369	10	10	999	6.375	1	1	0.89922
342	3.9369	10	10	999	5.0313	1	1	0.80767
343	3.9369	10	10	999	2.3438	-1	1	0.85714
344	3.9369	5	5	0	1	1	1	0.93259
345	3.9369	5	5	90	3.6875	-1	1	0.88216
346	3.9369	10	10	999	3.6875	1	1	0.79918
347	3.9369	10	10	0	2.3438	-1	1	0.88213
348	3.9369	10	10	90	3.6875	-1	1	0.81593
349	3.9369	10	10	90	6.375	1	1	0.89053
350	3.9369	5	5	0	2.3438	-1	0	0.97428
351	3.9369	5	5	0	3.6875	1	1	1.0409
352	3.9369	10	10	999	5.0313	1	1	0.79924
353	3.9369	10	10	90	6.375	1	1	0.79081
354	3.9369	5	5	999	5.0313	1	1	0.79924
355	3.9369	5	5	90	1	1	1	0.83261
356	3.9369	10	10	999	3.6875	-1	1	0.86584
357	3.9369	10	10	90	5.0313	1	1	0.8159
358	3.9369	5	5	90	3.6875	1	1	0.82424
359	3.9369	10	10	0	3.6875	-1	1	0.9159
360	3.9369	10	10	999	6.375	-1	1	0.84046
361	3.9369	5	5	0	3.6875	-1	0	0.79095
362	3.9369	10	10	999	6.375	1	1	0.80755
363	3.9369	5	5	90	5.0313	-1	1	1.0243
364	3.9369	5	5	999	5.0313	1	1	0.84046
365	3.9369	10	10	999	3.6875	-1	1	0.85754
366	3.9369	5	5	999	3.6875	-1	1	0.84917
367	3.9369	5	5	0	1	1	1	1.0997
368	3.9369	10	10	90	5.0313	1	1	0.80711
369	3.9369	10	10	90	6.375	-1	1	0.8492
370	3.9369	5	5	999	6.375	-1	1	0.92382
371	3.9369	10	10	90	6.375	1	1	0.78257
372	3.9369	5	5	0	1	-1	0	0.98213
373	3.9369	5	5	0	3.6875	-1	1	0.90758
374	3.9369	5	5	90	6.375	-1	1	0.6909
375	3.9369	10	10	999	6.375	1	1	0.78258
376	3.9369	10	10	90	1	-1	1	0.8738
377	3.9369	10	10	0	3.6875	1	1	0.80757
378	3.9369	10	10	0	5.0313	-1	1	0.80709
379	3.9369	10	10	0	1	1	1	0.79933
380	3.9369	5	5	90	3.6875	1	1	1.0493
381	3.9369	5	5	90	5.0313	1	1	0.86589
382	3.9369	5	5	999	3.6875	1	1	0.87427
383	3.9369	10	10	999	2.3438	1	1	0.81589
384	3.9369	10	10	90	5.0313	-1	1	0.84881
385	3.9369	10	10	90	2.3438	1	1	0.78256
386	3.9369	10	10	0	2.3438	1	1	0.78215
387	3.9369	5	5	999	3.6875	1	1	0.84092
388	3.9369	10	10	999	1	-1	1	0.85715
389	3.9369	10	10	0	5.0313	-1	1	0.83261
390	3.9369	10	10	0	5.0313	-1	1	0.7822
391	3.9369	5	5	999	2.3438	1	1	0.89934
392	3.9369	5	5	0	3.6875	1	1	0.75715
393	3.9369	10	10	90	5.0313	1	1	0.87418
394	3.9369	10	10	0	2.3438	1	1	0.82418
395	3.9369	10	10	90	2.3438	1	1	0.83303
396	3.9369	10	10	999	3.6875	1	1	0.79093
397	3.9369	10	10	999	5.0313	1	1	0.73255
398	3.9369	5	5	90	5.0313	-1	0	0.82425
399	3.9369	5	5	90	6.375	1	1	0.82384
400	3.9369	10	10	999	3.6875	-1	1	0.8409
401	3.9369	5	5	999	1	1	1	1.0405
402	3.9369	5	5	0	1	1	1	0.88258
403	3.9369	5	5	0	3.6875	1	1	0.89093
404	3.9369	5	5	90	5.0313	-1	1	0.9409
405	3.9369	10	10	0	2.3438	1	1	0.81591
406	3.9369	10	10	0	6.375	-1	1	0.83261
407	3.9369	10	10	999	3.6875	-1	1	0.86589
408	3.9369	5	5	0	5.0313	1	1	0.94044
409	3.9369	10	10	90	2.3438	-1	1	0.96594
410	3.9369	10	10	999	6.375	1	1	0.81546
411	3.9369	5	5	90	5.0313	-1	1	0.94093
412	3.9369	5	5	0	1	1	1	1.1076
413	3.9369	10	10	90	1	1	1	0.84919
414	3.9369	10	10	0	2.3438	-1	1	0.89092
415	3.9369	5	5	999	6.375	-1	1	0.84048
416	3.9369	10	10	90	6.375	-1	0	0.72425
417	3.9369	10	10	999	3.6875	-1	1	0.82382
418	3.9369	5	5	0	2.3438	-1	0	1.3572
419	3.9369	10	10	90	6.375	-1	1	0.84924
420	3.9369	10	10	90	2.3438	-1	1	0.78255
421	3.9369	5	5	999	6.375	-1	1	0.84923
422	3.9369	10	10	0	3.6875	-1	1	0.80761
423	3.9369	5	5	0	5.0313	1	1	1.041
424	3.9369	10	10	90	5.0313	1	1	0.91551
425	3.9369	5	5	90	2.3438	-1	1	0.86595
426	3.9369	10	10	999	5.0313	1	1	0.8071
427	3.9369	5	5	999	6.375	-1	1	0.87424
428	3.9369	5	5	999	5.0313	1	1	0.84047
429	3.9369	5	5	999	6.375	1	1	0.84926
430	3.9369	5	5	0	3.6875	1	1	0.83255
431	3.9369	5	5	0	1	1	1	0.84088
432	3.9369	10	10	0	5.0313	-1	0	0.78252
433	3.9369	5	5	0	2.3438	-1	0	1.1408
434	3.9369	10	10	999	1	-1	1	0.82381
435	3.9369	5	5	0	2.3438	1	1	0.91592
436	3.9369	10	10	90	1	1	1	0.90754
437	3.9369	5	5	999	5.0313	1	1	0.85799
438	3.9369	5	5	999	6.375	1	1	0.82417
439	3.9369	5	5	0	3.6875	1	1	0.84138
440	3.9369	10	10	0	3.6875	-1	1	0.81586
441	3.9369	5	5	999	5.0313	1	1	0.93301
442	3.9369	10	10	999	5.0313	1	1	0.82387
443	3.9369	10	10	999	1	1	1	0.83258
444	3.9369	10	10	90	2.3438	1	1	0.79878
445	3.9369	5	5	90	2.3438	-1	1	0.94097
446	3.9369	5	5	0	6.375	-1	1	0.86544
447	3.9369	10	10	0	3.6875	1	1	0.77425
448	3.9369	10	10	0	5.0313	1	1	0.79046
449	3.9369	5	5	0	6.375	-1	1	1.191
450	3.9369	10	10	90	1	-1	1	0.81637
451	3.9369	10	10	999	1	1	1	0.8238
452	3.9369	5	5	90	5.0313	1	1	0.8159
453	3.9369	5	5	90	2.3438	-1	1	0.89096
454	3.9369	10	10	0	3.6875	-1	1	0.89923
455	3.9369	5	5	0	1	-1	1	0.99886
456	3.9369	5	5	90	6.375	1	1	0.71584
457	3.9369	5	5	90	3.6875	1	1	0.84091
458	3.9369	10	10	90	1	1	1	0.81587
459	3.9369	10	10	90	3.6875	-1	0	0.81547
460	3.9369	5	5	0	6.375	1	1	0.85759
461	3.9369	10	10	90	3.6875	-1	1	0.82382
462	3.9369	10	10	0	1	-1	1	0.84089
463	3.9369	10	10	0	5.0313	-1	1	0.93217
464	3.9369	5	5	0	2.3438	1	1	0.99095
465	3.9369	10	10	999	5.0313	-1	1	0.84924
466	3.9369	5	5	999	3.6875	-1	1	0.88259
467	3.9369	10	10	0	2.3438	1	1	0.8663
468	3.9369	10	10	999	1	-1	1	0.84091
469	3.9369	5	5	999	1	1	1	0.90759
470	3.9369	5	5	999	1	1	1	0.93259
471	3.9369	10	10	90	1	1	1	0.84089
472	3.9369	10	10	0	6.375	-1	1	0.85758
473	3.9369	5	5	90	6.375	-1	1	0.84972
474	3.9369	10	10	999	6.375	1	1	0.8659
475	3.9369	10	10	0	2.3438	-1	1	0.85766
476	3.9369	10	10	0	3.6875	-1	0	0.82377
477	3.9369	10	10	90	2.3438	1	1	0.80752
478	3.9369	10	10	0	5.0313	-1	1	0.82421
479	3.9369	5	5	90	2.3438	-1	1	0.90758
480	3.9369	10	10	999	6.375	-1	1	0.81545
481	3.9369	5	5	90	3.6875	1	1	0.85763
482	3.9369	5	5	90	3.6875	-1	1	0.85713
483	3.9369	10	10	0	3.6875	-1	1	0.80761
484	3.9369	10	10	999	5.0313	1	1	0.79045
485	3.9369	5	5	999	1	1	1	1.4038
486	3.9369	5	5	0	5.0313	-1	0	0.94094
487	3.9369	10	10	999	5.0313	1	0	0.68258
488	3.9369	5	5	999	1	1	0	1.1076
489	3.9369	5	5	90	1	-1	0	0.97382
490	3.9369	5	5	999	1	1	1	0.94093
491	3.9369	10	10	0	1	-1	1	0.86592
492	3.9369	10	10	999	6.375	-1	1	0.84091
493	3.9369	5	5	0	2.3438	1	0	1.0072
494	3.9369	10	10	90	5.0313	1	1	0.83259
495	3.9369	10	10	90	2.3438	1	1	0.79924
496	3.9369	5	5	90	6.375	1	1	0.84926
497	3.9369	10	10	999	6.375	-1	1	0.89089
498	3.9369	5	5	0	2.3438	-1	0	0.94097
499	3.9369	5	5	999	5.0313	1	1	0.87463
500	3.9369	10	10	0	2.3438	1	1	0.83208
501	3.9369	5	5	90	1	-1	1	1.1327
502	3.9369	10	10	0	5.0313	-1	1	0.85753
503	3.9369	5	5	90	2.3438	-1	1	1.0414
504	3.9369	10	10	0	2.3438	1	1	0.84923
505	3.9369	10	10	999	6.375	1	1	0.83255
506	3.9369	5	5	0	5.0313	-1	1	0.99929
507	3.9369	10	10	90	6.375	-1	1	0.80713
508	3.9369	5	5	90	6.375	1	1	0.80764
509	3.9369	10	10	0	2.3438	-1	1	0.79925
510	3.9369	5	5	0	5.0313	-1	1	0.8409
511	3.9369	5	5	90	6.375	-1	0	0.79044
512	3.9369	5	5	0	5.0313	1	1	0.89087
513	3.9369	10	10	999	2.3438	1	1	0.80714
514	3.9369	10	10	0	5.0313	1	1	0.82426
515	3.9369	5	5	999	2.3438	-1	1	0.94096
516	3.9369	10	10	90	1	-1	0	0.81597
517	3.9369	5	5	0	3.6875	1	1	0.85713
518	3.9369	5	5	0	5.0313	1	1	0.84092
519	3.9369	10	10	0	5.0313	-1	0	0.78214
520	3.9369	5	5	999	1	1	1	1.4816
521	3.9369	5	5	90	6.375	-1	0	0.77427
522	3.9369	10	10	90	5.0313	-1	1	0.83256
523	3.9369	5	5	90	2.3438	-1	1	1.191
524	3.9369	5	5	90	3.6875	1	1	0.86638
525	3.9369	10	10	999	1	-1	1	0.92375
526	3.9369	10	10	90	6.375	1	1	0.80762
527	3.9369	5	5	0	1	-1	0	1.0905
528	3.9369	5	5	90	5.0313	1	1	0.84921
529	3.9369	10	10	0	5.0313	1	1	0.8159
530	3.9369	5	5	0	2.3438	-1	0	1.2327
531	3.9369	10	10	90	6.375	1	1	0.7914
532	3.9369	5	5	999	1	1	1	1.0742
533	3.9369	5	5	0	2.3438	-1	1	0.90763
534	3.9369	5	5	999	2.3438	1	0	0.8743
535	3.9369	5	5	0	2.3438	-1	0	0.87383
536	3.9369	5	5	90	1	-1	0	0.96589
537	3.9369	5	5	999	3.6875	-1	1	0.90714
538	3.9369	10	10	90	6.375	-1	1	0.84926
539	3.9369	10	10	90	1	1	1	0.80714
540	3.9369	5	5	999	2.3438	1	1	0.83259
541	3.9369	5	5	0	3.6875	-1	1	0.85707
542	3.9369	5	5	90	5.0313	1	1	0.85756
543	3.9369	5	5	999	3.6875	1	1	0.89881
544	3.9369	5	5	0	2.3438	-1	1	0.99094
545	3.9369	5	5	999	6.375	-1	1	0.88261
546	3.9369	10	10	999	1	-1	1	0.85802
547	3.9369	5	5	90	2.3438	1	1	0.80754
548	3.9369	5	5	0	2.3438	-1	0	0.94923
549	3.9369	10	10	90	2.3438	1	1	0.86592
550	3.9369	10	10	90	1	-1	1	0.85757
551	3.9369	10	10	999	5.0313	-1	1	0.84921
552	3.9369	5	5	90	5.0313	-1	1	0.84927
553	3.9369	5	5	999	2.3438	1	1	0.89092
554	3.9369	10	10	0	5.0313	1	1	0.84925
555	3.9369	10	10	999	3.6875	-1	1	0.84087
556	3.9369	5	5	0	1	1	1	0.91592
557	3.9369	5	5	999	1	-1	0	1.0909
558	3.9369	5	5	999	5.0313	1	1	0.89045
559	3.9369	10	10	90	5.0313	-1	1	0.84925
560	3.9369	10	10	90	5.0313	-1	1	0.8155
561	3.9369	10	10	0	6.375	-1	1	0.83258
562	3.9369	5	5	90	5.0313	-1	1	0.80713
563	3.9369	10	10	0	6.375	-1	1	0.80755
564	3.9369	5	5	0	5.0313	1	1	0.79875
565	3.9369	5	5	0	5.0313	1	1	0.78262
566	3.9369	10	10	999	6.375	1	1	0.81542
567	3.9369	10	10	0	6.375	1	1	0.81589
568	3.9369	10	10	999	6.375	1	0	0.79881
569	3.9369	10	10	0	2.3438	-1	1	0.82423
570	3.9369	5	5	90	2.3438	-1	0	0.99922
571	3.9369	5	5	999	2.3438	1	0	0.86597
572	3.9369	10	10	90	1	1	1	0.86547
573	3.9369	10	10	90	2.3438	-1	1	0.91595
574	3.9369	5	5	90	5.0313	1	1	0.84069
575	3.9369	5	5	90	1	-1	0	0.8826
576	3.9369	5	5	999	5.0313	-1	1	0.89875
577	3.9369	10	10	999	5.0313	1	1	0.77423
578	3.9369	10	10	0	5.0313	-1	1	0.97382
579	3.9369	10	10	999	1	1	1	0.84086
580	3.9369	10	10	90	3.6875	-1	1	0.87427
581	3.9369	5	5	999	6.375	-1	1	0.89923
582	3.9369	5	5	999	1	1	1	0.90714
583	3.9369	5	5	999	2.3438	1	1	0.86594
584	3.9369	5	5	999	2.3438	1	1	0.83217
585	3.9369	10	10	90	5.0313	1	1	0.80759
586	3.9369	5	5	90	1	1	1	0.92383
587	3.9369	5	5	0	1	-1	1	1.0243
588	3.9369	10	10	90	2.3438	-1	1	0.89137
589	3.9369	5	5	90	2.3438	1	1	0.88217
590	3.9369	10	10	0	6.375	-1	1	0.89095
591	3.9369	10	10	0	3.6875	1	1	0.79922
592	3.9369	10	10	999	5.0313	-1	1	0.84921
593	3.9369	5	5	90	3.6875	1	1	0.83216
594	3.9369	10	10	90	6.375	1	1	0.78251
595	3.9369	10	10	90	3.6875	-1	1	0.87376
596	3.9369	10	10	90	1	1	1	0.84096
597	3.9369	10	10	0	1	1	1	0.78209
598	3.9369	10	10	0	3.6875	1	1	0.78259
599	3.9369	10	10	999	2.3438	1	1	0.79875
600	3.9369	5	5	90	1	1	1	1.1577
