# Supplementary material for: Temporal Integration of Motion Streaks in Migraine
Source: Vision (Basel). 2018 Jul 13;2(3):27. doi: 10.3390/vision2030027 (PMC6836222; doi:10.3390/vision2030027)
Supplement: Supplementary file 1 [file vision-02-00027-s001.zip › supplementary information/results/resultsObs13/allResponsesObs13.txt]

1	3.9369	10	10	999	5.0313	-1	1	1.0215
2	3.9369	5	5	0	3.6875	-1	0	1.9234
3	3.9369	10	10	90	6.375	1	1	1.0175
4	3.9369	10	10	999	3.6875	1	1	0.91548
5	3.9369	5	5	999	2.3438	1	1	1.0326
6	3.9369	5	5	0	3.6875	1	1	2.4896
7	3.9369	10	10	0	2.3438	-1	1	1.116
8	3.9369	10	10	999	5.0313	1	1	0.99928
9	3.9369	5	5	90	3.6875	1	1	0.99969
10	3.9369	5	5	0	1	-1	1	2.3035
11	3.9369	5	5	0	1	-1	1	2.2481
12	3.9369	5	5	0	5.0313	-1	0	0.93259
13	3.9369	10	10	90	5.0313	-1	1	0.89044
14	3.9369	5	5	999	6.375	1	1	0.99094
15	3.9369	5	5	0	1	1	0	1.9798
16	3.9369	5	5	90	3.6875	1	1	0.89922
17	3.9369	10	10	0	1	1	1	0.86586
18	3.9369	10	10	90	3.6875	-1	1	0.9238
19	3.9369	10	10	90	1	1	1	0.78256
20	3.9369	5	5	999	6.375	-1	1	0.8405
21	3.9369	10	10	0	5.0313	1	1	0.78261
22	3.9369	10	10	90	2.3438	-1	1	0.79918
23	3.9369	5	5	0	5.0313	-1	1	1.1409
24	3.9369	5	5	999	5.0313	1	1	0.97387
25	3.9369	10	10	90	5.0313	1	0	0.8576
26	3.9369	10	10	90	2.3438	1	1	0.8159
27	3.9369	10	10	0	3.6875	1	1	0.96603
28	3.9369	5	5	0	5.0313	-1	1	1.0326
29	3.9369	5	5	90	1	1	0	1.9966
30	3.9369	10	10	0	6.375	-1	1	0.9492
31	3.9369	10	10	90	6.375	-1	1	1.0493
32	3.9369	10	10	0	6.375	1	1	0.88217
33	3.9369	5	5	0	1	-1	0	1.0409
34	3.9369	10	10	90	1	-1	1	0.86594
35	3.9369	5	5	90	6.375	-1	1	0.958
36	3.9369	10	10	90	2.3438	1	1	0.84974
37	3.9369	10	10	999	5.0313	1	1	0.96555
38	3.9369	5	5	0	6.375	1	1	0.89096
39	3.9369	10	10	999	1	1	1	0.8572
40	3.9369	5	5	0	1	1	1	2.0689
41	3.9369	10	10	999	6.375	1	1	0.95758
42	3.9369	10	10	0	3.6875	-1	1	0.87428
43	3.9369	5	5	0	5.0313	1	1	0.96597
44	3.9369	5	5	999	6.375	-1	1	0.91547
45	3.9369	5	5	0	5.0313	1	1	1.0909
46	3.9369	10	10	999	5.0313	1	1	0.90758
47	3.9369	5	5	999	2.3438	-1	0	1.3892
48	3.9369	5	5	0	1	-1	1	0.93252
49	3.9369	5	5	90	5.0313	1	1	0.9826
50	3.9369	10	10	999	1	-1	1	0.99886
51	3.9369	5	5	999	1	-1	0	2.2022
52	3.9369	10	10	90	2.3438	-1	1	0.84089
53	3.9369	5	5	90	3.6875	1	1	0.91585
54	3.9369	5	5	999	6.375	1	1	0.94924
55	3.9369	10	10	90	5.0313	-1	1	0.76543
56	3.9369	5	5	0	5.0313	1	1	1.2993
57	3.9369	5	5	90	6.375	-1	1	0.88257
58	3.9369	10	10	999	3.6875	1	1	0.86549
59	3.9369	10	10	999	2.3438	1	1	0.9493
60	3.9369	5	5	90	6.375	-1	1	0.88207
61	3.9369	5	5	90	6.375	-1	0	0.72426
62	3.9369	10	10	90	6.375	1	1	0.88213
63	3.9369	5	5	90	5.0313	-1	1	0.93262
64	3.9369	10	10	0	6.375	-1	1	0.88215
65	3.9369	10	10	999	6.375	1	1	0.84927
66	3.9369	10	10	90	5.0313	1	1	0.91548
67	3.9369	5	5	0	5.0313	1	1	1.3327
68	3.9369	10	10	90	3.6875	-1	1	0.79969
69	3.9369	10	10	0	5.0313	-1	1	0.93262
70	3.9369	10	10	0	3.6875	-1	1	0.91593
71	3.9369	5	5	0	2.3438	1	1	0.87423
72	3.9369	5	5	999	1	-1	1	1.2572
73	3.9369	10	10	999	6.375	-1	1	0.89922
74	3.9369	5	5	999	1	-1	0	2.0324
75	3.9369	5	5	999	3.6875	1	0	1.1576
76	3.9369	5	5	999	1	-1	0	2.0483
77	3.9369	5	5	90	3.6875	1	1	0.96598
78	3.9369	5	5	90	2.3438	1	1	1.6573
79	3.9369	5	5	90	3.6875	1	1	1.041
80	3.9369	5	5	999	3.6875	-1	1	0.91548
81	3.9369	5	5	0	6.375	-1	1	1.1743
82	3.9369	10	10	0	3.6875	-1	0	0.83299
83	3.9369	5	5	0	3.6875	-1	1	1.266
84	3.9369	10	10	90	3.6875	-1	1	0.93259
85	3.9369	10	10	999	3.6875	1	1	0.93258
86	3.9369	10	10	0	3.6875	-1	1	0.86554
87	3.9369	5	5	0	1	1	1	1.341
88	3.9369	5	5	999	1	-1	0	1.3493
89	3.9369	5	5	90	3.6875	-1	1	0.94923
90	3.9369	5	5	999	6.375	1	1	0.9572
91	3.9369	5	5	90	2.3438	-1	1	0.94092
92	3.9369	10	10	999	2.3438	1	1	0.90759
93	3.9369	5	5	90	3.6875	1	1	1.0326
94	3.9369	10	10	90	1	-1	0	0.8909
95	3.9369	10	10	0	6.375	-1	1	0.8905
96	3.9369	5	5	0	5.0313	-1	1	0.84096
97	3.9369	10	10	999	6.375	-1	1	0.95718
98	3.9369	5	5	999	3.6875	-1	0	0.79925
99	3.9369	5	5	90	3.6875	-1	1	0.92374
100	3.9369	5	5	90	3.6875	1	1	1.0743
101	3.9369	5	5	90	3.6875	1	1	1.216
102	3.9369	5	5	90	6.375	1	1	0.92418
103	3.9369	5	5	90	3.6875	-1	1	0.9076
104	3.9369	5	5	90	5.0313	-1	1	0.98262
105	3.9369	10	10	90	2.3438	1	1	0.95754
106	3.9369	5	5	90	6.375	1	1	0.88251
107	3.9369	10	10	999	1	-1	1	0.92424
108	3.9369	5	5	0	3.6875	-1	0	1.3077
109	3.9369	5	5	0	1	1	1	1.2909
110	3.9369	10	10	90	6.375	-1	1	0.8159
111	3.9369	5	5	90	5.0313	1	1	0.89921
112	3.9369	10	10	0	2.3438	-1	1	0.94924
113	3.9369	10	10	0	1	1	1	0.90761
114	3.9369	5	5	0	2.3438	-1	1	0.90715
115	3.9369	5	5	90	2.3438	-1	0	1.9738
116	3.9369	5	5	0	2.3438	-1	1	0.89094
117	3.9369	5	5	90	1	-1	0	1.0994
118	3.9369	5	5	90	6.375	1	1	0.97421
119	3.9369	10	10	999	3.6875	1	1	0.99928
120	3.9369	10	10	0	6.375	1	1	0.80755
121	3.9369	5	5	90	6.375	1	1	0.99137
122	3.9369	10	10	999	5.0313	1	1	0.87382
123	3.9369	5	5	0	6.375	1	1	0.88253
124	3.9369	5	5	0	6.375	1	1	1.1243
125	3.9369	5	5	0	6.375	-1	0	2.1475
126	3.9369	10	10	90	6.375	-1	1	0.84927
127	3.9369	10	10	0	3.6875	-1	1	0.88212
128	3.9369	10	10	999	1	-1	1	0.90759
129	3.9369	5	5	0	2.3438	1	1	1.1576
130	3.9369	10	10	90	2.3438	-1	1	0.87463
131	3.9369	5	5	0	5.0313	1	1	1.7399
132	3.9369	10	10	90	6.375	-1	1	0.95762
133	3.9369	10	10	90	1	1	1	0.88262
134	3.9369	5	5	90	5.0313	-1	1	0.84132
135	3.9369	10	10	0	1	1	1	0.8909
136	3.9369	5	5	90	2.3438	-1	1	0.89925
137	3.9369	10	10	90	3.6875	1	1	0.8576
138	3.9369	5	5	0	5.0313	-1	1	1.0079
139	3.9369	5	5	90	2.3438	1	1	1.0822
140	3.9369	5	5	90	3.6875	-1	1	0.84923
141	3.9369	10	10	999	2.3438	1	1	0.84918
142	3.9369	5	5	0	3.6875	1	0	0.97424
143	3.9369	10	10	90	2.3438	1	1	0.85758
144	3.9369	10	10	999	2.3438	-1	1	0.85708
145	3.9369	5	5	999	2.3438	-1	0	1.4662
146	3.9369	10	10	90	1	1	1	1.0242
147	3.9369	10	10	90	6.375	-1	1	0.91542
148	3.9369	5	5	999	3.6875	1	1	0.83259
149	3.9369	5	5	90	6.375	1	1	0.85714
150	3.9369	5	5	0	2.3438	1	0	1.216
151	3.9369	10	10	999	5.0313	-1	1	0.94095
152	3.9369	5	5	90	5.0313	1	1	0.90752
153	3.9369	5	5	999	2.3438	1	1	1.0409
154	3.9369	10	10	999	2.3438	-1	1	0.83256
155	3.9369	5	5	999	2.3438	1	1	0.94139
156	3.9369	5	5	0	2.3438	-1	1	0.89095
157	3.9369	5	5	90	3.6875	-1	0	1.3081
158	3.9369	5	5	0	3.6875	-1	1	0.89924
159	3.9369	5	5	999	3.6875	1	1	0.90765
160	3.9369	10	10	0	1	1	0	0.70755
161	3.9369	5	5	999	5.0313	-1	1	1.1076
162	3.9369	5	5	90	1	-1	1	1.166
163	3.9369	5	5	0	1	-1	1	1.2243
164	3.9369	10	10	999	6.375	1	1	0.82465
165	3.9369	5	5	90	3.6875	1	1	0.93261
166	3.9369	5	5	90	2.3438	1	0	0.84925
167	3.9369	10	10	999	3.6875	1	1	1.0409
168	3.9369	5	5	999	2.3438	1	1	0.9826
169	3.9369	10	10	90	5.0313	1	1	0.88255
170	3.9369	5	5	90	6.375	1	1	0.94048
171	3.9369	10	10	0	3.6875	1	1	1.0243
172	3.9369	10	10	0	5.0313	-1	1	1.0159
173	3.9369	10	10	999	6.375	-1	1	1.1076
174	3.9369	10	10	0	1	1	1	1.2077
175	3.9369	5	5	999	3.6875	1	1	0.94084
176	3.9369	10	10	90	5.0313	1	1	0.87385
177	3.9369	5	5	999	5.0313	1	1	1.0076
178	3.9369	5	5	90	2.3438	1	1	1.0076
179	3.9369	10	10	0	2.3438	1	1	0.9326
180	3.9369	5	5	90	2.3438	-1	0	1.0242
181	3.9369	10	10	90	2.3438	1	1	0.87421
182	3.9369	5	5	90	2.3438	-1	1	1.3497
183	3.9369	5	5	999	5.0313	-1	1	1.4969
184	3.9369	10	10	999	3.6875	-1	1	1.5486
185	3.9369	10	10	999	1	1	1	0.89095
186	3.9369	10	10	90	6.375	-1	1	0.90762
187	3.9369	10	10	90	6.375	1	1	1.0405
188	3.9369	10	10	0	5.0313	1	1	0.97426
189	3.9369	5	5	0	2.3438	1	0	1.091
190	3.9369	5	5	999	3.6875	1	1	1.0155
191	3.9369	10	10	90	3.6875	-1	1	0.90758
192	3.9369	5	5	0	5.0313	1	1	0.95804
193	3.9369	10	10	999	1	-1	1	1.0242
194	3.9369	10	10	0	6.375	1	1	1.0993
195	3.9369	10	10	999	6.375	1	0	0.86593
196	3.9369	5	5	999	3.6875	-1	1	1.514
197	3.9369	5	5	999	2.3438	1	1	0.92422
198	3.9369	5	5	90	1	1	1	1.493
199	3.9369	10	10	999	5.0313	-1	1	0.87429
200	3.9369	10	10	90	2.3438	-1	1	0.9572
201	3.9369	5	5	90	5.0313	-1	1	0.9659
202	3.9369	10	10	90	5.0313	-1	1	0.84089
203	3.9369	10	10	0	1	-1	1	0.86592
204	3.9369	5	5	90	6.375	-1	1	0.89927
205	3.9369	10	10	999	6.375	-1	1	0.91554
206	3.9369	10	10	999	1	1	1	0.97426
207	3.9369	10	10	999	5.0313	-1	1	0.90713
208	3.9369	10	10	0	3.6875	-1	1	1.0992
209	3.9369	5	5	90	2.3438	1	0	3.2548
210	3.9369	5	5	999	2.3438	-1	1	1.0076
211	3.9369	5	5	0	3.6875	-1	1	1.3405
212	3.9369	10	10	0	6.375	-1	1	3.2959
213	3.9369	10	10	90	2.3438	1	1	0.9409
214	3.9369	10	10	90	1	1	1	0.94973
215	3.9369	10	10	90	3.6875	1	1	0.83214
216	3.9369	5	5	999	6.375	-1	1	1.016
217	3.9369	10	10	0	1	1	1	0.85752
218	3.9369	10	10	999	5.0313	1	1	0.94963
219	3.9369	5	5	0	1	-1	1	1.066
220	3.9369	10	10	90	5.0313	1	1	0.93218
221	3.9369	5	5	0	2.3438	1	1	2.3355
222	3.9369	10	10	90	1	-1	1	0.90761
223	3.9369	5	5	0	1	-1	0	0.91593
224	3.9369	10	10	999	5.0313	-1	1	0.92469
225	3.9369	10	10	90	1	1	1	0.94933
226	3.9369	5	5	0	3.6875	-1	1	1.0905
227	3.9369	5	5	90	5.0313	1	1	0.91597
228	3.9369	5	5	90	5.0313	1	1	1.0492
229	3.9369	5	5	999	1	1	1	1.2489
230	3.9369	5	5	999	3.6875	-1	1	1.0493
231	3.9369	10	10	999	3.6875	-1	1	0.96637
232	3.9369	5	5	999	2.3438	-1	0	1.8959
233	3.9369	5	5	999	1	1	1	2.2362
234	3.9369	5	5	0	2.3438	1	1	1.3072
235	3.9369	5	5	0	3.6875	-1	0	1.3659
236	3.9369	5	5	90	1	-1	1	1.3829
237	3.9369	5	5	0	3.6875	-1	1	1.1822
238	3.9369	10	10	999	5.0313	1	1	0.9493
239	3.9369	5	5	90	5.0313	-1	1	0.8993
240	3.9369	10	10	0	2.3438	-1	1	0.95802
241	3.9369	10	10	90	2.3438	1	1	0.88215
242	3.9369	10	10	999	5.0313	1	1	0.94928
243	3.9369	10	10	90	6.375	1	1	0.89089
244	3.9369	10	10	999	2.3438	1	1	0.97428
245	3.9369	10	10	90	1	1	1	0.9742
246	3.9369	5	5	90	3.6875	1	1	0.89131
247	3.9369	5	5	0	5.0313	1	1	1.0326
248	3.9369	10	10	90	3.6875	-1	1	0.96549
249	3.9369	10	10	0	3.6875	1	1	0.87462
250	3.9369	5	5	999	1	1	1	1.9504
251	3.9369	10	10	999	5.0313	1	1	0.98259
252	3.9369	10	10	0	5.0313	-1	1	0.9909
253	3.9369	5	5	90	2.3438	-1	1	1.0909
254	3.9369	5	5	999	2.3438	1	1	1.2076
255	3.9369	10	10	90	2.3438	-1	1	0.88258
256	3.9369	5	5	999	6.375	1	1	0.89923
257	3.9369	5	5	0	6.375	-1	1	0.91588
258	3.9369	5	5	90	5.0313	-1	0	0.93298
259	3.9369	10	10	90	5.0313	-1	1	0.88258
260	3.9369	10	10	90	2.3438	-1	1	0.94092
261	3.9369	5	5	0	1	1	0	1.266
262	3.9369	5	5	0	5.0313	-1	1	1.2322
263	3.9369	5	5	0	1	1	0	2.1693
264	3.9369	5	5	999	3.6875	1	1	0.94927
265	3.9369	5	5	0	2.3438	1	1	1.1994
266	3.9369	5	5	999	1	1	1	1.3077
267	3.9369	10	10	0	5.0313	1	1	0.84922
268	3.9369	10	10	999	6.375	-1	1	0.91595
269	3.9369	5	5	90	5.0313	1	1	0.92382
270	3.9369	5	5	999	6.375	-1	1	0.94091
271	3.9369	5	5	0	3.6875	1	1	1.3826
272	3.9369	10	10	90	5.0313	1	1	0.98256
273	3.9369	5	5	90	6.375	1	1	1.0242
274	3.9369	5	5	0	3.6875	-1	1	1.0576
275	3.9369	5	5	90	5.0313	1	1	1.0576
276	3.9369	10	10	999	2.3438	1	1	0.93253
277	3.9369	10	10	999	1	1	1	0.85754
278	3.9369	10	10	999	3.6875	-1	1	0.79091
279	3.9369	5	5	0	2.3438	1	1	0.90758
280	3.9369	5	5	0	1	1	0	0.55754
281	3.9369	5	5	999	1	1	1	1.1326
282	3.9369	10	10	90	3.6875	1	1	0.91584
283	3.9369	5	5	999	3.6875	-1	1	0.88257
284	3.9369	5	5	0	6.375	-1	1	0.97389
285	3.9369	5	5	0	6.375	1	1	0.89919
286	3.9369	10	10	0	5.0313	1	1	0.94921
287	3.9369	10	10	0	1	-1	1	0.78255
288	3.9369	10	10	999	6.375	-1	1	0.9743
289	3.9369	5	5	0	2.3438	1	1	1.116
290	3.9369	5	5	0	3.6875	-1	1	1.0992
291	3.9369	10	10	0	2.3438	1	1	0.89088
292	3.9369	10	10	999	1	1	1	0.88215
293	3.9369	10	10	90	5.0313	1	1	0.9326
294	3.9369	5	5	999	2.3438	-1	1	2.6052
295	3.9369	5	5	90	6.375	-1	1	0.9993
296	3.9369	10	10	0	5.0313	1	1	0.84051
297	3.9369	10	10	0	1	1	1	1.1243
298	3.9369	10	10	0	2.3438	1	1	0.86591
299	3.9369	10	10	0	2.3438	-1	1	0.94968
300	3.9369	5	5	999	5.0313	-1	1	1.6301
301	3.9369	10	10	999	3.6875	-1	1	0.92423
302	3.9369	5	5	999	5.0313	-1	1	0.87384
303	3.9369	10	10	999	2.3438	1	1	0.97427
304	3.9369	5	5	0	2.3438	-1	1	1.0243
305	3.9369	5	5	0	6.375	1	1	1.1664
306	3.9369	10	10	999	6.375	1	1	0.91595
307	3.9369	5	5	999	3.6875	1	1	0.93233
308	3.9369	10	10	0	5.0313	1	1	0.91593
309	3.9369	5	5	90	1	1	1	1.0159
310	3.9369	10	10	999	1	1	0	0.79884
311	3.9369	10	10	0	2.3438	-1	1	0.91594
312	3.9369	10	10	999	1	1	1	0.85715
313	3.9369	10	10	90	2.3438	-1	1	0.94089
314	3.9369	5	5	999	2.3438	1	1	1.4784
315	3.9369	5	5	999	6.375	-1	1	1.041
316	3.9369	10	10	0	3.6875	1	1	0.95761
317	3.9369	5	5	0	6.375	-1	1	0.96595
318	3.9369	5	5	999	3.6875	1	1	1.0238
319	3.9369	5	5	999	1	1	0	0.95762
320	3.9369	5	5	999	1	1	1	1.241
321	3.9369	10	10	0	5.0313	1	1	1.0248
322	3.9369	10	10	999	1	-1	1	1.0076
323	3.9369	5	5	0	2.3438	1	1	1.1159
324	3.9369	10	10	0	2.3438	-1	1	0.8659
325	3.9369	10	10	90	2.3438	-1	0	0.8497
326	3.9369	10	10	999	3.6875	-1	1	0.91593
327	3.9369	5	5	0	6.375	1	0	1.4679
328	3.9369	10	10	0	2.3438	1	1	0.94082
329	3.9369	10	10	90	1	1	1	0.84924
330	3.9369	10	10	90	3.6875	1	1	0.84878
331	3.9369	10	10	90	3.6875	1	1	0.88253
332	3.9369	10	10	90	1	-1	1	0.94925
333	3.9369	10	10	0	1	-1	0	0.85801
334	3.9369	5	5	999	2.3438	-1	1	0.89094
335	3.9369	10	10	90	6.375	1	0	0.69922
336	3.9369	5	5	0	2.3438	-1	1	0.94929
337	3.9369	5	5	90	1	1	0	0.8575
338	3.9369	5	5	90	1	-1	1	0.98256
339	3.9369	10	10	90	1	1	1	0.98214
340	3.9369	10	10	0	5.0313	-1	1	0.82424
341	3.9369	10	10	0	3.6875	-1	0	0.87425
342	3.9369	5	5	0	2.3438	-1	0	1.1081
343	3.9369	5	5	0	6.375	-1	0	4.4437
344	3.9369	10	10	999	1	1	1	0.97431
345	3.9369	10	10	0	6.375	-1	1	0.83255
346	3.9369	5	5	90	1	1	1	1.008
347	3.9369	5	5	999	5.0313	1	1	0.95752
348	3.9369	10	10	0	2.3438	1	1	0.89042
349	3.9369	10	10	999	3.6875	-1	0	0.88256
350	3.9369	5	5	999	5.0313	1	1	0.91549
351	3.9369	10	10	90	3.6875	1	1	0.95754
352	3.9369	10	10	0	5.0313	-1	1	0.94883
353	3.9369	10	10	999	5.0313	1	1	0.85757
354	3.9369	10	10	0	2.3438	-1	1	0.89086
355	3.9369	5	5	0	1	-1	1	1.2326
356	3.9369	5	5	90	3.6875	1	1	0.92425
357	3.9369	10	10	999	1	-1	1	0.84918
358	3.9369	10	10	0	3.6875	-1	1	1.0326
359	3.9369	10	10	90	3.6875	1	1	0.85761
360	3.9369	5	5	0	2.3438	-1	1	0.91553
361	3.9369	10	10	90	5.0313	1	1	0.79086
362	3.9369	10	10	0	3.6875	1	1	1.0072
363	3.9369	5	5	999	2.3438	-1	0	1.5758
364	3.9369	5	5	999	5.0313	-1	0	1.5604
365	3.9369	5	5	90	3.6875	-1	1	1.0326
366	3.9369	5	5	90	5.0313	-1	0	1.1575
367	3.9369	10	10	0	6.375	1	1	0.94096
368	3.9369	5	5	999	5.0313	1	0	0.93258
369	3.9369	5	5	90	6.375	-1	1	0.96589
370	3.9369	5	5	999	6.375	-1	1	1.0076
371	3.9369	10	10	999	6.375	-1	1	0.91588
372	3.9369	10	10	90	3.6875	-1	1	0.9992
373	3.9369	5	5	0	1	-1	1	1.4084
374	3.9369	5	5	0	6.375	-1	1	1.0576
375	3.9369	5	5	999	5.0313	-1	1	0.97382
376	3.9369	10	10	90	6.375	-1	1	0.88257
377	3.9369	10	10	0	6.375	-1	1	0.89925
378	3.9369	5	5	999	6.375	1	1	0.99084
379	3.9369	5	5	999	6.375	-1	1	0.98259
380	3.9369	5	5	999	1	-1	0	1.5426
381	3.9369	5	5	0	6.375	-1	1	0.99928
382	3.9369	10	10	999	3.6875	1	1	0.91587
383	3.9369	10	10	999	3.6875	-1	1	0.80717
384	3.9369	10	10	999	6.375	1	1	0.89088
385	3.9369	5	5	999	3.6875	-1	1	0.71587
386	3.9369	5	5	90	5.0313	1	1	1.524
387	3.9369	10	10	0	2.3438	-1	1	0.81587
388	3.9369	5	5	90	5.0313	-1	1	1.0489
389	3.9369	10	10	90	3.6875	1	1	0.83259
390	3.9369	10	10	90	3.6875	1	0	0.76583
391	3.9369	5	5	999	6.375	-1	1	0.89926
392	3.9369	5	5	0	3.6875	-1	0	1.1743
393	3.9369	5	5	90	1	-1	1	1.2739
394	3.9369	5	5	90	5.0313	-1	1	0.99092
395	3.9369	10	10	90	6.375	1	1	1.0077
396	3.9369	10	10	90	5.0313	-1	1	0.79928
397	3.9369	5	5	999	5.0313	-1	1	0.92419
398	3.9369	10	10	0	6.375	-1	1	0.84929
399	3.9369	10	10	999	5.0313	-1	1	0.85706
400	3.9369	10	10	999	1	-1	1	0.67428
401	3.9369	5	5	999	5.0313	1	0	0.74923
402	3.9369	10	10	999	5.0313	-1	1	0.85714
403	3.9369	10	10	0	1	1	1	0.94923
404	3.9369	5	5	90	6.375	-1	1	0.74042
405	3.9369	10	10	90	5.0313	-1	1	0.89926
406	3.9369	10	10	90	2.3438	1	1	0.88216
407	3.9369	5	5	0	1	1	0	1.2493
408	3.9369	5	5	0	5.0313	1	1	1.2081
409	3.9369	10	10	999	1	-1	1	0.93305
410	3.9369	10	10	0	1	1	1	0.96549
411	3.9369	5	5	0	5.0313	-1	1	0.88262
412	3.9369	5	5	999	5.0313	1	1	0.90718
413	3.9369	5	5	90	1	-1	0	1.1326
414	3.9369	10	10	0	1	-1	1	1.1826
415	3.9369	10	10	0	3.6875	1	1	0.88261
416	3.9369	10	10	90	5.0313	1	1	0.90758
417	3.9369	5	5	90	2.3438	1	1	1.4972
418	3.9369	5	5	999	3.6875	-1	1	1.2076
419	3.9369	5	5	90	2.3438	1	1	0.74961
420	3.9369	5	5	0	6.375	-1	1	0.80757
421	3.9369	10	10	90	1	-1	0	1.1493
422	3.9369	10	10	999	1	1	1	0.89048
423	3.9369	5	5	999	2.3438	1	1	1.0409
424	3.9369	10	10	0	3.6875	-1	1	0.87426
425	3.9369	10	10	999	1	1	1	0.89966
426	3.9369	5	5	999	2.3438	1	1	1.5015
427	3.9369	10	10	999	6.375	1	1	0.89087
428	3.9369	5	5	0	3.6875	-1	1	0.93212
429	3.9369	10	10	0	6.375	-1	0	0.86593
430	3.9369	5	5	999	1	-1	0	2.3507
431	3.9369	10	10	999	2.3438	-1	1	0.87422
432	3.9369	5	5	0	5.0313	1	1	1.091
433	3.9369	5	5	999	3.6875	1	1	1.241
434	3.9369	10	10	90	1	-1	1	0.84133
435	3.9369	10	10	90	3.6875	1	1	0.94096
436	3.9369	10	10	0	1	-1	1	0.80757
437	3.9369	5	5	90	1	1	1	0.84133
438	3.9369	5	5	90	2.3438	1	1	1.0576
439	3.9369	5	5	999	3.6875	1	1	0.93221
440	3.9369	5	5	90	1	-1	0	1.1326
441	3.9369	10	10	0	1	1	1	0.99086
442	3.9369	5	5	90	6.375	1	1	0.9826
443	3.9369	10	10	999	2.3438	1	1	0.91583
444	3.9369	10	10	0	6.375	1	1	0.86594
445	3.9369	5	5	90	3.6875	1	1	7.9752
446	3.9369	10	10	90	2.3438	-1	1	1.0077
447	3.9369	10	10	999	6.375	1	1	0.91549
448	3.9369	5	5	0	3.6875	-1	0	1.1076
449	3.9369	5	5	90	1	1	1	1.4679
450	3.9369	5	5	90	6.375	1	1	0.90765
451	3.9369	10	10	999	2.3438	-1	0	0.86543
452	3.9369	5	5	999	3.6875	1	1	0.97422
453	3.9369	5	5	90	1	1	0	2.348
454	3.9369	10	10	0	2.3438	1	1	1.0159
455	3.9369	5	5	999	6.375	1	1	0.97425
456	3.9369	10	10	999	3.6875	-1	1	0.89923
457	3.9369	5	5	0	2.3438	-1	1	2.2511
458	3.9369	5	5	90	2.3438	1	1	1.2826
459	3.9369	10	10	0	5.0313	1	0	0.84928
460	3.9369	5	5	0	5.0313	1	1	1.1576
461	3.9369	10	10	999	6.375	-1	0	0.96589
462	3.9369	5	5	0	6.375	-1	0	1.1827
463	3.9369	5	5	90	1	-1	0	1.1497
464	3.9369	10	10	90	1	-1	1	0.96588
465	3.9369	10	10	90	5.0313	-1	1	0.93299
466	3.9369	5	5	999	1	1	0	1.2493
467	3.9369	5	5	0	1	1	0	1.1163
468	3.9369	10	10	90	1	1	1	0.84091
469	3.9369	5	5	999	3.6875	-1	1	1.108
470	3.9369	10	10	999	5.0313	1	1	0.81582
471	3.9369	5	5	999	1	-1	1	1.3073
472	3.9369	10	10	999	2.3438	-1	1	0.94927
473	3.9369	5	5	90	3.6875	-1	1	2.7233
474	3.9369	5	5	999	5.0313	-1	1	1.1159
475	3.9369	10	10	90	3.6875	-1	1	0.91587
476	3.9369	10	10	0	6.375	1	1	0.94884
477	3.9369	5	5	0	6.375	-1	1	1.4926
478	3.9369	10	10	90	6.375	-1	1	0.99093
479	3.9369	10	10	90	1	1	1	0.92425
480	3.9369	10	10	0	6.375	-1	1	0.88259
481	3.9369	10	10	999	3.6875	-1	0	1.0242
482	3.9369	5	5	999	5.0313	1	0	0.83259
483	3.9369	5	5	0	3.6875	-1	1	0.97469
484	3.9369	10	10	999	5.0313	-1	1	0.84966
485	3.9369	5	5	999	2.3438	1	1	1.2326
486	3.9369	10	10	999	2.3438	1	0	0.89923
487	3.9369	10	10	999	2.3438	-1	0	0.7905
488	3.9369	10	10	0	1	1	1	0.99924
489	3.9369	10	10	0	5.0313	-1	1	1.1076
490	3.9369	10	10	0	5.0313	-1	1	2.7961
491	3.9369	10	10	0	1	-1	1	1.116
492	3.9369	10	10	0	5.0313	1	1	0.84092
493	3.9369	5	5	999	2.3438	-1	1	1.5269
494	3.9369	5	5	90	6.375	-1	1	0.96591
495	3.9369	10	10	90	2.3438	1	1	1.0076
496	3.9369	10	10	0	5.0313	-1	1	0.83259
497	3.9369	5	5	90	1	-1	0	1.0414
498	3.9369	5	5	90	6.375	1	0	0.80798
499	3.9369	10	10	0	3.6875	-1	1	1.0238
500	3.9369	10	10	999	3.6875	1	1	1.191
501	3.9369	10	10	0	2.3438	-1	1	0.89091
502	3.9369	10	10	0	5.0313	-1	1	1.0242
503	3.9369	10	10	0	2.3438	-1	1	0.82419
504	3.9369	10	10	90	6.375	1	1	0.82428
505	3.9369	5	5	999	1	1	1	1.3326
506	3.9369	10	10	0	2.3438	1	1	0.95753
507	3.9369	10	10	90	2.3438	-1	1	1.0081
508	3.9369	10	10	999	1	1	1	0.87383
509	3.9369	10	10	999	6.375	-1	1	1.0076
510	3.9369	10	10	90	2.3438	-1	1	1.0156
511	3.9369	10	10	90	6.375	-1	1	0.89925
512	3.9369	5	5	999	6.375	-1	1	0.92421
513	3.9369	10	10	90	5.0313	-1	1	0.83255
514	3.9369	10	10	90	1	-1	1	0.87416
515	3.9369	5	5	999	5.0313	1	1	0.95761
516	3.9369	10	10	0	1	-1	1	1.0581
517	3.9369	10	10	999	6.375	1	1	0.90709
518	3.9369	5	5	999	6.375	1	1	1.0076
519	3.9369	10	10	0	2.3438	1	1	0.88258
520	3.9369	5	5	0	2.3438	1	1	1.3081
521	3.9369	5	5	999	2.3438	1	1	0.99927
522	3.9369	5	5	90	6.375	1	1	0.74967
523	3.9369	5	5	90	2.3438	1	1	0.79087
524	3.9369	5	5	999	6.375	-1	1	0.8993
525	3.9369	10	10	0	6.375	1	1	0.8826
526	3.9369	5	5	90	3.6875	-1	0	0.90764
527	3.9369	10	10	90	6.375	1	1	0.94877
528	3.9369	5	5	0	6.375	-1	1	0.94924
529	3.9369	10	10	999	2.3438	-1	1	0.97426
530	3.9369	5	5	90	2.3438	1	1	1.4028
531	3.9369	5	5	0	2.3438	1	1	1.1076
532	3.9369	10	10	999	3.6875	1	1	0.86593
533	3.9369	10	10	90	1	1	1	0.9242
534	3.9369	10	10	90	6.375	1	1	0.83252
535	3.9369	10	10	0	3.6875	1	1	0.99926
536	3.9369	10	10	0	1	-1	1	0.96547
537	3.9369	10	10	999	3.6875	1	1	0.86589
538	3.9369	5	5	90	5.0313	1	1	1.0238
539	3.9369	5	5	999	1	-1	0	2.0867
540	3.9369	10	10	0	2.3438	1	1	1.0243
541	3.9369	10	10	0	2.3438	1	1	0.89923
542	3.9369	10	10	999	1	1	1	1.1076
543	3.9369	10	10	90	3.6875	-1	1	0.92428
544	3.9369	5	5	90	2.3438	-1	0	1.4558
545	3.9369	5	5	999	6.375	-1	1	0.97424
546	3.9369	5	5	90	1	-1	0	1.2326
547	3.9369	10	10	999	6.375	-1	0	0.84093
548	3.9369	10	10	0	3.6875	1	1	0.88216
549	3.9369	10	10	0	6.375	1	1	1.0076
550	3.9369	10	10	0	6.375	1	1	0.97424
551	3.9369	10	10	999	2.3438	-1	1	1.0076
552	3.9369	10	10	0	3.6875	-1	1	1.0409
553	3.9369	5	5	0	5.0313	-1	0	1.0409
554	3.9369	5	5	90	2.3438	-1	1	1.2997
555	3.9369	10	10	90	6.375	-1	1	0.96591
556	3.9369	10	10	90	5.0313	1	1	0.99928
557	3.9369	5	5	0	3.6875	1	1	1.0909
558	3.9369	10	10	999	2.3438	1	1	0.94093
559	3.9369	10	10	0	6.375	1	0	0.91594
560	3.9369	5	5	90	1	-1	0	1.2322
561	3.9369	5	5	90	1	1	1	1.0659
562	3.9369	5	5	999	5.0313	1	1	1.1993
563	3.9369	5	5	0	1	1	1	1.341
564	3.9369	10	10	999	3.6875	1	1	0.9576
565	3.9369	5	5	999	3.6875	-1	1	0.91548
566	3.9369	5	5	999	1	-1	0	1.266
567	3.9369	5	5	999	5.0313	1	1	0.94088
568	3.9369	5	5	999	6.375	-1	1	0.90722
569	3.9369	10	10	90	6.375	1	1	0.84927
570	3.9369	5	5	0	3.6875	1	1	1.0572
571	3.9369	10	10	999	6.375	1	1	0.82423
572	3.9369	5	5	999	6.375	-1	1	0.99924
573	3.9369	10	10	90	3.6875	1	1	0.87434
574	3.9369	10	10	90	1	1	1	0.89092
575	3.9369	10	10	0	1	1	1	0.9155
576	3.9369	10	10	90	3.6875	1	1	0.99096
577	3.9369	5	5	0	6.375	-1	0	1.116
578	3.9369	5	5	999	1	-1	1	1.0493
579	3.9369	10	10	0	3.6875	1	1	0.85753
580	3.9369	10	10	90	5.0313	1	0	0.87424
581	3.9369	10	10	999	5.0313	-1	1	0.8992
582	3.9369	10	10	999	3.6875	1	1	0.88257
583	3.9369	10	10	999	5.0313	1	0	0.87425
584	3.9369	5	5	0	5.0313	-1	1	1.3244
585	3.9369	10	10	90	5.0313	1	1	0.88257
586	3.9369	5	5	0	5.0313	1	1	0.93259
587	3.9369	5	5	90	5.0313	1	1	0.98256
588	3.9369	5	5	0	1	-1	0	2.273
589	3.9369	5	5	999	5.0313	1	1	1.0243
590	3.9369	5	5	90	5.0313	1	1	0.9242
591	3.9369	5	5	999	2.3438	1	1	1.4041
592	3.9369	10	10	999	2.3438	1	1	1.0659
593	3.9369	10	10	0	5.0313	1	1	0.87385
594	3.9369	5	5	90	2.3438	1	1	1.1076
595	3.9369	10	10	999	2.3438	-1	1	0.89927
596	3.9369	10	10	999	2.3438	1	1	0.83253
597	3.9369	10	10	0	5.0313	1	1	0.80758
598	3.9369	5	5	0	6.375	-1	1	1.5823
599	3.9369	10	10	0	6.375	-1	1	0.99925
600	3.9369	5	5	0	3.6875	-1	0	0.9159
