# Supplementary material for: Temporal Integration of Motion Streaks in Migraine
Source: Vision (Basel). 2018 Jul 13;2(3):27. doi: 10.3390/vision2030027 (PMC6836222; doi:10.3390/vision2030027)
Supplement: Supplementary file 1 [file vision-02-00027-s001.zip › supplementary information/results/resultsObs14/allResponsesObs14.txt]

1	3.9369	10	10	90	1	-1	1	1.0386
2	3.9369	5	5	0	1	1	1	2.211
3	3.9369	5	5	0	2.3438	1	0	2.6392
4	3.9369	10	10	0	5.0313	-1	1	1.2243
5	3.9369	5	5	90	1	-1	0	4.2941
6	3.9369	5	5	0	6.375	-1	1	1.2577
7	3.9369	10	10	0	1	-1	1	1.3853
8	3.9369	10	10	90	3.6875	-1	1	1.216
9	3.9369	5	5	0	1	1	1	2.6427
10	3.9369	10	10	999	5.0313	1	1	1.2576
11	3.9369	5	5	90	1	-1	1	4.6193
12	3.9369	10	10	999	6.375	-1	1	1.1655
13	3.9369	10	10	999	6.375	-1	1	1.0764
14	3.9369	10	10	0	5.0313	-1	1	1.7809
15	3.9369	10	10	999	1	1	1	1.2326
16	3.9369	10	10	0	6.375	1	1	1.5923
17	3.9369	5	5	90	1	1	0	1.2077
18	3.9369	5	5	0	2.3438	-1	0	3.0657
19	3.9369	5	5	0	1	-1	0	1.8271
20	3.9369	5	5	90	1	-1	0	1.4707
21	3.9369	5	5	999	1	-1	1	1.1824
22	3.9369	5	5	90	6.375	1	1	1.0743
23	3.9369	5	5	90	1	-1	1	2.7794
24	3.9369	5	5	999	2.3438	-1	1	3.5312
25	3.9369	5	5	90	5.0313	1	1	1.141
26	3.9369	10	10	999	5.0313	-1	1	1.0159
27	3.9369	10	10	999	3.6875	1	1	0.92469
28	3.9369	5	5	0	5.0313	-1	1	1.091
29	3.9369	10	10	0	5.0313	1	1	1.9256
30	3.9369	5	5	0	2.3438	-1	1	1.2239
31	3.9369	10	10	0	3.6875	-1	1	0.98261
32	3.9369	10	10	999	1	-1	1	0.99095
33	3.9369	10	10	0	1	-1	1	1.0243
34	3.9369	10	10	999	3.6875	1	1	1.0493
35	3.9369	5	5	999	1	-1	1	3.2111
36	3.9369	5	5	999	3.6875	-1	1	1.1576
37	3.9369	10	10	0	6.375	-1	1	1.0247
38	3.9369	10	10	999	6.375	1	1	1.0072
39	3.9369	5	5	0	5.0313	1	1	1.1243
40	3.9369	5	5	999	6.375	-1	1	0.96591
41	3.9369	10	10	0	2.3438	1	1	0.96593
42	3.9369	10	10	0	3.6875	-1	1	0.9576
43	3.9369	10	10	90	5.0313	-1	1	1.0076
44	3.9369	5	5	90	2.3438	1	1	1.291
45	3.9369	10	10	999	5.0313	-1	1	1.0576
46	3.9369	5	5	90	3.6875	1	1	2.9335
47	3.9369	10	10	0	2.3438	1	1	1.1576
48	3.9369	5	5	999	3.6875	-1	1	1.3743
49	3.9369	5	5	0	3.6875	-1	0	2.1963
50	3.9369	10	10	90	5.0313	1	1	1.016
51	3.9369	5	5	0	3.6875	1	0	2.4935
52	3.9369	10	10	90	3.6875	-1	1	0.99088
53	3.9369	5	5	90	6.375	-1	1	0.98262
54	3.9369	5	5	90	1	-1	0	1.8336
55	3.9369	5	5	999	5.0313	-1	1	0.96585
56	3.9369	5	5	90	1	-1	0	1.7416
57	3.9369	10	10	90	6.375	1	1	1.0827
58	3.9369	10	10	90	5.0313	1	1	1.0659
59	3.9369	5	5	0	2.3438	1	1	2.3851
60	3.9369	5	5	0	1	-1	0	1.5263
61	3.9369	10	10	90	1	-1	1	1.0658
62	3.9369	5	5	0	3.6875	1	1	1.9122
63	3.9369	5	5	999	3.6875	1	1	1.0993
64	3.9369	10	10	0	1	-1	1	1.1493
65	3.9369	10	10	999	5.0313	-1	1	2.2067
66	3.9369	5	5	0	5.0313	-1	1	1.1074
67	3.9369	10	10	90	5.0313	-1	1	1.0325
68	3.9369	10	10	999	6.375	1	1	4.4583
69	3.9369	5	5	90	5.0313	-1	1	2.4444
70	3.9369	10	10	0	3.6875	-1	1	0.99926
71	3.9369	10	10	0	1	1	1	1.0826
72	3.9369	5	5	90	3.6875	1	1	1.1743
73	3.9369	5	5	999	2.3438	1	1	1.4472
74	3.9369	5	5	90	6.375	-1	1	1.0326
75	3.9369	10	10	999	6.375	-1	1	0.94974
76	3.9369	5	5	999	3.6875	1	1	1.1656
77	3.9369	5	5	999	3.6875	1	1	1.0326
78	3.9369	5	5	999	6.375	1	1	0.97474
79	3.9369	5	5	999	6.375	1	1	0.94044
80	3.9369	5	5	999	1	-1	1	2.518
81	3.9369	10	10	999	5.0313	1	1	0.99094
82	3.9369	10	10	0	1	1	1	0.98256
83	3.9369	5	5	999	2.3438	-1	1	1.033
84	3.9369	10	10	0	2.3438	-1	1	0.99951
85	3.9369	5	5	90	2.3438	1	1	1.1659
86	3.9369	5	5	999	1	1	1	2.1132
87	3.9369	10	10	999	2.3438	1	1	0.95757
88	3.9369	5	5	999	1	1	1	1.7982
89	3.9369	10	10	90	1	1	1	0.9826
90	3.9369	10	10	999	2.3438	1	1	0.98254
91	3.9369	10	10	0	2.3438	1	1	1.0914
92	3.9369	5	5	999	2.3438	-1	1	1.5177
93	3.9369	5	5	999	6.375	-1	1	1.777
94	3.9369	10	10	999	6.375	-1	1	0.9743
95	3.9369	10	10	999	1	1	1	1.0411
96	3.9369	5	5	999	1	1	1	2.4569
97	3.9369	5	5	999	6.375	-1	1	1.016
98	3.9369	5	5	999	5.0313	-1	0	2.1415
99	3.9369	10	10	999	3.6875	-1	1	0.93252
100	3.9369	10	10	999	2.3438	-1	1	0.92418
101	3.9369	10	10	0	1	1	1	1.0243
102	3.9369	5	5	90	1	-1	0	4.1269
103	3.9369	10	10	999	6.375	1	1	1.0072
104	3.9369	10	10	999	5.0313	1	1	0.90755
105	3.9369	5	5	999	6.375	1	1	2.2131
106	3.9369	10	10	999	6.375	1	1	0.89917
107	3.9369	5	5	90	2.3438	-1	1	1.6208
108	3.9369	10	10	0	5.0313	-1	1	0.96592
109	3.9369	5	5	999	2.3438	1	0	1.9462
110	3.9369	10	10	999	2.3438	1	1	1.0493
111	3.9369	5	5	0	5.0313	1	1	1.9672
112	3.9369	5	5	999	6.375	1	1	0.96596
113	3.9369	5	5	999	1	1	0	2.0014
114	3.9369	10	10	90	3.6875	1	1	1.391
115	3.9369	5	5	999	3.6875	1	0	1.7743
116	3.9369	10	10	90	6.375	-1	1	0.93262
117	3.9369	5	5	90	5.0313	1	1	1.524
118	3.9369	10	10	90	3.6875	1	1	0.97422
119	3.9369	10	10	90	2.3438	-1	1	0.95755
120	3.9369	10	10	999	2.3438	-1	1	0.94054
121	3.9369	5	5	999	3.6875	-1	0	2.7099
122	3.9369	5	5	999	1	1	0	3.9214
123	3.9369	5	5	0	2.3438	1	1	1.1159
124	3.9369	10	10	0	5.0313	-1	1	0.89048
125	3.9369	10	10	90	6.375	1	1	0.86592
126	3.9369	5	5	0	2.3438	-1	0	2.405
127	3.9369	5	5	0	5.0313	-1	0	1.6975
128	3.9369	5	5	0	2.3438	-1	0	2.0025
129	3.9369	10	10	999	6.375	-1	1	1.1243
130	3.9369	5	5	999	6.375	-1	1	0.91537
131	3.9369	10	10	90	3.6875	1	1	1.2742
132	3.9369	5	5	0	2.3438	1	1	1.5676
133	3.9369	10	10	999	6.375	-1	1	0.95766
134	3.9369	10	10	999	2.3438	-1	1	0.91631
135	3.9369	5	5	0	3.6875	1	1	1.4187
136	3.9369	5	5	90	1	1	1	1.1243
137	3.9369	10	10	90	2.3438	1	1	0.99135
138	3.9369	5	5	90	2.3438	-1	0	1.8275
139	3.9369	10	10	0	2.3438	1	1	1.1493
140	3.9369	5	5	0	3.6875	-1	1	1.0827
141	3.9369	10	10	999	5.0313	1	1	1.0658
142	3.9369	5	5	0	1	-1	0	2.261
143	3.9369	5	5	0	6.375	-1	1	1.2243
144	3.9369	10	10	999	3.6875	1	1	1.016
145	3.9369	5	5	90	6.375	1	1	1.091
146	3.9369	10	10	90	1	-1	1	0.90754
147	3.9369	10	10	0	5.0313	-1	1	0.97467
148	3.9369	5	5	999	5.0313	1	1	1.6441
149	3.9369	10	10	0	3.6875	1	1	0.94089
150	3.9369	10	10	0	6.375	-1	1	0.91587
151	3.9369	5	5	0	6.375	-1	1	1.8467
152	3.9369	5	5	0	5.0313	-1	1	1.5215
153	3.9369	10	10	999	2.3438	-1	1	0.89923
154	3.9369	5	5	90	2.3438	1	1	1.6306
155	3.9369	5	5	0	3.6875	1	1	1.6816
156	3.9369	10	10	0	1	1	1	1.1743
157	3.9369	5	5	90	6.375	1	0	1.9777
158	3.9369	10	10	999	3.6875	1	1	0.89929
159	3.9369	10	10	0	2.3438	1	1	1.0742
160	3.9369	10	10	90	3.6875	-1	1	0.98268
161	3.9369	10	10	999	6.375	1	1	1.0243
162	3.9369	5	5	0	5.0313	-1	0	2.5213
163	3.9369	10	10	0	5.0313	1	1	1.166
164	3.9369	5	5	999	5.0313	1	1	0.99038
165	3.9369	10	10	999	3.6875	1	1	0.93253
166	3.9369	5	5	0	6.375	1	1	1.1239
167	3.9369	10	10	0	3.6875	1	1	0.98254
168	3.9369	10	10	999	2.3438	1	1	1.0409
169	3.9369	5	5	999	5.0313	-1	1	0.95715
170	3.9369	5	5	90	1	1	0	1.9765
171	3.9369	5	5	0	1	1	0	1.6702
172	3.9369	5	5	999	5.0313	-1	1	1.3076
173	3.9369	10	10	0	5.0313	-1	1	0.9159
174	3.9369	10	10	90	2.3438	-1	1	1.1492
175	3.9369	5	5	90	5.0313	-1	0	1.4752
176	3.9369	5	5	90	6.375	1	1	1.5253
177	3.9369	10	10	0	5.0313	-1	1	1.1243
178	3.9369	10	10	0	6.375	-1	1	1.0988
179	3.9369	10	10	90	6.375	1	1	1.0076
180	3.9369	5	5	0	2.3438	-1	1	1.4107
181	3.9369	10	10	90	3.6875	-1	1	1.0659
182	3.9369	5	5	90	6.375	1	1	6.0414
183	3.9369	5	5	999	2.3438	-1	1	3.1187
184	3.9369	10	10	999	5.0313	1	1	0.89918
185	3.9369	5	5	0	1	-1	1	1.8033
186	3.9369	5	5	90	5.0313	-1	1	1.8075
187	3.9369	5	5	999	1	-1	0	1.8548
188	3.9369	10	10	90	2.3438	1	1	0.85755
189	3.9369	5	5	0	3.6875	-1	1	2.5082
190	3.9369	5	5	90	6.375	1	1	2.6526
191	3.9369	5	5	0	1	-1	1	1.0076
192	3.9369	5	5	0	3.6875	-1	1	1.1409
193	3.9369	10	10	90	2.3438	-1	1	1.0664
194	3.9369	10	10	0	5.0313	-1	1	0.88258
195	3.9369	10	10	90	2.3438	-1	1	0.88297
196	3.9369	5	5	0	6.375	1	1	1.3573
197	3.9369	5	5	0	3.6875	-1	0	0.88259
198	3.9369	5	5	999	1	1	1	1.9243
199	3.9369	5	5	0	6.375	-1	1	1.7642
200	3.9369	5	5	999	3.6875	1	1	2.8458
201	3.9369	5	5	90	5.0313	1	1	1.3739
202	3.9369	10	10	0	6.375	-1	1	0.96589
203	3.9369	5	5	999	6.375	-1	1	1.6161
204	3.9369	10	10	90	1	1	1	1.0742
205	3.9369	10	10	999	3.6875	-1	1	0.90799
206	3.9369	10	10	0	2.3438	1	1	0.98261
207	3.9369	10	10	90	1	-1	1	0.91592
208	3.9369	5	5	0	6.375	-1	1	0.97422
209	3.9369	10	10	90	5.0313	-1	1	0.94879
210	3.9369	10	10	999	3.6875	1	1	0.94089
211	3.9369	10	10	999	2.3438	1	1	0.96591
212	3.9369	5	5	90	2.3438	1	1	1.9361
213	3.9369	10	10	0	1	1	1	1.016
214	3.9369	5	5	90	6.375	1	1	1.0738
215	3.9369	5	5	999	3.6875	-1	1	1.8727
216	3.9369	5	5	0	2.3438	-1	1	1.7789
217	3.9369	10	10	0	6.375	-1	1	0.93255
218	3.9369	10	10	90	2.3438	1	1	0.97427
219	3.9369	5	5	90	3.6875	-1	1	8.4228
220	3.9369	5	5	999	6.375	-1	1	1.3327
221	3.9369	10	10	90	1	-1	1	1.0909
222	3.9369	5	5	90	5.0313	-1	0	1.1242
223	3.9369	5	5	0	6.375	1	1	1.1493
224	3.9369	5	5	999	3.6875	-1	1	1.0576
225	3.9369	5	5	999	5.0313	-1	1	0.95759
226	3.9369	5	5	90	6.375	1	1	1.116
227	3.9369	5	5	90	5.0313	-1	1	1.1243
228	3.9369	5	5	999	6.375	1	1	1.0076
229	3.9369	5	5	0	5.0313	-1	1	1.091
230	3.9369	10	10	0	3.6875	-1	1	1.0326
231	3.9369	5	5	90	5.0313	1	1	0.99093
232	3.9369	10	10	0	2.3438	-1	1	1.0743
233	3.9369	10	10	90	6.375	1	1	0.87467
234	3.9369	10	10	0	2.3438	-1	1	0.89876
235	3.9369	5	5	90	3.6875	1	1	1.578
236	3.9369	10	10	0	5.0313	-1	1	0.9492
237	3.9369	10	10	0	2.3438	1	1	0.94089
238	3.9369	10	10	999	3.6875	1	1	0.9072
239	3.9369	10	10	90	3.6875	-1	1	0.8993
240	3.9369	10	10	0	5.0313	1	1	0.86589
241	3.9369	5	5	0	1	-1	1	1.6372
242	3.9369	10	10	999	6.375	-1	1	0.89929
243	3.9369	5	5	999	2.3438	1	1	1.366
244	3.9369	5	5	0	2.3438	1	1	1.1825
245	3.9369	10	10	999	1	-1	1	1.0163
246	3.9369	5	5	90	5.0313	1	1	4.2252
247	3.9369	5	5	999	6.375	-1	1	1.1493
248	3.9369	10	10	999	2.3438	1	1	0.91638
249	3.9369	5	5	90	2.3438	1	1	2.0986
250	3.9369	5	5	90	6.375	-1	1	1.1243
251	3.9369	5	5	0	3.6875	1	1	0.99097
252	3.9369	10	10	0	1	1	1	0.94091
253	3.9369	5	5	0	3.6875	-1	0	1.8166
254	3.9369	10	10	0	1	1	1	1.2571
255	3.9369	5	5	999	5.0313	1	1	1.1739
256	3.9369	5	5	90	2.3438	1	1	2.0404
257	3.9369	10	10	90	6.375	-1	1	0.95762
258	3.9369	5	5	0	6.375	1	1	1.2331
259	3.9369	5	5	90	6.375	-1	1	3.4697
260	3.9369	10	10	90	5.0313	1	1	0.96589
261	3.9369	10	10	999	2.3438	1	1	1.141
262	3.9369	10	10	999	2.3438	1	1	0.84923
263	3.9369	5	5	999	1	1	1	1.3577
264	3.9369	5	5	999	1	-1	1	1.1493
265	3.9369	10	10	0	1	-1	1	0.99883
266	3.9369	10	10	90	1	1	1	0.98256
267	3.9369	5	5	999	1	1	0	1.9204
268	3.9369	10	10	999	5.0313	1	1	0.86593
269	3.9369	5	5	999	2.3438	-1	0	5.6804
270	3.9369	10	10	999	5.0313	1	1	0.9576
271	3.9369	5	5	90	3.6875	-1	1	1.9624
272	3.9369	5	5	999	2.3438	1	0	2.8117
273	3.9369	5	5	90	6.375	-1	1	1.241
274	3.9369	5	5	0	3.6875	1	1	1.523
275	3.9369	5	5	0	3.6875	1	1	2.8749
276	3.9369	10	10	999	5.0313	1	1	0.84091
277	3.9369	10	10	0	3.6875	1	1	0.93302
278	3.9369	10	10	999	3.6875	-1	1	0.83258
279	3.9369	10	10	90	3.6875	1	1	0.933
280	3.9369	5	5	999	3.6875	-1	1	1.0076
281	3.9369	5	5	0	2.3438	1	1	1.0243
282	3.9369	10	10	0	1	1	1	1.0159
283	3.9369	5	5	90	2.3438	-1	1	1.8645
284	3.9369	5	5	0	5.0313	-1	0	1.0493
285	3.9369	5	5	999	2.3438	1	1	0.90715
286	3.9369	10	10	0	3.6875	-1	1	0.90748
287	3.9369	10	10	0	2.3438	-1	1	1.0909
288	3.9369	5	5	90	1	1	1	1.033
289	3.9369	10	10	90	2.3438	1	1	0.84088
290	3.9369	10	10	90	2.3438	1	1	0.96549
291	3.9369	5	5	90	1	1	0	1.166
292	3.9369	5	5	999	2.3438	1	1	1.3826
293	3.9369	5	5	90	6.375	-1	0	0.98258
294	3.9369	5	5	999	6.375	-1	1	2.1209
295	3.9369	10	10	90	3.6875	-1	1	0.88259
296	3.9369	10	10	90	3.6875	1	1	1.0243
297	3.9369	5	5	999	2.3438	1	1	1.7449
298	3.9369	10	10	90	3.6875	-1	1	0.94925
299	3.9369	10	10	90	6.375	1	1	0.90758
300	3.9369	10	10	0	6.375	-1	1	0.97471
301	3.9369	5	5	999	5.0313	1	1	1.7932
302	3.9369	5	5	0	3.6875	-1	1	2.1821
303	3.9369	5	5	999	5.0313	-1	1	0.96586
304	3.9369	10	10	90	5.0313	1	1	8.2609
305	3.9369	5	5	0	2.3438	1	1	0.99097
306	3.9369	10	10	999	1	1	1	0.97422
307	3.9369	5	5	0	6.375	-1	0	1.8772
308	3.9369	10	10	999	3.6875	-1	1	1.0326
309	3.9369	5	5	90	5.0313	-1	1	1.4497
310	3.9369	5	5	0	5.0313	1	1	0.89085
311	3.9369	5	5	999	2.3438	-1	1	1.0909
312	3.9369	10	10	999	2.3438	1	1	0.88261
313	3.9369	10	10	90	5.0313	-1	1	0.85796
314	3.9369	10	10	0	6.375	1	1	0.8988
315	3.9369	10	10	90	3.6875	1	1	0.91591
316	3.9369	5	5	0	6.375	1	1	1.3827
317	3.9369	5	5	90	3.6875	-1	1	1.2826
318	3.9369	10	10	999	5.0313	1	1	0.85758
319	3.9369	10	10	999	1	1	1	1.3327
320	3.9369	5	5	90	3.6875	-1	0	2.1954
321	3.9369	5	5	999	5.0313	1	1	1.867
322	3.9369	10	10	0	1	-1	1	1.0076
323	3.9369	10	10	90	2.3438	1	1	1.0164
324	3.9369	5	5	90	2.3438	-1	1	1.3899
325	3.9369	10	10	90	5.0313	1	1	0.91587
326	3.9369	10	10	999	2.3438	1	1	4.6702
327	3.9369	5	5	90	5.0313	-1	0	1.2739
328	3.9369	5	5	0	6.375	1	1	0.86595
329	3.9369	10	10	999	1	-1	1	1.166
330	3.9369	10	10	999	2.3438	1	1	0.84923
331	3.9369	10	10	0	3.6875	1	1	0.83253
332	3.9369	10	10	0	6.375	1	1	0.88251
333	3.9369	5	5	90	3.6875	1	0	1.5995
334	3.9369	10	10	999	1	-1	1	0.9909
335	3.9369	5	5	90	1	1	1	3.8042
336	3.9369	10	10	999	3.6875	1	1	0.8747
337	3.9369	10	10	90	3.6875	-1	1	0.90801
338	3.9369	5	5	90	5.0313	-1	0	5.6853
339	3.9369	5	5	90	3.6875	-1	0	2.142
340	3.9369	5	5	0	5.0313	-1	0	1.2489
341	3.9369	5	5	90	5.0313	-1	0	0.7242
342	3.9369	5	5	0	5.0313	1	1	1.3243
343	3.9369	5	5	90	5.0313	1	0	1.2327
344	3.9369	5	5	90	3.6875	1	0	1.7619
345	3.9369	5	5	0	1	1	0	1.9043
346	3.9369	5	5	999	2.3438	1	1	2.1561
347	3.9369	10	10	0	3.6875	-1	1	1.0993
348	3.9369	5	5	0	1	-1	0	1.7397
349	3.9369	10	10	90	6.375	1	1	0.89926
350	3.9369	10	10	90	1	-1	1	0.93261
351	3.9369	5	5	90	6.375	-1	0	1.9708
352	3.9369	5	5	0	5.0313	1	1	1.0993
353	3.9369	10	10	999	1	-1	1	1.0076
354	3.9369	10	10	999	1	-1	1	0.93265
355	3.9369	5	5	999	5.0313	1	1	1.116
356	3.9369	5	5	999	3.6875	-1	1	1.1238
357	3.9369	10	10	999	1	-1	1	0.98269
358	3.9369	5	5	90	5.0313	1	0	1.9539
359	3.9369	10	10	0	6.375	-1	1	0.92429
360	3.9369	5	5	90	6.375	-1	1	1.2914
361	3.9369	10	10	90	5.0313	-1	1	1.0326
362	3.9369	10	10	0	5.0313	-1	1	0.94094
363	3.9369	10	10	999	2.3438	1	1	0.89924
364	3.9369	10	10	999	3.6875	-1	1	1.0326
365	3.9369	10	10	0	2.3438	-1	1	0.94883
366	3.9369	5	5	999	5.0313	1	1	1.0076
367	3.9369	10	10	999	5.0313	-1	1	0.8659
368	3.9369	10	10	90	5.0313	-1	1	0.90803
369	3.9369	10	10	90	1	1	1	1.1413
370	3.9369	10	10	90	5.0313	-1	1	1.0076
371	3.9369	5	5	90	2.3438	1	1	1.8994
372	3.9369	5	5	0	3.6875	1	1	1.0826
373	3.9369	5	5	90	1	1	1	1.391
374	3.9369	5	5	0	5.0313	-1	1	1.4509
375	3.9369	10	10	90	5.0313	-1	1	0.95757
376	3.9369	5	5	999	5.0313	1	1	9.2221
377	3.9369	5	5	0	2.3438	-1	0	1.441
378	3.9369	10	10	90	1	-1	1	1.1243
379	3.9369	10	10	0	6.375	-1	1	0.82467
380	3.9369	10	10	0	6.375	1	1	0.83258
381	3.9369	10	10	0	2.3438	-1	1	0.86585
382	3.9369	10	10	90	6.375	-1	0	0.89969
383	3.9369	5	5	999	5.0313	-1	0	1.7214
384	3.9369	5	5	90	2.3438	-1	0	1.9055
385	3.9369	5	5	90	1	1	1	1.2492
386	3.9369	10	10	90	2.3438	-1	1	0.89921
387	3.9369	5	5	90	5.0313	-1	0	1.8699
388	3.9369	5	5	999	2.3438	1	0	1.7544
389	3.9369	10	10	999	3.6875	-1	1	0.99922
390	3.9369	5	5	0	2.3438	-1	1	2.0331
391	3.9369	10	10	0	6.375	-1	1	1.1242
392	3.9369	5	5	999	1	1	1	1.4312
393	3.9369	5	5	999	1	1	0	1.0493
394	3.9369	10	10	999	2.3438	1	1	0.94882
395	3.9369	5	5	999	2.3438	1	0	1.5894
396	3.9369	10	10	0	2.3438	1	1	0.86591
397	3.9369	10	10	999	6.375	1	1	0.81546
398	3.9369	10	10	90	1	1	1	0.94098
399	3.9369	10	10	90	6.375	-1	1	0.96591
400	3.9369	10	10	999	5.0313	-1	1	0.87466
401	3.9369	5	5	999	3.6875	-1	0	1.5372
402	3.9369	5	5	90	1	-1	0	1.7519
403	3.9369	5	5	0	2.3438	-1	0	1.2905
404	3.9369	5	5	90	5.0313	1	1	1.0326
405	3.9369	5	5	0	6.375	-1	1	0.54922
406	3.9369	5	5	0	2.3438	1	0	0.52428
407	3.9369	5	5	0	1	1	0	0.8743
408	3.9369	10	10	90	6.375	1	1	0.97423
409	3.9369	10	10	0	6.375	-1	1	0.8659
410	3.9369	5	5	0	2.3438	1	1	3.7797
411	3.9369	10	10	0	1	-1	0	0.66588
412	3.9369	10	10	90	1	1	1	1.1909
413	3.9369	10	10	0	2.3438	1	1	0.99096
414	3.9369	10	10	90	6.375	1	1	1.1414
415	3.9369	10	10	90	3.6875	-1	0	0.9493
416	3.9369	10	10	0	1	-1	1	1.0247
417	3.9369	10	10	0	1	-1	1	2.6311
418	3.9369	5	5	0	5.0313	-1	0	1.1655
419	3.9369	5	5	999	3.6875	1	0	1.3743
420	3.9369	10	10	999	1	1	1	0.99928
421	3.9369	10	10	0	3.6875	-1	1	0.86546
422	3.9369	10	10	999	1	-1	1	0.96593
423	3.9369	5	5	999	6.375	-1	1	1.4313
424	3.9369	10	10	90	5.0313	-1	1	0.94093
425	3.9369	10	10	90	6.375	-1	1	0.90802
426	3.9369	5	5	999	1	-1	1	4.349
427	3.9369	10	10	0	2.3438	1	1	1.0325
428	3.9369	10	10	999	3.6875	-1	1	0.91547
429	3.9369	10	10	999	3.6875	-1	1	0.90756
430	3.9369	10	10	90	5.0313	-1	1	0.87381
431	3.9369	5	5	0	6.375	1	1	1.2489
432	3.9369	10	10	999	6.375	1	1	0.87428
433	3.9369	10	10	90	5.0313	-1	1	0.92418
434	3.9369	5	5	0	6.375	-1	0	1.6781
435	3.9369	5	5	90	5.0313	1	1	1.0076
436	3.9369	10	10	90	6.375	1	1	0.9326
437	3.9369	10	10	0	3.6875	-1	1	0.84888
438	3.9369	10	10	0	2.3438	-1	1	0.88263
439	3.9369	5	5	90	5.0313	-1	0	1.7685
440	3.9369	5	5	0	1	1	1	1.1243
441	3.9369	5	5	90	6.375	1	0	1.4142
442	3.9369	5	5	0	6.375	1	0	1.2743
443	3.9369	10	10	90	6.375	1	1	0.91594
444	3.9369	5	5	999	6.375	1	1	1.9827
445	3.9369	5	5	0	3.6875	-1	0	1.2743
446	3.9369	5	5	90	2.3438	1	1	1.1664
447	3.9369	10	10	90	5.0313	-1	1	0.9659
448	3.9369	10	10	90	2.3438	-1	1	1.0743
449	3.9369	5	5	90	3.6875	1	1	1.0409
450	3.9369	5	5	0	1	1	1	0.89088
451	3.9369	10	10	999	6.375	-1	1	0.87419
452	3.9369	10	10	0	1	1	1	1.0742
453	3.9369	5	5	999	5.0313	-1	1	0.99092
454	3.9369	5	5	90	3.6875	1	1	1.5511
455	3.9369	5	5	0	6.375	1	1	1.3409
456	3.9369	5	5	999	1	-1	1	1.366
457	3.9369	10	10	0	3.6875	1	1	0.89924
458	3.9369	10	10	0	2.3438	1	1	0.89971
459	3.9369	10	10	0	3.6875	1	1	0.93257
460	3.9369	5	5	0	5.0313	-1	1	1.3823
461	3.9369	10	10	90	3.6875	-1	1	0.83302
462	3.9369	10	10	0	5.0313	-1	1	13.335
463	3.9369	5	5	0	5.0313	1	0	1.9644
464	3.9369	10	10	90	3.6875	-1	1	0.92425
465	3.9369	10	10	0	5.0313	1	1	0.98304
466	3.9369	10	10	0	3.6875	-1	1	1.2243
467	3.9369	5	5	90	6.375	1	1	1.3411
468	3.9369	5	5	90	2.3438	-1	1	0.92428
469	3.9369	10	10	0	1	-1	1	0.93254
470	3.9369	10	10	999	6.375	-1	1	0.89135
471	3.9369	10	10	90	5.0313	-1	1	0.82384
472	3.9369	10	10	90	1	1	1	0.96596
473	3.9369	5	5	999	1	-1	1	1.0237
474	3.9369	10	10	90	2.3438	1	1	1.0159
475	3.9369	10	10	90	1	1	1	0.84924
476	3.9369	10	10	0	6.375	1	1	0.9238
477	3.9369	5	5	999	6.375	-1	1	1.0326
478	3.9369	10	10	999	3.6875	1	1	0.84047
479	3.9369	10	10	90	6.375	-1	1	0.84923
480	3.9369	5	5	90	3.6875	-1	0	1.3738
481	3.9369	10	10	0	6.375	1	1	0.88256
482	3.9369	5	5	90	3.6875	-1	1	1.7468
483	3.9369	10	10	0	5.0313	1	1	0.90761
484	3.9369	10	10	90	6.375	-1	1	2.8421
485	3.9369	10	10	999	1	-1	1	0.88255
486	3.9369	10	10	90	1	-1	1	0.86635
487	3.9369	10	10	999	1	-1	1	0.91597
488	3.9369	5	5	999	6.375	1	1	1.3325
489	3.9369	10	10	999	6.375	1	1	0.93255
490	3.9369	10	10	999	3.6875	1	1	0.87429
491	3.9369	5	5	90	2.3438	1	1	1.8404
492	3.9369	5	5	90	1	1	0	0.81593
493	3.9369	10	10	90	3.6875	1	1	0.70761
494	3.9369	5	5	999	2.3438	1	0	1.7069
495	3.9369	5	5	0	6.375	-1	1	1.091
496	3.9369	10	10	90	2.3438	1	1	0.84098
497	3.9369	10	10	90	3.6875	-1	1	0.86633
498	3.9369	5	5	0	5.0313	1	1	1.2664
499	3.9369	10	10	90	2.3438	1	1	0.88251
500	3.9369	5	5	0	1	1	0	1.2743
501	3.9369	10	10	0	5.0313	-1	1	0.9497
502	3.9369	10	10	90	5.0313	1	1	0.9497
503	3.9369	10	10	0	6.375	1	1	1.0655
504	3.9369	5	5	0	1	-1	1	1.0493
505	3.9369	10	10	999	6.375	1	1	0.83257
506	3.9369	10	10	90	6.375	1	1	0.88254
507	3.9369	5	5	0	6.375	1	1	1.083
508	3.9369	5	5	0	2.3438	-1	1	1.2659
509	3.9369	5	5	0	1	-1	1	1.0997
510	3.9369	10	10	0	5.0313	1	1	0.90716
511	3.9369	5	5	999	5.0313	1	1	1.2743
512	3.9369	10	10	999	3.6875	-1	1	0.94091
513	3.9369	10	10	90	2.3438	1	1	1.0822
514	3.9369	10	10	999	1	1	1	0.95761
515	3.9369	5	5	0	2.3438	-1	0	1.3919
516	3.9369	10	10	0	3.6875	1	1	0.9326
517	3.9369	5	5	0	1	1	0	1.2076
518	3.9369	10	10	999	6.375	-1	1	1.0576
519	3.9369	5	5	999	6.375	1	1	1.4645
520	3.9369	10	10	999	5.0313	-1	1	0.90759
521	3.9369	5	5	90	3.6875	1	0	2.9419
522	3.9369	10	10	0	3.6875	1	1	1.0993
523	3.9369	5	5	999	3.6875	-1	1	2.0817
524	3.9369	5	5	90	3.6875	1	0	7.8423
525	3.9369	5	5	0	1	1	0	0.97431
526	3.9369	10	10	90	6.375	-1	1	0.87419
527	3.9369	5	5	999	2.3438	-1	1	1.2497
528	3.9369	5	5	999	2.3438	1	0	1.0076
529	3.9369	10	10	999	5.0313	-1	1	0.84092
530	3.9369	10	10	999	2.3438	1	1	1.0663
531	3.9369	10	10	999	1	1	1	0.99924
532	3.9369	10	10	0	3.6875	-1	1	0.7909
533	3.9369	10	10	999	3.6875	-1	1	0.90758
534	3.9369	5	5	0	1	1	1	1.0655
535	3.9369	5	5	90	2.3438	1	1	1.1826
536	3.9369	5	5	0	3.6875	-1	0	1.0492
537	3.9369	10	10	90	5.0313	-1	0	0.70757
538	3.9369	10	10	999	2.3438	1	1	0.91637
539	3.9369	10	10	999	6.375	1	1	0.85713
540	3.9369	10	10	90	3.6875	1	1	0.9159
541	3.9369	5	5	90	3.6875	1	0	2.2732
542	3.9369	5	5	999	2.3438	1	0	1.5574
543	3.9369	10	10	90	2.3438	1	1	0.97429
544	3.9369	5	5	999	6.375	-1	1	1.191
545	3.9369	5	5	0	3.6875	-1	1	12.289
546	3.9369	10	10	999	2.3438	1	1	0.94087
547	3.9369	10	10	0	6.375	1	1	0.79924
548	3.9369	5	5	999	3.6875	-1	1	1.6751
549	3.9369	5	5	999	1	-1	1	1.0743
550	3.9369	5	5	90	2.3438	1	1	1.0493
551	3.9369	10	10	90	1	-1	1	1.0247
552	3.9369	5	5	0	6.375	1	1	1.5751
553	3.9369	5	5	999	5.0313	1	1	1.1326
554	3.9369	5	5	999	3.6875	1	1	1.5218
555	3.9369	5	5	999	6.375	-1	1	1.2155
556	3.9369	5	5	999	1	1	0	1.3576
557	3.9369	5	5	90	2.3438	1	1	1.2993
558	3.9369	10	10	999	1	-1	1	0.96588
559	3.9369	10	10	0	5.0313	-1	1	0.90755
560	3.9369	10	10	999	5.0313	1	1	0.84045
561	3.9369	5	5	999	3.6875	-1	1	1.1242
562	3.9369	5	5	90	1	-1	0	0.88254
563	3.9369	10	10	0	5.0313	-1	0	0.89962
564	3.9369	10	10	999	5.0313	-1	1	1.0247
565	3.9369	10	10	90	1	-1	1	4.9982
566	3.9369	5	5	90	3.6875	-1	0	0.93264
567	3.9369	5	5	999	5.0313	-1	0	0.86533
568	3.9369	5	5	0	3.6875	1	1	0.94924
569	3.9369	10	10	999	1	-1	1	0.95761
570	3.9369	5	5	90	6.375	1	1	1.1654
571	3.9369	10	10	0	1	1	1	1.1826
572	3.9369	5	5	999	5.0313	1	1	1.6215
573	3.9369	10	10	0	6.375	1	1	0.92425
574	3.9369	5	5	0	5.0313	-1	1	1.033
575	3.9369	5	5	90	6.375	-1	1	1.397
576	3.9369	5	5	90	1	-1	0	1.2326
577	3.9369	10	10	0	3.6875	1	0	0.61584
578	3.9369	5	5	999	3.6875	-1	1	0.9993
579	3.9369	5	5	90	1	-1	1	2.0645
580	3.9369	10	10	90	2.3438	-1	1	0.89089
581	3.9369	10	10	999	1	-1	1	0.91633
582	3.9369	10	10	90	2.3438	-1	1	0.89092
583	3.9369	10	10	0	3.6875	1	1	1.0826
584	3.9369	10	10	0	2.3438	-1	1	1.0493
585	3.9369	5	5	90	3.6875	1	1	1.8518
586	3.9369	10	10	0	2.3438	-1	0	0.7826
587	3.9369	10	10	0	6.375	1	1	1.0571
588	3.9369	5	5	90	3.6875	-1	0	8.7497
589	3.9369	10	10	90	2.3438	1	1	1.341
590	3.9369	10	10	0	1	1	1	1.1573
591	3.9369	5	5	0	3.6875	-1	1	1.4016
592	3.9369	5	5	999	3.6875	-1	1	3.0408
593	3.9369	5	5	0	5.0313	1	0	1.9874
594	3.9369	10	10	999	5.0313	-1	1	0.89054
595	3.9369	5	5	90	2.3438	-1	0	1.0497
596	3.9369	10	10	90	6.375	-1	1	0.87467
597	3.9369	10	10	90	1	1	1	1.0822
598	3.9369	10	10	90	1	-1	1	0.87419
599	3.9369	5	5	90	2.3438	-1	1	1.7169
600	3.9369	10	10	999	5.0313	1	1	0.87423
