# Supplementary material for: Temporal Integration of Motion Streaks in Migraine
Source: Vision (Basel). 2018 Jul 13;2(3):27. doi: 10.3390/vision2030027 (PMC6836222; doi:10.3390/vision2030027)
Supplement: Supplementary file 1 [file vision-02-00027-s001.zip › supplementary information/results/resultsObs15/allResponsesObs15.txt]

1	3.9369	5	5	90	5.0313	1	1	1.4299
2	3.9369	10	10	90	3.6875	1	1	1.1759
3	3.9369	5	5	90	3.6875	-1	1	1.1674
4	3.9369	5	5	999	5.0313	1	1	1.0747
5	3.9369	5	5	0	6.375	-1	1	0.99097
6	3.9369	10	10	0	6.375	1	1	0.94964
7	3.9369	10	10	0	3.6875	-1	1	0.94096
8	3.9369	10	10	999	1	-1	1	1.0076
9	3.9369	10	10	90	3.6875	-1	1	0.9243
10	3.9369	5	5	999	5.0313	1	1	1.0247
11	3.9369	10	10	999	1	-1	1	1.0326
12	3.9369	5	5	999	5.0313	1	1	0.97382
13	3.9369	5	5	90	6.375	1	1	1.0993
14	3.9369	5	5	0	6.375	-1	1	1.0747
15	3.9369	10	10	90	5.0313	1	1	1.1243
16	3.9369	5	5	999	1	-1	1	1.0492
17	3.9369	5	5	90	1	-1	1	1.5134
18	3.9369	10	10	90	3.6875	-1	1	0.94094
19	3.9369	10	10	90	5.0313	1	1	1.0326
20	3.9369	10	10	999	2.3438	-1	1	1.0072
21	3.9369	10	10	90	1	1	1	1.0659
22	3.9369	10	10	90	6.375	1	1	1.091
23	3.9369	10	10	999	3.6875	-1	1	0.99887
24	3.9369	10	10	90	2.3438	-1	1	1.0159
25	3.9369	10	10	0	1	-1	1	1.0326
26	3.9369	5	5	90	6.375	-1	1	0.96589
27	3.9369	10	10	0	6.375	1	1	1.108
28	3.9369	10	10	0	3.6875	1	1	1.0414
29	3.9369	5	5	0	2.3438	1	1	1.5455
30	3.9369	5	5	999	2.3438	1	1	1.0659
31	3.9369	5	5	999	2.3438	1	1	0.96551
32	3.9369	5	5	999	2.3438	-1	1	0.97424
33	3.9369	10	10	0	1	-1	1	0.9747
34	3.9369	10	10	90	6.375	1	1	0.97424
35	3.9369	10	10	90	1	1	1	1.0326
36	3.9369	10	10	90	5.0313	-1	1	0.95759
37	3.9369	10	10	0	3.6875	1	1	0.95761
38	3.9369	10	10	0	1	-1	1	0.94096
39	3.9369	10	10	0	1	1	1	0.94089
40	3.9369	5	5	0	3.6875	1	1	1.0247
41	3.9369	10	10	999	2.3438	1	1	0.99137
42	3.9369	5	5	999	3.6875	1	1	0.96548
43	3.9369	10	10	90	1	1	1	1.0409
44	3.9369	5	5	999	5.0313	1	1	0.99923
45	3.9369	5	5	90	5.0313	1	1	0.86631
46	3.9369	10	10	999	3.6875	-1	1	0.96597
47	3.9369	10	10	999	6.375	1	1	1.0076
48	3.9369	5	5	90	5.0313	1	1	0.97424
49	3.9369	5	5	0	3.6875	-1	1	0.84088
50	3.9369	5	5	0	6.375	-1	1	1.1331
51	3.9369	5	5	999	3.6875	-1	1	0.94094
52	3.9369	10	10	90	1	1	1	0.84091
53	3.9369	10	10	90	2.3438	1	1	0.91636
54	3.9369	10	10	90	6.375	1	1	0.96638
55	3.9369	10	10	0	3.6875	1	1	0.93211
56	3.9369	5	5	999	1	1	1	1.0659
57	3.9369	5	5	90	3.6875	1	1	1.0826
58	3.9369	5	5	0	1	1	1	6.3934
59	3.9369	5	5	90	6.375	-1	1	1.0743
60	3.9369	10	10	90	3.6875	1	1	0.85754
61	3.9369	10	10	999	3.6875	1	1	0.90758
62	3.9369	5	5	90	2.3438	1	1	1.0576
63	3.9369	10	10	90	5.0313	-1	1	0.8993
64	3.9369	10	10	0	2.3438	1	1	0.94054
65	3.9369	10	10	90	2.3438	-1	1	0.85754
66	3.9369	10	10	999	1	1	1	0.97384
67	3.9369	5	5	90	1	1	1	1.1409
68	3.9369	10	10	90	1	-1	1	0.84968
69	3.9369	10	10	999	5.0313	-1	1	0.95757
70	3.9369	5	5	999	6.375	-1	1	0.93257
71	3.9369	5	5	0	1	1	1	1.7308
72	3.9369	5	5	999	5.0313	1	1	0.89095
73	3.9369	10	10	90	1	1	1	0.94048
74	3.9369	10	10	0	1	-1	1	0.94092
75	3.9369	10	10	999	1	-1	1	0.94096
76	3.9369	5	5	999	1	-1	1	0.99092
77	3.9369	10	10	90	3.6875	-1	1	0.90761
78	3.9369	5	5	0	6.375	-1	1	0.90715
79	3.9369	10	10	0	3.6875	1	1	0.95759
80	3.9369	5	5	999	6.375	1	1	0.89049
81	3.9369	10	10	90	1	1	1	0.86592
82	3.9369	10	10	999	6.375	1	1	0.94972
83	3.9369	5	5	0	3.6875	-1	1	0.89133
84	3.9369	5	5	999	3.6875	1	1	0.86592
85	3.9369	10	10	0	2.3438	1	1	0.87427
86	3.9369	5	5	90	5.0313	-1	1	0.84095
87	3.9369	5	5	999	3.6875	1	1	0.8409
88	3.9369	5	5	90	5.0313	-1	1	0.87472
89	3.9369	10	10	0	3.6875	-1	1	0.94086
90	3.9369	5	5	90	5.0313	-1	1	0.92428
91	3.9369	5	5	0	3.6875	-1	1	1.1326
92	3.9369	10	10	90	2.3438	-1	1	0.83247
93	3.9369	5	5	999	6.375	-1	1	0.94091
94	3.9369	10	10	999	2.3438	-1	1	0.87416
95	3.9369	5	5	90	1	-1	1	0.89972
96	3.9369	10	10	0	2.3438	-1	1	0.82378
97	3.9369	5	5	90	3.6875	1	0	0.86593
98	3.9369	10	10	90	2.3438	-1	1	0.90716
99	3.9369	10	10	0	5.0313	-1	1	0.83251
100	3.9369	5	5	999	5.0313	1	1	0.90717
101	3.9369	5	5	90	5.0313	1	1	0.89088
102	3.9369	5	5	999	5.0313	1	1	0.95757
103	3.9369	5	5	999	2.3438	-1	1	0.95757
104	3.9369	5	5	0	5.0313	1	1	0.85756
105	3.9369	5	5	999	2.3438	-1	1	0.91637
106	3.9369	5	5	0	5.0313	-1	1	0.98261
107	3.9369	5	5	0	6.375	1	1	0.81632
108	3.9369	5	5	999	2.3438	-1	1	0.92473
109	3.9369	5	5	999	2.3438	-1	1	0.91595
110	3.9369	5	5	90	3.6875	-1	1	0.9246
111	3.9369	5	5	999	1	1	1	0.91549
112	3.9369	10	10	999	6.375	-1	1	0.91591
113	3.9369	10	10	999	1	1	1	0.84874
114	3.9369	5	5	90	3.6875	1	1	0.90758
115	3.9369	5	5	999	6.375	1	1	0.86545
116	3.9369	5	5	999	5.0313	1	1	0.96591
117	3.9369	5	5	999	3.6875	-1	1	0.90764
118	3.9369	10	10	999	6.375	-1	1	0.82426
119	3.9369	10	10	0	1	1	1	0.85713
120	3.9369	10	10	90	3.6875	-1	1	0.82423
121	3.9369	10	10	0	3.6875	-1	1	0.85713
122	3.9369	10	10	999	2.3438	-1	1	0.9076
123	3.9369	5	5	90	5.0313	-1	1	0.89884
124	3.9369	5	5	999	6.375	1	1	0.87423
125	3.9369	10	10	999	3.6875	-1	1	0.89043
126	3.9369	5	5	0	6.375	-1	1	1.291
127	3.9369	10	10	999	3.6875	-1	1	0.8826
128	3.9369	5	5	999	3.6875	-1	1	0.94876
129	3.9369	10	10	999	6.375	1	1	0.84927
130	3.9369	5	5	999	5.0313	1	1	0.92386
131	3.9369	10	10	999	5.0313	-1	1	0.85761
132	3.9369	5	5	90	5.0313	-1	1	0.91595
133	3.9369	5	5	999	1	-1	1	0.94927
134	3.9369	5	5	90	2.3438	-1	1	0.89881
135	3.9369	5	5	0	3.6875	1	1	0.8909
136	3.9369	5	5	0	6.375	1	1	0.91596
137	3.9369	10	10	999	2.3438	1	1	0.89929
138	3.9369	10	10	999	6.375	1	1	0.92461
139	3.9369	5	5	0	1	1	1	1.2744
140	3.9369	5	5	0	5.0313	-1	1	0.88259
141	3.9369	5	5	0	6.375	1	1	0.9408
142	3.9369	5	5	0	3.6875	1	1	0.99924
143	3.9369	5	5	999	6.375	-1	1	0.93257
144	3.9369	5	5	90	2.3438	-1	1	0.9155
145	3.9369	5	5	999	6.375	1	1	0.86632
146	3.9369	5	5	999	3.6875	1	1	0.89041
147	3.9369	5	5	999	6.375	-1	1	0.9076
148	3.9369	5	5	0	3.6875	1	1	0.89922
149	3.9369	10	10	999	1	-1	1	0.8747
150	3.9369	10	10	999	2.3438	-1	1	0.89129
151	3.9369	5	5	0	2.3438	-1	1	0.96626
152	3.9369	10	10	0	1	-1	1	0.80798
153	3.9369	10	10	90	5.0313	-1	1	0.80759
154	3.9369	10	10	999	6.375	-1	1	0.9326
155	3.9369	5	5	0	5.0313	1	1	0.9409
156	3.9369	10	10	999	2.3438	1	1	0.97469
157	3.9369	5	5	0	2.3438	-1	1	1.0493
158	3.9369	5	5	999	2.3438	-1	1	0.93259
159	3.9369	10	10	90	6.375	1	1	0.85759
160	3.9369	10	10	999	6.375	1	1	0.91598
161	3.9369	5	5	90	2.3438	1	1	0.99142
162	3.9369	5	5	0	1	1	1	0.98214
163	3.9369	10	10	999	5.0313	1	1	0.96592
164	3.9369	5	5	0	2.3438	1	1	0.94096
165	3.9369	5	5	999	5.0313	-1	1	0.97468
166	3.9369	5	5	999	3.6875	-1	1	0.91595
167	3.9369	10	10	0	3.6875	-1	1	0.94921
168	3.9369	10	10	999	3.6875	-1	1	0.92424
169	3.9369	5	5	999	2.3438	-1	1	0.97355
170	3.9369	5	5	0	5.0313	-1	0	1.7466
171	3.9369	5	5	90	1	-1	0	2.0176
172	3.9369	5	5	90	6.375	1	1	0.90758
173	3.9369	10	10	0	5.0313	1	1	0.88264
174	3.9369	10	10	90	5.0313	1	1	0.96592
175	3.9369	10	10	0	1	1	1	0.99093
176	3.9369	10	10	0	3.6875	1	1	0.90713
177	3.9369	10	10	0	5.0313	1	1	0.8659
178	3.9369	5	5	0	6.375	-1	1	0.97426
179	3.9369	10	10	0	1	-1	1	0.94099
180	3.9369	5	5	0	1	-1	0	1.8675
181	3.9369	10	10	90	5.0313	1	1	0.90752
182	3.9369	10	10	0	1	1	1	0.91592
183	3.9369	5	5	90	1	1	1	1.1492
184	3.9369	10	10	0	2.3438	-1	1	0.94044
185	3.9369	5	5	999	1	-1	0	2.104
186	3.9369	5	5	90	2.3438	-1	1	0.96593
187	3.9369	10	10	999	1	1	1	1.0076
188	3.9369	5	5	0	5.0313	1	0	1.4218
189	3.9369	5	5	999	5.0313	-1	1	0.99087
190	3.9369	5	5	90	1	-1	0	2.1547
191	3.9369	5	5	90	3.6875	1	1	1.0576
192	3.9369	5	5	999	2.3438	1	1	0.96591
193	3.9369	10	10	999	5.0313	-1	1	0.91634
194	3.9369	10	10	0	6.375	1	1	0.94093
195	3.9369	5	5	0	1	1	0	1.1993
196	3.9369	10	10	999	6.375	-1	1	0.97428
197	3.9369	10	10	0	2.3438	1	1	0.94049
198	3.9369	5	5	0	5.0313	1	1	1.0076
199	3.9369	10	10	999	3.6875	1	1	0.90756
200	3.9369	5	5	90	6.375	1	1	0.91587
201	3.9369	10	10	999	1	1	1	0.98252
202	3.9369	10	10	999	3.6875	-1	1	0.94922
203	3.9369	10	10	999	1	1	1	0.89927
204	3.9369	5	5	90	1	-1	1	0.92422
205	3.9369	10	10	90	1	-1	1	0.93259
206	3.9369	10	10	999	1	1	1	0.94923
207	3.9369	10	10	0	5.0313	-1	1	0.95761
208	3.9369	5	5	0	2.3438	1	1	0.97426
209	3.9369	5	5	90	6.375	-1	1	0.94093
210	3.9369	5	5	999	2.3438	-1	1	0.99097
211	3.9369	10	10	90	1	1	1	0.90713
212	3.9369	10	10	90	5.0313	1	1	0.89092
213	3.9369	10	10	999	3.6875	-1	1	0.89092
214	3.9369	5	5	90	3.6875	1	1	0.91634
215	3.9369	10	10	90	5.0313	-1	1	0.84922
216	3.9369	10	10	90	5.0313	-1	1	0.94925
217	3.9369	10	10	999	6.375	1	1	0.94967
218	3.9369	5	5	999	1	1	1	2.6148
219	3.9369	5	5	999	2.3438	1	1	1.0826
220	3.9369	10	10	0	6.375	1	1	0.94924
221	3.9369	5	5	90	6.375	-1	1	0.99089
222	3.9369	10	10	90	6.375	1	1	0.95756
223	3.9369	10	10	999	1	1	1	1.0326
224	3.9369	10	10	999	3.6875	1	1	1.0248
225	3.9369	10	10	999	3.6875	-1	1	0.95713
226	3.9369	10	10	0	5.0313	1	1	0.98262
227	3.9369	5	5	999	5.0313	-1	1	0.95713
228	3.9369	10	10	90	3.6875	1	1	1.2164
229	3.9369	10	10	90	5.0313	-1	1	0.94089
230	3.9369	5	5	90	5.0313	-1	1	0.983
231	3.9369	10	10	0	2.3438	-1	1	1.0157
232	3.9369	10	10	999	2.3438	-1	1	0.97422
233	3.9369	10	10	0	5.0313	1	1	0.8826
234	3.9369	10	10	90	6.375	1	1	0.89136
235	3.9369	5	5	999	2.3438	-1	1	0.93263
236	3.9369	10	10	999	5.0313	-1	1	0.86591
237	3.9369	10	10	0	6.375	-1	1	0.88259
238	3.9369	10	10	999	1	1	1	0.92418
239	3.9369	5	5	999	2.3438	-1	1	0.92466
240	3.9369	5	5	90	3.6875	1	1	0.97425
241	3.9369	5	5	0	5.0313	1	1	0.96635
242	3.9369	10	10	90	6.375	1	1	1.0076
243	3.9369	10	10	0	6.375	-1	1	0.93257
244	3.9369	5	5	999	2.3438	1	1	0.96635
245	3.9369	10	10	999	5.0313	1	1	0.99881
246	3.9369	5	5	90	1	-1	1	1.1493
247	3.9369	10	10	0	5.0313	-1	1	0.94924
248	3.9369	10	10	999	6.375	-1	1	0.99925
249	3.9369	5	5	0	2.3438	-1	0	1.6112
250	3.9369	5	5	0	6.375	1	1	0.99091
251	3.9369	5	5	0	1	1	1	1.2493
252	3.9369	5	5	0	2.3438	-1	1	1.0164
253	3.9369	5	5	999	5.0313	-1	1	0.99877
254	3.9369	5	5	0	3.6875	1	1	1.0076
255	3.9369	5	5	999	1	-1	1	1.3871
256	3.9369	10	10	90	5.0313	-1	1	0.95758
257	3.9369	10	10	0	5.0313	-1	1	0.99882
258	3.9369	10	10	90	2.3438	1	1	1.0243
259	3.9369	10	10	0	2.3438	1	1	0.91595
260	3.9369	10	10	90	3.6875	-1	1	0.9571
261	3.9369	10	10	90	3.6875	1	1	0.85756
262	3.9369	5	5	0	6.375	-1	1	0.94957
263	3.9369	5	5	999	3.6875	-1	1	0.94925
264	3.9369	10	10	0	2.3438	1	1	0.92424
265	3.9369	10	10	0	6.375	-1	1	0.93215
266	3.9369	10	10	90	2.3438	1	1	0.87424
267	3.9369	5	5	0	2.3438	-1	1	1.0738
268	3.9369	10	10	999	3.6875	-1	1	0.89094
269	3.9369	10	10	999	2.3438	-1	1	0.8826
270	3.9369	10	10	999	5.0313	-1	1	0.89927
271	3.9369	5	5	90	6.375	-1	1	0.89091
272	3.9369	10	10	999	1	1	1	0.92429
273	3.9369	5	5	999	2.3438	-1	1	1.3573
274	3.9369	10	10	90	1	-1	1	0.90756
275	3.9369	5	5	999	3.6875	-1	1	0.94924
276	3.9369	5	5	90	5.0313	-1	1	0.99095
277	3.9369	5	5	90	6.375	1	1	0.98262
278	3.9369	10	10	999	6.375	-1	1	0.9576
279	3.9369	5	5	999	3.6875	1	1	0.96593
280	3.9369	10	10	0	1	1	1	0.93304
281	3.9369	5	5	0	5.0313	1	1	1.0242
282	3.9369	10	10	999	5.0313	-1	1	0.86545
283	3.9369	10	10	90	2.3438	-1	1	0.92422
284	3.9369	5	5	0	1	-1	1	1.8748
285	3.9369	10	10	90	1	1	1	0.9326
286	3.9369	10	10	90	3.6875	-1	1	0.93305
287	3.9369	5	5	999	1	-1	0	1.847
288	3.9369	5	5	90	1	1	1	0.98263
289	3.9369	5	5	0	1	-1	0	1.3489
290	3.9369	5	5	90	1	1	1	1.6465
291	3.9369	10	10	0	6.375	1	1	1.0326
292	3.9369	5	5	0	5.0313	-1	1	1.0155
293	3.9369	5	5	90	1	-1	1	1.3576
294	3.9369	10	10	0	2.3438	1	1	0.99093
295	3.9369	10	10	0	3.6875	1	1	0.92427
296	3.9369	10	10	90	2.3438	-1	1	0.90712
297	3.9369	5	5	0	2.3438	1	1	1.7739
298	3.9369	10	10	0	2.3438	-1	1	0.91592
299	3.9369	5	5	90	6.375	1	1	0.94137
300	3.9369	10	10	90	1	-1	1	0.8992
301	3.9369	10	10	90	2.3438	1	1	0.86636
302	3.9369	5	5	999	6.375	1	1	0.9826
303	3.9369	10	10	999	5.0313	-1	1	0.88262
304	3.9369	5	5	0	6.375	-1	1	0.97469
305	3.9369	10	10	90	5.0313	1	1	0.86549
306	3.9369	5	5	0	3.6875	1	1	1.016
307	3.9369	5	5	0	5.0313	-1	1	1.1159
308	3.9369	5	5	90	1	-1	0	1.033
309	3.9369	10	10	90	6.375	1	1	1.0243
310	3.9369	10	10	90	2.3438	-1	1	0.93258
311	3.9369	5	5	0	3.6875	1	1	2.3358
312	3.9369	5	5	0	1	1	1	1.6792
313	3.9369	5	5	90	2.3438	-1	1	1.6009
314	3.9369	5	5	999	3.6875	1	1	1.0743
315	3.9369	10	10	999	5.0313	-1	1	0.87419
316	3.9369	5	5	0	6.375	-1	1	1.0247
317	3.9369	10	10	999	1	1	1	0.92427
318	3.9369	5	5	999	3.6875	-1	1	0.93216
319	3.9369	5	5	999	1	1	1	0.94923
320	3.9369	10	10	0	2.3438	1	1	1.016
321	3.9369	5	5	90	2.3438	1	1	1.1659
322	3.9369	5	5	999	3.6875	-1	1	1.1164
323	3.9369	5	5	90	2.3438	-1	1	0.98258
324	3.9369	5	5	0	2.3438	1	1	0.97425
325	3.9369	5	5	0	6.375	1	1	0.96591
326	3.9369	5	5	90	3.6875	-1	1	0.98309
327	3.9369	5	5	999	6.375	-1	1	0.9405
328	3.9369	10	10	90	6.375	1	1	0.85758
329	3.9369	10	10	0	6.375	-1	1	0.91553
330	3.9369	10	10	999	5.0313	-1	1	0.9242
331	3.9369	5	5	90	6.375	-1	1	0.90717
332	3.9369	5	5	999	6.375	-1	1	0.92427
333	3.9369	5	5	999	6.375	-1	1	0.94069
334	3.9369	10	10	999	1	1	1	0.95759
335	3.9369	5	5	0	5.0313	-1	1	0.908
336	3.9369	10	10	0	5.0313	1	1	0.90708
337	3.9369	5	5	999	6.375	-1	1	0.94097
338	3.9369	10	10	0	1	1	1	0.88216
339	3.9369	10	10	90	5.0313	1	1	0.91584
340	3.9369	5	5	0	1	1	0	1.5538
341	3.9369	10	10	0	2.3438	1	1	0.92427
342	3.9369	5	5	0	1	-1	1	1.2243
343	3.9369	5	5	999	5.0313	-1	1	0.91591
344	3.9369	10	10	90	1	1	1	0.87467
345	3.9369	5	5	0	2.3438	-1	1	1.5523
346	3.9369	5	5	0	5.0313	1	1	0.98257
347	3.9369	10	10	90	2.3438	1	1	0.9072
348	3.9369	5	5	0	2.3438	1	1	1.3909
349	3.9369	5	5	999	3.6875	-1	1	1.0243
350	3.9369	5	5	90	3.6875	-1	1	0.94929
351	3.9369	5	5	0	1	-1	0	1.4229
352	3.9369	5	5	999	1	-1	1	0.98261
353	3.9369	5	5	999	6.375	-1	1	0.92461
354	3.9369	10	10	999	2.3438	1	1	0.94093
355	3.9369	5	5	0	2.3438	-1	0	1.6165
356	3.9369	5	5	0	5.0313	-1	1	0.94929
357	3.9369	10	10	90	5.0313	1	1	0.89088
358	3.9369	5	5	0	1	1	0	1.4126
359	3.9369	5	5	999	6.375	1	1	0.9077
360	3.9369	5	5	90	2.3438	-1	0	1.7005
361	3.9369	5	5	0	1	1	1	1.5967
362	3.9369	10	10	0	1	-1	1	1.0326
363	3.9369	10	10	0	2.3438	-1	1	0.92382
364	3.9369	5	5	999	2.3438	1	1	1.1743
365	3.9369	5	5	999	2.3438	-1	1	1.0493
366	3.9369	10	10	0	6.375	1	1	0.92423
367	3.9369	5	5	0	6.375	-1	1	0.85759
368	3.9369	5	5	90	2.3438	1	1	0.92378
369	3.9369	10	10	999	2.3438	-1	1	0.87422
370	3.9369	10	10	999	5.0313	1	0	0.91548
371	3.9369	5	5	90	5.0313	-1	1	1.1909
372	3.9369	10	10	90	2.3438	1	1	0.86594
373	3.9369	10	10	0	6.375	-1	1	0.96547
374	3.9369	5	5	90	6.375	1	1	0.9242
375	3.9369	10	10	999	2.3438	-1	1	0.93262
376	3.9369	10	10	0	3.6875	1	1	0.86587
377	3.9369	5	5	90	5.0313	1	1	0.89926
378	3.9369	5	5	0	2.3438	1	1	1.366
379	3.9369	10	10	999	5.0313	1	1	0.85755
380	3.9369	5	5	999	6.375	1	1	0.8997
381	3.9369	5	5	999	3.6875	-1	1	0.96552
382	3.9369	10	10	90	6.375	1	1	0.87428
383	3.9369	5	5	90	5.0313	1	1	0.99054
384	3.9369	10	10	90	2.3438	1	1	0.84097
385	3.9369	5	5	0	3.6875	1	0	1.8571
386	3.9369	5	5	90	3.6875	1	1	0.88256
387	3.9369	10	10	0	3.6875	-1	1	0.94926
388	3.9369	10	10	0	5.0313	-1	1	0.94927
389	3.9369	5	5	90	6.375	1	1	0.87429
390	3.9369	10	10	0	5.0313	-1	1	0.86592
391	3.9369	10	10	0	3.6875	1	1	0.77424
392	3.9369	5	5	90	5.0313	1	1	0.85759
393	3.9369	5	5	90	1	-1	0	1.3743
394	3.9369	5	5	999	1	1	1	1.2993
395	3.9369	10	10	999	3.6875	1	1	0.91588
396	3.9369	10	10	0	1	-1	1	0.91592
397	3.9369	10	10	90	2.3438	1	1	0.86636
398	3.9369	10	10	90	6.375	1	1	0.87427
399	3.9369	10	10	999	2.3438	-1	1	0.92423
400	3.9369	10	10	999	3.6875	-1	1	1.0247
401	3.9369	10	10	0	2.3438	1	1	0.84878
402	3.9369	5	5	90	5.0313	-1	1	0.9659
403	3.9369	5	5	999	1	1	1	1.8597
404	3.9369	5	5	0	6.375	1	1	1.0076
405	3.9369	10	10	0	3.6875	-1	1	0.99926
406	3.9369	10	10	0	3.6875	1	1	0.9155
407	3.9369	10	10	999	5.0313	-1	1	0.89093
408	3.9369	10	10	999	6.375	1	1	0.83211
409	3.9369	5	5	0	3.6875	1	1	0.89923
410	3.9369	10	10	999	1	-1	1	0.95708
411	3.9369	10	10	999	6.375	1	1	0.82417
412	3.9369	10	10	0	5.0313	1	1	0.93213
413	3.9369	5	5	999	3.6875	1	1	0.90759
414	3.9369	10	10	999	5.0313	1	1	0.85717
415	3.9369	10	10	90	3.6875	1	1	0.81591
416	3.9369	10	10	0	1	-1	1	0.8996
417	3.9369	5	5	90	2.3438	1	1	0.84972
418	3.9369	10	10	999	2.3438	-1	1	0.97424
419	3.9369	10	10	90	3.6875	1	1	0.85756
420	3.9369	10	10	0	2.3438	1	0	0.808
421	3.9369	10	10	999	3.6875	-1	1	0.96584
422	3.9369	5	5	90	2.3438	-1	1	0.99967
423	3.9369	10	10	90	1	-1	1	0.87382
424	3.9369	5	5	0	2.3438	-1	1	1.2826
425	3.9369	5	5	999	5.0313	-1	1	0.84924
426	3.9369	10	10	90	6.375	-1	1	0.80712
427	3.9369	10	10	0	5.0313	1	1	0.79085
428	3.9369	10	10	90	3.6875	-1	1	0.83213
429	3.9369	10	10	999	1	1	1	0.92422
430	3.9369	5	5	0	3.6875	-1	0	0.84048
431	3.9369	5	5	0	2.3438	1	1	0.90751
432	3.9369	10	10	999	1	-1	1	0.98215
433	3.9369	10	10	90	1	1	1	0.84923
434	3.9369	10	10	0	5.0313	1	1	0.86589
435	3.9369	5	5	999	1	1	0	1.366
436	3.9369	5	5	999	1	-1	1	1.3326
437	3.9369	10	10	90	1	1	1	0.87421
438	3.9369	10	10	90	5.0313	-1	1	0.84924
439	3.9369	5	5	90	6.375	-1	1	0.91635
440	3.9369	10	10	999	6.375	1	1	0.90757
441	3.9369	5	5	90	1	-1	1	1.2076
442	3.9369	5	5	0	3.6875	1	1	0.8659
443	3.9369	5	5	999	3.6875	1	0	0.8742
444	3.9369	10	10	0	5.0313	1	1	0.91635
445	3.9369	10	10	0	5.0313	1	1	0.87427
446	3.9369	5	5	999	5.0313	-1	1	0.94099
447	3.9369	10	10	0	6.375	1	1	0.82466
448	3.9369	10	10	999	2.3438	1	1	0.86549
449	3.9369	10	10	0	6.375	1	1	0.80759
450	3.9369	5	5	90	2.3438	-1	1	0.9326
451	3.9369	5	5	90	5.0313	-1	1	0.89969
452	3.9369	10	10	0	3.6875	1	1	0.89886
453	3.9369	5	5	90	5.0313	1	1	0.97423
454	3.9369	5	5	90	6.375	-1	1	0.92424
455	3.9369	10	10	90	6.375	1	1	0.87469
456	3.9369	5	5	90	2.3438	1	1	0.93255
457	3.9369	5	5	999	1	1	1	1.4781
458	3.9369	5	5	999	1	1	1	1.3322
459	3.9369	5	5	90	3.6875	-1	1	0.94921
460	3.9369	5	5	0	6.375	-1	1	0.90759
461	3.9369	5	5	90	5.0313	1	1	1.0076
462	3.9369	5	5	90	6.375	-1	1	0.87469
463	3.9369	5	5	90	1	1	1	1.2076
464	3.9369	5	5	0	2.3438	1	1	1.116
465	3.9369	10	10	90	3.6875	-1	1	0.93217
466	3.9369	10	10	999	3.6875	1	1	0.87426
467	3.9369	5	5	0	2.3438	1	0	1.2748
468	3.9369	5	5	0	3.6875	1	1	0.92423
469	3.9369	5	5	999	5.0313	1	1	0.87423
470	3.9369	5	5	0	2.3438	1	1	0.89091
471	3.9369	5	5	999	1	1	1	1.4126
472	3.9369	10	10	90	5.0313	-1	1	0.99091
473	3.9369	10	10	0	2.3438	1	1	0.88303
474	3.9369	5	5	0	1	-1	0	1.7669
475	3.9369	10	10	999	5.0313	-1	1	1.0826
476	3.9369	5	5	90	2.3438	-1	1	0.91586
477	3.9369	10	10	999	1	1	1	1.0493
478	3.9369	5	5	90	2.3438	-1	1	0.94092
479	3.9369	5	5	0	1	-1	0	1.6459
480	3.9369	10	10	90	3.6875	-1	1	0.92425
481	3.9369	10	10	999	2.3438	1	1	0.9242
482	3.9369	10	10	0	3.6875	-1	1	0.90753
483	3.9369	10	10	90	6.375	1	1	0.89046
484	3.9369	5	5	90	6.375	1	1	0.9659
485	3.9369	5	5	0	3.6875	1	1	0.89091
486	3.9369	10	10	999	5.0313	-1	1	0.90807
487	3.9369	10	10	999	2.3438	-1	1	0.89924
488	3.9369	5	5	90	3.6875	-1	1	1.016
489	3.9369	10	10	0	5.0313	-1	1	0.87427
490	3.9369	10	10	90	3.6875	1	1	0.86551
491	3.9369	10	10	90	5.0313	1	1	0.87424
492	3.9369	10	10	0	1	-1	1	0.92381
493	3.9369	5	5	999	3.6875	-1	1	0.92424
494	3.9369	10	10	999	3.6875	-1	1	0.8905
495	3.9369	5	5	0	5.0313	-1	1	0.91586
496	3.9369	10	10	0	1	1	1	0.85755
497	3.9369	5	5	90	1	-1	0	1.1493
498	3.9369	5	5	0	6.375	-1	1	1.0746
499	3.9369	5	5	0	1	-1	0	1.2576
500	3.9369	5	5	90	2.3438	1	1	1.0575
501	3.9369	5	5	999	6.375	-1	1	0.94045
502	3.9369	10	10	0	2.3438	-1	1	0.93256
503	3.9369	5	5	0	2.3438	1	1	1.1826
504	3.9369	10	10	999	3.6875	-1	1	0.91632
505	3.9369	10	10	90	1	1	1	0.91594
506	3.9369	10	10	999	2.3438	1	1	0.94051
507	3.9369	10	10	0	3.6875	-1	1	0.94085
508	3.9369	5	5	999	2.3438	1	1	1.1577
509	3.9369	10	10	999	5.0313	-1	1	0.89086
510	3.9369	5	5	90	6.375	1	1	0.9076
511	3.9369	5	5	999	1	-1	0	1.0572
512	3.9369	5	5	0	5.0313	1	1	1.091
513	3.9369	5	5	90	3.6875	1	1	0.96592
514	3.9369	10	10	90	1	1	1	0.90759
515	3.9369	5	5	90	1	-1	1	1.0164
516	3.9369	10	10	0	6.375	1	1	0.87473
517	3.9369	5	5	0	5.0313	1	1	1.0488
518	3.9369	10	10	90	3.6875	-1	1	0.90758
519	3.9369	10	10	90	6.375	-1	1	0.87426
520	3.9369	10	10	999	5.0313	-1	1	0.83265
521	3.9369	5	5	999	5.0313	-1	1	0.89925
522	3.9369	5	5	90	3.6875	1	1	0.85765
523	3.9369	10	10	0	6.375	-1	1	0.97418
524	3.9369	5	5	999	6.375	-1	1	0.91589
525	3.9369	5	5	0	6.375	-1	1	0.94919
526	3.9369	5	5	999	6.375	-1	1	1.0159
527	3.9369	10	10	0	3.6875	1	1	0.84926
528	3.9369	5	5	90	1	1	1	1.1576
529	3.9369	5	5	999	6.375	1	1	0.94876
530	3.9369	10	10	90	2.3438	-1	1	0.92419
531	3.9369	5	5	999	5.0313	-1	1	0.9997
532	3.9369	10	10	0	1	-1	1	0.94915
533	3.9369	10	10	90	6.375	-1	1	0.86589
534	3.9369	5	5	0	3.6875	-1	1	0.91547
535	3.9369	10	10	0	2.3438	-1	1	0.95756
536	3.9369	10	10	90	3.6875	-1	1	0.84924
537	3.9369	5	5	90	2.3438	-1	1	0.83256
538	3.9369	5	5	0	5.0313	1	1	1.1243
539	3.9369	10	10	999	5.0313	1	1	0.89046
540	3.9369	5	5	0	1	1	1	0.91597
541	3.9369	10	10	90	6.375	-1	1	0.83258
542	3.9369	10	10	90	3.6875	-1	1	0.92467
543	3.9369	5	5	0	3.6875	1	1	0.91636
544	3.9369	5	5	0	5.0313	1	1	0.86591
545	3.9369	10	10	0	5.0313	-1	1	0.86587
546	3.9369	5	5	90	2.3438	-1	1	0.93217
547	3.9369	10	10	999	6.375	-1	1	0.99092
548	3.9369	5	5	999	3.6875	-1	1	0.86546
549	3.9369	10	10	999	1	-1	1	0.92421
550	3.9369	5	5	90	1	1	1	1.1243
551	3.9369	10	10	90	6.375	-1	1	0.9238
552	3.9369	10	10	90	2.3438	-1	0	0.87417
553	3.9369	5	5	90	3.6875	1	1	0.86551
554	3.9369	10	10	0	6.375	-1	1	0.98261
555	3.9369	10	10	999	2.3438	-1	1	0.84924
556	3.9369	5	5	0	3.6875	1	1	1.008
557	3.9369	10	10	999	6.375	1	1	0.87471
558	3.9369	5	5	0	6.375	-1	1	1.419
559	3.9369	10	10	90	2.3438	-1	1	1.0576
560	3.9369	10	10	0	3.6875	-1	1	0.89138
561	3.9369	5	5	90	6.375	-1	1	0.91598
562	3.9369	10	10	0	1	-1	1	0.89883
563	3.9369	10	10	0	6.375	-1	1	0.85757
564	3.9369	5	5	90	1	-1	0	1.0655
565	3.9369	10	10	90	1	1	1	0.89923
566	3.9369	10	10	999	2.3438	-1	1	0.933
567	3.9369	10	10	999	6.375	-1	1	0.8659
568	3.9369	5	5	90	5.0313	-1	1	0.9242
569	3.9369	5	5	999	2.3438	-1	1	0.90754
570	3.9369	10	10	0	5.0313	-1	1	1.0163
571	3.9369	5	5	999	5.0313	-1	1	0.83212
572	3.9369	5	5	0	1	-1	0	1.166
573	3.9369	5	5	90	3.6875	1	1	0.90803
574	3.9369	5	5	0	5.0313	-1	1	1.1823
575	3.9369	10	10	0	6.375	-1	1	0.91594
576	3.9369	5	5	90	3.6875	-1	1	0.91638
577	3.9369	10	10	0	6.375	-1	1	0.82424
578	3.9369	5	5	90	2.3438	-1	1	1.1493
579	3.9369	10	10	0	6.375	1	1	0.84923
580	3.9369	10	10	90	6.375	1	1	0.85799
581	3.9369	10	10	0	1	1	1	0.8997
582	3.9369	5	5	999	1	-1	0	1.291
583	3.9369	10	10	90	5.0313	1	1	0.83261
584	3.9369	10	10	90	3.6875	-1	1	0.87458
585	3.9369	10	10	999	3.6875	-1	1	0.87423
586	3.9369	10	10	0	2.3438	-1	1	0.87428
587	3.9369	5	5	0	3.6875	1	1	1.0321
588	3.9369	10	10	90	1	-1	1	0.85758
589	3.9369	10	10	90	5.0313	1	1	0.81608
590	3.9369	10	10	90	6.375	1	1	0.89922
591	3.9369	10	10	90	2.3438	1	0	0.76593
592	3.9369	10	10	90	2.3438	1	1	0.88256
593	3.9369	10	10	0	2.3438	1	1	0.88258
594	3.9369	5	5	90	6.375	1	1	0.99928
595	3.9369	5	5	90	3.6875	1	1	0.94095
596	3.9369	10	10	0	5.0313	-1	1	0.93259
597	3.9369	10	10	999	6.375	-1	1	0.87422
598	3.9369	5	5	90	3.6875	-1	1	0.91599
599	3.9369	10	10	999	3.6875	1	1	0.8826
600	3.9369	10	10	999	6.375	1	1	0.84092
