# Supplementary material for: Temporal Integration of Motion Streaks in Migraine
Source: Vision (Basel). 2018 Jul 13;2(3):27. doi: 10.3390/vision2030027 (PMC6836222; doi:10.3390/vision2030027)
Supplement: Supplementary file 1 [file vision-02-00027-s001.zip › supplementary information/results/resultsObs16/allResponsesObs16.txt]

1	3.9369	5	5	999	2.3438	-1	1	1.071
2	3.9369	10	10	90	1	-1	1	1.1174
3	3.9369	5	5	0	3.6875	1	1	1.0664
4	3.9369	10	10	90	5.0313	-1	1	0.88259
5	3.9369	10	10	90	3.6875	-1	1	0.94132
6	3.9369	10	10	999	6.375	-1	1	0.95712
7	3.9369	10	10	0	1	-1	1	0.98259
8	3.9369	10	10	999	5.0313	1	1	0.87426
9	3.9369	10	10	0	3.6875	1	1	0.91595
10	3.9369	10	10	999	2.3438	1	1	0.8827
11	3.9369	10	10	90	5.0313	-1	1	0.89094
12	3.9369	5	5	999	5.0313	1	1	1.041
13	3.9369	5	5	90	3.6875	-1	1	0.88215
14	3.9369	5	5	0	3.6875	-1	1	1.1493
15	3.9369	10	10	90	5.0313	-1	1	0.94923
16	3.9369	10	10	999	2.3438	-1	1	0.89089
17	3.9369	10	10	999	3.6875	-1	1	0.8326
18	3.9369	5	5	0	6.375	-1	1	0.87422
19	3.9369	5	5	0	5.0313	1	1	0.99091
20	3.9369	10	10	0	3.6875	1	1	0.87363
21	3.9369	5	5	0	6.375	-1	1	1.0159
22	3.9369	10	10	999	5.0313	1	1	0.8493
23	3.9369	10	10	999	1	1	1	1.4527
24	3.9369	5	5	999	6.375	1	1	0.93253
25	3.9369	5	5	90	2.3438	1	1	2.5223
26	3.9369	5	5	0	2.3438	1	1	1.6578
27	3.9369	10	10	0	3.6875	1	1	0.92424
28	3.9369	10	10	0	2.3438	1	1	0.88304
29	3.9369	10	10	0	5.0313	-1	1	0.79091
30	3.9369	5	5	0	1	-1	1	1.8034
31	3.9369	5	5	90	3.6875	-1	0	1.584
32	3.9369	5	5	90	2.3438	1	1	1.5576
33	3.9369	10	10	90	5.0313	1	1	0.93271
34	3.9369	10	10	0	6.375	-1	1	0.92381
35	3.9369	5	5	90	3.6875	-1	1	1.0493
36	3.9369	5	5	90	5.0313	1	1	0.83255
37	3.9369	10	10	999	2.3438	1	1	0.89132
38	3.9369	5	5	999	5.0313	-1	1	0.99089
39	3.9369	10	10	0	5.0313	1	1	0.89923
40	3.9369	5	5	999	5.0313	1	1	1.0075
41	3.9369	5	5	90	3.6875	-1	1	0.97379
42	3.9369	10	10	90	1	-1	1	0.94095
43	3.9369	5	5	0	5.0313	-1	1	1.1577
44	3.9369	10	10	0	1	1	1	0.94093
45	3.9369	5	5	90	1	1	1	1.4251
46	3.9369	5	5	999	5.0313	-1	1	0.98253
47	3.9369	5	5	999	2.3438	1	1	1.2243
48	3.9369	5	5	999	3.6875	1	1	1.0243
49	3.9369	5	5	999	3.6875	1	1	1.0405
50	3.9369	5	5	90	2.3438	1	1	1.1159
51	3.9369	5	5	90	3.6875	1	1	1.0159
52	3.9369	5	5	0	2.3438	-1	1	1.0575
53	3.9369	10	10	0	2.3438	-1	1	1.0159
54	3.9369	5	5	0	1	1	1	1.2826
55	3.9369	10	10	999	3.6875	1	1	0.91594
56	3.9369	5	5	90	1	1	0	1.6093
57	3.9369	10	10	999	2.3438	1	1	0.8747
58	3.9369	10	10	90	3.6875	1	1	0.9497
59	3.9369	10	10	90	6.375	1	1	0.96597
60	3.9369	5	5	999	5.0313	-1	1	1.0159
61	3.9369	10	10	0	5.0313	1	1	0.85801
62	3.9369	10	10	90	2.3438	1	1	0.84041
63	3.9369	10	10	999	1	-1	1	1.2494
64	3.9369	10	10	0	5.0313	-1	1	1.0747
65	3.9369	5	5	90	1	-1	0	1.9886
66	3.9369	10	10	999	2.3438	1	1	1.0743
67	3.9369	10	10	0	5.0313	-1	1	0.97473
68	3.9369	10	10	999	6.375	-1	1	0.90714
69	3.9369	5	5	999	6.375	1	1	1.0909
70	3.9369	10	10	90	5.0313	-1	1	1.0159
71	3.9369	5	5	90	6.375	1	1	0.91606
72	3.9369	10	10	999	1	1	1	0.86589
73	3.9369	5	5	0	1	1	1	0.92426
74	3.9369	5	5	90	6.375	-1	1	0.96592
75	3.9369	5	5	999	2.3438	1	1	1.0159
76	3.9369	10	10	0	1	-1	1	0.91592
77	3.9369	10	10	90	3.6875	1	1	1.0076
78	3.9369	10	10	999	1	1	1	0.99048
79	3.9369	10	10	0	5.0313	-1	1	0.94932
80	3.9369	10	10	999	2.3438	-1	1	0.96594
81	3.9369	5	5	90	6.375	1	1	1.0071
82	3.9369	10	10	90	2.3438	1	1	0.88248
83	3.9369	5	5	0	3.6875	1	0	1.316
84	3.9369	5	5	90	1	-1	0	1.1993
85	3.9369	10	10	999	2.3438	-1	1	0.92429
86	3.9369	10	10	999	6.375	-1	1	0.87422
87	3.9369	5	5	999	1	-1	1	1.1243
88	3.9369	5	5	90	3.6875	-1	1	0.98258
89	3.9369	5	5	90	6.375	-1	1	0.97471
90	3.9369	10	10	90	5.0313	-1	1	0.85758
91	3.9369	10	10	0	2.3438	-1	1	0.99919
92	3.9369	5	5	999	3.6875	1	1	0.94927
93	3.9369	10	10	0	6.375	1	1	0.85802
94	3.9369	5	5	0	3.6875	-1	1	0.99972
95	3.9369	5	5	999	5.0313	1	1	0.94086
96	3.9369	5	5	90	1	-1	1	1.0826
97	3.9369	5	5	999	5.0313	-1	1	0.94087
98	3.9369	5	5	0	5.0313	1	1	0.91635
99	3.9369	10	10	999	2.3438	-1	1	0.99139
100	3.9369	5	5	90	3.6875	1	1	0.99088
101	3.9369	10	10	999	6.375	1	1	0.89927
102	3.9369	10	10	90	3.6875	-1	1	0.94092
103	3.9369	10	10	90	2.3438	1	1	0.92469
104	3.9369	10	10	90	2.3438	-1	1	0.9326
105	3.9369	10	10	999	1	1	1	0.89881
106	3.9369	5	5	90	6.375	1	1	0.94095
107	3.9369	10	10	999	5.0313	1	1	0.89044
108	3.9369	10	10	999	5.0313	-1	1	0.90758
109	3.9369	5	5	90	3.6875	1	1	0.99924
110	3.9369	10	10	999	5.0313	-1	1	0.96584
111	3.9369	5	5	90	5.0313	-1	1	0.84922
112	3.9369	10	10	0	3.6875	1	1	0.90758
113	3.9369	5	5	0	3.6875	-1	1	1.1247
114	3.9369	5	5	0	5.0313	-1	0	1.1909
115	3.9369	10	10	90	2.3438	-1	1	0.91626
116	3.9369	10	10	0	6.375	-1	1	0.92421
117	3.9369	10	10	0	1	-1	1	0.90762
118	3.9369	5	5	999	1	1	1	1.454
119	3.9369	10	10	999	6.375	-1	1	0.94129
120	3.9369	5	5	999	6.375	-1	1	0.95803
121	3.9369	10	10	0	3.6875	1	1	0.83211
122	3.9369	10	10	999	1	-1	1	0.86586
123	3.9369	10	10	90	6.375	-1	1	0.89045
124	3.9369	10	10	999	5.0313	1	1	0.82424
125	3.9369	5	5	90	2.3438	1	1	1.0322
126	3.9369	5	5	90	1	1	0	1.1409
127	3.9369	5	5	90	3.6875	-1	1	0.99094
128	3.9369	10	10	0	3.6875	1	1	0.88215
129	3.9369	5	5	90	5.0313	1	1	1.0076
130	3.9369	10	10	999	6.375	-1	1	0.88305
131	3.9369	5	5	999	5.0313	1	1	0.91595
132	3.9369	5	5	0	6.375	1	1	1.0409
133	3.9369	10	10	999	5.0313	1	1	0.93256
134	3.9369	5	5	0	3.6875	-1	1	0.99928
135	3.9369	5	5	0	5.0313	1	1	0.86588
136	3.9369	10	10	90	6.375	-1	1	0.95801
137	3.9369	10	10	0	1	1	1	0.908
138	3.9369	10	10	999	1	1	1	0.92379
139	3.9369	5	5	90	2.3438	1	1	0.93255
140	3.9369	5	5	999	5.0313	1	1	0.87377
141	3.9369	5	5	0	6.375	-1	0	0.9326
142	3.9369	5	5	90	1	-1	1	1.166
143	3.9369	5	5	90	5.0313	1	1	0.94139
144	3.9369	5	5	90	2.3438	-1	1	0.99099
145	3.9369	5	5	999	3.6875	1	1	0.87422
146	3.9369	10	10	90	1	1	1	0.88301
147	3.9369	10	10	999	6.375	-1	1	0.92428
148	3.9369	5	5	0	5.0313	-1	0	0.87422
149	3.9369	10	10	90	3.6875	-1	1	0.95804
150	3.9369	10	10	0	6.375	1	1	0.94921
151	3.9369	5	5	90	5.0313	-1	1	0.9659
152	3.9369	5	5	0	1	-1	1	1.3493
153	3.9369	5	5	90	5.0313	1	1	0.98262
154	3.9369	10	10	90	1	-1	1	0.84926
155	3.9369	10	10	0	6.375	-1	1	0.93305
156	3.9369	10	10	90	1	1	1	0.98215
157	3.9369	10	10	999	1	1	1	0.94922
158	3.9369	10	10	0	2.3438	1	1	0.86593
159	3.9369	5	5	0	6.375	1	1	1.058
160	3.9369	5	5	0	5.0313	-1	1	0.97466
161	3.9369	5	5	90	6.375	1	1	0.95715
162	3.9369	10	10	90	2.3438	1	1	0.91592
163	3.9369	5	5	0	2.3438	-1	1	1.2998
164	3.9369	5	5	0	3.6875	1	1	1.0993
165	3.9369	10	10	999	2.3438	1	1	0.87381
166	3.9369	10	10	90	3.6875	-1	1	0.86585
167	3.9369	5	5	90	1	1	1	1.0322
168	3.9369	10	10	90	1	1	1	0.94921
169	3.9369	10	10	90	5.0313	1	1	0.82425
170	3.9369	10	10	999	5.0313	-1	1	0.89097
171	3.9369	10	10	0	1	1	1	0.83263
172	3.9369	10	10	999	3.6875	-1	1	0.80754
173	3.9369	10	10	999	3.6875	-1	1	0.91597
174	3.9369	5	5	90	5.0313	-1	1	0.93257
175	3.9369	10	10	90	2.3438	-1	1	0.86594
176	3.9369	10	10	0	5.0313	1	1	0.88213
177	3.9369	10	10	0	3.6875	-1	1	0.90758
178	3.9369	5	5	999	6.375	1	1	0.7988
179	3.9369	10	10	999	6.375	-1	1	0.84092
180	3.9369	10	10	0	6.375	-1	1	0.88257
181	3.9369	10	10	90	6.375	-1	1	0.8909
182	3.9369	10	10	90	3.6875	1	1	0.95721
183	3.9369	5	5	90	1	1	1	1.4593
184	3.9369	5	5	0	2.3438	-1	1	1.091
185	3.9369	5	5	999	6.375	-1	1	0.96632
186	3.9369	10	10	0	3.6875	1	1	0.84883
187	3.9369	10	10	90	3.6875	1	1	0.87428
188	3.9369	5	5	90	2.3438	-1	0	1.4531
189	3.9369	10	10	0	3.6875	-1	1	0.92421
190	3.9369	10	10	90	1	-1	1	0.99096
191	3.9369	10	10	0	6.375	-1	1	0.9163
192	3.9369	5	5	999	6.375	-1	1	0.95721
193	3.9369	10	10	999	2.3438	1	1	0.99093
194	3.9369	10	10	90	1	-1	1	0.89095
195	3.9369	5	5	90	2.3438	1	0	1.0747
196	3.9369	10	10	90	1	1	1	0.89088
197	3.9369	10	10	0	2.3438	-1	1	0.89927
198	3.9369	5	5	999	3.6875	1	1	0.92424
199	3.9369	10	10	0	6.375	1	1	0.98259
200	3.9369	5	5	0	3.6875	1	0	1.1164
201	3.9369	5	5	999	6.375	1	1	0.92428
202	3.9369	5	5	90	3.6875	1	1	0.79926
203	3.9369	10	10	90	6.375	1	1	0.86591
204	3.9369	5	5	999	2.3438	-1	1	1.2909
205	3.9369	10	10	0	3.6875	1	1	0.93263
206	3.9369	5	5	90	5.0313	-1	1	0.92464
207	3.9369	10	10	90	2.3438	-1	1	0.83252
208	3.9369	5	5	90	5.0313	1	0	0.91636
209	3.9369	10	10	0	2.3438	-1	1	0.9409
210	3.9369	10	10	999	6.375	-1	1	0.90713
211	3.9369	10	10	999	6.375	1	1	0.87427
212	3.9369	5	5	90	6.375	-1	0	0.94094
213	3.9369	5	5	999	1	-1	1	1.4587
214	3.9369	10	10	90	6.375	-1	1	0.82427
215	3.9369	5	5	0	6.375	1	1	1.1076
216	3.9369	5	5	0	2.3438	-1	1	1.0493
217	3.9369	10	10	999	3.6875	1	1	0.94092
218	3.9369	5	5	0	2.3438	1	0	0.9326
219	3.9369	5	5	0	5.0313	-1	1	1.3243
220	3.9369	5	5	0	1	1	1	0.92426
221	3.9369	10	10	999	6.375	1	1	0.84091
222	3.9369	10	10	90	3.6875	1	0	0.88266
223	3.9369	10	10	999	1	1	1	0.9326
224	3.9369	5	5	999	1	1	0	1.3826
225	3.9369	10	10	999	3.6875	-1	1	0.86592
226	3.9369	10	10	999	3.6875	1	1	1.191
227	3.9369	10	10	999	5.0313	1	1	0.91593
228	3.9369	10	10	0	5.0313	-1	1	0.97429
229	3.9369	10	10	0	5.0313	1	1	0.84092
230	3.9369	10	10	999	6.375	1	1	0.89132
231	3.9369	5	5	999	2.3438	-1	0	1.1409
232	3.9369	10	10	0	6.375	-1	1	0.9238
233	3.9369	10	10	90	1	-1	1	0.94926
234	3.9369	10	10	999	1	-1	1	1.0072
235	3.9369	10	10	0	5.0313	-1	1	0.88251
236	3.9369	10	10	90	6.375	1	1	0.94927
237	3.9369	10	10	0	2.3438	1	1	0.92374
238	3.9369	10	10	90	5.0313	1	1	0.84918
239	3.9369	10	10	90	5.0313	1	1	0.87382
240	3.9369	10	10	0	2.3438	-1	1	0.91587
241	3.9369	5	5	999	5.0313	-1	1	0.97388
242	3.9369	5	5	0	5.0313	1	1	0.92423
243	3.9369	5	5	999	3.6875	1	0	1.058
244	3.9369	5	5	0	6.375	1	1	2.0037
245	3.9369	10	10	90	6.375	-1	1	0.9576
246	3.9369	10	10	0	2.3438	-1	1	1.0243
247	3.9369	5	5	90	5.0313	-1	1	0.92381
248	3.9369	5	5	0	5.0313	-1	1	0.78255
249	3.9369	5	5	90	5.0313	-1	1	1.0155
250	3.9369	5	5	999	3.6875	1	0	1.0409
251	3.9369	10	10	90	1	-1	1	0.84135
252	3.9369	5	5	0	2.3438	-1	1	1.041
253	3.9369	5	5	90	5.0313	1	0	0.86589
254	3.9369	10	10	90	1	1	1	0.99887
255	3.9369	10	10	999	2.3438	1	1	0.91593
256	3.9369	10	10	90	6.375	-1	1	0.86634
257	3.9369	5	5	999	3.6875	-1	1	0.97425
258	3.9369	5	5	90	5.0313	1	0	1.0497
259	3.9369	5	5	90	1	1	1	1.1988
260	3.9369	5	5	999	3.6875	1	1	1.0743
261	3.9369	5	5	0	1	1	1	1.366
262	3.9369	5	5	90	2.3438	1	1	1.3661
263	3.9369	10	10	0	1	-1	1	1.0576
264	3.9369	10	10	0	1	1	1	0.91632
265	3.9369	5	5	999	1	1	1	1.5193
266	3.9369	5	5	90	5.0313	-1	1	0.88292
267	3.9369	10	10	90	2.3438	-1	1	0.93299
268	3.9369	5	5	999	1	1	1	1.6355
269	3.9369	5	5	0	1	1	1	0.89927
270	3.9369	5	5	0	3.6875	1	1	0.62424
271	3.9369	5	5	0	5.0313	1	1	0.84923
272	3.9369	10	10	999	5.0313	1	1	0.98216
273	3.9369	10	10	0	1	-1	1	0.95759
274	3.9369	10	10	999	5.0313	-1	1	0.93214
275	3.9369	5	5	90	6.375	-1	1	0.93257
276	3.9369	10	10	999	3.6875	-1	1	0.8659
277	3.9369	10	10	90	3.6875	-1	1	0.85758
278	3.9369	10	10	999	5.0313	1	1	0.83253
279	3.9369	10	10	999	5.0313	1	1	0.87423
280	3.9369	5	5	0	5.0313	1	0	1.4445
281	3.9369	5	5	999	6.375	-1	1	0.95763
282	3.9369	5	5	90	6.375	1	1	0.92429
283	3.9369	10	10	0	2.3438	-1	1	0.86642
284	3.9369	5	5	90	6.375	-1	0	0.83217
285	3.9369	10	10	0	5.0313	-1	1	0.92424
286	3.9369	10	10	90	2.3438	-1	1	0.85763
287	3.9369	5	5	999	1	1	1	1.4435
288	3.9369	5	5	90	1	1	0	1.1658
289	3.9369	5	5	90	1	1	0	1.0743
290	3.9369	5	5	0	2.3438	1	1	1.3576
291	3.9369	10	10	90	3.6875	-1	1	0.92419
292	3.9369	5	5	0	2.3438	1	0	1.1159
293	3.9369	5	5	0	6.375	-1	1	1.0993
294	3.9369	5	5	90	2.3438	1	1	1.2576
295	3.9369	10	10	999	1	1	1	0.86587
296	3.9369	10	10	999	3.6875	-1	1	0.88261
297	3.9369	10	10	999	3.6875	1	1	0.83261
298	3.9369	5	5	0	1	1	0	0.9164
299	3.9369	10	10	90	6.375	-1	1	0.87425
300	3.9369	10	10	90	5.0313	-1	1	0.84927
301	3.9369	10	10	999	3.6875	1	1	0.89926
302	3.9369	10	10	999	2.3438	-1	1	0.88256
303	3.9369	5	5	0	6.375	-1	1	1.1414
304	3.9369	10	10	999	1	1	1	1.1989
305	3.9369	5	5	90	3.6875	1	1	1.0492
306	3.9369	5	5	90	1	1	1	1.7621
307	3.9369	5	5	90	2.3438	1	1	1.0492
308	3.9369	10	10	90	3.6875	1	1	1.008
309	3.9369	10	10	0	5.0313	-1	1	0.9325
310	3.9369	5	5	90	2.3438	-1	1	1.0404
311	3.9369	5	5	999	2.3438	1	1	0.9409
312	3.9369	5	5	90	2.3438	1	0	1.1747
313	3.9369	5	5	0	2.3438	-1	1	1.0664
314	3.9369	5	5	999	3.6875	-1	1	1.0243
315	3.9369	5	5	0	5.0313	-1	0	1.2414
316	3.9369	5	5	0	5.0313	-1	0	1.1493
317	3.9369	10	10	0	6.375	-1	1	0.96593
318	3.9369	5	5	999	3.6875	1	1	0.88256
319	3.9369	10	10	999	6.375	1	1	0.84922
320	3.9369	5	5	0	3.6875	1	0	0.95763
321	3.9369	5	5	0	6.375	-1	0	0.93306
322	3.9369	5	5	999	3.6875	1	1	1.0327
323	3.9369	10	10	999	6.375	-1	1	0.86592
324	3.9369	10	10	0	3.6875	-1	1	1.0827
325	3.9369	5	5	999	5.0313	1	0	1.2572
326	3.9369	5	5	0	1	1	1	0.79088
327	3.9369	10	10	90	2.3438	-1	1	0.94969
328	3.9369	5	5	0	6.375	-1	0	1.2407
329	3.9369	10	10	0	3.6875	-1	1	0.70756
330	3.9369	5	5	90	6.375	1	1	0.96597
331	3.9369	5	5	0	3.6875	1	1	1.2576
332	3.9369	5	5	90	6.375	1	1	1.2576
333	3.9369	5	5	0	2.3438	1	0	1.341
334	3.9369	5	5	0	6.375	1	0	1.3327
335	3.9369	5	5	90	6.375	-1	1	0.99092
336	3.9369	5	5	999	3.6875	-1	1	1.0164
337	3.9369	10	10	90	6.375	-1	1	1.0238
338	3.9369	10	10	90	2.3438	1	1	0.93256
339	3.9369	5	5	90	3.6875	-1	1	0.86589
340	3.9369	5	5	999	1	-1	0	1.0826
341	3.9369	5	5	90	1	1	1	0.80761
342	3.9369	5	5	999	5.0313	-1	1	0.97385
343	3.9369	10	10	0	6.375	-1	1	0.99929
344	3.9369	10	10	999	3.6875	-1	1	0.92429
345	3.9369	5	5	999	5.0313	1	1	2.2825
346	3.9369	5	5	999	6.375	-1	1	1.0414
347	3.9369	5	5	0	6.375	-1	1	1.6336
348	3.9369	5	5	999	6.375	1	1	0.96591
349	3.9369	10	10	90	3.6875	-1	1	1.0076
350	3.9369	10	10	0	2.3438	1	1	0.86633
351	3.9369	10	10	999	5.0313	1	1	0.86639
352	3.9369	10	10	999	3.6875	-1	1	0.94927
353	3.9369	5	5	999	6.375	1	1	0.94927
354	3.9369	10	10	90	6.375	1	1	0.89873
355	3.9369	10	10	90	5.0313	-1	1	0.90758
356	3.9369	10	10	0	6.375	1	1	0.85759
357	3.9369	10	10	0	5.0313	-1	1	0.95803
358	3.9369	10	10	90	2.3438	-1	1	0.93252
359	3.9369	10	10	999	5.0313	1	1	0.99044
360	3.9369	5	5	999	2.3438	-1	1	1.1655
361	3.9369	5	5	999	5.0313	1	1	0.70749
362	3.9369	10	10	90	2.3438	1	1	0.9326
363	3.9369	5	5	999	1	1	1	1.2572
364	3.9369	10	10	0	1	1	1	1.1325
365	3.9369	10	10	999	3.6875	1	1	0.94917
366	3.9369	10	10	0	3.6875	1	1	0.89091
367	3.9369	10	10	999	2.3438	1	1	0.85747
368	3.9369	10	10	999	5.0313	1	1	0.85758
369	3.9369	10	10	999	5.0313	1	1	0.86542
370	3.9369	5	5	0	3.6875	1	0	1.0493
371	3.9369	10	10	0	2.3438	1	1	1.0071
372	3.9369	10	10	0	1	1	1	1.1993
373	3.9369	5	5	0	2.3438	-1	0	1.366
374	3.9369	10	10	999	2.3438	-1	1	0.97424
375	3.9369	10	10	0	5.0313	1	1	1.0576
376	3.9369	5	5	0	1	-1	0	1.3581
377	3.9369	5	5	999	1	-1	1	1.0159
378	3.9369	10	10	0	1	1	1	1.3998
379	3.9369	5	5	90	1	1	1	1.4166
380	3.9369	10	10	999	1	1	1	1.0743
381	3.9369	10	10	999	2.3438	1	1	0.99968
382	3.9369	5	5	0	6.375	-1	1	1.216
383	3.9369	5	5	0	6.375	-1	0	1.7422
384	3.9369	5	5	0	2.3438	1	0	1.5655
385	3.9369	10	10	999	3.6875	1	1	0.88265
386	3.9369	10	10	90	3.6875	1	1	0.94881
387	3.9369	5	5	0	1	1	0	1.7749
388	3.9369	10	10	0	5.0313	-1	1	0.64924
389	3.9369	5	5	90	1	1	1	1.1493
390	3.9369	5	5	90	2.3438	1	1	1.3911
391	3.9369	5	5	999	2.3438	-1	0	5.3747
392	3.9369	5	5	0	6.375	1	1	1.8281
393	3.9369	10	10	90	3.6875	-1	1	1.0242
394	3.9369	10	10	999	1	-1	1	0.86633
395	3.9369	5	5	0	5.0313	-1	1	1.5765
396	3.9369	5	5	90	1	-1	1	1.1493
397	3.9369	5	5	90	6.375	1	1	0.9321
398	3.9369	10	10	90	6.375	1	1	0.9325
399	3.9369	10	10	0	6.375	-1	1	0.89085
400	3.9369	5	5	999	5.0313	-1	1	0.89928
401	3.9369	10	10	90	6.375	1	1	0.9409
402	3.9369	10	10	999	2.3438	-1	1	1.0738
403	3.9369	5	5	90	3.6875	1	0	1.4846
404	3.9369	10	10	90	1	-1	1	0.96591
405	3.9369	5	5	0	1	-1	0	1.2155
406	3.9369	10	10	90	5.0313	1	0	0.83258
407	3.9369	5	5	999	2.3438	1	0	1.1826
408	3.9369	10	10	999	2.3438	1	1	0.89093
409	3.9369	5	5	999	3.6875	1	1	1.291
410	3.9369	10	10	999	3.6875	-1	1	0.88256
411	3.9369	10	10	90	3.6875	-1	1	0.89135
412	3.9369	5	5	0	1	1	1	1.1409
413	3.9369	5	5	0	5.0313	1	1	0.64093
414	3.9369	10	10	90	1	1	1	0.86593
415	3.9369	10	10	0	2.3438	1	1	0.90761
416	3.9369	10	10	999	1	1	1	0.87431
417	3.9369	5	5	90	3.6875	-1	0	0.97423
418	3.9369	10	10	90	1	-1	1	0.89925
419	3.9369	5	5	999	2.3438	1	0	1.3494
420	3.9369	10	10	999	6.375	-1	1	0.97431
421	3.9369	10	10	999	5.0313	-1	1	0.90759
422	3.9369	5	5	90	5.0313	1	1	1.0739
423	3.9369	5	5	0	5.0313	1	1	1.066
424	3.9369	5	5	999	6.375	1	1	1.1997
425	3.9369	10	10	90	2.3438	-1	1	1.0159
426	3.9369	5	5	999	6.375	-1	1	0.97373
427	3.9369	10	10	90	5.0313	-1	1	0.84918
428	3.9369	5	5	999	2.3438	1	1	1.1743
429	3.9369	5	5	90	3.6875	-1	1	0.94087
430	3.9369	5	5	999	1	-1	0	1.6065
431	3.9369	10	10	90	6.375	-1	1	0.89921
432	3.9369	5	5	0	3.6875	1	1	0.99926
433	3.9369	10	10	90	2.3438	1	1	0.99882
434	3.9369	5	5	90	5.0313	-1	1	1.016
435	3.9369	5	5	0	3.6875	-1	0	1.0659
436	3.9369	5	5	0	1	1	0	1.1581
437	3.9369	10	10	90	2.3438	-1	1	1.0076
438	3.9369	10	10	0	1	-1	1	1.0664
439	3.9369	10	10	999	3.6875	-1	1	0.8659
440	3.9369	10	10	0	1	1	1	0.91642
441	3.9369	5	5	90	3.6875	1	1	1.1581
442	3.9369	5	5	999	2.3438	-1	1	1.7829
443	3.9369	5	5	999	1	1	0	0.81591
444	3.9369	5	5	999	6.375	-1	1	0.51582
445	3.9369	10	10	999	1	1	1	1.0247
446	3.9369	10	10	90	2.3438	-1	1	0.94969
447	3.9369	10	10	999	2.3438	1	1	0.83257
448	3.9369	5	5	90	6.375	1	1	0.99926
449	3.9369	10	10	0	2.3438	-1	1	0.89964
450	3.9369	10	10	90	1	1	1	0.98214
451	3.9369	10	10	90	6.375	-1	1	0.99089
452	3.9369	5	5	999	1	-1	0	1.2572
453	3.9369	10	10	90	1	-1	0	1.041
454	3.9369	10	10	90	5.0313	1	1	0.76549
455	3.9369	5	5	90	1	-1	1	1.0076
456	3.9369	5	5	90	3.6875	-1	1	1.6292
457	3.9369	5	5	999	3.6875	1	1	1.2155
458	3.9369	5	5	0	3.6875	-1	1	0.99928
459	3.9369	10	10	90	1	1	1	0.94926
460	3.9369	5	5	999	2.3438	1	1	1.2076
461	3.9369	5	5	90	3.6875	-1	1	0.92424
462	3.9369	5	5	0	1	1	0	1.5148
463	3.9369	10	10	0	3.6875	1	1	0.99927
464	3.9369	5	5	999	6.375	1	1	1.2826
465	3.9369	5	5	90	5.0313	1	1	1.1327
466	3.9369	10	10	0	1	1	1	2.564
467	3.9369	5	5	0	5.0313	-1	0	2.2175
468	3.9369	5	5	0	3.6875	-1	0	3.9734
469	3.9369	5	5	999	2.3438	1	1	1.9497
470	3.9369	5	5	999	1	1	1	3.1674
471	3.9369	10	10	0	6.375	1	1	1.1576
472	3.9369	10	10	999	6.375	-1	1	0.89925
473	3.9369	10	10	999	3.6875	-1	1	0.94974
474	3.9369	5	5	999	5.0313	1	1	0.91631
475	3.9369	10	10	0	6.375	1	1	0.84877
476	3.9369	5	5	999	1	-1	0	1.5784
477	3.9369	10	10	90	5.0313	-1	1	0.91592
478	3.9369	10	10	999	2.3438	-1	1	0.8905
479	3.9369	10	10	999	1	-1	1	1.016
480	3.9369	10	10	999	6.375	-1	1	0.85752
481	3.9369	10	10	999	3.6875	-1	1	0.92467
482	3.9369	5	5	90	6.375	-1	1	0.89134
483	3.9369	5	5	90	3.6875	1	1	1.1326
484	3.9369	10	10	90	3.6875	1	1	0.93254
485	3.9369	10	10	0	3.6875	-1	1	0.97471
486	3.9369	5	5	999	2.3438	1	0	0.94091
487	3.9369	5	5	999	2.3438	-1	1	1.3664
488	3.9369	5	5	0	6.375	-1	0	1.1988
489	3.9369	10	10	0	5.0313	1	1	1.0659
490	3.9369	5	5	0	3.6875	-1	0	1.1739
491	3.9369	10	10	0	5.0313	1	1	1.0827
492	3.9369	10	10	999	6.375	-1	1	0.86592
493	3.9369	5	5	0	3.6875	-1	1	0.94884
494	3.9369	10	10	0	3.6875	-1	1	0.90761
495	3.9369	10	10	0	1	-1	1	1.0663
496	3.9369	10	10	0	1	1	0	0.99883
497	3.9369	5	5	90	2.3438	1	1	1.4133
498	3.9369	5	5	999	2.3438	1	1	1.3825
499	3.9369	5	5	999	1	-1	1	1.1659
500	3.9369	5	5	0	1	-1	0	0.96595
501	3.9369	10	10	999	2.3438	-1	1	0.94928
502	3.9369	5	5	90	6.375	1	1	1.091
503	3.9369	5	5	0	3.6875	-1	1	1.216
504	3.9369	5	5	999	5.0313	-1	1	1.0409
505	3.9369	5	5	999	3.6875	-1	1	1.1405
506	3.9369	10	10	90	3.6875	-1	1	0.92424
507	3.9369	5	5	90	5.0313	-1	1	1.1159
508	3.9369	5	5	0	6.375	-1	1	1.1326
509	3.9369	10	10	0	2.3438	-1	1	0.97424
510	3.9369	5	5	999	3.6875	1	1	1.0326
511	3.9369	10	10	0	3.6875	1	1	1.0743
512	3.9369	5	5	999	3.6875	-1	0	0.97429
513	3.9369	10	10	999	5.0313	1	1	0.92424
514	3.9369	10	10	0	2.3438	-1	1	0.89046
515	3.9369	5	5	999	5.0313	-1	0	1.2243
516	3.9369	5	5	90	1	1	0	1.2414
517	3.9369	10	10	90	1	-1	1	0.89135
518	3.9369	5	5	0	5.0313	-1	1	1.0072
519	3.9369	5	5	999	2.3438	1	0	1.1743
520	3.9369	10	10	999	1	-1	1	0.89138
521	3.9369	10	10	0	1	1	0	1.0405
522	3.9369	10	10	0	6.375	-1	1	1.2242
523	3.9369	5	5	90	6.375	1	1	1.4295
524	3.9369	5	5	0	1	-1	1	1.2076
525	3.9369	10	10	90	1	1	0	1.3576
526	3.9369	5	5	90	2.3438	1	1	0.8992
527	3.9369	5	5	0	3.6875	-1	0	3.7401
528	3.9369	10	10	999	6.375	1	1	0.97423
529	3.9369	5	5	999	1	-1	1	1.9904
530	3.9369	10	10	90	5.0313	1	1	0.89093
531	3.9369	5	5	999	6.375	1	1	0.84086
532	3.9369	5	5	999	1	-1	0	1.1243
533	3.9369	5	5	999	6.375	1	1	0.95762
534	3.9369	10	10	90	6.375	-1	0	1.0988
535	3.9369	5	5	999	3.6875	-1	1	1.1409
536	3.9369	10	10	90	6.375	1	1	0.96598
537	3.9369	10	10	90	3.6875	1	0	1.2826
538	3.9369	5	5	0	2.3438	1	0	1.4169
539	3.9369	10	10	0	3.6875	1	1	0.94928
540	3.9369	10	10	90	5.0313	1	1	0.98259
541	3.9369	10	10	90	5.0313	-1	1	0.99967
542	3.9369	5	5	90	5.0313	-1	0	1.0743
543	3.9369	5	5	999	6.375	1	1	1.2743
544	3.9369	10	10	0	5.0313	-1	1	1.1159
545	3.9369	5	5	90	5.0313	1	0	1.0826
546	3.9369	10	10	999	1	-1	1	0.97427
547	3.9369	5	5	0	1	1	0	1.4704
548	3.9369	10	10	0	2.3438	-1	1	0.97421
549	3.9369	5	5	999	2.3438	1	0	0.96639
550	3.9369	5	5	0	2.3438	1	0	3.5834
551	3.9369	10	10	0	3.6875	-1	1	1.1326
552	3.9369	10	10	999	5.0313	1	1	0.90762
553	3.9369	5	5	999	5.0313	1	1	1.0164
554	3.9369	5	5	90	6.375	-1	1	2.6462
555	3.9369	5	5	0	5.0313	-1	0	1.4167
556	3.9369	10	10	90	2.3438	1	1	0.91595
557	3.9369	5	5	999	5.0313	-1	1	0.89136
558	3.9369	5	5	999	6.375	-1	0	0.80714
559	3.9369	5	5	999	1	-1	0	1.191
560	3.9369	5	5	90	6.375	1	0	1.116
561	3.9369	10	10	0	2.3438	-1	1	1.0155
562	3.9369	10	10	90	6.375	-1	1	0.9576
563	3.9369	10	10	0	2.3438	1	1	0.96637
564	3.9369	10	10	0	6.375	-1	1	1.0743
565	3.9369	5	5	0	2.3438	1	0	1.4747
566	3.9369	5	5	90	2.3438	1	0	0.98261
567	3.9369	10	10	0	6.375	1	1	1.0497
568	3.9369	10	10	0	6.375	-1	1	0.93261
569	3.9369	5	5	0	1	-1	1	1.0414
570	3.9369	5	5	90	3.6875	1	0	1.0164
571	3.9369	10	10	0	3.6875	1	1	0.89924
572	3.9369	5	5	0	1	-1	0	1.0497
573	3.9369	10	10	0	6.375	1	1	1.066
574	3.9369	10	10	999	1	1	1	0.96596
575	3.9369	10	10	0	1	-1	1	1.0664
576	3.9369	5	5	0	2.3438	1	0	2.4257
577	3.9369	5	5	90	2.3438	1	0	1.0076
578	3.9369	10	10	0	5.0313	-1	1	0.70754
579	3.9369	5	5	0	6.375	1	0	1.2409
580	3.9369	5	5	90	2.3438	1	1	1.0831
581	3.9369	10	10	0	2.3438	1	1	0.88306
582	3.9369	5	5	0	2.3438	1	1	0.97387
583	3.9369	10	10	999	3.6875	-1	1	0.89088
584	3.9369	5	5	999	1	-1	0	1.508
585	3.9369	5	5	0	6.375	1	1	1.6845
586	3.9369	5	5	999	3.6875	-1	1	1.4246
587	3.9369	10	10	999	6.375	1	1	0.95756
588	3.9369	5	5	90	2.3438	1	1	1.1076
589	3.9369	5	5	999	6.375	-1	1	1.2747
590	3.9369	10	10	90	3.6875	1	1	1.0326
591	3.9369	5	5	999	2.3438	-1	1	2.0655
592	3.9369	5	5	0	2.3438	-1	0	4.9713
593	3.9369	5	5	90	1	1	1	1.4648
594	3.9369	10	10	0	5.0313	1	1	0.98258
595	3.9369	10	10	90	2.3438	-1	1	0.99138
596	3.9369	10	10	90	5.0313	-1	1	0.82464
597	3.9369	10	10	90	6.375	1	1	0.99086
598	3.9369	10	10	90	5.0313	1	1	0.85756
599	3.9369	10	10	0	1	1	1	1.1826
600	3.9369	5	5	0	2.3438	1	1	1.2739
