# Supplementary material for: Temporal Integration of Motion Streaks in Migraine
Source: Vision (Basel). 2018 Jul 13;2(3):27. doi: 10.3390/vision2030027 (PMC6836222; doi:10.3390/vision2030027)
Supplement: Supplementary file 1 [file vision-02-00027-s001.zip › supplementary information/results/resultsObs17/allResponsesObs17.txt]

1	3.9369	5	5	0	2.3438	-1	0	2.7581
2	3.9369	10	10	0	2.3438	-1	1	1.2091
3	3.9369	5	5	90	5.0313	1	1	2.758
4	3.9369	10	10	0	3.6875	-1	1	1.0676
5	3.9369	10	10	90	5.0313	1	1	0.96548
6	3.9369	10	10	90	2.3438	1	1	0.94095
7	3.9369	10	10	0	5.0313	-1	1	0.94882
8	3.9369	10	10	999	5.0313	-1	1	0.94944
9	3.9369	10	10	999	3.6875	-1	1	0.99972
10	3.9369	5	5	999	5.0313	-1	1	2.0876
11	3.9369	5	5	0	3.6875	-1	1	0.99093
12	3.9369	5	5	90	6.375	-1	1	1.3494
13	3.9369	5	5	90	3.6875	1	1	0.99925
14	3.9369	10	10	0	6.375	-1	1	0.92383
15	3.9369	10	10	0	5.0313	-1	1	0.93257
16	3.9369	5	5	90	1	-1	0	1.3937
17	3.9369	5	5	999	5.0313	1	1	0.97428
18	3.9369	10	10	0	3.6875	1	1	0.89133
19	3.9369	10	10	0	2.3438	-1	1	0.94969
20	3.9369	10	10	0	5.0313	-1	1	0.91554
21	3.9369	10	10	0	3.6875	-1	1	0.90764
22	3.9369	10	10	999	6.375	1	1	0.93217
23	3.9369	5	5	999	1	1	1	1.1076
24	3.9369	5	5	90	5.0313	-1	1	0.9992
25	3.9369	5	5	999	2.3438	1	1	0.9913
26	3.9369	5	5	90	3.6875	-1	1	1.0075
27	3.9369	5	5	999	5.0313	-1	1	1.0659
28	3.9369	5	5	0	3.6875	-1	1	0.94093
29	3.9369	10	10	90	3.6875	1	1	0.87422
30	3.9369	5	5	90	6.375	1	1	0.9322
31	3.9369	10	10	90	5.0313	1	1	0.90763
32	3.9369	5	5	999	5.0313	1	1	1.008
33	3.9369	10	10	90	2.3438	1	1	0.94047
34	3.9369	5	5	999	1	1	1	1.0076
35	3.9369	10	10	90	6.375	1	1	0.84049
36	3.9369	10	10	0	6.375	-1	1	0.94092
37	3.9369	10	10	90	2.3438	-1	1	0.9242
38	3.9369	5	5	90	2.3438	-1	1	1.2247
39	3.9369	5	5	90	2.3438	1	1	0.99928
40	3.9369	5	5	999	5.0313	-1	1	0.96587
41	3.9369	5	5	999	1	1	1	0.94879
42	3.9369	10	10	0	5.0313	1	1	0.90761
43	3.9369	10	10	90	2.3438	-1	1	0.92428
44	3.9369	10	10	999	2.3438	-1	1	0.90754
45	3.9369	10	10	0	6.375	-1	1	0.97425
46	3.9369	10	10	0	1	-1	1	0.89086
47	3.9369	10	10	90	5.0313	-1	1	0.91598
48	3.9369	5	5	999	2.3438	1	1	0.92381
49	3.9369	10	10	90	3.6875	1	1	0.84925
50	3.9369	5	5	999	3.6875	-1	1	0.93217
51	3.9369	10	10	0	6.375	1	1	0.81593
52	3.9369	5	5	90	2.3438	-1	1	1.0405
53	3.9369	10	10	999	6.375	-1	1	0.88257
54	3.9369	5	5	0	2.3438	1	1	0.94929
55	3.9369	10	10	90	3.6875	-1	1	0.84928
56	3.9369	10	10	90	1	1	1	0.86593
57	3.9369	5	5	999	1	1	0	1.0909
58	3.9369	10	10	90	3.6875	1	1	0.83297
59	3.9369	10	10	0	5.0313	-1	1	0.87387
60	3.9369	5	5	999	2.3438	-1	1	1.2326
61	3.9369	10	10	90	1	-1	1	0.90801
62	3.9369	10	10	999	2.3438	-1	1	0.86543
63	3.9369	5	5	0	3.6875	1	1	0.95761
64	3.9369	5	5	999	1	1	1	0.89931
65	3.9369	10	10	90	2.3438	1	1	0.87422
66	3.9369	5	5	999	6.375	1	1	0.87388
67	3.9369	5	5	999	6.375	-1	1	0.92429
68	3.9369	5	5	90	1	1	1	1.0659
69	3.9369	5	5	999	3.6875	1	1	0.92429
70	3.9369	5	5	90	6.375	1	1	0.87421
71	3.9369	5	5	0	6.375	1	1	0.96544
72	3.9369	10	10	0	2.3438	-1	1	0.8576
73	3.9369	10	10	90	6.375	-1	1	0.83218
74	3.9369	10	10	0	6.375	1	1	0.91593
75	3.9369	10	10	999	1	-1	1	0.8655
76	3.9369	5	5	999	5.0313	-1	1	1.0493
77	3.9369	10	10	999	3.6875	1	1	0.80759
78	3.9369	5	5	90	6.375	1	1	0.7997
79	3.9369	5	5	999	1	1	1	0.89052
80	3.9369	10	10	0	5.0313	-1	1	0.83254
81	3.9369	10	10	0	3.6875	1	1	0.86549
82	3.9369	10	10	999	3.6875	-1	1	0.80749
83	3.9369	5	5	0	6.375	1	1	1.0238
84	3.9369	10	10	999	1	1	1	0.87424
85	3.9369	5	5	999	3.6875	1	1	0.93261
86	3.9369	5	5	999	3.6875	1	1	0.84924
87	3.9369	10	10	0	3.6875	-1	1	0.89924
88	3.9369	10	10	0	3.6875	1	1	0.85756
89	3.9369	5	5	90	1	1	0	1.0747
90	3.9369	10	10	999	2.3438	-1	1	0.91546
91	3.9369	5	5	999	5.0313	-1	1	0.94095
92	3.9369	10	10	0	2.3438	1	1	0.84883
93	3.9369	10	10	90	2.3438	1	1	0.85764
94	3.9369	5	5	0	1	1	1	0.89132
95	3.9369	5	5	999	2.3438	-1	1	0.85802
96	3.9369	5	5	0	6.375	1	1	0.87427
97	3.9369	10	10	999	3.6875	-1	1	0.84135
98	3.9369	10	10	999	6.375	1	1	0.84878
99	3.9369	5	5	90	6.375	1	1	0.9576
100	3.9369	10	10	0	2.3438	-1	1	0.84926
101	3.9369	10	10	0	2.3438	1	1	0.81633
102	3.9369	10	10	999	1	1	1	0.87472
103	3.9369	5	5	999	3.6875	-1	1	0.983
104	3.9369	5	5	0	6.375	1	1	0.95759
105	3.9369	10	10	90	5.0313	1	1	0.79133
106	3.9369	10	10	999	1	-1	1	0.81593
107	3.9369	5	5	999	1	-1	0	1.1993
108	3.9369	10	10	999	1	-1	1	0.86589
109	3.9369	5	5	999	5.0313	-1	1	0.9237
110	3.9369	5	5	90	2.3438	-1	1	1.0826
111	3.9369	10	10	999	1	1	1	0.90758
112	3.9369	5	5	0	6.375	1	0	1.2747
113	3.9369	5	5	999	1	-1	1	1.0825
114	3.9369	10	10	0	1	-1	1	0.90816
115	3.9369	10	10	0	1	-1	1	0.84923
116	3.9369	5	5	999	5.0313	-1	1	0.89925
117	3.9369	10	10	0	6.375	-1	1	0.84881
118	3.9369	10	10	999	6.375	1	1	0.89095
119	3.9369	10	10	0	6.375	-1	1	0.89928
120	3.9369	10	10	90	3.6875	-1	1	0.93258
121	3.9369	10	10	90	2.3438	1	1	0.83259
122	3.9369	10	10	999	5.0313	-1	1	0.91633
123	3.9369	10	10	0	6.375	-1	1	0.87425
124	3.9369	5	5	90	5.0313	-1	1	0.9247
125	3.9369	10	10	90	3.6875	-1	1	0.79926
126	3.9369	10	10	999	2.3438	1	1	0.88258
127	3.9369	10	10	0	3.6875	-1	1	0.78257
128	3.9369	5	5	90	1	1	1	1.0827
129	3.9369	10	10	90	6.375	1	1	0.91635
130	3.9369	10	10	0	5.0313	-1	1	0.89881
131	3.9369	10	10	999	2.3438	-1	1	0.78256
132	3.9369	5	5	0	6.375	-1	1	0.92423
133	3.9369	5	5	90	6.375	-1	0	0.92429
134	3.9369	10	10	90	3.6875	1	1	0.84093
135	3.9369	5	5	0	2.3438	1	1	1.1076
136	3.9369	10	10	90	6.375	-1	1	0.84091
137	3.9369	5	5	90	3.6875	1	1	0.92385
138	3.9369	5	5	999	2.3438	1	1	0.97428
139	3.9369	10	10	0	1	-1	1	0.83256
140	3.9369	5	5	999	3.6875	1	1	0.86635
141	3.9369	10	10	90	1	1	1	0.89094
142	3.9369	10	10	0	2.3438	1	1	0.81586
143	3.9369	10	10	90	2.3438	1	1	0.81591
144	3.9369	5	5	999	5.0313	-1	1	0.93258
145	3.9369	10	10	999	3.6875	-1	1	0.81586
146	3.9369	10	10	90	2.3438	-1	1	0.84968
147	3.9369	5	5	999	3.6875	1	1	0.89923
148	3.9369	5	5	90	5.0313	-1	1	0.90756
149	3.9369	10	10	0	3.6875	-1	1	0.87422
150	3.9369	10	10	90	1	-1	1	0.86588
151	3.9369	10	10	90	2.3438	1	1	0.8993
152	3.9369	10	10	999	5.0313	1	1	0.89882
153	3.9369	5	5	0	1	1	0	1.2826
154	3.9369	10	10	999	2.3438	-1	1	0.84929
155	3.9369	5	5	90	2.3438	-1	1	1.1992
156	3.9369	5	5	90	3.6875	-1	1	1.0407
157	3.9369	5	5	90	2.3438	1	1	0.9243
158	3.9369	5	5	999	6.375	1	1	0.94094
159	3.9369	5	5	999	3.6875	1	1	0.85758
160	3.9369	5	5	90	1	1	1	1.1905
161	3.9369	5	5	999	3.6875	1	1	0.93262
162	3.9369	10	10	90	1	1	1	0.89971
163	3.9369	10	10	999	3.6875	-1	1	0.84924
164	3.9369	5	5	999	2.3438	-1	0	1.1159
165	3.9369	5	5	90	3.6875	-1	1	0.93256
166	3.9369	5	5	999	2.3438	1	1	1.0577
167	3.9369	5	5	999	6.375	-1	1	0.93255
168	3.9369	10	10	0	1	-1	1	0.86597
169	3.9369	5	5	0	1	-1	1	1.0826
170	3.9369	10	10	90	6.375	-1	1	0.83258
171	3.9369	5	5	90	1	-1	0	1.1164
172	3.9369	5	5	0	2.3438	-1	0	1.2076
173	3.9369	5	5	90	5.0313	-1	1	0.99097
174	3.9369	10	10	90	1	-1	1	0.86548
175	3.9369	10	10	999	3.6875	-1	1	0.87424
176	3.9369	5	5	0	6.375	-1	1	0.84927
177	3.9369	10	10	999	1	-1	1	0.83259
178	3.9369	5	5	0	6.375	-1	1	1.0072
179	3.9369	10	10	999	3.6875	-1	1	0.90756
180	3.9369	10	10	999	5.0313	-1	1	0.81547
181	3.9369	5	5	999	6.375	1	1	0.94095
182	3.9369	5	5	90	1	-1	1	0.89887
183	3.9369	5	5	90	2.3438	-1	1	0.89919
184	3.9369	10	10	999	1	1	1	0.93257
185	3.9369	5	5	0	2.3438	-1	1	0.80756
186	3.9369	10	10	999	6.375	1	1	0.82424
187	3.9369	10	10	999	3.6875	-1	1	0.81592
188	3.9369	5	5	999	1	1	1	0.83218
189	3.9369	5	5	999	2.3438	-1	1	0.97429
190	3.9369	5	5	999	3.6875	1	1	0.86599
191	3.9369	10	10	0	3.6875	1	0	0.78255
192	3.9369	10	10	999	6.375	-1	1	0.81544
193	3.9369	10	10	90	3.6875	-1	1	0.90758
194	3.9369	10	10	0	3.6875	-1	1	0.83214
195	3.9369	10	10	0	1	-1	1	0.89089
196	3.9369	5	5	90	1	1	1	1.0576
197	3.9369	10	10	90	5.0313	1	0	0.81592
198	3.9369	10	10	90	2.3438	1	1	0.84928
199	3.9369	10	10	0	5.0313	1	1	0.79924
200	3.9369	10	10	90	3.6875	1	1	0.79924
201	3.9369	10	10	999	5.0313	1	1	0.83259
202	3.9369	5	5	0	2.3438	-1	0	1.208
203	3.9369	10	10	0	1	-1	1	1.0242
204	3.9369	5	5	0	1	-1	1	1.1492
205	3.9369	5	5	999	2.3438	1	1	0.94089
206	3.9369	5	5	90	6.375	-1	1	1.0163
207	3.9369	5	5	0	1	1	1	1.0076
208	3.9369	10	10	90	6.375	-1	1	0.89096
209	3.9369	5	5	90	3.6875	-1	1	1.0076
210	3.9369	5	5	0	6.375	1	1	0.87427
211	3.9369	10	10	999	5.0313	-1	1	0.76591
212	3.9369	5	5	0	5.0313	1	1	0.87425
213	3.9369	10	10	90	5.0313	1	1	0.92426
214	3.9369	5	5	0	6.375	1	1	1.0577
215	3.9369	10	10	999	2.3438	-1	1	0.86593
216	3.9369	10	10	0	6.375	-1	1	0.91591
217	3.9369	5	5	90	5.0313	-1	1	1.1577
218	3.9369	10	10	999	1	-1	1	0.9164
219	3.9369	5	5	0	1	-1	1	1.0909
220	3.9369	10	10	999	1	-1	1	0.90753
221	3.9369	5	5	90	2.3438	1	1	0.91597
222	3.9369	10	10	0	1	1	1	0.91635
223	3.9369	5	5	90	1	1	0	0.83303
224	3.9369	10	10	90	5.0313	1	1	0.93261
225	3.9369	10	10	90	2.3438	-1	1	0.89924
226	3.9369	10	10	90	3.6875	-1	1	0.87383
227	3.9369	5	5	90	3.6875	-1	1	1.0576
228	3.9369	10	10	90	6.375	1	1	0.7909
229	3.9369	10	10	90	2.3438	-1	1	0.85796
230	3.9369	10	10	999	6.375	-1	1	0.84924
231	3.9369	10	10	0	6.375	-1	1	0.80759
232	3.9369	5	5	999	5.0313	1	1	0.87378
233	3.9369	5	5	90	6.375	1	1	0.82428
234	3.9369	5	5	999	6.375	1	1	0.99882
235	3.9369	10	10	999	1	-1	1	0.74921
236	3.9369	10	10	0	2.3438	1	1	0.84048
237	3.9369	10	10	0	1	1	1	0.84091
238	3.9369	5	5	0	3.6875	-1	1	0.90761
239	3.9369	5	5	0	1	-1	1	0.90761
240	3.9369	10	10	999	3.6875	1	1	0.87426
241	3.9369	5	5	0	2.3438	-1	0	0.83256
242	3.9369	10	10	999	6.375	1	1	0.83259
243	3.9369	10	10	90	6.375	-1	1	0.94094
244	3.9369	5	5	90	3.6875	1	1	1.0164
245	3.9369	10	10	0	2.3438	1	1	0.79888
246	3.9369	10	10	999	5.0313	-1	1	0.83264
247	3.9369	5	5	0	2.3438	-1	1	1.141
248	3.9369	5	5	0	2.3438	-1	0	1.4962
249	3.9369	5	5	0	6.375	-1	1	3.0652
250	3.9369	10	10	999	3.6875	-1	1	1.0409
251	3.9369	5	5	999	5.0313	-1	1	0.95712
252	3.9369	5	5	0	3.6875	1	0	2.2035
253	3.9369	5	5	999	3.6875	1	1	0.8997
254	3.9369	5	5	999	5.0313	1	1	0.92381
255	3.9369	5	5	999	1	1	1	1.2742
256	3.9369	10	10	999	1	-1	1	0.83255
257	3.9369	5	5	999	6.375	1	1	0.94883
258	3.9369	5	5	999	2.3438	-1	1	1.141
259	3.9369	10	10	999	2.3438	-1	1	0.91597
260	3.9369	5	5	0	1	-1	1	2.0255
261	3.9369	10	10	999	6.375	-1	1	0.85761
262	3.9369	10	10	999	5.0313	1	1	0.77421
263	3.9369	10	10	90	3.6875	-1	1	0.84918
264	3.9369	5	5	0	2.3438	1	1	0.82418
265	3.9369	10	10	0	1	-1	1	0.89091
266	3.9369	10	10	999	3.6875	1	1	0.83254
267	3.9369	5	5	90	2.3438	-1	1	0.88267
268	3.9369	5	5	999	6.375	-1	1	0.89923
269	3.9369	5	5	90	1	-1	1	1.1247
270	3.9369	5	5	0	3.6875	1	1	0.99885
271	3.9369	10	10	0	1	-1	1	0.94922
272	3.9369	5	5	90	6.375	-1	1	1.0331
273	3.9369	5	5	999	6.375	1	1	0.89886
274	3.9369	10	10	90	6.375	1	1	0.89095
275	3.9369	10	10	90	3.6875	1	1	0.8242
276	3.9369	5	5	999	3.6875	1	1	0.84928
277	3.9369	5	5	90	5.0313	1	1	0.87375
278	3.9369	10	10	999	3.6875	1	1	0.8326
279	3.9369	10	10	90	2.3438	1	1	0.83218
280	3.9369	5	5	90	5.0313	1	1	0.85757
281	3.9369	5	5	999	1	-1	0	1.2827
282	3.9369	10	10	0	3.6875	1	1	0.83256
283	3.9369	10	10	999	6.375	-1	1	0.89975
284	3.9369	10	10	90	3.6875	-1	1	0.8488
285	3.9369	10	10	90	1	1	1	0.87422
286	3.9369	5	5	0	2.3438	-1	1	0.89928
287	3.9369	10	10	999	5.0313	-1	1	0.87424
288	3.9369	5	5	90	6.375	1	1	0.87377
289	3.9369	5	5	90	2.3438	1	1	0.93263
290	3.9369	10	10	999	2.3438	1	1	0.78214
291	3.9369	10	10	999	2.3438	-1	1	0.81589
292	3.9369	5	5	999	2.3438	1	1	0.98213
293	3.9369	10	10	999	1	1	1	0.82427
294	3.9369	10	10	999	3.6875	-1	1	0.88213
295	3.9369	5	5	0	5.0313	1	1	0.93253
296	3.9369	10	10	90	5.0313	-1	1	0.77381
297	3.9369	5	5	0	3.6875	1	1	0.84088
298	3.9369	10	10	999	2.3438	1	1	0.84051
299	3.9369	5	5	999	5.0313	-1	1	1.0408
300	3.9369	5	5	0	1	1	1	1.1993
301	3.9369	5	5	90	2.3438	1	1	1.041
302	3.9369	10	10	999	6.375	-1	1	0.84965
303	3.9369	5	5	999	6.375	1	1	0.9488
304	3.9369	5	5	0	3.6875	-1	1	0.9826
305	3.9369	10	10	90	5.0313	-1	1	0.85802
306	3.9369	5	5	90	6.375	1	1	0.87417
307	3.9369	5	5	0	3.6875	-1	0	0.95807
308	3.9369	10	10	0	3.6875	-1	1	0.95757
309	3.9369	5	5	999	1	-1	0	1.1076
310	3.9369	10	10	999	1	-1	1	0.96593
311	3.9369	5	5	90	6.375	-1	1	1.0497
312	3.9369	10	10	999	6.375	1	1	0.88306
313	3.9369	10	10	999	2.3438	-1	1	0.81543
314	3.9369	5	5	0	5.0313	-1	1	0.93258
315	3.9369	5	5	90	2.3438	-1	1	1.0159
316	3.9369	10	10	90	1	-1	1	0.85758
317	3.9369	10	10	999	5.0313	-1	1	0.80755
318	3.9369	5	5	0	3.6875	-1	1	0.88249
319	3.9369	10	10	999	5.0313	-1	1	0.83259
320	3.9369	5	5	90	2.3438	-1	1	0.89093
321	3.9369	5	5	999	3.6875	-1	1	0.86591
322	3.9369	10	10	0	1	-1	1	0.84929
323	3.9369	5	5	90	6.375	1	1	0.91634
324	3.9369	10	10	999	5.0313	-1	1	0.84085
325	3.9369	10	10	90	6.375	-1	1	0.84923
326	3.9369	10	10	90	6.375	1	1	0.89083
327	3.9369	5	5	0	5.0313	1	1	1.1409
328	3.9369	10	10	0	5.0313	-1	1	0.86597
329	3.9369	10	10	90	1	-1	1	0.85791
330	3.9369	10	10	90	3.6875	-1	1	0.85801
331	3.9369	10	10	0	6.375	1	1	0.87425
332	3.9369	10	10	90	6.375	1	1	0.80758
333	3.9369	10	10	0	6.375	-1	1	0.82421
334	3.9369	5	5	0	5.0313	-1	0	1.1326
335	3.9369	5	5	999	3.6875	-1	0	1.2826
336	3.9369	5	5	0	1	1	1	1.1243
337	3.9369	10	10	0	3.6875	1	1	0.84924
338	3.9369	5	5	0	3.6875	1	1	1.0664
339	3.9369	5	5	90	1	1	1	1.016
340	3.9369	10	10	999	5.0313	-1	1	0.84918
341	3.9369	5	5	999	6.375	-1	1	0.85757
342	3.9369	10	10	0	2.3438	-1	1	0.81589
343	3.9369	10	10	0	5.0313	1	1	0.88259
344	3.9369	10	10	90	6.375	1	1	0.81591
345	3.9369	10	10	90	5.0313	1	1	0.90761
346	3.9369	10	10	90	1	-1	1	0.87423
347	3.9369	10	10	999	6.375	1	1	0.83255
348	3.9369	5	5	999	5.0313	1	1	0.94932
349	3.9369	5	5	0	3.6875	1	1	0.91592
350	3.9369	5	5	90	1	-1	1	1.3239
351	3.9369	5	5	999	6.375	1	1	0.89924
352	3.9369	10	10	999	6.375	1	1	0.80803
353	3.9369	10	10	90	2.3438	-1	1	0.92424
354	3.9369	5	5	0	1	-1	0	1.058
355	3.9369	5	5	999	2.3438	1	0	1.3493
356	3.9369	10	10	0	2.3438	-1	1	0.89095
357	3.9369	5	5	0	2.3438	1	0	0.89091
358	3.9369	10	10	90	3.6875	-1	1	0.80757
359	3.9369	10	10	90	3.6875	-1	1	0.80751
360	3.9369	5	5	90	3.6875	-1	1	1.0497
361	3.9369	5	5	90	5.0313	1	1	0.96553
362	3.9369	10	10	90	6.375	1	1	0.8326
363	3.9369	5	5	999	6.375	-1	1	0.89046
364	3.9369	5	5	999	1	1	0	1.0075
365	3.9369	5	5	0	6.375	-1	1	0.98257
366	3.9369	5	5	999	1	1	0	1.0659
367	3.9369	5	5	0	5.0313	1	1	1.1243
368	3.9369	5	5	999	2.3438	1	1	0.83257
369	3.9369	10	10	0	1	1	1	0.83301
370	3.9369	10	10	90	1	-1	1	0.84922
371	3.9369	10	10	999	5.0313	1	1	0.82423
372	3.9369	5	5	0	2.3438	1	1	0.79926
373	3.9369	5	5	0	1	1	1	1.0659
374	3.9369	10	10	999	6.375	1	1	0.80759
375	3.9369	10	10	90	2.3438	1	1	0.93255
376	3.9369	10	10	0	1	-1	1	0.89094
377	3.9369	10	10	90	5.0313	1	1	0.83265
378	3.9369	10	10	0	5.0313	1	1	0.88258
379	3.9369	10	10	90	1	1	1	0.93217
380	3.9369	5	5	90	1	1	1	0.86592
381	3.9369	5	5	90	6.375	1	1	0.95807
382	3.9369	10	10	90	6.375	-1	1	0.88213
383	3.9369	5	5	90	5.0313	-1	1	0.85758
384	3.9369	5	5	0	3.6875	-1	1	0.93205
385	3.9369	10	10	90	1	1	1	0.82405
386	3.9369	5	5	90	6.375	-1	0	1.0993
387	3.9369	10	10	999	1	1	1	0.80718
388	3.9369	5	5	999	3.6875	-1	1	0.86589
389	3.9369	5	5	0	1	1	1	0.88264
390	3.9369	5	5	999	5.0313	1	1	0.86594
391	3.9369	10	10	0	3.6875	1	1	0.81588
392	3.9369	10	10	999	5.0313	1	1	0.83258
393	3.9369	5	5	90	2.3438	1	0	0.89091
394	3.9369	5	5	0	2.3438	1	1	0.93262
395	3.9369	10	10	999	2.3438	-1	1	0.86592
396	3.9369	10	10	0	6.375	1	1	0.90801
397	3.9369	5	5	0	1	1	1	1.1238
398	3.9369	10	10	999	5.0313	1	1	0.94096
399	3.9369	10	10	999	5.0313	-1	1	0.90761
400	3.9369	5	5	0	3.6875	1	1	0.84919
401	3.9369	10	10	0	3.6875	1	1	0.95759
402	3.9369	5	5	90	6.375	1	1	0.83221
403	3.9369	10	10	0	5.0313	-1	1	0.89922
404	3.9369	10	10	90	5.0313	-1	1	0.87383
405	3.9369	10	10	0	3.6875	1	1	0.80759
406	3.9369	5	5	90	3.6875	1	1	0.83215
407	3.9369	5	5	90	3.6875	-1	0	0.76585
408	3.9369	5	5	0	5.0313	1	1	0.89046
409	3.9369	5	5	999	6.375	1	1	0.8826
410	3.9369	5	5	999	2.3438	-1	0	1.1322
411	3.9369	5	5	999	6.375	1	1	0.85758
412	3.9369	10	10	90	6.375	1	1	0.8576
413	3.9369	10	10	999	2.3438	1	1	0.85757
414	3.9369	10	10	90	5.0313	-1	1	0.84921
415	3.9369	10	10	0	6.375	1	1	0.84923
416	3.9369	10	10	999	2.3438	1	1	0.83258
417	3.9369	10	10	999	5.0313	-1	1	0.86585
418	3.9369	10	10	90	5.0313	1	1	0.82414
419	3.9369	5	5	90	1	1	1	1.0413
420	3.9369	5	5	0	6.375	1	1	0.84927
421	3.9369	10	10	999	2.3438	1	1	0.80717
422	3.9369	5	5	90	3.6875	-1	0	0.75761
423	3.9369	5	5	0	5.0313	-1	1	1.3243
424	3.9369	5	5	0	3.6875	-1	1	1.141
425	3.9369	5	5	999	1	-1	0	1.108
426	3.9369	10	10	0	2.3438	1	1	0.82425
427	3.9369	5	5	90	3.6875	1	1	0.84968
428	3.9369	5	5	0	5.0313	-1	1	1.0242
429	3.9369	10	10	0	2.3438	1	1	0.80714
430	3.9369	5	5	90	5.0313	-1	1	1.0159
431	3.9369	10	10	90	1	1	1	0.84095
432	3.9369	5	5	0	5.0313	1	1	0.90801
433	3.9369	10	10	999	3.6875	1	1	0.84922
434	3.9369	5	5	999	3.6875	-1	0	1.0409
435	3.9369	5	5	90	3.6875	1	1	0.8747
436	3.9369	5	5	0	1	-1	1	1.1406
437	3.9369	5	5	999	6.375	-1	1	0.95762
438	3.9369	5	5	0	5.0313	1	1	0.99132
439	3.9369	10	10	999	6.375	-1	1	0.84885
440	3.9369	10	10	999	1	-1	1	0.88261
441	3.9369	5	5	90	3.6875	1	0	0.89047
442	3.9369	10	10	999	2.3438	1	1	0.85765
443	3.9369	10	10	90	5.0313	1	1	0.83218
444	3.9369	10	10	90	5.0313	1	1	0.81591
445	3.9369	5	5	0	1	-1	1	1.1572
446	3.9369	5	5	999	5.0313	-1	1	1.4756
447	3.9369	5	5	90	6.375	1	1	0.92421
448	3.9369	10	10	0	6.375	1	1	0.84971
449	3.9369	10	10	90	6.375	1	1	0.81552
450	3.9369	5	5	999	1	1	1	1.0993
451	3.9369	5	5	0	5.0313	1	1	0.79088
452	3.9369	5	5	0	5.0313	1	1	0.79922
453	3.9369	10	10	999	3.6875	1	1	0.92386
454	3.9369	10	10	90	2.3438	-1	1	0.90759
455	3.9369	10	10	0	2.3438	1	1	0.81586
456	3.9369	10	10	999	1	1	1	0.84136
457	3.9369	10	10	999	2.3438	1	1	0.91547
458	3.9369	5	5	90	5.0313	1	1	0.85753
459	3.9369	5	5	0	5.0313	-1	1	0.9326
460	3.9369	5	5	0	5.0313	1	1	1.1576
461	3.9369	10	10	90	6.375	1	1	0.8329
462	3.9369	10	10	90	1	-1	1	0.92427
463	3.9369	10	10	90	2.3438	-1	1	0.87472
464	3.9369	5	5	0	2.3438	-1	1	0.90799
465	3.9369	10	10	0	5.0313	-1	1	0.87425
466	3.9369	5	5	999	2.3438	-1	1	0.95756
467	3.9369	10	10	90	6.375	-1	1	0.80712
468	3.9369	5	5	999	1	-1	1	1.1243
469	3.9369	5	5	90	1	-1	1	0.94925
470	3.9369	10	10	0	5.0313	-1	1	0.82464
471	3.9369	10	10	90	5.0313	1	1	0.89971
472	3.9369	5	5	90	1	1	0	1.0326
473	3.9369	5	5	999	6.375	1	1	0.8242
474	3.9369	10	10	90	5.0313	1	1	0.79045
475	3.9369	5	5	0	3.6875	1	1	1.316
476	3.9369	10	10	0	3.6875	-1	1	0.85762
477	3.9369	10	10	999	3.6875	-1	1	0.85716
478	3.9369	5	5	0	6.375	1	1	0.98258
479	3.9369	5	5	999	1	-1	1	0.73217
480	3.9369	5	5	90	5.0313	-1	0	0.85761
481	3.9369	5	5	999	5.0313	-1	0	0.75709
482	3.9369	5	5	90	2.3438	-1	0	1.1326
483	3.9369	10	10	0	3.6875	-1	1	0.81591
484	3.9369	5	5	999	5.0313	-1	1	0.94134
485	3.9369	5	5	90	3.6875	1	1	0.98259
486	3.9369	5	5	90	3.6875	-1	1	0.88299
487	3.9369	10	10	999	3.6875	-1	1	0.89132
488	3.9369	10	10	999	6.375	-1	1	0.84089
489	3.9369	10	10	0	6.375	-1	1	0.833
490	3.9369	5	5	999	3.6875	-1	1	1.3243
491	3.9369	5	5	0	6.375	1	0	3.2436
492	3.9369	10	10	0	1	-1	1	0.87423
493	3.9369	5	5	0	5.0313	1	0	0.8409
494	3.9369	5	5	0	3.6875	-1	1	1.0743
495	3.9369	10	10	90	5.0313	-1	1	0.83256
496	3.9369	10	10	999	5.0313	-1	1	0.82386
497	3.9369	5	5	0	3.6875	-1	1	0.8409
498	3.9369	5	5	0	1	-1	1	0.8655
499	3.9369	10	10	999	2.3438	1	1	0.83257
500	3.9369	5	5	0	2.3438	-1	0	1.1239
501	3.9369	5	5	90	6.375	1	1	0.82423
502	3.9369	5	5	90	5.0313	-1	0	0.7826
503	3.9369	10	10	0	6.375	1	1	0.82424
504	3.9369	5	5	90	5.0313	1	1	1.0242
505	3.9369	10	10	0	3.6875	1	1	0.79885
506	3.9369	10	10	0	2.3438	1	1	0.82424
507	3.9369	10	10	0	5.0313	-1	1	0.87432
508	3.9369	5	5	90	2.3438	-1	1	0.93261
509	3.9369	10	10	999	5.0313	1	1	0.84047
510	3.9369	10	10	999	6.375	1	1	0.81587
511	3.9369	10	10	90	3.6875	1	1	0.79922
512	3.9369	10	10	90	1	1	1	0.8242
513	3.9369	10	10	90	1	1	1	0.85758
514	3.9369	10	10	999	3.6875	1	1	0.76586
515	3.9369	5	5	0	2.3438	-1	0	1.1993
516	3.9369	5	5	90	1	-1	0	1.0076
517	3.9369	5	5	90	2.3438	-1	0	1.0413
518	3.9369	5	5	90	3.6875	1	1	1.1988
519	3.9369	5	5	999	2.3438	-1	0	1.1826
520	3.9369	10	10	0	1	1	1	0.86591
521	3.9369	10	10	0	6.375	1	1	0.82425
522	3.9369	10	10	90	3.6875	-1	1	0.88257
523	3.9369	10	10	0	2.3438	-1	1	0.89087
524	3.9369	5	5	0	3.6875	1	1	1.2576
525	3.9369	5	5	0	1	-1	0	0.79926
526	3.9369	5	5	0	5.0313	1	1	0.96633
527	3.9369	5	5	0	5.0313	-1	0	0.89054
528	3.9369	10	10	0	2.3438	1	1	0.92424
529	3.9369	10	10	999	2.3438	-1	1	0.87379
530	3.9369	5	5	90	1	-1	1	0.99095
531	3.9369	5	5	90	5.0313	1	1	0.96593
532	3.9369	5	5	90	2.3438	-1	0	0.81637
533	3.9369	10	10	0	2.3438	1	1	0.89921
534	3.9369	10	10	0	1	1	1	0.79048
535	3.9369	5	5	999	5.0313	-1	1	1.0159
536	3.9369	10	10	0	5.0313	-1	1	0.83216
537	3.9369	5	5	90	2.3438	1	1	0.99091
538	3.9369	10	10	0	3.6875	1	1	0.84922
539	3.9369	10	10	0	2.3438	1	1	0.81629
540	3.9369	10	10	0	1	1	1	0.9914
541	3.9369	10	10	0	5.0313	-1	1	0.88255
542	3.9369	5	5	0	2.3438	1	1	0.83298
543	3.9369	5	5	0	1	-1	0	0.95714
544	3.9369	5	5	90	3.6875	-1	0	0.82426
545	3.9369	5	5	999	2.3438	-1	1	1.2572
546	3.9369	5	5	90	6.375	-1	1	0.88261
547	3.9369	10	10	0	5.0313	-1	1	0.83304
548	3.9369	10	10	90	2.3438	1	1	0.87387
549	3.9369	5	5	0	6.375	-1	1	1.116
550	3.9369	10	10	0	1	-1	1	0.85759
551	3.9369	10	10	0	6.375	1	1	0.88303
552	3.9369	5	5	0	5.0313	-1	0	1.0747
553	3.9369	5	5	0	2.3438	-1	0	0.95758
554	3.9369	10	10	999	1	1	1	0.90761
555	3.9369	5	5	90	5.0313	1	1	0.87416
556	3.9369	10	10	90	2.3438	1	1	0.79924
557	3.9369	5	5	90	1	1	1	0.92421
558	3.9369	10	10	90	3.6875	-1	1	0.90709
559	3.9369	10	10	0	5.0313	1	1	0.82424
560	3.9369	10	10	90	1	1	1	0.8988
561	3.9369	5	5	90	6.375	1	1	1.0243
562	3.9369	5	5	0	3.6875	-1	0	1.0159
563	3.9369	5	5	999	3.6875	-1	1	1.0326
564	3.9369	10	10	999	6.375	-1	1	0.83257
565	3.9369	5	5	999	3.6875	1	1	0.90756
566	3.9369	10	10	0	1	-1	1	0.86594
567	3.9369	5	5	0	2.3438	1	1	0.9155
568	3.9369	10	10	0	5.0313	1	1	0.89093
569	3.9369	10	10	999	1	1	1	0.84088
570	3.9369	10	10	999	3.6875	-1	1	0.86633
571	3.9369	10	10	0	6.375	-1	1	0.82373
572	3.9369	10	10	0	2.3438	1	1	0.97424
573	3.9369	5	5	999	6.375	-1	1	1.1326
574	3.9369	5	5	999	6.375	-1	1	0.94972
575	3.9369	10	10	90	3.6875	1	1	0.79921
576	3.9369	5	5	999	1	-1	0	0.95714
577	3.9369	5	5	90	5.0313	-1	0	0.88256
578	3.9369	5	5	999	2.3438	-1	0	0.84048
579	3.9369	5	5	90	5.0313	-1	0	0.95763
580	3.9369	10	10	90	1	-1	1	0.98264
581	3.9369	5	5	999	1	1	1	1.0664
582	3.9369	5	5	999	2.3438	1	1	0.99927
583	3.9369	5	5	90	2.3438	1	0	0.79086
584	3.9369	5	5	0	6.375	1	0	1.0576
585	3.9369	5	5	90	3.6875	-1	1	0.89922
586	3.9369	10	10	999	6.375	-1	1	0.82426
587	3.9369	5	5	90	5.0313	1	0	0.98252
588	3.9369	5	5	0	6.375	1	1	0.8738
589	3.9369	5	5	999	2.3438	1	1	0.9576
590	3.9369	5	5	999	3.6875	1	0	1.0072
591	3.9369	5	5	0	6.375	1	1	0.79925
592	3.9369	10	10	90	6.375	-1	1	0.90758
593	3.9369	10	10	90	5.0313	1	1	0.79088
594	3.9369	5	5	0	1	-1	0	0.97471
595	3.9369	5	5	0	5.0313	-1	1	0.88198
596	3.9369	5	5	0	6.375	-1	0	0.89924
597	3.9369	5	5	999	6.375	1	1	0.91594
598	3.9369	10	10	999	1	1	1	0.91594
599	3.9369	5	5	90	1	1	1	1.0489
600	3.9369	10	10	90	1	-1	1	0.89926
