# Supplementary material for: Temporal Integration of Motion Streaks in Migraine
Source: Vision (Basel). 2018 Jul 13;2(3):27. doi: 10.3390/vision2030027 (PMC6836222; doi:10.3390/vision2030027)
Supplement: Supplementary file 1 [file vision-02-00027-s001.zip › supplementary information/results/resultsObs18/allResponsesObs18.txt]

1	3.9369	5	5	90	2.3438	1	1	1.9763
2	3.9369	5	5	90	6.375	1	1	1.4415
3	3.9369	5	5	999	1	1	0	1.9595
4	3.9369	5	5	0	5.0313	-1	1	1.3493
5	3.9369	10	10	0	3.6875	1	1	1.2409
6	3.9369	5	5	0	5.0313	1	1	1.3743
7	3.9369	5	5	999	3.6875	-1	1	1.3572
8	3.9369	10	10	999	1	1	1	1.0757
9	3.9369	10	10	0	5.0313	-1	1	0.88255
10	3.9369	5	5	0	5.0313	1	1	0.9326
11	3.9369	10	10	999	1	-1	1	0.89091
12	3.9369	10	10	90	1	1	1	0.90804
13	3.9369	10	10	999	3.6875	1	1	0.89086
14	3.9369	5	5	90	3.6875	1	1	1.0826
15	3.9369	10	10	90	1	-1	1	0.91596
16	3.9369	5	5	90	6.375	-1	1	0.90794
17	3.9369	5	5	999	2.3438	1	1	1.0743
18	3.9369	10	10	90	3.6875	1	1	0.93216
19	3.9369	10	10	90	3.6875	-1	1	0.83258
20	3.9369	10	10	0	6.375	-1	1	0.89045
21	3.9369	5	5	0	6.375	1	1	0.90761
22	3.9369	10	10	90	1	-1	1	0.87428
23	3.9369	5	5	90	5.0313	-1	1	1.0326
24	3.9369	10	10	0	1	-1	1	0.95758
25	3.9369	10	10	90	2.3438	-1	1	0.94884
26	3.9369	10	10	999	6.375	-1	1	0.84924
27	3.9369	10	10	90	6.375	1	1	0.94926
28	3.9369	10	10	999	5.0313	-1	1	0.81587
29	3.9369	5	5	999	3.6875	1	1	0.99092
30	3.9369	5	5	999	6.375	1	0	0.9326
31	3.9369	10	10	0	5.0313	-1	1	0.89089
32	3.9369	5	5	90	3.6875	-1	1	0.98264
33	3.9369	10	10	90	1	1	1	0.90759
34	3.9369	5	5	999	1	1	1	1.0655
35	3.9369	5	5	999	3.6875	1	1	0.89924
36	3.9369	10	10	90	5.0313	1	1	0.84927
37	3.9369	5	5	0	5.0313	1	1	0.89093
38	3.9369	10	10	0	5.0313	-1	1	0.92424
39	3.9369	10	10	0	3.6875	-1	1	1.1239
40	3.9369	10	10	0	6.375	-1	1	0.92427
41	3.9369	10	10	0	2.3438	-1	1	0.86593
42	3.9369	10	10	0	1	-1	1	0.89926
43	3.9369	5	5	90	1	-1	1	1.1331
44	3.9369	10	10	90	6.375	-1	1	0.95763
45	3.9369	10	10	999	1	1	1	0.84137
46	3.9369	10	10	999	6.375	1	1	0.84093
47	3.9369	5	5	0	2.3438	1	1	1.0409
48	3.9369	5	5	90	2.3438	1	1	1.0993
49	3.9369	10	10	0	6.375	1	1	1.0077
50	3.9369	10	10	999	5.0313	1	1	0.93296
51	3.9369	10	10	90	6.375	-1	1	0.86587
52	3.9369	10	10	999	1	-1	1	0.9155
53	3.9369	5	5	90	2.3438	-1	1	1.1906
54	3.9369	5	5	0	6.375	-1	1	0.92429
55	3.9369	5	5	0	1	1	0	1.8645
56	3.9369	5	5	90	5.0313	-1	1	1.041
57	3.9369	10	10	999	1	1	1	0.92425
58	3.9369	5	5	90	5.0313	-1	1	0.90759
59	3.9369	5	5	90	1	-1	1	1.0659
60	3.9369	5	5	999	1	1	1	1.0572
61	3.9369	10	10	90	6.375	1	1	0.97428
62	3.9369	5	5	999	3.6875	1	1	0.97425
63	3.9369	10	10	999	2.3438	-1	1	0.90799
64	3.9369	5	5	0	6.375	-1	1	1.0243
65	3.9369	5	5	999	3.6875	-1	1	0.92383
66	3.9369	5	5	0	3.6875	1	1	0.9826
67	3.9369	5	5	90	6.375	1	1	1.0909
68	3.9369	10	10	999	5.0313	1	1	0.9997
69	3.9369	10	10	90	6.375	-1	1	0.90768
70	3.9369	10	10	999	6.375	1	1	0.84048
71	3.9369	5	5	0	3.6875	1	1	1.0159
72	3.9369	10	10	90	3.6875	-1	1	0.9159
73	3.9369	10	10	0	1	1	1	0.92465
74	3.9369	5	5	0	6.375	-1	1	1.1409
75	3.9369	10	10	0	6.375	1	1	0.90754
76	3.9369	5	5	0	3.6875	1	1	0.97467
77	3.9369	5	5	90	5.0313	-1	1	1.0242
78	3.9369	5	5	0	5.0313	-1	1	1.0576
79	3.9369	5	5	90	6.375	-1	1	0.89971
80	3.9369	10	10	0	1	1	1	0.97422
81	3.9369	5	5	0	6.375	1	1	1.0493
82	3.9369	10	10	0	2.3438	1	1	0.94092
83	3.9369	10	10	0	3.6875	-1	1	0.94092
84	3.9369	10	10	0	1	1	1	0.92414
85	3.9369	10	10	999	1	-1	1	0.84923
86	3.9369	5	5	999	5.0313	-1	1	0.94078
87	3.9369	5	5	0	3.6875	1	1	0.99926
88	3.9369	10	10	0	6.375	-1	1	1.0326
89	3.9369	5	5	999	1	-1	0	1.7588
90	3.9369	10	10	0	5.0313	-1	1	0.89094
91	3.9369	10	10	0	3.6875	1	1	0.88214
92	3.9369	10	10	0	3.6875	-1	1	0.8326
93	3.9369	5	5	999	1	1	1	0.8988
94	3.9369	10	10	999	3.6875	1	1	0.89928
95	3.9369	5	5	999	3.6875	-1	1	0.99884
96	3.9369	10	10	90	1	-1	1	1.0326
97	3.9369	5	5	999	6.375	1	1	0.92421
98	3.9369	10	10	0	2.3438	1	1	1.0163
99	3.9369	5	5	90	3.6875	1	1	1.3993
100	3.9369	5	5	0	2.3438	1	1	1.8196
101	3.9369	5	5	999	5.0313	1	1	1.0159
102	3.9369	5	5	999	1	1	0	2.0578
103	3.9369	5	5	90	5.0313	1	1	1.1076
104	3.9369	10	10	999	1	-1	1	0.89044
105	3.9369	10	10	0	2.3438	-1	1	0.99094
106	3.9369	5	5	999	2.3438	-1	1	0.90717
107	3.9369	10	10	90	2.3438	-1	1	0.9826
108	3.9369	5	5	90	2.3438	1	1	1.0163
109	3.9369	5	5	0	1	-1	1	1.8922
110	3.9369	10	10	90	6.375	-1	1	0.95761
111	3.9369	5	5	90	1	-1	1	0.97427
112	3.9369	10	10	999	3.6875	1	1	0.9497
113	3.9369	10	10	0	2.3438	1	1	0.90807
114	3.9369	10	10	0	5.0313	-1	1	0.84882
115	3.9369	5	5	90	2.3438	1	0	1.4882
116	3.9369	5	5	999	1	1	0	1.6525
117	3.9369	10	10	0	2.3438	1	1	0.95757
118	3.9369	5	5	999	5.0313	-1	1	0.9664
119	3.9369	10	10	0	6.375	1	1	0.86552
120	3.9369	5	5	90	5.0313	1	1	0.99094
121	3.9369	5	5	999	6.375	1	1	0.92427
122	3.9369	5	5	0	3.6875	-1	0	1.2414
123	3.9369	10	10	0	1	-1	1	0.91588
124	3.9369	10	10	0	6.375	1	1	1.0164
125	3.9369	5	5	90	1	1	0	1.2989
126	3.9369	10	10	90	5.0313	1	1	0.94923
127	3.9369	10	10	999	5.0313	-1	1	0.94972
128	3.9369	10	10	999	3.6875	1	1	0.85718
129	3.9369	10	10	0	1	1	1	0.89091
130	3.9369	5	5	999	2.3438	1	1	0.99052
131	3.9369	10	10	999	5.0313	1	1	0.86595
132	3.9369	5	5	0	2.3438	-1	1	1.0076
133	3.9369	5	5	0	2.3438	-1	0	1.4041
134	3.9369	5	5	0	6.375	-1	1	0.94091
135	3.9369	10	10	90	6.375	1	1	0.87427
136	3.9369	5	5	90	2.3438	-1	1	0.89881
137	3.9369	10	10	999	1	-1	1	0.85753
138	3.9369	5	5	90	1	1	1	1.083
139	3.9369	10	10	999	1	-1	1	0.87384
140	3.9369	10	10	999	2.3438	-1	1	0.89926
141	3.9369	5	5	90	5.0313	-1	1	0.93257
142	3.9369	5	5	0	1	1	1	0.95756
143	3.9369	10	10	0	1	1	1	0.94927
144	3.9369	10	10	0	2.3438	-1	1	0.82415
145	3.9369	5	5	90	6.375	1	0	0.85788
146	3.9369	5	5	999	1	-1	1	1.7866
147	3.9369	5	5	0	1	-1	1	1.8242
148	3.9369	10	10	0	5.0313	-1	1	1.2827
149	3.9369	5	5	0	6.375	-1	1	1.3576
150	3.9369	5	5	0	5.0313	-1	1	1.8276
151	3.9369	5	5	0	6.375	1	1	0.96596
152	3.9369	5	5	90	6.375	1	1	0.98257
153	3.9369	5	5	0	3.6875	-1	1	1.1409
154	3.9369	5	5	0	3.6875	1	1	0.97429
155	3.9369	10	10	90	2.3438	-1	1	0.89966
156	3.9369	10	10	999	1	-1	1	0.958
157	3.9369	10	10	90	2.3438	-1	1	0.89055
158	3.9369	10	10	90	1	-1	1	0.8242
159	3.9369	10	10	0	3.6875	1	0	0.90716
160	3.9369	10	10	90	1	-1	1	0.94089
161	3.9369	10	10	999	6.375	-1	1	0.9742
162	3.9369	5	5	0	1	-1	1	1.0076
163	3.9369	5	5	0	5.0313	1	1	0.99096
164	3.9369	5	5	999	6.375	1	1	1.2076
165	3.9369	5	5	999	3.6875	1	1	1.1576
166	3.9369	5	5	999	6.375	1	1	1.1581
167	3.9369	5	5	999	6.375	1	1	1.0159
168	3.9369	5	5	90	1	1	0	1.1914
169	3.9369	10	10	999	3.6875	1	1	0.95761
170	3.9369	5	5	90	2.3438	-1	1	0.98256
171	3.9369	10	10	999	5.0313	-1	1	0.91547
172	3.9369	5	5	90	5.0313	-1	1	0.97427
173	3.9369	10	10	0	6.375	1	1	1.2993
174	3.9369	5	5	999	5.0313	-1	1	1.2914
175	3.9369	10	10	0	3.6875	-1	1	0.99928
176	3.9369	10	10	90	5.0313	1	1	0.87425
177	3.9369	5	5	90	1	-1	0	1.4725
178	3.9369	10	10	90	2.3438	-1	1	0.89092
179	3.9369	10	10	90	1	1	1	0.89873
180	3.9369	10	10	999	1	-1	1	1.0909
181	3.9369	5	5	999	1	1	1	2.0683
182	3.9369	5	5	0	6.375	-1	0	1.2243
183	3.9369	5	5	999	2.3438	-1	1	0.99108
184	3.9369	5	5	999	2.3438	1	1	1.0992
185	3.9369	5	5	90	5.0313	-1	1	1.3072
186	3.9369	5	5	90	2.3438	-1	0	1.711
187	3.9369	5	5	0	5.0313	1	1	1.6474
188	3.9369	10	10	0	3.6875	1	1	0.89093
189	3.9369	10	10	999	5.0313	1	0	0.93261
190	3.9369	5	5	0	3.6875	-1	0	1.9745
191	3.9369	10	10	90	3.6875	1	1	0.99926
192	3.9369	10	10	90	3.6875	1	1	0.91593
193	3.9369	10	10	0	1	1	1	0.92426
194	3.9369	10	10	0	1	1	1	0.89093
195	3.9369	5	5	999	6.375	-1	1	0.89926
196	3.9369	10	10	0	2.3438	1	1	0.94926
197	3.9369	5	5	0	2.3438	1	1	1.7108
198	3.9369	5	5	999	6.375	1	1	0.98257
199	3.9369	5	5	0	6.375	1	1	1.0488
200	3.9369	5	5	999	2.3438	-1	1	0.98263
201	3.9369	10	10	90	2.3438	1	1	0.88256
202	3.9369	5	5	999	3.6875	1	1	0.90805
203	3.9369	10	10	0	5.0313	1	1	0.82427
204	3.9369	10	10	90	5.0313	1	1	0.84088
205	3.9369	5	5	0	5.0313	1	1	0.96593
206	3.9369	5	5	90	3.6875	1	1	0.89886
207	3.9369	5	5	90	2.3438	1	1	0.7409
208	3.9369	10	10	0	3.6875	1	1	0.86591
209	3.9369	5	5	999	1	1	1	1.2489
210	3.9369	5	5	999	5.0313	-1	1	0.89097
211	3.9369	10	10	999	3.6875	-1	1	0.84925
212	3.9369	10	10	999	1	-1	1	0.86552
213	3.9369	10	10	90	6.375	1	1	0.85759
214	3.9369	5	5	999	2.3438	-1	1	0.93254
215	3.9369	5	5	90	5.0313	-1	1	1.0243
216	3.9369	10	10	999	5.0313	1	1	0.85757
217	3.9369	5	5	90	1	-1	0	1.1493
218	3.9369	10	10	0	3.6875	-1	1	0.7825
219	3.9369	10	10	0	1	-1	1	0.9743
220	3.9369	5	5	90	2.3438	-1	1	0.88256
221	3.9369	10	10	999	5.0313	1	1	0.84084
222	3.9369	5	5	90	3.6875	-1	1	0.8659
223	3.9369	5	5	0	5.0313	1	1	1.0081
224	3.9369	10	10	999	6.375	-1	1	0.81546
225	3.9369	5	5	0	2.3438	1	1	1.0161
226	3.9369	10	10	999	6.375	1	1	0.96556
227	3.9369	10	10	0	1	1	1	0.87424
228	3.9369	5	5	90	2.3438	-1	1	1.0076
229	3.9369	10	10	0	6.375	1	1	0.87421
230	3.9369	5	5	999	3.6875	-1	1	0.95751
231	3.9369	10	10	0	5.0313	1	1	0.79884
232	3.9369	10	10	90	2.3438	-1	1	0.80758
233	3.9369	5	5	999	6.375	-1	1	0.91597
234	3.9369	10	10	999	3.6875	1	1	0.87425
235	3.9369	5	5	999	2.3438	1	1	0.99924
236	3.9369	5	5	90	6.375	-1	1	0.87471
237	3.9369	10	10	0	3.6875	1	1	0.96597
238	3.9369	5	5	999	5.0313	-1	1	0.84924
239	3.9369	5	5	999	1	1	0	1.8036
240	3.9369	10	10	90	1	-1	1	0.92427
241	3.9369	10	10	0	1	-1	1	0.84048
242	3.9369	10	10	999	5.0313	1	1	0.81598
243	3.9369	5	5	999	1	1	1	1.0405
244	3.9369	10	10	999	6.375	1	1	0.9326
245	3.9369	10	10	90	2.3438	1	1	0.83217
246	3.9369	5	5	90	1	-1	1	0.95755
247	3.9369	5	5	999	6.375	-1	1	0.91593
248	3.9369	10	10	90	5.0313	1	1	0.84135
249	3.9369	10	10	999	2.3438	1	1	0.88253
250	3.9369	10	10	0	3.6875	1	1	0.82428
251	3.9369	10	10	90	1	-1	1	0.92421
252	3.9369	5	5	0	2.3438	1	1	0.98261
253	3.9369	10	10	0	2.3438	-1	1	0.88257
254	3.9369	10	10	90	6.375	1	1	0.7988
255	3.9369	10	10	0	5.0313	1	1	0.89926
256	3.9369	5	5	0	1	1	0	0.83217
257	3.9369	10	10	999	3.6875	1	1	0.74096
258	3.9369	10	10	999	6.375	-1	1	0.8655
259	3.9369	5	5	90	1	-1	0	1.4877
260	3.9369	5	5	999	2.3438	-1	1	1.066
261	3.9369	10	10	0	5.0313	-1	1	0.87423
262	3.9369	10	10	999	3.6875	-1	1	0.82462
263	3.9369	5	5	0	3.6875	1	1	0.99051
264	3.9369	10	10	90	6.375	1	0	0.86592
265	3.9369	5	5	90	6.375	1	1	0.89922
266	3.9369	5	5	90	5.0313	1	1	1.0742
267	3.9369	5	5	0	2.3438	-1	0	1.0826
268	3.9369	5	5	0	5.0313	-1	1	1.0576
269	3.9369	5	5	999	6.375	1	1	0.833
270	3.9369	5	5	0	5.0313	1	1	0.89923
271	3.9369	5	5	999	5.0313	-1	1	0.94932
272	3.9369	10	10	90	3.6875	1	1	0.83253
273	3.9369	10	10	999	5.0313	-1	1	0.8576
274	3.9369	5	5	0	3.6875	-1	1	0.90755
275	3.9369	10	10	90	1	1	1	0.86595
276	3.9369	10	10	0	3.6875	1	1	0.82469
277	3.9369	5	5	90	3.6875	-1	1	0.85758
278	3.9369	10	10	90	1	-1	1	0.93255
279	3.9369	10	10	90	2.3438	1	1	0.91592
280	3.9369	5	5	999	2.3438	-1	1	0.88216
281	3.9369	5	5	999	3.6875	1	1	0.94089
282	3.9369	10	10	0	6.375	-1	1	0.80714
283	3.9369	10	10	999	1	-1	1	0.85762
284	3.9369	5	5	90	5.0313	1	1	0.85748
285	3.9369	5	5	0	6.375	1	1	1.0414
286	3.9369	5	5	999	5.0313	-1	1	0.88215
287	3.9369	5	5	90	3.6875	-1	1	0.94934
288	3.9369	5	5	999	1	1	1	1.0826
289	3.9369	10	10	90	6.375	1	1	0.91591
290	3.9369	5	5	0	1	-1	0	1.166
291	3.9369	5	5	90	1	-1	0	1.2663
292	3.9369	5	5	999	3.6875	1	1	0.99098
293	3.9369	10	10	0	1	1	1	0.89091
294	3.9369	10	10	0	6.375	1	1	0.85759
295	3.9369	5	5	0	6.375	1	1	0.98216
296	3.9369	10	10	999	2.3438	-1	1	0.85759
297	3.9369	10	10	999	2.3438	-1	1	0.86596
298	3.9369	5	5	90	5.0313	-1	1	0.96588
299	3.9369	10	10	90	6.375	1	1	0.92422
300	3.9369	5	5	999	2.3438	1	1	0.94929
301	3.9369	10	10	999	2.3438	1	1	0.82459
302	3.9369	5	5	0	3.6875	-1	1	1.2994
303	3.9369	10	10	90	6.375	1	1	0.82423
304	3.9369	5	5	999	6.375	-1	1	0.8905
305	3.9369	5	5	999	3.6875	1	1	0.93262
306	3.9369	5	5	0	1	-1	0	1.725
307	3.9369	5	5	90	5.0313	1	1	1.091
308	3.9369	10	10	0	2.3438	1	1	0.83255
309	3.9369	5	5	90	3.6875	-1	1	0.96636
310	3.9369	5	5	0	3.6875	-1	1	1.3156
311	3.9369	5	5	999	2.3438	1	1	0.90757
312	3.9369	5	5	999	3.6875	1	1	1.0155
313	3.9369	10	10	90	2.3438	-1	1	0.88257
314	3.9369	10	10	999	2.3438	-1	1	0.93216
315	3.9369	10	10	999	2.3438	1	1	0.90761
316	3.9369	10	10	90	3.6875	-1	1	0.80714
317	3.9369	5	5	0	6.375	1	1	1.391
318	3.9369	5	5	0	2.3438	1	1	1.1909
319	3.9369	5	5	90	3.6875	1	1	0.97425
320	3.9369	10	10	999	3.6875	-1	1	0.83214
321	3.9369	10	10	90	5.0313	1	1	0.76593
322	3.9369	10	10	90	5.0313	-1	1	0.79045
323	3.9369	10	10	999	3.6875	1	1	0.81592
324	3.9369	10	10	90	3.6875	-1	1	0.8238
325	3.9369	10	10	0	1	-1	0	0.81581
326	3.9369	5	5	90	1	-1	0	1.1909
327	3.9369	5	5	90	6.375	-1	1	0.99922
328	3.9369	5	5	999	5.0313	1	1	0.91586
329	3.9369	5	5	999	6.375	-1	1	0.8738
330	3.9369	5	5	90	1	-1	1	1.4821
331	3.9369	5	5	0	1	-1	1	0.98257
332	3.9369	5	5	90	3.6875	-1	1	0.87423
333	3.9369	10	10	90	6.375	1	1	0.85794
334	3.9369	5	5	999	5.0313	1	1	0.97474
335	3.9369	10	10	90	5.0313	-1	1	0.82418
336	3.9369	5	5	90	5.0313	-1	1	0.9326
337	3.9369	10	10	0	6.375	-1	1	0.77384
338	3.9369	5	5	90	1	1	0	0.73259
339	3.9369	10	10	90	6.375	-1	1	0.75755
340	3.9369	10	10	0	2.3438	1	1	0.86589
341	3.9369	10	10	999	3.6875	1	0	0.79082
342	3.9369	10	10	999	2.3438	-1	1	0.80716
343	3.9369	10	10	999	5.0313	-1	1	0.99965
344	3.9369	10	10	999	5.0313	-1	1	2.0341
345	3.9369	5	5	90	2.3438	1	0	1.4213
346	3.9369	10	10	90	3.6875	-1	1	0.89923
347	3.9369	5	5	999	1	-1	1	1.3665
348	3.9369	5	5	0	5.0313	-1	1	0.88256
349	3.9369	10	10	90	2.3438	-1	1	0.84885
350	3.9369	10	10	0	3.6875	-1	1	0.81594
351	3.9369	5	5	999	5.0313	-1	1	0.85755
352	3.9369	10	10	90	1	-1	1	0.8076
353	3.9369	5	5	90	6.375	-1	1	0.79882
354	3.9369	10	10	90	6.375	-1	1	0.80756
355	3.9369	5	5	0	5.0313	-1	1	0.84879
356	3.9369	5	5	0	1	-1	1	1.0242
357	3.9369	10	10	999	3.6875	-1	1	0.87425
358	3.9369	10	10	999	2.3438	1	1	0.93262
359	3.9369	5	5	90	3.6875	1	1	0.88264
360	3.9369	5	5	0	2.3438	1	1	0.91628
361	3.9369	10	10	90	5.0313	1	1	0.87473
362	3.9369	5	5	0	6.375	-1	1	0.92419
363	3.9369	5	5	0	1	-1	1	1.1493
364	3.9369	5	5	90	1	-1	1	1.0076
365	3.9369	10	10	999	6.375	-1	1	0.8409
366	3.9369	5	5	90	2.3438	-1	1	0.90755
367	3.9369	10	10	999	2.3438	1	1	0.84884
368	3.9369	5	5	999	2.3438	-1	1	0.91591
369	3.9369	10	10	999	6.375	1	1	0.85712
370	3.9369	5	5	0	2.3438	-1	1	0.83252
371	3.9369	5	5	0	2.3438	-1	1	0.982
372	3.9369	10	10	90	5.0313	-1	1	0.89088
373	3.9369	5	5	0	5.0313	-1	1	0.84091
374	3.9369	10	10	90	3.6875	1	1	0.87424
375	3.9369	10	10	999	5.0313	-1	1	0.85799
376	3.9369	5	5	0	2.3438	-1	1	1.2498
377	3.9369	5	5	999	1	-1	1	1.3243
378	3.9369	10	10	0	2.3438	1	1	0.95762
379	3.9369	10	10	999	5.0313	-1	1	0.79048
380	3.9369	10	10	999	2.3438	1	1	0.84091
381	3.9369	10	10	0	5.0313	1	0	0.69043
382	3.9369	5	5	999	2.3438	1	1	0.92422
383	3.9369	10	10	999	5.0313	1	1	0.82426
384	3.9369	5	5	90	1	1	1	1.283
385	3.9369	5	5	999	5.0313	-1	1	0.91578
386	3.9369	5	5	999	3.6875	-1	1	1.0743
387	3.9369	5	5	90	6.375	-1	0	0.65754
388	3.9369	10	10	90	2.3438	1	1	0.79919
389	3.9369	5	5	0	6.375	-1	1	0.96592
390	3.9369	10	10	0	2.3438	-1	1	1.0655
391	3.9369	5	5	999	6.375	-1	1	1.1992
392	3.9369	10	10	999	1	1	1	1.4541
393	3.9369	5	5	90	6.375	1	1	1.0826
394	3.9369	5	5	999	5.0313	1	1	0.95763
395	3.9369	5	5	0	2.3438	-1	0	1.7311
396	3.9369	10	10	999	3.6875	1	1	0.89929
397	3.9369	5	5	90	6.375	-1	1	0.92418
398	3.9369	10	10	0	3.6875	-1	1	0.91596
399	3.9369	10	10	90	2.3438	1	1	0.89926
400	3.9369	10	10	90	3.6875	-1	1	0.87422
401	3.9369	10	10	0	6.375	-1	1	0.84882
402	3.9369	5	5	999	1	1	1	1.0493
403	3.9369	5	5	999	3.6875	1	1	1.0238
404	3.9369	10	10	90	6.375	1	1	0.91591
405	3.9369	5	5	90	1	-1	0	1.141
406	3.9369	5	5	999	6.375	-1	0	0.75755
407	3.9369	5	5	0	1	-1	0	1.6011
408	3.9369	10	10	0	3.6875	1	1	0.79086
409	3.9369	5	5	999	6.375	1	1	0.94089
410	3.9369	10	10	999	2.3438	-1	1	0.87421
411	3.9369	10	10	999	6.375	1	1	0.89924
412	3.9369	10	10	90	3.6875	1	0	0.8493
413	3.9369	5	5	90	2.3438	1	1	1.8968
414	3.9369	10	10	999	3.6875	1	1	0.87425
415	3.9369	5	5	999	5.0313	1	1	0.85758
416	3.9369	10	10	90	5.0313	-1	1	0.90764
417	3.9369	5	5	0	2.3438	-1	0	1.8132
418	3.9369	10	10	999	1	-1	1	0.82415
419	3.9369	5	5	90	6.375	-1	1	0.89089
420	3.9369	10	10	999	3.6875	-1	1	0.78253
421	3.9369	5	5	0	1	-1	1	0.79094
422	3.9369	10	10	90	5.0313	-1	1	0.80755
423	3.9369	10	10	999	6.375	-1	1	0.77383
424	3.9369	5	5	90	6.375	-1	1	0.84085
425	3.9369	10	10	0	6.375	-1	1	0.7821
426	3.9369	10	10	0	1	-1	1	0.79089
427	3.9369	10	10	0	6.375	1	1	0.86548
428	3.9369	5	5	999	5.0313	1	1	0.90757
429	3.9369	5	5	0	1	1	0	1.141
430	3.9369	5	5	90	6.375	-1	1	0.87429
431	3.9369	5	5	90	3.6875	-1	1	0.99929
432	3.9369	10	10	0	2.3438	1	1	0.94048
433	3.9369	10	10	0	3.6875	-1	1	0.80758
434	3.9369	5	5	90	5.0313	1	1	0.94926
435	3.9369	5	5	999	5.0313	-1	1	0.88261
436	3.9369	5	5	0	1	-1	0	1.158
437	3.9369	10	10	0	3.6875	1	1	0.84096
438	3.9369	5	5	90	3.6875	-1	1	1.0742
439	3.9369	10	10	0	2.3438	-1	1	0.9243
440	3.9369	5	5	0	2.3438	-1	1	1.4862
441	3.9369	5	5	999	5.0313	1	1	0.87426
442	3.9369	10	10	999	1	-1	1	0.86585
443	3.9369	10	10	0	3.6875	-1	1	0.89098
444	3.9369	5	5	90	1	1	0	0.87422
445	3.9369	5	5	999	3.6875	-1	1	0.88253
446	3.9369	5	5	90	3.6875	-1	1	0.84924
447	3.9369	10	10	90	1	1	1	0.95799
448	3.9369	10	10	0	1	-1	1	0.86546
449	3.9369	10	10	0	1	1	1	0.88258
450	3.9369	5	5	0	2.3438	1	1	0.9905
451	3.9369	5	5	0	3.6875	1	1	0.9576
452	3.9369	10	10	0	2.3438	-1	1	1.1414
453	3.9369	10	10	999	2.3438	-1	1	0.98225
454	3.9369	10	10	90	1	-1	1	0.83258
455	3.9369	5	5	999	1	1	1	1.1826
456	3.9369	5	5	999	3.6875	-1	1	0.94087
457	3.9369	10	10	90	1	-1	1	1.4383
458	3.9369	10	10	999	6.375	-1	1	0.8909
459	3.9369	5	5	0	3.6875	1	1	0.8905
460	3.9369	10	10	999	1	-1	1	0.81587
461	3.9369	10	10	90	2.3438	-1	1	0.6738
462	3.9369	10	10	999	1	-1	1	0.83263
463	3.9369	5	5	90	2.3438	1	1	1.0243
464	3.9369	5	5	0	2.3438	-1	1	0.89965
465	3.9369	10	10	90	3.6875	1	1	0.96627
466	3.9369	10	10	999	2.3438	1	1	0.90765
467	3.9369	10	10	90	1	-1	1	0.82421
468	3.9369	5	5	0	1	-1	1	1.9033
469	3.9369	10	10	0	1	1	1	0.84924
470	3.9369	10	10	0	5.0313	1	1	0.81545
471	3.9369	5	5	0	3.6875	-1	0	1.3909
472	3.9369	10	10	90	3.6875	1	1	0.841
473	3.9369	5	5	90	5.0313	1	1	0.87377
474	3.9369	10	10	0	1	-1	1	0.92428
475	3.9369	10	10	0	6.375	1	1	0.86546
476	3.9369	5	5	90	5.0313	-1	1	0.89083
477	3.9369	10	10	90	6.375	1	1	0.8326
478	3.9369	5	5	999	2.3438	-1	1	0.84922
479	3.9369	5	5	0	5.0313	1	1	0.8325
480	3.9369	10	10	0	5.0313	1	1	0.83252
481	3.9369	10	10	999	1	1	1	0.79926
482	3.9369	10	10	999	2.3438	-1	1	0.8576
483	3.9369	10	10	0	5.0313	1	1	0.83214
484	3.9369	5	5	999	2.3438	1	1	0.99095
485	3.9369	5	5	90	3.6875	1	1	0.84887
486	3.9369	10	10	90	1	-1	1	0.85761
487	3.9369	10	10	0	6.375	1	1	0.91588
488	3.9369	10	10	90	3.6875	-1	1	0.82422
489	3.9369	10	10	999	5.0313	-1	1	0.96591
490	3.9369	5	5	90	3.6875	1	1	1.1076
491	3.9369	10	10	0	2.3438	-1	1	0.84131
492	3.9369	5	5	0	3.6875	1	1	0.98221
493	3.9369	5	5	999	2.3438	-1	0	1.3881
494	3.9369	5	5	999	6.375	-1	1	0.87414
495	3.9369	10	10	999	5.0313	1	1	0.91587
496	3.9369	5	5	90	2.3438	1	1	1.0909
497	3.9369	10	10	90	5.0313	1	1	1.0164
498	3.9369	5	5	0	1	1	1	1.0576
499	3.9369	5	5	90	2.3438	1	1	0.89091
500	3.9369	10	10	90	5.0313	-1	1	0.8076
501	3.9369	10	10	90	5.0313	1	1	0.8155
502	3.9369	5	5	999	2.3438	1	1	0.97429
503	3.9369	10	10	90	5.0313	-1	1	0.8738
504	3.9369	10	10	0	5.0313	-1	1	0.89922
505	3.9369	5	5	0	3.6875	-1	1	0.89922
506	3.9369	10	10	999	2.3438	1	1	0.85801
507	3.9369	10	10	999	6.375	1	1	0.78254
508	3.9369	10	10	999	5.0313	1	1	0.90803
509	3.9369	5	5	999	3.6875	-1	1	0.87381
510	3.9369	10	10	0	6.375	-1	1	0.84927
511	3.9369	10	10	90	5.0313	-1	1	0.80716
512	3.9369	5	5	90	3.6875	1	1	1.0327
513	3.9369	10	10	999	3.6875	1	1	0.95763
514	3.9369	5	5	999	6.375	1	1	1.0497
515	3.9369	10	10	999	5.0313	-1	1	1.366
516	3.9369	5	5	0	2.3438	1	1	0.99096
517	3.9369	10	10	90	1	-1	1	0.83214
518	3.9369	10	10	999	2.3438	-1	1	0.90759
519	3.9369	5	5	90	1	-1	1	1.066
520	3.9369	5	5	0	6.375	1	1	1.1159
521	3.9369	5	5	0	5.0313	1	0	1.5421
522	3.9369	5	5	90	5.0313	-1	1	0.89924
523	3.9369	10	10	90	6.375	-1	1	0.81588
524	3.9369	5	5	999	1	-1	1	0.90711
525	3.9369	5	5	0	1	1	0	1.316
526	3.9369	5	5	999	1	1	1	1.3323
527	3.9369	10	10	0	2.3438	1	1	0.90761
528	3.9369	5	5	0	5.0313	-1	1	1.0155
529	3.9369	5	5	0	3.6875	-1	1	1.0326
530	3.9369	10	10	90	3.6875	1	1	0.84091
531	3.9369	5	5	0	6.375	1	1	1.6036
532	3.9369	5	5	999	1	-1	0	1.3327
533	3.9369	10	10	90	2.3438	1	0	1.0159
534	3.9369	10	10	999	3.6875	1	1	0.89968
535	3.9369	5	5	0	6.375	-1	1	0.92423
536	3.9369	10	10	0	5.0313	-1	1	0.94901
537	3.9369	5	5	0	3.6875	1	0	0.93252
538	3.9369	5	5	90	2.3438	-1	1	1.0155
539	3.9369	5	5	999	6.375	1	1	0.9409
540	3.9369	10	10	999	6.375	-1	1	0.83253
541	3.9369	10	10	999	1	-1	1	0.83254
542	3.9369	10	10	0	2.3438	-1	1	0.8659
543	3.9369	10	10	90	3.6875	-1	1	0.76591
544	3.9369	5	5	90	3.6875	-1	1	0.88259
545	3.9369	10	10	999	6.375	1	1	0.81592
546	3.9369	10	10	90	2.3438	1	0	0.84094
547	3.9369	10	10	90	2.3438	1	1	0.79964
548	3.9369	10	10	90	2.3438	1	1	1.2076
549	3.9369	5	5	999	3.6875	-1	1	1.2159
550	3.9369	10	10	90	3.6875	1	1	0.90752
551	3.9369	5	5	0	6.375	1	1	0.92428
552	3.9369	10	10	0	5.0313	1	1	1.1243
553	3.9369	10	10	0	5.0313	1	1	1.1909
554	3.9369	5	5	90	6.375	-1	1	0.88258
555	3.9369	5	5	90	6.375	-1	1	0.90805
556	3.9369	5	5	90	3.6875	1	1	0.89098
557	3.9369	10	10	999	6.375	1	1	0.81585
558	3.9369	5	5	90	6.375	-1	1	0.84089
559	3.9369	5	5	999	3.6875	-1	1	1.0993
560	3.9369	10	10	90	2.3438	1	1	0.82418
561	3.9369	5	5	999	5.0313	1	1	0.89094
562	3.9369	5	5	0	6.375	-1	1	1.0572
563	3.9369	10	10	999	2.3438	1	1	0.89926
564	3.9369	10	10	90	6.375	-1	1	0.82425
565	3.9369	10	10	90	1	-1	1	0.79927
566	3.9369	5	5	90	5.0313	1	1	0.91633
567	3.9369	10	10	0	2.3438	1	1	0.81596
568	3.9369	10	10	999	3.6875	1	1	0.80758
569	3.9369	5	5	999	2.3438	-1	1	0.95755
570	3.9369	10	10	999	3.6875	-1	1	0.79089
571	3.9369	5	5	0	2.3438	-1	1	1.266
572	3.9369	10	10	0	6.375	-1	0	0.79088
573	3.9369	5	5	999	6.375	1	1	0.92428
574	3.9369	10	10	0	5.0313	1	1	0.87418
575	3.9369	5	5	0	1	-1	0	1.1659
576	3.9369	5	5	0	1	1	1	0.5332
577	3.9369	10	10	0	6.375	1	1	0.80761
578	3.9369	10	10	90	2.3438	-1	1	0.73253
579	3.9369	10	10	90	5.0313	-1	1	0.89919
580	3.9369	5	5	999	5.0313	1	1	0.95758
581	3.9369	5	5	0	3.6875	-1	1	1.041
582	3.9369	5	5	90	3.6875	-1	1	0.87418
583	3.9369	10	10	90	3.6875	-1	1	0.79088
584	3.9369	5	5	999	5.0313	-1	1	0.87374
585	3.9369	10	10	999	6.375	-1	1	0.80763
586	3.9369	5	5	90	1	1	1	0.94087
587	3.9369	10	10	0	5.0313	-1	1	0.8159
588	3.9369	5	5	0	5.0313	1	0	1.2243
589	3.9369	10	10	999	6.375	-1	1	0.80756
590	3.9369	5	5	999	2.3438	-1	1	0.89927
591	3.9369	10	10	90	5.0313	1	0	0.64083
592	3.9369	10	10	90	3.6875	1	1	0.85754
593	3.9369	5	5	90	2.3438	-1	1	0.94093
594	3.9369	10	10	90	5.0313	-1	1	0.90759
595	3.9369	5	5	90	2.3438	1	1	0.96637
596	3.9369	10	10	999	6.375	1	1	1.166
597	3.9369	10	10	0	3.6875	-1	1	1.266
598	3.9369	10	10	999	2.3438	1	1	1.1909
599	3.9369	5	5	90	6.375	1	1	1.0659
600	3.9369	5	5	0	5.0313	1	1	0.87428
