# Supplementary material for: Temporal Integration of Motion Streaks in Migraine
Source: Vision (Basel). 2018 Jul 13;2(3):27. doi: 10.3390/vision2030027 (PMC6836222; doi:10.3390/vision2030027)
Supplement: Supplementary file 1 [file vision-02-00027-s001.zip › supplementary information/results/resultsObs19/allResponsesObs19.txt]

1	3.9369	5	5	90	6.375	-1	1	1.2877
2	3.9369	5	5	0	1	-1	0	1.3429
3	3.9369	10	10	999	2.3438	-1	1	1.3077
4	3.9369	10	10	90	1	1	1	1.0425
5	3.9369	10	10	999	6.375	-1	1	1.0744
6	3.9369	5	5	999	6.375	1	1	2.6803
7	3.9369	5	5	0	6.375	1	0	2.7374
8	3.9369	5	5	0	3.6875	1	0	1.8165
9	3.9369	10	10	90	1	-1	1	1.4528
10	3.9369	5	5	999	6.375	-1	1	1.0993
11	3.9369	10	10	90	2.3438	-1	1	1.1326
12	3.9369	10	10	999	3.6875	-1	1	1.166
13	3.9369	5	5	999	6.375	-1	1	1.1743
14	3.9369	5	5	90	1	-1	1	1.9656
15	3.9369	10	10	90	1	-1	1	1.1576
16	3.9369	5	5	999	3.6875	-1	0	3.0124
17	3.9369	10	10	0	2.3438	1	1	1.166
18	3.9369	5	5	90	3.6875	1	1	1.816
19	3.9369	5	5	999	3.6875	-1	1	1.266
20	3.9369	5	5	90	6.375	-1	1	1.266
21	3.9369	5	5	999	1	1	0	1.8865
22	3.9369	10	10	999	2.3438	-1	1	1.1076
23	3.9369	5	5	999	5.0313	1	0	1.7909
24	3.9369	10	10	999	2.3438	1	1	1.1076
25	3.9369	10	10	0	6.375	-1	1	1.0659
26	3.9369	5	5	90	6.375	-1	1	1.7452
27	3.9369	5	5	90	2.3438	-1	1	1.704
28	3.9369	10	10	999	6.375	1	1	1.1159
29	3.9369	5	5	90	2.3438	-1	0	1.9481
30	3.9369	5	5	999	1	1	0	1.7659
31	3.9369	5	5	0	3.6875	1	0	1.8842
32	3.9369	10	10	0	1	-1	1	1.3577
33	3.9369	5	5	0	1	1	1	1.5405
34	3.9369	10	10	90	2.3438	-1	1	1.0409
35	3.9369	5	5	999	1	1	0	2.0341
36	3.9369	10	10	90	1	-1	1	1.0326
37	3.9369	10	10	90	3.6875	-1	1	1.0909
38	3.9369	5	5	90	6.375	-1	1	1.3577
39	3.9369	5	5	999	5.0313	1	0	1.5322
40	3.9369	10	10	0	2.3438	1	1	1.1993
41	3.9369	10	10	999	1	1	1	1.1659
42	3.9369	5	5	90	3.6875	1	1	1.7064
43	3.9369	5	5	999	6.375	-1	1	1.7334
44	3.9369	10	10	90	1	1	1	1.0072
45	3.9369	5	5	90	6.375	1	0	1.5939
46	3.9369	5	5	90	2.3438	-1	0	1.6463
47	3.9369	10	10	999	3.6875	1	1	1.0743
48	3.9369	5	5	0	3.6875	-1	0	1.2405
49	3.9369	10	10	90	1	-1	1	1.0576
50	3.9369	10	10	90	2.3438	-1	1	1.0664
51	3.9369	10	10	999	5.0313	-1	1	1.0164
52	3.9369	5	5	999	5.0313	1	0	1.6802
53	3.9369	5	5	0	1	1	1	1.7139
54	3.9369	5	5	0	5.0313	-1	0	1.5461
55	3.9369	10	10	999	6.375	-1	1	1.0243
56	3.9369	10	10	90	2.3438	-1	1	1.0159
57	3.9369	10	10	90	3.6875	1	1	0.96595
58	3.9369	10	10	90	1	-1	1	1.0664
59	3.9369	10	10	999	1	1	1	1.0497
60	3.9369	10	10	90	5.0313	-1	1	1.0076
61	3.9369	10	10	0	3.6875	1	1	1.0326
62	3.9369	10	10	90	3.6875	-1	1	1.0159
63	3.9369	5	5	999	6.375	-1	1	1.2743
64	3.9369	5	5	90	1	-1	0	1.5473
65	3.9369	10	10	999	1	-1	1	1.0243
66	3.9369	5	5	0	1	1	0	1.6809
67	3.9369	10	10	0	3.6875	1	1	0.95754
68	3.9369	5	5	90	2.3438	-1	0	1.7445
69	3.9369	5	5	999	1	-1	1	1.9068
70	3.9369	5	5	999	5.0313	-1	1	1.0076
71	3.9369	5	5	90	1	-1	1	1.1743
72	3.9369	5	5	999	3.6875	-1	1	1.291
73	3.9369	5	5	90	5.0313	-1	0	1.5972
74	3.9369	10	10	0	1	1	1	1.0909
75	3.9369	10	10	999	1	1	1	0.99085
76	3.9369	5	5	90	2.3438	1	0	1.6916
77	3.9369	5	5	0	1	1	1	1.6602
78	3.9369	10	10	999	2.3438	1	1	1.0159
79	3.9369	10	10	999	1	-1	1	1.1077
80	3.9369	10	10	999	3.6875	-1	1	1.0493
81	3.9369	5	5	999	3.6875	-1	1	1.2243
82	3.9369	5	5	90	3.6875	1	0	1.5981
83	3.9369	5	5	0	5.0313	1	0	1.2077
84	3.9369	5	5	0	3.6875	-1	0	1.5667
85	3.9369	5	5	999	6.375	1	1	1.366
86	3.9369	5	5	90	5.0313	1	0	1.6627
87	3.9369	5	5	999	2.3438	-1	1	1.2665
88	3.9369	5	5	0	5.0313	-1	1	1.2905
89	3.9369	10	10	999	6.375	-1	1	1.1326
90	3.9369	5	5	999	3.6875	-1	1	1.3978
91	3.9369	10	10	0	6.375	-1	1	0.98252
92	3.9369	10	10	0	1	-1	1	1.1409
93	3.9369	5	5	0	6.375	-1	1	1.5432
94	3.9369	5	5	90	3.6875	1	0	1.4936
95	3.9369	10	10	90	2.3438	-1	1	1.0077
96	3.9369	10	10	999	1	-1	1	1.0405
97	3.9369	5	5	0	1	-1	1	1.1743
98	3.9369	5	5	0	1	1	0	1.1076
99	3.9369	10	10	90	6.375	-1	1	0.97426
100	3.9369	5	5	90	6.375	1	1	0.99928
101	3.9369	10	10	0	6.375	-1	1	1.0493
102	3.9369	5	5	0	5.0313	1	0	1.7267
103	3.9369	5	5	999	3.6875	1	1	1.5777
104	3.9369	5	5	999	6.375	-1	1	1.1327
105	3.9369	10	10	999	6.375	1	1	0.89921
106	3.9369	5	5	999	5.0313	-1	1	1.0405
107	3.9369	5	5	0	6.375	-1	1	1.1743
108	3.9369	10	10	90	6.375	-1	1	1.0242
109	3.9369	10	10	0	3.6875	-1	1	0.9995
110	3.9369	10	10	999	5.0313	-1	1	1.1243
111	3.9369	5	5	90	2.3438	-1	1	1.3244
112	3.9369	10	10	999	2.3438	1	1	0.99092
113	3.9369	5	5	0	1	-1	1	1.3977
114	3.9369	5	5	0	5.0313	1	1	1.166
115	3.9369	5	5	90	5.0313	1	0	1.3494
116	3.9369	5	5	90	3.6875	1	1	1.1243
117	3.9369	5	5	90	2.3438	1	1	1.7032
118	3.9369	10	10	90	3.6875	-1	1	1.041
119	3.9369	10	10	90	6.375	1	1	1.016
120	3.9369	10	10	90	6.375	1	1	0.99975
121	3.9369	10	10	90	6.375	1	1	1.0409
122	3.9369	5	5	999	3.6875	-1	1	1.0993
123	3.9369	5	5	90	1	-1	1	1.6755
124	3.9369	10	10	0	3.6875	1	1	0.99094
125	3.9369	5	5	999	6.375	-1	0	1.8763
126	3.9369	5	5	999	5.0313	-1	0	1.6011
127	3.9369	10	10	90	6.375	1	1	1.0826
128	3.9369	5	5	0	5.0313	1	1	1.6868
129	3.9369	5	5	90	6.375	1	0	1.3493
130	3.9369	5	5	0	2.3438	-1	1	1.4952
131	3.9369	10	10	0	2.3438	1	1	1.058
132	3.9369	5	5	999	5.0313	-1	1	1.1076
133	3.9369	10	10	0	3.6875	1	1	1.216
134	3.9369	10	10	90	3.6875	1	1	1.066
135	3.9369	10	10	0	2.3438	1	1	1.0077
136	3.9369	5	5	0	5.0313	1	0	1.3744
137	3.9369	5	5	999	6.375	-1	0	2.1299
138	3.9369	5	5	90	2.3438	1	1	1.674
139	3.9369	5	5	999	6.375	-1	0	2.2465
140	3.9369	5	5	0	1	-1	1	1.3076
141	3.9369	5	5	90	5.0313	-1	1	1.7624
142	3.9369	10	10	90	6.375	-1	1	0.88258
143	3.9369	10	10	0	6.375	1	1	0.94974
144	3.9369	10	10	90	5.0313	-1	1	1.016
145	3.9369	10	10	90	2.3438	-1	1	1.0743
146	3.9369	5	5	90	5.0313	1	1	2.1602
147	3.9369	10	10	0	1	1	1	1.8224
148	3.9369	10	10	999	2.3438	1	1	0.98259
149	3.9369	10	10	90	3.6875	-1	1	1.0159
150	3.9369	10	10	0	3.6875	-1	1	1.0743
151	3.9369	5	5	90	6.375	1	0	1.2248
152	3.9369	5	5	0	2.3438	-1	1	1.5402
153	3.9369	10	10	90	5.0313	-1	1	0.91636
154	3.9369	10	10	999	2.3438	-1	1	0.89927
155	3.9369	10	10	999	6.375	1	0	0.90757
156	3.9369	10	10	90	3.6875	1	1	0.91598
157	3.9369	5	5	0	1	1	1	1.5951
158	3.9369	5	5	90	6.375	1	1	1.7036
159	3.9369	10	10	0	2.3438	-1	1	1.0743
160	3.9369	10	10	0	6.375	-1	1	1.3405
161	3.9369	10	10	999	1	-1	0	1.4766
162	3.9369	5	5	0	6.375	1	1	3.0703
163	3.9369	10	10	999	1	-1	1	1.0164
164	3.9369	10	10	999	6.375	1	1	1.141
165	3.9369	5	5	999	2.3438	1	1	2.4521
166	3.9369	10	10	999	3.6875	-1	1	0.98264
167	3.9369	10	10	999	6.375	1	1	1.0326
168	3.9369	5	5	0	3.6875	1	0	1.7262
169	3.9369	5	5	90	3.6875	-1	1	1.694
170	3.9369	10	10	90	5.0313	1	1	0.97431
171	3.9369	5	5	90	1	-1	1	2.317
172	3.9369	10	10	999	6.375	1	1	0.94929
173	3.9369	10	10	999	3.6875	-1	1	0.97378
174	3.9369	5	5	90	3.6875	-1	1	1.6877
175	3.9369	5	5	999	2.3438	1	1	1.066
176	3.9369	5	5	90	1	-1	1	1.2076
177	3.9369	10	10	0	6.375	1	1	0.9581
178	3.9369	5	5	90	3.6875	1	1	1.091
179	3.9369	10	10	999	2.3438	-1	1	0.94926
180	3.9369	10	10	999	5.0313	1	1	0.94136
181	3.9369	10	10	0	3.6875	-1	0	0.79887
182	3.9369	5	5	0	1	-1	0	1.1493
183	3.9369	10	10	999	5.0313	1	1	0.87426
184	3.9369	5	5	90	5.0313	1	0	1.0993
185	3.9369	5	5	999	5.0313	1	1	1.5086
186	3.9369	5	5	90	1	1	0	1.2576
187	3.9369	5	5	0	6.375	1	1	1.0831
188	3.9369	5	5	999	3.6875	1	1	1.8367
189	3.9369	10	10	999	1	-1	1	1.0493
190	3.9369	10	10	999	5.0313	1	1	0.9576
191	3.9369	10	10	999	3.6875	1	1	1.0414
192	3.9369	10	10	90	5.0313	1	1	0.98258
193	3.9369	5	5	999	2.3438	1	0	1.1243
194	3.9369	10	10	0	6.375	-1	1	1.0072
195	3.9369	10	10	0	2.3438	-1	1	1.091
196	3.9369	5	5	999	1	1	0	2.327
197	3.9369	5	5	0	6.375	-1	0	0.99931
198	3.9369	10	10	90	6.375	1	1	0.96551
199	3.9369	5	5	0	3.6875	1	1	1.6492
200	3.9369	10	10	999	5.0313	-1	1	0.93262
201	3.9369	10	10	999	2.3438	1	1	0.91588
202	3.9369	5	5	0	2.3438	1	0	1.9463
203	3.9369	10	10	90	5.0313	1	1	0.93255
204	3.9369	5	5	90	3.6875	1	1	1.116
205	3.9369	5	5	90	3.6875	-1	1	1.1488
206	3.9369	5	5	90	2.3438	-1	0	1.116
207	3.9369	10	10	90	6.375	1	1	0.98254
208	3.9369	10	10	0	6.375	-1	1	0.99092
209	3.9369	5	5	0	5.0313	1	0	1.0747
210	3.9369	10	10	90	2.3438	-1	1	1.2077
211	3.9369	10	10	999	5.0313	1	1	1.0665
212	3.9369	5	5	90	5.0313	1	0	1.1409
213	3.9369	5	5	90	2.3438	-1	1	1.3896
214	3.9369	10	10	90	5.0313	1	1	1.0159
215	3.9369	10	10	0	3.6875	-1	1	1.0164
216	3.9369	5	5	999	2.3438	1	1	1.7344
217	3.9369	10	10	90	1	-1	1	1.0159
218	3.9369	5	5	0	2.3438	-1	0	0.6492
219	3.9369	10	10	999	1	1	1	1.1076
220	3.9369	10	10	90	1	-1	1	1.0576
221	3.9369	10	10	999	3.6875	-1	1	1.0743
222	3.9369	10	10	999	2.3438	1	1	0.9492
223	3.9369	10	10	999	5.0313	-1	1	0.96596
224	3.9369	10	10	999	3.6875	1	1	0.93258
225	3.9369	5	5	0	6.375	1	0	1.6462
226	3.9369	5	5	0	1	1	0	1.366
227	3.9369	10	10	999	1	-1	1	0.99093
228	3.9369	10	10	999	1	-1	1	1.0581
229	3.9369	5	5	999	2.3438	1	0	1.472
230	3.9369	5	5	90	5.0313	1	1	1.3656
231	3.9369	5	5	0	5.0313	-1	1	1.116
232	3.9369	10	10	999	5.0313	1	1	0.9238
233	3.9369	10	10	90	5.0313	1	1	0.99098
234	3.9369	5	5	0	3.6875	1	1	1.6168
235	3.9369	5	5	90	1	-1	1	1.3886
236	3.9369	5	5	90	3.6875	1	0	1.674
237	3.9369	10	10	90	6.375	1	1	0.86588
238	3.9369	5	5	999	1	1	1	1.4739
239	3.9369	5	5	999	6.375	-1	1	1.0993
240	3.9369	5	5	90	1	1	0	1.5194
241	3.9369	10	10	999	1	1	1	0.93262
242	3.9369	10	10	0	1	1	1	0.89096
243	3.9369	10	10	90	2.3438	1	1	1.0576
244	3.9369	10	10	999	1	-1	1	1.0155
245	3.9369	5	5	999	2.3438	-1	0	0.94924
246	3.9369	10	10	0	3.6875	-1	1	0.9074
247	3.9369	10	10	0	2.3438	-1	1	1.0414
248	3.9369	5	5	90	5.0313	1	0	1.3415
249	3.9369	5	5	0	2.3438	-1	1	1.191
250	3.9369	10	10	0	2.3438	1	1	0.90802
251	3.9369	5	5	90	1	-1	1	1.1994
252	3.9369	5	5	999	6.375	1	1	1.0743
253	3.9369	5	5	999	1	1	0	1.3164
254	3.9369	10	10	90	2.3438	1	1	0.99091
255	3.9369	5	5	0	3.6875	1	1	1.1906
256	3.9369	5	5	999	1	1	0	1.3572
257	3.9369	5	5	0	1	1	1	0.99919
258	3.9369	5	5	999	1	-1	1	1.1493
259	3.9369	5	5	0	6.375	1	1	1.1493
260	3.9369	5	5	90	5.0313	-1	1	1.2247
261	3.9369	10	10	0	5.0313	-1	1	1.0576
262	3.9369	5	5	0	1	-1	0	1.1826
263	3.9369	5	5	0	2.3438	1	1	1.2326
264	3.9369	10	10	0	2.3438	-1	1	0.87475
265	3.9369	10	10	90	6.375	1	1	0.99053
266	3.9369	5	5	999	5.0313	1	1	1.166
267	3.9369	10	10	90	6.375	-1	1	0.94929
268	3.9369	10	10	999	5.0313	-1	1	1.141
269	3.9369	5	5	999	1	1	0	1.4366
270	3.9369	5	5	90	6.375	1	0	1.0993
271	3.9369	5	5	999	2.3438	-1	1	1.0993
272	3.9369	5	5	90	1	-1	1	1.291
273	3.9369	10	10	999	2.3438	1	1	0.9576
274	3.9369	5	5	90	6.375	-1	1	1.2743
275	3.9369	5	5	0	3.6875	-1	0	1.4902
276	3.9369	5	5	90	5.0313	1	1	1.0575
277	3.9369	10	10	0	1	1	1	0.92423
278	3.9369	5	5	999	3.6875	-1	1	1.2743
279	3.9369	5	5	999	2.3438	1	0	1.2406
280	3.9369	5	5	90	2.3438	-1	1	1.4089
281	3.9369	10	10	0	2.3438	1	1	0.94972
282	3.9369	10	10	90	3.6875	-1	1	0.93307
283	3.9369	10	10	999	3.6875	1	1	0.91591
284	3.9369	5	5	999	3.6875	1	1	1.2577
285	3.9369	10	10	0	2.3438	1	1	0.96596
286	3.9369	5	5	0	2.3438	-1	1	1.6601
287	3.9369	10	10	999	2.3438	-1	1	0.96595
288	3.9369	5	5	999	2.3438	1	1	1.7144
289	3.9369	5	5	999	5.0313	1	0	0.90759
290	3.9369	10	10	90	1	1	1	0.94048
291	3.9369	5	5	0	2.3438	1	1	1.5093
292	3.9369	10	10	90	2.3438	1	1	0.8409
293	3.9369	10	10	0	1	1	0	2.1055
294	3.9369	10	10	0	6.375	1	1	0.90759
295	3.9369	10	10	999	3.6875	-1	1	0.98257
296	3.9369	10	10	0	5.0313	1	1	1.0659
297	3.9369	5	5	0	5.0313	1	1	1.4059
298	3.9369	10	10	999	5.0313	1	1	0.92427
299	3.9369	5	5	90	1	1	1	1.016
300	3.9369	10	10	90	2.3438	1	1	0.86593
301	3.9369	5	5	0	5.0313	1	1	1.083
302	3.9369	10	10	0	1	1	1	0.89136
303	3.9369	10	10	999	3.6875	1	1	0.94047
304	3.9369	10	10	999	6.375	-1	1	0.99929
305	3.9369	5	5	999	5.0313	-1	1	1.0655
306	3.9369	5	5	0	2.3438	-1	0	1.0076
307	3.9369	10	10	90	3.6875	1	1	0.91636
308	3.9369	10	10	90	3.6875	-1	1	0.99107
309	3.9369	5	5	999	1	-1	1	1.4115
310	3.9369	5	5	999	2.3438	-1	0	0.89928
311	3.9369	5	5	0	5.0313	1	0	0.90805
312	3.9369	10	10	0	6.375	-1	1	1.0076
313	3.9369	10	10	90	1	1	1	1.0742
314	3.9369	5	5	0	2.3438	1	0	1.0993
315	3.9369	10	10	90	3.6875	1	1	0.89096
316	3.9369	5	5	999	5.0313	-1	1	1.116
317	3.9369	10	10	90	3.6875	1	1	1.8156
318	3.9369	10	10	999	5.0313	-1	0	0.71592
319	3.9369	5	5	90	3.6875	1	1	1.2489
320	3.9369	10	10	0	5.0313	1	1	0.81588
321	3.9369	10	10	0	6.375	-1	1	0.94928
322	3.9369	10	10	0	3.6875	1	1	0.91591
323	3.9369	10	10	90	2.3438	1	1	1.0581
324	3.9369	5	5	90	6.375	-1	1	1.3747
325	3.9369	10	10	0	6.375	-1	1	1.0076
326	3.9369	5	5	999	1	1	1	1.1742
327	3.9369	5	5	999	3.6875	1	1	0.89927
328	3.9369	10	10	0	5.0313	1	1	0.94095
329	3.9369	5	5	90	6.375	1	0	1.2322
330	3.9369	5	5	999	1	-1	0	0.84925
331	3.9369	5	5	0	5.0313	1	0	1.0409
332	3.9369	5	5	0	3.6875	-1	0	1.2659
333	3.9369	5	5	90	6.375	-1	1	1.1493
334	3.9369	5	5	0	5.0313	-1	0	0.99926
335	3.9369	10	10	0	2.3438	1	1	1.0159
336	3.9369	10	10	0	6.375	-1	1	0.94926
337	3.9369	5	5	0	5.0313	-1	1	1.1326
338	3.9369	5	5	999	6.375	1	1	1.5788
339	3.9369	10	10	0	3.6875	1	1	0.91593
340	3.9369	10	10	0	5.0313	-1	1	1.0576
341	3.9369	10	10	90	5.0313	-1	1	1.041
342	3.9369	10	10	0	6.375	1	1	0.93258
343	3.9369	5	5	90	5.0313	1	1	1.997
344	3.9369	10	10	90	2.3438	-1	1	0.92425
345	3.9369	10	10	90	5.0313	-1	1	1.116
346	3.9369	10	10	0	3.6875	1	1	1.0326
347	3.9369	10	10	0	2.3438	1	1	1.1493
348	3.9369	5	5	90	3.6875	-1	1	1.5795
349	3.9369	10	10	0	3.6875	-1	1	0.99928
350	3.9369	10	10	90	3.6875	1	1	0.8738
351	3.9369	5	5	999	3.6875	1	1	1.5385
352	3.9369	10	10	0	5.0313	-1	1	0.86591
353	3.9369	5	5	0	2.3438	1	0	1.3993
354	3.9369	5	5	90	6.375	1	1	0.94919
355	3.9369	5	5	0	1	-1	0	1.1909
356	3.9369	5	5	999	2.3438	-1	1	1.166
357	3.9369	10	10	90	5.0313	-1	1	1.0076
358	3.9369	5	5	0	2.3438	1	0	1.1409
359	3.9369	5	5	90	1	-1	1	1.0409
360	3.9369	10	10	0	5.0313	-1	1	0.74094
361	3.9369	5	5	0	6.375	-1	1	0.95777
362	3.9369	10	10	90	1	-1	1	0.99052
363	3.9369	5	5	999	2.3438	1	0	1.5286
364	3.9369	10	10	90	1	1	1	0.89093
365	3.9369	5	5	999	3.6875	1	1	1.2665
366	3.9369	10	10	90	5.0313	1	1	0.96586
367	3.9369	10	10	0	2.3438	1	1	0.98261
368	3.9369	10	10	999	5.0313	-1	1	0.95759
369	3.9369	5	5	999	6.375	-1	1	1.3493
370	3.9369	10	10	999	6.375	1	1	0.87426
371	3.9369	10	10	0	5.0313	1	1	0.94929
372	3.9369	5	5	90	2.3438	1	0	1.3489
373	3.9369	10	10	90	3.6875	1	1	0.89093
374	3.9369	10	10	999	1	1	1	1.0243
375	3.9369	10	10	0	5.0313	-1	1	1.0576
376	3.9369	5	5	90	6.375	-1	1	1.0748
377	3.9369	10	10	999	6.375	-1	1	0.91592
378	3.9369	5	5	90	2.3438	1	0	1.7593
379	3.9369	5	5	0	6.375	-1	0	1.141
380	3.9369	10	10	90	2.3438	1	1	0.96647
381	3.9369	10	10	90	3.6875	1	1	0.86593
382	3.9369	5	5	0	6.375	-1	0	1.1659
383	3.9369	5	5	90	2.3438	1	0	1.241
384	3.9369	10	10	0	2.3438	1	1	0.84968
385	3.9369	5	5	0	3.6875	1	1	1.1993
386	3.9369	10	10	90	1	1	1	1.0076
387	3.9369	10	10	999	6.375	1	1	0.78254
388	3.9369	10	10	90	3.6875	-1	1	0.99879
389	3.9369	5	5	0	2.3438	-1	0	0.59924
390	3.9369	10	10	90	1	-1	1	0.99926
391	3.9369	10	10	0	1	-1	1	0.99096
392	3.9369	10	10	0	1	1	1	0.88264
393	3.9369	10	10	0	1	-1	1	1.0998
394	3.9369	5	5	0	6.375	-1	1	1.6708
395	3.9369	10	10	0	1	-1	1	1.0743
396	3.9369	5	5	999	2.3438	1	0	1.191
397	3.9369	5	5	90	2.3438	1	0	1.6829
398	3.9369	10	10	0	5.0313	1	1	0.86594
399	3.9369	5	5	90	6.375	1	1	1.8622
400	3.9369	10	10	90	3.6875	-1	1	0.95761
401	3.9369	5	5	90	5.0313	1	0	1.5113
402	3.9369	5	5	90	2.3438	1	0	1.3076
403	3.9369	10	10	999	6.375	1	1	0.95757
404	3.9369	10	10	0	2.3438	-1	1	1.0491
405	3.9369	10	10	999	3.6875	-1	1	0.99929
406	3.9369	5	5	0	5.0313	-1	1	1.1327
407	3.9369	10	10	999	1	1	1	0.90761
408	3.9369	10	10	999	2.3438	1	1	0.93304
409	3.9369	5	5	0	6.375	1	1	1.7361
410	3.9369	5	5	999	5.0313	-1	0	1.216
411	3.9369	5	5	999	1	1	0	1.4259
412	3.9369	10	10	999	3.6875	-1	1	1.0076
413	3.9369	5	5	90	3.6875	-1	1	1.4209
414	3.9369	10	10	999	6.375	1	1	0.94096
415	3.9369	10	10	999	2.3438	-1	1	0.96596
416	3.9369	10	10	999	2.3438	-1	1	0.94138
417	3.9369	10	10	90	6.375	1	1	0.92381
418	3.9369	10	10	90	6.375	-1	1	0.95757
419	3.9369	10	10	90	6.375	1	1	0.87427
420	3.9369	10	10	999	1	1	1	0.90808
421	3.9369	5	5	90	3.6875	-1	1	1.0748
422	3.9369	10	10	90	2.3438	-1	1	0.95714
423	3.9369	10	10	999	5.0313	-1	1	1.0076
424	3.9369	5	5	999	2.3438	1	0	0.99924
425	3.9369	5	5	90	6.375	-1	1	1.0414
426	3.9369	10	10	0	3.6875	1	1	0.94097
427	3.9369	10	10	0	5.0313	1	1	0.95762
428	3.9369	5	5	0	1	1	0	1.3914
429	3.9369	5	5	0	5.0313	1	0	1.2739
430	3.9369	10	10	999	5.0313	1	1	0.94929
431	3.9369	5	5	0	2.3438	1	1	1.291
432	3.9369	5	5	0	1	1	0	1.2155
433	3.9369	5	5	999	2.3438	-1	0	1.3862
434	3.9369	5	5	999	5.0313	1	0	1.291
435	3.9369	10	10	90	5.0313	-1	1	0.96595
436	3.9369	5	5	999	6.375	1	0	1.6126
437	3.9369	10	10	0	1	-1	0	1.1498
438	3.9369	10	10	999	3.6875	1	1	0.94096
439	3.9369	10	10	90	5.0313	1	1	0.94927
440	3.9369	10	10	90	3.6875	1	1	0.89887
441	3.9369	5	5	90	6.375	1	0	1.5608
442	3.9369	10	10	90	5.0313	-1	1	0.98265
443	3.9369	10	10	999	3.6875	-1	1	0.97475
444	3.9369	10	10	999	1	1	1	0.96549
445	3.9369	5	5	90	3.6875	1	0	1.1326
446	3.9369	5	5	999	3.6875	1	1	1.0326
447	3.9369	10	10	0	1	-1	1	0.99927
448	3.9369	10	10	0	2.3438	1	1	0.92426
449	3.9369	10	10	999	6.375	-1	1	1.0327
450	3.9369	5	5	0	3.6875	-1	1	1.9185
451	3.9369	10	10	90	5.0313	1	1	1.0743
452	3.9369	10	10	90	2.3438	1	1	1.0993
453	3.9369	10	10	90	1	-1	1	0.89927
454	3.9369	5	5	0	3.6875	1	0	1.3243
455	3.9369	5	5	0	1	-1	1	1.2159
456	3.9369	10	10	999	6.375	-1	1	0.8664
457	3.9369	10	10	90	3.6875	-1	1	0.94095
458	3.9369	10	10	0	6.375	-1	1	1.0075
459	3.9369	5	5	90	1	-1	1	1.0826
460	3.9369	10	10	999	3.6875	-1	1	0.94974
461	3.9369	5	5	0	3.6875	-1	1	1.3077
462	3.9369	10	10	90	2.3438	-1	1	0.97424
463	3.9369	5	5	90	1	1	0	1.3494
464	3.9369	5	5	90	2.3438	-1	1	1.2243
465	3.9369	10	10	90	5.0313	1	1	0.89092
466	3.9369	10	10	90	2.3438	-1	1	0.9576
467	3.9369	10	10	0	5.0313	1	1	0.89972
468	3.9369	10	10	999	1	1	1	0.93265
469	3.9369	5	5	90	5.0313	-1	0	1.4349
470	3.9369	5	5	0	5.0313	-1	1	1.016
471	3.9369	5	5	999	1	-1	1	1.0743
472	3.9369	10	10	0	3.6875	1	1	0.81594
473	3.9369	10	10	0	1	1	1	0.94929
474	3.9369	5	5	999	3.6875	1	1	1.0072
475	3.9369	10	10	999	5.0313	1	1	0.84097
476	3.9369	10	10	0	2.3438	1	1	0.89881
477	3.9369	10	10	0	3.6875	-1	1	0.83263
478	3.9369	5	5	999	1	1	0	1.6145
479	3.9369	5	5	999	5.0313	-1	1	1.0577
480	3.9369	5	5	0	3.6875	1	0	0.98218
481	3.9369	10	10	90	5.0313	1	1	0.84932
482	3.9369	10	10	999	3.6875	-1	1	1.0164
483	3.9369	5	5	999	6.375	-1	1	1.1993
484	3.9369	5	5	0	6.375	1	0	1.0577
485	3.9369	10	10	90	6.375	-1	1	0.96637
486	3.9369	5	5	0	6.375	-1	1	1.266
487	3.9369	10	10	0	1	1	0	0.93259
488	3.9369	5	5	0	2.3438	1	0	1.1826
489	3.9369	5	5	0	1	-1	1	1.0414
490	3.9369	10	10	90	1	1	1	0.99096
491	3.9369	10	10	0	5.0313	1	1	1.2164
492	3.9369	5	5	999	5.0313	-1	1	0.89094
493	3.9369	10	10	90	1	-1	1	1.0748
494	3.9369	5	5	90	2.3438	1	0	1.166
495	3.9369	10	10	999	2.3438	-1	1	0.98257
496	3.9369	10	10	0	5.0313	1	1	0.94102
497	3.9369	10	10	999	6.375	-1	1	0.8988
498	3.9369	5	5	999	6.375	-1	1	1.0327
499	3.9369	10	10	999	3.6875	-1	1	0.90711
500	3.9369	10	10	999	2.3438	1	0	0.73256
501	3.9369	10	10	999	5.0313	1	1	0.87386
502	3.9369	5	5	90	3.6875	1	1	1.266
503	3.9369	10	10	999	2.3438	-1	1	0.96591
504	3.9369	10	10	0	6.375	1	1	0.86552
505	3.9369	5	5	0	3.6875	-1	1	1.816
506	3.9369	10	10	999	6.375	-1	1	0.91601
507	3.9369	5	5	90	6.375	-1	0	1.1081
508	3.9369	10	10	999	5.0313	-1	1	0.91592
509	3.9369	10	10	90	1	1	1	0.92472
510	3.9369	10	10	999	2.3438	-1	1	0.94971
511	3.9369	10	10	90	2.3438	1	1	0.91553
512	3.9369	5	5	999	1	1	1	1.0243
513	3.9369	5	5	90	3.6875	1	1	1.116
514	3.9369	10	10	0	5.0313	-1	1	0.7238
515	3.9369	10	10	0	5.0313	1	1	0.8826
516	3.9369	5	5	90	1	-1	1	1.0326
517	3.9369	5	5	90	2.3438	-1	0	0.89091
518	3.9369	10	10	90	6.375	-1	1	0.99906
519	3.9369	10	10	90	6.375	-1	1	1.0164
520	3.9369	10	10	90	5.0313	1	1	0.95764
521	3.9369	5	5	90	1	1	1	1.4091
522	3.9369	5	5	999	3.6875	1	0	1.0826
523	3.9369	5	5	90	5.0313	-1	1	0.94887
524	3.9369	5	5	999	1	1	0	0.91594
525	3.9369	10	10	999	1	-1	1	0.98212
526	3.9369	10	10	0	1	1	0	1.4358
527	3.9369	10	10	90	2.3438	1	1	1.1243
528	3.9369	5	5	999	3.6875	-1	1	1.5782
529	3.9369	10	10	999	3.6875	1	1	0.92427
530	3.9369	5	5	999	5.0313	1	1	0.9826
531	3.9369	5	5	999	3.6875	1	0	1.5419
532	3.9369	5	5	999	2.3438	-1	1	0.86592
533	3.9369	5	5	90	2.3438	-1	1	1.2493
534	3.9369	5	5	999	1	-1	0	1.2905
535	3.9369	5	5	999	2.3438	-1	0	0.96592
536	3.9369	10	10	0	6.375	-1	1	0.69089
537	3.9369	5	5	999	5.0313	-1	1	1.0576
538	3.9369	5	5	0	6.375	1	0	0.91593
539	3.9369	10	10	0	2.3438	-1	1	0.79093
540	3.9369	10	10	0	5.0313	1	0	0.79045
541	3.9369	5	5	90	3.6875	-1	0	1.1326
542	3.9369	5	5	999	6.375	1	0	0.8238
543	3.9369	10	10	0	6.375	-1	1	0.94096
544	3.9369	5	5	0	2.3438	1	1	1.0993
545	3.9369	5	5	0	2.3438	-1	1	1.1326
546	3.9369	5	5	0	6.375	1	1	1.241
547	3.9369	10	10	999	3.6875	-1	1	0.93263
548	3.9369	5	5	999	6.375	-1	1	1.0493
549	3.9369	5	5	0	2.3438	-1	1	1.241
550	3.9369	10	10	0	6.375	-1	1	0.81589
551	3.9369	10	10	0	3.6875	1	1	0.99938
552	3.9369	5	5	0	2.3438	1	1	1.3827
553	3.9369	5	5	999	2.3438	-1	1	1.0742
554	3.9369	5	5	90	5.0313	1	1	1.4984
555	3.9369	5	5	90	1	1	0	1.1993
556	3.9369	10	10	0	5.0313	1	1	0.99928
557	3.9369	5	5	0	1	-1	1	1.0247
558	3.9369	5	5	999	5.0313	-1	1	1.0989
559	3.9369	5	5	90	1	1	0	0.9326
560	3.9369	5	5	999	6.375	-1	1	1.0493
561	3.9369	10	10	90	6.375	-1	1	0.91549
562	3.9369	5	5	0	3.6875	1	0	1.316
563	3.9369	5	5	90	3.6875	-1	1	1.0326
564	3.9369	10	10	999	6.375	1	1	0.92424
565	3.9369	5	5	90	1	1	0	1.341
566	3.9369	10	10	0	3.6875	-1	1	0.92428
567	3.9369	5	5	0	3.6875	1	0	0.9914
568	3.9369	5	5	90	5.0313	-1	1	0.94099
569	3.9369	10	10	999	5.0313	1	1	0.87424
570	3.9369	5	5	0	5.0313	1	1	0.80758
571	3.9369	5	5	0	3.6875	-1	1	0.7909
572	3.9369	10	10	0	2.3438	-1	1	1.0326
573	3.9369	5	5	0	6.375	-1	1	1.4354
574	3.9369	10	10	999	2.3438	-1	1	0.90756
575	3.9369	10	10	0	3.6875	-1	1	0.94927
576	3.9369	5	5	0	2.3438	-1	1	1.2243
577	3.9369	10	10	999	5.0313	-1	1	0.94094
578	3.9369	5	5	0	6.375	1	0	0.81598
579	3.9369	5	5	999	3.6875	1	0	1.0071
580	3.9369	5	5	999	5.0313	-1	1	1.0993
581	3.9369	5	5	0	3.6875	-1	1	1.3327
582	3.9369	10	10	0	3.6875	1	1	0.94923
583	3.9369	10	10	90	6.375	1	1	0.98259
584	3.9369	10	10	90	3.6875	1	1	0.99929
585	3.9369	5	5	999	3.6875	-1	1	1.0493
586	3.9369	10	10	0	1	1	1	1.0571
587	3.9369	10	10	90	1	-1	1	1.116
588	3.9369	10	10	90	5.0313	-1	0	0.89931
589	3.9369	5	5	90	5.0313	-1	0	1.6152
590	3.9369	10	10	0	1	1	1	1.0076
591	3.9369	5	5	999	1	-1	0	1.3577
592	3.9369	5	5	0	6.375	-1	0	1.2827
593	3.9369	10	10	0	1	-1	1	1.0076
594	3.9369	10	10	0	5.0313	-1	0	0.95761
595	3.9369	10	10	0	6.375	1	1	0.89091
596	3.9369	5	5	999	2.3438	1	1	1.316
597	3.9369	10	10	0	5.0313	-1	1	0.90758
598	3.9369	5	5	0	5.0313	-1	1	1.3405
599	3.9369	5	5	90	5.0313	1	0	1.4569
600	3.9369	5	5	90	5.0313	-1	1	1.0493
