# Supplementary material for: Temporal Integration of Motion Streaks in Migraine
Source: Vision (Basel). 2018 Jul 13;2(3):27. doi: 10.3390/vision2030027 (PMC6836222; doi:10.3390/vision2030027)
Supplement: Supplementary file 1 [file vision-02-00027-s001.zip › supplementary information/results/resultsObs2/allResponsesObs2.txt]

1	4.2584	5	5	90	5.0313	1	1	2.0787
2	4.2584	10	10	90	3.6875	1	0	0.75125
3	4.2584	5	5	90	3.6875	-1	1	1.091
4	4.2584	5	5	999	5.0313	1	1	2.6881
5	4.2584	5	5	0	6.375	-1	1	1.0576
6	4.2584	10	10	0	6.375	1	1	0.89135
7	4.2584	10	10	0	3.6875	-1	1	0.8159
8	4.2584	10	10	999	1	-1	1	0.98259
9	4.2584	10	10	90	3.6875	-1	1	0.86636
10	4.2584	5	5	999	5.0313	1	1	0.99929
11	4.2584	10	10	999	1	-1	1	0.96592
12	4.2584	5	5	999	5.0313	1	1	0.86546
13	4.2584	5	5	90	6.375	1	0	1.016
14	4.2584	5	5	0	6.375	-1	1	0.91586
15	4.2584	10	10	90	5.0313	1	1	0.89963
16	4.2584	5	5	999	1	-1	1	1.8836
17	4.2584	5	5	90	1	-1	0	1.8847
18	4.2584	10	10	90	3.6875	-1	1	0.93262
19	4.2584	10	10	90	5.0313	1	1	0.8488
20	4.2584	10	10	999	2.3438	-1	1	0.86591
21	4.2584	10	10	90	1	1	1	0.88208
22	4.2584	10	10	90	6.375	1	1	0.95758
23	4.2584	10	10	999	3.6875	-1	1	0.80716
24	4.2584	10	10	90	2.3438	-1	1	0.9492
25	4.2584	10	10	0	1	-1	1	1.0076
26	4.2584	5	5	90	6.375	-1	1	0.99134
27	4.2584	10	10	0	6.375	1	1	0.91593
28	4.2584	10	10	0	3.6875	1	1	0.90726
29	4.2584	5	5	0	2.3438	1	1	1.8223
30	4.2584	5	5	999	2.3438	1	1	1.1492
31	4.2584	5	5	999	2.3438	1	1	0.97429
32	4.2584	5	5	999	2.3438	-1	1	0.93301
33	4.2584	10	10	0	1	-1	1	0.90706
34	4.2584	10	10	90	6.375	1	1	0.90757
35	4.2584	10	10	90	1	1	1	0.95754
36	4.2584	10	10	90	5.0313	-1	1	0.94966
37	4.2584	10	10	0	3.6875	1	1	0.84922
38	4.2584	10	10	0	1	-1	1	0.83215
39	4.2584	10	10	0	1	1	1	0.85754
40	4.2584	5	5	0	3.6875	1	1	1.4953
41	4.2584	10	10	999	2.3438	1	1	0.89085
42	4.2584	5	5	999	3.6875	1	1	1.0243
43	4.2584	10	10	90	1	1	1	0.8909
44	4.2584	5	5	999	5.0313	1	1	0.95808
45	4.2584	5	5	90	5.0313	1	1	0.8581
46	4.2584	10	10	999	3.6875	-1	1	0.89925
47	4.2584	10	10	999	6.375	1	1	0.94081
48	4.2584	5	5	90	5.0313	1	1	0.94055
49	4.2584	5	5	0	3.6875	-1	1	1.6067
50	4.2584	5	5	0	6.375	-1	0	1.141
51	4.2584	5	5	999	3.6875	-1	1	0.96594
52	4.2584	10	10	90	1	1	1	0.9493
53	4.2584	10	10	90	2.3438	1	1	0.86635
54	4.2584	10	10	90	6.375	1	1	0.82472
55	4.2584	10	10	0	3.6875	1	1	0.8159
56	4.2584	5	5	999	1	1	1	1.2575
57	4.2584	5	5	90	3.6875	1	1	0.94089
58	4.2584	5	5	0	1	1	1	0.65763
59	4.2584	5	5	90	6.375	-1	0	0.79923
60	4.2584	10	10	90	3.6875	1	1	0.83326
61	4.2584	10	10	999	3.6875	1	1	0.82429
62	4.2584	5	5	90	2.3438	1	1	0.8409
63	4.2584	10	10	90	5.0313	-1	1	0.89095
64	4.2584	10	10	0	2.3438	1	1	0.92428
65	4.2584	10	10	90	2.3438	-1	1	0.93258
66	4.2584	10	10	999	1	1	1	0.82473
67	4.2584	5	5	90	1	1	0	0.99137
68	4.2584	10	10	90	1	-1	1	0.94095
69	4.2584	10	10	999	5.0313	-1	1	0.88302
70	4.2584	5	5	999	6.375	-1	1	0.96546
71	4.2584	5	5	0	1	1	0	1.166
72	4.2584	5	5	999	5.0313	1	1	0.88296
73	4.2584	10	10	90	1	1	1	0.91588
74	4.2584	10	10	0	1	-1	1	1.0409
75	4.2584	10	10	999	1	-1	1	0.94062
76	4.2584	5	5	999	1	-1	1	1.9891
77	4.2584	10	10	90	3.6875	-1	1	0.94888
78	4.2584	5	5	0	6.375	-1	1	1.0576
79	4.2584	10	10	0	3.6875	1	1	0.88261
80	4.2584	5	5	999	6.375	1	1	0.87383
81	4.2584	10	10	90	1	1	1	0.84091
82	4.2584	10	10	999	6.375	1	1	0.80711
83	4.2584	5	5	0	3.6875	-1	1	0.94932
84	4.2584	5	5	999	3.6875	1	1	0.93212
85	4.2584	10	10	0	2.3438	1	1	0.76588
86	4.2584	5	5	90	5.0313	-1	1	0.98214
87	4.2584	5	5	999	3.6875	1	1	0.85758
88	4.2584	5	5	90	5.0313	-1	1	0.8909
89	4.2584	10	10	0	3.6875	-1	1	0.916
90	4.2584	5	5	90	5.0313	-1	1	0.87421
91	4.2584	5	5	0	3.6875	-1	1	0.98219
92	4.2584	10	10	90	2.3438	-1	1	0.90757
93	4.2584	5	5	999	6.375	-1	1	0.94878
94	4.2584	10	10	999	2.3438	-1	1	0.84924
95	4.2584	5	5	90	1	-1	1	0.99889
96	4.2584	10	10	0	2.3438	-1	1	0.84079
97	4.2584	5	5	90	3.6875	1	1	0.99093
98	4.2584	10	10	90	2.3438	-1	1	0.94889
99	4.2584	10	10	0	5.0313	-1	1	0.87424
100	4.2584	5	5	999	5.0313	1	1	0.9822
101	4.2584	5	5	90	5.0313	1	1	0.96595
102	4.2584	5	5	999	5.0313	1	1	0.91639
103	4.2584	5	5	999	2.3438	-1	1	1.0409
104	4.2584	5	5	0	5.0313	1	1	0.76582
105	4.2584	5	5	999	2.3438	-1	1	1.0322
106	4.2584	5	5	0	5.0313	-1	0	0.8909
107	4.2584	5	5	0	6.375	1	1	0.90753
108	4.2584	5	5	999	2.3438	-1	0	1.0409
109	4.2584	5	5	999	2.3438	-1	1	0.97425
110	4.2584	5	5	90	3.6875	-1	1	0.99092
111	4.2584	5	5	999	1	1	1	1.1155
112	4.2584	10	10	999	6.375	-1	0	0.84091
113	4.2584	10	10	999	1	1	1	0.89135
114	4.2584	5	5	90	3.6875	1	1	0.98255
115	4.2584	5	5	999	6.375	1	1	0.88298
116	4.2584	5	5	999	5.0313	1	1	1.0993
117	4.2584	5	5	999	3.6875	-1	1	0.94881
118	4.2584	10	10	999	6.375	-1	1	0.9409
119	4.2584	10	10	0	1	1	1	0.8738
120	4.2584	10	10	90	3.6875	-1	1	0.94092
121	4.2584	10	10	0	3.6875	-1	1	0.89927
122	4.2584	10	10	999	2.3438	-1	1	0.8997
123	4.2584	5	5	90	5.0313	-1	1	0.99964
124	4.2584	5	5	999	6.375	1	1	1.0071
125	4.2584	10	10	999	3.6875	-1	1	0.87428
126	4.2584	5	5	0	6.375	-1	0	1.3569
127	4.2584	10	10	999	3.6875	-1	1	0.87421
128	4.2584	5	5	999	3.6875	-1	1	0.91583
129	4.2584	10	10	999	6.375	1	1	0.88214
130	4.2584	5	5	999	5.0313	1	1	0.98267
131	4.2584	10	10	999	5.0313	-1	1	0.89049
132	4.2584	5	5	90	5.0313	-1	1	1.0743
133	4.2584	5	5	999	1	-1	0	2.1312
134	4.2584	5	5	90	2.3438	-1	0	1.9224
135	4.2584	5	5	0	3.6875	1	1	1.0243
136	4.2584	5	5	0	6.375	1	1	2.0616
137	4.2584	10	10	999	2.3438	1	1	0.91587
138	4.2584	10	10	999	6.375	1	1	0.93265
139	4.2584	5	5	0	1	1	1	1.1159
140	4.2584	5	5	0	5.0313	-1	0	0.75711
141	4.2584	5	5	0	6.375	1	1	1.0742
142	4.2584	5	5	0	3.6875	1	1	1.0489
143	4.2584	5	5	999	6.375	-1	1	0.94925
144	4.2584	5	5	90	2.3438	-1	1	1.8443
145	4.2584	5	5	999	6.375	1	1	0.94093
146	4.2584	5	5	999	3.6875	1	1	1.0326
147	4.2584	5	5	999	6.375	-1	1	0.89045
148	4.2584	5	5	0	3.6875	1	1	0.99924
149	4.2584	10	10	999	1	-1	1	0.90712
150	4.2584	10	10	999	2.3438	-1	1	0.8409
151	4.2584	5	5	0	2.3438	-1	1	1.1988
152	4.2584	10	10	0	1	-1	1	0.95755
153	4.2584	10	10	90	5.0313	-1	1	0.95759
154	4.2584	10	10	999	6.375	-1	1	0.91545
155	4.2584	5	5	0	5.0313	1	1	0.92427
156	4.2584	10	10	999	2.3438	1	1	0.86593
157	4.2584	5	5	0	2.3438	-1	0	1.2327
158	4.2584	5	5	999	2.3438	-1	0	2.3176
159	4.2584	10	10	90	6.375	1	1	1.166
160	4.2584	10	10	999	6.375	1	1	0.84971
161	4.2584	5	5	90	2.3438	1	1	1.1993
162	4.2584	5	5	0	1	1	1	1.5667
163	4.2584	10	10	999	5.0313	1	1	0.84915
164	4.2584	5	5	0	2.3438	1	1	1.0828
165	4.2584	5	5	999	5.0313	-1	1	1.0239
166	4.2584	5	5	999	3.6875	-1	1	1.0159
167	4.2584	10	10	0	3.6875	-1	1	0.89134
168	4.2584	10	10	999	3.6875	-1	1	0.85753
169	4.2584	5	5	999	2.3438	-1	1	1.0243
170	4.2584	5	5	0	5.0313	-1	1	0.94889
171	4.2584	5	5	90	1	-1	1	0.81587
172	4.2584	5	5	90	6.375	1	0	0.63248
173	4.2584	10	10	0	5.0313	1	1	0.94091
174	4.2584	10	10	90	5.0313	1	1	0.86597
175	4.2584	10	10	0	1	1	1	0.86591
176	4.2584	10	10	0	3.6875	1	1	0.83203
177	4.2584	10	10	0	5.0313	1	1	0.83259
178	4.2584	5	5	0	6.375	-1	1	1.5542
179	4.2584	10	10	0	1	-1	1	0.98265
180	4.2584	5	5	0	1	-1	1	1.791
181	4.2584	10	10	90	5.0313	1	1	0.91594
182	4.2584	10	10	0	1	1	1	0.88259
183	4.2584	5	5	90	1	1	1	2.2935
184	4.2584	10	10	0	2.3438	-1	1	1.0326
185	4.2584	5	5	999	1	-1	0	1.7415
186	4.2584	5	5	90	2.3438	-1	0	1.9395
187	4.2584	10	10	999	1	1	1	0.99929
188	4.2584	5	5	0	5.0313	1	1	1.4185
189	4.2584	5	5	999	5.0313	-1	1	1.1414
190	4.2584	5	5	90	1	-1	0	1.9925
191	4.2584	5	5	90	3.6875	1	1	0.98266
192	4.2584	5	5	999	2.3438	1	1	1.0405
193	4.2584	10	10	999	5.0313	-1	1	0.92425
194	4.2584	10	10	0	6.375	1	1	0.87417
195	4.2584	5	5	0	1	1	0	1.2243
196	4.2584	10	10	999	6.375	-1	1	0.91589
197	4.2584	10	10	0	2.3438	1	1	0.96595
198	4.2584	5	5	0	5.0313	1	1	0.99095
199	4.2584	10	10	999	3.6875	1	1	0.93257
200	4.2584	5	5	90	6.375	1	1	1.0655
201	4.2584	10	10	999	1	1	1	0.97422
202	4.2584	10	10	999	3.6875	-1	1	0.94926
203	4.2584	10	10	999	1	1	1	0.89965
204	4.2584	5	5	90	1	-1	0	1.0576
205	4.2584	10	10	90	1	-1	1	0.92381
206	4.2584	10	10	999	1	1	1	0.89932
207	4.2584	10	10	0	5.0313	-1	1	0.79882
208	4.2584	5	5	0	2.3438	1	1	0.9159
209	4.2584	5	5	90	6.375	-1	1	0.99886
210	4.2584	5	5	999	2.3438	-1	1	1.0993
211	4.2584	10	10	90	1	1	1	0.87427
212	4.2584	10	10	90	5.0313	1	1	1.0072
213	4.2584	10	10	999	3.6875	-1	1	0.84929
214	4.2584	5	5	90	3.6875	1	1	0.95758
215	4.2584	10	10	90	5.0313	-1	1	0.83259
216	4.2584	10	10	90	5.0313	-1	1	0.94978
217	4.2584	10	10	999	6.375	1	1	0.86548
218	4.2584	5	5	999	1	1	1	1.9995
219	4.2584	5	5	999	2.3438	1	1	0.97436
220	4.2584	10	10	0	6.375	1	1	0.84087
221	4.2584	5	5	90	6.375	-1	1	0.95758
222	4.2584	10	10	90	6.375	1	1	0.87422
223	4.2584	10	10	999	1	1	0	0.89919
224	4.2584	10	10	999	3.6875	1	1	0.84968
225	4.2584	10	10	999	3.6875	-1	1	0.91553
226	4.2584	10	10	0	5.0313	1	1	0.80753
227	4.2584	5	5	999	5.0313	-1	1	1.0159
228	4.2584	10	10	90	3.6875	1	1	0.77417
229	4.2584	10	10	90	5.0313	-1	1	0.84091
230	4.2584	5	5	90	5.0313	-1	1	1.0576
231	4.2584	10	10	0	2.3438	-1	1	1.1239
232	4.2584	10	10	999	2.3438	-1	1	0.89099
233	4.2584	10	10	0	5.0313	1	1	0.89086
234	4.2584	10	10	90	6.375	1	1	0.84096
235	4.2584	5	5	999	2.3438	-1	1	1.0828
236	4.2584	10	10	999	5.0313	-1	1	0.89089
237	4.2584	10	10	0	6.375	-1	1	0.79918
238	4.2584	10	10	999	1	1	1	0.89092
239	4.2584	5	5	999	2.3438	-1	1	1.0739
240	4.2584	5	5	90	3.6875	1	1	0.87424
241	4.2584	5	5	0	5.0313	1	1	1.3687
242	4.2584	10	10	90	6.375	1	1	0.94092
243	4.2584	10	10	0	6.375	-1	1	0.94135
244	4.2584	5	5	999	2.3438	1	1	1.0081
245	4.2584	10	10	999	5.0313	1	1	0.82368
246	4.2584	5	5	90	1	-1	0	1.0576
247	4.2584	10	10	0	5.0313	-1	1	0.94051
248	4.2584	10	10	999	6.375	-1	1	0.85765
249	4.2584	5	5	0	2.3438	-1	0	0.73259
250	4.2584	5	5	0	6.375	1	1	1.316
251	4.2584	5	5	0	1	1	1	1.1493
252	4.2584	5	5	0	2.3438	-1	1	1.9393
253	4.2584	5	5	999	5.0313	-1	1	0.94926
254	4.2584	5	5	0	3.6875	1	1	0.84918
255	4.2584	5	5	999	1	-1	0	1.241
256	4.2584	10	10	90	5.0313	-1	1	0.94091
257	4.2584	10	10	0	5.0313	-1	1	0.93257
258	4.2584	10	10	90	2.3438	1	1	0.86551
259	4.2584	10	10	0	2.3438	1	1	0.89083
260	4.2584	10	10	90	3.6875	-1	1	0.84096
261	4.2584	10	10	90	3.6875	1	1	0.8326
262	4.2584	5	5	0	6.375	-1	1	1.1243
263	4.2584	5	5	999	3.6875	-1	0	1.2327
264	4.2584	10	10	0	2.3438	1	1	0.8993
265	4.2584	10	10	0	6.375	-1	1	0.99092
266	4.2584	10	10	90	2.3438	1	1	0.84918
267	4.2584	5	5	0	2.3438	-1	0	1.4053
268	4.2584	10	10	999	3.6875	-1	1	0.90748
269	4.2584	10	10	999	2.3438	-1	1	0.90716
270	4.2584	10	10	999	5.0313	-1	1	0.86596
271	4.2584	5	5	90	6.375	-1	1	0.9664
272	4.2584	10	10	999	1	1	1	0.98301
273	4.2584	5	5	999	2.3438	-1	0	2.073
274	4.2584	10	10	90	1	-1	1	0.89088
275	4.2584	5	5	999	3.6875	-1	1	1.016
276	4.2584	5	5	90	5.0313	-1	0	0.94098
277	4.2584	5	5	90	6.375	1	0	1.2748
278	4.2584	10	10	999	6.375	-1	1	1.0492
279	4.2584	5	5	999	3.6875	1	1	0.89922
280	4.2584	10	10	0	1	1	1	0.9493
281	4.2584	5	5	0	5.0313	1	1	0.86632
282	4.2584	10	10	999	5.0313	-1	1	0.92376
283	4.2584	10	10	90	2.3438	-1	1	0.92431
284	4.2584	5	5	0	1	-1	0	1.091
285	4.2584	10	10	90	1	1	1	1.0321
286	4.2584	10	10	90	3.6875	-1	1	0.94927
287	4.2584	5	5	999	1	-1	0	1.4904
288	4.2584	5	5	90	1	1	1	1.0158
289	4.2584	5	5	0	1	-1	0	0.98219
290	4.2584	5	5	90	1	1	1	2.165
291	4.2584	10	10	0	6.375	1	1	0.93262
292	4.2584	5	5	0	5.0313	-1	1	1.1655
293	4.2584	5	5	90	1	-1	1	1.9926
294	4.2584	10	10	0	2.3438	1	1	1.0493
295	4.2584	10	10	0	3.6875	1	1	0.95767
296	4.2584	10	10	90	2.3438	-1	1	0.95803
297	4.2584	5	5	0	2.3438	1	1	2.4133
298	4.2584	10	10	0	2.3438	-1	1	0.99926
299	4.2584	5	5	90	6.375	1	1	0.95763
300	4.2584	10	10	90	1	-1	1	0.86553
301	4.2584	10	10	90	2.3438	1	1	0.92426
302	4.2584	5	5	999	6.375	1	1	1.0572
303	4.2584	10	10	999	5.0313	-1	1	0.87435
304	4.2584	5	5	0	6.375	-1	1	1.191
305	4.2584	10	10	90	5.0313	1	1	0.86586
306	4.2584	5	5	0	3.6875	1	1	1.2498
307	4.2584	5	5	0	5.0313	-1	1	1.637
308	4.2584	5	5	90	1	-1	0	2.448
309	4.2584	10	10	90	6.375	1	1	0.9993
310	4.2584	10	10	90	2.3438	-1	1	0.84923
311	4.2584	5	5	0	3.6875	1	1	0.916
312	4.2584	5	5	0	1	1	1	0.90797
313	4.2584	5	5	90	2.3438	-1	1	2.0027
314	4.2584	5	5	999	3.6875	1	1	0.96593
315	4.2584	10	10	999	5.0313	-1	1	0.94972
316	4.2584	5	5	0	6.375	-1	1	0.99931
317	4.2584	10	10	999	1	1	1	0.8659
318	4.2584	5	5	999	3.6875	-1	1	1.0493
319	4.2584	5	5	999	1	1	0	1.3493
320	4.2584	10	10	0	2.3438	1	1	0.89926
321	4.2584	5	5	90	2.3438	1	1	1.0664
322	4.2584	5	5	999	3.6875	-1	1	1.0239
323	4.2584	5	5	90	2.3438	-1	0	0.85759
324	4.2584	5	5	0	2.3438	1	0	1.1493
325	4.2584	5	5	0	6.375	1	1	0.98267
326	4.2584	5	5	90	3.6875	-1	1	1.0577
327	4.2584	5	5	999	6.375	-1	1	1.0247
328	4.2584	10	10	90	6.375	1	1	1.066
329	4.2584	10	10	0	6.375	-1	1	0.94906
330	4.2584	10	10	999	5.0313	-1	1	0.94922
331	4.2584	5	5	90	6.375	-1	1	0.9159
332	4.2584	5	5	999	6.375	-1	1	0.94093
333	4.2584	5	5	999	6.375	-1	1	0.9079
334	4.2584	10	10	999	1	1	1	0.87432
335	4.2584	5	5	0	5.0313	-1	1	1.066
336	4.2584	10	10	0	5.0313	1	1	0.84879
337	4.2584	5	5	999	6.375	-1	1	0.92427
338	4.2584	10	10	0	1	1	1	0.91552
339	4.2584	10	10	90	5.0313	1	1	0.89928
340	4.2584	5	5	0	1	1	1	1.9302
341	4.2584	10	10	0	2.3438	1	1	0.89925
342	4.2584	5	5	0	1	-1	0	1.0914
343	4.2584	5	5	999	5.0313	-1	1	0.98217
344	4.2584	10	10	90	1	1	1	0.94088
345	4.2584	5	5	0	2.3438	-1	0	1.1905
346	4.2584	5	5	0	5.0313	1	1	0.92423
347	4.2584	10	10	90	2.3438	1	1	0.97429
348	4.2584	5	5	0	2.3438	1	1	0.94922
349	4.2584	5	5	999	3.6875	-1	1	1.0076
350	4.2584	5	5	90	3.6875	-1	1	1.0076
351	4.2584	5	5	0	1	-1	1	1.1747
352	4.2584	5	5	999	1	-1	1	1.0576
353	4.2584	5	5	999	6.375	-1	1	0.96591
354	4.2584	10	10	999	2.3438	1	1	1.0914
355	4.2584	5	5	0	2.3438	-1	0	0.97379
356	4.2584	5	5	0	5.0313	-1	0	5.2054
357	4.2584	10	10	90	5.0313	1	1	0.8992
358	4.2584	5	5	0	1	1	1	1.1825
359	4.2584	5	5	999	6.375	1	1	0.92464
360	4.2584	5	5	90	2.3438	-1	0	1.9056
361	4.2584	5	5	0	1	1	1	1.8499
362	4.2584	10	10	0	1	-1	1	0.94077
363	4.2584	10	10	0	2.3438	-1	1	0.85756
364	4.2584	5	5	999	2.3438	1	1	0.99921
365	4.2584	5	5	999	2.3438	-1	1	1.0576
366	4.2584	10	10	0	6.375	1	1	0.86541
367	4.2584	5	5	0	6.375	-1	1	0.94092
368	4.2584	5	5	90	2.3438	1	1	1.0243
369	4.2584	10	10	999	2.3438	-1	1	0.94051
370	4.2584	10	10	999	5.0313	1	1	0.84935
371	4.2584	5	5	90	5.0313	-1	1	0.91546
372	4.2584	10	10	90	2.3438	1	1	0.84086
373	4.2584	10	10	0	6.375	-1	1	0.84868
374	4.2584	5	5	90	6.375	1	1	0.90755
375	4.2584	10	10	999	2.3438	-1	1	0.8576
376	4.2584	10	10	0	3.6875	1	1	0.8576
377	4.2584	5	5	90	5.0313	1	0	1.9339
378	4.2584	5	5	0	2.3438	1	1	1.4926
379	4.2584	10	10	999	5.0313	1	1	0.88251
380	4.2584	5	5	999	6.375	1	1	0.93267
381	4.2584	5	5	999	3.6875	-1	1	1.0238
382	4.2584	10	10	90	6.375	1	1	0.8576
383	4.2584	5	5	90	5.0313	1	1	0.95719
384	4.2584	10	10	90	2.3438	1	1	0.8409
385	4.2584	5	5	0	3.6875	1	1	0.89933
386	4.2584	5	5	90	3.6875	1	1	1.0326
387	4.2584	10	10	0	3.6875	-1	1	1.266
388	4.2584	10	10	0	5.0313	-1	1	1.1076
389	4.2584	5	5	90	6.375	1	1	1.0076
390	4.2584	10	10	0	5.0313	-1	1	0.99965
391	4.2584	10	10	0	3.6875	1	1	0.88261
392	4.2584	5	5	90	5.0313	1	1	0.90762
393	4.2584	5	5	90	1	-1	0	1.0664
394	4.2584	5	5	999	1	1	1	1.0577
395	4.2584	10	10	999	3.6875	1	1	0.86546
396	4.2584	10	10	0	1	-1	1	0.99094
397	4.2584	10	10	90	2.3438	1	1	0.90765
398	4.2584	10	10	90	6.375	1	1	0.79961
399	4.2584	10	10	999	2.3438	-1	1	0.89976
400	4.2584	10	10	999	3.6875	-1	1	0.94921
401	4.2584	10	10	0	2.3438	1	1	0.86585
402	4.2584	5	5	90	5.0313	-1	1	0.98209
403	4.2584	5	5	999	1	1	1	0.92428
404	4.2584	5	5	0	6.375	1	1	0.8326
405	4.2584	10	10	0	3.6875	-1	0	0.72422
406	4.2584	10	10	0	3.6875	1	1	0.88215
407	4.2584	10	10	999	5.0313	-1	1	0.94927
408	4.2584	10	10	999	6.375	1	1	0.86549
409	4.2584	5	5	0	3.6875	1	1	0.94929
410	4.2584	10	10	999	1	-1	1	0.94925
411	4.2584	10	10	999	6.375	1	1	0.86591
412	4.2584	10	10	0	5.0313	1	1	0.94091
413	4.2584	5	5	999	3.6875	1	1	0.94926
414	4.2584	10	10	999	5.0313	1	1	0.81588
415	4.2584	10	10	90	3.6875	1	1	0.84922
416	4.2584	10	10	0	1	-1	1	0.96598
417	4.2584	5	5	90	2.3438	1	1	0.99054
418	4.2584	10	10	999	2.3438	-1	1	1.041
419	4.2584	10	10	90	3.6875	1	1	0.94105
420	4.2584	10	10	0	2.3438	1	1	0.86587
421	4.2584	10	10	999	3.6875	-1	1	0.94925
422	4.2584	5	5	90	2.3438	-1	1	1.0989
423	4.2584	10	10	90	1	-1	1	0.92428
424	4.2584	5	5	0	2.3438	-1	1	1.1576
425	4.2584	5	5	999	5.0313	-1	1	0.92426
426	4.2584	10	10	90	6.375	-1	1	0.9076
427	4.2584	10	10	0	5.0313	1	1	0.92475
428	4.2584	10	10	90	3.6875	-1	1	0.9488
429	4.2584	10	10	999	1	1	1	0.89923
430	4.2584	5	5	0	3.6875	-1	0	1.0238
431	4.2584	5	5	0	2.3438	1	1	0.79927
432	4.2584	10	10	999	1	-1	1	0.86545
433	4.2584	10	10	90	1	1	1	0.85756
434	4.2584	10	10	0	5.0313	1	1	0.86601
435	4.2584	5	5	999	1	1	1	1.1993
436	4.2584	5	5	999	1	-1	0	1.9284
437	4.2584	10	10	90	1	1	1	0.84924
438	4.2584	10	10	90	5.0313	-1	1	0.94927
439	4.2584	5	5	90	6.375	-1	1	0.97426
440	4.2584	10	10	999	6.375	1	1	0.9497
441	4.2584	5	5	90	1	-1	1	1.1914
442	4.2584	5	5	0	3.6875	1	1	1.0744
443	4.2584	5	5	999	3.6875	1	1	0.97381
444	4.2584	10	10	0	5.0313	1	1	0.84919
445	4.2584	10	10	0	5.0313	1	1	0.87418
446	4.2584	5	5	999	5.0313	-1	1	1.0076
447	4.2584	10	10	0	6.375	1	1	0.8242
448	4.2584	10	10	999	2.3438	1	1	0.85759
449	4.2584	10	10	0	6.375	1	1	0.82428
450	4.2584	5	5	90	2.3438	-1	0	1.1493
451	4.2584	5	5	90	5.0313	-1	1	1.0743
452	4.2584	10	10	0	3.6875	1	1	0.9076
453	4.2584	5	5	90	5.0313	1	1	0.95765
454	4.2584	5	5	90	6.375	-1	1	1.0825
455	4.2584	10	10	90	6.375	1	1	0.84924
456	4.2584	5	5	90	2.3438	1	1	1.108
457	4.2584	5	5	999	1	1	1	1.352
458	4.2584	5	5	999	1	1	1	1.0747
459	4.2584	5	5	90	3.6875	-1	1	1.0327
460	4.2584	5	5	0	6.375	-1	1	0.94929
461	4.2584	5	5	90	5.0313	1	1	0.93259
462	4.2584	5	5	90	6.375	-1	1	0.93263
463	4.2584	5	5	90	1	1	1	1.158
464	4.2584	5	5	0	2.3438	1	0	0.92419
465	4.2584	10	10	90	3.6875	-1	1	1.0159
466	4.2584	10	10	999	3.6875	1	1	1.0738
467	4.2584	5	5	0	2.3438	1	0	1.191
468	4.2584	5	5	0	3.6875	1	1	0.94987
469	4.2584	5	5	999	5.0313	1	1	0.94043
470	4.2584	5	5	0	2.3438	1	1	0.82422
471	4.2584	5	5	999	1	1	0	1.0577
472	4.2584	10	10	90	5.0313	-1	1	1.0243
473	4.2584	10	10	0	2.3438	1	1	0.89923
474	4.2584	5	5	0	1	-1	0	1.0909
475	4.2584	10	10	999	5.0313	-1	1	0.87425
476	4.2584	5	5	90	2.3438	-1	0	0.88302
477	4.2584	10	10	999	1	1	1	0.9572
478	4.2584	5	5	90	2.3438	-1	0	2.6759
479	4.2584	5	5	0	1	-1	0	2.9897
480	4.2584	10	10	90	3.6875	-1	1	0.94927
481	4.2584	10	10	999	2.3438	1	1	0.88211
482	4.2584	10	10	0	3.6875	-1	1	0.8826
483	4.2584	10	10	90	6.375	1	1	0.83258
484	4.2584	5	5	90	6.375	1	1	0.95763
485	4.2584	5	5	0	3.6875	1	1	0.89135
486	4.2584	10	10	999	5.0313	-1	1	0.92428
487	4.2584	10	10	999	2.3438	-1	1	0.94091
488	4.2584	5	5	90	3.6875	-1	1	0.99051
489	4.2584	10	10	0	5.0313	-1	1	0.87424
490	4.2584	10	10	90	3.6875	1	1	0.94093
491	4.2584	10	10	90	5.0313	1	1	0.83299
492	4.2584	10	10	0	1	-1	1	0.9496
493	4.2584	5	5	999	3.6875	-1	1	0.96549
494	4.2584	10	10	999	3.6875	-1	1	0.87423
495	4.2584	5	5	0	5.0313	-1	1	0.90722
496	4.2584	10	10	0	1	1	1	0.90763
497	4.2584	5	5	90	1	-1	1	1.2743
498	4.2584	5	5	0	6.375	-1	1	1.0993
499	4.2584	5	5	0	1	-1	0	0.99102
500	4.2584	5	5	90	2.3438	1	1	0.94091
501	4.2584	5	5	999	6.375	-1	1	1.0076
502	4.2584	10	10	0	2.3438	-1	1	0.95758
503	4.2584	5	5	0	2.3438	1	1	1.2242
504	4.2584	10	10	999	3.6875	-1	1	0.87427
505	4.2584	10	10	90	1	1	1	0.91581
506	4.2584	10	10	999	2.3438	1	1	0.90803
507	4.2584	10	10	0	3.6875	-1	1	0.94083
508	4.2584	5	5	999	2.3438	1	1	1.1659
509	4.2584	10	10	999	5.0313	-1	1	0.86591
510	4.2584	5	5	90	6.375	1	1	0.89092
511	4.2584	5	5	999	1	-1	1	1.1081
512	4.2584	5	5	0	5.0313	1	1	0.99102
513	4.2584	5	5	90	3.6875	1	1	0.92423
514	4.2584	10	10	90	1	1	1	0.87425
515	4.2584	5	5	90	1	-1	0	1.7897
516	4.2584	10	10	0	6.375	1	1	0.86592
517	4.2584	5	5	0	5.0313	1	1	1.8199
518	4.2584	10	10	90	3.6875	-1	1	0.94094
519	4.2584	10	10	90	6.375	-1	1	0.84049
520	4.2584	10	10	999	5.0313	-1	1	0.88263
521	4.2584	5	5	999	5.0313	-1	1	0.92426
522	4.2584	5	5	90	3.6875	1	0	0.87427
523	4.2584	10	10	0	6.375	-1	1	0.87385
524	4.2584	5	5	999	6.375	-1	1	0.991
525	4.2584	5	5	0	6.375	-1	1	1.016
526	4.2584	5	5	999	6.375	-1	1	0.92425
527	4.2584	10	10	0	3.6875	1	1	0.92471
528	4.2584	5	5	90	1	1	1	1.8099
529	4.2584	5	5	999	6.375	1	1	0.89094
530	4.2584	10	10	90	2.3438	-1	1	0.95713
531	4.2584	5	5	999	5.0313	-1	1	0.93256
532	4.2584	10	10	0	1	-1	1	0.92386
533	4.2584	10	10	90	6.375	-1	1	0.84928
534	4.2584	5	5	0	3.6875	-1	1	1.1581
535	4.2584	10	10	0	2.3438	-1	1	0.99095
536	4.2584	10	10	90	3.6875	-1	1	0.85759
537	4.2584	5	5	90	2.3438	-1	1	0.94927
538	4.2584	5	5	0	5.0313	1	0	1.0826
539	4.2584	10	10	999	5.0313	1	1	0.92465
540	4.2584	5	5	0	1	1	1	0.9576
541	4.2584	10	10	90	6.375	-1	1	0.84968
542	4.2584	10	10	90	3.6875	-1	1	0.82465
543	4.2584	5	5	0	3.6875	1	0	3.4436
544	4.2584	5	5	0	5.0313	1	1	1.316
545	4.2584	10	10	0	5.0313	-1	1	0.9243
546	4.2584	5	5	90	2.3438	-1	1	3.2856
547	4.2584	10	10	999	6.375	-1	1	0.86592
548	4.2584	5	5	999	3.6875	-1	1	3.3587
549	4.2584	10	10	999	1	-1	1	0.90758
550	4.2584	5	5	90	1	1	0	2.9359
551	4.2584	10	10	90	6.375	-1	1	0.9326
552	4.2584	10	10	90	2.3438	-1	1	0.79935
553	4.2584	5	5	90	3.6875	1	0	3.9067
554	4.2584	10	10	0	6.375	-1	1	0.80761
555	4.2584	10	10	999	2.3438	-1	1	0.74877
556	4.2584	5	5	0	3.6875	1	1	1.0826
557	4.2584	10	10	999	6.375	1	1	0.8326
558	4.2584	5	5	0	6.375	-1	0	1.8007
559	4.2584	10	10	90	2.3438	-1	1	0.84921
560	4.2584	10	10	0	3.6875	-1	1	0.83296
561	4.2584	5	5	90	6.375	-1	1	0.92469
562	4.2584	10	10	0	1	-1	1	0.82422
563	4.2584	10	10	0	6.375	-1	1	1.0664
564	4.2584	5	5	90	1	-1	0	0.92376
565	4.2584	10	10	90	1	1	1	1.3076
566	4.2584	10	10	999	2.3438	-1	1	1.141
567	4.2584	10	10	999	6.375	-1	1	1.0497
568	4.2584	5	5	90	5.0313	-1	1	3.2966
569	4.2584	5	5	999	2.3438	-1	1	1.0826
570	4.2584	10	10	0	5.0313	-1	1	0.84142
571	4.2584	5	5	999	5.0313	-1	1	0.87428
572	4.2584	5	5	0	1	-1	1	0.89136
573	4.2584	5	5	90	3.6875	1	0	0.85757
574	4.2584	5	5	0	5.0313	-1	0	0.85759
575	4.2584	10	10	0	6.375	-1	0	0.73261
576	4.2584	5	5	90	3.6875	-1	1	1.7709
577	4.2584	10	10	0	6.375	-1	1	1.0743
578	4.2584	5	5	90	2.3438	-1	0	2.4508
579	4.2584	10	10	0	6.375	1	1	1.0243
580	4.2584	10	10	90	6.375	1	1	0.94136
581	4.2584	10	10	0	1	1	1	0.95763
582	4.2584	5	5	999	1	-1	1	1.1155
583	4.2584	10	10	90	5.0313	1	1	0.85751
584	4.2584	10	10	90	3.6875	-1	1	1.0326
585	4.2584	10	10	999	3.6875	-1	1	1.0493
586	4.2584	10	10	0	2.3438	-1	1	0.89936
587	4.2584	5	5	0	3.6875	1	0	1.3077
588	4.2584	10	10	90	1	-1	1	0.92422
589	4.2584	10	10	90	5.0313	1	1	1.0243
590	4.2584	10	10	90	6.375	1	1	0.92472
591	4.2584	10	10	90	2.3438	1	1	1.4415
592	4.2584	10	10	90	2.3438	1	1	0.93258
593	4.2584	10	10	0	2.3438	1	1	0.82418
594	4.2584	5	5	90	6.375	1	1	0.90759
595	4.2584	5	5	90	3.6875	1	1	0.89934
596	4.2584	10	10	0	5.0313	-1	1	1.1155
597	4.2584	10	10	999	6.375	-1	1	0.95762
598	4.2584	5	5	90	3.6875	-1	1	1.5219
599	4.2584	10	10	999	3.6875	1	1	0.94087
600	4.2584	10	10	999	6.375	1	1	0.86584
