# Supplementary material for: Temporal Integration of Motion Streaks in Migraine
Source: Vision (Basel). 2018 Jul 13;2(3):27. doi: 10.3390/vision2030027 (PMC6836222; doi:10.3390/vision2030027)
Supplement: Supplementary file 1 [file vision-02-00027-s001.zip › supplementary information/results/resultsObs20/allResponsesObs20.txt]

1	3.9369	5	5	90	2.3438	1	0	10.364
2	3.9369	5	5	0	5.0313	1	1	7.9181
3	3.9369	10	10	999	1	-1	1	1.2076
4	3.9369	10	10	90	6.375	1	1	1.1763
5	3.9369	10	10	0	3.6875	-1	1	1.0577
6	3.9369	10	10	0	3.6875	-1	1	1.0409
7	3.9369	5	5	999	1	1	0	5.6672
8	3.9369	5	5	0	6.375	1	1	4.5726
9	3.9369	10	10	0	6.375	-1	1	1.091
10	3.9369	5	5	90	3.6875	1	1	1.1904
11	3.9369	10	10	0	5.0313	1	1	0.99099
12	3.9369	5	5	90	6.375	1	1	1.1243
13	3.9369	10	10	90	5.0313	1	1	0.94092
14	3.9369	10	10	90	2.3438	-1	1	0.92428
15	3.9369	10	10	90	6.375	1	1	0.90757
16	3.9369	10	10	90	1	-1	1	0.93261
17	3.9369	5	5	0	3.6875	1	1	0.92471
18	3.9369	5	5	90	3.6875	-1	1	1.0827
19	3.9369	5	5	0	1	-1	0	2.6465
20	3.9369	10	10	90	2.3438	1	1	0.92426
21	3.9369	10	10	90	1	-1	1	0.93214
22	3.9369	5	5	0	2.3438	1	1	1.1993
23	3.9369	5	5	0	3.6875	-1	1	1.0326
24	3.9369	5	5	90	5.0313	1	1	0.93256
25	3.9369	5	5	0	3.6875	-1	1	0.89976
26	3.9369	5	5	999	2.3438	-1	1	0.9414
27	3.9369	10	10	999	6.375	1	1	0.91548
28	3.9369	5	5	0	5.0313	1	0	1.8962
29	3.9369	10	10	999	3.6875	1	1	0.92429
30	3.9369	10	10	0	2.3438	-1	1	0.89091
31	3.9369	10	10	999	5.0313	-1	1	0.87383
32	3.9369	10	10	0	6.375	1	1	0.91593
33	3.9369	5	5	0	2.3438	-1	1	1.0909
34	3.9369	5	5	999	5.0313	-1	1	1.1076
35	3.9369	10	10	999	6.375	-1	1	0.89135
36	3.9369	5	5	90	5.0313	-1	1	0.96552
37	3.9369	5	5	0	1	1	1	1.6421
38	3.9369	5	5	90	5.0313	-1	1	0.9659
39	3.9369	5	5	0	6.375	1	1	1.158
40	3.9369	10	10	0	5.0313	1	1	0.89095
41	3.9369	5	5	90	1	-1	1	1.8358
42	3.9369	5	5	90	6.375	1	1	0.99096
43	3.9369	5	5	0	2.3438	1	0	1.693
44	3.9369	5	5	90	1	-1	1	1.166
45	3.9369	5	5	999	6.375	1	1	0.97474
46	3.9369	5	5	90	2.3438	1	1	0.95706
47	3.9369	5	5	0	6.375	1	1	1.2326
48	3.9369	10	10	999	6.375	1	1	0.84973
49	3.9369	5	5	999	5.0313	-1	1	0.96595
50	3.9369	10	10	0	5.0313	1	1	0.90761
51	3.9369	10	10	999	1	1	1	0.92429
52	3.9369	10	10	90	2.3438	1	1	0.88266
53	3.9369	5	5	999	1	1	1	1.5345
54	3.9369	10	10	0	1	1	1	0.94931
55	3.9369	5	5	90	1	1	0	1.3243
56	3.9369	10	10	999	6.375	1	1	0.89927
57	3.9369	5	5	999	2.3438	1	1	1.0243
58	3.9369	10	10	90	5.0313	-1	1	0.95716
59	3.9369	10	10	90	5.0313	1	1	0.84096
60	3.9369	5	5	999	5.0313	-1	1	0.90714
61	3.9369	5	5	999	6.375	1	1	0.89924
62	3.9369	10	10	0	5.0313	-1	1	0.88259
63	3.9369	10	10	999	1	-1	1	0.85759
64	3.9369	5	5	999	5.0313	-1	1	0.89036
65	3.9369	10	10	0	5.0313	-1	1	0.93263
66	3.9369	5	5	0	2.3438	-1	1	0.99929
67	3.9369	10	10	999	6.375	1	1	0.84045
68	3.9369	5	5	90	1	1	1	0.93261
69	3.9369	5	5	90	3.6875	1	1	1.0821
70	3.9369	10	10	90	6.375	1	1	0.9325
71	3.9369	10	10	90	1	-1	1	0.97426
72	3.9369	5	5	90	6.375	-1	1	1.0572
73	3.9369	10	10	999	3.6875	-1	1	0.97425
74	3.9369	10	10	0	6.375	1	1	0.99932
75	3.9369	5	5	999	3.6875	1	1	1.0076
76	3.9369	5	5	0	6.375	1	1	0.98265
77	3.9369	5	5	90	2.3438	1	1	1.166
78	3.9369	5	5	999	6.375	-1	1	0.91637
79	3.9369	10	10	0	1	1	1	1.0243
80	3.9369	5	5	90	6.375	-1	1	0.89094
81	3.9369	5	5	999	3.6875	1	1	0.92475
82	3.9369	10	10	90	1	1	1	0.93264
83	3.9369	5	5	0	6.375	1	1	0.86553
84	3.9369	5	5	999	5.0313	1	1	0.99924
85	3.9369	5	5	0	6.375	1	1	0.94875
86	3.9369	5	5	0	1	-1	1	1.7838
87	3.9369	5	5	90	2.3438	1	1	1.041
88	3.9369	5	5	999	3.6875	-1	1	1.1326
89	3.9369	10	10	0	3.6875	-1	1	0.84975
90	3.9369	10	10	0	5.0313	-1	1	0.90716
91	3.9369	5	5	0	5.0313	-1	1	0.89925
92	3.9369	10	10	90	2.3438	1	1	0.88264
93	3.9369	5	5	999	1	-1	1	1.1748
94	3.9369	5	5	90	3.6875	1	1	0.89928
95	3.9369	5	5	999	6.375	1	1	0.94883
96	3.9369	10	10	999	2.3438	-1	1	1.0992
97	3.9369	5	5	0	3.6875	1	1	1.5848
98	3.9369	10	10	999	3.6875	1	1	0.9326
99	3.9369	5	5	0	3.6875	1	1	0.89887
100	3.9369	5	5	999	5.0313	1	1	0.90758
101	3.9369	5	5	90	5.0313	-1	1	1.0826
102	3.9369	5	5	90	1	1	1	1.2581
103	3.9369	5	5	999	2.3438	-1	1	1.0493
104	3.9369	5	5	999	1	1	1	1.3906
105	3.9369	5	5	999	6.375	1	1	0.93262
106	3.9369	5	5	0	1	1	1	1.1576
107	3.9369	10	10	999	1	1	1	0.93259
108	3.9369	10	10	0	5.0313	-1	1	1.0993
109	3.9369	5	5	0	6.375	-1	1	1.041
110	3.9369	10	10	999	3.6875	-1	1	0.97425
111	3.9369	5	5	0	5.0313	-1	1	1.0826
112	3.9369	5	5	999	2.3438	-1	1	1.116
113	3.9369	5	5	90	2.3438	-1	1	0.99093
114	3.9369	5	5	999	6.375	-1	1	1.1742
115	3.9369	10	10	999	3.6875	-1	1	1.016
116	3.9369	10	10	999	6.375	-1	1	0.91548
117	3.9369	10	10	90	5.0313	-1	1	1.0827
118	3.9369	10	10	0	1	1	1	0.99929
119	3.9369	5	5	999	6.375	-1	1	0.94974
120	3.9369	5	5	90	1	-1	1	1.0831
121	3.9369	10	10	0	6.375	-1	1	1.1326
122	3.9369	10	10	999	6.375	1	1	1.0326
123	3.9369	5	5	999	2.3438	-1	1	0.99931
124	3.9369	5	5	999	2.3438	-1	1	0.9821
125	3.9369	10	10	0	6.375	-1	1	1.0076
126	3.9369	10	10	0	1	1	1	1.091
127	3.9369	5	5	0	5.0313	1	1	1.0076
128	3.9369	10	10	999	5.0313	1	1	0.92474
129	3.9369	5	5	0	3.6875	1	1	1.8378
130	3.9369	5	5	999	2.3438	-1	1	1.0409
131	3.9369	10	10	90	3.6875	-1	1	1.0326
132	3.9369	10	10	999	3.6875	1	1	0.92382
133	3.9369	10	10	0	2.3438	1	1	0.9409
134	3.9369	5	5	90	6.375	-1	1	0.94931
135	3.9369	10	10	999	3.6875	1	1	0.84883
136	3.9369	10	10	90	2.3438	1	1	0.89925
137	3.9369	5	5	999	2.3438	1	1	0.99884
138	3.9369	5	5	0	2.3438	1	1	1.1076
139	3.9369	10	10	999	3.6875	-1	1	0.98262
140	3.9369	5	5	0	6.375	1	1	0.99928
141	3.9369	10	10	999	3.6875	1	1	0.86591
142	3.9369	5	5	0	5.0313	-1	1	1.391
143	3.9369	5	5	90	3.6875	1	1	0.94096
144	3.9369	10	10	999	5.0313	-1	1	0.89141
145	3.9369	10	10	999	1	-1	1	0.90718
146	3.9369	10	10	90	5.0313	1	1	0.85759
147	3.9369	5	5	90	1	-1	1	0.99138
148	3.9369	5	5	0	2.3438	1	0	1.6751
149	3.9369	10	10	999	5.0313	-1	1	0.92427
150	3.9369	10	10	90	6.375	1	1	0.88257
151	3.9369	5	5	999	5.0313	1	1	0.94099
152	3.9369	5	5	0	3.6875	1	1	1.2326
153	3.9369	5	5	999	1	1	0	1.7539
154	3.9369	5	5	0	1	-1	1	1.6325
155	3.9369	10	10	0	5.0313	-1	1	0.89921
156	3.9369	10	10	0	6.375	-1	1	0.86553
157	3.9369	10	10	999	6.375	1	1	0.84921
158	3.9369	10	10	0	5.0313	-1	1	0.84046
159	3.9369	5	5	0	3.6875	-1	1	0.93263
160	3.9369	5	5	0	1	1	0	1.1576
161	3.9369	5	5	999	3.6875	-1	1	0.99929
162	3.9369	5	5	0	5.0313	1	1	1.3914
163	3.9369	5	5	999	1	1	1	1.0993
164	3.9369	10	10	0	2.3438	1	1	0.94925
165	3.9369	5	5	0	3.6875	-1	0	1.3914
166	3.9369	10	10	90	6.375	-1	1	0.87423
167	3.9369	5	5	999	5.0313	-1	1	0.92473
168	3.9369	5	5	90	1	-1	0	1.3853
169	3.9369	5	5	999	5.0313	-1	1	0.93257
170	3.9369	10	10	0	1	1	1	0.89143
171	3.9369	10	10	0	6.375	-1	1	0.9071
172	3.9369	10	10	90	1	1	1	0.84924
173	3.9369	5	5	0	6.375	-1	1	0.97429
174	3.9369	10	10	90	3.6875	-1	1	0.88221
175	3.9369	10	10	90	1	-1	1	0.86592
176	3.9369	10	10	999	3.6875	-1	1	0.83259
177	3.9369	5	5	90	1	1	0	1.1993
178	3.9369	10	10	90	5.0313	-1	1	0.85763
179	3.9369	10	10	90	5.0313	1	1	0.84929
180	3.9369	5	5	0	3.6875	-1	1	0.99094
181	3.9369	5	5	999	1	1	1	0.99884
182	3.9369	10	10	0	2.3438	1	1	0.9076
183	3.9369	5	5	999	5.0313	1	1	0.92386
184	3.9369	10	10	999	6.375	-1	1	0.90759
185	3.9369	5	5	0	5.0313	1	1	1.0159
186	3.9369	5	5	999	3.6875	1	1	0.96637
187	3.9369	5	5	90	1	1	1	0.89139
188	3.9369	5	5	0	5.0313	1	1	0.99883
189	3.9369	5	5	90	5.0313	-1	1	0.94921
190	3.9369	5	5	0	1	-1	1	1.0243
191	3.9369	10	10	999	5.0313	-1	1	0.85704
192	3.9369	5	5	0	5.0313	1	1	1.041
193	3.9369	10	10	999	6.375	1	1	0.82382
194	3.9369	10	10	999	2.3438	-1	1	0.8826
195	3.9369	5	5	0	5.0313	-1	1	0.86551
196	3.9369	10	10	90	1	-1	1	0.87425
197	3.9369	10	10	999	2.3438	1	1	0.84931
198	3.9369	5	5	999	1	-1	1	0.94094
199	3.9369	10	10	0	2.3438	-1	1	0.89881
200	3.9369	5	5	0	3.6875	-1	1	0.8826
201	3.9369	5	5	90	1	-1	1	1.2331
202	3.9369	5	5	999	2.3438	-1	1	0.88257
203	3.9369	5	5	90	2.3438	-1	1	0.90756
204	3.9369	5	5	90	2.3438	1	1	1.191
205	3.9369	5	5	90	5.0313	-1	1	0.91643
206	3.9369	10	10	0	3.6875	1	1	0.86594
207	3.9369	5	5	90	2.3438	-1	1	0.89091
208	3.9369	10	10	999	2.3438	-1	1	0.86592
209	3.9369	5	5	999	2.3438	1	1	0.87419
210	3.9369	10	10	999	5.0313	1	0	0.85757
211	3.9369	5	5	0	2.3438	1	1	1.5365
212	3.9369	10	10	0	1	-1	1	0.89926
213	3.9369	5	5	90	3.6875	1	1	0.88204
214	3.9369	5	5	0	6.375	1	1	0.86592
215	3.9369	5	5	999	2.3438	-1	1	0.93213
216	3.9369	5	5	90	5.0313	-1	1	0.89928
217	3.9369	10	10	999	2.3438	1	1	0.89093
218	3.9369	5	5	90	2.3438	1	1	0.99096
219	3.9369	10	10	0	1	1	1	0.96598
220	3.9369	10	10	999	1	1	1	0.89137
221	3.9369	5	5	90	5.0313	1	1	1.0164
222	3.9369	10	10	999	6.375	-1	1	1.0322
223	3.9369	5	5	90	6.375	1	1	0.93258
224	3.9369	5	5	999	6.375	-1	1	0.98261
225	3.9369	10	10	90	6.375	-1	1	0.91592
226	3.9369	5	5	999	3.6875	-1	1	0.97469
227	3.9369	10	10	999	6.375	-1	1	0.85713
228	3.9369	10	10	0	2.3438	-1	1	0.89928
229	3.9369	10	10	999	5.0313	-1	1	0.90721
230	3.9369	10	10	999	1	-1	1	0.85766
231	3.9369	10	10	0	6.375	-1	1	0.86549
232	3.9369	10	10	0	1	1	1	0.90764
233	3.9369	5	5	90	1	1	0	0.8409
234	3.9369	10	10	0	5.0313	-1	1	0.94098
235	3.9369	10	10	90	5.0313	-1	1	0.9326
236	3.9369	10	10	90	3.6875	-1	1	0.93306
237	3.9369	10	10	0	2.3438	1	1	0.88308
238	3.9369	5	5	999	3.6875	-1	1	0.90753
239	3.9369	5	5	90	1	-1	1	1.4516
240	3.9369	5	5	90	6.375	-1	1	0.87425
241	3.9369	10	10	90	1	-1	1	0.90717
242	3.9369	10	10	999	2.3438	1	1	0.91596
243	3.9369	10	10	90	2.3438	-1	1	0.88261
244	3.9369	5	5	0	3.6875	-1	1	1.1331
245	3.9369	10	10	90	2.3438	1	1	0.88301
246	3.9369	10	10	999	5.0313	1	1	0.89096
247	3.9369	5	5	90	6.375	-1	1	0.94089
248	3.9369	5	5	999	5.0313	-1	1	0.89874
249	3.9369	5	5	90	3.6875	1	1	1.0993
250	3.9369	10	10	90	6.375	-1	1	0.86593
251	3.9369	5	5	999	5.0313	-1	1	0.89096
252	3.9369	5	5	90	1	1	1	0.90764
253	3.9369	10	10	0	3.6875	1	1	0.84052
254	3.9369	10	10	90	3.6875	1	1	0.92423
255	3.9369	5	5	999	5.0313	1	1	0.94886
256	3.9369	10	10	0	6.375	-1	1	0.97426
257	3.9369	5	5	999	3.6875	1	1	0.94091
258	3.9369	10	10	90	2.3438	-1	1	0.89039
259	3.9369	10	10	0	1	-1	1	0.93259
260	3.9369	10	10	0	2.3438	1	1	0.89882
261	3.9369	10	10	999	6.375	1	1	0.87416
262	3.9369	10	10	90	6.375	-1	1	0.8993
263	3.9369	5	5	90	2.3438	1	1	0.92428
264	3.9369	5	5	999	2.3438	-1	1	0.99972
265	3.9369	5	5	999	5.0313	-1	1	0.84092
266	3.9369	10	10	0	2.3438	-1	1	0.88261
267	3.9369	10	10	999	2.3438	1	1	0.80758
268	3.9369	10	10	999	5.0313	-1	1	0.84927
269	3.9369	5	5	999	1	-1	0	1.341
270	3.9369	10	10	90	2.3438	1	1	0.89927
271	3.9369	10	10	90	1	1	1	0.89925
272	3.9369	5	5	999	3.6875	-1	1	0.92472
273	3.9369	10	10	0	2.3438	-1	1	0.91637
274	3.9369	5	5	999	3.6875	-1	1	0.88258
275	3.9369	10	10	0	2.3438	1	1	0.89929
276	3.9369	10	10	90	5.0313	1	1	0.91549
277	3.9369	10	10	90	6.375	1	1	0.8493
278	3.9369	5	5	90	3.6875	-1	1	0.9493
279	3.9369	10	10	0	1	1	1	0.82427
280	3.9369	5	5	0	1	1	1	0.92432
281	3.9369	5	5	999	1	1	0	1.4308
282	3.9369	10	10	0	3.6875	1	1	0.991
283	3.9369	5	5	0	6.375	-1	1	0.98307
284	3.9369	10	10	0	6.375	1	1	0.88218
285	3.9369	5	5	0	6.375	1	1	0.89094
286	3.9369	10	10	0	1	-1	1	0.91598
287	3.9369	5	5	999	3.6875	-1	1	0.9326
288	3.9369	5	5	90	2.3438	1	1	0.91593
289	3.9369	5	5	0	2.3438	1	0	1.6592
290	3.9369	5	5	999	5.0313	-1	1	1.0076
291	3.9369	5	5	0	6.375	-1	1	0.94093
292	3.9369	10	10	90	6.375	-1	1	0.84973
293	3.9369	10	10	0	6.375	-1	1	0.85712
294	3.9369	5	5	999	3.6875	-1	1	0.87426
295	3.9369	5	5	999	2.3438	1	1	1.0322
296	3.9369	10	10	90	5.0313	-1	1	0.86595
297	3.9369	5	5	0	2.3438	1	1	0.94882
298	3.9369	5	5	90	5.0313	-1	1	0.86589
299	3.9369	5	5	90	1	-1	0	1.4334
300	3.9369	10	10	0	5.0313	1	1	0.9576
301	3.9369	10	10	999	1	1	1	0.89884
302	3.9369	10	10	90	6.375	-1	1	0.87417
303	3.9369	5	5	90	1	1	1	1.1493
304	3.9369	5	5	90	5.0313	-1	1	1.0243
305	3.9369	5	5	999	6.375	-1	1	0.99972
306	3.9369	10	10	999	1	-1	1	0.93223
307	3.9369	5	5	999	3.6875	-1	1	0.96597
308	3.9369	10	10	0	2.3438	1	1	1.041
309	3.9369	5	5	999	1	-1	1	1.2577
310	3.9369	5	5	0	2.3438	-1	1	1.1743
311	3.9369	10	10	999	2.3438	-1	1	0.89919
312	3.9369	5	5	90	2.3438	1	1	1.1327
313	3.9369	10	10	90	6.375	1	1	0.94977
314	3.9369	10	10	999	5.0313	-1	1	0.9409
315	3.9369	10	10	0	1	1	1	0.87428
316	3.9369	5	5	90	3.6875	-1	1	0.89968
317	3.9369	10	10	999	3.6875	-1	1	0.85757
318	3.9369	5	5	90	6.375	-1	1	0.89927
319	3.9369	5	5	90	3.6875	-1	1	0.91639
320	3.9369	10	10	999	6.375	1	1	0.91591
321	3.9369	5	5	999	1	1	0	1.1997
322	3.9369	10	10	999	5.0313	1	1	0.94928
323	3.9369	10	10	0	2.3438	-1	1	0.92428
324	3.9369	5	5	999	1	1	1	1.2498
325	3.9369	10	10	0	5.0313	-1	1	1.0326
326	3.9369	10	10	90	5.0313	-1	1	0.94036
327	3.9369	5	5	90	1	-1	0	1.7586
328	3.9369	5	5	999	5.0313	-1	1	0.99924
329	3.9369	10	10	90	5.0313	-1	1	0.84133
330	3.9369	5	5	999	3.6875	1	1	0.93214
331	3.9369	10	10	0	5.0313	-1	1	0.84928
332	3.9369	10	10	999	1	-1	1	0.86552
333	3.9369	10	10	90	3.6875	1	1	0.85759
334	3.9369	10	10	999	6.375	1	1	0.84883
335	3.9369	10	10	0	6.375	1	1	0.85754
336	3.9369	5	5	90	1	-1	1	1.2576
337	3.9369	5	5	90	5.0313	1	1	1.0331
338	3.9369	10	10	90	2.3438	-1	1	0.96598
339	3.9369	5	5	0	3.6875	1	1	1.0576
340	3.9369	10	10	999	2.3438	1	1	0.88216
341	3.9369	10	10	999	3.6875	-1	1	1.066
342	3.9369	5	5	999	5.0313	-1	1	0.99086
343	3.9369	5	5	0	3.6875	-1	1	1.0243
344	3.9369	10	10	0	6.375	-1	1	0.99091
345	3.9369	10	10	90	5.0313	-1	1	0.98258
346	3.9369	5	5	90	3.6875	-1	1	1.0324
347	3.9369	10	10	90	5.0313	1	1	0.90763
348	3.9369	10	10	0	3.6875	-1	1	0.87419
349	3.9369	5	5	0	5.0313	1	1	1.316
350	3.9369	10	10	90	2.3438	-1	1	0.91588
351	3.9369	5	5	999	6.375	-1	1	0.99926
352	3.9369	10	10	90	2.3438	-1	1	0.86547
353	3.9369	5	5	0	1	-1	1	1.6005
354	3.9369	10	10	0	6.375	-1	1	1.0076
355	3.9369	5	5	0	5.0313	-1	1	1.0326
356	3.9369	5	5	0	2.3438	1	1	1.1577
357	3.9369	5	5	90	5.0313	-1	1	0.89973
358	3.9369	10	10	90	3.6875	1	1	0.84095
359	3.9369	5	5	0	1	-1	1	1.0576
360	3.9369	10	10	90	3.6875	1	1	0.8493
361	3.9369	10	10	90	2.3438	-1	1	0.84923
362	3.9369	10	10	0	6.375	1	1	0.88257
363	3.9369	5	5	90	3.6875	1	1	0.91634
364	3.9369	5	5	0	5.0313	1	1	1.0822
365	3.9369	5	5	0	6.375	1	1	0.86591
366	3.9369	10	10	999	2.3438	1	1	0.85758
367	3.9369	10	10	999	5.0313	-1	1	0.86592
368	3.9369	10	10	0	1	-1	1	0.87427
369	3.9369	5	5	999	6.375	-1	1	0.85761
370	3.9369	10	10	0	3.6875	1	1	0.90808
371	3.9369	5	5	999	2.3438	-1	0	0.90758
372	3.9369	5	5	999	6.375	1	1	0.86638
373	3.9369	10	10	0	3.6875	-1	1	0.84094
374	3.9369	10	10	90	1	1	1	0.8909
375	3.9369	5	5	999	3.6875	-1	1	0.91548
376	3.9369	5	5	0	1	-1	1	1.1493
377	3.9369	10	10	999	1	-1	1	0.8659
378	3.9369	5	5	90	3.6875	-1	1	0.86639
379	3.9369	5	5	90	2.3438	1	1	0.87427
380	3.9369	10	10	999	1	1	1	0.8742
381	3.9369	5	5	90	3.6875	1	1	0.91596
382	3.9369	10	10	999	2.3438	-1	1	1.0159
383	3.9369	10	10	0	3.6875	1	1	0.86591
384	3.9369	10	10	0	6.375	-1	1	0.8572
385	3.9369	5	5	90	6.375	-1	1	0.89925
386	3.9369	10	10	0	5.0313	-1	1	0.85715
387	3.9369	5	5	90	6.375	-1	1	0.81591
388	3.9369	5	5	90	1	-1	0	1.2405
389	3.9369	10	10	90	3.6875	1	1	0.84928
390	3.9369	10	10	90	2.3438	-1	1	0.89916
391	3.9369	10	10	90	1	1	1	1.1243
392	3.9369	10	10	999	1	-1	0	0.91589
393	3.9369	10	10	0	3.6875	1	1	0.89926
394	3.9369	10	10	999	3.6875	1	1	0.86551
395	3.9369	10	10	90	3.6875	-1	1	0.98257
396	3.9369	5	5	0	3.6875	1	1	1.6981
397	3.9369	10	10	90	6.375	-1	1	0.89095
398	3.9369	5	5	0	1	1	1	1.7473
399	3.9369	5	5	0	6.375	-1	1	0.94095
400	3.9369	10	10	90	1	-1	1	0.88261
401	3.9369	5	5	999	6.375	-1	1	0.8997
402	3.9369	5	5	90	3.6875	-1	1	0.94098
403	3.9369	10	10	999	3.6875	-1	1	0.94093
404	3.9369	10	10	999	3.6875	-1	1	0.87471
405	3.9369	5	5	0	2.3438	1	1	1.7718
406	3.9369	5	5	999	6.375	-1	1	0.93265
407	3.9369	10	10	90	2.3438	1	1	0.89093
408	3.9369	5	5	90	5.0313	1	1	0.93301
409	3.9369	10	10	999	1	1	1	0.90721
410	3.9369	10	10	0	6.375	-1	1	0.93259
411	3.9369	5	5	0	6.375	-1	1	0.92377
412	3.9369	5	5	999	6.375	-1	1	0.88254
413	3.9369	5	5	999	2.3438	-1	1	0.96588
414	3.9369	10	10	90	6.375	-1	1	0.89916
415	3.9369	10	10	999	3.6875	1	1	0.91597
416	3.9369	5	5	999	3.6875	1	1	0.91593
417	3.9369	5	5	90	2.3438	1	1	0.91591
418	3.9369	5	5	90	3.6875	1	1	0.90718
419	3.9369	10	10	90	1	1	1	0.89095
420	3.9369	10	10	90	2.3438	-1	1	0.91638
421	3.9369	10	10	90	1	-1	1	0.89136
422	3.9369	10	10	999	6.375	-1	1	0.88259
423	3.9369	5	5	0	1	-1	0	1.4189
424	3.9369	5	5	0	2.3438	-1	1	1.9912
425	3.9369	10	10	90	3.6875	1	1	0.91586
426	3.9369	5	5	999	6.375	1	1	0.91548
427	3.9369	5	5	999	2.3438	-1	1	0.95759
428	3.9369	10	10	90	3.6875	-1	1	0.89099
429	3.9369	10	10	999	5.0313	-1	1	0.89973
430	3.9369	5	5	999	3.6875	-1	1	0.9493
431	3.9369	5	5	90	6.375	1	1	1.0743
432	3.9369	5	5	0	5.0313	-1	1	1.4892
433	3.9369	5	5	999	1	1	1	1.041
434	3.9369	10	10	0	6.375	-1	1	0.89088
435	3.9369	5	5	0	2.3438	1	1	0.89907
436	3.9369	10	10	999	1	1	1	0.91594
437	3.9369	10	10	90	3.6875	-1	1	0.89049
438	3.9369	10	10	999	3.6875	1	1	0.94925
439	3.9369	5	5	90	2.3438	1	1	0.88218
440	3.9369	10	10	0	1	1	1	0.8659
441	3.9369	5	5	999	1	1	0	1.6146
442	3.9369	5	5	0	3.6875	1	1	3.6504
443	3.9369	10	10	999	5.0313	1	1	0.9659
444	3.9369	5	5	999	2.3438	1	1	0.93263
445	3.9369	10	10	0	3.6875	-1	1	0.87425
446	3.9369	10	10	999	1	-1	1	0.9076
447	3.9369	5	5	999	3.6875	1	1	0.91593
448	3.9369	10	10	0	2.3438	1	1	0.86592
449	3.9369	10	10	999	6.375	-1	1	0.89045
450	3.9369	10	10	999	5.0313	1	1	0.85759
451	3.9369	5	5	90	2.3438	-1	1	0.94891
452	3.9369	10	10	999	5.0313	1	1	0.81595
453	3.9369	10	10	90	2.3438	1	1	0.91551
454	3.9369	10	10	90	3.6875	1	1	0.86593
455	3.9369	10	10	0	6.375	-1	1	0.99092
456	3.9369	5	5	90	6.375	1	1	1.0076
457	3.9369	5	5	90	2.3438	1	1	0.99929
458	3.9369	5	5	90	6.375	-1	1	1.1989
459	3.9369	10	10	0	1	-1	1	0.94929
460	3.9369	5	5	0	2.3438	1	1	1.366
461	3.9369	10	10	999	1	-1	1	0.94927
462	3.9369	5	5	0	5.0313	-1	1	1.4948
463	3.9369	5	5	999	3.6875	-1	1	0.94098
464	3.9369	10	10	90	5.0313	1	1	0.91547
465	3.9369	10	10	90	5.0313	-1	1	0.85756
466	3.9369	10	10	90	6.375	1	1	0.84051
467	3.9369	5	5	0	5.0313	-1	1	0.90763
468	3.9369	10	10	0	5.0313	-1	1	0.85717
469	3.9369	5	5	90	6.375	-1	1	0.87424
470	3.9369	5	5	999	2.3438	-1	1	0.94875
471	3.9369	5	5	90	6.375	1	0	0.84924
472	3.9369	5	5	90	3.6875	-1	1	0.99973
473	3.9369	10	10	90	1	1	1	0.8404
474	3.9369	10	10	0	3.6875	-1	1	0.94926
475	3.9369	10	10	90	5.0313	-1	1	0.87383
476	3.9369	10	10	0	2.3438	1	1	0.89091
477	3.9369	10	10	999	5.0313	1	1	0.94929
478	3.9369	10	10	90	6.375	1	1	0.85763
479	3.9369	5	5	0	5.0313	-1	1	0.94928
480	3.9369	5	5	90	3.6875	1	1	0.84882
481	3.9369	10	10	999	2.3438	1	1	0.88261
482	3.9369	5	5	0	1	-1	1	1.2239
483	3.9369	10	10	90	2.3438	1	1	0.9159
484	3.9369	10	10	90	5.0313	-1	1	0.91595
485	3.9369	10	10	0	3.6875	-1	1	0.93213
486	3.9369	5	5	0	6.375	1	1	0.89098
487	3.9369	10	10	0	2.3438	1	1	0.91595
488	3.9369	10	10	0	1	-1	1	0.86637
489	3.9369	5	5	0	5.0313	1	1	1.1738
490	3.9369	10	10	0	5.0313	-1	1	0.93261
491	3.9369	5	5	999	6.375	-1	1	0.94928
492	3.9369	10	10	999	2.3438	1	1	1.0576
493	3.9369	5	5	0	3.6875	1	1	0.94048
494	3.9369	5	5	0	1	-1	1	1.141
495	3.9369	5	5	999	6.375	-1	1	0.93256
496	3.9369	10	10	0	3.6875	1	1	0.8576
497	3.9369	5	5	0	1	-1	1	1.1826
498	3.9369	10	10	90	1	1	1	0.91635
499	3.9369	10	10	90	6.375	1	1	1.0988
500	3.9369	10	10	90	1	1	1	1.0076
501	3.9369	10	10	90	6.375	1	1	0.91587
502	3.9369	10	10	999	1	1	1	0.87396
503	3.9369	10	10	0	1	1	1	0.92428
504	3.9369	10	10	999	2.3438	-1	1	0.86547
505	3.9369	5	5	999	1	1	1	1.3993
506	3.9369	5	5	999	1	-1	1	1.7364
507	3.9369	10	10	90	2.3438	-1	1	0.99089
508	3.9369	5	5	90	6.375	1	1	0.89924
509	3.9369	5	5	0	1	-1	1	1.116
510	3.9369	5	5	0	2.3438	1	1	1.0821
511	3.9369	5	5	90	5.0313	1	1	1.041
512	3.9369	10	10	90	3.6875	-1	1	0.94095
513	3.9369	5	5	0	6.375	1	1	0.97423
514	3.9369	10	10	999	2.3438	1	0	0.88262
515	3.9369	10	10	90	3.6875	-1	1	0.87383
516	3.9369	10	10	0	2.3438	-1	1	0.84087
517	3.9369	10	10	90	6.375	-1	1	0.88258
518	3.9369	10	10	999	5.0313	1	1	0.83256
519	3.9369	10	10	90	5.0313	1	1	0.8826
520	3.9369	10	10	0	1	1	1	0.98261
521	3.9369	5	5	999	1	-1	1	1.1914
522	3.9369	10	10	999	2.3438	1	1	0.84096
523	3.9369	5	5	999	5.0313	1	1	0.86594
524	3.9369	10	10	0	5.0313	-1	1	0.93217
525	3.9369	10	10	999	5.0313	1	1	0.82424
526	3.9369	5	5	0	2.3438	1	1	1.1326
527	3.9369	10	10	0	1	1	1	0.87373
528	3.9369	5	5	999	6.375	1	1	0.86594
529	3.9369	5	5	90	3.6875	1	1	0.91544
530	3.9369	5	5	90	5.0313	1	1	0.84093
531	3.9369	10	10	999	6.375	-1	1	0.87384
532	3.9369	10	10	0	2.3438	-1	1	0.84093
533	3.9369	5	5	90	2.3438	-1	1	1.3239
534	3.9369	5	5	999	2.3438	1	1	1.1243
535	3.9369	5	5	90	2.3438	1	1	1.0409
536	3.9369	5	5	90	6.375	-1	1	0.94089
537	3.9369	5	5	999	5.0313	-1	1	0.86598
538	3.9369	10	10	999	2.3438	1	1	0.84924
539	3.9369	10	10	0	6.375	-1	1	0.86545
540	3.9369	5	5	999	5.0313	-1	1	0.8659
541	3.9369	10	10	0	5.0313	-1	1	0.80719
542	3.9369	10	10	0	3.6875	1	1	0.78257
543	3.9369	5	5	999	6.375	1	1	0.92376
544	3.9369	5	5	90	2.3438	-1	1	1.1493
545	3.9369	10	10	90	2.3438	1	1	0.88255
546	3.9369	10	10	90	3.6875	1	1	0.84967
547	3.9369	5	5	0	5.0313	1	1	0.91641
548	3.9369	5	5	0	3.6875	-1	1	0.85718
549	3.9369	5	5	90	1	1	1	0.94919
550	3.9369	10	10	999	2.3438	1	1	0.80764
551	3.9369	5	5	999	3.6875	1	1	0.94934
552	3.9369	10	10	999	5.0313	-1	1	0.94928
553	3.9369	10	10	999	3.6875	1	0	0.79921
554	3.9369	10	10	0	2.3438	1	1	0.87383
555	3.9369	5	5	0	6.375	1	1	0.89088
556	3.9369	10	10	0	3.6875	1	1	0.82379
557	3.9369	5	5	0	2.3438	1	1	0.98255
558	3.9369	10	10	999	2.3438	-1	1	0.86592
559	3.9369	10	10	90	3.6875	-1	1	0.81635
560	3.9369	5	5	0	1	-1	1	0.94142
561	3.9369	10	10	0	3.6875	1	1	0.82428
562	3.9369	10	10	999	3.6875	-1	1	0.84091
563	3.9369	5	5	999	1	1	1	1.116
564	3.9369	10	10	999	2.3438	1	1	0.9081
565	3.9369	10	10	999	6.375	-1	1	0.84874
566	3.9369	10	10	90	3.6875	-1	1	0.84091
567	3.9369	5	5	0	2.3438	1	1	1.3656
568	3.9369	10	10	0	3.6875	-1	1	0.79925
569	3.9369	5	5	90	6.375	1	1	0.9076
570	3.9369	5	5	90	6.375	1	1	0.84879
571	3.9369	10	10	999	3.6875	-1	1	0.8075
572	3.9369	10	10	0	5.0313	1	1	0.82381
573	3.9369	10	10	90	3.6875	-1	1	0.75763
574	3.9369	10	10	999	1	1	1	0.85719
575	3.9369	10	10	0	3.6875	-1	1	0.84093
576	3.9369	5	5	90	5.0313	1	0	0.89041
577	3.9369	10	10	0	1	-1	1	0.89929
578	3.9369	10	10	90	5.0313	1	1	0.85715
579	3.9369	10	10	90	1	1	1	0.92418
580	3.9369	5	5	999	1	-1	1	0.92384
581	3.9369	5	5	90	5.0313	1	1	0.94924
582	3.9369	5	5	0	1	-1	1	1.041
583	3.9369	10	10	999	6.375	1	1	0.8238
584	3.9369	10	10	90	1	1	1	0.88252
585	3.9369	10	10	90	1	-1	1	0.89882
586	3.9369	5	5	0	2.3438	-1	0	2.6438
587	3.9369	5	5	90	3.6875	1	1	0.89092
588	3.9369	5	5	0	1	1	0	1.9118
589	3.9369	5	5	0	3.6875	-1	1	1.0076
590	3.9369	5	5	0	3.6875	-1	0	1.0331
591	3.9369	5	5	90	5.0313	1	1	1.0164
592	3.9369	10	10	999	1	-1	1	0.88212
593	3.9369	10	10	0	5.0313	-1	1	0.87423
594	3.9369	10	10	90	3.6875	-1	1	0.85764
595	3.9369	10	10	0	2.3438	-1	1	0.84087
596	3.9369	5	5	999	2.3438	1	1	1.016
597	3.9369	5	5	90	5.0313	1	1	0.90716
598	3.9369	5	5	90	5.0313	1	1	0.94926
599	3.9369	5	5	0	6.375	1	1	0.85716
600	3.9369	10	10	90	6.375	-1	1	0.80761
