# Supplementary material for: Temporal Integration of Motion Streaks in Migraine
Source: Vision (Basel). 2018 Jul 13;2(3):27. doi: 10.3390/vision2030027 (PMC6836222; doi:10.3390/vision2030027)
Supplement: Supplementary file 1 [file vision-02-00027-s001.zip › supplementary information/results/resultsObs21/allResponsesObs21.txt]

1	3.9369	5	5	0	2.3438	1	1	1.9713
2	3.9369	5	5	999	5.0313	1	1	1.8013
3	3.9369	5	5	0	2.3438	1	1	1.6859
4	3.9369	5	5	999	3.6875	-1	1	1.4902
5	3.9369	10	10	90	2.3438	-1	1	1.7552
6	3.9369	5	5	999	1	1	1	2.3813
7	3.9369	10	10	0	1	1	1	1.9069
8	3.9369	5	5	90	6.375	-1	1	1.6755
9	3.9369	5	5	0	5.0313	1	1	1.7572
10	3.9369	5	5	90	2.3438	1	1	1.7634
11	3.9369	10	10	0	2.3438	-1	1	1.5783
12	3.9369	10	10	0	1	-1	1	1.2993
13	3.9369	5	5	999	5.0313	1	1	1.3327
14	3.9369	5	5	999	3.6875	-1	1	1.1492
15	3.9369	5	5	999	2.3438	1	1	1.1655
16	3.9369	10	10	90	2.3438	1	1	1.2576
17	3.9369	5	5	90	2.3438	-1	1	1.6406
18	3.9369	10	10	0	6.375	1	1	1.1906
19	3.9369	5	5	0	5.0313	-1	1	1.1827
20	3.9369	10	10	90	2.3438	-1	1	1.1659
21	3.9369	10	10	999	5.0313	1	1	1.5124
22	3.9369	5	5	999	2.3438	1	1	1.1592
23	3.9369	10	10	0	2.3438	-1	1	1.3244
24	3.9369	5	5	999	1	-1	0	2.5177
25	3.9369	10	10	999	5.0313	1	1	1.4165
26	3.9369	10	10	0	6.375	1	1	1.3827
27	3.9369	5	5	90	1	1	1	1.6172
28	3.9369	5	5	999	5.0313	1	1	1.3243
29	3.9369	5	5	90	1	1	1	1.3243
30	3.9369	10	10	999	1	-1	1	1.2077
31	3.9369	10	10	0	1	-1	1	1.0577
32	3.9369	10	10	999	2.3438	-1	1	1.1076
33	3.9369	5	5	0	3.6875	-1	1	1.0743
34	3.9369	5	5	90	1	-1	1	0.96594
35	3.9369	5	5	90	2.3438	-1	1	0.94932
36	3.9369	5	5	0	6.375	1	1	0.91592
37	3.9369	10	10	0	1	-1	1	0.83263
38	3.9369	5	5	0	2.3438	-1	1	0.94051
39	3.9369	10	10	999	6.375	1	1	0.88256
40	3.9369	5	5	0	1	-1	1	2.0704
41	3.9369	10	10	999	6.375	1	1	1.0494
42	3.9369	5	5	0	3.6875	-1	1	0.93254
43	3.9369	5	5	999	6.375	1	1	0.8905
44	3.9369	10	10	90	3.6875	1	1	0.92419
45	3.9369	10	10	90	6.375	1	1	0.89094
46	3.9369	5	5	999	2.3438	1	1	0.96599
47	3.9369	10	10	90	3.6875	-1	1	0.90761
48	3.9369	10	10	0	5.0313	-1	1	0.94922
49	3.9369	10	10	90	5.0313	1	1	0.84094
50	3.9369	5	5	0	3.6875	-1	1	1.4225
51	3.9369	10	10	999	2.3438	1	1	0.90749
52	3.9369	10	10	0	1	1	1	0.98305
53	3.9369	5	5	0	2.3438	-1	1	1.3248
54	3.9369	5	5	90	3.6875	-1	1	1.1243
55	3.9369	5	5	999	6.375	1	1	0.88216
56	3.9369	10	10	90	1	-1	1	0.87429
57	3.9369	10	10	0	1	1	1	0.91592
58	3.9369	10	10	999	5.0313	1	1	0.85804
59	3.9369	5	5	999	3.6875	-1	1	0.91551
60	3.9369	10	10	999	5.0313	1	1	0.82431
61	3.9369	5	5	999	3.6875	-1	1	0.93214
62	3.9369	5	5	0	5.0313	1	1	0.85765
63	3.9369	10	10	90	2.3438	1	1	0.92428
64	3.9369	10	10	0	2.3438	1	1	0.94085
65	3.9369	10	10	0	5.0313	-1	1	0.8743
66	3.9369	5	5	999	1	-1	1	2.0121
67	3.9369	5	5	999	1	-1	0	1.4675
68	3.9369	5	5	90	3.6875	-1	1	0.99096
69	3.9369	5	5	0	6.375	-1	1	0.94084
70	3.9369	5	5	90	5.0313	-1	1	0.92475
71	3.9369	5	5	999	2.3438	-1	1	0.88307
72	3.9369	10	10	0	5.0313	1	1	0.94091
73	3.9369	5	5	999	2.3438	1	1	2.0491
74	3.9369	10	10	999	6.375	-1	1	1.0076
75	3.9369	5	5	90	6.375	1	1	0.92476
76	3.9369	10	10	0	6.375	-1	1	0.88261
77	3.9369	5	5	999	5.0313	1	1	0.87431
78	3.9369	5	5	0	1	1	0	1.4819
79	3.9369	10	10	999	2.3438	-1	1	0.9243
80	3.9369	10	10	999	6.375	1	1	0.97385
81	3.9369	5	5	999	1	-1	1	1.0909
82	3.9369	10	10	90	5.0313	1	1	0.83263
83	3.9369	5	5	999	5.0313	-1	1	0.90809
84	3.9369	10	10	999	6.375	-1	1	0.99087
85	3.9369	5	5	999	6.375	-1	1	0.88219
86	3.9369	10	10	90	5.0313	1	1	0.89924
87	3.9369	5	5	90	1	-1	1	1.041
88	3.9369	5	5	90	6.375	-1	1	0.90754
89	3.9369	5	5	999	6.375	-1	1	0.91588
90	3.9369	10	10	999	1	1	1	0.95768
91	3.9369	10	10	90	1	1	1	0.93308
92	3.9369	5	5	999	3.6875	-1	1	0.94048
93	3.9369	10	10	0	3.6875	-1	1	0.93255
94	3.9369	10	10	999	5.0313	-1	1	0.95715
95	3.9369	5	5	90	1	1	1	1.4142
96	3.9369	10	10	0	3.6875	-1	1	0.95753
97	3.9369	5	5	90	5.0313	-1	1	1.0327
98	3.9369	10	10	90	6.375	1	1	0.85713
99	3.9369	10	10	999	3.6875	1	1	0.94096
100	3.9369	5	5	999	2.3438	1	1	0.92381
101	3.9369	10	10	90	3.6875	-1	1	0.86596
102	3.9369	10	10	90	1	1	1	0.8655
103	3.9369	10	10	0	1	1	1	0.87419
104	3.9369	10	10	999	5.0313	1	1	0.85756
105	3.9369	10	10	999	3.6875	1	1	0.91591
106	3.9369	5	5	0	1	-1	1	1.396
107	3.9369	5	5	999	2.3438	-1	1	0.92428
108	3.9369	10	10	90	5.0313	-1	1	0.85762
109	3.9369	10	10	999	6.375	-1	1	0.78267
110	3.9369	10	10	0	5.0313	1	0	0.83257
111	3.9369	10	10	0	2.3438	1	1	0.9743
112	3.9369	5	5	999	5.0313	-1	1	0.98307
113	3.9369	5	5	999	2.3438	1	1	1.0993
114	3.9369	10	10	90	1	1	1	0.9155
115	3.9369	10	10	0	1	-1	1	0.94093
116	3.9369	5	5	0	6.375	1	1	0.90802
117	3.9369	10	10	999	1	-1	1	0.91593
118	3.9369	5	5	0	6.375	1	1	1.0243
119	3.9369	10	10	999	3.6875	1	1	1.0321
120	3.9369	10	10	999	1	1	1	0.94094
121	3.9369	10	10	0	5.0313	-1	1	0.96594
122	3.9369	5	5	999	3.6875	-1	1	1.0581
123	3.9369	10	10	90	1	-1	1	0.94974
124	3.9369	10	10	90	1	1	1	0.88217
125	3.9369	5	5	90	6.375	-1	1	0.94926
126	3.9369	5	5	90	6.375	1	1	0.86593
127	3.9369	10	10	90	2.3438	-1	1	0.93255
128	3.9369	10	10	0	6.375	1	1	0.89935
129	3.9369	5	5	0	2.3438	1	1	2.0591
130	3.9369	5	5	90	2.3438	-1	1	0.96593
131	3.9369	10	10	0	5.0313	1	1	0.90753
132	3.9369	5	5	90	1	-1	1	1.2572
133	3.9369	10	10	90	1	1	1	0.99096
134	3.9369	5	5	0	5.0313	-1	1	1.2077
135	3.9369	5	5	0	1	1	1	1.7206
136	3.9369	10	10	90	2.3438	-1	1	0.99924
137	3.9369	5	5	999	1	1	1	1.9279
138	3.9369	10	10	0	3.6875	-1	1	0.89929
139	3.9369	10	10	0	3.6875	-1	1	0.85766
140	3.9369	5	5	0	5.0313	-1	1	0.91547
141	3.9369	5	5	999	6.375	1	1	0.97429
142	3.9369	5	5	999	3.6875	1	1	0.90756
143	3.9369	10	10	999	5.0313	1	1	0.84137
144	3.9369	5	5	0	2.3438	1	1	1.0243
145	3.9369	5	5	90	2.3438	1	1	0.9405
146	3.9369	5	5	999	1	1	1	1.0326
147	3.9369	10	10	90	1	-1	1	0.90759
148	3.9369	5	5	90	5.0313	-1	1	0.90803
149	3.9369	10	10	90	1	-1	1	0.86632
150	3.9369	5	5	0	5.0313	1	1	1.1243
151	3.9369	10	10	0	1	1	1	0.88303
152	3.9369	10	10	999	5.0313	-1	1	0.98218
153	3.9369	5	5	999	6.375	1	1	0.8911
154	3.9369	10	10	90	5.0313	1	1	0.84086
155	3.9369	10	10	90	3.6875	-1	1	0.96593
156	3.9369	10	10	90	5.0313	1	1	0.92424
157	3.9369	5	5	999	6.375	-1	1	0.95765
158	3.9369	10	10	90	5.0313	1	1	0.89924
159	3.9369	5	5	0	3.6875	-1	1	0.96596
160	3.9369	10	10	90	6.375	1	1	0.85801
161	3.9369	5	5	0	5.0313	1	1	1.2744
162	3.9369	10	10	90	6.375	-1	1	1.0659
163	3.9369	10	10	999	5.0313	1	1	0.90716
164	3.9369	5	5	999	1	-1	1	0.99938
165	3.9369	10	10	0	2.3438	1	1	0.85755
166	3.9369	5	5	999	6.375	1	1	0.94087
167	3.9369	5	5	90	3.6875	-1	1	0.88262
168	3.9369	10	10	0	6.375	1	1	0.8497
169	3.9369	10	10	90	5.0313	-1	1	0.9993
170	3.9369	10	10	90	3.6875	-1	1	0.89886
171	3.9369	5	5	999	1	1	1	0.99924
172	3.9369	5	5	0	1	1	1	1.2156
173	3.9369	5	5	90	5.0313	-1	1	0.90763
174	3.9369	10	10	90	6.375	1	1	0.87427
175	3.9369	5	5	999	5.0313	1	1	0.94049
176	3.9369	10	10	999	1	-1	1	0.92423
177	3.9369	10	10	999	3.6875	-1	1	0.85713
178	3.9369	5	5	90	3.6875	1	1	0.9576
179	3.9369	5	5	90	1	1	1	1.9318
180	3.9369	5	5	90	3.6875	-1	0	1.316
181	3.9369	10	10	999	1	-1	1	0.91595
182	3.9369	5	5	0	2.3438	-1	1	0.94976
183	3.9369	5	5	0	6.375	1	1	0.95715
184	3.9369	10	10	0	5.0313	-1	1	0.89928
185	3.9369	10	10	0	3.6875	1	1	0.95765
186	3.9369	10	10	0	3.6875	-1	1	0.94973
187	3.9369	5	5	999	2.3438	1	1	1.1493
188	3.9369	5	5	90	6.375	1	1	1.0827
189	3.9369	10	10	0	5.0313	1	1	0.89884
190	3.9369	10	10	90	6.375	-1	1	0.87426
191	3.9369	10	10	0	1	-1	1	0.94051
192	3.9369	5	5	999	3.6875	1	1	1.016
193	3.9369	10	10	90	2.3438	1	1	0.84929
194	3.9369	5	5	0	2.3438	-1	1	1.033
195	3.9369	10	10	0	2.3438	1	1	0.87425
196	3.9369	10	10	999	5.0313	1	1	0.83218
197	3.9369	10	10	0	2.3438	-1	1	0.81589
198	3.9369	5	5	0	6.375	-1	1	0.90763
199	3.9369	5	5	0	1	-1	0	0.89092
200	3.9369	5	5	0	5.0313	-1	1	0.94924
201	3.9369	5	5	999	3.6875	1	1	0.87423
202	3.9369	5	5	999	1	-1	1	1.1243
203	3.9369	5	5	90	1	-1	1	1.5477
204	3.9369	10	10	0	5.0313	1	1	0.93258
205	3.9369	5	5	999	3.6875	-1	1	0.86638
206	3.9369	5	5	999	5.0313	-1	1	0.90717
207	3.9369	10	10	0	1	-1	1	0.93259
208	3.9369	10	10	90	5.0313	-1	1	0.84095
209	3.9369	10	10	0	5.0313	1	1	0.86593
210	3.9369	10	10	90	3.6875	1	1	0.8409
211	3.9369	10	10	0	3.6875	-1	1	0.87424
212	3.9369	10	10	0	1	1	1	0.84925
213	3.9369	5	5	90	2.3438	-1	1	0.97428
214	3.9369	10	10	999	6.375	-1	1	0.97425
215	3.9369	10	10	999	6.375	1	1	0.98213
216	3.9369	10	10	999	2.3438	1	1	0.9243
217	3.9369	10	10	999	2.3438	-1	1	0.83217
218	3.9369	5	5	90	2.3438	-1	1	0.93261
219	3.9369	5	5	90	3.6875	1	1	0.9243
220	3.9369	10	10	999	6.375	-1	1	0.8664
221	3.9369	10	10	0	3.6875	-1	1	0.89089
222	3.9369	5	5	0	6.375	-1	1	1.266
223	3.9369	10	10	999	3.6875	1	1	0.91594
224	3.9369	5	5	90	6.375	-1	1	0.89097
225	3.9369	10	10	999	1	1	1	0.87426
226	3.9369	10	10	90	5.0313	-1	1	0.79922
227	3.9369	5	5	0	5.0313	1	1	0.97422
228	3.9369	10	10	999	1	1	1	0.94928
229	3.9369	10	10	0	6.375	1	1	0.94883
230	3.9369	10	10	90	1	-1	1	0.89091
231	3.9369	5	5	0	5.0313	1	1	0.90715
232	3.9369	5	5	90	5.0313	-1	1	0.8576
233	3.9369	10	10	90	5.0313	1	1	0.81592
234	3.9369	10	10	90	2.3438	1	1	0.90763
235	3.9369	5	5	0	1	-1	1	0.92472
236	3.9369	5	5	0	3.6875	1	1	0.8576
237	3.9369	10	10	90	6.375	1	1	0.8409
238	3.9369	5	5	90	2.3438	-1	1	0.89091
239	3.9369	10	10	0	6.375	1	1	0.8826
240	3.9369	5	5	90	5.0313	1	1	0.94874
241	3.9369	10	10	0	3.6875	-1	1	0.97431
242	3.9369	5	5	999	6.375	1	1	0.94094
243	3.9369	10	10	999	1	1	1	0.8747
244	3.9369	5	5	999	2.3438	-1	1	0.97427
245	3.9369	10	10	90	6.375	1	1	0.80757
246	3.9369	10	10	90	5.0313	1	1	0.94097
247	3.9369	5	5	90	5.0313	-1	1	0.99052
248	3.9369	10	10	0	2.3438	1	1	0.88257
249	3.9369	5	5	90	3.6875	1	1	0.91601
250	3.9369	10	10	90	6.375	-1	1	0.80802
251	3.9369	5	5	999	6.375	-1	1	0.99095
252	3.9369	5	5	90	3.6875	1	1	1.0498
253	3.9369	10	10	90	1	-1	1	0.94096
254	3.9369	10	10	90	3.6875	-1	1	0.95715
255	3.9369	10	10	90	6.375	-1	1	0.91639
256	3.9369	10	10	999	5.0313	1	1	0.86592
257	3.9369	5	5	999	6.375	1	1	0.90765
258	3.9369	5	5	90	1	-1	1	1.3248
259	3.9369	5	5	999	2.3438	-1	1	0.96592
260	3.9369	10	10	90	2.3438	1	1	0.84926
261	3.9369	5	5	0	1	-1	1	1.4864
262	3.9369	10	10	999	3.6875	-1	1	0.93261
263	3.9369	10	10	0	2.3438	-1	1	0.84884
264	3.9369	10	10	0	6.375	-1	1	0.81592
265	3.9369	10	10	90	6.375	1	1	0.8576
266	3.9369	10	10	90	6.375	-1	1	0.82423
267	3.9369	5	5	90	5.0313	-1	1	0.8905
268	3.9369	5	5	999	5.0313	1	1	0.96592
269	3.9369	10	10	999	3.6875	1	1	0.87425
270	3.9369	10	10	90	6.375	-1	1	0.82429
271	3.9369	5	5	999	5.0313	1	1	0.91596
272	3.9369	10	10	0	5.0313	-1	1	0.89096
273	3.9369	5	5	999	6.375	-1	1	0.94927
274	3.9369	5	5	0	1	1	1	0.94094
275	3.9369	5	5	90	2.3438	1	0	1.2414
276	3.9369	5	5	90	1	-1	1	0.79086
277	3.9369	5	5	90	1	-1	1	1.3941
278	3.9369	10	10	999	3.6875	1	1	0.89924
279	3.9369	5	5	999	3.6875	1	1	0.94929
280	3.9369	10	10	0	5.0313	-1	1	0.89883
281	3.9369	5	5	999	6.375	-1	1	0.99093
282	3.9369	10	10	999	2.3438	-1	1	0.90718
283	3.9369	5	5	90	3.6875	1	1	0.93258
284	3.9369	10	10	0	3.6875	-1	1	0.81587
285	3.9369	5	5	90	2.3438	1	1	0.8826
286	3.9369	5	5	999	1	-1	1	1.2577
287	3.9369	10	10	90	1	1	1	0.94099
288	3.9369	10	10	90	2.3438	1	1	0.88263
289	3.9369	5	5	90	1	-1	1	1.0165
290	3.9369	5	5	90	1	1	1	1.0993
291	3.9369	10	10	999	1	1	1	0.88308
292	3.9369	10	10	90	1	1	1	0.90716
293	3.9369	10	10	0	1	-1	1	0.84925
294	3.9369	5	5	90	3.6875	-1	1	0.90762
295	3.9369	10	10	999	2.3438	1	1	0.79093
296	3.9369	5	5	90	3.6875	-1	1	0.93262
297	3.9369	5	5	0	6.375	1	1	0.89923
298	3.9369	10	10	0	5.0313	-1	1	0.94093
299	3.9369	5	5	0	5.0313	-1	1	1.3576
300	3.9369	5	5	999	3.6875	1	1	1.041
301	3.9369	5	5	0	6.375	1	1	0.93304
302	3.9369	5	5	999	3.6875	1	1	1.016
303	3.9369	5	5	999	3.6875	-1	0	0.84087
304	3.9369	10	10	0	3.6875	-1	1	0.8747
305	3.9369	10	10	90	6.375	1	1	0.92425
306	3.9369	5	5	999	2.3438	1	1	1.0076
307	3.9369	5	5	999	3.6875	1	1	0.9155
308	3.9369	10	10	90	5.0313	1	1	0.87425
309	3.9369	10	10	999	2.3438	1	1	0.86597
310	3.9369	10	10	0	5.0313	1	1	0.87425
311	3.9369	5	5	0	1	-1	0	1.4832
312	3.9369	10	10	999	3.6875	1	1	0.86602
313	3.9369	5	5	90	3.6875	-1	1	0.90769
314	3.9369	10	10	90	6.375	1	1	0.84136
315	3.9369	10	10	0	6.375	1	1	0.83255
316	3.9369	10	10	0	2.3438	1	1	1.3489
317	3.9369	5	5	999	1	1	0	1.4429
318	3.9369	5	5	0	2.3438	1	0	1.0326
319	3.9369	5	5	0	3.6875	-1	0	0.76544
320	3.9369	10	10	999	3.6875	1	1	0.89927
321	3.9369	10	10	0	1	1	1	0.99048
322	3.9369	10	10	90	6.375	-1	1	0.84921
323	3.9369	5	5	0	3.6875	-1	1	0.91592
324	3.9369	10	10	999	6.375	1	1	0.8326
325	3.9369	5	5	999	3.6875	1	1	0.87428
326	3.9369	5	5	90	5.0313	1	1	0.98263
327	3.9369	10	10	90	3.6875	-1	1	0.84096
328	3.9369	5	5	999	3.6875	-1	1	0.90714
329	3.9369	10	10	90	3.6875	1	1	0.8243
330	3.9369	5	5	0	6.375	-1	1	1.0989
331	3.9369	10	10	90	3.6875	-1	1	0.87426
332	3.9369	5	5	90	2.3438	-1	1	0.94971
333	3.9369	10	10	999	1	1	1	0.84094
334	3.9369	5	5	90	3.6875	1	1	0.94977
335	3.9369	5	5	0	5.0313	1	1	2.2206
336	3.9369	5	5	0	3.6875	1	1	1.4485
337	3.9369	5	5	0	2.3438	1	1	1.2327
338	3.9369	10	10	90	6.375	-1	1	0.89932
339	3.9369	10	10	90	3.6875	-1	1	0.89138
340	3.9369	5	5	0	5.0313	-1	1	1.0238
341	3.9369	5	5	999	1	-1	1	1.4391
342	3.9369	10	10	0	6.375	-1	1	1.0742
343	3.9369	5	5	90	2.3438	1	1	1.0914
344	3.9369	10	10	999	5.0313	-1	1	1.0076
345	3.9369	5	5	90	5.0313	1	1	0.99975
346	3.9369	5	5	0	6.375	-1	1	1.0914
347	3.9369	5	5	90	2.3438	1	1	0.9743
348	3.9369	10	10	90	3.6875	-1	1	1.0076
349	3.9369	5	5	999	5.0313	1	1	0.9576
350	3.9369	5	5	0	3.6875	-1	0	1.1744
351	3.9369	5	5	999	6.375	1	1	0.91643
352	3.9369	10	10	999	5.0313	-1	1	0.90756
353	3.9369	5	5	90	5.0313	1	1	0.83213
354	3.9369	5	5	0	2.3438	-1	1	1.041
355	3.9369	10	10	999	2.3438	1	1	0.84924
356	3.9369	5	5	0	1	1	0	2.0466
357	3.9369	5	5	90	1	-1	1	1.083
358	3.9369	10	10	999	1	1	1	0.84092
359	3.9369	5	5	90	3.6875	1	1	1.016
360	3.9369	5	5	90	1	1	1	0.94094
361	3.9369	10	10	0	1	1	1	0.85719
362	3.9369	10	10	0	6.375	-1	1	0.91599
363	3.9369	10	10	90	5.0313	1	1	0.79886
364	3.9369	5	5	0	6.375	1	1	0.91596
365	3.9369	5	5	0	3.6875	-1	1	1.1327
366	3.9369	10	10	999	2.3438	1	1	0.88211
367	3.9369	5	5	90	6.375	1	1	0.93262
368	3.9369	5	5	999	2.3438	1	1	1.0655
369	3.9369	10	10	0	2.3438	-1	1	0.89927
370	3.9369	5	5	0	3.6875	1	1	0.87426
371	3.9369	5	5	0	5.0313	1	1	0.82423
372	3.9369	10	10	90	2.3438	-1	1	0.89094
373	3.9369	5	5	0	2.3438	1	1	0.97378
374	3.9369	5	5	999	1	-1	0	1.0577
375	3.9369	5	5	999	1	-1	1	0.94043
376	3.9369	5	5	90	6.375	-1	1	0.90752
377	3.9369	10	10	999	1	1	1	0.89092
378	3.9369	10	10	0	6.375	1	1	0.8076
379	3.9369	5	5	999	1	1	1	1.1159
380	3.9369	10	10	0	6.375	1	1	0.84049
381	3.9369	5	5	999	3.6875	1	0	0.85755
382	3.9369	10	10	0	5.0313	1	1	0.86548
383	3.9369	5	5	90	6.375	-1	1	0.9409
384	3.9369	5	5	0	2.3438	1	1	0.84092
385	3.9369	5	5	0	3.6875	-1	1	0.98311
386	3.9369	5	5	90	5.0313	1	1	0.87428
387	3.9369	10	10	999	2.3438	1	1	0.82383
388	3.9369	10	10	999	5.0313	-1	1	0.81583
389	3.9369	10	10	0	3.6875	-1	1	1.0743
390	3.9369	10	10	0	3.6875	-1	1	0.85756
391	3.9369	5	5	90	6.375	-1	1	0.80714
392	3.9369	5	5	999	2.3438	1	1	0.89107
393	3.9369	5	5	999	6.375	-1	1	0.85716
394	3.9369	5	5	90	5.0313	-1	1	0.86599
395	3.9369	10	10	90	6.375	-1	1	0.79091
396	3.9369	10	10	999	2.3438	1	1	0.82427
397	3.9369	5	5	0	1	1	0	0.84093
398	3.9369	5	5	90	6.375	-1	1	0.89099
399	3.9369	10	10	999	6.375	1	1	0.89092
400	3.9369	5	5	90	2.3438	1	1	0.99101
401	3.9369	5	5	90	1	1	0	1.3327
402	3.9369	10	10	999	6.375	1	1	0.8575
403	3.9369	5	5	0	1	-1	1	1.116
404	3.9369	5	5	90	1	1	1	0.83258
405	3.9369	10	10	999	1	1	1	0.84969
406	3.9369	5	5	0	5.0313	1	0	0.63258
407	3.9369	10	10	0	1	-1	0	0.8326
408	3.9369	10	10	90	5.0313	-1	1	0.85733
409	3.9369	10	10	999	1	1	1	0.91595
410	3.9369	5	5	0	6.375	-1	1	0.93261
411	3.9369	10	10	0	6.375	-1	1	0.84973
412	3.9369	5	5	90	2.3438	1	1	0.95755
413	3.9369	10	10	90	2.3438	1	1	0.8738
414	3.9369	10	10	999	3.6875	-1	1	4.3387
415	3.9369	5	5	0	3.6875	-1	0	1.374
416	3.9369	5	5	0	5.0313	-1	1	0.92429
417	3.9369	5	5	999	6.375	-1	1	0.94882
418	3.9369	10	10	999	1	-1	1	0.90758
419	3.9369	10	10	90	6.375	1	1	0.84085
420	3.9369	10	10	90	3.6875	-1	1	0.80805
421	3.9369	10	10	999	5.0313	1	1	0.80714
422	3.9369	5	5	999	2.3438	-1	1	0.89926
423	3.9369	10	10	0	3.6875	1	1	0.79048
424	3.9369	5	5	90	6.375	1	1	0.96595
425	3.9369	10	10	999	6.375	1	1	0.8405
426	3.9369	5	5	0	5.0313	-1	1	0.88256
427	3.9369	5	5	999	1	1	0	1.0827
428	3.9369	5	5	0	2.3438	1	1	0.97431
429	3.9369	10	10	0	2.3438	-1	1	0.85796
430	3.9369	10	10	999	1	1	1	0.84931
431	3.9369	10	10	0	2.3438	1	1	0.88258
432	3.9369	10	10	0	2.3438	1	1	0.93209
433	3.9369	10	10	0	3.6875	-1	1	1.0409
434	3.9369	5	5	0	2.3438	1	1	0.89927
435	3.9369	10	10	999	2.3438	1	1	0.90721
436	3.9369	5	5	0	2.3438	-1	1	1.9317
437	3.9369	10	10	0	2.3438	-1	1	1.0826
438	3.9369	10	10	0	5.0313	-1	1	0.97422
439	3.9369	5	5	0	6.375	1	1	0.9743
440	3.9369	5	5	0	5.0313	1	1	1.0239
441	3.9369	5	5	0	3.6875	-1	1	1.0492
442	3.9369	5	5	999	5.0313	-1	1	0.99928
443	3.9369	10	10	999	1	-1	1	0.83214
444	3.9369	5	5	90	5.0313	1	1	0.9493
445	3.9369	10	10	90	6.375	1	1	0.81593
446	3.9369	10	10	999	5.0313	-1	0	0.81636
447	3.9369	5	5	0	2.3438	1	0	1.0993
448	3.9369	5	5	999	5.0313	-1	1	1.0076
449	3.9369	5	5	0	6.375	-1	1	1.0326
450	3.9369	10	10	0	6.375	1	1	0.84931
451	3.9369	10	10	999	3.6875	1	1	0.94137
452	3.9369	10	10	999	2.3438	-1	1	1.0243
453	3.9369	10	10	999	3.6875	1	1	0.84969
454	3.9369	5	5	0	1	1	0	1.0993
455	3.9369	10	10	0	1	-1	1	1.1493
456	3.9369	10	10	0	5.0313	-1	1	0.97428
457	3.9369	10	10	0	6.375	1	1	0.94927
458	3.9369	10	10	90	2.3438	-1	1	0.82426
459	3.9369	10	10	90	1	-1	0	0.81639
460	3.9369	5	5	0	1	-1	1	1.9742
461	3.9369	5	5	999	6.375	-1	1	0.95761
462	3.9369	10	10	90	3.6875	-1	1	0.85808
463	3.9369	10	10	999	3.6875	1	1	0.87387
464	3.9369	5	5	90	6.375	-1	1	0.89091
465	3.9369	10	10	90	2.3438	-1	1	1.016
466	3.9369	5	5	0	1	1	0	3.2893
467	3.9369	10	10	90	3.6875	1	1	0.89085
468	3.9369	10	10	90	2.3438	-1	1	1.0164
469	3.9369	10	10	999	6.375	-1	1	0.91593
470	3.9369	10	10	0	1	1	1	0.88264
471	3.9369	10	10	90	3.6875	-1	1	0.78213
472	3.9369	5	5	90	2.3438	1	1	1.2659
473	3.9369	5	5	90	5.0313	-1	1	0.85761
474	3.9369	5	5	999	5.0313	1	1	0.80718
475	3.9369	5	5	0	1	1	0	2.3811
476	3.9369	5	5	999	6.375	-1	1	0.93257
477	3.9369	10	10	90	1	-1	1	0.76551
478	3.9369	5	5	999	1	1	1	0.86593
479	3.9369	10	10	90	3.6875	1	1	0.78259
480	3.9369	5	5	999	6.375	-1	1	0.83259
481	3.9369	10	10	90	2.3438	-1	0	0.79924
482	3.9369	10	10	0	2.3438	-1	1	0.89925
483	3.9369	10	10	90	1	1	1	0.81592
484	3.9369	5	5	90	5.0313	1	1	0.91639
485	3.9369	5	5	90	1	1	1	1.7894
486	3.9369	10	10	90	1	1	1	0.95761
487	3.9369	10	10	999	6.375	1	1	0.88216
488	3.9369	10	10	999	2.3438	1	1	0.84925
489	3.9369	5	5	90	2.3438	1	1	1.016
490	3.9369	5	5	0	3.6875	-1	1	1.4306
491	3.9369	10	10	999	3.6875	-1	1	0.93263
492	3.9369	10	10	0	1	-1	1	0.88262
493	3.9369	10	10	999	5.0313	1	1	0.82471
494	3.9369	5	5	90	6.375	-1	1	0.88261
495	3.9369	5	5	0	5.0313	1	1	0.95756
496	3.9369	5	5	999	2.3438	1	1	1.4629
497	3.9369	10	10	90	3.6875	1	1	0.85764
498	3.9369	10	10	999	5.0313	1	1	0.92377
499	3.9369	10	10	90	5.0313	1	1	0.87428
500	3.9369	10	10	999	6.375	1	1	0.84881
501	3.9369	10	10	90	3.6875	1	1	0.80805
502	3.9369	5	5	0	2.3438	-1	1	0.89048
503	3.9369	10	10	0	6.375	1	1	0.82429
504	3.9369	10	10	0	5.0313	1	1	0.80762
505	3.9369	10	10	90	5.0313	1	1	0.83262
506	3.9369	5	5	999	3.6875	1	1	0.87415
507	3.9369	5	5	90	5.0313	-1	0	0.8326
508	3.9369	5	5	0	1	1	1	1.2738
509	3.9369	10	10	0	3.6875	-1	1	0.87428
510	3.9369	5	5	999	5.0313	1	1	0.97425
511	3.9369	10	10	90	2.3438	-1	1	0.80711
512	3.9369	10	10	0	2.3438	1	1	0.79091
513	3.9369	10	10	999	3.6875	-1	1	0.78258
514	3.9369	5	5	90	3.6875	-1	0	0.69086
515	3.9369	5	5	90	5.0313	1	1	0.93261
516	3.9369	5	5	90	6.375	-1	1	0.83302
517	3.9369	10	10	0	5.0313	1	1	0.79887
518	3.9369	5	5	999	2.3438	-1	1	1.3827
519	3.9369	10	10	90	1	1	1	0.86594
520	3.9369	10	10	0	3.6875	-1	1	0.76545
521	3.9369	10	10	0	6.375	1	1	0.80761
522	3.9369	10	10	90	5.0313	-1	1	0.79051
523	3.9369	5	5	90	1	1	0	1.3327
524	3.9369	5	5	0	2.3438	1	1	0.94917
525	3.9369	10	10	999	2.3438	-1	1	0.81548
526	3.9369	10	10	90	3.6875	-1	1	0.91591
527	3.9369	10	10	999	1	-1	1	0.84054
528	3.9369	10	10	90	2.3438	1	1	0.84927
529	3.9369	5	5	90	6.375	1	1	0.9822
530	3.9369	10	10	0	5.0313	1	0	0.84093
531	3.9369	5	5	90	3.6875	1	1	0.91588
532	3.9369	10	10	999	2.3438	1	1	0.80804
533	3.9369	10	10	90	2.3438	1	1	0.79926
534	3.9369	5	5	0	6.375	-1	1	0.93258
535	3.9369	5	5	999	5.0313	-1	1	1.0077
536	3.9369	10	10	999	6.375	1	1	0.86594
537	3.9369	10	10	0	3.6875	-1	1	0.94082
538	3.9369	10	10	999	3.6875	1	1	0.83215
539	3.9369	5	5	999	5.0313	-1	1	0.88262
540	3.9369	10	10	90	1	1	1	0.88257
541	3.9369	10	10	999	1	1	1	0.81635
542	3.9369	5	5	999	1	1	1	1.4332
543	3.9369	5	5	90	2.3438	-1	1	0.92433
544	3.9369	5	5	0	3.6875	-1	1	1.1077
545	3.9369	10	10	999	2.3438	-1	0	0.84925
546	3.9369	5	5	90	3.6875	1	1	0.89971
547	3.9369	5	5	999	1	-1	1	1.3748
548	3.9369	10	10	0	2.3438	1	1	0.84923
549	3.9369	10	10	0	6.375	1	0	0.87433
550	3.9369	5	5	90	2.3438	-1	0	1.3827
551	3.9369	10	10	0	3.6875	1	1	0.87428
552	3.9369	10	10	0	1	1	1	0.91548
553	3.9369	5	5	0	6.375	1	1	0.8159
554	3.9369	5	5	0	6.375	1	1	0.73215
555	3.9369	5	5	0	1	1	1	0.87425
556	3.9369	5	5	999	2.3438	1	1	0.96549
557	3.9369	5	5	999	5.0313	-1	1	0.98264
558	3.9369	5	5	0	6.375	-1	1	1.066
559	3.9369	10	10	999	5.0313	1	1	0.80755
560	3.9369	5	5	90	6.375	1	1	0.93305
561	3.9369	5	5	0	1	1	1	1.1493
562	3.9369	5	5	90	3.6875	-1	1	0.90757
563	3.9369	5	5	999	5.0313	1	1	0.89093
564	3.9369	5	5	90	3.6875	-1	1	0.84089
565	3.9369	5	5	90	5.0313	-1	0	0.95765
566	3.9369	5	5	999	3.6875	-1	1	0.94882
567	3.9369	5	5	90	6.375	1	1	0.96588
568	3.9369	10	10	999	2.3438	-1	1	1.2239
569	3.9369	5	5	999	2.3438	1	1	0.94094
570	3.9369	10	10	999	3.6875	-1	1	0.88251
571	3.9369	10	10	90	1	1	1	0.79049
572	3.9369	10	10	999	3.6875	-1	1	0.83254
573	3.9369	5	5	0	3.6875	-1	0	0.74047
574	3.9369	10	10	999	3.6875	-1	1	0.84092
575	3.9369	5	5	999	2.3438	1	1	0.61594
576	3.9369	10	10	90	5.0313	-1	1	0.52455
577	3.9369	5	5	90	6.375	1	1	0.96598
578	3.9369	5	5	999	6.375	-1	1	0.81589
579	3.9369	10	10	0	3.6875	1	1	0.73259
580	3.9369	5	5	0	6.375	-1	1	0.84924
581	3.9369	5	5	0	5.0313	-1	1	0.99051
582	3.9369	5	5	0	3.6875	-1	1	0.97423
583	3.9369	5	5	0	3.6875	1	1	0.72423
584	3.9369	10	10	0	2.3438	1	1	0.93263
585	3.9369	10	10	0	6.375	1	1	0.89972
586	3.9369	10	10	999	6.375	-1	1	0.81552
587	3.9369	10	10	999	5.0313	1	1	0.82426
588	3.9369	5	5	0	3.6875	-1	1	0.92427
589	3.9369	10	10	999	2.3438	1	1	0.71589
590	3.9369	5	5	90	3.6875	-1	1	0.61586
591	3.9369	5	5	90	5.0313	1	1	0.84926
592	3.9369	5	5	90	1	-1	0	0.9076
593	3.9369	10	10	90	5.0313	-1	1	0.90762
594	3.9369	5	5	999	5.0313	1	1	0.81592
595	3.9369	10	10	999	6.375	-1	1	0.81596
596	3.9369	10	10	0	2.3438	1	1	0.66589
597	3.9369	10	10	999	6.375	-1	1	0.80718
598	3.9369	5	5	90	2.3438	1	1	0.68257
599	3.9369	5	5	0	2.3438	1	0	1.4531
600	3.9369	10	10	90	2.3438	-1	1	0.8993
