# Supplementary material for: Temporal Integration of Motion Streaks in Migraine
Source: Vision (Basel). 2018 Jul 13;2(3):27. doi: 10.3390/vision2030027 (PMC6836222; doi:10.3390/vision2030027)
Supplement: Supplementary file 1 [file vision-02-00027-s001.zip › supplementary information/results/resultsObs22/allResponsesObs22.txt]

1	3.9369	10	10	90	1	1	1	2.0079
2	3.9369	10	10	999	2.3438	-1	1	1.6853
3	3.9369	10	10	90	5.0313	1	1	1.8696
4	3.9369	10	10	0	3.6875	1	1	1.7837
5	3.9369	10	10	999	3.6875	1	1	1.8643
6	3.9369	10	10	0	3.6875	1	1	1.8506
7	3.9369	10	10	0	6.375	1	1	1.9092
8	3.9369	10	10	0	6.375	-1	1	1.8135
9	3.9369	10	10	999	2.3438	1	1	1.805
10	3.9369	5	5	0	2.3438	-1	1	2.8576
11	3.9369	10	10	90	2.3438	-1	1	1.7081
12	3.9369	5	5	999	2.3438	-1	1	1.6876
13	3.9369	5	5	0	1	1	1	2.8089
14	3.9369	5	5	0	5.0313	1	1	1.7813
15	3.9369	5	5	0	6.375	-1	1	1.7386
16	3.9369	5	5	90	2.3438	1	1	1.7378
17	3.9369	5	5	0	2.3438	1	0	1.8011
18	3.9369	5	5	90	1	1	1	1.6776
19	3.9369	5	5	999	5.0313	1	1	1.6106
20	3.9369	5	5	90	2.3438	-1	1	1.6229
21	3.9369	5	5	90	6.375	1	1	1.6905
22	3.9369	5	5	0	1	1	0	3.7801
23	3.9369	5	5	0	3.6875	1	1	1.7777
24	3.9369	10	10	90	1	-1	1	1.4953
25	3.9369	10	10	90	5.0313	-1	1	1.8484
26	3.9369	10	10	0	3.6875	-1	1	1.7228
27	3.9369	10	10	0	1	-1	1	1.8667
28	3.9369	5	5	90	6.375	1	1	1.6928
29	3.9369	5	5	0	6.375	1	1	1.7495
30	3.9369	5	5	0	2.3438	-1	1	1.6926
31	3.9369	5	5	999	2.3438	1	1	2.3924
32	3.9369	10	10	0	2.3438	1	1	1.7093
33	3.9369	5	5	999	2.3438	-1	1	1.7205
34	3.9369	10	10	999	2.3438	-1	1	1.6515
35	3.9369	5	5	0	5.0313	-1	1	1.9106
36	3.9369	5	5	90	5.0313	1	1	1.6792
37	3.9369	10	10	999	5.0313	1	1	1.7717
38	3.9369	10	10	90	3.6875	-1	1	2.4252
39	3.9369	5	5	0	1	1	1	3.1407
40	3.9369	5	5	90	2.3438	1	1	1.9559
41	3.9369	5	5	0	5.0313	-1	1	1.7623
42	3.9369	10	10	90	1	1	1	1.6647
43	3.9369	5	5	0	6.375	-1	1	1.6989
44	3.9369	5	5	0	5.0313	-1	0	1.8118
45	3.9369	5	5	0	5.0313	1	1	1.341
46	3.9369	5	5	90	5.0313	1	1	1.7191
47	3.9369	10	10	90	1	-1	1	1.7429
48	3.9369	5	5	90	1	1	0	2.982
49	3.9369	5	5	0	2.3438	-1	0	2.7709
50	3.9369	5	5	0	6.375	-1	0	1.6407
51	3.9369	5	5	999	1	1	0	2.743
52	3.9369	10	10	999	5.0313	-1	1	1.6975
53	3.9369	5	5	90	5.0313	-1	1	1.746
54	3.9369	5	5	999	2.3438	-1	0	2.9959
55	3.9369	10	10	0	6.375	-1	1	2.0727
56	3.9369	10	10	999	3.6875	1	1	1.291
57	3.9369	10	10	0	1	-1	1	1.6629
58	3.9369	5	5	999	6.375	-1	1	1.5161
59	3.9369	5	5	90	2.3438	-1	1	1.7003
60	3.9369	5	5	90	6.375	-1	1	1.6931
61	3.9369	5	5	90	1	1	0	1.8461
62	3.9369	10	10	0	6.375	1	1	1.3327
63	3.9369	10	10	0	1	-1	1	1.4486
64	3.9369	10	10	999	6.375	1	1	1.7027
65	3.9369	10	10	90	6.375	1	1	1.7755
66	3.9369	5	5	0	5.0313	1	1	1.8132
67	3.9369	5	5	999	6.375	1	1	1.9004
68	3.9369	10	10	999	1	1	1	1.9603
69	3.9369	10	10	999	1	1	1	1.7859
70	3.9369	5	5	999	3.6875	1	1	1.366
71	3.9369	5	5	90	5.0313	1	1	2.0001
72	3.9369	5	5	999	3.6875	-1	1	1.712
73	3.9369	10	10	999	6.375	1	1	1.7073
74	3.9369	5	5	90	2.3438	1	0	1.82
75	3.9369	10	10	0	3.6875	1	1	1.8075
76	3.9369	10	10	90	2.3438	1	1	1.8119
77	3.9369	5	5	90	1	1	1	1.7919
78	3.9369	5	5	999	6.375	1	1	1.688
79	3.9369	10	10	999	2.3438	1	1	1.9166
80	3.9369	10	10	0	2.3438	1	1	1.7641
81	3.9369	5	5	999	2.3438	1	1	1.7173
82	3.9369	10	10	999	5.0313	1	1	1.7443
83	3.9369	5	5	90	3.6875	1	1	1.8232
84	3.9369	10	10	0	5.0313	-1	1	1.6596
85	3.9369	5	5	999	3.6875	-1	1	1.5444
86	3.9369	5	5	999	1	-1	0	3.2985
87	3.9369	10	10	0	1	1	1	1.5551
88	3.9369	5	5	90	3.6875	1	1	1.291
89	3.9369	5	5	0	5.0313	-1	1	1.643
90	3.9369	10	10	999	5.0313	1	1	1.2327
91	3.9369	10	10	0	5.0313	-1	1	1.7327
92	3.9369	10	10	90	6.375	-1	1	1.7003
93	3.9369	5	5	0	2.3438	1	1	1.6851
94	3.9369	5	5	0	2.3438	1	0	1.7428
95	3.9369	10	10	90	2.3438	-1	1	1.7256
96	3.9369	10	10	0	6.375	-1	1	1.8454
97	3.9369	10	10	0	5.0313	-1	1	1.6722
98	3.9369	10	10	0	1	1	1	1.8982
99	3.9369	5	5	90	1	-1	0	1.8031
100	3.9369	10	10	999	5.0313	1	1	1.6107
101	3.9369	5	5	999	2.3438	1	0	2.0183
102	3.9369	10	10	90	2.3438	1	1	1.3662
103	3.9369	10	10	0	3.6875	-1	1	1.151
104	3.9369	10	10	90	3.6875	-1	1	1.0326
105	3.9369	10	10	90	2.3438	-1	1	0.94923
106	3.9369	5	5	90	6.375	1	1	1.3076
107	3.9369	5	5	90	1	-1	0	2.5813
108	3.9369	5	5	999	6.375	-1	1	1.2993
109	3.9369	10	10	90	6.375	-1	1	2.0861
110	3.9369	10	10	90	2.3438	1	1	1.0993
111	3.9369	10	10	999	5.0313	-1	1	1.3957
112	3.9369	10	10	0	3.6875	1	1	1.1409
113	3.9369	10	10	90	5.0313	-1	1	1.3577
114	3.9369	5	5	0	3.6875	1	1	3.3174
115	3.9369	5	5	999	5.0313	1	1	1.3827
116	3.9369	5	5	90	2.3438	-1	1	1.5017
117	3.9369	10	10	90	3.6875	1	1	1.1577
118	3.9369	5	5	90	6.375	1	1	1.1993
119	3.9369	5	5	0	5.0313	-1	1	1.6093
120	3.9369	5	5	90	3.6875	1	1	1.782
121	3.9369	5	5	999	6.375	-1	1	1.6865
122	3.9369	5	5	90	1	1	1	2.2478
123	3.9369	10	10	999	2.3438	1	1	1.9265
124	3.9369	10	10	0	5.0313	1	1	1.5819
125	3.9369	5	5	0	2.3438	-1	1	1.7318
126	3.9369	10	10	999	1	-1	1	1.3156
127	3.9369	10	10	0	3.6875	-1	1	1.6789
128	3.9369	10	10	0	6.375	-1	1	1.68
129	3.9369	5	5	0	2.3438	1	1	3.2417
130	3.9369	5	5	90	2.3438	-1	1	1.5807
131	3.9369	10	10	0	1	1	1	1.7062
132	3.9369	10	10	0	6.375	-1	1	1.7549
133	3.9369	5	5	90	6.375	-1	1	1.9536
134	3.9369	5	5	0	6.375	1	1	1.496
135	3.9369	5	5	90	3.6875	-1	1	1.841
136	3.9369	10	10	90	2.3438	-1	1	1.8039
137	3.9369	5	5	0	1	1	1	2.1192
138	3.9369	10	10	90	5.0313	-1	1	1.6315
139	3.9369	10	10	999	1	-1	1	1.846
140	3.9369	5	5	999	2.3438	1	0	1.8036
141	3.9369	10	10	90	5.0313	-1	1	2.0242
142	3.9369	10	10	90	3.6875	-1	1	1.7881
143	3.9369	10	10	999	1	-1	1	1.98
144	3.9369	10	10	0	3.6875	-1	1	1.7775
145	3.9369	10	10	0	6.375	1	1	1.7352
146	3.9369	10	10	0	1	1	1	1.8545
147	3.9369	10	10	0	1	-1	1	1.841
148	3.9369	5	5	90	5.0313	1	1	1.7883
149	3.9369	10	10	0	2.3438	1	1	1.705
150	3.9369	5	5	999	6.375	1	1	1.8687
151	3.9369	10	10	90	6.375	-1	1	1.9266
152	3.9369	5	5	90	3.6875	1	1	1.9825
153	3.9369	5	5	90	5.0313	-1	1	1.948
154	3.9369	10	10	0	2.3438	1	1	2.011
155	3.9369	5	5	0	1	-1	1	3.2791
156	3.9369	5	5	0	2.3438	-1	0	2.2644
157	3.9369	10	10	999	2.3438	1	1	1.5097
158	3.9369	10	10	90	3.6875	1	1	1.742
159	3.9369	5	5	0	1	-1	0	3.4289
160	3.9369	10	10	90	6.375	-1	1	1.7605
161	3.9369	5	5	0	3.6875	1	1	1.5348
162	3.9369	10	10	999	6.375	-1	1	1.2744
163	3.9369	10	10	999	2.3438	-1	1	1.6381
164	3.9369	5	5	999	3.6875	-1	1	1.7404
165	3.9369	5	5	999	6.375	-1	1	1.8063
166	3.9369	5	5	90	6.375	1	1	1.811
167	3.9369	5	5	0	3.6875	1	1	1.7272
168	3.9369	10	10	999	6.375	1	1	1.7618
169	3.9369	10	10	999	2.3438	-1	1	1.7151
170	3.9369	10	10	0	6.375	-1	1	1.6832
171	3.9369	5	5	0	2.3438	-1	1	1.9966
172	3.9369	5	5	0	6.375	-1	1	1.7059
173	3.9369	10	10	90	3.6875	1	1	1.4819
174	3.9369	10	10	999	5.0313	-1	1	1.6064
175	3.9369	10	10	90	6.375	-1	1	1.611
176	3.9369	10	10	90	3.6875	1	1	1.7756
177	3.9369	5	5	90	1	1	0	2.5095
178	3.9369	10	10	999	1	1	1	1.2744
179	3.9369	5	5	999	6.375	1	1	1.2744
180	3.9369	10	10	999	5.0313	-1	1	1.166
181	3.9369	10	10	90	2.3438	-1	1	1.6167
182	3.9369	10	10	90	6.375	1	1	1.041
183	3.9369	10	10	999	3.6875	1	1	1.0743
184	3.9369	5	5	90	6.375	1	1	1.0993
185	3.9369	5	5	0	2.3438	1	1	1.291
186	3.9369	10	10	999	2.3438	1	1	1.0659
187	3.9369	10	10	999	6.375	1	1	1.0076
188	3.9369	5	5	999	1	1	1	1.6313
189	3.9369	10	10	0	6.375	-1	1	1.1989
190	3.9369	5	5	999	5.0313	-1	1	1.0743
191	3.9369	5	5	999	3.6875	1	1	1.1989
192	3.9369	5	5	999	6.375	-1	1	1.016
193	3.9369	5	5	90	2.3438	1	1	1.3573
194	3.9369	5	5	999	2.3438	1	1	1.1989
195	3.9369	5	5	0	5.0313	-1	1	1.1739
196	3.9369	10	10	0	1	1	1	1.0326
197	3.9369	10	10	90	5.0313	-1	1	1.0993
198	3.9369	10	10	90	5.0313	1	1	1.0076
199	3.9369	5	5	0	5.0313	1	0	2.4726
200	3.9369	5	5	999	3.6875	-1	1	1.413
201	3.9369	5	5	0	2.3438	1	1	1.3072
202	3.9369	5	5	90	1	1	1	2.394
203	3.9369	5	5	0	3.6875	1	0	2.1355
204	3.9369	5	5	90	5.0313	1	1	1.3243
205	3.9369	5	5	999	2.3438	-1	1	3.0734
206	3.9369	10	10	999	5.0313	1	1	1.1077
207	3.9369	10	10	90	3.6875	1	1	1.2081
208	3.9369	10	10	999	2.3438	-1	1	1.0914
209	3.9369	5	5	999	5.0313	1	1	0.98221
210	3.9369	5	5	0	5.0313	-1	1	1.5915
211	3.9369	10	10	90	1	-1	1	1.0493
212	3.9369	10	10	90	3.6875	1	1	1.544
213	3.9369	5	5	90	6.375	-1	1	1.2739
214	3.9369	10	10	999	1	-1	1	0.95759
215	3.9369	5	5	0	3.6875	1	1	1.0247
216	3.9369	5	5	90	3.6875	1	1	1.0743
217	3.9369	10	10	90	1	1	1	1.066
218	3.9369	10	10	0	3.6875	1	1	1.0163
219	3.9369	5	5	90	1	1	1	1.3991
220	3.9369	5	5	999	3.6875	-1	1	1.2822
221	3.9369	10	10	0	2.3438	-1	1	1.0576
222	3.9369	10	10	90	2.3438	-1	1	1.016
223	3.9369	10	10	0	6.375	-1	1	1.0493
224	3.9369	10	10	90	2.3438	1	1	1.1664
225	3.9369	5	5	999	5.0313	1	1	0.99932
226	3.9369	5	5	0	2.3438	-1	1	3.4071
227	3.9369	5	5	90	2.3438	-1	1	1.0993
228	3.9369	10	10	999	6.375	1	1	1.1576
229	3.9369	5	5	0	6.375	1	1	1.041
230	3.9369	10	10	0	5.0313	1	1	1.1581
231	3.9369	5	5	0	5.0313	1	1	0.99927
232	3.9369	10	10	999	3.6875	1	1	0.90763
233	3.9369	10	10	999	1	-1	1	1.141
234	3.9369	5	5	999	1	-1	0	3.381
235	3.9369	10	10	90	2.3438	-1	1	1.4262
236	3.9369	5	5	0	2.3438	1	0	2.1819
237	3.9369	5	5	0	3.6875	-1	0	2.9634
238	3.9369	5	5	999	2.3438	-1	1	2.2765
239	3.9369	10	10	0	2.3438	-1	1	1.63
240	3.9369	10	10	999	3.6875	-1	1	1.3243
241	3.9369	5	5	0	5.0313	-1	1	2.1486
242	3.9369	10	10	90	5.0313	1	1	1.1576
243	3.9369	10	10	90	6.375	-1	1	1.0243
244	3.9369	5	5	90	6.375	1	1	1.066
245	3.9369	10	10	0	5.0313	-1	1	0.9576
246	3.9369	5	5	0	3.6875	-1	1	1.7034
247	3.9369	10	10	0	3.6875	-1	1	1.3077
248	3.9369	10	10	0	2.3438	-1	1	1.1743
249	3.9369	5	5	0	1	-1	1	1.2247
250	3.9369	10	10	90	3.6875	1	1	1.0493
251	3.9369	5	5	999	2.3438	-1	1	1.0322
252	3.9369	5	5	90	1	-1	0	2.9554
253	3.9369	10	10	999	1	-1	1	1.1493
254	3.9369	5	5	90	3.6875	1	1	1.1905
255	3.9369	5	5	999	6.375	1	1	1.266
256	3.9369	10	10	0	3.6875	-1	1	0.96587
257	3.9369	10	10	999	5.0313	-1	1	1.0243
258	3.9369	10	10	999	2.3438	1	1	0.93215
259	3.9369	5	5	0	5.0313	1	1	1.041
260	3.9369	10	10	0	6.375	1	1	0.9826
261	3.9369	10	10	999	6.375	-1	1	0.89924
262	3.9369	10	10	0	5.0313	-1	1	0.98265
263	3.9369	5	5	999	5.0313	-1	1	0.98215
264	3.9369	10	10	90	1	-1	1	0.93266
265	3.9369	5	5	90	3.6875	1	1	1.1914
266	3.9369	5	5	999	6.375	-1	1	1.0409
267	3.9369	10	10	0	3.6875	1	1	1.1076
268	3.9369	10	10	999	5.0313	-1	1	1.0164
269	3.9369	10	10	0	2.3438	-1	1	0.99928
270	3.9369	10	10	0	2.3438	-1	1	0.94924
271	3.9369	10	10	90	5.0313	-1	1	0.94974
272	3.9369	5	5	0	3.6875	1	1	1.0405
273	3.9369	5	5	999	3.6875	1	1	1.1409
274	3.9369	10	10	0	6.375	-1	1	1.041
275	3.9369	10	10	999	3.6875	1	1	0.97387
276	3.9369	10	10	90	2.3438	1	1	1.0076
277	3.9369	10	10	999	6.375	-1	1	0.87472
278	3.9369	10	10	0	3.6875	1	1	0.91551
279	3.9369	10	10	999	5.0313	1	1	1.0076
280	3.9369	10	10	999	5.0313	1	1	0.90715
281	3.9369	5	5	0	5.0313	1	1	1.0993
282	3.9369	5	5	999	3.6875	1	1	1.041
283	3.9369	10	10	0	1	1	1	0.93302
284	3.9369	5	5	90	5.0313	1	1	1.3076
285	3.9369	10	10	90	1	-1	1	1.0076
286	3.9369	5	5	0	5.0313	-1	1	1.2827
287	3.9369	5	5	999	1	-1	0	2.8232
288	3.9369	5	5	90	2.3438	1	1	1.1493
289	3.9369	10	10	0	5.0313	1	1	1.65
290	3.9369	5	5	90	2.3438	-1	1	1.9562
291	3.9369	5	5	90	6.375	-1	1	1.3331
292	3.9369	10	10	0	5.0313	-1	1	1.7701
293	3.9369	5	5	90	3.6875	-1	1	1.6
294	3.9369	10	10	0	5.0313	-1	1	1.1822
295	3.9369	10	10	999	1	-1	1	1.0409
296	3.9369	5	5	999	1	-1	0	3.1718
297	3.9369	10	10	999	2.3438	-1	1	0.9743
298	3.9369	5	5	0	1	1	0	2.8501
299	3.9369	10	10	999	2.3438	-1	1	1.041
300	3.9369	5	5	0	1	-1	0	2.3793
301	3.9369	10	10	999	5.0313	-1	1	0.85755
302	3.9369	10	10	90	5.0313	-1	1	1.0659
303	3.9369	5	5	90	5.0313	1	1	1.1743
304	3.9369	10	10	0	3.6875	1	1	1.0081
305	3.9369	5	5	0	1	-1	0	3.2672
306	3.9369	10	10	0	5.0313	1	1	1.0409
307	3.9369	10	10	90	1	1	1	1.0076
308	3.9369	5	5	999	2.3438	-1	1	1.0326
309	3.9369	10	10	90	6.375	1	1	0.93256
310	3.9369	5	5	90	1	1	0	1.7151
311	3.9369	5	5	0	3.6875	1	1	2.219
312	3.9369	10	10	0	6.375	-1	1	1.7109
313	3.9369	5	5	0	3.6875	-1	1	1.0493
314	3.9369	5	5	999	3.6875	-1	1	1.1498
315	3.9369	10	10	90	2.3438	-1	1	0.9743
316	3.9369	5	5	90	5.0313	1	1	1.041
317	3.9369	5	5	999	1	1	0	3.5677
318	3.9369	10	10	0	3.6875	1	1	1.0743
319	3.9369	10	10	90	1	1	1	0.99096
320	3.9369	5	5	90	1	-1	0	1.3414
321	3.9369	5	5	0	1	1	1	2.6028
322	3.9369	10	10	90	6.375	1	1	1.0743
323	3.9369	5	5	999	6.375	-1	1	1.1243
324	3.9369	5	5	999	6.375	1	1	1.0826
325	3.9369	5	5	999	5.0313	1	1	1.0827
326	3.9369	10	10	0	6.375	1	1	0.91591
327	3.9369	10	10	999	3.6875	1	1	0.91592
328	3.9369	10	10	0	1	-1	1	0.90808
329	3.9369	5	5	90	2.3438	-1	1	1.8323
330	3.9369	5	5	999	1	1	1	2.3185
331	3.9369	10	10	90	6.375	1	1	1.0414
332	3.9369	10	10	999	6.375	-1	1	1.1989
333	3.9369	10	10	0	1	-1	1	1.1489
334	3.9369	5	5	0	2.3438	1	1	2.1039
335	3.9369	5	5	0	6.375	1	1	1.3823
336	3.9369	10	10	0	2.3438	1	1	1.0331
337	3.9369	5	5	90	5.0313	-1	1	1.0326
338	3.9369	10	10	0	5.0313	-1	1	0.99911
339	3.9369	5	5	90	3.6875	-1	1	0.97427
340	3.9369	5	5	90	5.0313	1	1	1.2576
341	3.9369	5	5	999	2.3438	-1	1	1.191
342	3.9369	5	5	90	2.3438	1	1	1.2831
343	3.9369	10	10	90	5.0313	-1	1	1.1244
344	3.9369	10	10	0	2.3438	-1	1	1.1406
345	3.9369	10	10	90	3.6875	-1	1	1.2414
346	3.9369	10	10	999	3.6875	-1	1	1.0326
347	3.9369	5	5	0	1	1	1	1.7137
348	3.9369	5	5	999	3.6875	1	1	1.7809
349	3.9369	10	10	999	1	-1	1	1.2572
350	3.9369	10	10	0	1	1	1	0.97431
351	3.9369	5	5	90	3.6875	1	1	1.1994
352	3.9369	5	5	90	3.6875	1	1	1.116
353	3.9369	5	5	999	6.375	1	1	1.0909
354	3.9369	10	10	999	2.3438	1	1	0.90714
355	3.9369	5	5	999	1	-1	1	1.7248
356	3.9369	10	10	90	5.0313	-1	1	1.0826
357	3.9369	5	5	999	6.375	-1	1	0.96641
358	3.9369	10	10	999	1	-1	1	1.0076
359	3.9369	5	5	90	2.3438	1	1	1.0905
360	3.9369	5	5	999	2.3438	-1	1	1.0326
361	3.9369	10	10	999	2.3438	-1	1	1.0827
362	3.9369	10	10	999	6.375	-1	1	0.94095
363	3.9369	5	5	999	1	1	1	2.6077
364	3.9369	5	5	999	3.6875	-1	1	2.1348
365	3.9369	10	10	0	1	-1	1	1.1493
366	3.9369	5	5	90	5.0313	-1	1	0.97429
367	3.9369	10	10	0	6.375	1	1	0.98263
368	3.9369	10	10	0	6.375	-1	1	1.0992
369	3.9369	10	10	999	2.3438	-1	1	1.191
370	3.9369	5	5	0	2.3438	-1	0	2.9682
371	3.9369	5	5	90	5.0313	1	1	1.6136
372	3.9369	10	10	90	6.375	-1	1	1.0081
373	3.9369	10	10	0	1	1	1	1.7899
374	3.9369	5	5	90	5.0313	1	1	2.2429
375	3.9369	10	10	90	1	1	1	1.1076
376	3.9369	5	5	999	2.3438	-1	1	2.3132
377	3.9369	5	5	0	1	1	0	3.697
378	3.9369	10	10	999	1	1	1	1.2238
379	3.9369	10	10	0	6.375	-1	1	1.0914
380	3.9369	5	5	0	6.375	-1	1	1.3406
381	3.9369	5	5	999	2.3438	-1	0	3.0269
382	3.9369	5	5	0	3.6875	1	1	1.8382
383	3.9369	5	5	90	6.375	-1	1	1.3323
384	3.9369	10	10	999	3.6875	-1	1	1.0744
385	3.9369	5	5	999	2.3438	-1	1	1.3081
386	3.9369	10	10	90	5.0313	-1	1	1.3326
387	3.9369	5	5	90	5.0313	1	1	1.041
388	3.9369	10	10	0	5.0313	1	1	1.1493
389	3.9369	5	5	90	5.0313	1	1	1.2243
390	3.9369	5	5	999	1	1	0	2.4417
391	3.9369	10	10	90	6.375	1	1	1.2239
392	3.9369	5	5	0	6.375	1	1	1.066
393	3.9369	5	5	0	6.375	1	1	1.0409
394	3.9369	10	10	999	5.0313	1	1	0.99976
395	3.9369	10	10	0	2.3438	1	1	0.96553
396	3.9369	5	5	0	1	-1	1	1.7398
397	3.9369	10	10	0	3.6875	1	1	1.008
398	3.9369	5	5	999	2.3438	-1	1	1.6979
399	3.9369	10	10	0	5.0313	-1	1	1.091
400	3.9369	10	10	999	3.6875	-1	1	0.94109
401	3.9369	5	5	999	5.0313	1	1	1.0659
402	3.9369	10	10	90	2.3438	1	1	1.0155
403	3.9369	10	10	999	6.375	-1	1	1.016
404	3.9369	10	10	999	6.375	-1	1	1.0326
405	3.9369	10	10	90	6.375	-1	1	1.0326
406	3.9369	5	5	0	6.375	-1	0	2.6319
407	3.9369	10	10	90	1	-1	1	1.2072
408	3.9369	10	10	90	3.6875	-1	1	1.8315
409	3.9369	10	10	999	5.0313	-1	1	1.0826
410	3.9369	5	5	0	3.6875	-1	1	2.3999
411	3.9369	5	5	999	1	1	1	2.9753
412	3.9369	5	5	999	5.0313	1	1	1.2659
413	3.9369	10	10	999	3.6875	-1	1	1.0497
414	3.9369	10	10	999	3.6875	-1	1	1.3239
415	3.9369	5	5	999	6.375	1	1	1.5575
416	3.9369	5	5	0	6.375	1	1	1.3493
417	3.9369	10	10	90	2.3438	-1	1	1.3864
418	3.9369	10	10	999	6.375	1	1	1.116
419	3.9369	10	10	999	3.6875	1	1	1.191
420	3.9369	5	5	999	6.375	-1	1	1.0576
421	3.9369	10	10	90	5.0313	1	1	1.1994
422	3.9369	5	5	0	5.0313	1	1	1.1493
423	3.9369	10	10	90	1	-1	1	1.141
424	3.9369	10	10	999	1	1	1	0.99929
425	3.9369	10	10	90	6.375	-1	1	0.89094
426	3.9369	5	5	0	3.6875	1	1	2.195
427	3.9369	10	10	999	3.6875	-1	1	1.0993
428	3.9369	5	5	0	5.0313	-1	1	1.1993
429	3.9369	5	5	0	6.375	-1	0	2.8958
430	3.9369	5	5	90	2.3438	-1	1	3.6881
431	3.9369	10	10	90	6.375	-1	1	1.6012
432	3.9369	5	5	0	3.6875	1	1	1.7978
433	3.9369	5	5	999	3.6875	1	1	1.1743
434	3.9369	10	10	999	5.0313	-1	1	1.5184
435	3.9369	10	10	0	2.3438	1	1	2.4224
436	3.9369	10	10	999	1	-1	1	1.9729
437	3.9369	5	5	999	1	-1	0	1.9978
438	3.9369	5	5	90	1	1	1	2.1142
439	3.9369	5	5	90	3.6875	1	1	1.9222
440	3.9369	10	10	90	5.0313	1	1	1.9452
441	3.9369	10	10	90	5.0313	-1	1	2.0479
442	3.9369	10	10	0	5.0313	-1	1	1.8026
443	3.9369	10	10	999	6.375	-1	1	2.6821
444	3.9369	10	10	999	3.6875	1	1	2.0223
445	3.9369	10	10	0	3.6875	-1	1	1.7614
446	3.9369	5	5	0	6.375	-1	0	2.8877
447	3.9369	5	5	999	5.0313	-1	1	2.4198
448	3.9369	10	10	90	2.3438	1	1	1.6073
449	3.9369	5	5	90	1	-1	0	3.868
450	3.9369	10	10	999	6.375	1	1	1.9361
451	3.9369	10	10	0	1	-1	1	1.7673
452	3.9369	10	10	90	3.6875	-1	1	1.9972
453	3.9369	10	10	90	3.6875	1	1	2.5378
454	3.9369	5	5	0	6.375	-1	1	1.6889
455	3.9369	10	10	999	1	1	1	1.4528
456	3.9369	5	5	90	2.3438	1	1	1.9832
457	3.9369	5	5	90	5.0313	-1	1	1.9968
458	3.9369	5	5	999	5.0313	-1	1	2.5242
459	3.9369	5	5	0	3.6875	1	1	1.7478
460	3.9369	5	5	0	1	1	1	1.9463
461	3.9369	10	10	999	1	1	1	1.2993
462	3.9369	5	5	999	3.6875	1	1	2.9283
463	3.9369	5	5	0	6.375	-1	1	1.7829
464	3.9369	10	10	90	1	-1	1	1.7002
465	3.9369	10	10	0	2.3438	-1	1	1.9011
466	3.9369	5	5	0	3.6875	1	1	1.8937
467	3.9369	10	10	90	3.6875	-1	1	3.8942
468	3.9369	5	5	999	1	-1	0	3.4499
469	3.9369	5	5	0	2.3438	1	0	6.4041
470	3.9369	5	5	999	5.0313	-1	1	1.7387
471	3.9369	5	5	90	2.3438	1	1	2.1856
472	3.9369	10	10	90	1	-1	1	1.4544
473	3.9369	10	10	90	2.3438	-1	1	1.9934
474	3.9369	10	10	90	5.0313	1	1	2.0379
475	3.9369	5	5	90	3.6875	-1	1	2.9689
476	3.9369	10	10	0	6.375	-1	1	1.9745
477	3.9369	5	5	90	6.375	-1	1	1.788
478	3.9369	10	10	90	2.3438	1	1	1.8173
479	3.9369	5	5	0	6.375	-1	1	2.7414
480	3.9369	10	10	0	5.0313	1	1	2.4921
481	3.9369	10	10	90	1	-1	1	2.0288
482	3.9369	10	10	999	1	1	1	1.7951
483	3.9369	10	10	90	3.6875	-1	1	1.9357
484	3.9369	10	10	0	2.3438	1	1	1.7588
485	3.9369	5	5	90	2.3438	-1	1	1.8531
486	3.9369	10	10	90	5.0313	1	1	1.5273
487	3.9369	5	5	999	3.6875	1	0	2.0735
488	3.9369	10	10	90	3.6875	1	1	1.5311
489	3.9369	10	10	999	6.375	-1	1	1.6051
490	3.9369	5	5	90	5.0313	-1	1	1.4494
491	3.9369	5	5	90	6.375	-1	1	1.556
492	3.9369	10	10	999	3.6875	-1	1	1.2159
493	3.9369	10	10	0	2.3438	1	1	1.116
494	3.9369	10	10	0	1	-1	1	1.7062
495	3.9369	5	5	999	5.0313	1	1	1.1326
496	3.9369	5	5	999	5.0313	1	1	2.0477
497	3.9369	5	5	999	6.375	1	1	1.2493
498	3.9369	5	5	0	1	-1	1	1.8081
499	3.9369	5	5	90	3.6875	-1	1	1.6441
500	3.9369	10	10	999	5.0313	-1	1	1.6826
501	3.9369	5	5	999	3.6875	-1	1	1.8384
502	3.9369	10	10	90	2.3438	1	1	1.6494
503	3.9369	10	10	999	6.375	-1	1	1.2493
504	3.9369	10	10	0	5.0313	1	1	1.4664
505	3.9369	5	5	90	3.6875	1	0	2.3959
506	3.9369	5	5	999	2.3438	-1	1	1.6278
507	3.9369	5	5	0	2.3438	1	1	1.5513
508	3.9369	10	10	0	3.6875	-1	1	1.694
509	3.9369	5	5	90	2.3438	-1	1	1.7506
510	3.9369	10	10	0	3.6875	-1	1	1.7496
511	3.9369	10	10	90	6.375	1	1	1.5082
512	3.9369	10	10	0	1	1	1	1.8364
513	3.9369	5	5	0	6.375	1	1	2.0238
514	3.9369	10	10	999	3.6875	1	1	1.9425
515	3.9369	10	10	90	6.375	1	1	1.6294
516	3.9369	5	5	999	6.375	-1	1	1.8517
517	3.9369	5	5	999	5.0313	1	1	1.3244
518	3.9369	5	5	999	1	-1	1	3.044
519	3.9369	5	5	999	1	-1	0	2.2017
520	3.9369	5	5	0	5.0313	1	1	1.8302
521	3.9369	5	5	0	3.6875	-1	1	2.3698
522	3.9369	10	10	90	1	-1	1	1.7996
523	3.9369	5	5	999	1	-1	0	4.3348
524	3.9369	10	10	999	2.3438	-1	1	2.0087
525	3.9369	5	5	0	1	-1	1	2.8529
526	3.9369	5	5	999	5.0313	1	1	2.2103
527	3.9369	10	10	999	3.6875	1	1	1.2577
528	3.9369	5	5	999	5.0313	-1	1	1.0248
529	3.9369	10	10	0	3.6875	-1	1	1.4265
530	3.9369	10	10	0	5.0313	-1	1	1.0243
531	3.9369	10	10	90	3.6875	-1	1	1.0159
532	3.9369	10	10	999	6.375	-1	1	1.0414
533	3.9369	10	10	0	5.0313	-1	1	2.3161
534	3.9369	5	5	90	2.3438	-1	0	1.8598
535	3.9369	10	10	999	6.375	-1	1	1.3573
536	3.9369	5	5	999	5.0313	-1	1	1.2243
537	3.9369	10	10	0	1	-1	1	1.8778
538	3.9369	5	5	999	3.6875	-1	1	2.4023
539	3.9369	5	5	999	3.6875	-1	1	1.7378
540	3.9369	5	5	90	6.375	1	1	1.6727
541	3.9369	10	10	0	1	1	1	2.1624
542	3.9369	10	10	999	1	-1	1	1.9633
543	3.9369	5	5	90	1	1	1	2.897
544	3.9369	5	5	90	1	1	1	1.9218
545	3.9369	10	10	90	5.0313	-1	1	1.5691
546	3.9369	5	5	90	6.375	1	1	1.679
547	3.9369	5	5	90	3.6875	1	1	2.3205
548	3.9369	10	10	999	3.6875	1	1	2.0675
549	3.9369	5	5	999	3.6875	1	1	2.089
550	3.9369	5	5	999	6.375	-1	1	2.9809
551	3.9369	5	5	90	3.6875	-1	0	2.6339
552	3.9369	5	5	0	3.6875	1	0	4.0369
553	3.9369	10	10	0	5.0313	1	1	1.7755
554	3.9369	5	5	90	6.375	1	1	1.7492
555	3.9369	5	5	0	5.0313	-1	1	1.9639
556	3.9369	5	5	999	2.3438	-1	1	2.9803
557	3.9369	10	10	0	6.375	-1	1	1.7697
558	3.9369	5	5	90	1	1	1	1.9916
559	3.9369	10	10	90	1	-1	1	1.9485
560	3.9369	5	5	0	1	-1	0	1.9711
561	3.9369	10	10	999	6.375	1	1	1.58
562	3.9369	10	10	999	2.3438	1	1	1.0409
563	3.9369	5	5	999	1	-1	1	1.9791
564	3.9369	5	5	999	1	1	1	2.4668
565	3.9369	5	5	0	1	1	1	1.9164
566	3.9369	10	10	999	5.0313	1	1	1.9352
567	3.9369	5	5	90	3.6875	1	1	1.7182
568	3.9369	10	10	90	1	-1	0	3.046
569	3.9369	10	10	90	3.6875	-1	1	2.2245
570	3.9369	5	5	0	3.6875	-1	1	3.2923
571	3.9369	10	10	90	5.0313	-1	1	1.757
572	3.9369	5	5	999	3.6875	1	1	4.2305
573	3.9369	5	5	999	5.0313	-1	1	1.1493
574	3.9369	5	5	90	5.0313	-1	1	5.1959
575	3.9369	10	10	90	6.375	1	1	1.5918
576	3.9369	5	5	90	6.375	1	1	1.7087
577	3.9369	10	10	90	2.3438	-1	1	1.677
578	3.9369	10	10	999	3.6875	-1	1	1.8175
579	3.9369	10	10	0	2.3438	1	1	1.6775
580	3.9369	5	5	0	2.3438	-1	1	1.6952
581	3.9369	10	10	0	2.3438	1	1	1.3489
582	3.9369	10	10	0	2.3438	-1	1	1.5665
583	3.9369	10	10	999	2.3438	1	1	1.9033
584	3.9369	10	10	0	2.3438	1	1	1.2322
585	3.9369	10	10	90	1	-1	1	0.97474
586	3.9369	5	5	0	2.3438	-1	1	1.5609
587	3.9369	10	10	999	2.3438	1	1	0.94923
588	3.9369	5	5	90	6.375	1	1	0.95804
589	3.9369	5	5	90	6.375	1	1	0.99051
590	3.9369	5	5	90	1	-1	1	2.1487
591	3.9369	10	10	90	3.6875	-1	1	2.0033
592	3.9369	5	5	999	5.0313	1	1	0.94093
593	3.9369	5	5	0	1	-1	1	2.1696
594	3.9369	5	5	0	6.375	1	1	1.2077
595	3.9369	5	5	999	1	1	1	2.9913
596	3.9369	10	10	90	6.375	-1	1	1.066
597	3.9369	5	5	90	3.6875	-1	1	1.2748
598	3.9369	10	10	999	1	-1	1	0.99929
599	3.9369	5	5	90	1	1	1	7.2469
600	3.9369	10	10	999	5.0313	-1	1	1.1243
