# Supplementary material for: Temporal Integration of Motion Streaks in Migraine
Source: Vision (Basel). 2018 Jul 13;2(3):27. doi: 10.3390/vision2030027 (PMC6836222; doi:10.3390/vision2030027)
Supplement: Supplementary file 1 [file vision-02-00027-s001.zip › supplementary information/results/resultsObs23/allResponsesObs23.txt]

1	3.9369	10	10	90	3.6875	-1	1	0.99616
2	3.9369	10	10	0	3.6875	-1	1	0.943
3	3.9369	5	5	999	1	1	0	1.8381
4	3.9369	10	10	0	2.3438	-1	1	1.0159
5	3.9369	5	5	999	1	1	0	3.1688
6	3.9369	5	5	999	1	1	1	2.0414
7	3.9369	5	5	90	2.3438	-1	1	3.3646
8	3.9369	10	10	999	1	-1	1	1.1581
9	3.9369	5	5	90	1	1	0	1.8203
10	3.9369	5	5	90	5.0313	1	1	1.0576
11	3.9369	10	10	0	3.6875	-1	1	0.94974
12	3.9369	10	10	0	5.0313	-1	0	0.85757
13	3.9369	5	5	999	6.375	-1	1	0.93214
14	3.9369	10	10	999	1	1	1	0.89093
15	3.9369	10	10	0	3.6875	1	1	0.88264
16	3.9369	5	5	0	6.375	1	1	0.95757
17	3.9369	10	10	0	1	1	1	0.8238
18	3.9369	10	10	999	5.0313	1	1	0.80753
19	3.9369	10	10	999	2.3438	-1	1	0.86551
20	3.9369	10	10	0	3.6875	-1	1	0.83257
21	3.9369	5	5	0	2.3438	-1	0	2.9587
22	3.9369	5	5	90	1	1	0	1.9089
23	3.9369	5	5	999	5.0313	1	1	0.89139
24	3.9369	10	10	90	6.375	-1	1	0.83298
25	3.9369	5	5	999	2.3438	1	1	1.737
26	3.9369	10	10	0	1	1	1	0.84098
27	3.9369	5	5	999	6.375	-1	1	0.89051
28	3.9369	5	5	90	5.0313	1	1	0.85758
29	3.9369	5	5	0	2.3438	-1	1	0.92421
30	3.9369	10	10	999	1	-1	1	0.9159
31	3.9369	5	5	90	3.6875	-1	1	0.84963
32	3.9369	5	5	999	2.3438	-1	1	0.84926
33	3.9369	5	5	999	5.0313	1	0	0.80712
34	3.9369	5	5	90	5.0313	-1	1	0.91599
35	3.9369	5	5	999	3.6875	1	1	0.86548
36	3.9369	10	10	90	3.6875	-1	1	0.7909
37	3.9369	10	10	999	6.375	-1	1	0.82382
38	3.9369	5	5	0	5.0313	1	1	0.89097
39	3.9369	10	10	0	2.3438	-1	1	0.82374
40	3.9369	10	10	90	5.0313	1	1	0.866
41	3.9369	10	10	999	6.375	1	1	0.83217
42	3.9369	10	10	90	5.0313	-1	1	0.80759
43	3.9369	5	5	90	2.3438	-1	1	2.3064
44	3.9369	10	10	999	6.375	1	1	0.84928
45	3.9369	10	10	90	2.3438	1	1	0.89098
46	3.9369	10	10	90	1	-1	1	0.84048
47	3.9369	5	5	0	5.0313	1	1	0.86593
48	3.9369	5	5	999	6.375	1	1	0.9072
49	3.9369	10	10	0	6.375	-1	1	0.82422
50	3.9369	10	10	0	5.0313	1	1	0.84883
51	3.9369	10	10	90	2.3438	-1	1	0.84094
52	3.9369	5	5	999	3.6875	-1	1	0.94884
53	3.9369	10	10	90	2.3438	1	1	0.85761
54	3.9369	5	5	90	3.6875	1	0	2.1857
55	3.9369	5	5	90	2.3438	1	1	0.97429
56	3.9369	10	10	90	3.6875	1	1	0.79924
57	3.9369	10	10	0	5.0313	-1	1	0.8405
58	3.9369	10	10	999	1	1	1	0.88259
59	3.9369	5	5	999	3.6875	-1	1	0.92383
60	3.9369	5	5	0	2.3438	1	0	1.788
61	3.9369	10	10	0	3.6875	1	1	0.81589
62	3.9369	10	10	0	5.0313	1	1	0.84925
63	3.9369	5	5	90	1	-1	1	2.3447
64	3.9369	5	5	999	5.0313	1	1	0.89097
65	3.9369	10	10	0	3.6875	1	1	0.79093
66	3.9369	10	10	90	2.3438	1	1	0.83214
67	3.9369	10	10	999	6.375	-1	1	0.82422
68	3.9369	10	10	999	2.3438	1	1	0.80713
69	3.9369	5	5	0	2.3438	-1	1	0.90758
70	3.9369	10	10	0	1	-1	1	0.94882
71	3.9369	5	5	90	6.375	1	1	0.9576
72	3.9369	10	10	999	2.3438	1	1	0.88256
73	3.9369	10	10	90	5.0313	-1	1	0.88264
74	3.9369	5	5	0	6.375	1	1	0.89094
75	3.9369	10	10	0	6.375	-1	1	0.84973
76	3.9369	5	5	90	6.375	1	1	0.84094
77	3.9369	5	5	90	6.375	1	1	0.90763
78	3.9369	5	5	90	3.6875	1	1	0.89138
79	3.9369	10	10	90	6.375	1	1	0.87425
80	3.9369	5	5	999	1	1	1	0.91594
81	3.9369	5	5	90	1	1	0	1.2489
82	3.9369	10	10	999	3.6875	1	1	0.75753
83	3.9369	5	5	0	1	1	0	1.2744
84	3.9369	10	10	90	6.375	-1	1	0.8576
85	3.9369	5	5	0	6.375	1	1	0.89926
86	3.9369	10	10	0	2.3438	-1	1	0.8326
87	3.9369	5	5	0	1	-1	1	0.99098
88	3.9369	10	10	90	5.0313	-1	1	0.84933
89	3.9369	5	5	0	2.3438	-1	1	0.84092
90	3.9369	5	5	0	3.6875	-1	1	1.3828
91	3.9369	10	10	999	1	-1	1	0.84925
92	3.9369	5	5	999	2.3438	1	1	0.94051
93	3.9369	10	10	999	5.0313	1	1	0.82426
94	3.9369	10	10	0	5.0313	-1	1	0.84094
95	3.9369	5	5	999	1	-1	0	1.241
96	3.9369	10	10	0	1	-1	1	0.92422
97	3.9369	10	10	0	3.6875	-1	1	0.87428
98	3.9369	10	10	999	5.0313	-1	1	0.8576
99	3.9369	5	5	0	5.0313	1	1	0.82382
100	3.9369	5	5	90	2.3438	-1	0	1.3239
101	3.9369	10	10	0	2.3438	-1	1	0.88262
102	3.9369	5	5	0	1	1	0	1.0909
103	3.9369	10	10	999	5.0313	1	1	0.85763
104	3.9369	10	10	999	2.3438	-1	1	0.83209
105	3.9369	10	10	999	2.3438	-1	1	0.84092
106	3.9369	10	10	999	5.0313	-1	1	0.8488
107	3.9369	5	5	0	2.3438	1	1	0.99929
108	3.9369	10	10	0	3.6875	1	1	0.84927
109	3.9369	10	10	90	3.6875	1	1	0.82467
110	3.9369	10	10	0	6.375	1	1	0.85759
111	3.9369	10	10	999	5.0313	-1	1	0.84093
112	3.9369	5	5	999	3.6875	-1	1	0.90762
113	3.9369	10	10	999	6.375	-1	1	0.79922
114	3.9369	5	5	999	3.6875	1	1	0.88211
115	3.9369	5	5	999	5.0313	-1	1	0.88263
116	3.9369	5	5	999	5.0313	1	1	0.84882
117	3.9369	10	10	90	2.3438	1	1	0.88265
118	3.9369	10	10	0	2.3438	1	1	0.79047
119	3.9369	10	10	90	2.3438	1	1	0.77425
120	3.9369	5	5	0	2.3438	1	1	0.91551
121	3.9369	10	10	0	6.375	1	1	0.78267
122	3.9369	5	5	0	3.6875	1	0	1.2239
123	3.9369	5	5	90	5.0313	1	1	0.81588
124	3.9369	5	5	999	1	1	1	1.0076
125	3.9369	5	5	0	2.3438	-1	0	1.0072
126	3.9369	5	5	0	6.375	-1	0	1.1826
127	3.9369	5	5	0	6.375	-1	1	0.883
128	3.9369	10	10	999	2.3438	-1	1	0.84879
129	3.9369	10	10	999	6.375	1	1	0.85758
130	3.9369	5	5	90	1	1	1	1.7545
131	3.9369	5	5	0	5.0313	1	1	1.5523
132	3.9369	5	5	0	6.375	1	1	0.89928
133	3.9369	10	10	90	1	1	1	0.83259
134	3.9369	10	10	999	3.6875	-1	1	0.88305
135	3.9369	10	10	0	5.0313	-1	1	0.82426
136	3.9369	5	5	90	6.375	-1	1	0.85797
137	3.9369	5	5	0	3.6875	-1	1	0.92427
138	3.9369	10	10	999	2.3438	-1	1	0.82427
139	3.9369	10	10	90	5.0313	1	1	0.84925
140	3.9369	10	10	999	6.375	1	1	0.79923
141	3.9369	5	5	90	1	-1	1	3.5684
142	3.9369	5	5	0	6.375	-1	1	0.91595
143	3.9369	5	5	90	6.375	-1	1	0.85713
144	3.9369	5	5	999	3.6875	-1	1	0.88256
145	3.9369	5	5	0	2.3438	-1	0	1.4696
146	3.9369	10	10	90	2.3438	-1	1	0.85752
147	3.9369	5	5	0	5.0313	-1	1	1.2326
148	3.9369	5	5	999	5.0313	1	1	0.93308
149	3.9369	10	10	0	6.375	1	1	0.85711
150	3.9369	5	5	90	6.375	1	1	0.89087
151	3.9369	10	10	90	2.3438	1	1	0.84049
152	3.9369	10	10	0	1	-1	1	0.89921
153	3.9369	10	10	999	3.6875	-1	1	0.83238
154	3.9369	10	10	0	6.375	1	1	0.86596
155	3.9369	10	10	0	5.0313	1	1	0.86595
156	3.9369	5	5	0	5.0313	-1	0	1.3748
157	3.9369	5	5	999	3.6875	-1	1	0.9909
158	3.9369	5	5	0	3.6875	1	1	0.91638
159	3.9369	10	10	90	3.6875	-1	1	0.8905
160	3.9369	5	5	90	3.6875	-1	1	0.98262
161	3.9369	10	10	90	6.375	-1	1	0.83253
162	3.9369	10	10	999	5.0313	-1	1	0.81592
163	3.9369	5	5	999	5.0313	-1	1	0.88209
164	3.9369	5	5	0	6.375	1	1	1.0076
165	3.9369	5	5	90	5.0313	-1	1	0.90764
166	3.9369	5	5	90	1	1	0	1.008
167	3.9369	5	5	999	3.6875	-1	1	0.87427
168	3.9369	5	5	90	1	-1	1	1.0326
169	3.9369	5	5	999	2.3438	-1	1	1.0993
170	3.9369	10	10	90	6.375	-1	1	0.84926
171	3.9369	5	5	90	3.6875	-1	1	0.84972
172	3.9369	10	10	999	2.3438	-1	1	0.81591
173	3.9369	5	5	90	3.6875	1	1	1.0243
174	3.9369	10	10	90	1	1	1	0.84973
175	3.9369	5	5	999	6.375	-1	1	0.99931
176	3.9369	10	10	0	5.0313	-1	1	0.84084
177	3.9369	5	5	90	5.0313	-1	1	0.97382
178	3.9369	10	10	0	2.3438	1	1	0.88259
179	3.9369	10	10	90	1	1	1	0.89917
180	3.9369	10	10	90	3.6875	-1	1	0.84925
181	3.9369	10	10	999	5.0313	-1	1	0.81594
182	3.9369	10	10	90	3.6875	1	1	0.80761
183	3.9369	5	5	90	5.0313	-1	1	0.91638
184	3.9369	5	5	999	5.0313	-1	1	0.93261
185	3.9369	10	10	999	6.375	1	1	0.8493
186	3.9369	10	10	0	2.3438	1	1	0.86589
187	3.9369	5	5	90	1	-1	0	2.1777
188	3.9369	5	5	90	2.3438	1	0	1.5672
189	3.9369	10	10	0	1	1	1	0.87425
190	3.9369	5	5	90	5.0313	-1	1	0.89879
191	3.9369	5	5	999	2.3438	1	1	0.89087
192	3.9369	10	10	999	2.3438	-1	1	0.8738
193	3.9369	10	10	90	3.6875	1	1	0.80764
194	3.9369	5	5	0	5.0313	-1	1	1.8306
195	3.9369	10	10	90	3.6875	1	1	0.8659
196	3.9369	10	10	90	6.375	1	1	0.84883
197	3.9369	10	10	999	1	1	1	0.84925
198	3.9369	10	10	0	3.6875	-1	1	0.97428
199	3.9369	5	5	999	5.0313	1	1	0.98256
200	3.9369	10	10	90	6.375	-1	1	0.89091
201	3.9369	5	5	90	3.6875	1	1	1.0164
202	3.9369	5	5	0	5.0313	1	0	1.9058
203	3.9369	5	5	999	5.0313	-1	1	0.9493
204	3.9369	10	10	90	1	1	1	0.84968
205	3.9369	5	5	0	1	-1	1	1.7902
206	3.9369	10	10	999	6.375	-1	1	0.92428
207	3.9369	5	5	0	1	-1	1	1.4943
208	3.9369	5	5	90	5.0313	1	1	0.91593
209	3.9369	10	10	90	1	-1	1	0.85763
210	3.9369	5	5	90	5.0313	-1	1	0.8914
211	3.9369	10	10	90	2.3438	1	1	0.8655
212	3.9369	5	5	999	6.375	1	1	0.84926
213	3.9369	10	10	90	3.6875	-1	1	0.82425
214	3.9369	5	5	999	6.375	-1	1	0.87428
215	3.9369	5	5	90	1	1	1	1.366
216	3.9369	5	5	90	6.375	1	1	0.88253
217	3.9369	10	10	0	2.3438	1	1	0.83304
218	3.9369	10	10	0	1	-1	1	0.92384
219	3.9369	5	5	0	3.6875	1	0	0.93257
220	3.9369	10	10	999	1	-1	1	0.85719
221	3.9369	10	10	90	6.375	1	1	0.89085
222	3.9369	5	5	0	1	-1	0	0.77428
223	3.9369	10	10	0	1	1	1	0.81637
224	3.9369	5	5	999	3.6875	1	1	0.90713
225	3.9369	5	5	999	1	1	0	1.2243
226	3.9369	10	10	999	5.0313	1	1	0.74092
227	3.9369	10	10	999	5.0313	1	1	0.78251
228	3.9369	5	5	90	3.6875	-1	0	1.0159
229	3.9369	10	10	0	3.6875	-1	0	0.82429
230	3.9369	5	5	90	2.3438	1	1	0.80758
231	3.9369	10	10	0	1	-1	1	0.98257
232	3.9369	5	5	999	6.375	-1	1	0.8993
233	3.9369	5	5	90	3.6875	-1	1	0.87379
234	3.9369	5	5	999	2.3438	-1	1	0.91594
235	3.9369	5	5	999	5.0313	1	1	0.94046
236	3.9369	10	10	0	2.3438	-1	1	0.86601
237	3.9369	10	10	90	1	1	1	0.8988
238	3.9369	5	5	0	6.375	1	1	0.8743
239	3.9369	10	10	90	1	1	1	0.7909
240	3.9369	5	5	90	6.375	-1	1	0.94095
241	3.9369	5	5	0	3.6875	1	1	0.85761
242	3.9369	5	5	999	1	-1	1	1.4588
243	3.9369	10	10	0	6.375	-1	1	0.84088
244	3.9369	5	5	0	5.0313	1	1	1.2743
245	3.9369	5	5	999	1	1	1	1.041
246	3.9369	10	10	90	6.375	1	1	0.78209
247	3.9369	5	5	999	2.3438	1	1	0.93259
248	3.9369	10	10	999	2.3438	-1	1	0.90759
249	3.9369	5	5	0	1	1	1	1.0243
250	3.9369	10	10	90	1	-1	1	0.85755
251	3.9369	10	10	0	6.375	-1	1	0.84926
252	3.9369	5	5	999	3.6875	-1	1	0.89047
253	3.9369	10	10	90	2.3438	1	1	0.87425
254	3.9369	10	10	0	2.3438	1	1	0.90764
255	3.9369	10	10	0	6.375	-1	1	0.83258
256	3.9369	10	10	90	5.0313	-1	1	0.88264
257	3.9369	10	10	90	1	1	1	0.83257
258	3.9369	5	5	999	1	1	1	2.0086
259	3.9369	10	10	999	2.3438	-1	1	0.84923
260	3.9369	5	5	0	5.0313	1	1	1.0164
261	3.9369	10	10	90	5.0313	1	1	0.79877
262	3.9369	5	5	0	1	-1	0	1.0827
263	3.9369	5	5	999	3.6875	1	1	0.84092
264	3.9369	10	10	90	5.0313	1	1	0.7997
265	3.9369	10	10	0	5.0313	-1	1	0.87425
266	3.9369	5	5	90	1	1	1	1.0076
267	3.9369	10	10	999	5.0313	1	1	0.77423
268	3.9369	5	5	0	6.375	1	1	0.8743
269	3.9369	5	5	0	3.6875	-1	1	0.97471
270	3.9369	5	5	999	3.6875	1	1	0.79883
271	3.9369	10	10	999	5.0313	1	1	0.88263
272	3.9369	5	5	90	6.375	-1	1	0.87426
273	3.9369	10	10	999	2.3438	-1	1	0.89137
274	3.9369	10	10	90	3.6875	1	1	0.84931
275	3.9369	5	5	90	3.6875	-1	1	0.88304
276	3.9369	10	10	999	3.6875	-1	1	0.8655
277	3.9369	5	5	0	3.6875	-1	1	1.2743
278	3.9369	10	10	90	3.6875	-1	1	0.83263
279	3.9369	10	10	0	5.0313	1	1	0.87425
280	3.9369	10	10	999	2.3438	1	1	0.87429
281	3.9369	5	5	0	5.0313	-1	0	1.316
282	3.9369	5	5	0	5.0313	1	1	0.96597
283	3.9369	10	10	999	1	1	1	0.89923
284	3.9369	10	10	999	5.0313	1	1	0.80716
285	3.9369	5	5	999	3.6875	-1	1	1.0243
286	3.9369	5	5	999	6.375	-1	1	0.89879
287	3.9369	10	10	999	3.6875	1	1	0.85757
288	3.9369	5	5	0	1	-1	1	1.0572
289	3.9369	10	10	90	2.3438	1	1	0.76596
290	3.9369	10	10	90	6.375	1	1	0.79924
291	3.9369	5	5	999	6.375	1	1	0.83257
292	3.9369	10	10	999	1	-1	1	0.916
293	3.9369	5	5	0	2.3438	-1	0	0.79924
294	3.9369	10	10	0	5.0313	1	1	0.79874
295	3.9369	5	5	999	2.3438	1	0	1.818
296	3.9369	5	5	999	6.375	1	1	0.94927
297	3.9369	5	5	0	6.375	-1	1	0.9493
298	3.9369	10	10	999	3.6875	-1	1	0.86541
299	3.9369	10	10	0	1	1	1	0.89097
300	3.9369	5	5	90	3.6875	1	1	0.98212
301	3.9369	10	10	0	1	1	1	0.8825
302	3.9369	10	10	0	2.3438	-1	1	0.88258
303	3.9369	10	10	0	1	1	1	0.87426
304	3.9369	5	5	999	2.3438	1	1	1.0248
305	3.9369	10	10	90	1	-1	1	0.87379
306	3.9369	5	5	0	3.6875	-1	1	1.8737
307	3.9369	5	5	0	1	1	0	1.7637
308	3.9369	5	5	90	6.375	-1	1	0.93258
309	3.9369	5	5	90	6.375	1	1	0.84048
310	3.9369	10	10	90	2.3438	-1	1	0.86592
311	3.9369	5	5	999	6.375	-1	1	0.94093
312	3.9369	10	10	0	5.0313	1	1	0.80759
313	3.9369	5	5	0	5.0313	1	1	1.0742
314	3.9369	5	5	0	1	1	1	1.2155
315	3.9369	5	5	0	3.6875	1	1	0.88257
316	3.9369	10	10	999	3.6875	-1	1	0.86637
317	3.9369	5	5	90	6.375	-1	1	0.84087
318	3.9369	10	10	0	5.0313	-1	1	0.79972
319	3.9369	10	10	0	6.375	-1	1	0.82427
320	3.9369	10	10	90	5.0313	-1	1	0.81588
321	3.9369	10	10	0	2.3438	1	1	0.88259
322	3.9369	10	10	999	3.6875	1	1	0.85805
323	3.9369	10	10	90	6.375	1	1	0.82423
324	3.9369	10	10	90	3.6875	-1	1	1.1077
325	3.9369	10	10	90	5.0313	-1	1	0.82424
326	3.9369	10	10	999	2.3438	1	1	0.85802
327	3.9369	10	10	999	5.0313	1	1	0.84049
328	3.9369	5	5	0	5.0313	-1	1	0.95761
329	3.9369	5	5	0	6.375	1	1	0.93258
330	3.9369	10	10	0	5.0313	-1	1	0.82475
331	3.9369	5	5	90	2.3438	-1	1	0.90764
332	3.9369	10	10	0	6.375	-1	1	0.7659
333	3.9369	5	5	999	5.0313	1	1	0.92431
334	3.9369	5	5	90	2.3438	1	1	0.98263
335	3.9369	5	5	999	6.375	1	1	0.84096
336	3.9369	5	5	999	6.375	-1	1	0.88257
337	3.9369	5	5	999	1	1	1	0.9826
338	3.9369	10	10	90	5.0313	1	1	0.80714
339	3.9369	10	10	0	2.3438	-1	1	0.88256
340	3.9369	5	5	0	5.0313	-1	1	2.1235
341	3.9369	5	5	999	2.3438	1	1	0.94098
342	3.9369	5	5	0	2.3438	1	1	0.92475
343	3.9369	5	5	0	6.375	-1	0	0.82376
344	3.9369	10	10	0	6.375	-1	1	0.83261
345	3.9369	5	5	0	2.3438	1	1	0.97362
346	3.9369	10	10	0	3.6875	-1	1	0.84927
347	3.9369	5	5	999	6.375	-1	1	0.83216
348	3.9369	10	10	0	5.0313	1	1	0.89084
349	3.9369	10	10	90	5.0313	1	1	0.86592
350	3.9369	10	10	999	3.6875	1	1	0.79139
351	3.9369	5	5	90	5.0313	-1	1	0.91594
352	3.9369	10	10	999	3.6875	-1	1	0.79928
353	3.9369	10	10	90	1	-1	1	0.7993
354	3.9369	10	10	0	3.6875	-1	1	0.79092
355	3.9369	10	10	999	6.375	1	1	0.88219
356	3.9369	10	10	90	3.6875	-1	1	0.86592
357	3.9369	10	10	0	1	1	1	0.8821
358	3.9369	10	10	90	3.6875	1	1	0.86587
359	3.9369	10	10	0	3.6875	1	1	0.85762
360	3.9369	5	5	0	5.0313	1	1	0.90807
361	3.9369	5	5	999	3.6875	-1	1	0.93284
362	3.9369	5	5	0	2.3438	-1	1	0.9909
363	3.9369	5	5	90	1	-1	1	1.1826
364	3.9369	10	10	999	2.3438	1	1	0.83257
365	3.9369	5	5	999	5.0313	1	1	0.84091
366	3.9369	5	5	90	6.375	1	1	0.89095
367	3.9369	5	5	0	1	-1	0	1.1243
368	3.9369	5	5	90	3.6875	1	1	0.88265
369	3.9369	5	5	999	2.3438	-1	0	1.2743
370	3.9369	10	10	90	1	-1	1	1.1154
371	3.9369	10	10	0	2.3438	-1	1	0.81594
372	3.9369	5	5	90	2.3438	1	0	1.3327
373	3.9369	5	5	0	5.0313	1	1	0.99926
374	3.9369	10	10	999	1	1	1	0.83213
375	3.9369	10	10	999	3.6875	1	1	0.81593
376	3.9369	10	10	90	2.3438	-1	1	0.90757
377	3.9369	5	5	999	3.6875	1	1	0.86594
378	3.9369	5	5	0	5.0313	-1	1	0.90713
379	3.9369	10	10	999	2.3438	-1	1	0.82426
380	3.9369	10	10	999	6.375	1	1	0.86546
381	3.9369	10	10	90	1	1	1	0.84094
382	3.9369	5	5	999	5.0313	-1	0	1.1076
383	3.9369	10	10	0	2.3438	-1	0	0.7997
384	3.9369	5	5	90	3.6875	1	1	0.87385
385	3.9369	10	10	999	2.3438	-1	1	0.90758
386	3.9369	5	5	0	3.6875	1	0	0.89051
387	3.9369	5	5	999	6.375	1	1	0.89096
388	3.9369	5	5	90	5.0313	-1	1	0.88263
389	3.9369	10	10	0	1	1	1	0.86637
390	3.9369	10	10	0	3.6875	1	1	0.79085
391	3.9369	5	5	0	3.6875	1	1	0.91594
392	3.9369	5	5	0	3.6875	1	1	0.98308
393	3.9369	5	5	999	5.0313	-1	0	0.7154
394	3.9369	10	10	90	2.3438	-1	0	0.67447
395	3.9369	10	10	999	6.375	-1	1	0.86594
396	3.9369	10	10	90	6.375	1	1	0.88216
397	3.9369	10	10	999	6.375	-1	1	0.89927
398	3.9369	5	5	0	2.3438	1	1	0.69924
399	3.9369	5	5	90	6.375	1	1	0.8414
400	3.9369	10	10	999	6.375	1	1	0.81547
401	3.9369	5	5	90	2.3438	1	1	0.98264
402	3.9369	5	5	0	2.3438	1	0	1.0993
403	3.9369	5	5	90	6.375	1	1	0.84045
404	3.9369	10	10	0	3.6875	-1	1	1.0577
405	3.9369	10	10	999	1	-1	1	0.90715
406	3.9369	5	5	999	2.3438	1	1	0.9659
407	3.9369	5	5	999	2.3438	-1	1	0.87379
408	3.9369	5	5	0	1	1	1	0.79929
409	3.9369	10	10	0	6.375	-1	1	0.79093
410	3.9369	5	5	999	2.3438	1	1	0.89968
411	3.9369	5	5	90	3.6875	1	1	0.85713
412	3.9369	5	5	90	1	-1	0	0.80761
413	3.9369	10	10	0	2.3438	-1	1	0.91549
414	3.9369	5	5	90	3.6875	1	1	0.84925
415	3.9369	10	10	999	2.3438	1	1	0.81595
416	3.9369	5	5	999	2.3438	-1	1	0.93307
417	3.9369	5	5	90	1	-1	0	1.0659
418	3.9369	10	10	999	3.6875	-1	1	0.86639
419	3.9369	10	10	90	2.3438	1	1	0.84922
420	3.9369	5	5	999	1	-1	0	1.341
421	3.9369	10	10	0	3.6875	1	1	0.81592
422	3.9369	5	5	90	2.3438	1	1	0.85803
423	3.9369	10	10	90	1	1	1	0.75713
424	3.9369	10	10	999	5.0313	-1	1	0.88265
425	3.9369	10	10	90	2.3438	1	1	0.94926
426	3.9369	5	5	90	3.6875	-1	1	0.91644
427	3.9369	5	5	90	6.375	1	1	0.88211
428	3.9369	10	10	999	3.6875	-1	1	0.85759
429	3.9369	10	10	999	5.0313	1	1	0.76586
430	3.9369	5	5	0	2.3438	-1	1	0.86594
431	3.9369	10	10	999	6.375	-1	1	0.79048
432	3.9369	10	10	0	1	-1	0	0.84929
433	3.9369	10	10	0	3.6875	1	1	0.84079
434	3.9369	5	5	0	3.6875	1	1	0.86593
435	3.9369	5	5	0	6.375	-1	0	0.91545
436	3.9369	10	10	0	6.375	1	1	0.5659
437	3.9369	10	10	999	1	1	1	0.95762
438	3.9369	10	10	90	6.375	-1	1	0.84139
439	3.9369	10	10	90	6.375	1	1	0.84049
440	3.9369	5	5	999	2.3438	-1	0	1.3327
441	3.9369	10	10	90	1	1	1	0.88261
442	3.9369	10	10	999	3.6875	1	1	0.83213
443	3.9369	10	10	999	3.6875	-1	1	0.90762
444	3.9369	10	10	90	5.0313	-1	1	0.80758
445	3.9369	5	5	0	1	-1	1	1.0414
446	3.9369	5	5	0	5.0313	-1	1	1.0488
447	3.9369	10	10	0	2.3438	1	1	0.89923
448	3.9369	10	10	90	2.3438	1	1	0.82469
449	3.9369	10	10	999	1	-1	1	0.88259
450	3.9369	5	5	90	2.3438	1	1	0.8827
451	3.9369	5	5	999	2.3438	-1	0	1.041
452	3.9369	10	10	999	1	1	1	0.83262
453	3.9369	10	10	90	6.375	1	1	0.78214
454	3.9369	10	10	90	6.375	1	1	0.81596
455	3.9369	5	5	999	2.3438	1	1	0.89878
456	3.9369	10	10	0	5.0313	1	1	0.79087
457	3.9369	10	10	0	6.375	-1	1	0.91587
458	3.9369	5	5	0	1	-1	1	1.0747
459	3.9369	10	10	90	6.375	-1	1	0.82421
460	3.9369	5	5	0	2.3438	-1	1	1.1331
461	3.9369	5	5	90	5.0313	-1	1	0.89969
462	3.9369	5	5	90	2.3438	-1	1	0.89876
463	3.9369	5	5	0	2.3438	-1	1	1.0993
464	3.9369	10	10	0	1	-1	1	0.94134
465	3.9369	5	5	999	5.0313	-1	1	0.89881
466	3.9369	5	5	0	2.3438	-1	1	1.341
467	3.9369	5	5	999	5.0313	-1	1	0.93259
468	3.9369	5	5	999	1	1	0	2.0977
469	3.9369	10	10	999	3.6875	-1	1	0.87427
470	3.9369	10	10	90	5.0313	1	1	0.90761
471	3.9369	10	10	0	5.0313	1	1	0.8159
472	3.9369	10	10	90	6.375	1	1	0.80759
473	3.9369	10	10	90	3.6875	-1	1	0.85752
474	3.9369	5	5	90	5.0313	-1	1	0.94969
475	3.9369	5	5	999	1	1	0	1.1993
476	3.9369	5	5	90	1	-1	1	1.2576
477	3.9369	5	5	0	6.375	-1	1	0.94092
478	3.9369	10	10	90	3.6875	-1	1	0.87427
479	3.9369	5	5	999	6.375	-1	1	0.87434
480	3.9369	10	10	999	1	-1	1	0.84096
481	3.9369	10	10	90	2.3438	-1	1	0.82419
482	3.9369	10	10	0	3.6875	1	0	0.81593
483	3.9369	10	10	999	6.375	-1	1	0.78261
484	3.9369	5	5	999	1	-1	1	1.1243
485	3.9369	5	5	90	2.3438	-1	1	1.1409
486	3.9369	10	10	0	6.375	1	1	0.8831
487	3.9369	10	10	90	5.0313	-1	1	0.89924
488	3.9369	5	5	0	3.6875	-1	0	1.2743
489	3.9369	10	10	999	2.3438	1	1	0.83263
490	3.9369	10	10	0	5.0313	1	1	0.87426
491	3.9369	10	10	0	1	1	1	0.84927
492	3.9369	5	5	0	6.375	-1	1	2.209
493	3.9369	10	10	90	1	1	1	0.92466
494	3.9369	5	5	999	1	1	1	3.0484
495	3.9369	5	5	90	1	-1	0	1.0076
496	3.9369	5	5	999	5.0313	1	1	0.8904
497	3.9369	10	10	90	5.0313	1	1	0.80758
498	3.9369	10	10	999	5.0313	-1	1	0.87383
499	3.9369	5	5	90	2.3438	-1	1	1.0243
500	3.9369	5	5	90	3.6875	-1	1	0.92425
501	3.9369	5	5	90	3.6875	1	0	1.2164
502	3.9369	5	5	90	2.3438	1	0	0.9326
503	3.9369	5	5	90	2.3438	-1	0	1.0247
504	3.9369	5	5	999	5.0313	1	1	0.90719
505	3.9369	5	5	0	5.0313	1	1	0.85766
506	3.9369	10	10	0	5.0313	-1	1	0.93222
507	3.9369	10	10	90	5.0313	1	1	0.88257
508	3.9369	10	10	999	3.6875	1	1	0.80763
509	3.9369	5	5	999	6.375	-1	1	0.91594
510	3.9369	10	10	0	6.375	1	1	0.83211
511	3.9369	10	10	999	5.0313	-1	1	0.79089
512	3.9369	10	10	0	6.375	1	1	0.83214
513	3.9369	5	5	0	1	1	1	0.78252
514	3.9369	5	5	0	2.3438	-1	0	0.94047
515	3.9369	10	10	999	1	1	1	0.89092
516	3.9369	5	5	0	1	1	1	0.78216
517	3.9369	5	5	90	2.3438	-1	0	0.6659
518	3.9369	5	5	999	3.6875	-1	1	0.93217
519	3.9369	5	5	90	5.0313	-1	1	0.92427
520	3.9369	10	10	90	5.0313	1	0	0.77376
521	3.9369	5	5	0	6.375	1	1	1.1577
522	3.9369	5	5	90	2.3438	-1	0	0.99092
523	3.9369	10	10	0	6.375	-1	1	0.86586
524	3.9369	5	5	0	1	1	1	1.2076
525	3.9369	5	5	0	3.6875	1	1	0.87419
526	3.9369	10	10	999	3.6875	-1	1	0.8655
527	3.9369	5	5	0	3.6875	-1	0	0.92425
528	3.9369	10	10	90	5.0313	-1	1	0.84878
529	3.9369	5	5	90	5.0313	1	1	0.92425
530	3.9369	5	5	0	3.6875	-1	0	0.97382
531	3.9369	5	5	90	1	1	1	0.85757
532	3.9369	5	5	90	5.0313	1	1	0.74094
533	3.9369	5	5	90	5.0313	1	1	0.88265
534	3.9369	5	5	90	3.6875	1	1	1.2239
535	3.9369	5	5	0	6.375	-1	0	1.041
536	3.9369	5	5	999	6.375	-1	1	0.9402
537	3.9369	5	5	90	6.375	-1	1	0.97427
538	3.9369	10	10	0	3.6875	1	1	0.85715
539	3.9369	10	10	0	1	1	1	0.86594
540	3.9369	10	10	999	6.375	-1	1	0.89046
541	3.9369	10	10	90	1	-1	1	0.80759
542	3.9369	10	10	90	1	1	1	1.0243
543	3.9369	5	5	0	3.6875	1	1	1.5553
544	3.9369	5	5	999	1	-1	1	1.8769
545	3.9369	5	5	0	1	1	1	1.241
546	3.9369	10	10	0	5.0313	-1	1	0.87474
547	3.9369	10	10	999	5.0313	-1	1	0.83211
548	3.9369	10	10	0	3.6875	1	1	0.79921
549	3.9369	10	10	90	3.6875	-1	1	0.84048
550	3.9369	5	5	999	5.0313	-1	1	1.0827
551	3.9369	5	5	90	1	1	0	0.84049
552	3.9369	5	5	999	1	-1	1	1.0076
553	3.9369	10	10	90	3.6875	1	1	0.84924
554	3.9369	10	10	90	6.375	1	1	0.83302
555	3.9369	10	10	90	5.0313	-1	1	0.84926
556	3.9369	5	5	0	3.6875	1	1	0.8826
557	3.9369	5	5	999	3.6875	-1	0	0.966
558	3.9369	5	5	90	5.0313	1	1	0.8405
559	3.9369	10	10	0	2.3438	-1	0	0.79091
560	3.9369	10	10	90	6.375	-1	1	0.84936
561	3.9369	10	10	999	6.375	1	1	0.8826
562	3.9369	5	5	90	6.375	-1	1	0.9405
563	3.9369	5	5	90	6.375	1	1	0.86593
564	3.9369	5	5	999	3.6875	1	1	0.84088
565	3.9369	10	10	999	3.6875	1	1	0.82428
566	3.9369	5	5	999	6.375	1	1	0.75762
567	3.9369	10	10	0	2.3438	1	1	0.68259
568	3.9369	5	5	999	3.6875	-1	1	1.0743
569	3.9369	5	5	90	6.375	1	1	0.95762
570	3.9369	10	10	999	1	-1	1	0.96596
571	3.9369	10	10	999	6.375	-1	0	0.75762
572	3.9369	5	5	90	5.0313	-1	1	0.89928
573	3.9369	10	10	90	2.3438	-1	1	0.81588
574	3.9369	5	5	999	1	-1	1	0.69044
575	3.9369	10	10	0	1	-1	1	0.9409
576	3.9369	10	10	999	3.6875	1	1	0.84929
577	3.9369	5	5	999	6.375	-1	1	0.89943
578	3.9369	5	5	90	1	1	1	1.091
579	3.9369	10	10	90	1	1	1	0.80802
580	3.9369	10	10	0	1	1	1	0.81551
581	3.9369	5	5	0	6.375	1	1	0.87429
582	3.9369	5	5	90	3.6875	1	1	0.69056
583	3.9369	10	10	999	1	1	1	0.74096
584	3.9369	5	5	999	2.3438	1	1	0.90759
585	3.9369	5	5	0	1	-1	0	0.69924
586	3.9369	10	10	999	5.0313	-1	1	0.99088
587	3.9369	10	10	0	2.3438	-1	1	0.8993
588	3.9369	5	5	90	2.3438	1	1	0.96634
589	3.9369	5	5	999	2.3438	1	1	0.90759
590	3.9369	10	10	90	3.6875	1	1	0.76549
591	3.9369	5	5	999	3.6875	1	1	0.79925
592	3.9369	10	10	999	2.3438	-1	0	0.71583
593	3.9369	10	10	999	6.375	-1	1	0.89094
594	3.9369	5	5	0	6.375	1	1	0.88263
595	3.9369	10	10	90	2.3438	1	1	0.85764
596	3.9369	10	10	0	6.375	-1	0	0.75757
597	3.9369	5	5	999	1	-1	0	0.99097
598	3.9369	5	5	90	1	-1	1	1.166
599	3.9369	10	10	999	1	-1	1	0.91596
600	3.9369	10	10	999	1	1	1	0.89049
