# Supplementary material for: Temporal Integration of Motion Streaks in Migraine
Source: Vision (Basel). 2018 Jul 13;2(3):27. doi: 10.3390/vision2030027 (PMC6836222; doi:10.3390/vision2030027)
Supplement: Supplementary file 1 [file vision-02-00027-s001.zip › supplementary information/results/resultsObs24/allResponsesObs24.txt]

1	3.9369	5	5	90	6.375	1	1	0.93759
2	3.9369	10	10	999	1	1	1	0.95122
3	3.9369	5	5	0	3.6875	-1	1	0.99927
4	3.9369	10	10	0	1	-1	1	0.89091
5	3.9369	5	5	0	2.3438	1	1	3.9378
6	3.9369	5	5	999	6.375	1	1	0.96597
7	3.9369	5	5	0	2.3438	-1	1	0.95761
8	3.9369	10	10	0	5.0313	-1	1	0.93253
9	3.9369	10	10	0	6.375	1	1	0.94928
10	3.9369	10	10	90	1	-1	1	0.99138
11	3.9369	5	5	999	1	-1	1	1.2906
12	3.9369	10	10	90	5.0313	1	0	1.1493
13	3.9369	5	5	999	2.3438	-1	0	1.341
14	3.9369	10	10	90	3.6875	1	1	0.94927
15	3.9369	5	5	0	2.3438	1	0	1.5213
16	3.9369	5	5	0	6.375	-1	1	1.3406
17	3.9369	10	10	0	1	1	1	0.88262
18	3.9369	5	5	999	6.375	-1	1	0.87461
19	3.9369	5	5	999	5.0313	1	1	0.87383
20	3.9369	5	5	999	6.375	-1	1	0.80751
21	3.9369	10	10	999	3.6875	1	1	0.79928
22	3.9369	10	10	999	1	1	1	0.77422
23	3.9369	10	10	0	5.0313	1	1	0.86588
24	3.9369	10	10	999	2.3438	1	0	0.79881
25	3.9369	5	5	90	1	1	1	1.016
26	3.9369	10	10	90	2.3438	1	1	0.85758
27	3.9369	5	5	0	1	-1	1	1.033
28	3.9369	5	5	999	6.375	1	1	0.87435
29	3.9369	5	5	0	6.375	-1	1	0.91587
30	3.9369	10	10	0	3.6875	1	1	0.86589
31	3.9369	10	10	90	1	1	1	0.89925
32	3.9369	5	5	90	1	-1	0	1.1159
33	3.9369	10	10	90	6.375	1	0	0.94928
34	3.9369	5	5	90	2.3438	-1	1	1.0826
35	3.9369	10	10	90	6.375	1	1	0.91592
36	3.9369	10	10	999	3.6875	-1	1	0.94133
37	3.9369	10	10	90	2.3438	-1	1	0.9326
38	3.9369	10	10	90	3.6875	-1	1	0.98255
39	3.9369	10	10	0	2.3438	1	1	0.89088
40	3.9369	10	10	999	2.3438	-1	1	0.84091
41	3.9369	5	5	0	3.6875	-1	1	0.92429
42	3.9369	5	5	999	3.6875	1	1	0.91597
43	3.9369	10	10	90	5.0313	-1	1	0.77419
44	3.9369	10	10	0	2.3438	-1	1	0.92466
45	3.9369	10	10	90	6.375	1	1	0.85756
46	3.9369	10	10	0	2.3438	1	1	0.95759
47	3.9369	10	10	999	2.3438	1	1	0.93262
48	3.9369	10	10	90	5.0313	1	1	0.84051
49	3.9369	5	5	999	5.0313	-1	1	0.99919
50	3.9369	10	10	999	3.6875	-1	1	0.89891
51	3.9369	10	10	0	3.6875	1	1	0.97428
52	3.9369	5	5	90	5.0313	1	1	0.9826
53	3.9369	5	5	90	3.6875	1	1	0.86594
54	3.9369	5	5	90	5.0313	-1	1	1.0576
55	3.9369	5	5	0	5.0313	1	1	1.0993
56	3.9369	10	10	999	1	1	1	0.84928
57	3.9369	5	5	999	5.0313	-1	1	0.86584
58	3.9369	5	5	0	3.6875	-1	1	1.0243
59	3.9369	5	5	0	5.0313	-1	1	0.90801
60	3.9369	5	5	999	3.6875	1	1	1.0488
61	3.9369	5	5	999	6.375	1	1	0.95754
62	3.9369	5	5	90	5.0313	1	1	0.92425
63	3.9369	10	10	0	6.375	1	0	0.74134
64	3.9369	5	5	0	1	-1	0	2.1678
65	3.9369	5	5	90	2.3438	1	0	2.5179
66	3.9369	5	5	999	6.375	1	1	0.97387
67	3.9369	5	5	0	1	-1	1	1.3494
68	3.9369	5	5	0	5.0313	1	1	1.0747
69	3.9369	10	10	90	3.6875	-1	1	0.92473
70	3.9369	5	5	0	5.0313	-1	1	0.92424
71	3.9369	5	5	90	5.0313	-1	0	0.86635
72	3.9369	5	5	90	2.3438	1	1	0.95759
73	3.9369	5	5	90	2.3438	-1	1	1.0493
74	3.9369	5	5	0	3.6875	1	1	1.5801
75	3.9369	10	10	90	3.6875	-1	1	1.1164
76	3.9369	10	10	0	6.375	-1	1	1.1248
77	3.9369	10	10	999	3.6875	-1	1	1.2071
78	3.9369	10	10	90	3.6875	1	1	1.3993
79	3.9369	10	10	0	3.6875	1	1	1.5019
80	3.9369	10	10	999	1	1	1	1.7534
81	3.9369	5	5	999	3.6875	1	1	1.0409
82	3.9369	10	10	999	2.3438	-1	1	1.0992
83	3.9369	10	10	90	6.375	-1	1	1.116
84	3.9369	10	10	90	6.375	1	1	0.97424
85	3.9369	5	5	90	3.6875	1	1	0.99925
86	3.9369	10	10	0	1	1	1	0.92426
87	3.9369	10	10	90	3.6875	-1	1	1.0076
88	3.9369	10	10	999	6.375	-1	1	1.0243
89	3.9369	10	10	999	6.375	1	1	1.0488
90	3.9369	10	10	0	3.6875	-1	1	0.92429
91	3.9369	5	5	90	3.6875	1	1	1.0326
92	3.9369	10	10	0	2.3438	-1	1	1.3077
93	3.9369	5	5	0	5.0313	-1	1	1.1076
94	3.9369	5	5	0	6.375	-1	1	1.066
95	3.9369	10	10	0	6.375	1	1	0.99965
96	3.9369	10	10	999	2.3438	1	1	0.96593
97	3.9369	5	5	999	3.6875	1	1	0.94136
98	3.9369	10	10	90	2.3438	-1	1	0.93305
99	3.9369	5	5	0	1	1	1	0.93221
100	3.9369	10	10	90	3.6875	-1	1	0.96594
101	3.9369	10	10	999	6.375	1	1	0.91592
102	3.9369	5	5	0	1	-1	1	1.4165
103	3.9369	5	5	999	6.375	1	1	1.0492
104	3.9369	10	10	999	2.3438	1	1	0.86634
105	3.9369	5	5	0	6.375	-1	1	1.1159
106	3.9369	10	10	90	5.0313	-1	1	1.0159
107	3.9369	10	10	0	2.3438	1	1	1.1492
108	3.9369	10	10	0	1	1	1	0.94103
109	3.9369	10	10	0	6.375	-1	0	0.90803
110	3.9369	10	10	90	1	1	1	0.98308
111	3.9369	10	10	0	2.3438	1	1	0.97384
112	3.9369	5	5	90	6.375	-1	1	0.98253
113	3.9369	5	5	90	2.3438	-1	1	1.0327
114	3.9369	10	10	90	6.375	1	1	0.83258
115	3.9369	5	5	0	2.3438	-1	1	1.0076
116	3.9369	10	10	90	3.6875	1	1	0.85758
117	3.9369	10	10	999	3.6875	-1	1	0.96635
118	3.9369	10	10	0	3.6875	1	1	0.8413
119	3.9369	5	5	0	1	1	0	2.2153
120	3.9369	5	5	999	2.3438	-1	1	1.1076
121	3.9369	5	5	0	5.0313	-1	1	1.0413
122	3.9369	5	5	0	3.6875	-1	1	1.0159
123	3.9369	5	5	90	5.0313	-1	1	1.066
124	3.9369	5	5	90	5.0313	-1	1	0.9993
125	3.9369	5	5	0	3.6875	-1	0	1.241
126	3.9369	10	10	90	5.0313	-1	1	1.0746
127	3.9369	10	10	999	5.0313	-1	1	0.89925
128	3.9369	10	10	0	3.6875	-1	1	0.99968
129	3.9369	10	10	999	1	-1	1	1.041
130	3.9369	5	5	0	6.375	-1	1	1.0159
131	3.9369	5	5	90	1	-1	0	2.399
132	3.9369	10	10	999	6.375	-1	1	1.0409
133	3.9369	10	10	999	1	-1	1	0.9242
134	3.9369	10	10	0	1	-1	1	1.0993
135	3.9369	10	10	90	2.3438	1	1	1.2826
136	3.9369	10	10	999	3.6875	-1	1	0.98261
137	3.9369	5	5	999	1	-1	0	2.9797
138	3.9369	10	10	0	5.0313	-1	1	0.9909
139	3.9369	5	5	999	5.0313	1	1	1.0238
140	3.9369	10	10	999	3.6875	1	1	0.97421
141	3.9369	5	5	999	3.6875	-1	1	1.0998
142	3.9369	5	5	90	6.375	1	1	0.95759
143	3.9369	5	5	999	5.0313	-1	1	1.0076
144	3.9369	10	10	90	1	1	1	0.83257
145	3.9369	10	10	999	3.6875	-1	1	0.85796
146	3.9369	5	5	999	2.3438	-1	1	0.99926
147	3.9369	5	5	0	3.6875	-1	1	1.016
148	3.9369	10	10	0	6.375	1	1	0.89092
149	3.9369	5	5	0	3.6875	1	0	1.0322
150	3.9369	5	5	0	3.6875	-1	1	1.3743
151	3.9369	5	5	999	5.0313	-1	1	1.0247
152	3.9369	5	5	90	5.0313	1	1	2.2729
153	3.9369	5	5	0	6.375	-1	1	2.1624
154	3.9369	5	5	999	1	1	1	2.3957
155	3.9369	10	10	999	5.0313	-1	1	1.3576
156	3.9369	5	5	0	5.0313	1	1	1.0743
157	3.9369	5	5	999	6.375	-1	1	0.94919
158	3.9369	5	5	0	1	1	1	1.0243
159	3.9369	10	10	0	2.3438	1	1	0.96546
160	3.9369	5	5	999	1	1	1	0.90757
161	3.9369	10	10	0	2.3438	1	1	0.84928
162	3.9369	5	5	999	5.0313	1	1	0.858
163	3.9369	10	10	999	6.375	-1	1	0.99876
164	3.9369	5	5	999	2.3438	1	1	0.93259
165	3.9369	5	5	0	2.3438	1	1	1.0159
166	3.9369	5	5	999	3.6875	1	1	0.89922
167	3.9369	10	10	999	5.0313	1	1	1.066
168	3.9369	5	5	0	5.0313	-1	1	0.99088
169	3.9369	5	5	90	2.3438	-1	1	1.0076
170	3.9369	5	5	0	2.3438	-1	1	0.95759
171	3.9369	5	5	90	2.3438	-1	1	0.95708
172	3.9369	10	10	999	1	-1	1	1.1326
173	3.9369	10	10	999	3.6875	-1	1	1.0493
174	3.9369	10	10	999	6.375	1	1	1.1743
175	3.9369	5	5	0	1	1	1	2.2943
176	3.9369	5	5	90	2.3438	1	1	0.99924
177	3.9369	5	5	999	3.6875	1	1	0.94971
178	3.9369	10	10	999	3.6875	1	1	0.92381
179	3.9369	10	10	0	3.6875	1	1	0.93259
180	3.9369	10	10	0	6.375	1	1	1.0243
181	3.9369	10	10	90	3.6875	-1	0	0.5913
182	3.9369	5	5	999	6.375	-1	1	1.0243
183	3.9369	5	5	0	3.6875	-1	0	2.4565
184	3.9369	5	5	90	3.6875	-1	1	1.008
185	3.9369	10	10	999	2.3438	-1	1	0.9492
186	3.9369	10	10	999	3.6875	1	1	0.88215
187	3.9369	10	10	0	1	-1	1	0.84923
188	3.9369	10	10	0	2.3438	-1	1	0.90717
189	3.9369	10	10	90	1	-1	1	0.87423
190	3.9369	5	5	999	3.6875	-1	1	0.89043
191	3.9369	10	10	999	3.6875	-1	1	0.8408
192	3.9369	10	10	90	1	-1	1	0.88251
193	3.9369	10	10	0	5.0313	-1	1	0.84927
194	3.9369	10	10	999	2.3438	-1	1	0.64049
195	3.9369	5	5	0	2.3438	-1	1	0.89091
196	3.9369	10	10	90	1	-1	1	0.9238
197	3.9369	5	5	0	2.3438	-1	1	0.90788
198	3.9369	10	10	90	2.3438	1	1	0.97428
199	3.9369	5	5	0	1	1	1	1.4582
200	3.9369	10	10	0	1	1	1	0.9993
201	3.9369	10	10	0	5.0313	-1	1	0.93298
202	3.9369	5	5	999	6.375	-1	1	0.98293
203	3.9369	10	10	999	3.6875	-1	1	0.94926
204	3.9369	10	10	90	3.6875	-1	1	0.89129
205	3.9369	5	5	90	3.6875	1	1	1.0739
206	3.9369	5	5	0	2.3438	1	1	1.0243
207	3.9369	10	10	90	2.3438	-1	1	0.89091
208	3.9369	5	5	999	2.3438	1	1	0.89882
209	3.9369	5	5	999	5.0313	-1	1	0.99093
210	3.9369	10	10	90	3.6875	-1	1	0.97432
211	3.9369	5	5	0	5.0313	-1	1	0.94093
212	3.9369	10	10	90	3.6875	-1	1	0.89922
213	3.9369	5	5	0	2.3438	1	1	1.0164
214	3.9369	5	5	90	1	-1	1	1.955
215	3.9369	10	10	999	5.0313	-1	1	0.89094
216	3.9369	5	5	999	6.375	-1	1	0.87422
217	3.9369	5	5	0	3.6875	1	1	0.92425
218	3.9369	10	10	90	3.6875	1	1	0.8492
219	3.9369	5	5	999	2.3438	1	1	0.90723
220	3.9369	5	5	90	6.375	-1	1	0.92421
221	3.9369	5	5	999	2.3438	1	1	1.0331
222	3.9369	10	10	999	5.0313	-1	1	0.7988
223	3.9369	10	10	999	2.3438	-1	1	0.93256
224	3.9369	5	5	90	3.6875	-1	1	0.90759
225	3.9369	5	5	999	2.3438	-1	1	0.9826
226	3.9369	5	5	999	1	1	1	1.1238
227	3.9369	5	5	90	1	-1	1	0.96594
228	3.9369	10	10	90	1	-1	1	0.96597
229	3.9369	5	5	0	6.375	-1	1	0.93255
230	3.9369	5	5	999	1	-1	1	0.89921
231	3.9369	5	5	999	3.6875	1	1	1.0076
232	3.9369	10	10	90	1	-1	1	0.82432
233	3.9369	10	10	999	1	1	1	0.99096
234	3.9369	5	5	999	6.375	1	1	0.89091
235	3.9369	10	10	999	2.3438	1	1	0.89095
236	3.9369	5	5	0	2.3438	-1	1	1.0326
237	3.9369	5	5	90	1	-1	0	1.008
238	3.9369	10	10	0	2.3438	-1	1	0.92388
239	3.9369	5	5	999	6.375	1	1	0.84087
240	3.9369	5	5	0	3.6875	-1	1	0.88299
241	3.9369	5	5	0	5.0313	-1	0	1.3414
242	3.9369	10	10	90	5.0313	-1	1	0.96596
243	3.9369	10	10	0	2.3438	-1	1	0.8997
244	3.9369	10	10	999	1	-1	1	0.84051
245	3.9369	10	10	0	3.6875	-1	1	0.84916
246	3.9369	5	5	0	1	1	0	0.90759
247	3.9369	10	10	999	6.375	1	1	0.89929
248	3.9369	5	5	999	1	1	1	1.4347
249	3.9369	10	10	0	6.375	-1	1	0.9493
250	3.9369	10	10	0	5.0313	1	1	0.93304
251	3.9369	5	5	0	3.6875	1	1	0.99094
252	3.9369	5	5	90	3.6875	1	1	0.95801
253	3.9369	5	5	999	6.375	-1	1	1.0081
254	3.9369	10	10	90	5.0313	1	1	0.76553
255	3.9369	10	10	0	2.3438	-1	1	0.87425
256	3.9369	5	5	90	3.6875	1	1	0.99927
257	3.9369	10	10	999	5.0313	-1	1	0.85761
258	3.9369	10	10	0	1	-1	1	0.99137
259	3.9369	10	10	90	2.3438	-1	1	0.88256
260	3.9369	5	5	999	1	1	0	0.91587
261	3.9369	5	5	90	3.6875	-1	1	0.88213
262	3.9369	5	5	999	2.3438	-1	1	0.93262
263	3.9369	10	10	999	5.0313	-1	1	0.79092
264	3.9369	5	5	999	5.0313	1	1	0.99928
265	3.9369	10	10	0	3.6875	-1	1	0.81549
266	3.9369	5	5	0	3.6875	1	1	1.0159
267	3.9369	10	10	999	2.3438	1	1	0.87391
268	3.9369	10	10	999	5.0313	1	1	1.0409
269	3.9369	5	5	0	3.6875	1	1	1.4636
270	3.9369	10	10	0	6.375	-1	1	1.016
271	3.9369	10	10	999	5.0313	1	1	1.0488
272	3.9369	5	5	999	5.0313	-1	1	1.2243
273	3.9369	5	5	999	3.6875	-1	1	1.0997
274	3.9369	10	10	90	6.375	1	1	0.7409
275	3.9369	10	10	0	1	1	1	0.78303
276	3.9369	10	10	999	5.0313	1	1	0.84882
277	3.9369	10	10	999	6.375	-1	1	0.93258
278	3.9369	5	5	0	5.0313	-1	0	0.80755
279	3.9369	10	10	999	3.6875	1	1	0.82426
280	3.9369	5	5	0	1	-1	0	1.2576
281	3.9369	5	5	999	5.0313	-1	1	0.85756
282	3.9369	5	5	999	6.375	-1	1	0.92429
283	3.9369	10	10	90	5.0313	-1	1	0.92427
284	3.9369	5	5	999	2.3438	-1	1	0.89925
285	3.9369	10	10	999	6.375	1	1	0.89088
286	3.9369	10	10	999	2.3438	-1	1	0.83256
287	3.9369	10	10	0	6.375	-1	1	0.89095
288	3.9369	10	10	0	3.6875	-1	1	0.82457
289	3.9369	10	10	90	3.6875	-1	1	0.81591
290	3.9369	5	5	90	3.6875	1	0	0.76582
291	3.9369	10	10	0	6.375	-1	1	0.84919
292	3.9369	5	5	999	3.6875	-1	1	0.91587
293	3.9369	5	5	999	1	-1	1	0.91591
294	3.9369	10	10	0	3.6875	-1	1	0.80803
295	3.9369	5	5	0	2.3438	-1	1	0.66583
296	3.9369	10	10	90	2.3438	-1	1	0.80756
297	3.9369	5	5	90	3.6875	1	1	0.9409
298	3.9369	5	5	999	6.375	-1	1	1.033
299	3.9369	5	5	999	3.6875	1	1	0.87377
300	3.9369	5	5	90	2.3438	-1	1	0.90755
301	3.9369	10	10	90	6.375	1	1	0.86592
302	3.9369	5	5	90	2.3438	1	1	0.94922
303	3.9369	10	10	0	1	1	1	0.85707
304	3.9369	10	10	0	5.0313	-1	1	0.94923
305	3.9369	10	10	0	1	1	1	0.8159
306	3.9369	10	10	999	3.6875	1	1	0.83303
307	3.9369	5	5	90	3.6875	1	1	0.89092
308	3.9369	10	10	0	6.375	-1	1	0.91594
309	3.9369	5	5	0	3.6875	-1	0	0.71586
310	3.9369	5	5	999	5.0313	-1	1	0.94078
311	3.9369	5	5	999	3.6875	1	1	0.99928
312	3.9369	10	10	90	3.6875	-1	1	0.89134
313	3.9369	10	10	90	6.375	-1	1	0.85806
314	3.9369	5	5	999	2.3438	1	1	0.96554
315	3.9369	10	10	0	3.6875	-1	1	0.8075
316	3.9369	10	10	90	3.6875	-1	1	0.93218
317	3.9369	5	5	0	6.375	-1	0	1.3826
318	3.9369	10	10	90	2.3438	-1	1	0.8576
319	3.9369	10	10	90	2.3438	-1	1	0.83255
320	3.9369	10	10	0	3.6875	1	1	0.8076
321	3.9369	10	10	999	1	1	1	0.88258
322	3.9369	10	10	0	6.375	-1	1	0.88259
323	3.9369	5	5	999	5.0313	-1	1	0.91593
324	3.9369	5	5	90	1	1	1	0.99962
325	3.9369	10	10	90	6.375	-1	1	0.89971
326	3.9369	10	10	999	1	1	1	0.9321
327	3.9369	5	5	999	1	1	0	0.67417
328	3.9369	10	10	0	1	1	1	0.77425
329	3.9369	5	5	999	5.0313	-1	1	0.86598
330	3.9369	5	5	90	3.6875	1	1	0.8159
331	3.9369	10	10	90	5.0313	-1	1	0.76592
332	3.9369	5	5	999	3.6875	-1	1	0.88254
333	3.9369	10	10	90	2.3438	-1	1	0.89083
334	3.9369	5	5	0	5.0313	-1	1	0.9409
335	3.9369	5	5	0	5.0313	-1	1	0.97423
336	3.9369	10	10	0	2.3438	-1	1	0.89873
337	3.9369	10	10	90	2.3438	1	1	0.88252
338	3.9369	10	10	999	2.3438	-1	1	0.94055
339	3.9369	10	10	999	1	1	1	0.84926
340	3.9369	5	5	0	6.375	-1	1	0.94051
341	3.9369	10	10	90	3.6875	-1	1	0.86597
342	3.9369	10	10	90	3.6875	1	1	0.91631
343	3.9369	10	10	90	6.375	-1	1	0.75754
344	3.9369	10	10	90	2.3438	1	1	0.89133
345	3.9369	5	5	90	6.375	1	0	0.65756
346	3.9369	10	10	90	6.375	1	1	1.0914
347	3.9369	10	10	90	2.3438	-1	1	0.79882
348	3.9369	5	5	999	3.6875	1	1	0.8742
349	3.9369	5	5	0	6.375	1	1	0.84045
350	3.9369	10	10	90	6.375	1	1	0.88259
351	3.9369	5	5	90	2.3438	1	0	1.366
352	3.9369	5	5	90	1	-1	1	1.3953
353	3.9369	10	10	90	1	-1	1	1.0164
354	3.9369	5	5	0	2.3438	1	1	1.7327
355	3.9369	5	5	90	6.375	-1	1	1.1493
356	3.9369	5	5	90	1	1	1	1.5704
357	3.9369	10	10	90	1	-1	1	1.3577
358	3.9369	10	10	0	5.0313	1	1	0.94083
359	3.9369	10	10	999	6.375	-1	1	1.1159
360	3.9369	10	10	90	1	-1	1	0.89091
361	3.9369	10	10	90	5.0313	1	1	0.90761
362	3.9369	5	5	0	3.6875	-1	1	1.1831
363	3.9369	5	5	999	1	1	0	1.3243
364	3.9369	10	10	999	6.375	-1	1	0.91592
365	3.9369	5	5	0	6.375	-1	1	0.84925
366	3.9369	5	5	0	1	-1	0	1.5108
367	3.9369	10	10	90	2.3438	-1	1	0.97428
368	3.9369	5	5	999	6.375	-1	1	1.0827
369	3.9369	5	5	90	2.3438	-1	1	1.0409
370	3.9369	5	5	90	3.6875	1	1	1.191
371	3.9369	10	10	999	6.375	1	0	0.94087
372	3.9369	10	10	90	2.3438	-1	1	0.87421
373	3.9369	5	5	90	5.0313	1	1	1.0831
374	3.9369	10	10	90	6.375	1	1	0.94091
375	3.9369	5	5	90	3.6875	1	1	0.87424
376	3.9369	5	5	0	1	-1	1	1.6959
377	3.9369	10	10	999	1	-1	1	0.84928
378	3.9369	5	5	999	2.3438	-1	1	1.0075
379	3.9369	5	5	0	1	-1	1	1.2081
380	3.9369	5	5	90	5.0313	1	1	1.233
381	3.9369	5	5	0	5.0313	1	1	0.85751
382	3.9369	5	5	999	3.6875	-1	1	0.90798
383	3.9369	5	5	0	3.6875	1	1	1.0076
384	3.9369	5	5	999	1	-1	1	1.7951
385	3.9369	10	10	90	1	1	1	0.94927
386	3.9369	5	5	90	5.0313	1	1	0.99089
387	3.9369	5	5	90	1	1	1	1.1409
388	3.9369	10	10	0	6.375	-1	1	0.54923
389	3.9369	10	10	0	5.0313	1	1	0.9076
390	3.9369	5	5	0	1	1	0	1.2993
391	3.9369	5	5	0	2.3438	-1	0	1.3788
392	3.9369	5	5	999	2.3438	1	1	0.93249
393	3.9369	10	10	0	5.0313	-1	1	0.92434
394	3.9369	5	5	999	6.375	1	1	0.96549
395	3.9369	10	10	90	5.0313	1	1	0.80759
396	3.9369	5	5	90	2.3438	1	1	0.77427
397	3.9369	10	10	90	1	-1	1	0.98259
398	3.9369	5	5	0	1	-1	1	0.99922
399	3.9369	10	10	999	2.3438	-1	1	0.92424
400	3.9369	5	5	0	5.0313	1	0	0.86596
401	3.9369	5	5	999	1	1	0	0.85715
402	3.9369	10	10	90	2.3438	1	0	0.5742
403	3.9369	10	10	999	1	1	0	0.82428
404	3.9369	5	5	90	6.375	-1	1	0.90717
405	3.9369	5	5	90	5.0313	-1	1	0.9327
406	3.9369	5	5	0	5.0313	1	1	0.95761
407	3.9369	10	10	999	6.375	-1	1	0.80713
408	3.9369	10	10	90	5.0313	-1	1	0.97426
409	3.9369	10	10	0	5.0313	1	1	0.90714
410	3.9369	5	5	0	2.3438	-1	1	0.9743
411	3.9369	5	5	0	5.0313	-1	1	0.75753
412	3.9369	5	5	0	5.0313	1	0	0.73297
413	3.9369	10	10	999	5.0313	-1	1	0.81592
414	3.9369	10	10	0	3.6875	-1	1	0.74921
415	3.9369	10	10	90	5.0313	1	1	0.79043
416	3.9369	5	5	90	1	-1	1	0.89093
417	3.9369	5	5	90	6.375	1	0	0.7654
418	3.9369	10	10	0	5.0313	1	1	0.89924
419	3.9369	10	10	90	3.6875	-1	1	0.8488
420	3.9369	5	5	90	6.375	1	1	0.8409
421	3.9369	5	5	999	2.3438	-1	1	0.77394
422	3.9369	10	10	999	6.375	-1	1	1.041
423	3.9369	10	10	999	1	1	1	1.0155
424	3.9369	5	5	90	5.0313	1	1	1.0492
425	3.9369	5	5	0	1	-1	1	0.97428
426	3.9369	5	5	999	5.0313	1	1	0.81548
427	3.9369	10	10	0	3.6875	1	1	0.89923
428	3.9369	5	5	90	1	-1	1	1.0739
429	3.9369	10	10	90	6.375	1	1	0.57423
430	3.9369	5	5	90	1	1	0	1.0493
431	3.9369	10	10	999	3.6875	-1	1	0.8993
432	3.9369	5	5	999	3.6875	-1	1	0.88257
433	3.9369	10	10	999	6.375	-1	1	0.80751
434	3.9369	5	5	90	2.3438	-1	1	0.84043
435	3.9369	10	10	999	2.3438	-1	1	0.7742
436	3.9369	10	10	0	1	1	0	0.80712
437	3.9369	5	5	0	6.375	-1	1	0.77423
438	3.9369	10	10	999	3.6875	-1	1	0.86547
439	3.9369	5	5	90	3.6875	1	1	0.94924
440	3.9369	5	5	999	3.6875	1	1	0.97382
441	3.9369	10	10	0	3.6875	1	0	0.81584
442	3.9369	10	10	999	2.3438	-1	1	0.82379
443	3.9369	5	5	90	2.3438	1	1	0.96591
444	3.9369	5	5	0	6.375	1	1	0.97425
445	3.9369	5	5	999	3.6875	-1	1	0.91633
446	3.9369	5	5	90	1	1	1	3.2216
447	3.9369	5	5	90	5.0313	1	1	0.88253
448	3.9369	5	5	999	5.0313	1	1	0.94925
449	3.9369	5	5	90	5.0313	-1	0	0.89096
450	3.9369	10	10	999	3.6875	1	1	0.96552
451	3.9369	5	5	90	3.6875	-1	0	2.9738
452	3.9369	5	5	999	1	-1	1	1.0158
453	3.9369	10	10	90	5.0313	-1	1	0.88257
454	3.9369	10	10	0	2.3438	-1	1	0.89924
455	3.9369	10	10	0	2.3438	1	1	0.92421
456	3.9369	10	10	999	6.375	-1	1	0.79088
457	3.9369	10	10	0	6.375	1	1	0.83256
458	3.9369	5	5	90	6.375	1	1	0.91638
459	3.9369	10	10	999	5.0313	-1	1	0.88217
460	3.9369	5	5	0	5.0313	-1	1	0.95755
461	3.9369	5	5	90	2.3438	1	1	0.91549
462	3.9369	5	5	0	2.3438	-1	1	0.9076
463	3.9369	5	5	90	6.375	1	1	1.0831
464	3.9369	5	5	90	5.0313	-1	1	0.88217
465	3.9369	10	10	90	6.375	1	1	0.91588
466	3.9369	10	10	999	3.6875	-1	1	0.78219
467	3.9369	10	10	0	6.375	1	1	0.8576
468	3.9369	10	10	90	5.0313	-1	1	0.8072
469	3.9369	5	5	90	5.0313	1	1	0.64086
470	3.9369	5	5	90	5.0313	1	1	0.99927
471	3.9369	10	10	999	6.375	1	1	0.86595
472	3.9369	10	10	90	6.375	1	1	1.0238
473	3.9369	5	5	90	2.3438	1	1	1.241
474	3.9369	10	10	0	5.0313	1	1	0.99932
475	3.9369	10	10	999	6.375	-1	0	0.80754
476	3.9369	10	10	0	1	-1	1	0.9409
477	3.9369	10	10	0	6.375	1	1	0.96639
478	3.9369	10	10	0	1	-1	1	0.89925
479	3.9369	5	5	999	2.3438	-1	1	0.94092
480	3.9369	10	10	0	2.3438	-1	1	0.85756
481	3.9369	10	10	0	3.6875	-1	1	0.84964
482	3.9369	5	5	999	5.0313	-1	1	0.91594
483	3.9369	5	5	0	6.375	-1	1	0.84967
484	3.9369	5	5	999	1	-1	1	0.89924
485	3.9369	5	5	0	6.375	-1	1	0.84925
486	3.9369	5	5	999	5.0313	-1	1	0.90752
487	3.9369	10	10	999	1	1	0	0.89087
488	3.9369	10	10	999	5.0313	-1	1	0.76591
489	3.9369	10	10	0	5.0313	1	1	0.83261
490	3.9369	10	10	999	6.375	-1	1	0.78214
491	3.9369	10	10	0	5.0313	-1	1	0.8909
492	3.9369	5	5	90	3.6875	-1	1	0.91549
493	3.9369	10	10	90	1	1	1	1.091
494	3.9369	5	5	0	5.0313	1	0	0.93257
495	3.9369	10	10	999	5.0313	-1	1	0.93262
496	3.9369	5	5	90	2.3438	1	1	0.9826
497	3.9369	5	5	90	6.375	-1	1	0.87427
498	3.9369	10	10	90	1	1	1	0.86632
499	3.9369	5	5	90	2.3438	1	1	0.84968
500	3.9369	5	5	90	6.375	-1	1	0.84048
501	3.9369	5	5	90	2.3438	-1	0	0.73257
502	3.9369	10	10	90	5.0313	-1	1	0.92425
503	3.9369	10	10	0	2.3438	-1	1	0.88259
504	3.9369	10	10	999	5.0313	1	1	0.92416
505	3.9369	10	10	999	2.3438	1	1	0.8659
506	3.9369	10	10	0	1	-1	1	0.82423
507	3.9369	10	10	0	5.0313	1	1	0.85758
508	3.9369	5	5	0	2.3438	-1	1	0.87419
509	3.9369	5	5	90	3.6875	-1	1	0.96642
510	3.9369	10	10	90	1	-1	1	0.84918
511	3.9369	10	10	0	5.0313	1	0	0.83301
512	3.9369	5	5	0	3.6875	-1	1	1.1742
513	3.9369	5	5	90	3.6875	-1	1	0.99927
514	3.9369	5	5	90	5.0313	1	1	1.1993
515	3.9369	5	5	999	2.3438	1	1	0.87466
516	3.9369	5	5	0	6.375	1	1	0.89868
517	3.9369	10	10	999	1	-1	1	0.94923
518	3.9369	10	10	0	3.6875	-1	1	0.84922
519	3.9369	5	5	0	6.375	-1	1	1.2743
520	3.9369	5	5	999	6.375	1	1	0.92415
521	3.9369	10	10	90	6.375	1	1	0.84921
522	3.9369	10	10	999	5.0313	1	1	0.84084
523	3.9369	10	10	90	6.375	-1	0	0.61586
524	3.9369	10	10	999	5.0313	1	1	0.79919
525	3.9369	5	5	0	2.3438	-1	1	1.1906
526	3.9369	5	5	999	1	1	1	1.2577
527	3.9369	5	5	90	6.375	-1	0	0.88256
528	3.9369	5	5	999	2.3438	1	1	0.84086
529	3.9369	10	10	999	2.3438	-1	1	0.94091
530	3.9369	5	5	999	1	-1	0	0.95756
531	3.9369	5	5	90	5.0313	1	1	0.9247
532	3.9369	5	5	90	6.375	1	1	0.858
533	3.9369	5	5	90	1	-1	1	1.0488
534	3.9369	10	10	0	2.3438	1	1	0.84926
535	3.9369	10	10	90	5.0313	1	1	0.85752
536	3.9369	5	5	90	6.375	-1	1	0.97422
537	3.9369	5	5	999	1	-1	0	1.1493
538	3.9369	5	5	0	1	-1	1	0.88214
539	3.9369	10	10	0	2.3438	-1	1	1.0492
540	3.9369	10	10	90	2.3438	1	1	0.94923
541	3.9369	5	5	90	6.375	-1	1	0.94881
542	3.9369	5	5	90	5.0313	-1	0	0.76585
543	3.9369	5	5	90	1	-1	0	1.366
544	3.9369	10	10	999	6.375	1	1	0.9826
545	3.9369	5	5	90	1	-1	1	0.87468
546	3.9369	10	10	0	3.6875	-1	1	0.9493
547	3.9369	10	10	90	6.375	-1	1	0.88215
548	3.9369	5	5	90	6.375	1	0	1.1659
549	3.9369	10	10	0	6.375	1	1	1.0993
550	3.9369	5	5	999	5.0313	-1	1	1.0076
551	3.9369	10	10	0	5.0313	1	1	0.95764
552	3.9369	10	10	999	2.3438	-1	1	1.083
553	3.9369	10	10	0	6.375	1	1	1.1076
554	3.9369	5	5	90	6.375	1	1	0.97469
555	3.9369	5	5	999	3.6875	-1	1	1.0575
556	3.9369	10	10	999	5.0313	1	1	1.0155
557	3.9369	5	5	0	1	-1	1	0.94094
558	3.9369	5	5	999	5.0313	-1	0	2.3793
559	3.9369	5	5	0	6.375	-1	1	1.2577
560	3.9369	5	5	0	3.6875	-1	1	1.1243
561	3.9369	10	10	0	5.0313	1	1	0.94048
562	3.9369	5	5	0	6.375	-1	1	0.91589
563	3.9369	10	10	90	1	-1	1	0.84091
564	3.9369	10	10	0	1	1	1	0.75757
565	3.9369	10	10	999	2.3438	-1	1	0.7404
566	3.9369	5	5	999	2.3438	1	1	0.74921
567	3.9369	5	5	999	1	1	0	0.7238
568	3.9369	10	10	999	3.6875	-1	1	0.99134
569	3.9369	10	10	0	1	1	1	0.86634
570	3.9369	10	10	0	3.6875	-1	1	0.91597
571	3.9369	5	5	0	2.3438	-1	1	1.2743
572	3.9369	10	10	90	1	-1	0	0.82423
573	3.9369	5	5	999	6.375	-1	1	0.94919
574	3.9369	10	10	90	5.0313	-1	1	0.94923
575	3.9369	10	10	999	1	-1	1	0.74927
576	3.9369	10	10	0	5.0313	-1	1	0.83213
577	3.9369	10	10	999	1	-1	1	0.81591
578	3.9369	10	10	0	2.3438	1	0	2.6675
579	3.9369	10	10	0	1	-1	1	0.88259
580	3.9369	5	5	90	1	1	1	1.6941
581	3.9369	10	10	0	1	1	1	0.97429
582	3.9369	10	10	999	1	1	1	0.88258
583	3.9369	5	5	999	2.3438	1	1	0.97426
584	3.9369	5	5	0	1	-1	0	0.94046
585	3.9369	10	10	90	1	1	1	0.63255
586	3.9369	5	5	90	6.375	-1	0	0.63256
587	3.9369	5	5	90	1	-1	1	1.0159
588	3.9369	10	10	90	5.0313	1	1	0.8075
589	3.9369	10	10	90	5.0313	1	1	0.84134
590	3.9369	5	5	999	2.3438	1	1	0.84096
591	3.9369	5	5	0	6.375	1	1	0.84924
592	3.9369	10	10	0	6.375	-1	0	0.69088
593	3.9369	10	10	90	3.6875	-1	0	0.73258
594	3.9369	10	10	999	5.0313	-1	1	0.84926
595	3.9369	5	5	999	1	1	1	1.1155
596	3.9369	10	10	90	2.3438	1	1	0.9076
597	3.9369	10	10	999	5.0313	-1	1	0.89094
598	3.9369	10	10	90	2.3438	1	1	0.94091
599	3.9369	5	5	90	1	1	0	0.94966
600	3.9369	5	5	0	2.3438	-1	1	1.9888
