# Supplementary material for: Temporal Integration of Motion Streaks in Migraine
Source: Vision (Basel). 2018 Jul 13;2(3):27. doi: 10.3390/vision2030027 (PMC6836222; doi:10.3390/vision2030027)
Supplement: Supplementary file 1 [file vision-02-00027-s001.zip › supplementary information/results/resultsObs25/allResponsesObs25.txt]

1	3.9369	5	5	0	3.6875	-1	1	7.64
2	3.9369	10	10	0	3.6875	-1	1	1.1176
3	3.9369	10	10	999	6.375	-1	1	0.95761
4	3.9369	10	10	999	2.3438	-1	1	0.90802
5	3.9369	5	5	90	6.375	-1	1	1.0914
6	3.9369	10	10	999	2.3438	1	1	0.88208
7	3.9369	10	10	0	6.375	-1	1	0.91592
8	3.9369	10	10	999	3.6875	-1	1	0.89883
9	3.9369	5	5	0	3.6875	-1	0	1.0825
10	3.9369	10	10	0	6.375	-1	1	0.6076
11	3.9369	10	10	0	6.375	1	1	0.82418
12	3.9369	10	10	999	3.6875	-1	1	0.82428
13	3.9369	5	5	0	2.3438	1	1	1.016
14	3.9369	5	5	999	3.6875	-1	1	0.93256
15	3.9369	10	10	999	3.6875	-1	1	0.79135
16	3.9369	5	5	999	2.3438	1	1	1.5087
17	3.9369	10	10	90	1	1	1	0.94097
18	3.9369	5	5	90	5.0313	1	1	0.98265
19	3.9369	5	5	90	2.3438	1	1	0.89968
20	3.9369	10	10	999	6.375	-1	1	0.81594
21	3.9369	5	5	999	5.0313	1	1	0.86594
22	3.9369	5	5	0	5.0313	-1	1	1.0404
23	3.9369	5	5	90	5.0313	-1	1	0.95759
24	3.9369	10	10	0	1	1	1	0.83262
25	3.9369	5	5	0	6.375	-1	1	0.89085
26	3.9369	10	10	0	3.6875	1	1	0.8743
27	3.9369	10	10	999	6.375	1	1	0.90761
28	3.9369	10	10	90	6.375	-1	1	0.83262
29	3.9369	5	5	999	5.0313	-1	1	0.89042
30	3.9369	5	5	0	6.375	-1	1	0.90759
31	3.9369	5	5	90	1	1	1	1.3077
32	3.9369	5	5	0	6.375	-1	1	0.89922
33	3.9369	10	10	999	3.6875	1	1	0.80756
34	3.9369	10	10	90	3.6875	-1	1	0.87375
35	3.9369	10	10	0	2.3438	1	1	0.85761
36	3.9369	10	10	90	3.6875	-1	1	0.86544
37	3.9369	10	10	999	6.375	1	1	0.83261
38	3.9369	10	10	0	3.6875	1	1	0.85705
39	3.9369	5	5	999	1	-1	0	1.9692
40	3.9369	10	10	0	6.375	1	1	0.86575
41	3.9369	5	5	999	3.6875	1	1	0.89091
42	3.9369	5	5	0	5.0313	-1	1	0.94879
43	3.9369	10	10	999	6.375	-1	1	0.81594
44	3.9369	10	10	90	5.0313	1	1	0.84873
45	3.9369	5	5	999	5.0313	-1	1	0.89932
46	3.9369	10	10	90	1	-1	1	0.86592
47	3.9369	5	5	90	6.375	1	1	0.86637
48	3.9369	10	10	0	2.3438	-1	1	0.82424
49	3.9369	10	10	0	6.375	1	1	0.81587
50	3.9369	5	5	90	5.0313	-1	1	0.82422
51	3.9369	5	5	999	6.375	-1	1	0.9409
52	3.9369	10	10	0	1	-1	1	0.84089
53	3.9369	5	5	0	2.3438	-1	1	1.0493
54	3.9369	5	5	999	2.3438	1	1	0.89135
55	3.9369	5	5	0	2.3438	1	1	0.87375
56	3.9369	10	10	999	2.3438	-1	1	0.79093
57	3.9369	5	5	0	1	1	0	0.81548
58	3.9369	10	10	90	3.6875	1	0	0.82426
59	3.9369	5	5	0	2.3438	1	1	1.1155
60	3.9369	5	5	999	2.3438	1	1	0.95762
61	3.9369	5	5	90	2.3438	-1	1	1.0826
62	3.9369	5	5	999	5.0313	-1	1	0.99926
63	3.9369	10	10	0	2.3438	1	1	0.90764
64	3.9369	10	10	90	1	1	1	0.8993
65	3.9369	5	5	999	2.3438	1	1	0.90805
66	3.9369	10	10	90	2.3438	1	0	0.82428
67	3.9369	10	10	999	5.0313	1	1	0.9492
68	3.9369	10	10	999	1	1	1	0.88256
69	3.9369	5	5	0	5.0313	-1	0	1.2743
70	3.9369	5	5	999	2.3438	-1	1	1.0576
71	3.9369	10	10	0	6.375	1	1	0.98261
72	3.9369	10	10	0	2.3438	1	1	0.89921
73	3.9369	5	5	0	2.3438	1	1	1.0492
74	3.9369	10	10	90	1	1	1	0.90758
75	3.9369	5	5	0	1	1	0	1.8079
76	3.9369	5	5	90	1	1	0	1.8839
77	3.9369	10	10	0	3.6875	1	1	0.91588
78	3.9369	5	5	90	6.375	1	1	1.0993
79	3.9369	10	10	0	2.3438	1	1	0.94926
80	3.9369	5	5	90	1	1	1	1.291
81	3.9369	5	5	90	1	-1	0	1.3831
82	3.9369	10	10	90	6.375	-1	1	0.9493
83	3.9369	10	10	90	5.0313	1	1	0.90762
84	3.9369	10	10	0	3.6875	-1	1	0.84877
85	3.9369	10	10	0	1	-1	1	0.90756
86	3.9369	10	10	0	3.6875	1	1	0.84092
87	3.9369	10	10	90	1	1	1	0.9247
88	3.9369	10	10	999	3.6875	-1	1	0.85758
89	3.9369	10	10	999	2.3438	1	1	0.79091
90	3.9369	5	5	0	5.0313	-1	0	1.961
91	3.9369	10	10	90	3.6875	-1	1	1.0493
92	3.9369	5	5	0	2.3438	-1	1	1.0492
93	3.9369	5	5	999	2.3438	1	1	0.92377
94	3.9369	10	10	999	2.3438	-1	1	0.84087
95	3.9369	5	5	90	6.375	-1	1	0.93291
96	3.9369	5	5	0	3.6875	-1	0	1.8696
97	3.9369	5	5	999	6.375	-1	1	0.958
98	3.9369	5	5	0	5.0313	-1	0	2.2329
99	3.9369	5	5	999	2.3438	-1	1	1.0659
100	3.9369	5	5	999	1	-1	1	0.94926
101	3.9369	10	10	90	2.3438	-1	1	0.8489
102	3.9369	10	10	90	3.6875	1	1	0.84922
103	3.9369	10	10	90	3.6875	-1	1	0.79921
104	3.9369	5	5	90	2.3438	1	1	0.94938
105	3.9369	10	10	0	1	-1	1	0.83212
106	3.9369	5	5	999	5.0313	1	1	0.99097
107	3.9369	10	10	999	2.3438	1	1	0.94887
108	3.9369	5	5	999	6.375	-1	1	0.84928
109	3.9369	10	10	90	5.0313	1	1	0.82424
110	3.9369	5	5	0	3.6875	-1	1	1.4037
111	3.9369	10	10	999	5.0313	-1	1	0.84095
112	3.9369	10	10	0	1	1	1	0.84093
113	3.9369	10	10	90	6.375	1	1	0.82418
114	3.9369	10	10	90	1	-1	1	0.83251
115	3.9369	5	5	0	5.0313	-1	1	0.91596
116	3.9369	5	5	90	3.6875	-1	1	0.92421
117	3.9369	10	10	90	5.0313	1	1	0.8738
118	3.9369	5	5	999	2.3438	-1	1	0.98254
119	3.9369	10	10	999	3.6875	-1	1	0.84091
120	3.9369	10	10	0	6.375	1	1	0.84927
121	3.9369	10	10	0	2.3438	1	0	0.86551
122	3.9369	10	10	90	3.6875	-1	1	0.85761
123	3.9369	5	5	999	6.375	1	1	1.241
124	3.9369	10	10	0	1	-1	1	1.0326
125	3.9369	10	10	999	3.6875	-1	1	0.8993
126	3.9369	5	5	90	2.3438	-1	1	1.0239
127	3.9369	10	10	0	6.375	1	1	0.89094
128	3.9369	5	5	90	2.3438	1	1	0.93255
129	3.9369	10	10	999	2.3438	1	1	0.82378
130	3.9369	10	10	0	6.375	-1	1	0.91587
131	3.9369	5	5	90	1	-1	1	0.89045
132	3.9369	5	5	0	5.0313	-1	1	0.87423
133	3.9369	5	5	999	6.375	1	1	1.0405
134	3.9369	5	5	0	2.3438	-1	0	1.7397
135	3.9369	10	10	0	5.0313	-1	1	1.2577
136	3.9369	10	10	90	5.0313	1	1	0.89085
137	3.9369	10	10	999	3.6875	-1	1	1.0576
138	3.9369	10	10	0	3.6875	1	1	0.82429
139	3.9369	10	10	999	2.3438	-1	1	0.86629
140	3.9369	10	10	90	2.3438	1	1	0.79919
141	3.9369	10	10	90	5.0313	-1	1	0.87426
142	3.9369	5	5	0	1	1	1	1.1664
143	3.9369	5	5	90	3.6875	-1	1	0.94881
144	3.9369	10	10	90	3.6875	1	1	0.89921
145	3.9369	10	10	90	5.0313	-1	1	0.88255
146	3.9369	5	5	0	5.0313	1	1	0.96547
147	3.9369	5	5	999	2.3438	-1	1	1.0159
148	3.9369	10	10	0	5.0313	1	1	0.93217
149	3.9369	10	10	999	3.6875	1	1	0.9159
150	3.9369	5	5	999	6.375	-1	1	1.0331
151	3.9369	5	5	999	6.375	1	1	1.016
152	3.9369	5	5	0	5.0313	-1	1	0.94136
153	3.9369	5	5	999	3.6875	-1	1	0.99047
154	3.9369	10	10	0	6.375	-1	1	1.0243
155	3.9369	10	10	0	3.6875	-1	1	0.95762
156	3.9369	10	10	0	3.6875	-1	1	1.0489
157	3.9369	5	5	90	6.375	-1	1	1.141
158	3.9369	10	10	999	1	1	1	1.1081
159	3.9369	5	5	90	1	-1	0	1.8739
160	3.9369	10	10	999	2.3438	1	1	0.92425
161	3.9369	5	5	90	2.3438	1	1	0.9997
162	3.9369	5	5	999	1	1	0	1.7102
163	3.9369	10	10	90	1	-1	1	0.93256
164	3.9369	5	5	90	5.0313	1	1	1.1739
165	3.9369	5	5	90	6.375	-1	1	2.7877
166	3.9369	10	10	0	5.0313	1	1	0.89088
167	3.9369	5	5	0	6.375	-1	1	1.5626
168	3.9369	5	5	90	1	1	0	2.9044
169	3.9369	5	5	0	2.3438	1	0	3.1209
170	3.9369	5	5	999	2.3438	-1	0	3.6913
171	3.9369	5	5	0	2.3438	-1	0	2.3403
172	3.9369	10	10	999	1	1	1	0.91595
173	3.9369	10	10	0	1	1	1	0.87377
174	3.9369	10	10	999	1	-1	1	0.87464
175	3.9369	5	5	999	2.3438	1	1	0.92386
176	3.9369	5	5	999	3.6875	-1	1	0.86591
177	3.9369	5	5	999	6.375	-1	1	0.86546
178	3.9369	10	10	90	5.0313	-1	1	0.84931
179	3.9369	10	10	0	2.3438	1	1	0.87384
180	3.9369	10	10	90	6.375	-1	1	0.81592
181	3.9369	5	5	999	1	1	1	1.4484
182	3.9369	5	5	0	3.6875	-1	1	1.5873
183	3.9369	10	10	999	5.0313	1	1	0.86592
184	3.9369	10	10	999	3.6875	-1	1	0.81548
185	3.9369	10	10	999	2.3438	-1	0	0.83256
186	3.9369	10	10	999	1	1	1	0.91593
187	3.9369	5	5	90	3.6875	-1	1	1.1331
188	3.9369	5	5	0	6.375	-1	1	0.89066
189	3.9369	10	10	999	5.0313	1	1	0.85759
190	3.9369	5	5	999	2.3438	1	1	0.98212
191	3.9369	5	5	90	2.3438	-1	1	1.8062
192	3.9369	5	5	0	2.3438	-1	0	0.99925
193	3.9369	5	5	90	2.3438	-1	1	0.89095
194	3.9369	5	5	999	2.3438	-1	1	0.86593
195	3.9369	10	10	0	3.6875	1	1	0.82428
196	3.9369	10	10	90	1	1	1	0.90749
197	3.9369	5	5	999	6.375	1	1	0.94086
198	3.9369	10	10	999	2.3438	-1	1	0.83301
199	3.9369	5	5	999	3.6875	1	1	0.87431
200	3.9369	5	5	999	2.3438	1	1	1.0076
201	3.9369	10	10	0	5.0313	-1	1	0.81546
202	3.9369	5	5	0	6.375	1	1	1.2322
203	3.9369	5	5	0	3.6875	1	1	0.94091
204	3.9369	5	5	0	2.3438	-1	1	1.1405
205	3.9369	10	10	90	6.375	1	1	0.84095
206	3.9369	5	5	90	3.6875	-1	1	1.0243
207	3.9369	5	5	90	3.6875	-1	1	0.9572
208	3.9369	10	10	0	6.375	-1	1	0.84921
209	3.9369	5	5	90	2.3438	1	1	0.96545
210	3.9369	5	5	0	6.375	1	1	0.86593
211	3.9369	10	10	90	6.375	1	1	0.80758
212	3.9369	5	5	0	6.375	-1	0	0.88258
213	3.9369	5	5	0	6.375	1	1	1.0076
214	3.9369	5	5	0	3.6875	1	0	1.3994
215	3.9369	5	5	999	3.6875	1	1	0.86593
216	3.9369	5	5	999	3.6875	1	1	0.9242
217	3.9369	5	5	0	6.375	-1	0	1.5528
218	3.9369	5	5	90	2.3438	-1	1	1.1576
219	3.9369	5	5	90	3.6875	-1	1	1.9023
220	3.9369	10	10	90	2.3438	1	1	0.94928
221	3.9369	10	10	0	5.0313	1	1	0.91595
222	3.9369	5	5	90	5.0313	1	1	0.90801
223	3.9369	5	5	999	5.0313	1	1	0.98262
224	3.9369	5	5	999	3.6875	-1	1	0.91542
225	3.9369	5	5	90	1	1	1	1.4587
226	3.9369	10	10	90	3.6875	1	1	0.91593
227	3.9369	10	10	0	5.0313	1	1	0.85753
228	3.9369	5	5	90	2.3438	-1	1	1.1326
229	3.9369	10	10	0	5.0313	1	1	0.82427
230	3.9369	5	5	90	3.6875	1	0	0.75752
231	3.9369	5	5	90	6.375	-1	1	0.98259
232	3.9369	10	10	0	6.375	-1	1	0.82426
233	3.9369	10	10	90	1	1	1	1.0493
234	3.9369	10	10	90	1	-1	1	0.88254
235	3.9369	5	5	0	3.6875	1	1	0.69925
236	3.9369	5	5	999	5.0313	1	0	0.56589
237	3.9369	10	10	999	3.6875	-1	1	0.85753
238	3.9369	5	5	0	2.3438	-1	1	2.1928
239	3.9369	10	10	0	5.0313	1	1	0.84091
240	3.9369	5	5	0	1	1	0	1.7372
241	3.9369	10	10	90	6.375	1	1	0.94091
242	3.9369	10	10	999	3.6875	-1	1	1.0164
243	3.9369	10	10	90	1	-1	1	0.84087
244	3.9369	10	10	0	5.0313	1	1	0.6159
245	3.9369	10	10	0	1	1	1	0.8743
246	3.9369	5	5	90	5.0313	1	1	0.8659
247	3.9369	10	10	90	2.3438	1	1	0.71591
248	3.9369	5	5	999	5.0313	-1	1	0.82425
249	3.9369	5	5	90	6.375	1	1	0.74088
250	3.9369	5	5	999	6.375	1	1	0.8659
251	3.9369	10	10	0	3.6875	1	0	0.79924
252	3.9369	10	10	90	6.375	1	1	0.69924
253	3.9369	10	10	90	2.3438	-1	1	0.85755
254	3.9369	10	10	0	2.3438	1	1	0.79928
255	3.9369	5	5	0	1	-1	0	0.92422
256	3.9369	10	10	90	2.3438	-1	1	0.86591
257	3.9369	10	10	90	3.6875	1	1	0.98262
258	3.9369	10	10	999	5.0313	-1	1	0.89885
259	3.9369	5	5	999	1	-1	1	1.7794
260	3.9369	5	5	0	2.3438	-1	0	1.2905
261	3.9369	5	5	0	1	1	1	1.7701
262	3.9369	10	10	999	2.3438	1	1	0.91594
263	3.9369	5	5	0	3.6875	1	0	1.4355
264	3.9369	10	10	90	5.0313	1	1	0.88304
265	3.9369	10	10	999	5.0313	-1	1	1.0081
266	3.9369	10	10	90	6.375	-1	1	0.88215
267	3.9369	5	5	0	2.3438	-1	0	1.9301
268	3.9369	10	10	999	3.6875	-1	1	0.94919
269	3.9369	5	5	999	2.3438	-1	0	3.1985
270	3.9369	5	5	90	6.375	-1	1	0.96589
271	3.9369	10	10	0	2.3438	1	0	1.0743
272	3.9369	5	5	90	3.6875	1	1	1.091
273	3.9369	10	10	90	3.6875	1	1	0.8492
274	3.9369	5	5	999	1	1	0	2.2676
275	3.9369	10	10	0	3.6875	1	1	0.86593
276	3.9369	10	10	90	2.3438	-1	1	0.94967
277	3.9369	5	5	0	3.6875	-1	1	1.2243
278	3.9369	5	5	0	3.6875	1	0	1.2243
279	3.9369	5	5	0	6.375	1	1	0.94928
280	3.9369	5	5	999	1	-1	1	2.4812
281	3.9369	5	5	999	3.6875	1	0	1.7578
282	3.9369	10	10	90	5.0313	-1	1	0.93299
283	3.9369	5	5	999	3.6875	1	1	1.1409
284	3.9369	10	10	999	6.375	1	1	0.86587
285	3.9369	5	5	999	3.6875	-1	1	0.98305
286	3.9369	10	10	90	2.3438	-1	1	0.8414
287	3.9369	5	5	0	1	1	0	2.0078
288	3.9369	5	5	0	6.375	1	1	1.9804
289	3.9369	5	5	999	1	1	1	1.8609
290	3.9369	10	10	999	5.0313	1	1	0.8409
291	3.9369	5	5	999	6.375	-1	1	0.84875
292	3.9369	10	10	90	6.375	1	1	0.82424
293	3.9369	5	5	0	1	1	0	2.2879
294	3.9369	5	5	90	2.3438	-1	1	1.985
295	3.9369	5	5	90	1	-1	0	1.241
296	3.9369	10	10	90	3.6875	1	1	0.88255
297	3.9369	10	10	90	2.3438	-1	1	0.88255
298	3.9369	5	5	999	3.6875	-1	1	1.0997
299	3.9369	5	5	0	1	-1	0	1.4177
300	3.9369	5	5	999	3.6875	-1	1	0.90754
301	3.9369	5	5	0	5.0313	-1	0	1.6331
302	3.9369	5	5	999	3.6875	1	0	1.7193
303	3.9369	5	5	90	2.3438	-1	0	4.5432
304	3.9369	5	5	90	3.6875	1	1	1.7577
305	3.9369	5	5	0	6.375	1	1	0.91589
306	3.9369	5	5	0	1	-1	1	1.3575
307	3.9369	10	10	0	2.3438	-1	1	0.88257
308	3.9369	5	5	90	5.0313	1	1	0.93306
309	3.9369	10	10	999	6.375	1	1	0.80713
310	3.9369	5	5	999	2.3438	1	1	0.96591
311	3.9369	10	10	90	5.0313	1	1	0.81588
312	3.9369	10	10	999	2.3438	-1	1	0.84087
313	3.9369	10	10	0	1	1	1	0.8988
314	3.9369	10	10	90	3.6875	-1	1	0.85757
315	3.9369	5	5	999	1	1	1	1.2238
316	3.9369	5	5	999	5.0313	-1	1	0.84092
317	3.9369	5	5	90	5.0313	1	1	1.0993
318	3.9369	10	10	90	3.6875	-1	1	0.82376
319	3.9369	10	10	999	5.0313	1	1	0.79921
320	3.9369	5	5	0	3.6875	1	1	1.0738
321	3.9369	10	10	0	3.6875	1	1	0.77427
322	3.9369	5	5	90	1	-1	0	1.1076
323	3.9369	10	10	999	1	-1	1	0.79877
324	3.9369	5	5	90	3.6875	1	1	0.96596
325	3.9369	10	10	999	2.3438	-1	1	0.84877
326	3.9369	5	5	999	1	1	0	1.0993
327	3.9369	5	5	0	3.6875	1	0	1.216
328	3.9369	5	5	90	3.6875	1	1	0.9997
329	3.9369	10	10	999	3.6875	-1	1	0.85754
330	3.9369	10	10	90	1	-1	1	0.85758
331	3.9369	10	10	0	5.0313	-1	1	0.87462
332	3.9369	10	10	0	1	1	1	0.9326
333	3.9369	10	10	999	5.0313	-1	1	0.81592
334	3.9369	10	10	0	2.3438	-1	1	0.80757
335	3.9369	10	10	90	5.0313	-1	1	0.79923
336	3.9369	5	5	999	3.6875	-1	1	0.8492
337	3.9369	10	10	999	3.6875	-1	1	0.79137
338	3.9369	5	5	90	3.6875	1	1	0.89051
339	3.9369	5	5	90	3.6875	1	1	0.9493
340	3.9369	10	10	90	2.3438	-1	1	0.84088
341	3.9369	5	5	999	5.0313	1	1	0.83296
342	3.9369	10	10	999	3.6875	1	1	0.86546
343	3.9369	5	5	0	5.0313	-1	1	1.5786
344	3.9369	10	10	999	2.3438	1	1	0.78249
345	3.9369	10	10	999	6.375	1	1	0.87425
346	3.9369	10	10	999	1	1	1	0.83257
347	3.9369	10	10	0	3.6875	1	1	0.85761
348	3.9369	10	10	90	6.375	1	1	0.78264
349	3.9369	10	10	999	6.375	1	1	0.80709
350	3.9369	10	10	0	3.6875	-1	1	0.87421
351	3.9369	5	5	0	6.375	1	1	1.0326
352	3.9369	10	10	90	6.375	-1	1	0.79927
353	3.9369	10	10	999	1	-1	1	0.88257
354	3.9369	10	10	999	2.3438	-1	1	0.84921
355	3.9369	10	10	0	3.6875	1	1	0.79088
356	3.9369	5	5	999	3.6875	-1	1	0.88258
357	3.9369	5	5	90	6.375	-1	0	0.63256
358	3.9369	5	5	999	3.6875	1	1	0.91594
359	3.9369	10	10	90	6.375	1	1	0.79046
360	3.9369	5	5	90	5.0313	-1	1	0.94097
361	3.9369	10	10	999	3.6875	1	1	0.81542
362	3.9369	5	5	999	5.0313	-1	1	1.0743
363	3.9369	5	5	90	6.375	1	1	0.84091
364	3.9369	5	5	0	3.6875	-1	1	1.6753
365	3.9369	10	10	90	5.0313	-1	0	0.84923
366	3.9369	10	10	90	3.6875	1	1	1.0581
367	3.9369	10	10	90	1	-1	1	1.1242
368	3.9369	10	10	0	6.375	1	1	0.90757
369	3.9369	10	10	0	1	1	1	0.88261
370	3.9369	5	5	999	1	-1	0	1.2738
371	3.9369	10	10	90	5.0313	1	1	0.80755
372	3.9369	5	5	999	1	1	1	1.0243
373	3.9369	10	10	90	2.3438	-1	1	0.88255
374	3.9369	10	10	90	5.0313	1	1	0.88304
375	3.9369	10	10	999	1	1	1	0.8576
376	3.9369	5	5	999	3.6875	-1	1	2.1273
377	3.9369	10	10	90	6.375	-1	1	0.9326
378	3.9369	5	5	90	1	-1	1	1.3822
379	3.9369	5	5	90	5.0313	1	1	1.2155
380	3.9369	10	10	999	5.0313	-1	1	0.88257
381	3.9369	5	5	90	1	1	1	1.0243
382	3.9369	5	5	90	5.0313	1	0	1.8319
383	3.9369	5	5	0	6.375	1	1	1.9708
384	3.9369	5	5	0	1	-1	1	2.0246
385	3.9369	5	5	999	6.375	1	1	0.88263
386	3.9369	10	10	0	1	1	1	0.87464
387	3.9369	10	10	999	1	1	1	0.84048
388	3.9369	10	10	999	5.0313	1	1	0.79925
389	3.9369	5	5	0	2.3438	-1	0	1.4086
390	3.9369	10	10	90	5.0313	-1	1	0.85761
391	3.9369	10	10	0	6.375	-1	1	0.80757
392	3.9369	10	10	90	5.0313	1	1	0.93263
393	3.9369	10	10	90	2.3438	1	1	0.8326
394	3.9369	10	10	0	2.3438	-1	1	1.108
395	3.9369	10	10	0	1	1	1	0.88219
396	3.9369	10	10	0	1	1	1	1.0743
397	3.9369	10	10	0	1	-1	1	0.97424
398	3.9369	5	5	90	1	-1	0	1.2081
399	3.9369	10	10	0	2.3438	-1	1	0.88257
400	3.9369	10	10	90	1	-1	1	0.87427
401	3.9369	10	10	999	2.3438	1	1	0.83219
402	3.9369	5	5	90	6.375	-1	1	0.95761
403	3.9369	10	10	999	2.3438	-1	1	0.8655
404	3.9369	5	5	999	6.375	1	1	0.91592
405	3.9369	5	5	0	1	1	1	1.9242
406	3.9369	10	10	90	1	-1	1	0.9909
407	3.9369	5	5	90	5.0313	1	1	1.191
408	3.9369	10	10	90	5.0313	-1	1	0.94966
409	3.9369	5	5	0	5.0313	1	1	1.0826
410	3.9369	5	5	90	2.3438	1	1	1.5424
411	3.9369	10	10	90	3.6875	1	1	0.84088
412	3.9369	5	5	90	1	-1	1	1.5446
413	3.9369	10	10	999	5.0313	-1	1	0.85759
414	3.9369	5	5	999	1	1	0	2.0951
415	3.9369	10	10	90	1	-1	1	0.90755
416	3.9369	5	5	0	1	-1	0	1.5925
417	3.9369	10	10	999	1	1	1	0.81591
418	3.9369	10	10	999	6.375	-1	1	0.84921
419	3.9369	10	10	90	2.3438	-1	0	0.67421
420	3.9369	10	10	0	1	-1	1	0.9076
421	3.9369	10	10	999	1	-1	1	0.81594
422	3.9369	10	10	90	5.0313	1	1	0.90763
423	3.9369	10	10	999	2.3438	-1	1	0.83259
424	3.9369	10	10	999	5.0313	1	0	0.83259
425	3.9369	10	10	999	1	-1	1	0.87375
426	3.9369	10	10	999	1	1	1	0.81591
427	3.9369	5	5	0	5.0313	1	1	0.95758
428	3.9369	5	5	999	6.375	-1	0	1.7342
429	3.9369	5	5	999	5.0313	-1	1	1.1743
430	3.9369	5	5	90	1	1	0	1.7982
431	3.9369	5	5	0	3.6875	1	1	1.241
432	3.9369	5	5	999	1	1	1	1.291
433	3.9369	5	5	0	3.6875	1	1	1.1242
434	3.9369	10	10	999	1	1	1	0.90759
435	3.9369	5	5	999	2.3438	-1	1	1.0909
436	3.9369	5	5	90	2.3438	-1	1	1.3933
437	3.9369	5	5	90	1	-1	1	1.7504
438	3.9369	10	10	999	5.0313	1	1	0.89095
439	3.9369	5	5	999	5.0313	-1	1	5.8761
440	3.9369	10	10	0	5.0313	1	1	0.89924
441	3.9369	5	5	90	5.0313	1	1	0.89923
442	3.9369	10	10	0	3.6875	1	1	0.83261
443	3.9369	5	5	0	1	-1	0	1.2831
444	3.9369	10	10	90	2.3438	-1	1	0.84088
445	3.9369	10	10	999	2.3438	1	1	0.86588
446	3.9369	5	5	999	1	1	0	1.0738
447	3.9369	5	5	90	3.6875	-1	1	0.96591
448	3.9369	5	5	999	5.0313	-1	1	0.93298
449	3.9369	10	10	90	5.0313	1	1	0.80758
450	3.9369	5	5	0	2.3438	1	0	1.5411
451	3.9369	5	5	90	6.375	1	1	0.97413
452	3.9369	10	10	0	1	1	1	1.0493
453	3.9369	5	5	999	3.6875	1	0	4.4555
454	3.9369	10	10	0	2.3438	-1	1	1.141
455	3.9369	10	10	0	5.0313	-1	1	0.90752
456	3.9369	5	5	999	2.3438	-1	1	0.90761
457	3.9369	10	10	999	3.6875	-1	1	0.84046
458	3.9369	5	5	0	6.375	-1	1	0.88254
459	3.9369	10	10	0	1	1	1	0.89048
460	3.9369	5	5	90	2.3438	1	1	0.96591
461	3.9369	10	10	90	6.375	1	1	0.89929
462	3.9369	10	10	90	3.6875	1	1	0.89967
463	3.9369	5	5	0	5.0313	-1	1	1.6847
464	3.9369	10	10	0	5.0313	-1	1	0.92424
465	3.9369	5	5	999	6.375	-1	1	1.066
466	3.9369	5	5	0	1	1	1	1.1159
467	3.9369	5	5	0	5.0313	-1	1	0.9242
468	3.9369	5	5	999	5.0313	-1	1	0.95758
469	3.9369	5	5	90	6.375	1	1	0.98214
470	3.9369	10	10	0	3.6875	1	1	0.98254
471	3.9369	10	10	90	2.3438	1	1	1.1743
472	3.9369	5	5	90	5.0313	-1	1	1.9329
473	3.9369	5	5	0	1	-1	1	2.2996
474	3.9369	5	5	0	1	1	0	1.8121
475	3.9369	5	5	999	5.0313	1	1	1.0993
476	3.9369	5	5	0	6.375	1	0	1.8442
477	3.9369	5	5	999	1	1	0	1.3739
478	3.9369	10	10	90	6.375	-1	1	0.90757
479	3.9369	5	5	0	3.6875	-1	1	1.9521
480	3.9369	5	5	0	2.3438	-1	1	0.98257
481	3.9369	10	10	0	5.0313	-1	1	0.84092
482	3.9369	10	10	999	5.0313	1	1	0.8163
483	3.9369	10	10	0	3.6875	1	1	0.8155
484	3.9369	10	10	0	5.0313	1	1	0.88258
485	3.9369	10	10	0	6.375	1	1	0.85754
486	3.9369	5	5	0	1	1	0	1.2664
487	3.9369	10	10	999	6.375	1	1	0.89925
488	3.9369	5	5	999	1	-1	1	1.8158
489	3.9369	10	10	999	6.375	-1	1	0.90759
490	3.9369	10	10	90	6.375	1	1	1.1326
491	3.9369	10	10	0	2.3438	1	1	0.99919
492	3.9369	10	10	999	6.375	1	1	1.0243
493	3.9369	5	5	90	5.0313	1	1	1.5147
494	3.9369	5	5	0	1	-1	1	1.5062
495	3.9369	5	5	90	5.0313	-1	1	2.3946
496	3.9369	10	10	999	6.375	1	1	0.87429
497	3.9369	5	5	90	3.6875	-1	0	1.8929
498	3.9369	5	5	90	6.375	1	0	1.7818
499	3.9369	5	5	90	3.6875	1	0	1.2406
500	3.9369	10	10	0	2.3438	1	1	0.94138
501	3.9369	10	10	0	1	-1	1	0.89933
502	3.9369	10	10	0	5.0313	-1	1	0.86585
503	3.9369	10	10	0	5.0313	-1	1	0.8576
504	3.9369	10	10	999	1	-1	1	0.84088
505	3.9369	5	5	0	1	1	1	1.9281
506	3.9369	5	5	90	2.3438	-1	0	1.291
507	3.9369	5	5	90	1	1	0	1.2905
508	3.9369	5	5	0	3.6875	-1	0	1.216
509	3.9369	10	10	999	3.6875	-1	1	0.84092
510	3.9369	10	10	90	2.3438	1	1	0.94927
511	3.9369	5	5	999	1	1	1	1.5421
512	3.9369	10	10	90	1	1	1	1.0242
513	3.9369	10	10	90	2.3438	-1	0	0.92381
514	3.9369	5	5	90	5.0313	-1	1	1.1409
515	3.9369	5	5	999	6.375	-1	1	0.94966
516	3.9369	5	5	90	1	1	0	1.9292
517	3.9369	5	5	90	6.375	-1	0	1.7366
518	3.9369	10	10	90	1	-1	1	1.0076
519	3.9369	10	10	90	2.3438	-1	1	1.058
520	3.9369	5	5	90	3.6875	-1	1	1.3659
521	3.9369	10	10	999	1	-1	1	0.85761
522	3.9369	10	10	0	2.3438	-1	1	0.51576
523	3.9369	5	5	90	2.3438	1	1	1.6342
524	3.9369	10	10	999	6.375	-1	1	0.87426
525	3.9369	10	10	999	6.375	1	1	0.89044
526	3.9369	5	5	90	6.375	-1	1	1.7502
527	3.9369	10	10	90	1	1	1	1.0659
528	3.9369	10	10	999	1	1	1	0.90749
529	3.9369	10	10	0	5.0313	-1	1	0.8155
530	3.9369	5	5	0	6.375	-1	0	1.5105
531	3.9369	5	5	999	3.6875	-1	1	1.1159
532	3.9369	10	10	0	3.6875	-1	1	0.87469
533	3.9369	5	5	0	5.0313	1	1	1.4274
534	3.9369	5	5	90	6.375	-1	0	0.93261
535	3.9369	5	5	999	5.0313	1	1	0.86633
536	3.9369	5	5	0	2.3438	-1	1	1.1989
537	3.9369	5	5	999	5.0313	-1	1	0.84929
538	3.9369	10	10	0	6.375	1	0	0.84925
539	3.9369	10	10	999	5.0313	1	1	0.8905
540	3.9369	5	5	0	3.6875	-1	1	1.1409
541	3.9369	10	10	999	6.375	-1	1	0.89093
542	3.9369	5	5	90	3.6875	-1	1	1.4808
543	3.9369	5	5	999	6.375	-1	1	1.366
544	3.9369	10	10	0	1	-1	1	0.99092
545	3.9369	10	10	0	2.3438	1	0	0.94928
546	3.9369	10	10	999	6.375	-1	1	0.84925
547	3.9369	10	10	999	3.6875	1	1	0.82466
548	3.9369	5	5	90	6.375	-1	1	0.89875
549	3.9369	5	5	90	2.3438	1	1	0.94098
550	3.9369	10	10	999	1	-1	1	0.85756
551	3.9369	5	5	999	6.375	1	1	0.89087
552	3.9369	5	5	999	5.0313	-1	1	1.0414
553	3.9369	10	10	0	6.375	-1	1	0.94877
554	3.9369	10	10	90	3.6875	-1	1	0.89092
555	3.9369	10	10	90	2.3438	-1	1	0.91549
556	3.9369	10	10	90	3.6875	1	1	0.90755
557	3.9369	10	10	0	2.3438	1	0	0.95761
558	3.9369	5	5	90	5.0313	-1	0	2.706
559	3.9369	5	5	999	2.3438	1	1	1.0576
560	3.9369	5	5	0	5.0313	-1	1	0.88208
561	3.9369	5	5	90	3.6875	1	1	2.2733
562	3.9369	5	5	90	2.3438	-1	1	7.603
563	3.9369	5	5	0	5.0313	-1	1	0.98261
564	3.9369	10	10	999	6.375	1	1	0.83257
565	3.9369	5	5	0	5.0313	-1	1	0.87423
566	3.9369	5	5	0	5.0313	-1	1	2.3181
567	3.9369	10	10	999	5.0313	-1	1	1.0743
568	3.9369	5	5	90	1	-1	0	3.4987
569	3.9369	5	5	0	2.3438	-1	0	1.1077
570	3.9369	5	5	90	6.375	1	1	1.0409
571	3.9369	5	5	0	2.3438	-1	1	1.3493
572	3.9369	5	5	999	1	-1	0	1.7528
573	3.9369	5	5	0	3.6875	-1	0	1.1243
574	3.9369	5	5	0	6.375	-1	0	1.7347
575	3.9369	10	10	90	6.375	-1	1	0.80756
576	3.9369	10	10	999	6.375	-1	1	0.94095
577	3.9369	10	10	90	6.375	1	1	1.1326
578	3.9369	10	10	0	6.375	1	1	1.0243
579	3.9369	10	10	999	5.0313	-1	1	0.82424
580	3.9369	10	10	0	6.375	-1	1	0.89926
581	3.9369	10	10	90	1	-1	1	0.8575
582	3.9369	10	10	90	3.6875	-1	1	0.86594
583	3.9369	10	10	0	6.375	1	1	0.87419
584	3.9369	10	10	0	5.0313	-1	1	0.92422
585	3.9369	5	5	90	1	1	1	1.2076
586	3.9369	5	5	999	6.375	-1	1	0.97425
587	3.9369	5	5	90	5.0313	1	1	1.2576
588	3.9369	10	10	999	1	1	1	0.97426
589	3.9369	10	10	999	5.0313	1	1	0.88256
590	3.9369	5	5	999	6.375	-1	1	0.9576
591	3.9369	5	5	999	5.0313	-1	1	1.5664
592	3.9369	5	5	90	5.0313	-1	1	1.2156
593	3.9369	10	10	90	6.375	-1	1	0.9326
594	3.9369	10	10	0	5.0313	1	1	0.93259
595	3.9369	5	5	999	1	-1	1	0.9409
596	3.9369	5	5	999	2.3438	-1	1	0.90751
597	3.9369	10	10	0	2.3438	1	1	1.0076
598	3.9369	5	5	0	6.375	1	1	1.5056
599	3.9369	5	5	90	3.6875	1	1	0.76589
600	3.9369	10	10	999	5.0313	1	1	0.99929
