# Supplementary material for: Temporal Integration of Motion Streaks in Migraine
Source: Vision (Basel). 2018 Jul 13;2(3):27. doi: 10.3390/vision2030027 (PMC6836222; doi:10.3390/vision2030027)
Supplement: Supplementary file 1 [file vision-02-00027-s001.zip › supplementary information/results/resultsObs26/allResponsesObs26.txt]

1	3.9369	5	5	0	3.6875	-1	1	1.2388
2	3.9369	5	5	999	1	-1	1	1.8775
3	3.9369	5	5	90	6.375	1	1	1.051
4	3.9369	5	5	999	3.6875	-1	1	1.158
5	3.9369	5	5	90	5.0313	-1	1	1.3331
6	3.9369	10	10	999	6.375	1	1	1.2076
7	3.9369	10	10	0	5.0313	-1	1	1.366
8	3.9369	10	10	999	5.0313	-1	1	0.97426
9	3.9369	10	10	999	6.375	-1	1	1.1994
10	3.9369	5	5	90	6.375	-1	1	1.191
11	3.9369	10	10	90	1	1	1	1.0081
12	3.9369	5	5	0	3.6875	-1	1	1.1409
13	3.9369	10	10	90	1	1	1	1.1989
14	3.9369	5	5	90	2.3438	-1	1	1.1826
15	3.9369	10	10	999	3.6875	-1	1	1.1659
16	3.9369	5	5	999	1	-1	1	4.7465
17	3.9369	10	10	90	2.3438	-1	1	1.3243
18	3.9369	10	10	90	3.6875	1	1	1.066
19	3.9369	10	10	0	3.6875	1	1	1.0076
20	3.9369	5	5	999	3.6875	-1	1	1.0993
21	3.9369	10	10	999	3.6875	-1	1	0.99048
22	3.9369	10	10	999	2.3438	-1	1	1.1493
23	3.9369	5	5	999	3.6875	1	1	0.95717
24	3.9369	10	10	90	3.6875	1	1	1.0159
25	3.9369	10	10	999	2.3438	1	1	0.94925
26	3.9369	5	5	90	1	-1	1	1.0743
27	3.9369	10	10	90	1	1	1	0.89092
28	3.9369	10	10	90	5.0313	1	1	0.89125
29	3.9369	5	5	0	2.3438	1	1	1.1076
30	3.9369	5	5	90	3.6875	-1	1	1.033
31	3.9369	10	10	0	1	-1	1	1.0826
32	3.9369	10	10	90	6.375	1	1	0.85719
33	3.9369	5	5	999	5.0313	1	1	1.0243
34	3.9369	10	10	90	6.375	1	1	0.94922
35	3.9369	5	5	90	2.3438	1	1	1.1914
36	3.9369	5	5	999	3.6875	1	1	1.2576
37	3.9369	10	10	999	1	-1	1	0.99131
38	3.9369	10	10	0	3.6875	1	1	1.0575
39	3.9369	5	5	0	2.3438	1	1	1.2822
40	3.9369	5	5	0	6.375	-1	1	1.0581
41	3.9369	5	5	90	3.6875	-1	1	1.0659
42	3.9369	5	5	90	1	1	1	1.5184
43	3.9369	10	10	0	3.6875	1	1	1.0409
44	3.9369	10	10	0	5.0313	-1	1	0.94925
45	3.9369	10	10	90	2.3438	-1	1	1.0664
46	3.9369	5	5	999	2.3438	-1	1	1.1243
47	3.9369	10	10	90	1	1	1	1.0826
48	3.9369	10	10	0	2.3438	-1	1	1.0076
49	3.9369	10	10	0	5.0313	-1	1	1.1409
50	3.9369	5	5	0	2.3438	-1	0	1.2991
51	3.9369	5	5	999	6.375	1	1	0.99921
52	3.9369	5	5	0	1	-1	1	1.1576
53	3.9369	5	5	0	2.3438	1	1	0.9909
54	3.9369	5	5	90	6.375	-1	1	0.99086
55	3.9369	10	10	0	3.6875	-1	1	1.0493
56	3.9369	10	10	90	3.6875	-1	1	1.0826
57	3.9369	10	10	90	5.0313	1	1	1.0076
58	3.9369	5	5	999	6.375	-1	1	1.0576
59	3.9369	5	5	0	5.0313	-1	1	1.1572
60	3.9369	5	5	0	1	1	1	1.0909
61	3.9369	10	10	0	6.375	1	1	1.0243
62	3.9369	10	10	999	6.375	-1	1	1.091
63	3.9369	10	10	90	2.3438	1	1	1.0659
64	3.9369	5	5	999	1	1	0	1.729
65	3.9369	5	5	0	5.0313	-1	1	1.0414
66	3.9369	10	10	999	2.3438	-1	1	0.94133
67	3.9369	10	10	999	5.0313	-1	1	0.9409
68	3.9369	10	10	90	3.6875	1	1	0.89091
69	3.9369	10	10	999	2.3438	-1	1	0.91635
70	3.9369	10	10	999	1	-1	1	1.041
71	3.9369	10	10	999	2.3438	-1	1	0.95804
72	3.9369	10	10	999	6.375	1	1	1.1909
73	3.9369	5	5	90	6.375	-1	1	1.0325
74	3.9369	5	5	999	5.0313	1	1	0.96637
75	3.9369	10	10	0	2.3438	-1	1	1.1326
76	3.9369	10	10	0	6.375	-1	1	1.1655
77	3.9369	5	5	999	5.0313	1	1	1.0243
78	3.9369	5	5	999	2.3438	1	1	1.0914
79	3.9369	10	10	0	6.375	-1	1	1.0493
80	3.9369	10	10	999	5.0313	1	1	1.0076
81	3.9369	5	5	999	5.0313	-1	1	1.1163
82	3.9369	5	5	999	3.6875	-1	1	1.1076
83	3.9369	10	10	90	2.3438	-1	1	1.1076
84	3.9369	5	5	999	3.6875	-1	1	1.1747
85	3.9369	10	10	90	2.3438	-1	1	1.1576
86	3.9369	5	5	90	1	-1	1	1.0331
87	3.9369	5	5	90	5.0313	1	1	0.96552
88	3.9369	5	5	90	3.6875	-1	1	1.0743
89	3.9369	5	5	0	3.6875	-1	1	1.6313
90	3.9369	10	10	999	6.375	1	1	0.92427
91	3.9369	5	5	999	5.0313	-1	1	1.0322
92	3.9369	5	5	90	1	1	1	1.316
93	3.9369	10	10	0	1	1	1	0.99928
94	3.9369	5	5	999	2.3438	1	1	1.0247
95	3.9369	10	10	0	3.6875	1	1	0.91545
96	3.9369	5	5	0	5.0313	-1	1	1.0159
97	3.9369	10	10	999	2.3438	-1	1	0.8997
98	3.9369	10	10	90	3.6875	-1	1	0.89935
99	3.9369	5	5	90	3.6875	-1	1	1.1164
100	3.9369	10	10	999	3.6875	-1	1	0.99048
101	3.9369	10	10	999	1	1	1	0.94933
102	3.9369	10	10	0	6.375	-1	1	1.008
103	3.9369	5	5	0	2.3438	1	0	2.0719
104	3.9369	10	10	999	3.6875	1	1	1.0826
105	3.9369	10	10	0	2.3438	-1	1	1.041
106	3.9369	5	5	999	1	1	0	1.988
107	3.9369	10	10	0	1	1	1	0.98259
108	3.9369	5	5	999	1	-1	1	0.99094
109	3.9369	5	5	90	2.3438	1	1	0.95723
110	3.9369	10	10	999	5.0313	1	1	0.94096
111	3.9369	5	5	0	1	-1	0	1.2576
112	3.9369	5	5	999	3.6875	-1	1	0.91593
113	3.9369	5	5	999	5.0313	1	1	0.99972
114	3.9369	5	5	0	3.6875	-1	1	0.93258
115	3.9369	10	10	999	1	1	1	0.93296
116	3.9369	5	5	90	1	-1	1	1.283
117	3.9369	5	5	90	5.0313	-1	1	1.1159
118	3.9369	5	5	999	6.375	1	1	1.1239
119	3.9369	10	10	90	2.3438	-1	1	0.84927
120	3.9369	10	10	999	2.3438	-1	1	0.86589
121	3.9369	10	10	90	2.3438	-1	1	0.89926
122	3.9369	5	5	90	2.3438	-1	1	1.0831
123	3.9369	5	5	999	1	-1	1	1.9397
124	3.9369	5	5	90	6.375	-1	1	1.0243
125	3.9369	5	5	0	6.375	-1	1	1.0243
126	3.9369	10	10	0	2.3438	-1	1	0.92427
127	3.9369	10	10	90	6.375	1	1	1.0576
128	3.9369	5	5	999	5.0313	-1	1	1.0993
129	3.9369	5	5	90	5.0313	-1	1	0.99093
130	3.9369	5	5	999	6.375	1	1	0.94095
131	3.9369	5	5	0	3.6875	-1	1	1.3493
132	3.9369	5	5	999	3.6875	-1	1	1.0576
133	3.9369	5	5	0	3.6875	1	1	1.1239
134	3.9369	5	5	0	1	1	1	0.89085
135	3.9369	5	5	999	3.6875	1	1	1.0409
136	3.9369	5	5	999	1	-1	1	1.1909
137	3.9369	5	5	999	6.375	-1	1	0.96592
138	3.9369	5	5	999	5.0313	-1	1	1.0331
139	3.9369	5	5	90	6.375	-1	1	1.0743
140	3.9369	10	10	0	2.3438	-1	1	0.98303
141	3.9369	5	5	90	5.0313	-1	1	1.0326
142	3.9369	5	5	90	6.375	-1	1	1.0077
143	3.9369	10	10	90	6.375	1	1	1.0826
144	3.9369	5	5	999	3.6875	1	1	0.98264
145	3.9369	5	5	90	5.0313	1	1	1.0488
146	3.9369	5	5	999	6.375	1	1	0.93259
147	3.9369	5	5	90	3.6875	-1	1	1.1743
148	3.9369	10	10	0	5.0313	1	1	0.87468
149	3.9369	10	10	0	3.6875	1	1	0.98258
150	3.9369	10	10	0	1	1	1	1.0076
151	3.9369	10	10	999	6.375	-1	1	0.93259
152	3.9369	5	5	0	1	-1	1	1.3155
153	3.9369	10	10	0	1	-1	1	0.96594
154	3.9369	10	10	90	3.6875	-1	1	1.1159
155	3.9369	10	10	90	1	1	1	1.0493
156	3.9369	10	10	90	2.3438	1	1	0.91594
157	3.9369	10	10	0	2.3438	-1	1	0.97426
158	3.9369	5	5	90	3.6875	-1	1	0.99972
159	3.9369	10	10	90	1	1	1	0.99086
160	3.9369	5	5	999	3.6875	1	1	1.0322
161	3.9369	5	5	0	1	1	1	1.0409
162	3.9369	10	10	90	5.0313	-1	1	0.90755
163	3.9369	5	5	999	2.3438	-1	1	0.9659
164	3.9369	10	10	999	5.0313	1	1	0.82423
165	3.9369	10	10	0	6.375	1	1	0.93214
166	3.9369	10	10	90	5.0313	-1	1	0.86597
167	3.9369	10	10	999	5.0313	1	1	0.86583
168	3.9369	5	5	0	2.3438	-1	1	0.95758
169	3.9369	10	10	999	2.3438	-1	1	0.97429
170	3.9369	10	10	90	2.3438	1	1	0.85742
171	3.9369	5	5	90	6.375	-1	1	1.0826
172	3.9369	5	5	0	2.3438	-1	0	1.3155
173	3.9369	5	5	0	1	-1	1	1.1993
174	3.9369	5	5	999	5.0313	1	1	1.0326
175	3.9369	5	5	90	5.0313	1	1	1.1493
176	3.9369	5	5	999	3.6875	-1	1	1.0076
177	3.9369	10	10	90	3.6875	1	1	1.0322
178	3.9369	10	10	90	6.375	1	1	0.85759
179	3.9369	5	5	999	2.3438	1	1	0.93303
180	3.9369	10	10	999	6.375	-1	1	0.91592
181	3.9369	5	5	0	1	1	1	0.5742
182	3.9369	5	5	0	6.375	-1	1	2.1073
183	3.9369	10	10	0	2.3438	1	1	0.94926
184	3.9369	10	10	90	1	-1	1	0.90716
185	3.9369	5	5	90	5.0313	1	1	0.89924
186	3.9369	5	5	999	5.0313	-1	1	0.91547
187	3.9369	10	10	90	6.375	1	1	0.87426
188	3.9369	5	5	0	2.3438	-1	1	0.89921
189	3.9369	10	10	90	2.3438	-1	1	0.9413
190	3.9369	5	5	0	6.375	-1	1	0.88261
191	3.9369	5	5	999	3.6875	1	1	1.0405
192	3.9369	10	10	90	3.6875	1	1	1.0326
193	3.9369	10	10	999	2.3438	1	1	0.89091
194	3.9369	5	5	0	2.3438	1	0	1.7624
195	3.9369	5	5	0	3.6875	1	1	1.133
196	3.9369	10	10	0	1	-1	1	0.89925
197	3.9369	5	5	999	1	1	1	1.0492
198	3.9369	5	5	999	2.3438	1	1	1.1243
199	3.9369	5	5	0	3.6875	1	1	1.1489
200	3.9369	10	10	0	3.6875	1	1	0.97428
201	3.9369	5	5	999	5.0313	-1	1	1.1738
202	3.9369	5	5	90	1	-1	1	1.5113
203	3.9369	5	5	90	6.375	-1	0	21.615
204	3.9369	5	5	0	5.0313	-1	1	1.1159
205	3.9369	5	5	90	1	-1	1	1.5776
206	3.9369	5	5	999	6.375	1	1	0.94924
207	3.9369	5	5	90	5.0313	-1	1	0.95762
208	3.9369	10	10	999	3.6875	-1	1	0.89963
209	3.9369	10	10	90	1	1	1	0.97471
210	3.9369	5	5	90	3.6875	1	1	0.99047
211	3.9369	10	10	90	3.6875	1	1	0.90754
212	3.9369	5	5	0	5.0313	1	1	1.0242
213	3.9369	10	10	0	6.375	-1	1	0.98305
214	3.9369	10	10	0	2.3438	1	1	0.9247
215	3.9369	5	5	90	6.375	1	1	0.95716
216	3.9369	10	10	0	1	1	1	1.116
217	3.9369	10	10	999	5.0313	1	1	0.91638
218	3.9369	5	5	999	5.0313	1	1	1.0072
219	3.9369	10	10	0	1	-1	1	0.97426
220	3.9369	5	5	999	2.3438	1	1	1.0409
221	3.9369	10	10	90	1	1	1	1.0409
222	3.9369	10	10	999	2.3438	1	1	1.0326
223	3.9369	10	10	999	3.6875	-1	1	0.91592
224	3.9369	5	5	999	3.6875	-1	1	0.96638
225	3.9369	10	10	90	2.3438	-1	1	1.0326
226	3.9369	5	5	90	2.3438	1	0	1.4332
227	3.9369	5	5	999	6.375	1	1	1.1322
228	3.9369	5	5	0	3.6875	-1	1	0.99139
229	3.9369	5	5	0	1	1	0	1.2998
230	3.9369	5	5	0	6.375	-1	0	1.316
231	3.9369	5	5	90	1	-1	1	1.0743
232	3.9369	10	10	999	2.3438	1	1	1.0659
233	3.9369	5	5	0	3.6875	-1	0	1.1993
234	3.9369	5	5	999	1	1	1	1.291
235	3.9369	5	5	90	1	1	1	1.2914
236	3.9369	5	5	999	5.0313	-1	1	0.95757
237	3.9369	10	10	0	3.6875	1	1	0.89094
238	3.9369	10	10	90	6.375	-1	1	0.87469
239	3.9369	5	5	999	2.3438	1	1	0.94929
240	3.9369	5	5	0	1	1	1	1.3577
241	3.9369	10	10	0	1	-1	1	0.97428
242	3.9369	5	5	999	3.6875	1	1	0.9747
243	3.9369	10	10	0	6.375	1	1	0.99047
244	3.9369	10	10	999	1	1	1	0.95758
245	3.9369	10	10	90	5.0313	-1	1	0.89924
246	3.9369	5	5	0	6.375	-1	1	1.1243
247	3.9369	5	5	999	6.375	1	1	0.99135
248	3.9369	10	10	90	1	-1	1	0.92425
249	3.9369	5	5	999	3.6875	1	1	1.4564
250	3.9369	10	10	0	5.0313	1	1	1.0076
251	3.9369	10	10	0	2.3438	-1	1	0.85801
252	3.9369	10	10	0	6.375	-1	1	0.89884
253	3.9369	5	5	0	5.0313	-1	1	0.94086
254	3.9369	5	5	0	2.3438	-1	1	0.93256
255	3.9369	10	10	90	1	1	1	0.97467
256	3.9369	10	10	90	6.375	1	1	0.96632
257	3.9369	10	10	0	2.3438	-1	1	0.86544
258	3.9369	10	10	0	2.3438	-1	1	0.93259
259	3.9369	10	10	90	1	1	1	0.94925
260	3.9369	10	10	999	5.0313	-1	1	0.89091
261	3.9369	5	5	90	1	-1	1	0.99929
262	3.9369	10	10	0	1	-1	1	0.9076
263	3.9369	10	10	0	6.375	1	1	0.85754
264	3.9369	10	10	999	3.6875	-1	1	0.83214
265	3.9369	10	10	0	5.0313	-1	1	0.84919
266	3.9369	5	5	90	1	-1	1	1.1076
267	3.9369	10	10	0	2.3438	-1	1	0.83257
268	3.9369	10	10	0	1	1	1	0.92466
269	3.9369	10	10	90	5.0313	1	1	0.94876
270	3.9369	10	10	999	1	-1	1	0.99089
271	3.9369	10	10	90	3.6875	-1	1	0.84962
272	3.9369	5	5	0	1	-1	1	1.0742
273	3.9369	10	10	0	3.6875	-1	1	0.82428
274	3.9369	10	10	90	5.0313	1	1	0.96545
275	3.9369	5	5	0	5.0313	-1	1	1.0159
276	3.9369	10	10	90	1	1	1	0.90758
277	3.9369	5	5	0	1	1	1	1.3248
278	3.9369	10	10	999	2.3438	1	1	0.92422
279	3.9369	10	10	999	1	1	1	0.91635
280	3.9369	10	10	0	5.0313	1	1	0.87418
281	3.9369	5	5	0	5.0313	1	1	1.0409
282	3.9369	5	5	0	6.375	1	1	0.96547
283	3.9369	10	10	999	3.6875	-1	1	0.89085
284	3.9369	5	5	0	6.375	1	1	0.98309
285	3.9369	5	5	90	1	-1	1	0.97429
286	3.9369	10	10	0	3.6875	-1	1	0.93307
287	3.9369	5	5	90	3.6875	-1	1	1.0072
288	3.9369	10	10	999	3.6875	1	1	0.94927
289	3.9369	5	5	90	2.3438	1	1	0.99138
290	3.9369	10	10	90	2.3438	-1	1	0.90713
291	3.9369	10	10	0	1	1	1	0.93258
292	3.9369	5	5	90	6.375	1	1	0.94971
293	3.9369	10	10	0	5.0313	-1	1	0.89139
294	3.9369	10	10	90	2.3438	-1	1	0.8825
295	3.9369	10	10	0	6.375	1	1	0.88213
296	3.9369	5	5	999	2.3438	1	1	1.0576
297	3.9369	10	10	999	5.0313	-1	1	0.85719
298	3.9369	10	10	0	2.3438	-1	1	0.92422
299	3.9369	10	10	0	5.0313	-1	1	0.91542
300	3.9369	5	5	0	3.6875	1	0	1.6759
301	3.9369	5	5	0	6.375	-1	1	0.93258
302	3.9369	10	10	90	3.6875	-1	1	0.95757
303	3.9369	5	5	999	2.3438	1	1	1.008
304	3.9369	10	10	999	3.6875	-1	1	0.88215
305	3.9369	5	5	0	5.0313	-1	1	0.93259
306	3.9369	5	5	0	2.3438	-1	1	0.91549
307	3.9369	5	5	0	6.375	-1	1	0.94927
308	3.9369	10	10	0	5.0313	1	1	0.94089
309	3.9369	5	5	0	3.6875	-1	1	0.90801
310	3.9369	5	5	90	6.375	-1	1	0.93257
311	3.9369	5	5	90	3.6875	-1	1	0.95758
312	3.9369	5	5	90	5.0313	-1	1	0.94926
313	3.9369	10	10	90	5.0313	1	1	0.88258
314	3.9369	10	10	90	6.375	-1	1	0.84135
315	3.9369	5	5	999	2.3438	-1	1	0.99927
316	3.9369	10	10	999	5.0313	-1	1	0.85758
317	3.9369	10	10	0	1	-1	1	0.83286
318	3.9369	10	10	999	6.375	1	1	0.97381
319	3.9369	5	5	90	3.6875	-1	1	0.93251
320	3.9369	5	5	90	3.6875	-1	1	0.99047
321	3.9369	5	5	90	2.3438	-1	1	0.98257
322	3.9369	10	10	0	5.0313	-1	1	0.84131
323	3.9369	10	10	90	3.6875	-1	1	0.81544
324	3.9369	5	5	90	3.6875	-1	1	0.91588
325	3.9369	5	5	90	3.6875	-1	1	0.94052
326	3.9369	5	5	90	5.0313	1	1	0.9659
327	3.9369	5	5	999	6.375	1	1	1.0493
328	3.9369	10	10	90	5.0313	1	1	0.84095
329	3.9369	10	10	0	6.375	-1	1	0.9326
330	3.9369	10	10	0	2.3438	-1	1	0.89045
331	3.9369	10	10	90	6.375	1	1	0.91595
332	3.9369	5	5	0	5.0313	1	1	1.3076
333	3.9369	10	10	90	5.0313	-1	1	0.86591
334	3.9369	10	10	90	1	-1	1	0.98257
335	3.9369	5	5	90	1	-1	0	1.3576
336	3.9369	5	5	999	1	1	1	1.866
337	3.9369	5	5	999	2.3438	-1	1	0.96591
338	3.9369	5	5	0	1	1	1	1.0993
339	3.9369	5	5	90	6.375	-1	1	0.99094
340	3.9369	5	5	90	6.375	-1	1	0.93298
341	3.9369	5	5	0	1	-1	0	1.5939
342	3.9369	5	5	90	1	-1	1	1.2159
343	3.9369	10	10	90	2.3438	-1	1	0.95799
344	3.9369	5	5	90	3.6875	1	1	1.0658
345	3.9369	10	10	999	1	-1	1	0.86591
346	3.9369	5	5	90	6.375	-1	1	0.93261
347	3.9369	10	10	0	3.6875	1	1	1.0659
348	3.9369	5	5	90	2.3438	-1	1	0.91595
349	3.9369	10	10	0	5.0313	1	1	0.86629
350	3.9369	10	10	0	1	1	1	0.89883
351	3.9369	5	5	999	2.3438	-1	1	0.9659
352	3.9369	10	10	999	1	1	1	0.92421
353	3.9369	5	5	999	2.3438	1	1	0.99927
354	3.9369	10	10	999	5.0313	1	1	0.88257
355	3.9369	10	10	90	6.375	1	1	0.85801
356	3.9369	10	10	90	5.0313	1	1	0.89091
357	3.9369	5	5	999	5.0313	1	1	1.0659
358	3.9369	5	5	0	6.375	1	1	0.87424
359	3.9369	5	5	999	6.375	-1	1	0.90714
360	3.9369	10	10	999	6.375	1	1	0.94089
361	3.9369	10	10	0	5.0313	1	1	0.93259
362	3.9369	10	10	0	3.6875	-1	1	0.86586
363	3.9369	5	5	999	1	-1	1	1.4568
364	3.9369	5	5	999	1	-1	1	1.0826
365	3.9369	10	10	0	6.375	-1	1	0.89088
366	3.9369	5	5	999	5.0313	1	1	0.91588
367	3.9369	5	5	0	6.375	1	1	1.0572
368	3.9369	10	10	999	6.375	1	1	0.97421
369	3.9369	5	5	0	6.375	-1	1	0.99096
370	3.9369	5	5	0	6.375	1	1	0.89049
371	3.9369	5	5	0	3.6875	-1	1	0.93253
372	3.9369	5	5	0	2.3438	-1	0	1.141
373	3.9369	10	10	999	5.0313	1	1	0.85755
374	3.9369	5	5	90	5.0313	-1	1	0.85758
375	3.9369	5	5	0	2.3438	1	1	1.0988
376	3.9369	10	10	90	5.0313	-1	1	0.89923
377	3.9369	5	5	0	2.3438	-1	1	1.1162
378	3.9369	10	10	0	6.375	-1	1	0.84923
379	3.9369	10	10	90	1	-1	1	1.0164
380	3.9369	5	5	90	5.0313	1	0	0.90804
381	3.9369	5	5	90	2.3438	-1	1	0.9655
382	3.9369	5	5	0	5.0313	1	1	1.0826
383	3.9369	10	10	90	5.0313	-1	1	1.0493
384	3.9369	10	10	999	6.375	-1	1	0.90757
385	3.9369	10	10	999	6.375	-1	1	0.91595
386	3.9369	10	10	90	2.3438	-1	1	0.89052
387	3.9369	10	10	999	3.6875	-1	1	0.96634
388	3.9369	10	10	0	6.375	-1	1	0.95759
389	3.9369	5	5	0	3.6875	1	1	1.1326
390	3.9369	5	5	999	5.0313	1	1	1.2743
391	3.9369	10	10	999	5.0313	-1	1	0.98255
392	3.9369	10	10	90	6.375	-1	1	0.89096
393	3.9369	5	5	999	3.6875	-1	1	0.93304
394	3.9369	10	10	999	5.0313	1	0	1.1747
395	3.9369	10	10	90	6.375	-1	1	0.86557
396	3.9369	10	10	999	3.6875	1	1	0.97427
397	3.9369	10	10	0	1	-1	1	0.94093
398	3.9369	10	10	0	5.0313	1	1	1.0581
399	3.9369	10	10	90	3.6875	-1	1	0.87419
400	3.9369	10	10	999	6.375	1	1	1.0155
401	3.9369	10	10	0	6.375	-1	1	0.91592
402	3.9369	5	5	0	5.0313	-1	1	1.0409
403	3.9369	10	10	0	3.6875	1	1	1.191
404	3.9369	5	5	90	1	1	1	1.391
405	3.9369	10	10	0	2.3438	1	1	1.3076
406	3.9369	10	10	0	5.0313	1	1	1.0743
407	3.9369	5	5	0	5.0313	1	1	0.99137
408	3.9369	10	10	0	3.6875	1	1	0.98304
409	3.9369	10	10	0	6.375	1	1	0.93218
410	3.9369	5	5	90	6.375	-1	1	1.1743
411	3.9369	10	10	0	6.375	1	1	1.008
412	3.9369	5	5	0	2.3438	-1	1	1.2659
413	3.9369	10	10	0	2.3438	1	1	1.2076
414	3.9369	5	5	999	6.375	-1	1	0.99095
415	3.9369	10	10	999	1	1	1	1.0909
416	3.9369	10	10	0	1	-1	1	0.94094
417	3.9369	10	10	999	5.0313	-1	1	1.0076
418	3.9369	5	5	90	6.375	1	1	1.2243
419	3.9369	10	10	999	3.6875	-1	1	1.033
420	3.9369	5	5	90	5.0313	-1	1	0.97381
421	3.9369	10	10	90	5.0313	1	1	1.0326
422	3.9369	5	5	0	1	-1	1	1.091
423	3.9369	5	5	90	6.375	-1	1	1.0409
424	3.9369	5	5	999	5.0313	-1	1	1.0164
425	3.9369	10	10	999	2.3438	1	1	1.0159
426	3.9369	5	5	999	2.3438	1	0	0.9738
427	3.9369	5	5	90	6.375	1	1	1.3743
428	3.9369	10	10	999	3.6875	1	1	1.0492
429	3.9369	5	5	999	1	1	1	1.2659
430	3.9369	5	5	999	6.375	1	1	1.0076
431	3.9369	5	5	0	3.6875	1	1	1.3905
432	3.9369	10	10	90	1	-1	1	0.9576
433	3.9369	10	10	999	3.6875	1	1	1.0747
434	3.9369	10	10	90	3.6875	-1	1	0.93259
435	3.9369	10	10	90	6.375	-1	1	0.86636
436	3.9369	10	10	90	6.375	1	1	0.97471
437	3.9369	10	10	90	2.3438	-1	1	0.93209
438	3.9369	10	10	0	3.6875	1	1	0.99921
439	3.9369	5	5	999	6.375	1	1	0.96593
440	3.9369	5	5	90	3.6875	1	1	1.2664
441	3.9369	10	10	90	3.6875	-1	1	1.0076
442	3.9369	10	10	999	1	-1	1	0.9826
443	3.9369	10	10	0	6.375	-1	1	0.86544
444	3.9369	10	10	0	5.0313	-1	1	0.86593
445	3.9369	10	10	90	3.6875	1	1	0.95804
446	3.9369	5	5	90	2.3438	-1	1	1.1414
447	3.9369	10	10	90	3.6875	1	1	1.0076
448	3.9369	5	5	0	2.3438	1	0	1.2576
449	3.9369	5	5	999	2.3438	-1	0	1.6025
450	3.9369	10	10	999	3.6875	1	1	1.0326
451	3.9369	5	5	90	3.6875	1	1	23.076
452	3.9369	10	10	90	1	-1	1	1.2493
453	3.9369	10	10	90	6.375	-1	1	1.1076
454	3.9369	10	10	999	2.3438	1	1	1.0076
455	3.9369	10	10	90	2.3438	1	1	0.84047
456	3.9369	5	5	90	2.3438	1	1	1.3576
457	3.9369	5	5	0	5.0313	-1	1	0.96595
458	3.9369	10	10	90	3.6875	1	1	0.89135
459	3.9369	10	10	999	1	1	1	0.91594
460	3.9369	10	10	999	5.0313	-1	1	0.99924
461	3.9369	5	5	90	5.0313	-1	1	1.0072
462	3.9369	5	5	999	5.0313	1	1	1.1326
463	3.9369	5	5	999	2.3438	-1	1	0.93261
464	3.9369	5	5	0	5.0313	1	1	0.89926
465	3.9369	5	5	999	3.6875	1	1	0.89094
466	3.9369	10	10	0	1	1	1	0.93249
467	3.9369	5	5	0	6.375	-1	1	0.79925
468	3.9369	5	5	0	3.6875	1	1	0.96552
469	3.9369	5	5	0	2.3438	1	1	1.2409
470	3.9369	10	10	0	2.3438	-1	1	0.87423
471	3.9369	5	5	90	5.0313	1	1	0.8826
472	3.9369	10	10	999	5.0313	-1	0	0.85751
473	3.9369	10	10	999	6.375	-1	1	0.94103
474	3.9369	5	5	0	5.0313	1	1	0.96589
475	3.9369	10	10	999	1	-1	1	0.84133
476	3.9369	5	5	0	6.375	1	1	0.87422
477	3.9369	10	10	0	5.0313	1	1	0.90803
478	3.9369	5	5	999	6.375	-1	1	0.94885
479	3.9369	10	10	90	1	-1	1	0.86587
480	3.9369	5	5	0	6.375	-1	1	0.86544
481	3.9369	5	5	999	1	1	0	0.99098
482	3.9369	10	10	0	6.375	-1	1	1.0075
483	3.9369	5	5	999	2.3438	-1	1	0.99932
484	3.9369	10	10	90	2.3438	1	1	0.88259
485	3.9369	5	5	0	2.3438	-1	1	0.98208
486	3.9369	10	10	999	6.375	-1	1	0.84922
487	3.9369	5	5	0	1	1	1	1.1747
488	3.9369	5	5	999	1	-1	0	1.3659
489	3.9369	10	10	0	1	-1	1	0.90757
490	3.9369	5	5	90	2.3438	1	1	1.2997
491	3.9369	10	10	90	3.6875	1	1	0.93258
492	3.9369	5	5	0	5.0313	-1	1	0.92374
493	3.9369	10	10	90	5.0313	-1	1	0.82426
494	3.9369	5	5	90	2.3438	1	1	0.93299
495	3.9369	5	5	999	6.375	1	1	0.92425
496	3.9369	5	5	0	5.0313	1	1	1.1331
497	3.9369	5	5	999	3.6875	-1	1	0.9492
498	3.9369	10	10	999	2.3438	1	0	0.88257
499	3.9369	10	10	999	1	1	1	0.89887
500	3.9369	5	5	999	6.375	1	1	1.1076
501	3.9369	5	5	0	1	-1	1	2.2794
502	3.9369	5	5	999	1	-1	0	1.8992
503	3.9369	10	10	0	5.0313	1	1	0.86589
504	3.9369	5	5	0	3.6875	-1	0	1.4783
505	3.9369	10	10	90	1	1	1	0.94086
506	3.9369	5	5	90	1	-1	0	1.1576
507	3.9369	10	10	90	6.375	-1	1	1.2749
508	3.9369	5	5	999	3.6875	1	1	1.0409
509	3.9369	5	5	999	5.0313	1	1	0.98301
510	3.9369	10	10	0	3.6875	-1	1	0.88261
511	3.9369	5	5	999	1	1	0	1.2663
512	3.9369	10	10	999	5.0313	-1	1	0.86589
513	3.9369	5	5	90	1	-1	0	1.0243
514	3.9369	5	5	90	2.3438	-1	0	0.82422
515	3.9369	10	10	0	5.0313	1	1	0.8497
516	3.9369	10	10	90	2.3438	1	1	0.94096
517	3.9369	5	5	0	2.3438	-1	1	1.008
518	3.9369	5	5	0	6.375	1	1	1.0409
519	3.9369	10	10	0	3.6875	-1	1	0.86588
520	3.9369	5	5	999	1	1	1	1.4446
521	3.9369	5	5	90	2.3438	1	1	1.0076
522	3.9369	10	10	999	6.375	1	1	0.93216
523	3.9369	5	5	0	5.0313	-1	1	0.98257
524	3.9369	10	10	0	5.0313	-1	1	1.0159
525	3.9369	10	10	90	5.0313	1	1	0.8988
526	3.9369	5	5	0	2.3438	-1	1	1.3847
527	3.9369	10	10	999	1	1	1	0.91592
528	3.9369	5	5	90	5.0313	-1	1	0.87421
529	3.9369	10	10	999	1	1	0	0.9163
530	3.9369	10	10	999	1	-1	1	0.89092
531	3.9369	5	5	90	2.3438	1	1	0.98304
532	3.9369	10	10	0	3.6875	-1	1	0.8743
533	3.9369	10	10	90	5.0313	1	1	0.91591
534	3.9369	5	5	999	2.3438	-1	0	1.3739
535	3.9369	10	10	0	1	-1	1	0.92426
536	3.9369	5	5	999	5.0313	1	1	1.1243
537	3.9369	10	10	90	1	-1	1	0.86591
538	3.9369	5	5	999	1	1	1	1.5606
539	3.9369	10	10	90	2.3438	1	1	0.94925
540	3.9369	10	10	90	5.0313	-1	1	0.86592
541	3.9369	5	5	0	3.6875	1	1	1.2747
542	3.9369	5	5	0	5.0313	-1	0	1.3576
543	3.9369	5	5	0	6.375	1	1	1.0326
544	3.9369	10	10	0	3.6875	1	1	0.98261
545	3.9369	5	5	999	2.3438	1	1	1.1155
546	3.9369	10	10	999	1	-1	1	0.87428
547	3.9369	5	5	90	1	-1	1	1.183
548	3.9369	10	10	0	3.6875	-1	1	0.90758
549	3.9369	10	10	90	6.375	1	1	0.89928
550	3.9369	10	10	999	5.0313	1	1	0.9744
551	3.9369	10	10	999	6.375	1	1	0.92398
552	3.9369	5	5	999	6.375	-1	1	0.94089
553	3.9369	5	5	90	2.3438	1	1	1.2321
554	3.9369	10	10	0	1	-1	1	0.99926
555	3.9369	5	5	90	2.3438	1	0	1.3822
556	3.9369	5	5	0	1	1	1	1.0826
557	3.9369	10	10	999	2.3438	1	1	0.90766
558	3.9369	5	5	90	5.0313	1	1	0.90807
559	3.9369	5	5	0	3.6875	1	1	0.89084
560	3.9369	10	10	999	3.6875	1	1	0.8738
561	3.9369	10	10	999	6.375	-1	1	1.0159
562	3.9369	10	10	999	6.375	1	1	0.93213
563	3.9369	10	10	999	3.6875	-1	1	0.89086
564	3.9369	10	10	90	3.6875	1	1	0.8659
565	3.9369	5	5	90	3.6875	1	1	1.0493
566	3.9369	5	5	999	6.375	-1	1	0.95807
567	3.9369	10	10	90	6.375	-1	1	0.86546
568	3.9369	5	5	90	3.6875	1	1	1.0076
569	3.9369	5	5	0	1	-1	1	5.7023
570	3.9369	5	5	0	3.6875	-1	1	1.0576
571	3.9369	10	10	999	6.375	-1	1	0.91592
572	3.9369	5	5	90	3.6875	1	1	0.89967
573	3.9369	10	10	999	3.6875	-1	1	0.89092
574	3.9369	10	10	999	2.3438	1	1	0.90754
575	3.9369	5	5	90	5.0313	1	1	0.94093
576	3.9369	5	5	90	1	1	1	0.93215
577	3.9369	10	10	999	2.3438	-1	1	0.84089
578	3.9369	5	5	90	2.3438	-1	1	0.91551
579	3.9369	10	10	0	2.3438	-1	1	0.84091
580	3.9369	5	5	999	1	1	0	1.1493
581	3.9369	10	10	999	1	1	1	0.83261
582	3.9369	10	10	999	5.0313	1	1	0.99138
583	3.9369	10	10	999	1	1	1	0.88218
584	3.9369	10	10	999	3.6875	1	1	0.88252
585	3.9369	10	10	999	2.3438	1	1	0.86591
586	3.9369	5	5	0	1	-1	0	1.1493
587	3.9369	10	10	90	5.0313	1	1	0.86592
588	3.9369	10	10	0	2.3438	-1	1	0.89122
589	3.9369	5	5	999	6.375	1	0	0.93307
590	3.9369	10	10	0	6.375	-1	1	0.83261
591	3.9369	5	5	90	6.375	-1	1	1.0076
592	3.9369	10	10	90	5.0313	1	1	1.0405
593	3.9369	5	5	0	6.375	1	1	1.0742
594	3.9369	10	10	90	6.375	1	1	0.91634
595	3.9369	5	5	90	3.6875	-1	1	0.90716
596	3.9369	5	5	90	1	-1	1	1.5305
597	3.9369	5	5	90	2.3438	-1	1	0.96589
598	3.9369	10	10	999	2.3438	-1	0	0.84921
599	3.9369	10	10	0	2.3438	1	1	0.95714
600	3.9369	5	5	90	5.0313	-1	1	0.92424
