# Supplementary material for: Temporal Integration of Motion Streaks in Migraine
Source: Vision (Basel). 2018 Jul 13;2(3):27. doi: 10.3390/vision2030027 (PMC6836222; doi:10.3390/vision2030027)
Supplement: Supplementary file 1 [file vision-02-00027-s001.zip › supplementary information/results/resultsObs27/allResponsesObs27.txt]

1	3.9369	10	10	0	2.3438	1	1	1.0468
2	3.9369	10	10	0	5.0313	-1	1	1.1508
3	3.9369	10	10	0	3.6875	-1	1	1.0763
4	3.9369	5	5	999	2.3438	-1	1	1.1327
5	3.9369	5	5	0	1	1	1	1.0497
6	3.9369	5	5	0	1	1	0	7.0013
7	3.9369	10	10	90	2.3438	1	1	1.0326
8	3.9369	5	5	999	3.6875	-1	1	0.9576
9	3.9369	5	5	0	5.0313	-1	1	1.0655
10	3.9369	10	10	0	2.3438	-1	1	0.86629
11	3.9369	5	5	90	5.0313	1	1	0.91594
12	3.9369	10	10	90	1	1	1	0.90719
13	3.9369	10	10	0	6.375	1	1	1.0576
14	3.9369	10	10	90	2.3438	-1	1	0.96595
15	3.9369	10	10	0	5.0313	1	1	0.89925
16	3.9369	10	10	0	5.0313	1	1	1.1409
17	3.9369	5	5	90	2.3438	1	1	1.0493
18	3.9369	5	5	999	2.3438	-1	1	1.1326
19	3.9369	5	5	999	2.3438	1	1	1.0326
20	3.9369	5	5	90	5.0313	1	1	0.94973
21	3.9369	10	10	999	6.375	-1	1	1.0743
22	3.9369	10	10	90	3.6875	1	1	0.8659
23	3.9369	5	5	0	1	1	0	1.3491
24	3.9369	5	5	0	1	-1	1	1.2326
25	3.9369	5	5	0	3.6875	1	1	1.2404
26	3.9369	10	10	90	5.0313	1	1	1.0826
27	3.9369	10	10	0	1	1	1	0.93259
28	3.9369	10	10	90	2.3438	-1	1	1.058
29	3.9369	5	5	90	5.0313	-1	1	1.0326
30	3.9369	10	10	0	2.3438	1	1	0.94133
31	3.9369	10	10	0	6.375	-1	1	0.99925
32	3.9369	5	5	90	1	1	1	1.216
33	3.9369	10	10	0	3.6875	-1	1	1.0247
34	3.9369	10	10	0	1	1	1	0.9159
35	3.9369	10	10	0	3.6875	-1	1	0.92429
36	3.9369	10	10	0	2.3438	1	1	0.89046
37	3.9369	5	5	0	3.6875	1	0	1.3993
38	3.9369	5	5	90	6.375	1	1	0.99927
39	3.9369	5	5	0	3.6875	-1	1	1.0743
40	3.9369	10	10	999	6.375	-1	1	1.1331
41	3.9369	10	10	90	3.6875	-1	1	0.99087
42	3.9369	10	10	90	5.0313	-1	1	1.2993
43	3.9369	5	5	0	1	-1	1	2.0417
44	3.9369	10	10	90	1	-1	1	1.0576
45	3.9369	5	5	90	2.3438	1	1	1.0246
46	3.9369	10	10	0	3.6875	1	1	1.041
47	3.9369	10	10	0	6.375	1	1	0.99924
48	3.9369	5	5	90	6.375	1	1	0.99969
49	3.9369	10	10	0	2.3438	-1	1	1.0493
50	3.9369	10	10	0	3.6875	-1	1	0.97428
51	3.9369	5	5	90	1	-1	0	1.5439
52	3.9369	10	10	0	1	-1	1	1.0663
53	3.9369	10	10	999	5.0313	1	1	0.99098
54	3.9369	5	5	0	6.375	1	1	1.0748
55	3.9369	5	5	0	5.0313	1	1	0.99092
56	3.9369	10	10	999	1	-1	1	1.0831
57	3.9369	10	10	999	1	1	1	0.97468
58	3.9369	10	10	90	6.375	-1	1	0.96549
59	3.9369	5	5	90	1	-1	1	1.2159
60	3.9369	5	5	0	5.0313	-1	1	1.0409
61	3.9369	10	10	0	6.375	1	1	0.90759
62	3.9369	5	5	999	1	1	1	1.9769
63	3.9369	10	10	0	1	-1	1	0.99932
64	3.9369	10	10	90	1	-1	1	0.97425
65	3.9369	10	10	90	5.0313	-1	1	0.91583
66	3.9369	5	5	999	3.6875	-1	1	1.0159
67	3.9369	5	5	999	6.375	-1	1	0.9405
68	3.9369	10	10	0	5.0313	-1	1	0.94094
69	3.9369	5	5	90	3.6875	1	1	0.95716
70	3.9369	10	10	999	5.0313	-1	1	0.99095
71	3.9369	5	5	999	3.6875	-1	1	1.0997
72	3.9369	5	5	0	5.0313	1	1	0.84041
73	3.9369	5	5	90	2.3438	-1	1	1.0742
74	3.9369	5	5	0	1	-1	0	1.2993
75	3.9369	10	10	90	2.3438	-1	1	1.0326
76	3.9369	10	10	999	3.6875	-1	1	1.041
77	3.9369	5	5	999	3.6875	1	1	1.0242
78	3.9369	10	10	999	1	-1	1	0.86547
79	3.9369	10	10	999	6.375	-1	1	0.89091
80	3.9369	10	10	999	2.3438	1	1	0.93218
81	3.9369	5	5	999	5.0313	-1	1	0.89921
82	3.9369	10	10	90	6.375	-1	1	0.87464
83	3.9369	10	10	0	5.0313	-1	1	0.9497
84	3.9369	10	10	0	2.3438	1	1	0.91634
85	3.9369	10	10	999	2.3438	1	1	0.94093
86	3.9369	5	5	999	6.375	-1	1	0.99095
87	3.9369	5	5	999	2.3438	-1	1	1.0572
88	3.9369	10	10	90	3.6875	-1	1	0.92425
89	3.9369	5	5	0	3.6875	-1	1	0.72424
90	3.9369	5	5	90	3.6875	-1	1	2.7026
91	3.9369	5	5	999	1	1	0	3.7865
92	3.9369	10	10	90	1	1	1	0.97429
93	3.9369	5	5	999	3.6875	1	1	1.0659
94	3.9369	10	10	999	6.375	-1	1	0.92422
95	3.9369	10	10	0	6.375	1	1	1.0076
96	3.9369	5	5	90	3.6875	1	1	1.0072
97	3.9369	5	5	0	5.0313	-1	1	0.99089
98	3.9369	10	10	999	5.0313	-1	1	1.0326
99	3.9369	10	10	999	6.375	-1	1	1.0243
100	3.9369	10	10	90	6.375	1	1	1.0326
101	3.9369	5	5	0	6.375	-1	1	1.1743
102	3.9369	10	10	999	2.3438	-1	1	0.89971
103	3.9369	5	5	0	6.375	-1	1	0.99923
104	3.9369	10	10	999	2.3438	1	1	1.0659
105	3.9369	10	10	90	3.6875	1	1	0.88216
106	3.9369	5	5	999	1	1	1	1.7345
107	3.9369	10	10	0	5.0313	-1	1	0.91591
108	3.9369	5	5	90	1	1	1	0.89974
109	3.9369	10	10	999	5.0313	-1	1	0.85709
110	3.9369	10	10	0	2.3438	1	1	0.89087
111	3.9369	5	5	0	2.3438	-1	1	0.80711
112	3.9369	10	10	90	1	-1	1	0.88256
113	3.9369	5	5	0	6.375	-1	1	0.87376
114	3.9369	10	10	90	3.6875	1	1	0.84093
115	3.9369	5	5	999	3.6875	1	1	0.96554
116	3.9369	5	5	999	5.0313	1	1	0.89927
117	3.9369	10	10	0	6.375	-1	1	0.86549
118	3.9369	10	10	999	1	1	1	0.91586
119	3.9369	5	5	90	5.0313	-1	1	0.79879
120	3.9369	10	10	90	3.6875	1	1	0.83259
121	3.9369	5	5	0	6.375	1	1	0.94047
122	3.9369	10	10	90	5.0313	1	1	0.8826
123	3.9369	5	5	0	6.375	1	1	0.99091
124	3.9369	5	5	999	6.375	-1	1	0.86546
125	3.9369	5	5	90	3.6875	1	1	1.0827
126	3.9369	5	5	90	3.6875	1	1	0.98263
127	3.9369	5	5	90	6.375	-1	1	0.89924
128	3.9369	5	5	0	3.6875	-1	1	1.0663
129	3.9369	5	5	0	1	1	1	1.2743
130	3.9369	5	5	0	1	1	1	1.1159
131	3.9369	10	10	0	3.6875	1	1	0.92426
132	3.9369	5	5	999	5.0313	1	1	0.98261
133	3.9369	5	5	999	2.3438	-1	1	0.99048
134	3.9369	10	10	999	1	1	1	0.8992
135	3.9369	5	5	999	2.3438	-1	1	0.89045
136	3.9369	5	5	0	1	-1	1	1.0242
137	3.9369	5	5	0	3.6875	1	1	0.88258
138	3.9369	10	10	999	3.6875	1	1	1.0331
139	3.9369	5	5	90	5.0313	1	1	0.84089
140	3.9369	5	5	999	6.375	-1	1	0.8738
141	3.9369	10	10	999	1	-1	1	0.98252
142	3.9369	5	5	999	5.0313	1	1	0.90758
143	3.9369	10	10	999	1	1	1	0.88253
144	3.9369	10	10	0	5.0313	1	1	0.98215
145	3.9369	10	10	999	6.375	1	1	0.87421
146	3.9369	10	10	90	5.0313	1	1	0.9571
147	3.9369	10	10	90	5.0313	1	1	0.83263
148	3.9369	5	5	90	2.3438	1	1	0.98262
149	3.9369	5	5	90	1	1	1	1.141
150	3.9369	10	10	90	1	1	1	0.90763
151	3.9369	5	5	90	2.3438	-1	1	0.88259
152	3.9369	5	5	999	2.3438	1	1	0.93257
153	3.9369	10	10	90	1	1	1	0.91636
154	3.9369	10	10	0	6.375	-1	1	0.88256
155	3.9369	5	5	999	1	-1	1	1.1576
156	3.9369	10	10	90	1	1	1	0.91588
157	3.9369	10	10	0	2.3438	1	1	0.833
158	3.9369	10	10	90	2.3438	1	1	0.90798
159	3.9369	5	5	90	1	1	0	1.3655
160	3.9369	5	5	999	3.6875	1	1	1.0076
161	3.9369	10	10	999	6.375	1	1	0.93305
162	3.9369	10	10	0	1	-1	1	0.89924
163	3.9369	10	10	999	2.3438	1	1	1.0492
164	3.9369	10	10	0	3.6875	1	1	0.94089
165	3.9369	10	10	999	1	1	1	0.93301
166	3.9369	5	5	0	2.3438	1	0	1.1076
167	3.9369	10	10	0	5.0313	-1	1	0.87422
168	3.9369	10	10	999	1	1	1	0.95802
169	3.9369	5	5	0	6.375	1	1	1.0414
170	3.9369	5	5	0	3.6875	-1	1	1.1072
171	3.9369	5	5	0	2.3438	1	1	1.0993
172	3.9369	10	10	90	3.6875	-1	1	0.87475
173	3.9369	5	5	0	1	1	1	1.2326
174	3.9369	10	10	999	5.0313	1	1	0.96594
175	3.9369	5	5	0	6.375	1	1	1.0409
176	3.9369	10	10	0	2.3438	-1	1	1.0159
177	3.9369	10	10	0	5.0313	1	1	0.9159
178	3.9369	5	5	0	1	1	0	1.5797
179	3.9369	10	10	999	5.0313	1	1	1.0076
180	3.9369	5	5	999	3.6875	1	1	1.8364
181	3.9369	10	10	0	2.3438	-1	1	0.94092
182	3.9369	5	5	90	1	1	0	1.1831
183	3.9369	10	10	0	3.6875	-1	1	1.1077
184	3.9369	5	5	90	3.6875	1	1	1.0488
185	3.9369	5	5	90	2.3438	1	0	0.84091
186	3.9369	5	5	90	1	-1	1	1.1909
187	3.9369	5	5	90	5.0313	1	1	0.93259
188	3.9369	5	5	999	2.3438	-1	1	0.98256
189	3.9369	5	5	999	3.6875	-1	1	0.99137
190	3.9369	5	5	0	5.0313	-1	1	0.9409
191	3.9369	5	5	999	6.375	-1	1	0.96594
192	3.9369	5	5	90	1	1	0	1.2826
193	3.9369	5	5	999	2.3438	1	1	1.4298
194	3.9369	5	5	999	3.6875	-1	1	0.98256
195	3.9369	5	5	90	2.3438	-1	1	0.90758
196	3.9369	5	5	0	3.6875	1	0	1.0576
197	3.9369	5	5	0	2.3438	-1	1	1.0322
198	3.9369	5	5	90	3.6875	1	1	0.93257
199	3.9369	5	5	0	5.0313	-1	1	0.88261
200	3.9369	10	10	90	5.0313	1	1	0.81589
201	3.9369	10	10	90	1	1	1	0.90804
202	3.9369	10	10	999	3.6875	1	1	0.9405
203	3.9369	10	10	999	5.0313	-1	1	0.89924
204	3.9369	5	5	90	5.0313	1	1	0.88212
205	3.9369	5	5	999	6.375	-1	1	0.91586
206	3.9369	10	10	999	1	1	1	1.0321
207	3.9369	5	5	999	5.0313	1	1	0.99923
208	3.9369	5	5	0	3.6875	-1	1	0.90753
209	3.9369	5	5	90	2.3438	-1	1	0.94135
210	3.9369	10	10	999	3.6875	1	1	0.883
211	3.9369	10	10	999	6.375	1	1	0.95758
212	3.9369	10	10	999	6.375	-1	1	0.82469
213	3.9369	5	5	0	1	1	1	1.6059
214	3.9369	5	5	0	2.3438	1	1	0.76636
215	3.9369	10	10	0	6.375	1	1	0.87471
216	3.9369	10	10	999	1	-1	1	0.86544
217	3.9369	10	10	999	2.3438	1	1	0.89933
218	3.9369	10	10	90	5.0313	1	1	0.93257
219	3.9369	5	5	90	1	-1	1	1.1243
220	3.9369	10	10	0	2.3438	1	1	0.93263
221	3.9369	10	10	0	5.0313	1	1	0.88211
222	3.9369	10	10	0	1	1	1	0.88252
223	3.9369	10	10	90	5.0313	-1	1	1.0164
224	3.9369	10	10	999	6.375	1	1	0.87417
225	3.9369	5	5	90	5.0313	1	0	0.83262
226	3.9369	10	10	0	1	1	1	0.88257
227	3.9369	10	10	0	6.375	-1	1	0.94968
228	3.9369	5	5	0	3.6875	1	0	1.2239
229	3.9369	10	10	999	2.3438	1	1	1.0826
230	3.9369	5	5	0	5.0313	-1	1	0.8909
231	3.9369	5	5	90	2.3438	1	1	0.97426
232	3.9369	10	10	0	3.6875	-1	1	0.93301
233	3.9369	5	5	0	2.3438	1	1	0.92418
234	3.9369	5	5	0	6.375	1	1	1.0905
235	3.9369	5	5	999	5.0313	-1	1	0.90763
236	3.9369	10	10	0	6.375	1	1	0.8409
237	3.9369	5	5	90	3.6875	1	1	0.88263
238	3.9369	10	10	90	5.0313	1	1	0.87469
239	3.9369	5	5	999	3.6875	-1	1	0.8909
240	3.9369	10	10	999	2.3438	-1	1	0.87425
241	3.9369	10	10	999	3.6875	-1	1	0.84085
242	3.9369	10	10	90	6.375	-1	1	1.0248
243	3.9369	10	10	999	3.6875	-1	1	0.9321
244	3.9369	5	5	90	6.375	1	1	1.1576
245	3.9369	10	10	999	5.0313	1	1	0.99931
246	3.9369	10	10	0	5.0313	1	1	0.89086
247	3.9369	10	10	999	2.3438	-1	1	0.94091
248	3.9369	5	5	0	2.3438	1	0	1.2906
249	3.9369	5	5	999	2.3438	1	1	1.5081
250	3.9369	10	10	999	6.375	-1	1	0.9659
251	3.9369	5	5	90	6.375	-1	1	1.0331
252	3.9369	5	5	0	6.375	1	1	1.2576
253	3.9369	10	10	999	2.3438	1	1	0.92425
254	3.9369	5	5	0	5.0313	1	1	1.0159
255	3.9369	10	10	0	1	-1	1	0.92421
256	3.9369	5	5	90	6.375	-1	1	0.91547
257	3.9369	10	10	999	3.6875	1	1	0.99928
258	3.9369	10	10	999	3.6875	1	1	1.0159
259	3.9369	10	10	999	1	-1	1	0.90762
260	3.9369	10	10	0	3.6875	-1	1	0.9576
261	3.9369	5	5	90	5.0313	-1	1	0.89879
262	3.9369	10	10	90	6.375	-1	1	0.93252
263	3.9369	10	10	0	5.0313	1	1	0.88211
264	3.9369	5	5	999	1	-1	1	2.2752
265	3.9369	10	10	999	6.375	1	1	0.86593
266	3.9369	10	10	0	2.3438	-1	1	0.79088
267	3.9369	10	10	999	2.3438	1	1	0.89917
268	3.9369	5	5	0	3.6875	1	1	0.84047
269	3.9369	10	10	0	5.0313	-1	1	0.9826
270	3.9369	10	10	0	6.375	1	1	0.87383
271	3.9369	5	5	0	6.375	1	1	0.83254
272	3.9369	5	5	0	3.6875	-1	1	0.92427
273	3.9369	5	5	0	3.6875	-1	0	1.0909
274	3.9369	5	5	999	1	-1	1	1.2159
275	3.9369	10	10	0	1	1	1	0.9243
276	3.9369	10	10	90	5.0313	-1	1	0.88258
277	3.9369	10	10	999	6.375	-1	1	1.0576
278	3.9369	10	10	999	6.375	-1	1	0.93261
279	3.9369	5	5	90	3.6875	1	1	0.94097
280	3.9369	10	10	999	6.375	1	1	0.89088
281	3.9369	5	5	999	6.375	1	1	0.96598
282	3.9369	5	5	0	5.0313	1	1	0.94134
283	3.9369	10	10	90	6.375	1	1	0.99885
284	3.9369	5	5	0	1	1	0	1.2326
285	3.9369	5	5	0	2.3438	-1	0	1.1164
286	3.9369	10	10	90	5.0313	-1	1	0.90759
287	3.9369	10	10	0	2.3438	-1	1	0.99926
288	3.9369	10	10	999	3.6875	1	1	1.0409
289	3.9369	10	10	0	3.6875	-1	1	1.0243
290	3.9369	5	5	0	2.3438	1	1	1.5056
291	3.9369	10	10	999	6.375	1	1	1.016
292	3.9369	5	5	999	5.0313	-1	1	1.0414
293	3.9369	5	5	999	3.6875	-1	1	1.1826
294	3.9369	5	5	0	3.6875	-1	1	0.99974
295	3.9369	10	10	90	1	1	1	0.93262
296	3.9369	5	5	999	1	1	1	1.0827
297	3.9369	5	5	90	6.375	1	1	0.89051
298	3.9369	5	5	90	6.375	-1	1	1.0326
299	3.9369	10	10	90	3.6875	1	1	0.89926
300	3.9369	5	5	999	5.0313	-1	1	0.91626
301	3.9369	10	10	0	6.375	1	1	0.89925
302	3.9369	5	5	0	6.375	1	1	0.97382
303	3.9369	5	5	999	1	1	1	0.97428
304	3.9369	10	10	90	2.3438	-1	1	0.84874
305	3.9369	10	10	90	2.3438	1	1	0.96593
306	3.9369	5	5	90	3.6875	1	1	0.86594
307	3.9369	5	5	999	6.375	-1	1	0.90763
308	3.9369	10	10	90	6.375	-1	1	1.0247
309	3.9369	10	10	90	5.0313	-1	1	0.93215
310	3.9369	5	5	0	5.0313	1	1	1.391
311	3.9369	10	10	999	3.6875	1	1	0.99141
312	3.9369	10	10	90	3.6875	1	1	0.94927
313	3.9369	10	10	90	5.0313	1	1	1.0909
314	3.9369	5	5	0	5.0313	1	1	1.0659
315	3.9369	10	10	999	5.0313	-1	1	0.9159
316	3.9369	5	5	0	3.6875	-1	1	1.1239
317	3.9369	5	5	999	2.3438	-1	1	1.3493
318	3.9369	10	10	90	5.0313	-1	1	0.83262
319	3.9369	5	5	0	2.3438	1	1	1.2571
320	3.9369	5	5	0	3.6875	1	1	0.99092
321	3.9369	10	10	999	1	1	1	0.99093
322	3.9369	10	10	0	5.0313	-1	1	0.98253
323	3.9369	5	5	90	3.6875	-1	1	0.92379
324	3.9369	5	5	90	3.6875	1	1	1.0492
325	3.9369	5	5	0	2.3438	1	0	1.4207
326	3.9369	10	10	999	3.6875	-1	1	0.94091
327	3.9369	10	10	999	2.3438	-1	1	0.9659
328	3.9369	10	10	999	5.0313	-1	1	0.90753
329	3.9369	10	10	999	2.3438	1	0	0.92381
330	3.9369	5	5	90	5.0313	1	1	1.0826
331	3.9369	10	10	0	5.0313	-1	1	0.86595
332	3.9369	5	5	90	2.3438	1	1	0.95804
333	3.9369	10	10	999	3.6875	-1	1	0.9493
334	3.9369	10	10	0	3.6875	-1	1	0.92362
335	3.9369	5	5	0	1	1	1	0.9576
336	3.9369	5	5	90	5.0313	-1	1	0.90802
337	3.9369	10	10	90	2.3438	1	1	1.0076
338	3.9369	10	10	0	1	1	1	0.97412
339	3.9369	10	10	90	1	-1	1	0.96592
340	3.9369	10	10	999	5.0313	-1	1	1.1414
341	3.9369	10	10	999	6.375	-1	1	1.0993
342	3.9369	5	5	0	1	-1	0	0.91592
343	3.9369	5	5	90	6.375	1	1	1.0664
344	3.9369	5	5	90	1	-1	0	1.6434
345	3.9369	5	5	999	3.6875	1	1	1.4738
346	3.9369	5	5	90	2.3438	-1	0	0.92423
347	3.9369	5	5	90	1	-1	0	1.141
348	3.9369	5	5	90	6.375	1	1	1.0243
349	3.9369	10	10	90	2.3438	1	1	0.94093
350	3.9369	5	5	90	6.375	1	1	0.92471
351	3.9369	10	10	90	6.375	1	1	0.89971
352	3.9369	10	10	90	5.0313	-1	0	0.82374
353	3.9369	5	5	999	2.3438	-1	1	0.9243
354	3.9369	10	10	0	6.375	1	1	0.94091
355	3.9369	5	5	999	1	1	0	1.2742
356	3.9369	10	10	90	2.3438	1	1	0.98259
357	3.9369	5	5	999	2.3438	1	1	1.0155
358	3.9369	5	5	999	6.375	-1	1	0.91592
359	3.9369	5	5	0	5.0313	1	0	1.0414
360	3.9369	10	10	90	6.375	-1	1	0.86551
361	3.9369	10	10	0	1	-1	1	1.0826
362	3.9369	10	10	999	3.6875	1	1	1.0576
363	3.9369	10	10	90	2.3438	1	1	0.74085
364	3.9369	5	5	0	2.3438	1	1	1.0826
365	3.9369	10	10	90	1	1	1	1.0071
366	3.9369	10	10	0	6.375	-1	1	0.94092
367	3.9369	10	10	90	3.6875	-1	1	0.8747
368	3.9369	5	5	999	1	-1	1	1.266
369	3.9369	10	10	90	3.6875	-1	1	1.2494
370	3.9369	10	10	0	2.3438	1	1	1.0243
371	3.9369	5	5	0	3.6875	-1	1	1.1826
372	3.9369	5	5	0	5.0313	1	0	1.1826
373	3.9369	10	10	0	2.3438	1	1	0.78252
374	3.9369	5	5	999	2.3438	-1	1	1.066
375	3.9369	5	5	90	1	-1	1	0.93257
376	3.9369	5	5	90	5.0313	-1	1	0.84922
377	3.9369	5	5	999	3.6875	-1	1	0.99094
378	3.9369	5	5	999	5.0313	1	1	1.0155
379	3.9369	10	10	0	1	1	1	0.86599
380	3.9369	5	5	999	5.0313	-1	1	0.90718
381	3.9369	10	10	90	3.6875	1	1	0.9159
382	3.9369	10	10	0	3.6875	1	1	0.91636
383	3.9369	10	10	90	1	-1	1	0.85716
384	3.9369	10	10	90	3.6875	-1	1	0.99928
385	3.9369	5	5	90	2.3438	-1	1	0.94858
386	3.9369	10	10	999	2.3438	-1	1	1.0243
387	3.9369	10	10	999	1	-1	1	1.4243
388	3.9369	10	10	90	6.375	-1	1	0.93254
389	3.9369	10	10	0	3.6875	1	1	0.90714
390	3.9369	5	5	999	3.6875	1	1	1.2826
391	3.9369	10	10	999	1	1	1	0.8659
392	3.9369	10	10	90	6.375	1	1	0.84918
393	3.9369	5	5	90	6.375	-1	0	1.903
394	3.9369	10	10	999	3.6875	1	1	0.90759
395	3.9369	5	5	999	5.0313	1	1	1.0414
396	3.9369	5	5	999	1	1	0	1.4679
397	3.9369	10	10	0	2.3438	-1	1	0.97427
398	3.9369	10	10	0	1	-1	1	0.86544
399	3.9369	5	5	90	3.6875	1	0	0.89924
400	3.9369	5	5	0	5.0313	-1	1	0.86551
401	3.9369	10	10	999	2.3438	1	1	0.84928
402	3.9369	10	10	90	2.3438	1	1	0.86546
403	3.9369	10	10	0	3.6875	1	1	0.87424
404	3.9369	10	10	90	6.375	1	1	0.88208
405	3.9369	5	5	999	1	-1	1	1.5985
406	3.9369	10	10	0	1	1	1	0.89929
407	3.9369	5	5	0	6.375	1	1	1.2826
408	3.9369	10	10	0	1	-1	1	1.1076
409	3.9369	5	5	999	1	1	0	1.1243
410	3.9369	5	5	0	5.0313	1	1	1.0743
411	3.9369	10	10	999	5.0313	-1	1	1.091
412	3.9369	10	10	999	2.3438	1	1	1.2576
413	3.9369	10	10	90	6.375	1	1	0.86592
414	3.9369	5	5	999	5.0313	-1	1	0.99097
415	3.9369	10	10	999	6.375	1	1	0.97473
416	3.9369	5	5	0	6.375	-1	0	0.92387
417	3.9369	10	10	0	6.375	-1	1	0.97428
418	3.9369	5	5	999	3.6875	-1	1	0.94922
419	3.9369	10	10	0	6.375	1	1	0.87424
420	3.9369	5	5	999	5.0313	-1	1	0.95759
421	3.9369	10	10	999	2.3438	1	1	1.0076
422	3.9369	5	5	999	3.6875	-1	1	0.85795
423	3.9369	10	10	90	2.3438	1	1	1.3321
424	3.9369	5	5	90	3.6875	1	0	1.1497
425	3.9369	5	5	999	2.3438	-1	1	0.89968
426	3.9369	5	5	0	6.375	1	1	0.93256
427	3.9369	5	5	0	2.3438	-1	1	1.333
428	3.9369	5	5	90	1	-1	0	1.3327
429	3.9369	10	10	90	2.3438	-1	1	1.2076
430	3.9369	10	10	90	6.375	-1	1	1.1409
431	3.9369	10	10	90	1	-1	1	0.96603
432	3.9369	5	5	90	3.6875	1	0	1.6799
433	3.9369	10	10	0	2.3438	-1	1	0.9659
434	3.9369	10	10	90	2.3438	-1	1	1.0493
435	3.9369	5	5	90	5.0313	-1	1	1.1322
436	3.9369	10	10	999	2.3438	1	1	1.0992
437	3.9369	5	5	0	5.0313	1	1	1.7562
438	3.9369	10	10	999	6.375	1	1	0.85762
439	3.9369	10	10	999	3.6875	1	1	0.81591
440	3.9369	10	10	90	1	-1	0	0.79088
441	3.9369	5	5	90	3.6875	1	1	0.95764
442	3.9369	10	10	90	2.3438	1	1	0.8742
443	3.9369	10	10	90	3.6875	1	1	0.88255
444	3.9369	10	10	90	6.375	-1	1	1.0405
445	3.9369	5	5	0	2.3438	1	1	1.2076
446	3.9369	10	10	0	1	1	1	1.1326
447	3.9369	5	5	90	2.3438	-1	0	1.0576
448	3.9369	5	5	90	1	1	0	1.1414
449	3.9369	10	10	0	3.6875	1	0	0.91591
450	3.9369	5	5	90	2.3438	1	1	2.0369
451	3.9369	5	5	90	6.375	-1	1	1.0076
452	3.9369	10	10	999	2.3438	-1	1	0.90756
453	3.9369	5	5	90	5.0313	1	0	1.2164
454	3.9369	5	5	90	5.0313	-1	1	1.066
455	3.9369	5	5	0	3.6875	1	1	1.316
456	3.9369	10	10	90	3.6875	1	1	0.87418
457	3.9369	5	5	999	6.375	1	1	1.0243
458	3.9369	5	5	0	2.3438	-1	0	0.83256
459	3.9369	10	10	999	5.0313	1	1	1.0164
460	3.9369	10	10	0	1	-1	1	1.0743
461	3.9369	5	5	999	6.375	1	1	0.92426
462	3.9369	10	10	0	5.0313	1	0	0.75758
463	3.9369	5	5	999	2.3438	-1	1	0.87378
464	3.9369	5	5	999	6.375	1	1	0.85755
465	3.9369	5	5	999	3.6875	-1	1	0.92425
466	3.9369	10	10	90	5.0313	-1	1	0.91593
467	3.9369	5	5	0	2.3438	-1	1	1.0738
468	3.9369	10	10	999	3.6875	1	1	0.84094
469	3.9369	5	5	999	6.375	1	1	0.92415
470	3.9369	5	5	999	6.375	1	1	0.96594
471	3.9369	5	5	999	5.0313	-1	1	0.99092
472	3.9369	5	5	90	5.0313	1	1	0.88215
473	3.9369	5	5	999	2.3438	1	1	1.1493
474	3.9369	5	5	90	1	-1	1	0.94092
475	3.9369	10	10	90	3.6875	-1	1	1.0414
476	3.9369	10	10	90	2.3438	1	1	0.80756
477	3.9369	10	10	90	6.375	1	1	0.82425
478	3.9369	10	10	999	5.0313	1	1	0.97432
479	3.9369	5	5	90	6.375	-1	0	0.92426
480	3.9369	5	5	999	6.375	-1	1	0.96637
481	3.9369	10	10	999	5.0313	-1	1	0.9247
482	3.9369	5	5	999	5.0313	1	1	1.4734
483	3.9369	5	5	90	2.3438	-1	1	1.2738
484	3.9369	10	10	0	1	1	1	0.93302
485	3.9369	10	10	999	2.3438	1	1	0.84972
486	3.9369	5	5	90	2.3438	1	0	1.0155
487	3.9369	5	5	999	5.0313	-1	1	1.0744
488	3.9369	5	5	0	1	-1	0	1.3945
489	3.9369	10	10	999	3.6875	1	1	0.89094
490	3.9369	10	10	999	3.6875	-1	0	0.89087
491	3.9369	5	5	90	6.375	1	1	0.99135
492	3.9369	5	5	0	1	1	1	1.588
493	3.9369	10	10	0	2.3438	1	1	0.96591
494	3.9369	5	5	999	3.6875	1	1	0.90758
495	3.9369	10	10	90	3.6875	1	1	0.85757
496	3.9369	10	10	90	5.0313	-1	1	0.85711
497	3.9369	10	10	90	3.6875	-1	1	0.87423
498	3.9369	10	10	90	6.375	-1	1	0.86553
499	3.9369	5	5	999	5.0313	1	1	1.2243
500	3.9369	10	10	999	1	-1	1	0.89966
501	3.9369	5	5	90	6.375	-1	1	1.0489
502	3.9369	5	5	0	6.375	-1	0	1.528
503	3.9369	10	10	0	2.3438	-1	1	1.1243
504	3.9369	5	5	999	2.3438	-1	0	1.3492
505	3.9369	10	10	90	6.375	1	1	1.0492
506	3.9369	10	10	999	5.0313	-1	1	1.2076
507	3.9369	10	10	90	1	-1	1	0.866
508	3.9369	5	5	90	1	-1	0	1.2492
509	3.9369	5	5	999	6.375	-1	0	1.3577
510	3.9369	5	5	999	3.6875	-1	0	1.5722
511	3.9369	5	5	90	2.3438	1	1	1.316
512	3.9369	10	10	0	1	1	1	0.89928
513	3.9369	10	10	0	6.375	1	1	0.57422
514	3.9369	10	10	0	5.0313	1	1	0.8409
515	3.9369	10	10	999	3.6875	1	1	0.88213
516	3.9369	5	5	90	3.6875	1	1	0.91588
517	3.9369	10	10	90	1	1	1	0.93247
518	3.9369	10	10	999	5.0313	-1	1	0.84973
519	3.9369	10	10	999	5.0313	1	1	1.0409
520	3.9369	5	5	90	2.3438	-1	1	0.93251
521	3.9369	5	5	90	5.0313	1	1	1.1243
522	3.9369	5	5	0	1	1	1	2.1868
523	3.9369	10	10	999	6.375	1	1	0.8242
524	3.9369	10	10	0	6.375	-1	1	0.99098
525	3.9369	10	10	0	3.6875	-1	1	0.81597
526	3.9369	10	10	0	2.3438	1	1	0.858
527	3.9369	5	5	999	6.375	-1	1	0.89925
528	3.9369	10	10	0	6.375	1	1	0.75754
529	3.9369	5	5	90	5.0313	-1	1	0.94924
530	3.9369	10	10	0	3.6875	1	1	0.82425
531	3.9369	5	5	0	5.0313	-1	1	0.89974
532	3.9369	5	5	999	1	-1	0	1.2242
533	3.9369	10	10	0	3.6875	-1	0	0.89088
534	3.9369	10	10	90	2.3438	1	1	0.93261
535	3.9369	5	5	0	6.375	1	1	1.2076
536	3.9369	10	10	90	1	-1	1	0.94926
537	3.9369	5	5	90	6.375	1	1	1.0576
538	3.9369	10	10	999	5.0313	1	1	0.95716
539	3.9369	10	10	90	3.6875	-1	1	1.0159
540	3.9369	5	5	999	1	1	1	1.1743
541	3.9369	5	5	90	5.0313	1	1	1.1738
542	3.9369	10	10	90	3.6875	-1	1	0.88255
543	3.9369	10	10	90	5.0313	-1	1	0.94089
544	3.9369	5	5	90	3.6875	1	1	0.96591
545	3.9369	5	5	999	5.0313	1	1	0.89927
546	3.9369	5	5	90	1	1	0	1.5069
547	3.9369	5	5	0	3.6875	-1	1	1.4186
548	3.9369	10	10	90	2.3438	1	1	0.94925
549	3.9369	5	5	0	6.375	-1	1	1.7097
550	3.9369	10	10	90	6.375	-1	1	1.1994
551	3.9369	5	5	0	1	-1	0	1.191
552	3.9369	10	10	999	1	-1	0	0.98262
553	3.9369	5	5	999	5.0313	-1	1	0.94045
554	3.9369	5	5	999	6.375	1	1	1.0743
555	3.9369	5	5	999	1	-1	1	1.6576
556	3.9369	5	5	999	2.3438	-1	1	1.0159
557	3.9369	10	10	0	3.6875	1	0	1.0738
558	3.9369	5	5	999	1	-1	1	1.3995
559	3.9369	5	5	0	2.3438	-1	1	1.1826
560	3.9369	5	5	999	6.375	-1	1	1.4763
561	3.9369	10	10	90	2.3438	-1	0	0.93259
562	3.9369	5	5	0	2.3438	-1	0	1.773
563	3.9369	5	5	999	5.0313	-1	1	1.0325
564	3.9369	5	5	90	6.375	-1	1	0.96589
565	3.9369	5	5	999	6.375	-1	1	0.95713
566	3.9369	10	10	999	1	-1	1	1.141
567	3.9369	5	5	90	2.3438	1	1	1.4271
568	3.9369	10	10	90	5.0313	1	1	0.87427
569	3.9369	5	5	0	2.3438	-1	1	1.2905
570	3.9369	10	10	90	1	-1	1	0.75754
571	3.9369	5	5	90	6.375	1	0	1.3409
572	3.9369	5	5	90	1	1	0	0.98257
573	3.9369	10	10	90	1	1	1	1.0405
574	3.9369	5	5	0	6.375	-1	0	1.291
575	3.9369	10	10	999	1	1	1	1.2493
576	3.9369	10	10	0	5.0313	1	1	0.77473
577	3.9369	5	5	999	2.3438	-1	1	1.0238
578	3.9369	5	5	90	3.6875	-1	1	1.0993
579	3.9369	5	5	0	1	-1	1	1.6033
580	3.9369	5	5	0	2.3438	1	0	0.95758
581	3.9369	5	5	999	1	1	0	1.0326
582	3.9369	10	10	999	3.6875	-1	1	0.9238
583	3.9369	5	5	90	3.6875	-1	1	1.116
584	3.9369	5	5	0	3.6875	1	0	1.4798
585	3.9369	5	5	0	5.0313	1	0	1.041
586	3.9369	10	10	0	1	1	1	1.2993
587	3.9369	5	5	999	1	1	1	1.3159
588	3.9369	5	5	90	2.3438	1	0	1.1826
589	3.9369	10	10	0	5.0313	1	1	0.91592
590	3.9369	10	10	0	6.375	-1	1	0.89968
591	3.9369	10	10	0	5.0313	1	1	0.84878
592	3.9369	10	10	999	5.0313	-1	1	0.85751
593	3.9369	5	5	90	1	-1	1	1.2243
594	3.9369	5	5	90	5.0313	-1	1	0.76588
595	3.9369	5	5	999	1	1	0	1.2576
596	3.9369	10	10	999	1	1	1	0.9159
597	3.9369	5	5	0	5.0313	1	0	1.2743
598	3.9369	10	10	90	6.375	-1	1	0.81593
599	3.9369	5	5	90	6.375	1	1	0.90803
600	3.9369	5	5	0	6.375	-1	1	1.2409
