# Supplementary material for: Temporal Integration of Motion Streaks in Migraine
Source: Vision (Basel). 2018 Jul 13;2(3):27. doi: 10.3390/vision2030027 (PMC6836222; doi:10.3390/vision2030027)
Supplement: Supplementary file 1 [file vision-02-00027-s001.zip › supplementary information/results/resultsObs28/allResponsesObs28.txt]

1	3.9369	10	10	999	1	-1	1	1.1631
2	3.9369	10	10	90	6.375	1	1	1.1924
3	3.9369	10	10	0	6.375	-1	1	1.0176
4	3.9369	10	10	90	6.375	-1	1	1.1163
5	3.9369	10	10	999	1	-1	1	0.94883
6	3.9369	5	5	0	2.3438	1	0	2.2011
7	3.9369	5	5	90	6.375	1	1	1.3743
8	3.9369	10	10	999	1	1	1	0.94088
9	3.9369	5	5	999	6.375	1	1	0.90758
10	3.9369	5	5	999	3.6875	1	1	1.1414
11	3.9369	5	5	90	3.6875	-1	1	1.0742
12	3.9369	5	5	0	5.0313	-1	1	1.6765
13	3.9369	5	5	90	2.3438	-1	1	1.1743
14	3.9369	10	10	0	2.3438	-1	1	1.0331
15	3.9369	5	5	999	1	1	1	2.1941
16	3.9369	10	10	90	3.6875	1	1	1.216
17	3.9369	10	10	0	1	-1	1	1.1242
18	3.9369	10	10	90	2.3438	-1	1	1.1576
19	3.9369	5	5	90	6.375	-1	1	1.2164
20	3.9369	10	10	90	2.3438	1	1	1.1326
21	3.9369	5	5	0	6.375	-1	1	1.0076
22	3.9369	5	5	90	1	1	0	1.5611
23	3.9369	10	10	90	6.375	1	1	1.0743
24	3.9369	10	10	90	5.0313	-1	1	0.92423
25	3.9369	10	10	0	5.0313	-1	1	0.85757
26	3.9369	10	10	0	5.0313	1	1	0.91544
27	3.9369	5	5	999	1	1	0	2.3903
28	3.9369	5	5	90	3.6875	-1	1	1.0076
29	3.9369	10	10	90	6.375	1	1	0.83263
30	3.9369	10	10	90	2.3438	-1	1	0.91635
31	3.9369	10	10	0	6.375	1	1	0.86635
32	3.9369	5	5	90	6.375	1	1	0.94925
33	3.9369	5	5	90	5.0313	1	1	0.91589
34	3.9369	5	5	999	2.3438	-1	1	0.94886
35	3.9369	10	10	999	6.375	-1	1	0.8242
36	3.9369	10	10	0	1	1	1	0.99047
37	3.9369	5	5	0	3.6875	-1	1	0.9826
38	3.9369	10	10	0	3.6875	1	1	0.92423
39	3.9369	5	5	0	1	1	1	1.6474
40	3.9369	10	10	90	1	-1	1	0.95756
41	3.9369	5	5	0	3.6875	1	1	0.94095
42	3.9369	5	5	999	2.3438	1	1	1.2243
43	3.9369	10	10	999	5.0313	1	1	1.0159
44	3.9369	10	10	999	3.6875	-1	1	0.91545
45	3.9369	5	5	90	5.0313	-1	1	0.89092
46	3.9369	5	5	0	3.6875	1	1	0.97382
47	3.9369	5	5	0	5.0313	-1	1	0.99926
48	3.9369	10	10	999	5.0313	1	1	0.84918
49	3.9369	10	10	90	5.0313	1	0	0.86588
50	3.9369	10	10	0	6.375	-1	1	0.95759
51	3.9369	5	5	0	1	1	1	1.7143
52	3.9369	5	5	90	3.6875	-1	1	0.96587
53	3.9369	10	10	90	3.6875	1	1	0.94096
54	3.9369	10	10	90	1	1	1	0.83255
55	3.9369	10	10	0	5.0313	1	1	0.85754
56	3.9369	5	5	0	5.0313	1	1	1.1242
57	3.9369	5	5	90	5.0313	1	1	0.94917
58	3.9369	10	10	0	6.375	-1	1	0.94045
59	3.9369	10	10	90	6.375	1	1	0.83257
60	3.9369	10	10	999	3.6875	1	1	1.0659
61	3.9369	5	5	999	3.6875	1	1	1.2243
62	3.9369	5	5	0	5.0313	1	1	0.89925
63	3.9369	10	10	90	3.6875	-1	1	1.0159
64	3.9369	10	10	999	1	1	1	0.9988
65	3.9369	10	10	90	6.375	-1	1	1.0243
66	3.9369	5	5	90	6.375	1	1	0.89927
67	3.9369	10	10	999	2.3438	1	1	0.9663
68	3.9369	10	10	90	1	1	1	1.0164
69	3.9369	10	10	999	2.3438	1	1	0.94879
70	3.9369	10	10	999	3.6875	-1	1	0.97423
71	3.9369	5	5	90	1	1	1	1.0826
72	3.9369	5	5	999	1	1	1	1.1326
73	3.9369	10	10	90	5.0313	-1	1	0.99926
74	3.9369	10	10	999	5.0313	1	1	0.94922
75	3.9369	5	5	999	2.3438	-1	1	0.89049
76	3.9369	10	10	0	3.6875	1	1	0.93258
77	3.9369	5	5	90	3.6875	-1	1	0.94878
78	3.9369	10	10	0	1	1	1	0.94932
79	3.9369	10	10	0	6.375	-1	1	0.8826
80	3.9369	10	10	0	5.0313	1	1	0.90803
81	3.9369	5	5	0	5.0313	1	1	0.97423
82	3.9369	10	10	999	2.3438	-1	1	0.87422
83	3.9369	5	5	90	3.6875	1	1	0.93259
84	3.9369	5	5	0	1	1	1	1.0493
85	3.9369	10	10	999	5.0313	1	1	0.96584
86	3.9369	10	10	0	6.375	1	1	0.99926
87	3.9369	10	10	90	2.3438	1	1	0.89094
88	3.9369	5	5	0	3.6875	-1	1	1.9975
89	3.9369	5	5	90	5.0313	-1	1	1.0409
90	3.9369	5	5	0	2.3438	1	1	2.0931
91	3.9369	10	10	0	3.6875	-1	1	1.1409
92	3.9369	10	10	0	2.3438	1	1	0.80798
93	3.9369	10	10	999	2.3438	1	1	0.87377
94	3.9369	10	10	0	1	1	1	0.84923
95	3.9369	10	10	0	3.6875	1	1	1.0243
96	3.9369	5	5	90	2.3438	1	1	0.95761
97	3.9369	10	10	90	5.0313	-1	1	1.066
98	3.9369	10	10	0	2.3438	1	1	0.99925
99	3.9369	5	5	90	5.0313	-1	1	1.0747
100	3.9369	10	10	0	3.6875	1	1	0.86589
101	3.9369	5	5	0	1	1	0	1.4078
102	3.9369	10	10	90	2.3438	-1	1	1.0325
103	3.9369	10	10	999	5.0313	-1	1	1.0238
104	3.9369	5	5	0	5.0313	-1	1	1.116
105	3.9369	10	10	90	5.0313	-1	1	1.0492
106	3.9369	10	10	90	3.6875	-1	1	0.99094
107	3.9369	5	5	999	1	-1	1	1.523
108	3.9369	5	5	90	2.3438	1	1	1.0414
109	3.9369	5	5	90	1	-1	0	2.1984
110	3.9369	10	10	0	1	1	1	1.0659
111	3.9369	10	10	0	1	-1	1	0.99924
112	3.9369	10	10	90	2.3438	1	1	0.87424
113	3.9369	10	10	0	1	1	1	0.91633
114	3.9369	5	5	0	3.6875	-1	1	1.8202
115	3.9369	5	5	90	5.0313	-1	1	0.91597
116	3.9369	10	10	0	5.0313	1	1	0.94922
117	3.9369	10	10	0	5.0313	-1	1	0.8159
118	3.9369	5	5	90	2.3438	-1	1	0.90715
119	3.9369	10	10	0	3.6875	1	1	0.89924
120	3.9369	5	5	90	1	-1	1	0.90759
121	3.9369	5	5	90	1	-1	1	1.1409
122	3.9369	10	10	999	2.3438	-1	1	0.9163
123	3.9369	5	5	999	2.3438	-1	1	0.89047
124	3.9369	10	10	999	2.3438	1	1	0.9159
125	3.9369	5	5	90	6.375	-1	1	0.84923
126	3.9369	10	10	90	5.0313	1	1	0.88303
127	3.9369	5	5	90	3.6875	1	1	1.1493
128	3.9369	10	10	999	6.375	-1	1	0.96547
129	3.9369	10	10	0	1	1	1	0.97428
130	3.9369	5	5	0	3.6875	1	1	1.1747
131	3.9369	5	5	0	6.375	1	1	0.98254
132	3.9369	5	5	0	1	-1	1	1.1326
133	3.9369	10	10	90	5.0313	1	1	0.99136
134	3.9369	10	10	999	1	-1	1	0.89091
135	3.9369	5	5	999	6.375	-1	1	0.85802
136	3.9369	10	10	90	5.0313	-1	1	0.94924
137	3.9369	5	5	0	3.6875	1	1	0.94096
138	3.9369	5	5	0	6.375	1	1	1.706
139	3.9369	5	5	90	1	1	1	2.0186
140	3.9369	5	5	90	1	1	1	2.1821
141	3.9369	10	10	999	2.3438	-1	1	1.0992
142	3.9369	5	5	999	3.6875	-1	1	0.94927
143	3.9369	5	5	90	5.0313	1	1	1.0076
144	3.9369	5	5	999	2.3438	-1	1	0.9993
145	3.9369	5	5	999	6.375	-1	1	0.88292
146	3.9369	10	10	90	5.0313	1	1	0.79088
147	3.9369	5	5	90	6.375	-1	1	0.89969
148	3.9369	10	10	90	1	1	0	0.91589
149	3.9369	10	10	0	6.375	-1	1	1.0321
150	3.9369	10	10	90	1	1	1	0.96595
151	3.9369	5	5	999	3.6875	-1	1	0.99934
152	3.9369	10	10	999	2.3438	1	1	0.99047
153	3.9369	10	10	999	1	-1	1	0.86595
154	3.9369	5	5	0	1	1	1	1.7285
155	3.9369	10	10	999	6.375	-1	1	0.94084
156	3.9369	5	5	999	2.3438	1	1	1.1572
157	3.9369	5	5	999	5.0313	-1	1	0.99091
158	3.9369	5	5	999	6.375	-1	1	0.92428
159	3.9369	10	10	999	5.0313	1	1	0.97424
160	3.9369	5	5	999	3.6875	-1	1	0.97472
161	3.9369	5	5	999	3.6875	-1	1	1.0326
162	3.9369	5	5	0	3.6875	1	1	1.141
163	3.9369	5	5	90	2.3438	-1	1	1.0576
164	3.9369	10	10	999	1	1	1	0.95759
165	3.9369	5	5	90	6.375	-1	1	0.94092
166	3.9369	10	10	999	6.375	-1	1	1.0663
167	3.9369	5	5	999	2.3438	1	1	1.0576
168	3.9369	10	10	999	3.6875	-1	1	1.0831
169	3.9369	10	10	999	5.0313	1	1	0.95714
170	3.9369	5	5	90	5.0313	-1	1	1.1493
171	3.9369	10	10	0	5.0313	-1	1	1.1661
172	3.9369	5	5	999	5.0313	-1	1	1.1664
173	3.9369	10	10	0	3.6875	1	1	1.0997
174	3.9369	5	5	0	6.375	1	1	1.1905
175	3.9369	5	5	0	1	-1	1	2.1529
176	3.9369	5	5	0	3.6875	1	0	2.2635
177	3.9369	5	5	999	5.0313	1	1	0.99922
178	3.9369	5	5	999	1	1	1	1.6367
179	3.9369	5	5	90	5.0313	1	1	1.1743
180	3.9369	10	10	0	3.6875	-1	1	0.99091
181	3.9369	10	10	0	1	-1	1	0.90756
182	3.9369	5	5	0	3.6875	1	1	2.4519
183	3.9369	5	5	90	1	-1	1	1.8705
184	3.9369	10	10	999	2.3438	-1	1	0.99922
185	3.9369	10	10	90	1	1	1	0.96595
186	3.9369	5	5	0	6.375	1	1	1.1164
187	3.9369	10	10	90	3.6875	1	1	1.0744
188	3.9369	5	5	0	5.0313	-1	1	1.1492
189	3.9369	10	10	90	5.0313	-1	1	1.1326
190	3.9369	5	5	0	6.375	-1	1	1.4795
191	3.9369	10	10	999	1	-1	1	1.1492
192	3.9369	10	10	999	2.3438	1	1	1.0576
193	3.9369	10	10	0	2.3438	-1	1	1.1331
194	3.9369	10	10	0	6.375	-1	1	1.0993
195	3.9369	5	5	0	1	-1	1	1.9535
196	3.9369	5	5	90	3.6875	1	1	1.1909
197	3.9369	5	5	0	6.375	1	1	1.1826
198	3.9369	10	10	999	6.375	1	1	0.9659
199	3.9369	10	10	999	1	-1	1	1.0409
200	3.9369	5	5	999	5.0313	-1	1	1.0909
201	3.9369	5	5	0	5.0313	1	1	1.1909
202	3.9369	5	5	999	6.375	-1	1	1.0826
203	3.9369	10	10	90	5.0313	-1	1	1.1331
204	3.9369	10	10	0	6.375	-1	1	1.1659
205	3.9369	10	10	90	6.375	1	1	0.99971
206	3.9369	10	10	0	1	-1	1	1.0159
207	3.9369	5	5	90	3.6875	1	1	1.0414
208	3.9369	5	5	999	2.3438	-1	1	0.98216
209	3.9369	5	5	0	5.0313	-1	1	1.141
210	3.9369	10	10	90	5.0313	1	1	1.0659
211	3.9369	10	10	0	3.6875	-1	1	1.0159
212	3.9369	5	5	90	6.375	-1	1	1.066
213	3.9369	5	5	90	5.0313	-1	1	0.91586
214	3.9369	10	10	999	6.375	-1	1	1.0076
215	3.9369	10	10	90	3.6875	-1	1	0.85759
216	3.9369	10	10	90	2.3438	1	1	0.98294
217	3.9369	10	10	999	5.0313	-1	1	1.0743
218	3.9369	10	10	0	2.3438	-1	1	1.0826
219	3.9369	5	5	999	3.6875	-1	1	0.97467
220	3.9369	10	10	999	6.375	-1	1	0.94049
221	3.9369	10	10	0	5.0313	-1	1	1.0409
222	3.9369	10	10	999	2.3438	1	1	0.98251
223	3.9369	10	10	90	6.375	1	1	0.98303
224	3.9369	5	5	0	6.375	1	1	0.94095
225	3.9369	5	5	90	2.3438	1	1	1.2243
226	3.9369	10	10	90	1	-1	1	1.0243
227	3.9369	5	5	0	1	-1	0	2.4227
228	3.9369	5	5	999	3.6875	-1	1	1.1326
229	3.9369	10	10	90	1	1	1	1.1076
230	3.9369	10	10	90	1	-1	1	0.96587
231	3.9369	5	5	0	5.0313	-1	0	1.3743
232	3.9369	10	10	0	2.3438	1	1	0.99926
233	3.9369	10	10	999	6.375	-1	1	0.99966
234	3.9369	10	10	999	5.0313	1	1	0.8988
235	3.9369	5	5	90	2.3438	1	0	1.3576
236	3.9369	5	5	90	5.0313	1	1	1.0992
237	3.9369	10	10	999	3.6875	1	1	0.98256
238	3.9369	5	5	90	5.0313	1	1	0.96546
239	3.9369	10	10	90	1	1	1	0.89922
240	3.9369	5	5	0	2.3438	1	1	1.7951
241	3.9369	10	10	999	1	1	1	1.0326
242	3.9369	5	5	0	6.375	1	1	0.98306
243	3.9369	10	10	0	3.6875	1	1	0.91547
244	3.9369	10	10	90	1	-1	1	1.0076
245	3.9369	10	10	90	3.6875	-1	1	0.99092
246	3.9369	5	5	0	5.0313	-1	0	1.6872
247	3.9369	10	10	0	6.375	1	1	0.93257
248	3.9369	10	10	0	1	1	1	0.88258
249	3.9369	5	5	999	5.0313	1	1	0.94925
250	3.9369	5	5	999	2.3438	1	1	0.95713
251	3.9369	10	10	999	3.6875	1	1	0.85755
252	3.9369	5	5	90	3.6875	-1	1	1.0488
253	3.9369	10	10	90	6.375	1	1	0.99096
254	3.9369	5	5	999	5.0313	-1	1	0.99968
255	3.9369	10	10	0	6.375	-1	1	1.0405
256	3.9369	10	10	90	3.6875	1	1	0.99093
257	3.9369	5	5	0	1	1	1	1.2993
258	3.9369	5	5	999	1	1	0	1.5837
259	3.9369	10	10	999	6.375	-1	1	0.96596
260	3.9369	10	10	90	5.0313	1	1	0.90715
261	3.9369	10	10	90	1	-1	1	0.95756
262	3.9369	10	10	999	6.375	1	1	0.84925
263	3.9369	5	5	0	5.0313	1	1	0.9997
264	3.9369	10	10	0	3.6875	-1	1	0.92427
265	3.9369	5	5	999	6.375	1	1	0.89046
266	3.9369	10	10	999	6.375	1	1	0.90759
267	3.9369	5	5	90	3.6875	-1	1	1.1159
268	3.9369	5	5	999	6.375	1	1	0.93307
269	3.9369	10	10	0	5.0313	1	1	0.94917
270	3.9369	5	5	999	1	1	1	1.3164
271	3.9369	10	10	999	2.3438	-1	1	1.008
272	3.9369	10	10	90	3.6875	-1	1	0.89965
273	3.9369	5	5	90	5.0313	1	1	1.0155
274	3.9369	10	10	999	6.375	-1	1	0.99093
275	3.9369	5	5	90	5.0313	-1	1	1.0909
276	3.9369	10	10	0	6.375	1	1	0.89922
277	3.9369	5	5	999	3.6875	-1	1	1.0075
278	3.9369	5	5	999	2.3438	1	1	0.94041
279	3.9369	10	10	0	1	1	1	0.92419
280	3.9369	10	10	999	3.6875	-1	1	0.85759
281	3.9369	5	5	0	5.0313	1	0	0.86567
282	3.9369	5	5	0	6.375	-1	1	1.5188
283	3.9369	5	5	999	5.0313	1	1	1.0743
284	3.9369	10	10	999	6.375	-1	1	0.94043
285	3.9369	5	5	90	5.0313	1	1	1.0409
286	3.9369	10	10	999	1	-1	1	0.96594
287	3.9369	5	5	999	1	-1	1	1.8936
288	3.9369	5	5	0	5.0313	1	1	2.5024
289	3.9369	10	10	0	5.0313	-1	1	1.0243
290	3.9369	5	5	0	3.6875	1	1	1.0992
291	3.9369	5	5	0	2.3438	1	0	1.6525
292	3.9369	5	5	999	6.375	-1	1	0.98257
293	3.9369	10	10	999	3.6875	1	1	0.94877
294	3.9369	5	5	0	2.3438	1	1	1.041
295	3.9369	5	5	0	2.3438	-1	0	1.1409
296	3.9369	5	5	90	5.0313	-1	1	1.1414
297	3.9369	10	10	999	1	1	1	1.0909
298	3.9369	5	5	0	2.3438	1	1	1.4951
299	3.9369	5	5	0	1	-1	1	1.7363
300	3.9369	10	10	0	3.6875	1	1	0.90752
301	3.9369	10	10	999	1	-1	1	0.89922
302	3.9369	5	5	0	2.3438	-1	0	2.236
303	3.9369	5	5	0	2.3438	-1	1	2.5104
304	3.9369	5	5	90	6.375	-1	1	1.1492
305	3.9369	5	5	999	5.0313	1	1	0.90758
306	3.9369	5	5	90	1	1	1	1.3929
307	3.9369	5	5	999	2.3438	1	1	1.0158
308	3.9369	5	5	999	1	-1	1	1.0743
309	3.9369	5	5	999	5.0313	-1	1	0.95711
310	3.9369	10	10	0	1	1	1	0.95761
311	3.9369	5	5	0	6.375	-1	1	0.93258
312	3.9369	5	5	0	1	-1	1	1.53
313	3.9369	10	10	999	6.375	-1	1	0.86587
314	3.9369	10	10	0	3.6875	-1	1	0.91596
315	3.9369	5	5	999	1	1	1	1.0821
316	3.9369	10	10	90	2.3438	1	1	0.94077
317	3.9369	5	5	0	6.375	1	1	0.96597
318	3.9369	10	10	999	3.6875	1	1	0.88214
319	3.9369	10	10	0	2.3438	-1	1	1.0243
320	3.9369	5	5	0	2.3438	-1	0	1.44
321	3.9369	5	5	0	2.3438	-1	1	2.1064
322	3.9369	10	10	0	5.0313	1	1	0.89092
323	3.9369	5	5	0	5.0313	-1	1	1.1571
324	3.9369	10	10	0	6.375	1	1	0.84093
325	3.9369	5	5	999	2.3438	-1	1	0.9738
326	3.9369	5	5	90	1	1	1	1.0493
327	3.9369	10	10	999	2.3438	-1	1	0.83261
328	3.9369	10	10	90	2.3438	1	1	0.83301
329	3.9369	5	5	999	6.375	-1	1	0.83255
330	3.9369	10	10	90	3.6875	1	1	0.83257
331	3.9369	5	5	999	2.3438	-1	1	0.94087
332	3.9369	5	5	90	2.3438	-1	1	0.95758
333	3.9369	5	5	90	6.375	1	1	0.87469
334	3.9369	5	5	999	3.6875	-1	1	0.85713
335	3.9369	5	5	999	3.6875	-1	1	0.91591
336	3.9369	10	10	90	2.3438	1	1	0.86589
337	3.9369	5	5	90	1	1	0	2.2505
338	3.9369	5	5	0	3.6875	-1	1	1.0493
339	3.9369	5	5	999	2.3438	-1	1	1.0576
340	3.9369	10	10	90	1	1	1	0.81588
341	3.9369	5	5	0	5.0313	1	1	0.99094
342	3.9369	5	5	999	3.6875	1	1	0.92427
343	3.9369	10	10	90	6.375	1	1	0.79132
344	3.9369	5	5	999	6.375	-1	1	1.0326
345	3.9369	5	5	0	1	-1	1	1.1993
346	3.9369	5	5	999	1	1	1	1.3243
347	3.9369	10	10	0	1	1	1	0.92423
348	3.9369	10	10	0	6.375	-1	1	0.8659
349	3.9369	10	10	999	5.0313	-1	1	0.88301
350	3.9369	10	10	90	5.0313	-1	1	0.82401
351	3.9369	5	5	999	5.0313	-1	1	0.93259
352	3.9369	5	5	0	3.6875	1	0	1.9211
353	3.9369	10	10	0	1	-1	1	0.9242
354	3.9369	5	5	0	3.6875	1	1	1.8561
355	3.9369	5	5	0	1	-1	1	1.9144
356	3.9369	10	10	0	2.3438	-1	1	0.93263
357	3.9369	5	5	0	2.3438	-1	1	1.5218
358	3.9369	10	10	90	5.0313	1	1	0.96637
359	3.9369	5	5	90	2.3438	1	1	1.0076
360	3.9369	5	5	999	6.375	-1	1	0.91594
361	3.9369	10	10	0	6.375	-1	1	0.83214
362	3.9369	5	5	0	3.6875	-1	1	1.016
363	3.9369	5	5	0	6.375	-1	1	0.99048
364	3.9369	5	5	0	1	1	0	1.7795
365	3.9369	5	5	90	3.6875	-1	1	1.3071
366	3.9369	5	5	90	2.3438	1	1	1.0076
367	3.9369	5	5	999	5.0313	-1	1	0.89049
368	3.9369	5	5	90	6.375	1	1	0.93257
369	3.9369	5	5	999	1	-1	0	1.2743
370	3.9369	5	5	999	1	-1	1	1.0659
371	3.9369	10	10	90	2.3438	-1	1	0.90756
372	3.9369	5	5	90	6.375	-1	1	1.1243
373	3.9369	5	5	0	2.3438	1	1	1.0071
374	3.9369	10	10	999	2.3438	-1	1	0.98259
375	3.9369	5	5	0	1	1	1	1.3933
376	3.9369	5	5	0	5.0313	1	1	0.92418
377	3.9369	10	10	90	1	-1	1	0.86592
378	3.9369	10	10	999	3.6875	1	1	0.9742
379	3.9369	10	10	999	3.6875	1	1	0.94874
380	3.9369	10	10	0	2.3438	-1	1	0.7825
381	3.9369	5	5	999	6.375	1	1	0.96547
382	3.9369	10	10	999	6.375	-1	1	0.81592
383	3.9369	10	10	0	5.0313	-1	1	0.87379
384	3.9369	5	5	999	5.0313	-1	1	0.90749
385	3.9369	10	10	90	1	1	1	0.86548
386	3.9369	10	10	0	5.0313	1	0	0.88254
387	3.9369	5	5	999	6.375	-1	1	1.0487
388	3.9369	5	5	90	5.0313	-1	1	1.0742
389	3.9369	5	5	999	5.0313	-1	1	0.92468
390	3.9369	10	10	0	2.3438	1	1	0.98213
391	3.9369	10	10	0	2.3438	1	1	0.88258
392	3.9369	5	5	90	2.3438	1	0	1.82
393	3.9369	5	5	0	6.375	1	1	1.1325
394	3.9369	10	10	0	5.0313	1	1	0.84918
395	3.9369	10	10	0	2.3438	1	1	0.81543
396	3.9369	5	5	0	3.6875	-1	0	0.88251
397	3.9369	5	5	999	6.375	-1	1	1.0655
398	3.9369	10	10	90	2.3438	-1	1	1.0242
399	3.9369	10	10	90	5.0313	-1	1	0.89921
400	3.9369	5	5	999	3.6875	-1	1	1.0072
401	3.9369	5	5	90	5.0313	-1	1	0.97427
402	3.9369	10	10	0	5.0313	-1	1	0.85753
403	3.9369	10	10	90	1	1	1	0.96634
404	3.9369	10	10	90	2.3438	-1	1	0.87427
405	3.9369	10	10	90	1	-1	1	0.88217
406	3.9369	5	5	999	5.0313	-1	1	1.0159
407	3.9369	10	10	999	3.6875	1	1	0.9242
408	3.9369	10	10	90	3.6875	-1	1	0.89923
409	3.9369	5	5	999	3.6875	-1	1	0.86589
410	3.9369	10	10	0	2.3438	1	1	0.98261
411	3.9369	10	10	90	2.3438	1	1	0.91637
412	3.9369	5	5	999	5.0313	-1	1	0.91547
413	3.9369	10	10	0	3.6875	-1	1	0.98249
414	3.9369	10	10	999	6.375	-1	1	0.89048
415	3.9369	5	5	90	1	1	1	1.1326
416	3.9369	5	5	90	1	-1	0	1.7886
417	3.9369	10	10	0	2.3438	1	1	0.95759
418	3.9369	10	10	0	6.375	-1	1	0.99927
419	3.9369	10	10	999	5.0313	-1	1	0.88212
420	3.9369	10	10	0	2.3438	-1	1	0.83256
421	3.9369	5	5	90	6.375	-1	1	0.93257
422	3.9369	5	5	90	6.375	-1	1	0.84091
423	3.9369	10	10	0	1	1	1	0.99926
424	3.9369	10	10	90	2.3438	1	1	0.98212
425	3.9369	10	10	999	5.0313	-1	1	0.92429
426	3.9369	5	5	90	1	-1	1	0.91551
427	3.9369	5	5	999	6.375	1	1	0.98249
428	3.9369	5	5	0	2.3438	1	1	0.96595
429	3.9369	5	5	90	1	-1	0	1.6351
430	3.9369	10	10	0	1	1	1	0.95755
431	3.9369	5	5	90	2.3438	-1	1	1.2238
432	3.9369	10	10	999	5.0313	1	1	0.90754
433	3.9369	5	5	90	2.3438	1	1	0.93259
434	3.9369	5	5	0	6.375	1	1	1.2326
435	3.9369	5	5	90	6.375	-1	1	1.091
436	3.9369	5	5	0	1	1	1	1.316
437	3.9369	10	10	90	6.375	1	1	0.88255
438	3.9369	10	10	999	6.375	-1	1	0.85714
439	3.9369	5	5	90	6.375	-1	1	0.84927
440	3.9369	10	10	0	1	-1	1	0.84924
441	3.9369	5	5	90	2.3438	1	1	1.0824
442	3.9369	10	10	90	5.0313	-1	1	0.90759
443	3.9369	10	10	90	6.375	-1	1	0.82385
444	3.9369	5	5	0	1	1	1	1.2076
445	3.9369	5	5	90	3.6875	1	1	1.0164
446	3.9369	10	10	999	5.0313	-1	1	0.99881
447	3.9369	10	10	0	5.0313	1	1	0.94922
448	3.9369	5	5	999	1	1	1	1.3243
449	3.9369	10	10	90	6.375	-1	1	0.82426
450	3.9369	10	10	0	6.375	-1	1	0.82425
451	3.9369	5	5	90	6.375	-1	1	0.93296
452	3.9369	5	5	999	2.3438	-1	1	0.99918
453	3.9369	5	5	999	5.0313	-1	1	0.95795
454	3.9369	10	10	90	3.6875	1	1	0.9821
455	3.9369	10	10	0	2.3438	1	1	0.88258
456	3.9369	10	10	999	2.3438	1	1	0.88256
457	3.9369	5	5	90	2.3438	-1	0	0.93259
458	3.9369	5	5	0	2.3438	-1	1	4.3092
459	3.9369	10	10	999	1	-1	1	0.99092
460	3.9369	5	5	90	2.3438	-1	1	0.93261
461	3.9369	10	10	90	2.3438	-1	1	0.85759
462	3.9369	5	5	90	3.6875	-1	1	0.94052
463	3.9369	10	10	90	3.6875	-1	1	0.95755
464	3.9369	10	10	999	3.6875	-1	1	1.0576
465	3.9369	10	10	90	3.6875	-1	1	1.0997
466	3.9369	10	10	0	5.0313	-1	1	1.0326
467	3.9369	10	10	0	2.3438	1	1	0.97427
468	3.9369	5	5	0	2.3438	-1	1	1.4279
469	3.9369	10	10	0	5.0313	1	1	0.93257
470	3.9369	5	5	999	1	1	1	1.0743
471	3.9369	10	10	90	6.375	1	1	0.92468
472	3.9369	10	10	90	6.375	-1	1	0.98216
473	3.9369	10	10	90	3.6875	-1	1	1.1075
474	3.9369	10	10	0	6.375	-1	1	1.0909
475	3.9369	10	10	999	1	1	1	0.94092
476	3.9369	5	5	999	3.6875	-1	1	0.93305
477	3.9369	5	5	999	2.3438	-1	1	1.5539
478	3.9369	5	5	90	2.3438	-1	1	1.4877
479	3.9369	10	10	999	3.6875	1	1	0.94925
480	3.9369	10	10	90	3.6875	1	1	0.89924
481	3.9369	10	10	999	1	-1	1	0.93302
482	3.9369	5	5	999	3.6875	-1	1	0.95799
483	3.9369	5	5	0	6.375	-1	1	1.0827
484	3.9369	10	10	90	3.6875	-1	1	0.98259
485	3.9369	10	10	999	2.3438	1	1	0.99093
486	3.9369	5	5	0	2.3438	1	0	0.858
487	3.9369	5	5	999	6.375	-1	1	0.95757
488	3.9369	5	5	0	5.0313	-1	1	0.92387
489	3.9369	10	10	0	2.3438	1	1	0.98262
490	3.9369	5	5	90	3.6875	-1	1	0.87423
491	3.9369	5	5	999	2.3438	-1	1	0.92464
492	3.9369	5	5	0	2.3438	-1	1	0.97426
493	3.9369	10	10	999	1	-1	1	0.90761
494	3.9369	5	5	90	5.0313	1	1	0.92426
495	3.9369	10	10	999	3.6875	1	1	0.89878
496	3.9369	10	10	0	5.0313	-1	1	0.97429
497	3.9369	10	10	999	2.3438	-1	1	0.88212
498	3.9369	10	10	0	2.3438	-1	1	0.91589
499	3.9369	5	5	0	6.375	1	1	0.89137
500	3.9369	5	5	0	6.375	1	1	0.94925
501	3.9369	5	5	999	6.375	1	1	0.95801
502	3.9369	5	5	0	2.3438	-1	1	0.99046
503	3.9369	10	10	0	3.6875	1	1	0.8825
504	3.9369	10	10	999	2.3438	1	1	0.89096
505	3.9369	5	5	0	1	1	1	1.058
506	3.9369	10	10	90	5.0313	1	1	0.8742
507	3.9369	10	10	0	3.6875	1	1	0.96552
508	3.9369	10	10	999	5.0313	1	1	0.93259
509	3.9369	5	5	90	3.6875	1	1	0.95758
510	3.9369	10	10	999	1	-1	1	0.98302
511	3.9369	5	5	0	3.6875	-1	1	0.89091
512	3.9369	10	10	999	2.3438	-1	1	0.92379
513	3.9369	10	10	90	2.3438	1	1	0.96591
514	3.9369	5	5	999	1	-1	0	1.8391
515	3.9369	10	10	0	3.6875	1	1	0.94091
516	3.9369	5	5	90	2.3438	-1	1	0.96591
517	3.9369	10	10	999	5.0313	-1	1	0.84128
518	3.9369	10	10	0	1	1	1	0.95758
519	3.9369	10	10	999	3.6875	1	1	0.85754
520	3.9369	10	10	0	3.6875	1	1	0.83253
521	3.9369	5	5	90	1	-1	1	1.2822
522	3.9369	5	5	90	2.3438	1	1	1.008
523	3.9369	5	5	999	2.3438	-1	1	0.89914
524	3.9369	10	10	999	6.375	-1	1	0.86592
525	3.9369	10	10	90	6.375	1	1	0.92421
526	3.9369	10	10	999	1	-1	1	0.88216
527	3.9369	5	5	0	3.6875	-1	1	1.0159
528	3.9369	10	10	999	3.6875	1	1	0.85754
529	3.9369	5	5	90	3.6875	-1	1	0.81635
530	3.9369	5	5	90	5.0313	-1	1	0.85754
531	3.9369	10	10	999	3.6875	-1	1	0.89091
532	3.9369	10	10	90	6.375	-1	1	0.75754
533	3.9369	5	5	0	5.0313	1	1	1.0742
534	3.9369	10	10	90	2.3438	-1	1	0.82424
535	3.9369	10	10	90	1	-1	1	0.90712
536	3.9369	5	5	999	2.3438	-1	1	0.9159
537	3.9369	5	5	90	3.6875	1	0	0.89914
538	3.9369	10	10	999	1	1	1	1.0325
539	3.9369	10	10	0	6.375	1	1	0.84931
540	3.9369	5	5	0	2.3438	1	1	1.4304
541	3.9369	10	10	90	6.375	1	1	0.99096
542	3.9369	5	5	90	1	-1	1	1.2158
543	3.9369	5	5	90	3.6875	1	1	1.0076
544	3.9369	5	5	999	6.375	-1	1	1.0326
545	3.9369	5	5	999	3.6875	-1	1	1.1576
546	3.9369	10	10	999	3.6875	1	0	0.85756
547	3.9369	10	10	90	2.3438	-1	1	0.94882
548	3.9369	5	5	999	3.6875	1	1	0.93259
549	3.9369	5	5	999	5.0313	-1	1	0.88213
550	3.9369	5	5	999	5.0313	-1	1	0.95758
551	3.9369	5	5	999	3.6875	-1	1	0.86556
552	3.9369	10	10	90	5.0313	-1	1	0.8659
553	3.9369	5	5	90	1	-1	0	1.4749
554	3.9369	5	5	999	5.0313	-1	1	1.0159
555	3.9369	5	5	999	6.375	-1	1	0.8576
556	3.9369	5	5	999	1	1	1	1.4605
557	3.9369	5	5	999	2.3438	-1	1	1.0409
558	3.9369	10	10	90	1	1	1	0.98214
559	3.9369	10	10	0	3.6875	-1	1	0.98258
560	3.9369	10	10	999	5.0313	-1	1	0.86594
561	3.9369	10	10	90	3.6875	1	1	0.95759
562	3.9369	5	5	999	3.6875	-1	1	0.91593
563	3.9369	5	5	999	1	1	1	0.96585
564	3.9369	5	5	999	1	-1	1	1.1076
565	3.9369	5	5	999	6.375	1	1	0.90757
566	3.9369	10	10	90	6.375	1	1	0.86629
567	3.9369	5	5	90	2.3438	-1	1	0.88246
568	3.9369	10	10	90	3.6875	-1	1	0.84088
569	3.9369	5	5	90	1	-1	1	0.99974
570	3.9369	5	5	90	1	1	1	1.0576
571	3.9369	10	10	999	5.0313	1	1	0.90758
572	3.9369	10	10	90	1	1	1	0.8997
573	3.9369	5	5	90	6.375	1	1	0.90762
574	3.9369	5	5	90	3.6875	-1	1	0.88255
575	3.9369	5	5	0	5.0313	1	1	1.1076
576	3.9369	10	10	90	2.3438	-1	1	0.84095
577	3.9369	10	10	90	5.0313	-1	1	0.92423
578	3.9369	10	10	999	5.0313	1	1	0.93212
579	3.9369	10	10	999	3.6875	1	1	1.0993
580	3.9369	10	10	999	6.375	1	1	0.86592
581	3.9369	5	5	90	6.375	-1	1	0.92423
582	3.9369	5	5	0	6.375	1	1	1.0659
583	3.9369	5	5	0	6.375	-1	1	0.92426
584	3.9369	10	10	999	6.375	1	1	0.8576
585	3.9369	5	5	90	3.6875	-1	1	1.0322
586	3.9369	10	10	999	5.0313	1	1	1.0408
587	3.9369	10	10	0	3.6875	-1	1	0.79089
588	3.9369	5	5	999	5.0313	1	1	0.84134
589	3.9369	5	5	0	3.6875	-1	1	1.4449
590	3.9369	10	10	0	5.0313	-1	1	0.91587
591	3.9369	10	10	90	6.375	-1	1	0.85718
592	3.9369	5	5	90	6.375	1	1	0.95755
593	3.9369	5	5	0	1	-1	1	1.2993
594	3.9369	10	10	0	6.375	-1	1	0.86594
595	3.9369	10	10	999	2.3438	1	1	0.90756
596	3.9369	10	10	0	1	-1	1	1.4067
597	3.9369	10	10	90	3.6875	1	1	0.89923
598	3.9369	5	5	0	3.6875	-1	1	0.92424
599	3.9369	5	5	999	1	-1	1	1.6706
600	3.9369	10	10	0	2.3438	-1	1	0.99091
