# Supplementary material for: Temporal Integration of Motion Streaks in Migraine
Source: Vision (Basel). 2018 Jul 13;2(3):27. doi: 10.3390/vision2030027 (PMC6836222; doi:10.3390/vision2030027)
Supplement: Supplementary file 1 [file vision-02-00027-s001.zip › supplementary information/results/resultsObs29/allResponsesObs29.txt]

1	7.1142	5	5	90	5.0313	1	0	3.143
2	7.1142	5	5	90	6.375	1	1	1.8303
3	7.1142	5	5	999	1	1	1	2.3602
4	7.1142	10	10	999	3.6875	-1	1	1.7208
5	7.1142	5	5	90	2.3438	1	1	2.0192
6	7.1142	5	5	0	5.0313	-1	1	2.0358
7	7.1142	5	5	90	5.0313	-1	0	3.0845
8	7.1142	5	5	999	2.3438	1	0	4.7436
9	7.1142	10	10	0	6.375	-1	1	1.8672
10	7.1142	5	5	90	2.3438	1	0	3.4288
11	7.1142	5	5	999	2.3438	1	1	2.9511
12	7.1142	10	10	90	3.6875	-1	1	2.7745
13	7.1142	10	10	0	5.0313	-1	1	2.2463
14	7.1142	5	5	999	1	1	0	2.6051
15	7.1142	10	10	90	2.3438	1	1	2.4976
16	7.1142	5	5	999	1	-1	1	3.1011
17	7.1142	10	10	999	2.3438	-1	1	2.1448
18	7.1142	10	10	0	5.0313	1	1	1.9878
19	7.1142	5	5	0	6.375	-1	1	2.6156
20	7.1142	10	10	999	6.375	-1	1	2.3495
21	7.1142	10	10	0	5.0313	1	1	2.3089
22	7.1142	10	10	999	1	-1	1	2.3325
23	7.1142	10	10	999	3.6875	1	1	2.0528
24	7.1142	10	10	90	5.0313	1	1	1.882
25	7.1142	5	5	0	5.0313	1	0	2.2318
26	7.1142	5	5	999	5.0313	1	1	1.834
27	7.1142	5	5	90	5.0313	1	1	2.0068
28	7.1142	10	10	0	1	1	1	1.8548
29	7.1142	10	10	0	3.6875	-1	1	1.8682
30	7.1142	5	5	90	5.0313	-1	0	1.8377
31	7.1142	5	5	90	3.6875	1	1	1.8186
32	7.1142	10	10	0	2.3438	-1	1	1.8512
33	7.1142	10	10	999	3.6875	-1	1	2.2535
34	7.1142	5	5	90	3.6875	1	1	2.0669
35	7.1142	5	5	999	3.6875	-1	0	1.9937
36	7.1142	10	10	90	1	1	1	2.4658
37	7.1142	10	10	0	3.6875	-1	1	2.4152
38	7.1142	10	10	0	5.0313	1	1	2.6959
39	7.1142	5	5	0	6.375	-1	0	2.722
40	7.1142	5	5	90	3.6875	-1	1	2.2731
41	7.1142	5	5	0	5.0313	1	1	2.1306
42	7.1142	10	10	0	3.6875	1	1	1.9658
43	7.1142	5	5	0	6.375	-1	0	2.177
44	7.1142	10	10	90	3.6875	-1	1	2.1847
45	7.1142	10	10	999	2.3438	-1	1	1.6099
46	7.1142	5	5	0	2.3438	1	1	2.6263
47	7.1142	5	5	90	6.375	-1	1	2.3989
48	7.1142	10	10	90	1	1	1	1.8952
49	7.1142	5	5	0	5.0313	1	1	2.1334
50	7.1142	5	5	999	1	1	0	1.8978
51	7.1142	10	10	0	2.3438	1	1	1.7878
52	7.1142	10	10	999	6.375	1	1	1.6427
53	7.1142	10	10	999	6.375	-1	1	1.5771
54	7.1142	5	5	0	5.0313	1	1	1.6891
55	7.1142	5	5	0	2.3438	1	0	1.7386
56	7.1142	10	10	90	2.3438	-1	1	1.6855
57	7.1142	5	5	90	2.3438	-1	0	1.9437
58	7.1142	10	10	90	5.0313	-1	1	1.9385
59	7.1142	10	10	90	2.3438	1	1	1.7014
60	7.1142	10	10	90	6.375	1	1	1.8554
61	7.1142	5	5	90	2.3438	-1	1	2.9086
62	7.1142	10	10	90	6.375	-1	1	2.0991
63	7.1142	5	5	90	6.375	-1	1	2.2932
64	7.1142	5	5	999	6.375	1	1	2.5445
65	7.1142	10	10	0	2.3438	-1	1	1.9557
66	7.1142	5	5	90	2.3438	-1	1	1.731
67	7.1142	10	10	0	5.0313	1	1	2.1216
68	7.1142	10	10	999	2.3438	1	1	1.6935
69	7.1142	5	5	0	3.6875	-1	0	1.9839
70	7.1142	10	10	90	2.3438	1	1	1.6195
71	7.1142	10	10	90	6.375	-1	1	1.596
72	7.1142	5	5	90	5.0313	-1	1	1.788
73	7.1142	10	10	90	2.3438	1	1	1.8441
74	7.1142	10	10	90	6.375	-1	1	1.8131
75	7.1142	10	10	999	2.3438	1	1	1.7907
76	7.1142	5	5	0	1	1	1	2.0345
77	7.1142	5	5	90	1	1	1	1.8715
78	7.1142	5	5	90	1	1	1	1.8973
79	7.1142	5	5	999	5.0313	1	0	1.9243
80	7.1142	5	5	0	1	1	1	2.2627
81	7.1142	5	5	0	5.0313	-1	1	2.372
82	7.1142	10	10	0	3.6875	1	1	1.8038
83	7.1142	10	10	999	6.375	-1	1	1.9494
84	7.1142	5	5	999	5.0313	-1	1	1.9899
85	7.1142	5	5	0	1	1	0	2.182
86	7.1142	5	5	0	3.6875	-1	0	1.8901
87	7.1142	10	10	0	3.6875	-1	1	1.732
88	7.1142	5	5	0	1	-1	0	1.6107
89	7.1142	10	10	999	3.6875	-1	1	1.7322
90	7.1142	5	5	999	2.3438	-1	1	1.6602
91	7.1142	10	10	90	6.375	-1	1	1.9336
92	7.1142	5	5	0	2.3438	-1	0	1.8284
93	7.1142	5	5	999	6.375	-1	1	1.9028
94	7.1142	10	10	0	1	1	1	1.9247
95	7.1142	5	5	90	5.0313	1	1	1.9473
96	7.1142	5	5	90	5.0313	1	1	1.7183
97	7.1142	10	10	90	6.375	-1	1	2.1208
98	7.1142	5	5	90	5.0313	1	1	2.0593
99	7.1142	5	5	90	3.6875	1	1	1.6886
100	7.1142	10	10	999	1	1	1	1.7276
101	7.1142	10	10	0	6.375	-1	1	1.7023
102	7.1142	10	10	999	5.0313	1	1	1.6657
103	7.1142	10	10	0	1	1	1	1.7876
104	7.1142	5	5	999	6.375	1	1	1.9524
105	7.1142	5	5	999	5.0313	1	0	2.0607
106	7.1142	10	10	999	3.6875	1	1	1.5912
107	7.1142	10	10	999	1	-1	1	1.6363
108	7.1142	5	5	999	2.3438	-1	1	1.7183
109	7.1142	10	10	999	5.0313	1	1	1.3282
110	7.1142	10	10	999	1	1	1	1.5057
111	7.1142	5	5	999	6.375	1	1	1.7495
112	7.1142	10	10	999	3.6875	1	1	1.5783
113	7.1142	10	10	90	3.6875	1	1	1.7933
114	7.1142	5	5	999	2.3438	1	1	2.1905
115	7.1142	5	5	0	5.0313	-1	0	1.7747
116	7.1142	5	5	90	6.375	-1	1	1.7584
117	7.1142	10	10	0	3.6875	-1	1	1.846
118	7.1142	5	5	90	5.0313	1	0	1.8552
119	7.1142	5	5	90	3.6875	1	0	1.6363
120	7.1142	10	10	90	2.3438	-1	1	1.6011
121	7.1142	10	10	0	1	1	1	1.7136
122	7.1142	10	10	999	5.0313	1	1	1.6848
123	7.1142	5	5	90	1	-1	1	1.6826
124	7.1142	5	5	999	3.6875	1	1	1.6658
125	7.1142	10	10	90	2.3438	-1	1	1.6513
126	7.1142	5	5	0	6.375	1	0	1.6164
127	7.1142	10	10	999	3.6875	1	1	1.9182
128	7.1142	5	5	0	1	-1	0	2.5447
129	7.1142	5	5	999	3.6875	1	0	2.3973
130	7.1142	5	5	0	6.375	1	1	2.1494
131	7.1142	10	10	90	2.3438	-1	1	1.9327
132	7.1142	10	10	999	5.0313	1	1	1.9125
133	7.1142	5	5	999	3.6875	1	1	2.8402
134	7.1142	10	10	999	2.3438	1	1	2.0785
135	7.1142	5	5	999	6.375	1	1	2.0857
136	7.1142	10	10	90	6.375	-1	1	1.7518
137	7.1142	5	5	90	2.3438	-1	1	1.903
138	7.1142	5	5	0	3.6875	-1	1	1.809
139	7.1142	10	10	0	2.3438	1	1	1.8053
140	7.1142	10	10	0	5.0313	-1	1	1.6774
141	7.1142	10	10	0	2.3438	-1	1	1.703
142	7.1142	10	10	999	1	-1	1	1.646
143	7.1142	5	5	0	3.6875	1	1	1.7995
144	7.1142	5	5	999	2.3438	-1	0	2.0122
145	7.1142	10	10	0	6.375	-1	1	1.7366
146	7.1142	5	5	90	3.6875	-1	1	2.0115
147	7.1142	5	5	999	5.0313	1	1	2.5372
148	7.1142	10	10	0	3.6875	1	1	2.0684
149	7.1142	5	5	999	6.375	1	1	2.0511
150	7.1142	5	5	999	1	-1	0	2.4536
151	7.1142	10	10	0	5.0313	-1	1	1.867
152	7.1142	10	10	90	6.375	-1	1	1.9202
153	7.1142	10	10	999	5.0313	1	1	1.6361
154	7.1142	5	5	90	1	1	1	1.8254
155	7.1142	5	5	0	1	1	0	2.0016
156	7.1142	10	10	0	3.6875	-1	1	1.8417
157	7.1142	10	10	0	1	-1	1	1.6907
158	7.1142	10	10	90	6.375	1	1	1.8447
159	7.1142	10	10	999	1	1	1	1.9388
160	7.1142	5	5	90	6.375	1	1	1.8058
161	7.1142	10	10	90	5.0313	1	1	2.0422
162	7.1142	5	5	999	3.6875	-1	0	1.8565
163	7.1142	10	10	90	3.6875	1	1	1.7374
164	7.1142	10	10	999	2.3438	1	1	1.7456
165	7.1142	5	5	999	5.0313	1	1	2.4736
166	7.1142	5	5	90	1	1	0	1.9435
167	7.1142	5	5	90	3.6875	1	1	2.3267
168	7.1142	5	5	0	1	1	1	2.2812
169	7.1142	5	5	0	5.0313	1	1	1.9911
170	7.1142	10	10	999	2.3438	1	1	2.1243
171	7.1142	5	5	0	1	1	1	1.991
172	7.1142	5	5	90	5.0313	1	1	1.723
173	7.1142	10	10	90	2.3438	1	1	1.7012
174	7.1142	10	10	90	3.6875	1	1	1.8792
175	7.1142	10	10	90	3.6875	-1	1	1.7208
176	7.1142	5	5	90	6.375	-1	1	1.9152
177	7.1142	5	5	0	2.3438	1	1	1.7577
178	7.1142	5	5	0	3.6875	1	0	1.9248
179	7.1142	5	5	90	1	1	1	2.0355
180	7.1142	10	10	999	1	-1	1	2.1698
181	7.1142	5	5	0	6.375	-1	1	1.9332
182	7.1142	10	10	999	6.375	1	1	2.6934
183	7.1142	5	5	999	6.375	-1	1	2.1247
184	7.1142	5	5	0	5.0313	1	0	3.0274
185	7.1142	10	10	999	1	1	1	1.8616
186	7.1142	10	10	90	2.3438	1	1	2.011
187	7.1142	10	10	90	2.3438	-1	1	1.8393
188	7.1142	10	10	90	5.0313	-1	1	1.8644
189	7.1142	5	5	90	3.6875	-1	1	1.8579
190	7.1142	5	5	90	2.3438	1	1	1.8952
191	7.1142	5	5	999	5.0313	1	1	1.6624
192	7.1142	5	5	90	6.375	1	0	1.9636
193	7.1142	5	5	999	6.375	1	1	1.6842
194	7.1142	10	10	90	5.0313	-1	1	2.5342
195	7.1142	5	5	90	6.375	-1	0	1.677
196	7.1142	5	5	999	5.0313	1	0	2.1998
197	7.1142	5	5	90	6.375	1	0	1.6161
198	7.1142	10	10	90	6.375	1	1	1.6411
199	7.1142	10	10	0	2.3438	-1	1	1.8176
200	7.1142	10	10	0	5.0313	1	1	1.7622
201	7.1142	10	10	0	2.3438	1	1	1.6535
202	7.1142	10	10	999	2.3438	-1	1	1.5926
203	7.1142	5	5	90	3.6875	1	0	1.7162
204	7.1142	10	10	90	2.3438	-1	1	3.6824
205	7.1142	5	5	999	1	-1	1	1.8063
206	7.1142	10	10	0	6.375	1	1	2.0346
207	7.1142	10	10	999	3.6875	1	1	1.7128
208	7.1142	10	10	0	1	-1	1	1.7952
209	7.1142	5	5	90	1	1	1	2.1714
210	7.1142	5	5	999	1	1	0	1.7406
211	7.1142	10	10	0	5.0313	1	1	2.0275
212	7.1142	5	5	999	5.0313	-1	0	1.9737
213	7.1142	10	10	0	1	-1	1	2.0575
214	7.1142	10	10	0	5.0313	-1	1	1.6511
215	7.1142	10	10	0	1	-1	1	1.8723
216	7.1142	10	10	0	1	1	1	2.1821
217	7.1142	10	10	0	1	-1	1	1.674
218	7.1142	5	5	999	5.0313	1	0	1.573
219	7.1142	5	5	90	1	-1	0	1.9249
220	7.1142	10	10	0	1	1	1	2.031
221	7.1142	10	10	0	6.375	1	1	2.032
222	7.1142	10	10	0	5.0313	-1	1	1.8891
223	7.1142	5	5	999	1	1	0	1.8323
224	7.1142	5	5	0	3.6875	-1	1	2.3411
225	7.1142	5	5	90	3.6875	-1	0	1.6524
226	7.1142	5	5	999	2.3438	1	1	2.6228
227	7.1142	10	10	0	5.0313	1	1	2.5355
228	7.1142	10	10	999	3.6875	1	1	2.076
229	7.1142	10	10	999	1	1	1	2.0432
230	7.1142	10	10	90	2.3438	1	1	1.9004
231	7.1142	10	10	0	6.375	-1	1	1.6346
232	7.1142	5	5	90	2.3438	1	0	2.1198
233	7.1142	10	10	90	1	-1	1	2.102
234	7.1142	5	5	999	6.375	-1	0	2.6458
235	7.1142	5	5	90	3.6875	-1	0	1.8907
236	7.1142	10	10	90	5.0313	-1	1	2.6687
237	7.1142	10	10	90	6.375	-1	1	2.6623
238	7.1142	5	5	0	6.375	-1	1	2.1041
239	7.1142	5	5	0	3.6875	1	1	2.0546
240	7.1142	10	10	90	1	1	1	1.6758
241	7.1142	5	5	0	2.3438	1	1	1.9215
242	7.1142	5	5	999	2.3438	1	1	2.0293
243	7.1142	5	5	999	3.6875	1	0	2.1354
244	7.1142	10	10	999	2.3438	-1	1	1.9799
245	7.1142	10	10	0	3.6875	-1	1	2.5837
246	7.1142	5	5	90	3.6875	-1	0	1.7637
247	7.1142	10	10	0	5.0313	1	1	1.8833
248	7.1142	5	5	0	1	1	1	1.7573
249	7.1142	5	5	0	1	-1	0	1.5528
250	7.1142	5	5	90	1	-1	0	1.3641
251	7.1142	10	10	999	6.375	-1	1	1.7769
252	7.1142	10	10	999	5.0313	-1	1	1.5858
253	7.1142	10	10	999	2.3438	1	1	1.6587
254	7.1142	10	10	999	3.6875	1	1	1.5934
255	7.1142	10	10	90	3.6875	1	1	2.2937
256	7.1142	10	10	999	1	1	1	1.8811
257	7.1142	10	10	0	1	-1	1	1.9509
258	7.1142	10	10	999	6.375	1	1	1.6075
259	7.1142	5	5	999	1	1	1	1.821
260	7.1142	5	5	90	5.0313	1	1	1.5658
261	7.1142	5	5	999	6.375	1	1	1.7624
262	7.1142	10	10	0	5.0313	1	1	1.6939
263	7.1142	10	10	90	1	-1	1	1.7481
264	7.1142	10	10	0	6.375	1	1	1.7392
265	7.1142	5	5	0	3.6875	1	1	1.8343
266	7.1142	5	5	999	3.6875	-1	1	1.9445
267	7.1142	10	10	0	3.6875	-1	1	2.1597
268	7.1142	10	10	999	3.6875	1	1	1.6644
269	7.1142	10	10	0	3.6875	1	1	1.7938
270	7.1142	10	10	999	6.375	-1	1	1.5992
271	7.1142	10	10	90	3.6875	-1	1	1.6716
272	7.1142	10	10	0	3.6875	-1	1	1.5809
273	7.1142	10	10	999	5.0313	1	1	1.8581
274	7.1142	5	5	0	2.3438	-1	1	2.084
275	7.1142	5	5	0	3.6875	1	0	2.4175
276	7.1142	5	5	0	1	1	0	1.9621
277	7.1142	5	5	90	2.3438	-1	1	2.4455
278	7.1142	5	5	999	1	1	0	3.0002
279	7.1142	5	5	999	1	1	1	2.5421
280	7.1142	10	10	999	5.0313	-1	1	1.5866
281	7.1142	10	10	999	6.375	1	1	1.8558
282	7.1142	5	5	90	1	-1	1	1.9491
283	7.1142	10	10	999	3.6875	1	1	1.7977
284	7.1142	5	5	999	2.3438	1	1	2.0556
285	7.1142	5	5	999	1	1	1	1.6255
286	7.1142	10	10	0	2.3438	-1	1	1.619
287	7.1142	5	5	0	5.0313	-1	0	1.7232
288	7.1142	5	5	90	1	-1	1	2.0982
289	7.1142	10	10	90	1	-1	1	2.0567
290	7.1142	10	10	0	3.6875	1	1	1.9819
291	7.1142	5	5	90	6.375	1	0	1.606
292	7.1142	10	10	90	3.6875	1	1	1.8348
293	7.1142	10	10	0	5.0313	-1	1	1.7273
294	7.1142	5	5	999	1	-1	1	1.8476
295	7.1142	10	10	90	6.375	1	1	1.5444
296	7.1142	10	10	90	5.0313	1	1	1.5789
297	7.1142	5	5	999	2.3438	1	1	1.66
298	7.1142	5	5	0	6.375	1	1	1.5534
299	7.1142	10	10	0	6.375	-1	1	1.5651
300	7.1142	5	5	90	6.375	-1	1	1.648
301	7.1142	10	10	90	1	-1	1	1.6135
302	7.1142	10	10	0	2.3438	1	1	1.682
303	7.1142	5	5	999	3.6875	-1	0	1.8487
304	7.1142	10	10	90	3.6875	-1	1	1.6417
305	7.1142	5	5	0	2.3438	1	0	1.6188
306	7.1142	5	5	0	2.3438	-1	1	1.6353
307	7.1142	5	5	999	2.3438	1	0	1.8094
308	7.1142	10	10	999	6.375	1	1	1.5672
309	7.1142	10	10	90	1	-1	1	1.5992
310	7.1142	10	10	0	2.3438	1	1	1.6148
311	7.1142	5	5	999	6.375	-1	1	2.1725
312	7.1142	10	10	999	5.0313	1	1	2.2536
313	7.1142	5	5	0	3.6875	1	1	1.8109
314	7.1142	5	5	90	2.3438	1	0	2.0393
315	7.1142	5	5	90	1	1	1	1.9683
316	7.1142	5	5	0	1	1	0	2.112
317	7.1142	5	5	90	2.3438	1	1	2.2185
318	7.1142	10	10	999	5.0313	-1	1	1.6484
319	7.1142	10	10	999	5.0313	-1	1	1.607
320	7.1142	5	5	999	5.0313	-1	0	2.1812
321	7.1142	10	10	90	6.375	-1	1	1.6406
322	7.1142	5	5	0	5.0313	-1	1	1.8577
323	7.1142	10	10	90	5.0313	-1	1	1.7509
324	7.1142	10	10	0	2.3438	-1	1	1.8343
325	7.1142	5	5	0	2.3438	-1	1	2.1112
326	7.1142	10	10	90	2.3438	1	1	1.7136
327	7.1142	5	5	90	6.375	1	1	1.6484
328	7.1142	5	5	90	6.375	-1	1	2.2332
329	7.1142	10	10	90	1	1	1	2.1626
330	7.1142	10	10	90	2.3438	-1	1	2.246
331	7.1142	5	5	999	3.6875	1	0	3.5684
332	7.1142	10	10	999	6.375	1	1	2.3939
333	7.1142	5	5	90	5.0313	-1	1	2.0341
334	7.1142	5	5	999	2.3438	-1	0	2.5444
335	7.1142	5	5	0	3.6875	-1	0	2.6514
336	7.1142	10	10	90	3.6875	1	1	1.7407
337	7.1142	5	5	999	3.6875	-1	1	4.0807
338	7.1142	10	10	90	1	-1	1	3.2152
339	7.1142	5	5	0	5.0313	1	0	2.3442
340	7.1142	10	10	999	2.3438	1	1	1.8365
341	7.1142	5	5	90	2.3438	-1	0	1.7978
342	7.1142	5	5	0	6.375	-1	1	1.9176
343	7.1142	10	10	999	3.6875	-1	1	1.7457
344	7.1142	5	5	90	3.6875	-1	1	1.7451
345	7.1142	5	5	90	3.6875	1	1	2.2479
346	7.1142	10	10	90	5.0313	-1	1	1.8213
347	7.1142	10	10	0	2.3438	1	1	1.6458
348	7.1142	5	5	999	6.375	-1	0	1.7159
349	7.1142	5	5	90	5.0313	-1	1	1.7345
350	7.1142	10	10	0	6.375	1	1	1.7132
351	7.1142	10	10	999	6.375	1	1	2.0329
352	7.1142	10	10	0	1	-1	1	1.738
353	7.1142	5	5	0	5.0313	1	0	2.1809
354	7.1142	5	5	0	3.6875	1	1	1.6409
355	7.1142	10	10	90	5.0313	1	1	1.9459
356	7.1142	10	10	999	6.375	-1	1	1.7945
357	7.1142	10	10	999	1	-1	1	1.612
358	7.1142	5	5	90	3.6875	-1	1	2.053
359	7.1142	5	5	0	3.6875	-1	0	1.8578
360	7.1142	10	10	999	5.0313	-1	1	1.7605
361	7.1142	5	5	999	5.0313	1	1	1.8772
362	7.1142	5	5	90	5.0313	-1	1	1.675
363	7.1142	5	5	999	5.0313	-1	1	2.174
364	7.1142	10	10	999	6.375	-1	1	1.5515
365	7.1142	10	10	0	3.6875	-1	1	1.6028
366	7.1142	5	5	999	2.3438	1	0	3.6635
367	7.1142	10	10	999	3.6875	-1	1	1.9106
368	7.1142	10	10	90	2.3438	1	1	3.2411
369	7.1142	5	5	0	2.3438	-1	1	2.1624
370	7.1142	5	5	0	6.375	-1	1	1.8502
371	7.1142	10	10	90	2.3438	1	1	1.8795
372	7.1142	5	5	999	2.3438	1	1	1.9986
373	7.1142	10	10	999	1	1	1	1.8123
374	7.1142	10	10	90	3.6875	-1	1	1.6371
375	7.1142	5	5	999	6.375	1	1	1.3282
376	7.1142	5	5	90	2.3438	-1	0	1.7015
377	7.1142	10	10	90	6.375	1	1	1.9316
378	7.1142	10	10	90	5.0313	-1	1	1.7106
379	7.1142	5	5	999	5.0313	1	1	1.7501
380	7.1142	10	10	999	5.0313	-1	1	1.5907
381	7.1142	10	10	0	1	-1	1	1.6425
382	7.1142	10	10	90	1	-1	1	1.5716
383	7.1142	5	5	0	6.375	1	1	1.3511
384	7.1142	5	5	90	1	-1	0	1.5664
385	7.1142	10	10	90	1	-1	1	1.59
386	7.1142	10	10	0	2.3438	-1	1	12.946
387	7.1142	10	10	0	5.0313	-1	1	1.7395
388	7.1142	10	10	999	1	-1	1	1.3165
389	7.1142	10	10	0	2.3438	-1	1	1.6242
390	7.1142	5	5	0	1	1	1	1.3731
391	7.1142	5	5	90	2.3438	-1	0	1.5249
392	7.1142	10	10	999	6.375	1	1	1.741
393	7.1142	5	5	0	1	1	1	1.6234
394	7.1142	10	10	0	6.375	-1	1	1.8762
395	7.1142	10	10	999	2.3438	-1	1	1.8151
396	7.1142	5	5	999	5.0313	-1	1	1.6529
397	7.1142	10	10	90	6.375	-1	1	1.6943
398	7.1142	5	5	90	3.6875	-1	1	1.9245
399	7.1142	5	5	0	1	-1	0	1.6236
400	7.1142	10	10	90	5.0313	1	1	1.7755
401	7.1142	10	10	999	2.3438	1	1	1.6166
402	7.1142	5	5	90	5.0313	-1	1	1.6731
403	7.1142	5	5	999	6.375	-1	1	1.908
404	7.1142	10	10	999	2.3438	-1	1	1.9797
405	7.1142	10	10	90	1	1	1	1.6635
406	7.1142	10	10	999	1	-1	1	2.1582
407	7.1142	10	10	0	6.375	1	1	1.7056
408	7.1142	5	5	999	5.0313	1	1	1.9572
409	7.1142	5	5	90	2.3438	-1	0	1.9406
410	7.1142	5	5	999	2.3438	1	0	2.4489
411	7.1142	10	10	0	3.6875	1	1	1.8783
412	7.1142	5	5	90	3.6875	-1	0	3.0282
413	7.1142	5	5	0	3.6875	-1	0	1.8973
414	7.1142	5	5	0	6.375	-1	1	1.6833
415	7.1142	10	10	90	5.0313	1	1	1.6974
416	7.1142	5	5	999	3.6875	-1	1	1.6005
417	7.1142	5	5	0	5.0313	1	1	1.7089
418	7.1142	10	10	0	6.375	1	1	1.8153
419	7.1142	10	10	999	5.0313	-1	1	2.6332
420	7.1142	5	5	0	6.375	-1	0	1.7027
421	7.1142	5	5	90	2.3438	-1	0	1.4444
422	7.1142	10	10	90	5.0313	1	1	2.3572
423	7.1142	5	5	999	3.6875	1	1	1.6621
424	7.1142	10	10	0	1	1	1	1.7274
425	7.1142	10	10	999	2.3438	1	1	1.7916
426	7.1142	5	5	999	6.375	1	1	2.0208
427	7.1142	10	10	90	1	-1	1	1.6454
428	7.1142	10	10	90	1	1	1	1.6784
429	7.1142	10	10	0	2.3438	-1	1	1.5924
430	7.1142	10	10	90	3.6875	1	1	1.8885
431	7.1142	10	10	90	1	-1	1	1.6426
432	7.1142	10	10	90	1	1	1	1.5555
433	7.1142	5	5	90	1	1	0	2.2228
434	7.1142	5	5	0	2.3438	1	0	2.0838
435	7.1142	5	5	0	2.3438	1	1	1.6379
436	7.1142	5	5	999	3.6875	1	0	2.3084
437	7.1142	5	5	999	6.375	-1	0	2.4597
438	7.1142	5	5	0	1	1	0	6.0052
439	7.1142	10	10	0	1	-1	0	2.3066
440	7.1142	10	10	90	5.0313	-1	1	1.7051
441	7.1142	5	5	90	2.3438	1	0	2.7672
442	7.1142	5	5	999	1	1	0	2.5044
443	7.1142	5	5	0	3.6875	1	1	1.7391
444	7.1142	5	5	999	3.6875	-1	0	4.2632
445	7.1142	10	10	90	6.375	1	1	1.6174
446	7.1142	10	10	0	6.375	-1	1	1.5063
447	7.1142	5	5	0	2.3438	1	1	1.6
448	7.1142	10	10	999	1	-1	1	1.7535
449	7.1142	10	10	0	2.3438	-1	1	1.7889
450	7.1142	10	10	90	5.0313	-1	1	1.5569
451	7.1142	5	5	0	6.375	-1	1	1.7127
452	7.1142	5	5	999	3.6875	1	0	2.0282
453	7.1142	5	5	999	2.3438	-1	1	2.8424
454	7.1142	5	5	90	2.3438	1	1	1.8116
455	7.1142	5	5	0	5.0313	-1	1	3.0404
456	7.1142	5	5	0	1	1	1	2.7292
457	7.1142	10	10	999	1	-1	1	1.6218
458	7.1142	5	5	999	6.375	-1	1	1.7842
459	7.1142	5	5	90	2.3438	-1	0	1.6355
460	7.1142	10	10	999	1	1	1	1.7457
461	7.1142	10	10	999	5.0313	1	1	1.606
462	7.1142	5	5	90	6.375	-1	1	1.8823
463	7.1142	5	5	0	2.3438	1	1	1.6082
464	7.1142	5	5	0	5.0313	1	1	1.7164
465	7.1142	10	10	0	6.375	-1	1	1.615
466	7.1142	5	5	90	1	1	0	1.9594
467	7.1142	10	10	999	3.6875	1	1	1.6761
468	7.1142	10	10	0	5.0313	-1	1	1.7219
469	7.1142	5	5	0	2.3438	-1	1	2.3607
470	7.1142	5	5	999	3.6875	-1	0	2.5015
471	7.1142	5	5	999	3.6875	1	0	3.5811
472	7.1142	5	5	0	3.6875	1	1	2.3055
473	7.1142	10	10	90	5.0313	1	1	1.9
474	7.1142	10	10	999	2.3438	-1	1	2.1391
475	7.1142	5	5	90	1	-1	0	2.0141
476	7.1142	5	5	0	3.6875	-1	0	2.7108
477	7.1142	10	10	999	3.6875	1	1	1.9826
478	7.1142	5	5	90	6.375	-1	0	1.6426
479	7.1142	10	10	90	5.0313	-1	1	1.6558
480	7.1142	10	10	90	3.6875	-1	1	1.589
481	7.1142	10	10	999	6.375	1	1	1.8507
482	7.1142	10	10	0	6.375	1	1	1.8475
483	7.1142	10	10	999	6.375	1	1	1.8499
484	7.1142	10	10	999	3.6875	1	1	1.5724
485	7.1142	10	10	90	3.6875	-1	1	1.5084
486	7.1142	5	5	0	1	-1	1	1.1871
487	7.1142	10	10	0	5.0313	-1	1	1.9701
488	7.1142	5	5	999	5.0313	-1	1	2.8031
489	7.1142	10	10	0	2.3438	1	1	2.4638
490	7.1142	10	10	90	3.6875	1	1	1.6174
491	7.1142	5	5	999	5.0313	1	1	1.6229
492	7.1142	10	10	999	6.375	1	1	1.505
493	7.1142	10	10	999	5.0313	-1	1	1.6608
494	7.1142	5	5	90	6.375	1	1	1.3043
495	7.1142	5	5	90	5.0313	1	0	1.7685
496	7.1142	10	10	0	3.6875	-1	1	1.8078
497	7.1142	10	10	90	2.3438	1	1	1.564
498	7.1142	5	5	90	1	-1	1	2.0474
499	7.1142	10	10	90	2.3438	1	1	2.5966
500	7.1142	5	5	90	5.0313	1	1	2.077
501	7.1142	10	10	0	6.375	-1	1	2.0667
502	7.1142	10	10	0	1	-1	0	1.6284
503	7.1142	10	10	0	5.0313	-1	1	1.8454
504	7.1142	10	10	90	6.375	-1	1	1.6464
505	7.1142	10	10	90	3.6875	-1	1	1.576
506	7.1142	10	10	0	1	1	1	2.5957
507	7.1142	5	5	90	1	1	0	1.8643
508	7.1142	5	5	0	3.6875	-1	1	1.6258
509	7.1142	5	5	999	2.3438	-1	0	2.2037
510	7.1142	10	10	999	3.6875	1	1	1.7813
511	7.1142	10	10	90	5.0313	1	1	1.6331
512	7.1142	5	5	999	1	1	0	1.6713
513	7.1142	10	10	90	1	1	1	1.5251
514	7.1142	10	10	999	1	1	1	1.3816
515	7.1142	10	10	999	1	1	1	1.6503
516	7.1142	5	5	90	2.3438	1	1	1.2458
517	7.1142	10	10	999	5.0313	1	1	2.0418
518	7.1142	10	10	0	1	-1	1	1.1534
519	7.1142	10	10	90	6.375	1	1	1.6385
520	7.1142	5	5	90	3.6875	1	1	1.7271
521	7.1142	5	5	999	6.375	-1	1	1.9272
522	7.1142	10	10	999	2.3438	1	1	1.6953
523	7.1142	5	5	0	2.3438	1	1	1.5975
524	7.1142	5	5	999	1	1	1	1.9593
525	7.1142	5	5	90	5.0313	-1	0	3.1942
526	7.1142	5	5	0	6.375	-1	0	2.3712
527	7.1142	5	5	0	3.6875	-1	0	2.2825
528	7.1142	5	5	0	5.0313	-1	1	2.1085
529	7.1142	5	5	0	5.0313	-1	1	3.2391
530	7.1142	10	10	90	5.0313	1	1	1.7285
531	7.1142	5	5	999	3.6875	1	0	1.7765
532	7.1142	10	10	999	3.6875	1	1	1.7216
533	7.1142	5	5	999	1	1	1	1.6778
534	7.1142	10	10	0	3.6875	1	1	1.6468
535	7.1142	5	5	90	6.375	-1	0	1.7241
536	7.1142	10	10	0	3.6875	-1	1	1.687
537	7.1142	5	5	90	6.375	1	0	2.8169
538	7.1142	5	5	999	2.3438	-1	0	2.0671
539	7.1142	5	5	0	2.3438	1	1	1.5328
540	7.1142	5	5	90	1	1	0	1.7116
541	7.1142	5	5	999	6.375	1	1	1.9592
542	7.1142	5	5	999	6.375	1	0	1.6317
543	7.1142	10	10	0	3.6875	-1	1	1.6567
544	7.1142	10	10	999	6.375	-1	1	1.5753
545	7.1142	10	10	0	6.375	-1	1	2.0394
546	7.1142	5	5	999	2.3438	1	0	20.526
547	7.1142	10	10	999	5.0313	-1	1	2.0146
548	7.1142	10	10	999	2.3438	-1	1	1.8843
549	7.1142	5	5	999	1	-1	1	1.7715
550	7.1142	5	5	0	2.3438	1	1	1.56
551	7.1142	5	5	0	1	-1	0	1.6634
552	7.1142	10	10	999	5.0313	1	1	1.7228
553	7.1142	10	10	90	3.6875	-1	1	1.977
554	7.1142	5	5	90	5.0313	1	0	1.8689
555	7.1142	5	5	0	2.3438	1	1	1.6587
556	7.1142	10	10	0	1	1	1	1.7721
557	7.1142	10	10	0	2.3438	1	1	1.6801
558	7.1142	10	10	999	2.3438	1	1	1.5991
559	7.1142	10	10	0	6.375	1	1	1.652
560	7.1142	5	5	999	3.6875	1	1	1.6783
561	7.1142	5	5	0	6.375	-1	0	1.8646
562	7.1142	10	10	0	5.0313	-1	1	2.2384
563	7.1142	10	10	999	2.3438	1	1	1.7008
564	7.1142	10	10	999	5.0313	1	1	1.5964
565	7.1142	10	10	0	6.375	1	1	1.821
566	7.1142	10	10	0	2.3438	-1	1	1.6027
567	7.1142	10	10	999	3.6875	1	1	1.6521
568	7.1142	5	5	0	6.375	-1	0	1.7543
569	7.1142	10	10	90	3.6875	1	1	1.8942
570	7.1142	10	10	0	2.3438	1	1	1.8853
571	7.1142	10	10	0	6.375	1	1	1.844
572	7.1142	10	10	90	1	-1	1	1.8342
573	7.1142	5	5	0	1	1	0	1.8998
574	7.1142	5	5	90	6.375	-1	0	2.0549
575	7.1142	5	5	999	1	-1	0	1.9179
576	7.1142	5	5	0	6.375	1	1	1.7534
577	7.1142	10	10	90	2.3438	-1	1	1.7732
578	7.1142	5	5	90	1	-1	0	1.9536
579	7.1142	5	5	0	6.375	-1	0	1.6295
580	7.1142	10	10	90	1	1	1	1.7467
581	7.1142	5	5	0	6.375	1	1	1.9186
582	7.1142	5	5	999	2.3438	-1	0	1.9226
583	7.1142	10	10	0	3.6875	1	1	1.7175
584	7.1142	10	10	90	3.6875	1	1	1.6248
585	7.1142	5	5	999	5.0313	1	1	2.4903
586	7.1142	5	5	90	3.6875	-1	0	1.7368
587	7.1142	10	10	90	6.375	1	1	1.636
588	7.1142	5	5	90	3.6875	-1	0	1.6653
589	7.1142	10	10	90	6.375	1	1	1.5633
590	7.1142	5	5	999	3.6875	1	1	1.984
591	7.1142	5	5	90	6.375	1	1	1.728
592	7.1142	5	5	0	3.6875	-1	0	1.8954
593	7.1142	5	5	90	5.0313	1	1	1.854
594	7.1142	5	5	999	5.0313	-1	0	2.1168
595	7.1142	5	5	0	2.3438	1	0	3.2396
596	7.1142	5	5	999	1	1	1	2.3384
597	7.1142	5	5	0	5.0313	1	1	1.9179
598	7.1142	5	5	0	5.0313	1	1	2.8286
599	7.1142	10	10	999	6.375	1	1	1.979
600	7.1142	10	10	999	1	1	1	1.82
