# Supplementary material for: Temporal Integration of Motion Streaks in Migraine
Source: Vision (Basel). 2018 Jul 13;2(3):27. doi: 10.3390/vision2030027 (PMC6836222; doi:10.3390/vision2030027)
Supplement: Supplementary file 1 [file vision-02-00027-s001.zip › supplementary information/results/resultsObs3/allResponsesObs3.txt]

1	3.9369	5	5	0	3.6875	-1	0	3.0169
2	3.9369	10	10	0	3.6875	-1	1	1.8908
3	3.9369	10	10	999	6.375	-1	1	1.7986
4	3.9369	10	10	999	2.3438	-1	1	1.7586
5	3.9369	5	5	90	6.375	-1	1	1.8612
6	3.9369	10	10	999	2.3438	1	1	1.8026
7	3.9369	10	10	0	6.375	-1	1	1.5832
8	3.9369	10	10	999	3.6875	-1	1	1.7283
9	3.9369	5	5	0	3.6875	-1	0	1.6875
10	3.9369	10	10	0	6.375	-1	1	1.5288
11	3.9369	10	10	0	6.375	1	1	1.4484
12	3.9369	10	10	999	3.6875	-1	1	1.1425
13	3.9369	5	5	0	2.3438	1	1	1.5657
14	3.9369	5	5	999	3.6875	-1	1	1.1409
15	3.9369	10	10	999	3.6875	-1	1	1.091
16	3.9369	5	5	999	2.3438	1	1	0.96593
17	3.9369	10	10	90	1	1	1	0.94134
18	3.9369	5	5	90	5.0313	1	1	0.91636
19	3.9369	5	5	90	2.3438	1	1	1.0243
20	3.9369	10	10	999	6.375	-1	1	0.93259
21	3.9369	5	5	999	5.0313	1	1	0.86589
22	3.9369	5	5	0	5.0313	-1	1	1.4154
23	3.9369	5	5	90	5.0313	-1	0	1.5154
24	3.9369	10	10	0	1	1	1	0.86588
25	3.9369	5	5	0	6.375	-1	1	0.97424
26	3.9369	10	10	0	3.6875	1	1	0.95756
27	3.9369	10	10	999	6.375	1	1	0.94136
28	3.9369	10	10	90	6.375	-1	1	0.94963
29	3.9369	5	5	999	5.0313	-1	1	1.0488
30	3.9369	5	5	0	6.375	-1	1	1.0076
31	3.9369	5	5	90	1	1	1	1.0409
32	3.9369	5	5	0	6.375	-1	1	1.0326
33	3.9369	10	10	999	3.6875	1	1	0.90758
34	3.9369	10	10	90	3.6875	-1	1	0.93261
35	3.9369	10	10	0	2.3438	1	1	0.9497
36	3.9369	10	10	90	3.6875	-1	1	0.91593
37	3.9369	10	10	999	6.375	1	1	0.83218
38	3.9369	10	10	0	3.6875	1	0	0.85756
39	3.9369	5	5	999	1	-1	1	1.5717
40	3.9369	10	10	0	6.375	1	1	0.89917
41	3.9369	5	5	999	3.6875	1	1	0.89925
42	3.9369	5	5	0	5.0313	-1	1	0.99099
43	3.9369	10	10	999	6.375	-1	1	0.89133
44	3.9369	10	10	90	5.0313	1	1	0.91594
45	3.9369	5	5	999	5.0313	-1	1	0.94048
46	3.9369	10	10	90	1	-1	1	0.96596
47	3.9369	5	5	90	6.375	1	1	0.99882
48	3.9369	10	10	0	2.3438	-1	1	0.88256
49	3.9369	10	10	0	6.375	1	1	0.94092
50	3.9369	5	5	90	5.0313	-1	1	1.0743
51	3.9369	5	5	999	6.375	-1	1	1.0826
52	3.9369	10	10	0	1	-1	1	1.0743
53	3.9369	5	5	0	2.3438	-1	0	1.2581
54	3.9369	5	5	999	2.3438	1	1	1.0076
55	3.9369	5	5	0	2.3438	1	1	1.5712
56	3.9369	10	10	999	2.3438	-1	1	0.9409
57	3.9369	5	5	0	1	1	1	1.0243
58	3.9369	10	10	90	3.6875	1	1	0.91591
59	3.9369	5	5	0	2.3438	1	1	1.0659
60	3.9369	5	5	999	2.3438	1	1	1.2572
61	3.9369	5	5	90	2.3438	-1	1	1.0075
62	3.9369	5	5	999	5.0313	-1	1	0.9488
63	3.9369	10	10	0	2.3438	1	1	0.87422
64	3.9369	10	10	90	1	1	1	0.88217
65	3.9369	5	5	999	2.3438	1	1	0.99924
66	3.9369	10	10	90	2.3438	1	1	0.86634
67	3.9369	10	10	999	5.0313	1	1	0.85801
68	3.9369	10	10	999	1	1	1	0.85717
69	3.9369	5	5	0	5.0313	-1	1	1.2326
70	3.9369	5	5	999	2.3438	-1	1	0.94973
71	3.9369	10	10	0	6.375	1	1	0.7988
72	3.9369	10	10	0	2.3438	1	1	0.87421
73	3.9369	5	5	0	2.3438	1	0	0.85759
74	3.9369	10	10	90	1	1	1	0.89087
75	3.9369	5	5	0	1	1	0	1.4572
76	3.9369	5	5	90	1	1	0	1.0409
77	3.9369	10	10	0	3.6875	1	1	0.8576
78	3.9369	5	5	90	6.375	1	1	0.93257
79	3.9369	10	10	0	2.3438	1	1	0.94047
80	3.9369	5	5	90	1	1	0	1.3492
81	3.9369	5	5	90	1	-1	1	1.1577
82	3.9369	10	10	90	6.375	-1	1	0.95801
83	3.9369	10	10	90	5.0313	1	1	0.88257
84	3.9369	10	10	0	3.6875	-1	1	0.86636
85	3.9369	10	10	0	1	-1	1	0.97471
86	3.9369	10	10	0	3.6875	1	1	0.90712
87	3.9369	10	10	90	1	1	1	0.89927
88	3.9369	10	10	999	3.6875	-1	1	0.80715
89	3.9369	10	10	999	2.3438	1	1	0.84091
90	3.9369	5	5	0	5.0313	-1	1	1.4156
91	3.9369	10	10	90	3.6875	-1	1	0.88262
92	3.9369	5	5	0	2.3438	-1	1	0.87468
93	3.9369	5	5	999	2.3438	1	1	0.86551
94	3.9369	10	10	999	2.3438	-1	1	0.85759
95	3.9369	5	5	90	6.375	-1	1	0.82384
96	3.9369	5	5	0	3.6875	-1	1	0.90762
97	3.9369	5	5	999	6.375	-1	1	0.89054
98	3.9369	5	5	0	5.0313	-1	0	0.94089
99	3.9369	5	5	999	2.3438	-1	1	0.90711
100	3.9369	5	5	999	1	-1	1	1.0326
101	3.9369	10	10	90	2.3438	-1	1	0.88258
102	3.9369	10	10	90	3.6875	1	1	0.88295
103	3.9369	10	10	90	3.6875	-1	1	0.84923
104	3.9369	5	5	90	2.3438	1	1	0.92422
105	3.9369	10	10	0	1	-1	1	0.85755
106	3.9369	5	5	999	5.0313	1	1	0.90712
107	3.9369	10	10	999	2.3438	1	1	0.86591
108	3.9369	5	5	999	6.375	-1	1	0.87422
109	3.9369	10	10	90	5.0313	1	1	0.82469
110	3.9369	5	5	0	3.6875	-1	1	1.1409
111	3.9369	10	10	999	5.0313	-1	1	0.91596
112	3.9369	10	10	0	1	1	1	0.92419
113	3.9369	10	10	90	6.375	1	1	0.93298
114	3.9369	10	10	90	1	-1	1	0.89135
115	3.9369	5	5	0	5.0313	-1	0	1.8445
116	3.9369	5	5	90	3.6875	-1	1	1.0743
117	3.9369	10	10	90	5.0313	1	1	0.88263
118	3.9369	5	5	999	2.3438	-1	1	1.1997
119	3.9369	10	10	999	3.6875	-1	1	0.97431
120	3.9369	10	10	0	6.375	1	1	0.69086
121	3.9369	10	10	0	2.3438	1	1	1.0826
122	3.9369	10	10	90	3.6875	-1	1	0.8159
123	3.9369	5	5	999	6.375	1	1	0.86633
124	3.9369	10	10	0	1	-1	1	0.81594
125	3.9369	10	10	999	3.6875	-1	0	0.84927
126	3.9369	5	5	90	2.3438	-1	1	0.90717
127	3.9369	10	10	0	6.375	1	1	0.81595
128	3.9369	5	5	90	2.3438	1	1	0.85753
129	3.9369	10	10	999	2.3438	1	1	0.82422
130	3.9369	10	10	0	6.375	-1	1	0.78259
131	3.9369	5	5	90	1	-1	1	1.0325
132	3.9369	5	5	0	5.0313	-1	1	0.88258
133	3.9369	5	5	999	6.375	1	1	0.89973
134	3.9369	5	5	0	2.3438	-1	1	1.1999
135	3.9369	10	10	0	5.0313	-1	1	0.87419
136	3.9369	10	10	90	5.0313	1	1	0.87426
137	3.9369	10	10	999	3.6875	-1	1	0.84923
138	3.9369	10	10	0	3.6875	1	1	0.82424
139	3.9369	10	10	999	2.3438	-1	1	0.81593
140	3.9369	10	10	90	2.3438	1	1	0.81587
141	3.9369	10	10	90	5.0313	-1	1	0.8409
142	3.9369	5	5	0	1	1	0	1.0993
143	3.9369	5	5	90	3.6875	-1	1	0.99965
144	3.9369	10	10	90	3.6875	1	1	0.84883
145	3.9369	10	10	90	5.0313	-1	1	0.83251
146	3.9369	5	5	0	5.0313	1	1	0.84883
147	3.9369	5	5	999	2.3438	-1	1	0.9993
148	3.9369	10	10	0	5.0313	1	1	0.82422
149	3.9369	10	10	999	3.6875	1	1	0.89136
150	3.9369	5	5	999	6.375	-1	1	0.93214
151	3.9369	5	5	999	6.375	1	1	0.84095
152	3.9369	5	5	0	5.0313	-1	1	0.85758
153	3.9369	5	5	999	3.6875	-1	0	0.82469
154	3.9369	10	10	0	6.375	-1	1	0.86547
155	3.9369	10	10	0	3.6875	-1	1	0.79919
156	3.9369	10	10	0	3.6875	-1	1	0.78256
157	3.9369	5	5	90	6.375	-1	1	0.86591
158	3.9369	10	10	999	1	1	1	0.85712
159	3.9369	5	5	90	1	-1	0	1.5219
160	3.9369	10	10	999	2.3438	1	1	0.93259
161	3.9369	5	5	90	2.3438	1	0	0.96589
162	3.9369	5	5	999	1	1	0	2.4781
163	3.9369	10	10	90	1	-1	1	0.87424
164	3.9369	5	5	90	5.0313	1	1	0.89924
165	3.9369	5	5	90	6.375	-1	1	0.91551
166	3.9369	10	10	0	5.0313	1	1	0.82425
167	3.9369	5	5	0	6.375	-1	1	1.0993
168	3.9369	5	5	90	1	1	1	1.432
169	3.9369	5	5	0	2.3438	1	0	1.266
170	3.9369	5	5	999	2.3438	-1	1	0.99093
171	3.9369	5	5	0	2.3438	-1	0	1.3748
172	3.9369	10	10	999	1	1	1	0.99925
173	3.9369	10	10	0	1	1	1	0.95759
174	3.9369	10	10	999	1	-1	1	1.0414
175	3.9369	5	5	999	2.3438	1	1	0.90805
176	3.9369	5	5	999	3.6875	-1	1	0.85713
177	3.9369	5	5	999	6.375	-1	1	0.89933
178	3.9369	10	10	90	5.0313	-1	0	0.81524
179	3.9369	10	10	0	2.3438	1	1	0.93262
180	3.9369	10	10	90	6.375	-1	1	0.80714
181	3.9369	5	5	999	1	1	0	1.8813
182	3.9369	5	5	0	3.6875	-1	0	1.341
183	3.9369	10	10	999	5.0313	1	1	0.858
184	3.9369	10	10	999	3.6875	-1	1	0.88301
185	3.9369	10	10	999	2.3438	-1	1	0.82381
186	3.9369	10	10	999	1	1	1	0.90758
187	3.9369	5	5	90	3.6875	-1	1	0.88259
188	3.9369	5	5	0	6.375	-1	1	0.93309
189	3.9369	10	10	999	5.0313	1	1	0.84879
190	3.9369	5	5	999	2.3438	1	1	0.98261
191	3.9369	5	5	90	2.3438	-1	1	0.88211
192	3.9369	5	5	0	2.3438	-1	1	1.0076
193	3.9369	5	5	90	2.3438	-1	1	0.95758
194	3.9369	5	5	999	2.3438	-1	1	0.96633
195	3.9369	10	10	0	3.6875	1	1	0.81632
196	3.9369	10	10	90	1	1	1	0.88273
197	3.9369	5	5	999	6.375	1	1	0.88255
198	3.9369	10	10	999	2.3438	-1	1	0.89052
199	3.9369	5	5	999	3.6875	1	1	0.90754
200	3.9369	5	5	999	2.3438	1	1	0.8826
201	3.9369	10	10	0	5.0313	-1	1	0.808
202	3.9369	5	5	0	6.375	1	1	0.84932
203	3.9369	5	5	0	3.6875	1	1	0.84928
204	3.9369	5	5	0	2.3438	-1	0	1.3238
205	3.9369	10	10	90	6.375	1	1	0.86592
206	3.9369	5	5	90	3.6875	-1	1	0.8747
207	3.9369	5	5	90	3.6875	-1	1	1.1154
208	3.9369	10	10	0	6.375	-1	1	0.84923
209	3.9369	5	5	90	2.3438	1	1	0.92424
210	3.9369	5	5	0	6.375	1	1	0.89923
211	3.9369	10	10	90	6.375	1	1	0.82425
212	3.9369	5	5	0	6.375	-1	1	1.016
213	3.9369	5	5	0	6.375	1	1	0.90756
214	3.9369	5	5	0	3.6875	1	0	1.3659
215	3.9369	5	5	999	3.6875	1	1	0.97469
216	3.9369	5	5	999	3.6875	1	1	0.89921
217	3.9369	5	5	0	6.375	-1	0	1.0997
218	3.9369	5	5	90	2.3438	-1	1	0.94092
219	3.9369	5	5	90	3.6875	-1	1	0.8659
220	3.9369	10	10	90	2.3438	1	1	0.85756
221	3.9369	10	10	0	5.0313	1	1	0.89094
222	3.9369	5	5	90	5.0313	1	1	0.85761
223	3.9369	5	5	999	5.0313	1	1	0.83259
224	3.9369	5	5	999	3.6875	-1	1	0.8739
225	3.9369	5	5	90	1	1	0	1.3159
226	3.9369	10	10	90	3.6875	1	1	0.8659
227	3.9369	10	10	0	5.0313	1	1	0.87426
228	3.9369	5	5	90	2.3438	-1	1	1.3743
229	3.9369	10	10	0	5.0313	1	1	0.83255
230	3.9369	5	5	90	3.6875	1	1	1.0743
231	3.9369	5	5	90	6.375	-1	1	0.81546
232	3.9369	10	10	0	6.375	-1	1	0.87421
233	3.9369	10	10	90	1	1	1	1.0072
234	3.9369	10	10	90	1	-1	1	0.8659
235	3.9369	5	5	0	3.6875	1	1	0.93261
236	3.9369	5	5	999	5.0313	1	1	0.96586
237	3.9369	10	10	999	3.6875	-1	1	0.82471
238	3.9369	5	5	0	2.3438	-1	1	1.2577
239	3.9369	10	10	0	5.0313	1	1	0.7742
240	3.9369	5	5	0	1	1	0	1.3076
241	3.9369	10	10	90	6.375	1	1	0.86591
242	3.9369	10	10	999	3.6875	-1	1	0.92425
243	3.9369	10	10	90	1	-1	1	0.83258
244	3.9369	10	10	0	5.0313	1	0	0.82429
245	3.9369	10	10	0	1	1	1	0.98261
246	3.9369	5	5	90	5.0313	1	1	0.91586
247	3.9369	10	10	90	2.3438	1	1	0.8659
248	3.9369	5	5	999	5.0313	-1	1	1.1321
249	3.9369	5	5	90	6.375	1	1	1.0326
250	3.9369	5	5	999	6.375	1	1	1.0909
251	3.9369	10	10	0	3.6875	1	1	0.8488
252	3.9369	10	10	90	6.375	1	1	1.0327
253	3.9369	10	10	90	2.3438	-1	1	0.88297
254	3.9369	10	10	0	2.3438	1	1	0.88215
255	3.9369	5	5	0	1	-1	1	1.5327
256	3.9369	10	10	90	2.3438	-1	1	1.1659
257	3.9369	10	10	90	3.6875	1	1	0.87424
258	3.9369	10	10	999	5.0313	-1	1	0.89925
259	3.9369	5	5	999	1	-1	0	1.2743
260	3.9369	5	5	0	2.3438	-1	0	1.3827
261	3.9369	5	5	0	1	1	1	1.0743
262	3.9369	10	10	999	2.3438	1	1	0.85756
263	3.9369	5	5	0	3.6875	1	1	1.066
264	3.9369	10	10	90	5.0313	1	1	0.87424
265	3.9369	10	10	999	5.0313	-1	1	0.80799
266	3.9369	10	10	90	6.375	-1	1	0.81591
267	3.9369	5	5	0	2.3438	-1	1	1.7155
268	3.9369	10	10	999	3.6875	-1	1	0.88305
269	3.9369	5	5	999	2.3438	-1	1	1.3956
270	3.9369	5	5	90	6.375	-1	1	0.99092
271	3.9369	10	10	0	2.3438	1	1	0.8242
272	3.9369	5	5	90	3.6875	1	1	0.87425
273	3.9369	10	10	90	3.6875	1	1	0.83296
274	3.9369	5	5	999	1	1	1	1.4586
275	3.9369	10	10	0	3.6875	1	1	0.85756
276	3.9369	10	10	90	2.3438	-1	0	0.82464
277	3.9369	5	5	0	3.6875	-1	1	0.97421
278	3.9369	5	5	0	3.6875	1	0	1.0409
279	3.9369	5	5	0	6.375	1	0	0.87428
280	3.9369	5	5	999	1	-1	0	1.5698
281	3.9369	5	5	999	3.6875	1	1	0.91595
282	3.9369	10	10	90	5.0313	-1	1	0.84133
283	3.9369	5	5	999	3.6875	1	1	0.89047
284	3.9369	10	10	999	6.375	1	1	0.8825
285	3.9369	5	5	999	3.6875	-1	1	1.0655
286	3.9369	10	10	90	2.3438	-1	1	0.866
287	3.9369	5	5	0	1	1	0	1.1993
288	3.9369	5	5	0	6.375	1	1	0.95803
289	3.9369	5	5	999	1	1	0	1.0577
290	3.9369	10	10	999	5.0313	1	1	0.88255
291	3.9369	5	5	999	6.375	-1	1	0.89132
292	3.9369	10	10	90	6.375	1	1	0.86591
293	3.9369	5	5	0	1	1	1	1.241
294	3.9369	5	5	90	2.3438	-1	0	1.316
295	3.9369	5	5	90	1	-1	1	1.3918
296	3.9369	10	10	90	3.6875	1	1	1.0164
297	3.9369	10	10	90	2.3438	-1	1	0.87425
298	3.9369	5	5	999	3.6875	-1	1	0.92388
299	3.9369	5	5	0	1	-1	0	0.9909
300	3.9369	5	5	999	3.6875	-1	1	0.97421
301	3.9369	5	5	0	5.0313	-1	1	1.6452
302	3.9369	5	5	999	3.6875	1	1	1.0827
303	3.9369	5	5	90	2.3438	-1	1	1.0909
304	3.9369	5	5	90	3.6875	1	1	0.97425
305	3.9369	5	5	0	6.375	1	1	0.91547
306	3.9369	5	5	0	1	-1	0	1.1077
307	3.9369	10	10	0	2.3438	-1	1	0.9992
308	3.9369	5	5	90	5.0313	1	1	1.0576
309	3.9369	10	10	999	6.375	1	1	0.84922
310	3.9369	5	5	999	2.3438	1	0	1.1742
311	3.9369	10	10	90	5.0313	1	1	0.84091
312	3.9369	10	10	999	2.3438	-1	1	0.91592
313	3.9369	10	10	0	1	1	1	0.84882
314	3.9369	10	10	90	3.6875	-1	1	0.92422
315	3.9369	5	5	999	1	1	1	1.008
316	3.9369	5	5	999	5.0313	-1	1	0.93256
317	3.9369	5	5	90	5.0313	1	1	0.94927
318	3.9369	10	10	90	3.6875	-1	1	0.84881
319	3.9369	10	10	999	5.0313	1	1	0.83261
320	3.9369	5	5	0	3.6875	1	1	0.96552
321	3.9369	10	10	0	3.6875	1	1	0.84089
322	3.9369	5	5	90	1	-1	0	1.0576
323	3.9369	10	10	999	1	-1	1	0.88257
324	3.9369	5	5	90	3.6875	1	1	0.99138
325	3.9369	10	10	999	2.3438	-1	1	0.84879
326	3.9369	5	5	999	1	1	1	1.2576
327	3.9369	5	5	0	3.6875	1	1	1.0326
328	3.9369	5	5	90	3.6875	1	1	0.87382
329	3.9369	10	10	999	3.6875	-1	1	0.84924
330	3.9369	10	10	90	1	-1	1	0.89881
331	3.9369	10	10	0	5.0313	-1	1	0.87424
332	3.9369	10	10	0	1	1	1	0.83215
333	3.9369	10	10	999	5.0313	-1	1	0.85755
334	3.9369	10	10	0	2.3438	-1	1	0.8488
335	3.9369	10	10	90	5.0313	-1	1	0.83256
336	3.9369	5	5	999	3.6875	-1	1	0.84883
337	3.9369	10	10	999	3.6875	-1	1	0.8659
338	3.9369	5	5	90	3.6875	1	1	0.84092
339	3.9369	5	5	90	3.6875	1	1	0.82429
340	3.9369	10	10	90	2.3438	-1	1	1.0322
341	3.9369	5	5	999	5.0313	1	1	0.89094
342	3.9369	10	10	999	3.6875	1	1	0.84094
343	3.9369	5	5	0	5.0313	-1	1	0.99088
344	3.9369	10	10	999	2.3438	1	1	0.84091
345	3.9369	10	10	999	6.375	1	1	0.85757
346	3.9369	10	10	999	1	1	0	0.8576
347	3.9369	10	10	0	3.6875	1	1	0.92422
348	3.9369	10	10	90	6.375	1	1	0.84093
349	3.9369	10	10	999	6.375	1	1	0.84087
350	3.9369	10	10	0	3.6875	-1	1	0.84088
351	3.9369	5	5	0	6.375	1	1	0.89095
352	3.9369	10	10	90	6.375	-1	1	0.86597
353	3.9369	10	10	999	1	-1	1	0.89922
354	3.9369	10	10	999	2.3438	-1	1	0.84092
355	3.9369	10	10	0	3.6875	1	1	0.74922
356	3.9369	5	5	999	3.6875	-1	1	0.87422
357	3.9369	5	5	90	6.375	-1	1	0.88253
358	3.9369	5	5	999	3.6875	1	1	0.86595
359	3.9369	10	10	90	6.375	1	1	0.82421
360	3.9369	5	5	90	5.0313	-1	1	0.91592
361	3.9369	10	10	999	3.6875	1	1	0.81594
362	3.9369	5	5	999	5.0313	-1	1	0.85757
363	3.9369	5	5	90	6.375	1	1	0.8409
364	3.9369	5	5	0	3.6875	-1	1	1.4259
365	3.9369	10	10	90	5.0313	-1	1	0.83259
366	3.9369	10	10	90	3.6875	1	1	0.79928
367	3.9369	10	10	90	1	-1	1	0.92466
368	3.9369	10	10	0	6.375	1	1	0.84881
369	3.9369	10	10	0	1	1	1	0.88252
370	3.9369	5	5	999	1	-1	1	1.5727
371	3.9369	10	10	90	5.0313	1	1	0.82426
372	3.9369	5	5	999	1	1	1	1.366
373	3.9369	10	10	90	2.3438	-1	1	0.7992
374	3.9369	10	10	90	5.0313	1	1	0.76546
375	3.9369	10	10	999	1	1	1	0.82419
376	3.9369	5	5	999	3.6875	-1	1	0.8738
377	3.9369	10	10	90	6.375	-1	1	0.91591
378	3.9369	5	5	90	1	-1	0	1.0988
379	3.9369	5	5	90	5.0313	1	1	0.94924
380	3.9369	10	10	999	5.0313	-1	1	0.84128
381	3.9369	5	5	90	1	1	1	1.291
382	3.9369	5	5	90	5.0313	1	1	1.0326
383	3.9369	5	5	0	6.375	1	0	0.9326
384	3.9369	5	5	0	1	-1	1	1.4644
385	3.9369	5	5	999	6.375	1	1	0.91596
386	3.9369	10	10	0	1	1	1	0.88257
387	3.9369	10	10	999	1	1	1	0.88257
388	3.9369	10	10	999	5.0313	1	1	0.79919
389	3.9369	5	5	0	2.3438	-1	0	1.0159
390	3.9369	10	10	90	5.0313	-1	1	0.79096
391	3.9369	10	10	0	6.375	-1	1	0.78255
392	3.9369	10	10	90	5.0313	1	1	0.82423
393	3.9369	10	10	90	2.3438	1	1	0.87466
394	3.9369	10	10	0	2.3438	-1	1	0.82422
395	3.9369	10	10	0	1	1	1	0.89092
396	3.9369	10	10	0	1	1	1	0.89048
397	3.9369	10	10	0	1	-1	1	0.91586
398	3.9369	5	5	90	1	-1	0	1.4938
399	3.9369	10	10	0	2.3438	-1	1	0.89092
400	3.9369	10	10	90	1	-1	1	0.83253
401	3.9369	10	10	999	2.3438	1	1	0.94097
402	3.9369	5	5	90	6.375	-1	1	0.84924
403	3.9369	10	10	999	2.3438	-1	1	0.89088
404	3.9369	5	5	999	6.375	1	1	0.96592
405	3.9369	5	5	0	1	1	1	1.041
406	3.9369	10	10	90	1	-1	1	0.82422
407	3.9369	5	5	90	5.0313	1	1	0.89137
408	3.9369	10	10	90	5.0313	-1	1	0.87423
409	3.9369	5	5	0	5.0313	1	1	1.2327
410	3.9369	5	5	90	2.3438	1	0	1.3659
411	3.9369	10	10	90	3.6875	1	1	0.89085
412	3.9369	5	5	90	1	-1	1	1.3239
413	3.9369	10	10	999	5.0313	-1	1	0.84924
414	3.9369	5	5	999	1	1	0	1.1576
415	3.9369	10	10	90	1	-1	1	0.89971
416	3.9369	5	5	0	1	-1	0	1.5058
417	3.9369	10	10	999	1	1	1	0.94096
418	3.9369	10	10	999	6.375	-1	1	0.92472
419	3.9369	10	10	90	2.3438	-1	1	0.89091
420	3.9369	10	10	0	1	-1	1	0.92423
421	3.9369	10	10	999	1	-1	1	0.89135
422	3.9369	10	10	90	5.0313	1	1	0.79048
423	3.9369	10	10	999	2.3438	-1	1	0.86594
424	3.9369	10	10	999	5.0313	1	1	0.84094
425	3.9369	10	10	999	1	-1	1	0.84925
426	3.9369	10	10	999	1	1	1	0.82421
427	3.9369	5	5	0	5.0313	1	1	0.8909
428	3.9369	5	5	999	6.375	-1	1	0.89921
429	3.9369	5	5	999	5.0313	-1	0	0.79091
430	3.9369	5	5	90	1	1	1	1.2326
431	3.9369	5	5	0	3.6875	1	1	1.158
432	3.9369	5	5	999	1	1	1	1.0992
433	3.9369	5	5	0	3.6875	1	1	1.0409
434	3.9369	10	10	999	1	1	1	0.91593
435	3.9369	5	5	999	2.3438	-1	1	0.99922
436	3.9369	5	5	90	2.3438	-1	1	0.90758
437	3.9369	5	5	90	1	-1	0	1.6191
438	3.9369	10	10	999	5.0313	1	1	0.87427
439	3.9369	5	5	999	5.0313	-1	1	0.89096
440	3.9369	10	10	0	5.0313	1	1	0.83259
441	3.9369	5	5	90	5.0313	1	1	0.92427
442	3.9369	10	10	0	3.6875	1	1	0.85758
443	3.9369	5	5	0	1	-1	1	0.89096
444	3.9369	10	10	90	2.3438	-1	1	0.88215
445	3.9369	10	10	999	2.3438	1	1	0.85761
446	3.9369	5	5	999	1	1	0	1.6333
447	3.9369	5	5	90	3.6875	-1	1	1.0076
448	3.9369	5	5	999	5.0313	-1	1	1.1572
449	3.9369	10	10	90	5.0313	1	1	0.8659
450	3.9369	5	5	0	2.3438	1	1	1.0742
451	3.9369	5	5	90	6.375	1	1	1.0081
452	3.9369	10	10	0	1	1	1	1.0159
453	3.9369	5	5	999	3.6875	1	1	0.87428
454	3.9369	10	10	0	2.3438	-1	1	0.82465
455	3.9369	10	10	0	5.0313	-1	1	0.96595
456	3.9369	5	5	999	2.3438	-1	1	0.84923
457	3.9369	10	10	999	3.6875	-1	1	0.84091
458	3.9369	5	5	0	6.375	-1	1	0.94926
459	3.9369	10	10	0	1	1	1	0.83252
460	3.9369	5	5	90	2.3438	1	1	0.99048
461	3.9369	10	10	90	6.375	1	1	0.89924
462	3.9369	10	10	90	3.6875	1	1	0.89096
463	3.9369	5	5	0	5.0313	-1	0	1.1747
464	3.9369	10	10	0	5.0313	-1	1	0.87419
465	3.9369	5	5	999	6.375	-1	1	0.95763
466	3.9369	5	5	0	1	1	0	1.0909
467	3.9369	5	5	0	5.0313	-1	1	0.8659
468	3.9369	5	5	999	5.0313	-1	1	1.0989
469	3.9369	5	5	90	6.375	1	1	2.0426
470	3.9369	10	10	0	3.6875	1	1	0.95758
471	3.9369	10	10	90	2.3438	1	1	0.80713
472	3.9369	5	5	90	5.0313	-1	1	0.91595
473	3.9369	5	5	0	1	-1	1	1.2827
474	3.9369	5	5	0	1	1	1	1.5933
475	3.9369	5	5	999	5.0313	1	1	0.99093
476	3.9369	5	5	0	6.375	1	1	1.1905
477	3.9369	5	5	999	1	1	0	1.2493
478	3.9369	10	10	90	6.375	-1	1	1.0242
479	3.9369	5	5	0	3.6875	-1	0	1.0247
480	3.9369	5	5	0	2.3438	-1	1	1.0488
481	3.9369	10	10	0	5.0313	-1	1	0.91589
482	3.9369	10	10	999	5.0313	1	1	0.90807
483	3.9369	10	10	0	3.6875	1	1	0.87425
484	3.9369	10	10	0	5.0313	1	1	0.86589
485	3.9369	10	10	0	6.375	1	1	0.84885
486	3.9369	5	5	0	1	1	0	0.93263
487	3.9369	10	10	999	6.375	1	1	0.84923
488	3.9369	5	5	999	1	-1	1	1.1993
489	3.9369	10	10	999	6.375	-1	1	0.86591
490	3.9369	10	10	90	6.375	1	1	0.80755
491	3.9369	10	10	0	2.3438	1	1	0.84924
492	3.9369	10	10	999	6.375	1	1	0.84923
493	3.9369	5	5	90	5.0313	1	1	0.87427
494	3.9369	5	5	0	1	-1	0	0.88248
495	3.9369	5	5	90	5.0313	-1	1	0.85765
496	3.9369	10	10	999	6.375	1	1	0.87422
497	3.9369	5	5	90	3.6875	-1	1	0.9413
498	3.9369	5	5	90	6.375	1	1	0.89876
499	3.9369	5	5	90	3.6875	1	1	0.89929
500	3.9369	10	10	0	2.3438	1	1	0.87434
501	3.9369	10	10	0	1	-1	1	0.95758
502	3.9369	10	10	0	5.0313	-1	1	0.84924
503	3.9369	10	10	0	5.0313	-1	1	0.85804
504	3.9369	10	10	999	1	-1	1	0.94928
505	3.9369	5	5	0	1	1	1	1.0242
506	3.9369	5	5	90	2.3438	-1	1	1.091
507	3.9369	5	5	90	1	1	1	1.0159
508	3.9369	5	5	0	3.6875	-1	1	1.0326
509	3.9369	10	10	999	3.6875	-1	1	0.89093
510	3.9369	10	10	90	2.3438	1	1	0.89924
511	3.9369	5	5	999	1	1	0	1.6625
512	3.9369	10	10	90	1	1	1	1.1073
513	3.9369	10	10	90	2.3438	-1	1	0.86594
514	3.9369	5	5	90	5.0313	-1	1	1.0909
515	3.9369	5	5	999	6.375	-1	1	0.88214
516	3.9369	5	5	90	1	1	1	1.0243
517	3.9369	5	5	90	6.375	-1	1	1.0909
518	3.9369	10	10	90	1	-1	1	1.0243
519	3.9369	10	10	90	2.3438	-1	1	0.91591
520	3.9369	5	5	90	3.6875	-1	1	1.0492
521	3.9369	10	10	999	1	-1	1	0.98218
522	3.9369	10	10	0	2.3438	-1	1	0.8659
523	3.9369	5	5	90	2.3438	1	1	1.2076
524	3.9369	10	10	999	6.375	-1	1	0.84089
525	3.9369	10	10	999	6.375	1	0	0.85753
526	3.9369	5	5	90	6.375	-1	1	1.1072
527	3.9369	10	10	90	1	1	1	0.80754
528	3.9369	10	10	999	1	1	1	0.94918
529	3.9369	10	10	0	5.0313	-1	0	0.81593
530	3.9369	5	5	0	6.375	-1	1	1.0909
531	3.9369	5	5	999	3.6875	-1	1	1.0155
532	3.9369	10	10	0	3.6875	-1	1	1.2743
533	3.9369	5	5	0	5.0313	1	1	0.93256
534	3.9369	5	5	90	6.375	-1	1	0.9076
535	3.9369	5	5	999	5.0313	1	1	0.86632
536	3.9369	5	5	0	2.3438	-1	0	0.89969
537	3.9369	5	5	999	5.0313	-1	1	0.94099
538	3.9369	10	10	0	6.375	1	1	0.86633
539	3.9369	10	10	999	5.0313	1	1	0.89881
540	3.9369	5	5	0	3.6875	-1	1	0.91595
541	3.9369	10	10	999	6.375	-1	1	0.82383
542	3.9369	5	5	90	3.6875	-1	1	0.90751
543	3.9369	5	5	999	6.375	-1	1	0.85713
544	3.9369	10	10	0	1	-1	1	0.96591
545	3.9369	10	10	0	2.3438	1	1	0.91547
546	3.9369	10	10	999	6.375	-1	1	0.81586
547	3.9369	10	10	999	3.6875	1	1	0.82382
548	3.9369	5	5	90	6.375	-1	1	0.88258
549	3.9369	5	5	90	2.3438	1	1	0.94094
550	3.9369	10	10	999	1	-1	1	0.94924
551	3.9369	5	5	999	6.375	1	1	1.058
552	3.9369	5	5	999	5.0313	-1	1	0.91545
553	3.9369	10	10	0	6.375	-1	0	1.0159
554	3.9369	10	10	90	3.6875	-1	0	0.94879
555	3.9369	10	10	90	2.3438	-1	0	0.96582
556	3.9369	10	10	90	3.6875	1	1	1.0243
557	3.9369	10	10	0	2.3438	1	1	0.97382
558	3.9369	5	5	90	5.0313	-1	1	1.0659
559	3.9369	5	5	999	2.3438	1	1	1.0742
560	3.9369	5	5	0	5.0313	-1	1	1.1909
561	3.9369	5	5	90	3.6875	1	1	1.1826
562	3.9369	5	5	90	2.3438	-1	1	1.0826
563	3.9369	5	5	0	5.0313	-1	1	0.95798
564	3.9369	10	10	999	6.375	1	1	0.9408
565	3.9369	5	5	0	5.0313	-1	1	0.84964
566	3.9369	5	5	0	5.0313	-1	1	2.3439
567	3.9369	10	10	999	5.0313	-1	1	1.1993
568	3.9369	5	5	90	1	-1	0	1.5429
569	3.9369	5	5	0	2.3438	-1	0	1.3898
570	3.9369	5	5	90	6.375	1	1	1.116
571	3.9369	5	5	0	2.3438	-1	1	2.0836
572	3.9369	5	5	999	1	-1	1	0.90761
573	3.9369	5	5	0	3.6875	-1	0	0.87423
574	3.9369	5	5	0	6.375	-1	1	0.84881
575	3.9369	10	10	90	6.375	-1	1	0.92428
576	3.9369	10	10	999	6.375	-1	1	0.82384
577	3.9369	10	10	90	6.375	1	1	0.80757
578	3.9369	10	10	0	6.375	1	1	0.82423
579	3.9369	10	10	999	5.0313	-1	1	0.97427
580	3.9369	10	10	0	6.375	-1	1	0.92425
581	3.9369	10	10	90	1	-1	1	0.88255
582	3.9369	10	10	90	3.6875	-1	1	1.083
583	3.9369	10	10	0	6.375	1	0	0.93217
584	3.9369	10	10	0	5.0313	-1	1	1.1242
585	3.9369	5	5	90	1	1	1	1.4936
586	3.9369	5	5	999	6.375	-1	1	0.85753
587	3.9369	5	5	90	5.0313	1	1	1.0072
588	3.9369	10	10	999	1	1	1	0.86591
589	3.9369	10	10	999	5.0313	1	1	0.84923
590	3.9369	5	5	999	6.375	-1	1	0.86589
591	3.9369	5	5	999	5.0313	-1	1	0.87425
592	3.9369	5	5	90	5.0313	-1	1	0.88264
593	3.9369	10	10	90	6.375	-1	0	0.74925
594	3.9369	10	10	0	5.0313	1	1	0.87419
595	3.9369	5	5	999	1	-1	1	0.86552
596	3.9369	5	5	999	2.3438	-1	0	1.0159
597	3.9369	10	10	0	2.3438	1	1	0.8909
598	3.9369	5	5	0	6.375	1	1	0.883
599	3.9369	5	5	90	3.6875	1	1	1.3577
600	3.9369	10	10	999	5.0313	1	1	0.92425
