# Supplementary material for: Temporal Integration of Motion Streaks in Migraine
Source: Vision (Basel). 2018 Jul 13;2(3):27. doi: 10.3390/vision2030027 (PMC6836222; doi:10.3390/vision2030027)
Supplement: Supplementary file 1 [file vision-02-00027-s001.zip › supplementary information/results/resultsObs30/allResponsesObs30.txt]

1	7.1142	10	10	999	6.375	-1	1	1.1437
2	7.1142	10	10	0	1	1	0	1.8261
3	7.1142	10	10	0	6.375	-1	1	1.0594
4	7.1142	10	10	999	5.0313	1	1	1.1047
5	7.1142	10	10	999	2.3438	-1	1	1.1047
6	7.1142	5	5	0	6.375	-1	0	1.4344
7	7.1142	5	5	999	2.3438	-1	1	1.9643
8	7.1142	10	10	90	5.0313	1	1	1.1871
9	7.1142	5	5	0	1	-1	1	1.9232
10	7.1142	10	10	999	5.0313	-1	1	1.1635
11	7.1142	10	10	0	5.0313	-1	1	1.1283
12	7.1142	5	5	90	5.0313	1	1	1.3935
13	7.1142	10	10	0	2.3438	1	1	1.1753
14	7.1142	10	10	90	5.0313	-1	1	1.0459
15	7.1142	5	5	0	5.0313	1	1	1.5378
16	7.1142	10	10	0	6.375	1	1	1.2694
17	7.1142	10	10	90	5.0313	1	0	1.6781
18	7.1142	10	10	999	3.6875	1	1	1.1753
19	7.1142	10	10	999	2.3438	-1	1	1.0812
20	7.1142	10	10	999	3.6875	1	1	1.1517
21	7.1142	5	5	90	3.6875	-1	0	2.7636
22	7.1142	5	5	90	2.3438	1	0	1.587
23	7.1142	10	10	90	2.3438	1	1	1.2223
24	7.1142	10	10	90	1	-1	1	1.4115
25	7.1142	10	10	999	5.0313	1	1	1.0813
26	7.1142	10	10	90	6.375	-1	1	1.1635
27	7.1142	10	10	0	5.0313	1	1	1.1988
28	7.1142	10	10	999	2.3438	-1	1	1.0341
29	7.1142	5	5	999	1	1	1	1.5369
30	7.1142	5	5	90	3.6875	-1	1	2.6164
31	7.1142	10	10	999	5.0313	-1	1	1.2576
32	7.1142	10	10	999	2.3438	1	1	1.1282
33	7.1142	5	5	0	6.375	-1	0	2.6306
34	7.1142	10	10	999	2.3438	-1	1	1.1988
35	7.1142	5	5	999	6.375	-1	0	1.566
36	7.1142	10	10	90	5.0313	-1	1	1.1753
37	7.1142	5	5	0	5.0313	1	1	1.7288
38	7.1142	10	10	90	6.375	1	1	1.093
39	7.1142	5	5	999	5.0313	1	1	2.7904
40	7.1142	10	10	0	6.375	1	1	1.1283
41	7.1142	5	5	999	3.6875	-1	0	1.5144
42	7.1142	5	5	90	1	-1	0	1.2694
43	7.1142	5	5	0	1	-1	1	1.4462
44	7.1142	5	5	90	3.6875	-1	0	1.6472
45	7.1142	10	10	0	3.6875	-1	1	1.093
46	7.1142	10	10	0	3.6875	-1	1	1.0577
47	7.1142	5	5	0	2.3438	-1	1	1.7793
48	7.1142	10	10	90	2.3438	1	1	1.1283
49	7.1142	10	10	999	3.6875	1	1	1.5587
50	7.1142	10	10	0	1	-1	1	1.5579
51	7.1142	5	5	0	6.375	1	1	1.637
52	7.1142	5	5	90	3.6875	1	0	1.9861
53	7.1142	5	5	0	1	-1	1	1.5336
54	7.1142	10	10	999	1	1	1	1.0577
55	7.1142	5	5	90	5.0313	-1	1	1.2341
56	7.1142	10	10	999	3.6875	-1	1	1.0817
57	7.1142	5	5	999	6.375	-1	1	1.6435
58	7.1142	10	10	0	3.6875	-1	0	1.3725
59	7.1142	10	10	999	1	-1	1	1.0694
60	7.1142	10	10	999	6.375	-1	1	0.95183
61	7.1142	10	10	0	6.375	-1	1	1.0812
62	7.1142	10	10	90	5.0313	-1	1	1.14
63	7.1142	10	10	999	5.0313	1	1	1.0459
64	7.1142	5	5	999	2.3438	-1	1	1.39
65	7.1142	10	10	999	5.0313	-1	1	1.0342
66	7.1142	5	5	999	5.0313	1	1	2.4971
67	7.1142	10	10	999	1	1	1	1.0577
68	7.1142	5	5	90	6.375	1	0	1.7138
69	7.1142	5	5	999	6.375	-1	0	2.3373
70	7.1142	5	5	0	6.375	1	1	1.7164
71	7.1142	10	10	90	3.6875	-1	1	1.1518
72	7.1142	10	10	90	3.6875	-1	1	1.0459
73	7.1142	10	10	0	2.3438	-1	0	1.6589
74	7.1142	5	5	0	1	-1	1	1.5282
75	7.1142	5	5	90	6.375	1	1	2.9508
76	7.1142	10	10	0	2.3438	-1	1	1.9982
77	7.1142	10	10	999	1	1	1	2.2995
78	7.1142	5	5	90	5.0313	1	1	1.9336
79	7.1142	10	10	90	6.375	-1	1	1.0695
80	7.1142	5	5	90	2.3438	-1	1	1.7582
81	7.1142	5	5	90	2.3438	-1	0	1.8693
82	7.1142	10	10	0	2.3438	-1	1	1.1636
83	7.1142	5	5	999	1	-1	1	2.911
84	7.1142	5	5	0	3.6875	1	0	2.3619
85	7.1142	5	5	90	5.0313	1	1	3.8054
86	7.1142	10	10	0	2.3438	-1	1	1.1286
87	7.1142	10	10	90	5.0313	1	1	1.0812
88	7.1142	10	10	0	1	-1	1	1.6186
89	7.1142	5	5	999	6.375	1	0	1.0812
90	7.1142	5	5	90	2.3438	1	1	1.5616
91	7.1142	5	5	90	2.3438	1	0	1.3047
92	7.1142	10	10	999	3.6875	1	1	0.97537
93	7.1142	5	5	0	2.3438	1	1	1.1518
94	7.1142	5	5	999	3.6875	1	0	1.5798
95	7.1142	10	10	999	1	1	1	1.0463
96	7.1142	5	5	0	1	-1	0	1.3657
97	7.1142	10	10	0	1	-1	1	1.0111
98	7.1142	5	5	0	3.6875	-1	0	1.677
99	7.1142	10	10	90	1	-1	0	1.4672
100	7.1142	5	5	999	5.0313	-1	0	1.2458
101	7.1142	5	5	0	3.6875	-1	1	1.5863
102	7.1142	5	5	90	2.3438	-1	0	1.093
103	7.1142	10	10	999	6.375	-1	1	0.94003
104	7.1142	5	5	0	5.0313	-1	0	1.5038
105	7.1142	5	5	999	3.6875	-1	1	1.2811
106	7.1142	10	10	0	1	-1	0	2.085
107	7.1142	5	5	0	6.375	1	0	1.623
108	7.1142	5	5	90	2.3438	-1	1	1.8396
109	7.1142	5	5	90	6.375	1	0	1.046
110	7.1142	5	5	0	1	-1	1	1.3936
111	7.1142	10	10	999	3.6875	1	1	1.14
112	7.1142	5	5	999	5.0313	-1	0	1.5468
113	7.1142	5	5	999	5.0313	1	1	1.4232
114	7.1142	10	10	0	6.375	-1	1	1.0341
115	7.1142	5	5	90	2.3438	-1	0	2.1843
116	7.1142	5	5	0	5.0313	1	1	2.6284
117	7.1142	5	5	0	6.375	-1	0	2.1614
118	7.1142	5	5	90	1	-1	1	1.5249
119	7.1142	5	5	0	5.0313	1	0	1.5235
120	7.1142	5	5	90	2.3438	1	1	1.8825
121	7.1142	5	5	90	1	1	0	2.5679
122	7.1142	5	5	999	3.6875	-1	1	2.7968
123	7.1142	10	10	90	1	1	0	2.3011
124	7.1142	5	5	0	5.0313	-1	0	2.2834
125	7.1142	10	10	999	2.3438	-1	0	2.1866
126	7.1142	5	5	0	5.0313	1	0	1.9747
127	7.1142	10	10	0	6.375	1	1	1.1047
128	7.1142	10	10	0	3.6875	-1	1	2.2445
129	7.1142	5	5	999	2.3438	-1	0	2.6069
130	7.1142	10	10	0	3.6875	-1	1	1.0107
131	7.1142	5	5	90	1	-1	1	2.1755
132	7.1142	10	10	0	3.6875	-1	1	1.2106
133	7.1142	10	10	999	5.0313	1	1	0.96361
134	7.1142	10	10	90	2.3438	-1	1	1.2106
135	7.1142	5	5	90	1	1	0	1.9562
136	7.1142	10	10	90	1	1	1	1.5592
137	7.1142	10	10	0	5.0313	1	1	0.97541
138	7.1142	5	5	999	1	-1	1	2.0434
139	7.1142	5	5	0	1	1	0	1.5565
140	7.1142	5	5	90	1	-1	1	1.2929
141	7.1142	5	5	90	5.0313	1	1	1.4699
142	7.1142	5	5	999	1	-1	0	1.1517
143	7.1142	5	5	90	1	-1	1	1.5993
144	7.1142	10	10	90	3.6875	-1	1	1.2816
145	7.1142	5	5	999	5.0313	-1	1	2.5297
146	7.1142	10	10	999	5.0313	-1	1	0.95216
147	7.1142	5	5	0	5.0313	1	1	1.6969
148	7.1142	10	10	999	5.0313	1	1	1.0107
149	7.1142	5	5	0	2.3438	-1	0	2.6562
150	7.1142	5	5	999	3.6875	-1	0	2.211
151	7.1142	10	10	90	5.0313	-1	1	0.94005
152	7.1142	10	10	90	6.375	-1	1	1.0459
153	7.1142	5	5	999	3.6875	-1	1	1.8125
154	7.1142	5	5	0	3.6875	-1	0	1.6088
155	7.1142	10	10	999	2.3438	1	1	1.0224
156	7.1142	5	5	90	6.375	1	0	1.7786
157	7.1142	5	5	90	5.0313	-1	1	1.5905
158	7.1142	10	10	0	3.6875	-1	1	1.0577
159	7.1142	10	10	0	1	-1	0	2.2713
160	7.1142	10	10	0	1	-1	1	1.0459
161	7.1142	5	5	999	2.3438	-1	0	2.0631
162	7.1142	10	10	999	2.3438	1	1	1.0228
163	7.1142	5	5	90	3.6875	-1	1	2.3623
164	7.1142	10	10	999	6.375	-1	1	0.92825
165	7.1142	5	5	0	6.375	1	0	1.4255
166	7.1142	10	10	999	6.375	1	1	0.98717
167	7.1142	10	10	0	6.375	-1	1	0.97539
168	7.1142	10	10	90	1	1	1	2.0982
169	7.1142	5	5	999	5.0313	1	0	1.6056
170	7.1142	10	10	999	1	1	1	0.97535
171	7.1142	5	5	999	3.6875	1	0	2.208
172	7.1142	5	5	0	5.0313	1	1	1.5884
173	7.1142	10	10	90	3.6875	-1	1	0.98716
174	7.1142	10	10	90	6.375	-1	1	1.0459
175	7.1142	5	5	90	3.6875	1	1	1.4288
176	7.1142	10	10	0	3.6875	1	0	1.2458
177	7.1142	10	10	90	2.3438	1	1	1.4264
178	7.1142	5	5	999	2.3438	1	0	1.6523
179	7.1142	10	10	90	1	-1	1	1.269
180	7.1142	5	5	0	2.3438	1	0	1.7308
181	7.1142	5	5	90	3.6875	-1	0	1.1753
182	7.1142	5	5	999	2.3438	-1	1	2.0863
183	7.1142	5	5	0	6.375	1	1	2.2921
184	7.1142	10	10	90	6.375	1	1	0.99887
185	7.1142	10	10	90	6.375	1	1	1.0223
186	7.1142	5	5	999	3.6875	-1	1	1.9636
187	7.1142	5	5	999	3.6875	1	0	1.2576
188	7.1142	5	5	90	2.3438	1	1	1.4254
189	7.1142	10	10	0	3.6875	1	1	1.1283
190	7.1142	5	5	90	3.6875	1	0	0.99889
191	7.1142	5	5	999	2.3438	-1	1	1.7174
192	7.1142	5	5	999	2.3438	-1	0	1.2224
193	7.1142	10	10	90	1	1	1	1.1047
194	7.1142	10	10	0	5.0313	1	1	1.0342
195	7.1142	5	5	999	6.375	1	1	1.4619
196	7.1142	10	10	0	2.3438	-1	1	1.2107
197	7.1142	10	10	0	2.3438	1	1	1.0341
198	7.1142	10	10	0	1	1	1	1.1047
199	7.1142	5	5	90	2.3438	-1	0	1.4183
200	7.1142	10	10	999	3.6875	1	1	1.0694
201	7.1142	10	10	0	5.0313	-1	1	0.95179
202	7.1142	5	5	90	6.375	1	0	1.3603
203	7.1142	10	10	999	6.375	-1	1	0.97538
204	7.1142	10	10	0	6.375	-1	1	0.94004
205	7.1142	10	10	90	1	1	0	1.0224
206	7.1142	10	10	0	1	1	0	1.4636
207	7.1142	10	10	90	3.6875	-1	0	0.85817
208	7.1142	10	10	999	1	-1	1	1.0577
209	7.1142	5	5	90	6.375	-1	1	1.2811
210	7.1142	10	10	999	3.6875	1	1	0.9048
211	7.1142	5	5	999	3.6875	1	0	1.0577
212	7.1142	10	10	0	3.6875	-1	1	0.99886
213	7.1142	10	10	999	3.6875	-1	1	1.0694
214	7.1142	5	5	0	3.6875	-1	0	1.4865
215	7.1142	10	10	0	2.3438	-1	1	0.99887
216	7.1142	5	5	0	5.0313	1	1	3.3725
217	7.1142	5	5	999	1	-1	1	1.4898
218	7.1142	5	5	0	3.6875	-1	1	1.5156
219	7.1142	10	10	999	3.6875	1	1	1.0341
220	7.1142	10	10	90	1	1	0	1.3047
221	7.1142	10	10	999	1	-1	1	1.0224
222	7.1142	5	5	999	1	-1	1	1.0106
223	7.1142	10	10	999	6.375	1	1	0.88119
224	7.1142	5	5	90	3.6875	1	0	1.0224
225	7.1142	5	5	90	2.3438	-1	1	0.96359
226	7.1142	5	5	90	6.375	1	1	1.1282
227	7.1142	10	10	999	1	-1	1	0.96407
228	7.1142	5	5	0	6.375	1	1	1.9841
229	7.1142	5	5	0	5.0313	1	0	1.1047
230	7.1142	5	5	90	5.0313	1	1	1.8181
231	7.1142	5	5	90	1	1	0	1.3627
232	7.1142	5	5	999	6.375	1	1	1.6032
233	7.1142	10	10	90	6.375	-1	1	0.94006
234	7.1142	5	5	999	2.3438	-1	1	1.1636
235	7.1142	5	5	999	6.375	1	0	1.1753
236	7.1142	10	10	0	5.0313	1	1	0.86945
237	7.1142	10	10	999	3.6875	1	1	0.92833
238	7.1142	10	10	0	2.3438	1	1	1.0224
239	7.1142	5	5	999	2.3438	-1	1	1.3307
240	7.1142	5	5	999	5.0313	-1	1	1.4826
241	7.1142	10	10	0	3.6875	-1	1	0.98719
242	7.1142	10	10	0	2.3438	1	1	0.90477
243	7.1142	5	5	999	2.3438	-1	1	1.0577
244	7.1142	5	5	999	5.0313	1	0	1.1518
245	7.1142	5	5	999	6.375	1	0	1.4271
246	7.1142	10	10	90	1	-1	1	1.14
247	7.1142	10	10	999	6.375	-1	1	0.89306
248	7.1142	10	10	0	5.0313	1	1	0.85771
249	7.1142	5	5	90	6.375	-1	0	1.0224
250	7.1142	5	5	0	3.6875	-1	1	1.1636
251	7.1142	10	10	90	2.3438	1	1	1.0464
252	7.1142	10	10	999	3.6875	-1	1	0.95184
253	7.1142	5	5	0	5.0313	-1	0	1.2929
254	7.1142	10	10	90	5.0313	-1	1	1.0111
255	7.1142	10	10	999	5.0313	1	1	0.91652
256	7.1142	5	5	0	6.375	-1	1	1.1518
257	7.1142	10	10	90	3.6875	-1	1	0.9048
258	7.1142	5	5	90	6.375	-1	0	1.2459
259	7.1142	10	10	0	5.0313	1	1	0.95181
260	7.1142	5	5	999	2.3438	1	0	2.4572
261	7.1142	5	5	0	3.6875	1	0	1.0577
262	7.1142	10	10	90	1	-1	1	1.0459
263	7.1142	10	10	999	2.3438	1	1	0.96359
264	7.1142	5	5	999	1	-1	0	1.0107
265	7.1142	5	5	90	5.0313	1	0	0.91654
266	7.1142	5	5	90	5.0313	-1	0	1.1047
267	7.1142	5	5	999	3.6875	-1	0	1.0695
268	7.1142	10	10	999	6.375	1	1	0.98711
269	7.1142	10	10	90	1	-1	1	1.1283
270	7.1142	10	10	90	2.3438	-1	1	1.0817
271	7.1142	5	5	999	5.0313	-1	0	1.2694
272	7.1142	5	5	90	6.375	-1	1	1.4274
273	7.1142	10	10	0	5.0313	-1	1	1.0342
274	7.1142	5	5	0	6.375	-1	0	0.90491
275	7.1142	5	5	0	6.375	1	0	1.1753
276	7.1142	5	5	0	6.375	-1	1	1.2458
277	7.1142	5	5	90	6.375	-1	0	1.5791
278	7.1142	10	10	999	2.3438	1	1	0.92838
279	7.1142	10	10	90	5.0313	1	1	0.99888
280	7.1142	5	5	90	5.0313	-1	0	1.1165
281	7.1142	10	10	90	6.375	-1	1	0.89348
282	7.1142	10	10	90	3.6875	1	1	0.88127
283	7.1142	10	10	999	6.375	1	1	0.98709
284	7.1142	5	5	0	3.6875	-1	1	0.94006
285	7.1142	10	10	999	5.0313	1	1	0.90482
286	7.1142	10	10	999	2.3438	-1	1	0.96359
287	7.1142	10	10	0	5.0313	1	1	1.1048
288	7.1142	5	5	0	5.0313	-1	1	0.91645
289	7.1142	5	5	0	3.6875	1	0	1.3932
290	7.1142	10	10	0	2.3438	1	1	1.0107
291	7.1142	10	10	999	3.6875	1	1	0.94009
292	7.1142	10	10	0	5.0313	1	1	0.89299
293	7.1142	5	5	999	3.6875	-1	1	1.1871
294	7.1142	10	10	90	2.3438	-1	1	1.1518
295	7.1142	10	10	90	5.0313	-1	1	1.3441
296	7.1142	5	5	90	1	1	0	1.335
297	7.1142	5	5	0	1	-1	1	1.3046
298	7.1142	10	10	90	2.3438	1	1	1.0694
299	7.1142	10	10	0	5.0313	1	1	1.0224
300	7.1142	10	10	0	3.6875	-1	1	0.98708
301	7.1142	5	5	999	5.0313	-1	0	1.5476
302	7.1142	5	5	999	1	-1	1	1.3959
303	7.1142	10	10	90	1	-1	1	1.0929
304	7.1142	5	5	90	1	-1	0	1.2576
305	7.1142	10	10	0	6.375	-1	1	0.95181
306	7.1142	5	5	999	2.3438	1	0	1.8758
307	7.1142	5	5	0	2.3438	1	0	1.5978
308	7.1142	10	10	0	6.375	-1	1	1.0342
309	7.1142	5	5	999	2.3438	1	1	1.1871
310	7.1142	10	10	0	3.6875	-1	1	1.0816
311	7.1142	10	10	90	1	-1	1	1.0812
312	7.1142	10	10	0	1	-1	1	1.1047
313	7.1142	10	10	999	5.0313	1	1	0.98714
314	7.1142	5	5	0	6.375	1	0	1.3047
315	7.1142	10	10	90	5.0313	-1	1	1.0228
316	7.1142	10	10	90	1	1	1	1.6572
317	7.1142	10	10	0	3.6875	1	1	1.1168
318	7.1142	10	10	90	2.3438	-1	1	0.97531
319	7.1142	5	5	999	5.0313	1	1	1.6857
320	7.1142	10	10	999	1	-1	1	1.1046
321	7.1142	10	10	999	2.3438	1	1	0.91698
322	7.1142	5	5	90	6.375	1	0	1.2577
323	7.1142	5	5	0	3.6875	1	0	1.4201
324	7.1142	5	5	90	1	1	0	1.5326
325	7.1142	5	5	999	3.6875	-1	0	1.5407
326	7.1142	10	10	90	3.6875	1	1	0.98703
327	7.1142	10	10	999	5.0313	-1	1	0.95184
328	7.1142	10	10	90	1	-1	1	1.1988
329	7.1142	10	10	90	2.3438	-1	1	1.0459
330	7.1142	5	5	0	1	-1	1	1.4133
331	7.1142	5	5	999	3.6875	-1	0	1.691
332	7.1142	5	5	0	2.3438	-1	0	1.2341
333	7.1142	5	5	90	2.3438	-1	0	1.8462
334	7.1142	5	5	999	6.375	-1	1	1.5363
335	7.1142	5	5	90	3.6875	-1	0	1.5952
336	7.1142	5	5	0	2.3438	-1	0	2.0111
337	7.1142	10	10	999	2.3438	1	1	1.0342
338	7.1142	10	10	90	2.3438	-1	1	1.2694
339	7.1142	5	5	90	3.6875	-1	1	1.3519
340	7.1142	10	10	999	3.6875	-1	1	0.99886
341	7.1142	10	10	0	2.3438	1	0	1.4122
342	7.1142	10	10	999	6.375	-1	1	0.9989
343	7.1142	10	10	0	3.6875	1	0	1.0813
344	7.1142	5	5	0	1	1	1	1.3282
345	7.1142	5	5	90	2.3438	-1	1	1.1517
346	7.1142	10	10	0	6.375	1	1	0.9871
347	7.1142	5	5	0	3.6875	1	0	1.1984
348	7.1142	10	10	0	5.0313	-1	1	0.99923
349	7.1142	10	10	0	1	-1	1	1.2106
350	7.1142	5	5	90	1	1	1	1.3307
351	7.1142	5	5	0	5.0313	-1	1	1.6776
352	7.1142	10	10	0	2.3438	-1	1	1.14
353	7.1142	10	10	0	1	-1	1	1.4142
354	7.1142	10	10	0	3.6875	-1	1	0.9871
355	7.1142	10	10	0	1	1	1	0.92829
356	7.1142	5	5	999	1	1	0	1.4063
357	7.1142	10	10	90	5.0313	1	1	0.90521
358	7.1142	10	10	0	3.6875	1	1	1.14
359	7.1142	5	5	999	1	1	1	1.1523
360	7.1142	10	10	0	2.3438	-1	1	0.8931
361	7.1142	5	5	90	2.3438	-1	0	1.4822
362	7.1142	10	10	0	2.3438	1	1	1.0694
363	7.1142	5	5	0	1	1	0	1.1282
364	7.1142	5	5	0	2.3438	1	0	1.2576
365	7.1142	5	5	0	6.375	-1	1	1.6059
366	7.1142	5	5	90	2.3438	-1	0	1.2459
367	7.1142	10	10	0	5.0313	1	1	1.2228
368	7.1142	5	5	90	6.375	1	0	1.1287
369	7.1142	5	5	999	6.375	-1	0	1.5
370	7.1142	5	5	999	1	-1	0	1.1989
371	7.1142	10	10	90	6.375	1	1	1.0224
372	7.1142	10	10	0	2.3438	1	1	0.92826
373	7.1142	10	10	999	2.3438	-1	1	1.0341
374	7.1142	10	10	0	6.375	1	1	0.95181
375	7.1142	5	5	90	1	1	0	1.2106
376	7.1142	10	10	90	2.3438	-1	1	1.2811
377	7.1142	10	10	90	5.0313	1	1	1.0342
378	7.1142	10	10	90	2.3438	1	1	0.98704
379	7.1142	10	10	90	2.3438	-1	1	0.91654
380	7.1142	5	5	0	1	1	1	1.1635
381	7.1142	5	5	0	2.3438	1	0	1.0693
382	7.1142	5	5	999	3.6875	-1	1	1.1517
383	7.1142	10	10	0	3.6875	1	1	0.89302
384	7.1142	5	5	90	5.0313	-1	1	1.0459
385	7.1142	5	5	90	5.0313	1	0	1.2689
386	7.1142	5	5	90	6.375	-1	0	0.92874
387	7.1142	10	10	999	6.375	-1	1	0.98711
388	7.1142	10	10	999	3.6875	-1	1	0.89306
389	7.1142	10	10	90	5.0313	1	1	1.0812
390	7.1142	5	5	999	3.6875	1	0	1.1635
391	7.1142	10	10	90	6.375	1	1	0.86951
392	7.1142	5	5	0	6.375	-1	1	0.98706
393	7.1142	5	5	90	6.375	-1	1	1.0576
394	7.1142	10	10	0	6.375	-1	1	1.0106
395	7.1142	10	10	999	6.375	1	1	0.94004
396	7.1142	5	5	0	2.3438	-1	1	1.0342
397	7.1142	10	10	999	1	1	1	0.99888
398	7.1142	10	10	0	2.3438	1	1	0.96358
399	7.1142	5	5	90	2.3438	1	1	1.1635
400	7.1142	5	5	90	2.3438	1	1	1.1282
401	7.1142	5	5	999	2.3438	1	0	1.1047
402	7.1142	5	5	0	1	-1	0	1.1518
403	7.1142	10	10	0	1	1	1	1.5531
404	7.1142	10	10	90	3.6875	1	1	1.0578
405	7.1142	10	10	0	6.375	-1	1	0.81073
406	7.1142	5	5	90	2.3438	-1	1	1.1165
407	7.1142	5	5	999	1	1	1	1.1399
408	7.1142	5	5	90	5.0313	-1	1	1.2459
409	7.1142	10	10	90	1	1	1	1.3411
410	7.1142	10	10	0	1	1	1	1.0342
411	7.1142	5	5	999	6.375	1	0	1.1047
412	7.1142	5	5	90	1	-1	1	1.1517
413	7.1142	5	5	0	3.6875	-1	0	1.0812
414	7.1142	10	10	999	1	-1	1	1.2458
415	7.1142	5	5	999	1	1	1	1.1988
416	7.1142	5	5	0	5.0313	1	0	1.0346
417	7.1142	5	5	0	1	-1	0	1.3379
418	7.1142	5	5	999	2.3438	1	0	1.374
419	7.1142	10	10	999	1	-1	1	0.92833
420	7.1142	5	5	0	3.6875	1	0	1.3815
421	7.1142	10	10	0	1	-1	1	1.2812
422	7.1142	10	10	90	2.3438	1	1	1.4111
423	7.1142	5	5	0	2.3438	1	0	1.1871
424	7.1142	5	5	999	5.0313	1	1	1.0813
425	7.1142	10	10	90	6.375	1	1	0.9165
426	7.1142	5	5	999	1	-1	1	1.269
427	7.1142	5	5	90	3.6875	1	1	1.0934
428	7.1142	10	10	999	3.6875	-1	1	0.95226
429	7.1142	5	5	0	1	-1	0	1.334
430	7.1142	10	10	0	6.375	-1	1	0.89302
431	7.1142	5	5	999	3.6875	1	0	1.0695
432	7.1142	5	5	999	1	1	0	1.2341
433	7.1142	5	5	999	1	1	0	1.6489
434	7.1142	10	10	90	2.3438	1	1	0.95222
435	7.1142	5	5	999	5.0313	1	1	1.0459
436	7.1142	5	5	90	5.0313	1	0	1.719
437	7.1142	10	10	999	2.3438	1	1	0.92827
438	7.1142	10	10	0	3.6875	-1	1	0.94007
439	7.1142	10	10	90	6.375	1	1	0.98713
440	7.1142	10	10	90	3.6875	-1	1	0.92831
441	7.1142	5	5	999	2.3438	1	1	0.97537
442	7.1142	5	5	999	1	1	0	1.0223
443	7.1142	5	5	999	6.375	1	1	1.093
444	7.1142	5	5	90	3.6875	-1	1	1.1753
445	7.1142	5	5	90	5.0313	1	1	1.2346
446	7.1142	10	10	90	5.0313	1	1	1.0698
447	7.1142	5	5	90	5.0313	-1	1	1.093
448	7.1142	10	10	999	3.6875	-1	1	0.95183
449	7.1142	10	10	0	5.0313	-1	1	0.91649
450	7.1142	10	10	999	5.0313	-1	1	0.94009
451	7.1142	10	10	0	5.0313	-1	1	0.99885
452	7.1142	10	10	90	3.6875	1	1	1.0223
453	7.1142	5	5	90	6.375	1	0	1.093
454	7.1142	10	10	999	1	-1	1	0.97531
455	7.1142	5	5	999	6.375	1	0	1.1988
456	7.1142	5	5	0	3.6875	1	0	0.99887
457	7.1142	5	5	999	5.0313	1	1	1.1518
458	7.1142	5	5	90	2.3438	1	1	1.1522
459	7.1142	5	5	999	2.3438	-1	1	1.1518
460	7.1142	5	5	0	2.3438	-1	1	1.0699
461	7.1142	5	5	0	1	1	0	1.2811
462	7.1142	5	5	999	3.6875	1	0	1.1047
463	7.1142	5	5	90	1	-1	0	1.1518
464	7.1142	10	10	90	3.6875	1	1	1.0107
465	7.1142	5	5	999	5.0313	1	1	0.99887
466	7.1142	10	10	999	1	1	1	0.96357
467	7.1142	10	10	0	6.375	1	1	0.90479
468	7.1142	5	5	0	5.0313	1	0	1.0106
469	7.1142	5	5	0	6.375	1	1	1.187
470	7.1142	10	10	90	3.6875	-1	1	0.9052
471	7.1142	5	5	90	1	1	0	0.94009
472	7.1142	10	10	0	5.0313	-1	1	0.98714
473	7.1142	10	10	999	6.375	-1	1	0.89306
474	7.1142	10	10	0	6.375	-1	1	0.98714
475	7.1142	10	10	0	2.3438	-1	0	1.4422
476	7.1142	10	10	90	3.6875	-1	1	0.88127
477	7.1142	5	5	999	6.375	1	1	0.95185
478	7.1142	10	10	0	6.375	1	1	0.98712
479	7.1142	5	5	999	5.0313	-1	1	1.0577
480	7.1142	5	5	999	5.0313	1	1	1.2576
481	7.1142	10	10	90	6.375	1	1	0.94006
482	7.1142	5	5	90	3.6875	1	1	1.3287
483	7.1142	10	10	90	1	-1	1	0.88166
484	7.1142	10	10	0	2.3438	1	1	0.91655
485	7.1142	10	10	90	2.3438	1	1	1.0577
486	7.1142	5	5	90	1	1	0	0.89295
487	7.1142	10	10	999	5.0313	1	1	0.85775
488	7.1142	10	10	999	1	1	0	1.4506
489	7.1142	10	10	999	6.375	1	1	0.85776
490	7.1142	10	10	999	3.6875	-1	1	0.88126
491	7.1142	10	10	0	5.0313	-1	1	1.093
492	7.1142	10	10	999	2.3438	-1	1	0.94003
493	7.1142	5	5	90	1	1	1	1.0342
494	7.1142	5	5	0	2.3438	-1	0	1.0341
495	7.1142	10	10	0	1	-1	0	0.99886
496	7.1142	5	5	0	1	1	0	1.2459
497	7.1142	5	5	0	2.3438	-1	1	1.1753
498	7.1142	5	5	0	2.3438	-1	1	1.5337
499	7.1142	10	10	999	5.0313	1	1	0.91657
500	7.1142	10	10	999	2.3438	-1	1	0.89295
501	7.1142	10	10	90	6.375	1	1	0.92829
502	7.1142	5	5	90	5.0313	-1	0	0.94001
503	7.1142	5	5	0	6.375	1	0	0.69303
504	7.1142	5	5	90	6.375	-1	1	1.3047
505	7.1142	5	5	999	6.375	-1	0	1.0105
506	7.1142	5	5	90	3.6875	1	0	1.1282
507	7.1142	5	5	999	1	1	0	1.3344
508	7.1142	10	10	90	6.375	-1	1	0.97541
509	7.1142	5	5	0	2.3438	1	0	1.0107
510	7.1142	10	10	90	2.3438	1	1	0.98707
511	7.1142	5	5	999	5.0313	1	0	0.95191
512	7.1142	10	10	999	2.3438	1	1	0.89301
513	7.1142	10	10	999	3.6875	1	1	0.97539
514	7.1142	10	10	90	6.375	1	1	0.96361
515	7.1142	10	10	90	5.0313	1	1	0.88123
516	7.1142	10	10	999	5.0313	-1	1	0.96361
517	7.1142	10	10	90	1	1	0	0.8931
518	7.1142	5	5	999	3.6875	1	1	1.3282
519	7.1142	5	5	90	3.6875	-1	1	1.1518
520	7.1142	5	5	0	5.0313	1	1	1.1753
521	7.1142	10	10	90	5.0313	1	1	0.92831
522	7.1142	5	5	999	2.3438	-1	1	1.1518
523	7.1142	5	5	90	5.0313	-1	0	0.98748
524	7.1142	10	10	0	3.6875	1	1	1.0459
525	7.1142	5	5	999	3.6875	-1	1	0.86951
526	7.1142	5	5	999	6.375	1	0	1.2693
527	7.1142	10	10	999	6.375	-1	1	0.9871
528	7.1142	10	10	90	3.6875	-1	1	0.893
529	7.1142	5	5	0	3.6875	-1	0	0.9518
530	7.1142	10	10	999	6.375	-1	1	0.94006
531	7.1142	5	5	0	3.6875	-1	0	1.14
532	7.1142	10	10	0	6.375	1	1	0.99886
533	7.1142	5	5	0	6.375	1	0	0.9636
534	7.1142	5	5	0	6.375	-1	1	1.1048
535	7.1142	10	10	999	6.375	-1	1	0.89348
536	7.1142	10	10	0	5.0313	1	1	0.91656
537	7.1142	10	10	0	1	-1	1	0.81067
538	7.1142	10	10	90	3.6875	1	1	0.893
539	7.1142	5	5	999	6.375	1	0	1.0811
540	7.1142	10	10	999	1	-1	1	1.1165
541	7.1142	10	10	90	5.0313	1	1	0.90518
542	7.1142	5	5	0	1	1	0	1.2459
543	7.1142	5	5	999	6.375	1	1	1.4376
544	7.1142	5	5	999	2.3438	-1	0	1.4597
545	7.1142	10	10	999	6.375	-1	1	0.91652
546	7.1142	10	10	999	1	1	1	1.1164
547	7.1142	5	5	0	5.0313	1	0	1.0817
548	7.1142	5	5	90	5.0313	-1	0	1.1165
549	7.1142	10	10	90	6.375	-1	1	0.85817
550	7.1142	10	10	90	3.6875	-1	1	0.9519
551	7.1142	5	5	90	3.6875	1	1	0.84592
552	7.1142	5	5	90	3.6875	-1	0	1.0342
553	7.1142	10	10	90	6.375	1	1	0.89305
554	7.1142	5	5	999	1	1	0	1.1518
555	7.1142	5	5	0	2.3438	-1	0	0.98752
556	7.1142	10	10	999	6.375	-1	1	0.91656
557	7.1142	5	5	999	6.375	1	0	1.1047
558	7.1142	10	10	90	3.6875	-1	1	0.91657
559	7.1142	5	5	999	5.0313	1	0	1.1988
560	7.1142	10	10	0	1	1	1	1.0342
561	7.1142	5	5	999	6.375	1	0	1.6814
562	7.1142	10	10	999	5.0313	-1	1	0.84602
563	7.1142	10	10	90	2.3438	1	0	1.1518
564	7.1142	5	5	90	5.0313	-1	1	0.98707
565	7.1142	10	10	0	1	1	0	1.4365
566	7.1142	10	10	90	3.6875	1	1	0.84576
567	7.1142	10	10	0	5.0313	-1	1	1.0577
568	7.1142	5	5	90	6.375	1	1	0.88129
569	7.1142	10	10	999	5.0313	1	1	0.85772
570	7.1142	10	10	999	2.3438	1	1	0.94007
571	7.1142	10	10	999	1	1	0	1.0812
572	7.1142	5	5	0	2.3438	-1	1	1.1397
573	7.1142	5	5	90	1	-1	0	0.92875
574	7.1142	5	5	90	1	1	1	1.3164
575	7.1142	10	10	0	2.3438	-1	1	0.91697
576	7.1142	10	10	90	6.375	-1	1	0.92833
577	7.1142	5	5	0	5.0313	-1	0	1.0341
578	7.1142	10	10	999	2.3438	-1	1	0.89304
579	7.1142	10	10	90	5.0313	-1	1	0.84593
580	7.1142	5	5	0	1	1	0	1.3282
581	7.1142	5	5	0	2.3438	1	1	0.75185
582	7.1142	10	10	90	5.0313	1	0	0.97532
583	7.1142	5	5	90	3.6875	-1	1	1.2576
584	7.1142	5	5	90	6.375	1	0	1.3514
585	7.1142	10	10	999	3.6875	-1	1	0.9399
586	7.1142	5	5	90	6.375	1	1	1.093
587	7.1142	5	5	0	5.0313	1	0	1.14
588	7.1142	5	5	0	3.6875	1	0	1.0106
589	7.1142	10	10	90	1	-1	1	1.2694
590	7.1142	5	5	0	3.6875	-1	1	1.034
591	7.1142	5	5	0	2.3438	-1	1	1.6463
592	7.1142	5	5	90	3.6875	-1	0	1.2812
593	7.1142	10	10	90	2.3438	1	0	1.2458
594	7.1142	5	5	999	1	1	0	1.0224
595	7.1142	10	10	999	1	-1	1	1.0224
596	7.1142	10	10	90	3.6875	-1	1	0.96363
597	7.1142	10	10	999	5.0313	-1	1	0.92826
598	7.1142	5	5	0	3.6875	1	1	1.0224
599	7.1142	10	10	0	6.375	-1	1	0.92823
600	7.1142	5	5	0	1	-1	1	0.89301
