# Supplementary material for: Temporal Integration of Motion Streaks in Migraine
Source: Vision (Basel). 2018 Jul 13;2(3):27. doi: 10.3390/vision2030027 (PMC6836222; doi:10.3390/vision2030027)
Supplement: Supplementary file 1 [file vision-02-00027-s001.zip › supplementary information/results/resultsObs31/allResponsesObs31.txt]

1	7.1142	10	10	999	6.375	-1	1	1.9584
2	7.1142	10	10	0	1	1	1	2.4612
3	7.1142	10	10	0	6.375	-1	1	2.0346
4	7.1142	10	10	999	5.0313	1	1	1.9529
5	7.1142	10	10	999	2.3438	-1	1	1.8932
6	7.1142	5	5	0	6.375	-1	0	1.8791
7	7.1142	5	5	999	2.3438	-1	1	2.194
8	7.1142	10	10	90	5.0313	1	1	1.9346
9	7.1142	5	5	0	1	-1	1	1.8093
10	7.1142	10	10	999	5.0313	-1	1	2.051
11	7.1142	10	10	0	5.0313	-1	1	2.0925
12	7.1142	5	5	90	5.0313	1	1	1.8626
13	7.1142	10	10	0	2.3438	1	1	2.0278
14	7.1142	10	10	90	5.0313	-1	1	2.1767
15	7.1142	5	5	0	5.0313	1	0	2.1684
16	7.1142	10	10	0	6.375	1	1	2.1522
17	7.1142	10	10	90	5.0313	1	1	2.4196
18	7.1142	10	10	999	3.6875	1	1	2.0692
19	7.1142	10	10	999	2.3438	-1	1	2.2599
20	7.1142	10	10	999	3.6875	1	1	2.1706
21	7.1142	5	5	90	3.6875	-1	1	2.0743
22	7.1142	5	5	90	2.3438	1	1	1.908
23	7.1142	10	10	90	2.3438	1	1	2.0064
24	7.1142	10	10	90	1	-1	1	1.9746
25	7.1142	10	10	999	5.0313	1	1	2.3117
26	7.1142	10	10	90	6.375	-1	1	2.0064
27	7.1142	10	10	0	5.0313	1	1	1.9548
28	7.1142	10	10	999	2.3438	-1	1	1.8072
29	7.1142	5	5	999	1	1	1	1.7686
30	7.1142	5	5	90	3.6875	-1	1	2.1522
31	7.1142	10	10	999	5.0313	-1	1	1.8649
32	7.1142	10	10	999	2.3438	1	1	1.7035
33	7.1142	5	5	0	6.375	-1	1	1.7261
34	7.1142	10	10	999	2.3438	-1	1	1.9935
35	7.1142	5	5	999	6.375	-1	1	1.9108
36	7.1142	10	10	90	5.0313	-1	1	1.901
37	7.1142	5	5	0	5.0313	1	1	1.8554
38	7.1142	10	10	90	6.375	1	1	1.9084
39	7.1142	5	5	999	5.0313	1	1	1.9757
40	7.1142	10	10	0	6.375	1	1	1.9273
41	7.1142	5	5	999	3.6875	-1	0	1.7792
42	7.1142	5	5	90	1	-1	1	1.9148
43	7.1142	5	5	0	1	-1	1	2.0774
44	7.1142	5	5	90	3.6875	-1	1	2.0149
45	7.1142	10	10	0	3.6875	-1	1	1.9553
46	7.1142	10	10	0	3.6875	-1	1	2.0307
47	7.1142	5	5	0	2.3438	-1	0	1.9236
48	7.1142	10	10	90	2.3438	1	1	2.094
49	7.1142	10	10	999	3.6875	1	1	1.9973
50	7.1142	10	10	0	1	-1	1	2.2378
51	7.1142	5	5	0	6.375	1	1	1.8743
52	7.1142	5	5	90	3.6875	1	0	1.9398
53	7.1142	5	5	0	1	-1	0	1.9187
54	7.1142	10	10	999	1	1	1	1.9183
55	7.1142	5	5	90	5.0313	-1	1	1.9368
56	7.1142	10	10	999	3.6875	-1	1	1.969
57	7.1142	5	5	999	6.375	-1	1	1.9657
58	7.1142	10	10	0	3.6875	-1	1	2.0618
59	7.1142	10	10	999	1	-1	1	1.9801
60	7.1142	10	10	999	6.375	-1	1	1.8611
61	7.1142	10	10	0	6.375	-1	1	1.8067
62	7.1142	10	10	90	5.0313	-1	1	1.9188
63	7.1142	10	10	999	5.0313	1	1	1.9504
64	7.1142	5	5	999	2.3438	-1	1	2.1029
65	7.1142	10	10	999	5.0313	-1	1	1.9224
66	7.1142	5	5	999	5.0313	1	0	1.7982
67	7.1142	10	10	999	1	1	1	1.7955
68	7.1142	5	5	90	6.375	1	0	2.3076
69	7.1142	5	5	999	6.375	-1	1	2.1633
70	7.1142	5	5	0	6.375	1	1	2.059
71	7.1142	10	10	90	3.6875	-1	1	1.9603
72	7.1142	10	10	90	3.6875	-1	1	1.8278
73	7.1142	10	10	0	2.3438	-1	1	1.7926
74	7.1142	5	5	0	1	-1	1	1.9687
75	7.1142	5	5	90	6.375	1	1	1.9085
76	7.1142	10	10	0	2.3438	-1	1	1.6744
77	7.1142	10	10	999	1	1	1	1.649
78	7.1142	5	5	90	5.0313	1	1	1.754
79	7.1142	10	10	90	6.375	-1	1	1.8091
80	7.1142	5	5	90	2.3438	-1	0	1.7975
81	7.1142	5	5	90	2.3438	-1	1	1.7176
82	7.1142	10	10	0	2.3438	-1	1	2.1119
83	7.1142	5	5	999	1	-1	1	1.6514
84	7.1142	5	5	0	3.6875	1	1	1.7565
85	7.1142	5	5	90	5.0313	1	1	2.0676
86	7.1142	10	10	0	2.3438	-1	1	2.0932
87	7.1142	10	10	90	5.0313	1	1	1.7193
88	7.1142	10	10	0	1	-1	1	1.7535
89	7.1142	5	5	999	6.375	1	1	1.7659
90	7.1142	5	5	90	2.3438	1	1	2.0295
91	7.1142	5	5	90	2.3438	1	0	1.8382
92	7.1142	10	10	999	3.6875	1	1	1.9766
93	7.1142	5	5	0	2.3438	1	1	1.8319
94	7.1142	5	5	999	3.6875	1	1	1.8257
95	7.1142	10	10	999	1	1	1	2.5754
96	7.1142	5	5	0	1	-1	0	1.8073
97	7.1142	10	10	0	1	-1	1	2.3593
98	7.1142	5	5	0	3.6875	-1	1	1.9549
99	7.1142	10	10	90	1	-1	1	2.2101
100	7.1142	5	5	999	5.0313	-1	1	2.1598
101	7.1142	5	5	0	3.6875	-1	1	1.9793
102	7.1142	5	5	90	2.3438	-1	1	1.8632
103	7.1142	10	10	999	6.375	-1	1	1.8021
104	7.1142	5	5	0	5.0313	-1	1	1.8949
105	7.1142	5	5	999	3.6875	-1	1	1.8936
106	7.1142	10	10	0	1	-1	1	1.7517
107	7.1142	5	5	0	6.375	1	1	1.7187
108	7.1142	5	5	90	2.3438	-1	1	1.6614
109	7.1142	5	5	90	6.375	1	1	1.8633
110	7.1142	5	5	0	1	-1	1	1.7924
111	7.1142	10	10	999	3.6875	1	1	1.7897
112	7.1142	5	5	999	5.0313	-1	1	2.0786
113	7.1142	5	5	999	5.0313	1	0	1.9296
114	7.1142	10	10	0	6.375	-1	1	1.8323
115	7.1142	5	5	90	2.3438	-1	1	1.9572
116	7.1142	5	5	0	5.0313	1	0	1.9967
117	7.1142	5	5	0	6.375	-1	1	2.2213
118	7.1142	5	5	90	1	-1	1	1.6779
119	7.1142	5	5	0	5.0313	1	1	1.0829
120	7.1142	5	5	90	2.3438	1	0	1.8729
121	7.1142	5	5	90	1	1	1	1.8425
122	7.1142	5	5	999	3.6875	-1	1	1.9366
123	7.1142	10	10	90	1	1	1	1.8073
124	7.1142	5	5	0	5.0313	-1	1	1.7637
125	7.1142	10	10	999	2.3438	-1	1	1.8244
126	7.1142	5	5	0	5.0313	1	1	1.721
127	7.1142	10	10	0	6.375	1	1	1.6317
128	7.1142	10	10	0	3.6875	-1	1	1.6684
129	7.1142	5	5	999	2.3438	-1	1	1.6275
130	7.1142	10	10	0	3.6875	-1	1	1.6756
131	7.1142	5	5	90	1	-1	0	1.7613
132	7.1142	10	10	0	3.6875	-1	1	1.6767
133	7.1142	10	10	999	5.0313	1	1	1.7436
134	7.1142	10	10	90	2.3438	-1	1	1.7028
135	7.1142	5	5	90	1	1	1	1.781
136	7.1142	10	10	90	1	1	1	1.6366
137	7.1142	10	10	0	5.0313	1	1	1.5853
138	7.1142	5	5	999	1	-1	0	1.6903
139	7.1142	5	5	0	1	1	0	1.8602
140	7.1142	5	5	90	1	-1	0	1.8975
141	7.1142	5	5	90	5.0313	1	1	1.6995
142	7.1142	5	5	999	1	-1	0	1.6233
143	7.1142	5	5	90	1	-1	0	1.6635
144	7.1142	10	10	90	3.6875	-1	1	1.6889
145	7.1142	5	5	999	5.0313	-1	1	1.5601
146	7.1142	10	10	999	5.0313	-1	1	1.5364
147	7.1142	5	5	0	5.0313	1	1	1.6755
148	7.1142	10	10	999	5.0313	1	1	1.5822
149	7.1142	5	5	0	2.3438	-1	0	1.6179
150	7.1142	5	5	999	3.6875	-1	1	1.8636
151	7.1142	10	10	90	5.0313	-1	1	1.7889
152	7.1142	10	10	90	6.375	-1	1	1.6248
153	7.1142	5	5	999	3.6875	-1	1	1.6668
154	7.1142	5	5	0	3.6875	-1	1	1.6362
155	7.1142	10	10	999	2.3438	1	1	2.0141
156	7.1142	5	5	90	6.375	1	1	1.7625
157	7.1142	5	5	90	5.0313	-1	1	1.8379
158	7.1142	10	10	0	3.6875	-1	1	1.6508
159	7.1142	10	10	0	1	-1	1	1.5519
160	7.1142	10	10	0	1	-1	1	1.5431
161	7.1142	5	5	999	2.3438	-1	1	1.591
162	7.1142	10	10	999	2.3438	1	1	1.576
163	7.1142	5	5	90	3.6875	-1	1	1.5756
164	7.1142	10	10	999	6.375	-1	1	1.5643
165	7.1142	5	5	0	6.375	1	1	1.4561
166	7.1142	10	10	999	6.375	1	1	1.6184
167	7.1142	10	10	0	6.375	-1	1	1.5786
168	7.1142	10	10	90	1	1	1	1.53
169	7.1142	5	5	999	5.0313	1	1	1.574
170	7.1142	10	10	999	1	1	1	1.5786
171	7.1142	5	5	999	3.6875	1	0	1.7033
172	7.1142	5	5	0	5.0313	1	1	1.7415
173	7.1142	10	10	90	3.6875	-1	1	1.7524
174	7.1142	10	10	90	6.375	-1	1	1.8157
175	7.1142	5	5	90	3.6875	1	1	1.5879
176	7.1142	10	10	0	3.6875	1	1	1.7598
177	7.1142	10	10	90	2.3438	1	1	1.5711
178	7.1142	5	5	999	2.3438	1	0	1.6238
179	7.1142	10	10	90	1	-1	1	3.8049
180	7.1142	5	5	0	2.3438	1	1	1.6691
181	7.1142	5	5	90	3.6875	-1	1	1.5031
182	7.1142	5	5	999	2.3438	-1	1	1.5139
183	7.1142	5	5	0	6.375	1	1	1.5643
184	7.1142	10	10	90	6.375	1	1	1.5437
185	7.1142	10	10	90	6.375	1	1	1.6349
186	7.1142	5	5	999	3.6875	-1	1	1.6567
187	7.1142	5	5	999	3.6875	1	1	1.7193
188	7.1142	5	5	90	2.3438	1	0	1.8097
189	7.1142	10	10	0	3.6875	1	1	1.8221
190	7.1142	5	5	90	3.6875	1	1	1.671
191	7.1142	5	5	999	2.3438	-1	1	1.6372
192	7.1142	5	5	999	2.3438	-1	1	1.8834
193	7.1142	10	10	90	1	1	1	1.6331
194	7.1142	10	10	0	5.0313	1	1	1.7424
195	7.1142	5	5	999	6.375	1	1	1.654
196	7.1142	10	10	0	2.3438	-1	1	1.535
197	7.1142	10	10	0	2.3438	1	1	1.5698
198	7.1142	10	10	0	1	1	1	1.5694
199	7.1142	5	5	90	2.3438	-1	1	1.705
200	7.1142	10	10	999	3.6875	1	1	1.5963
201	7.1142	10	10	0	5.0313	-1	1	1.5403
202	7.1142	5	5	90	6.375	1	1	1.5713
203	7.1142	10	10	999	6.375	-1	1	1.5686
204	7.1142	10	10	0	6.375	-1	1	1.5795
205	7.1142	10	10	90	1	1	1	1.6755
206	7.1142	10	10	0	1	1	1	1.6733
207	7.1142	10	10	90	3.6875	-1	1	1.7068
208	7.1142	10	10	999	1	-1	1	1.6742
209	7.1142	5	5	90	6.375	-1	1	1.6241
210	7.1142	10	10	999	3.6875	1	1	1.73
211	7.1142	5	5	999	3.6875	1	1	1.7141
212	7.1142	10	10	0	3.6875	-1	1	1.7126
213	7.1142	10	10	999	3.6875	-1	1	1.6724
214	7.1142	5	5	0	3.6875	-1	0	1.686
215	7.1142	10	10	0	2.3438	-1	1	1.6084
216	7.1142	5	5	0	5.0313	1	1	1.5845
217	7.1142	5	5	999	1	-1	1	1.6574
218	7.1142	5	5	0	3.6875	-1	1	1.6913
219	7.1142	10	10	999	3.6875	1	1	1.7182
220	7.1142	10	10	90	1	1	1	1.6849
221	7.1142	10	10	999	1	-1	1	1.684
222	7.1142	5	5	999	1	-1	0	1.9231
223	7.1142	10	10	999	6.375	1	1	1.5671
224	7.1142	5	5	90	3.6875	1	0	1.6866
225	7.1142	5	5	90	2.3438	-1	1	1.8485
226	7.1142	5	5	90	6.375	1	1	1.8058
227	7.1142	10	10	999	1	-1	1	1.6713
228	7.1142	5	5	0	6.375	1	1	1.653
229	7.1142	5	5	0	5.0313	1	1	1.3863
230	7.1142	5	5	90	5.0313	1	1	1.7419
231	7.1142	5	5	90	1	1	0	2.001
232	7.1142	5	5	999	6.375	1	1	1.6345
233	7.1142	10	10	90	6.375	-1	1	1.3794
234	7.1142	5	5	999	2.3438	-1	1	2.0124
235	7.1142	5	5	999	6.375	1	1	1.5781
236	7.1142	10	10	0	5.0313	1	1	1.6621
237	7.1142	10	10	999	3.6875	1	1	1.3732
238	7.1142	10	10	0	2.3438	1	1	1.5401
239	7.1142	5	5	999	2.3438	-1	1	1.6083
240	7.1142	5	5	999	5.0313	-1	1	1.7661
241	7.1142	10	10	0	3.6875	-1	1	1.5976
242	7.1142	10	10	0	2.3438	1	1	1.586
243	7.1142	5	5	999	2.3438	-1	0	1.5511
244	7.1142	5	5	999	5.0313	1	1	1.5435
245	7.1142	5	5	999	6.375	1	1	1.3879
246	7.1142	10	10	90	1	-1	1	1.4557
247	7.1142	10	10	999	6.375	-1	1	1.5342
248	7.1142	10	10	0	5.0313	1	1	1.5691
249	7.1142	5	5	90	6.375	-1	0	1.5051
250	7.1142	5	5	0	3.6875	-1	1	1.763
251	7.1142	10	10	90	2.3438	1	1	1.6624
252	7.1142	10	10	999	3.6875	-1	1	1.5971
253	7.1142	5	5	0	5.0313	-1	1	1.6611
254	7.1142	10	10	90	5.0313	-1	1	1.671
255	7.1142	10	10	999	5.0313	1	1	1.6654
256	7.1142	5	5	0	6.375	-1	0	1.6349
257	7.1142	10	10	90	3.6875	-1	1	1.6717
258	7.1142	5	5	90	6.375	-1	1	1.5734
259	7.1142	10	10	0	5.0313	1	1	1.5574
260	7.1142	5	5	999	2.3438	1	0	1.7255
261	7.1142	5	5	0	3.6875	1	1	1.6484
262	7.1142	10	10	90	1	-1	1	1.3177
263	7.1142	10	10	999	2.3438	1	1	1.5694
264	7.1142	5	5	999	1	-1	1	1.7982
265	7.1142	5	5	90	5.0313	1	1	1.3342
266	7.1142	5	5	90	5.0313	-1	0	1.9369
267	7.1142	5	5	999	3.6875	-1	0	1.5814
268	7.1142	10	10	999	6.375	1	1	1.7264
269	7.1142	10	10	90	1	-1	1	1.597
270	7.1142	10	10	90	2.3438	-1	1	1.4611
271	7.1142	5	5	999	5.0313	-1	1	1.5479
272	7.1142	5	5	90	6.375	-1	1	1.5868
273	7.1142	10	10	0	5.0313	-1	1	1.6705
274	7.1142	5	5	0	6.375	-1	1	1.7402
275	7.1142	5	5	0	6.375	1	1	1.7032
276	7.1142	5	5	0	6.375	-1	0	1.6453
277	7.1142	5	5	90	6.375	-1	1	1.4704
278	7.1142	10	10	999	2.3438	1	1	1.5852
279	7.1142	10	10	90	5.0313	1	1	1.7648
280	7.1142	5	5	90	5.0313	-1	1	1.6286
281	7.1142	10	10	90	6.375	-1	0	1.6653
282	7.1142	10	10	90	3.6875	1	1	1.6754
283	7.1142	10	10	999	6.375	1	1	1.5102
284	7.1142	5	5	0	3.6875	-1	1	1.5924
285	7.1142	10	10	999	5.0313	1	1	1.4698
286	7.1142	10	10	999	2.3438	-1	1	1.4368
287	7.1142	10	10	0	5.0313	1	1	1.5295
288	7.1142	5	5	0	5.0313	-1	1	1.5442
289	7.1142	5	5	0	3.6875	1	1	1.6074
290	7.1142	10	10	0	2.3438	1	1	1.2695
291	7.1142	10	10	999	3.6875	1	1	1.1051
292	7.1142	10	10	0	5.0313	1	1	1.1166
293	7.1142	5	5	999	3.6875	-1	1	1.4443
294	7.1142	10	10	90	2.3438	-1	1	1.4453
295	7.1142	10	10	90	5.0313	-1	1	1.3423
296	7.1142	5	5	90	1	1	1	2.1578
297	7.1142	5	5	0	1	-1	1	2.1048
298	7.1142	10	10	90	2.3438	1	1	1.5553
299	7.1142	10	10	0	5.0313	1	1	1.046
300	7.1142	10	10	0	3.6875	-1	1	1.0224
301	7.1142	5	5	999	5.0313	-1	1	0.8812
302	7.1142	5	5	999	1	-1	0	1.6365
303	7.1142	10	10	90	1	-1	1	1.3895
304	7.1142	5	5	90	1	-1	1	1.7095
305	7.1142	10	10	0	6.375	-1	1	1.3199
306	7.1142	5	5	999	2.3438	1	1	1.7476
307	7.1142	5	5	0	2.3438	1	1	1.6987
308	7.1142	10	10	0	6.375	-1	1	1.2694
309	7.1142	5	5	999	2.3438	1	1	1.5802
310	7.1142	10	10	0	3.6875	-1	1	1.2576
311	7.1142	10	10	90	1	-1	1	1.1754
312	7.1142	10	10	0	1	-1	1	1.2929
313	7.1142	10	10	999	5.0313	1	1	1.1283
314	7.1142	5	5	0	6.375	1	1	1.2576
315	7.1142	10	10	90	5.0313	-1	1	1.3241
316	7.1142	10	10	90	1	1	0	1.7387
317	7.1142	10	10	0	3.6875	1	1	1.3165
318	7.1142	10	10	90	2.3438	-1	1	1.2812
319	7.1142	5	5	999	5.0313	1	1	1.2341
320	7.1142	10	10	999	1	-1	1	1.1404
321	7.1142	10	10	999	2.3438	1	1	1.1052
322	7.1142	5	5	90	6.375	1	1	1.2812
323	7.1142	5	5	0	3.6875	1	1	1.6373
324	7.1142	5	5	90	1	1	1	1.9104
325	7.1142	5	5	999	3.6875	-1	1	1.7142
326	7.1142	10	10	90	3.6875	1	1	1.3448
327	7.1142	10	10	999	5.0313	-1	1	1.3768
328	7.1142	10	10	90	1	-1	1	1.4322
329	7.1142	10	10	90	2.3438	-1	1	1.3411
330	7.1142	5	5	0	1	-1	0	1.6522
331	7.1142	5	5	999	3.6875	-1	1	1.1635
332	7.1142	5	5	0	2.3438	-1	1	1.2698
333	7.1142	5	5	90	2.3438	-1	1	1.5277
334	7.1142	5	5	999	6.375	-1	1	1.0934
335	7.1142	5	5	90	3.6875	-1	1	0.97579
336	7.1142	5	5	0	2.3438	-1	1	1.2342
337	7.1142	10	10	999	2.3438	1	1	1.0224
338	7.1142	10	10	90	2.3438	-1	1	0.96362
339	7.1142	5	5	90	3.6875	-1	1	0.9518
340	7.1142	10	10	999	3.6875	-1	1	0.90478
341	7.1142	10	10	0	2.3438	1	1	0.91655
342	7.1142	10	10	999	6.375	-1	1	0.86944
343	7.1142	10	10	0	3.6875	1	1	0.88121
344	7.1142	5	5	0	1	1	0	1.7599
345	7.1142	5	5	90	2.3438	-1	1	0.99888
346	7.1142	10	10	0	6.375	1	1	0.83415
347	7.1142	5	5	0	3.6875	1	0	1.7805
348	7.1142	10	10	0	5.0313	-1	1	1.1871
349	7.1142	10	10	0	1	-1	1	1.2933
350	7.1142	5	5	90	1	1	1	1.5786
351	7.1142	5	5	0	5.0313	-1	1	0.99878
352	7.1142	10	10	0	2.3438	-1	1	1.0106
353	7.1142	10	10	0	1	-1	1	0.83419
354	7.1142	10	10	0	3.6875	-1	1	0.77548
355	7.1142	10	10	0	1	1	1	0.90475
356	7.1142	5	5	999	1	1	0	1.4742
357	7.1142	10	10	90	5.0313	1	1	0.85773
358	7.1142	10	10	0	3.6875	1	1	0.88127
359	7.1142	5	5	999	1	1	1	1.0224
360	7.1142	10	10	0	2.3438	-1	1	0.90481
361	7.1142	5	5	90	2.3438	-1	1	1.3467
362	7.1142	10	10	0	2.3438	1	1	0.846
363	7.1142	5	5	0	1	1	0	1.5306
364	7.1142	5	5	0	2.3438	1	0	3.3975
365	7.1142	5	5	0	6.375	-1	1	1.886
366	7.1142	5	5	90	2.3438	-1	0	1.8959
367	7.1142	10	10	0	5.0313	1	1	0.97542
368	7.1142	5	5	90	6.375	1	1	1.0342
369	7.1142	5	5	999	6.375	-1	1	0.95183
370	7.1142	5	5	999	1	-1	1	1.0459
371	7.1142	10	10	90	6.375	1	1	0.79887
372	7.1142	10	10	0	2.3438	1	1	0.90479
373	7.1142	10	10	999	2.3438	-1	1	0.85773
374	7.1142	10	10	0	6.375	1	1	0.78714
375	7.1142	5	5	90	1	1	0	1.2576
376	7.1142	10	10	90	2.3438	-1	1	0.88123
377	7.1142	10	10	90	5.0313	1	1	0.86946
378	7.1142	10	10	90	2.3438	1	1	0.83764
379	7.1142	10	10	90	2.3438	-1	1	0.83422
380	7.1142	5	5	0	1	1	1	0.97536
381	7.1142	5	5	0	2.3438	1	0	0.89302
382	7.1142	5	5	999	3.6875	-1	1	1.6259
383	7.1142	10	10	0	3.6875	1	1	1.0224
384	7.1142	5	5	90	5.0313	-1	1	1.3163
385	7.1142	5	5	90	5.0313	1	1	1.5138
386	7.1142	5	5	90	6.375	-1	1	1.0812
387	7.1142	10	10	999	6.375	-1	1	0.95182
388	7.1142	10	10	999	3.6875	-1	1	0.89304
389	7.1142	10	10	90	5.0313	1	1	0.88145
390	7.1142	5	5	999	3.6875	1	1	1.6123
391	7.1142	10	10	90	6.375	1	1	1.0812
392	7.1142	5	5	0	6.375	-1	1	1.5426
393	7.1142	5	5	90	6.375	-1	1	1.8057
394	7.1142	10	10	0	6.375	-1	1	1.1753
395	7.1142	10	10	999	6.375	1	1	1.0341
396	7.1142	5	5	0	2.3438	-1	0	1.6437
397	7.1142	10	10	999	1	1	1	1.8541
398	7.1142	10	10	0	2.3438	1	1	1.6674
399	7.1142	5	5	90	2.3438	1	0	2.0529
400	7.1142	5	5	90	2.3438	1	0	2.1462
401	7.1142	5	5	999	2.3438	1	1	1.6226
402	7.1142	5	5	0	1	-1	0	1.6392
403	7.1142	10	10	0	1	1	1	1.2576
404	7.1142	10	10	90	3.6875	1	1	1.0346
405	7.1142	10	10	0	6.375	-1	1	0.92832
406	7.1142	5	5	90	2.3438	-1	1	1.1636
407	7.1142	5	5	999	1	1	1	1.5096
408	7.1142	5	5	90	5.0313	-1	0	0.98712
409	7.1142	10	10	90	1	1	1	0.86955
410	7.1142	10	10	0	1	1	1	0.89305
411	7.1142	5	5	999	6.375	1	1	0.94006
412	7.1142	5	5	90	1	-1	0	1.1635
413	7.1142	5	5	0	3.6875	-1	0	1.0459
414	7.1142	10	10	999	1	-1	1	0.92828
415	7.1142	5	5	999	1	1	0	1.1165
416	7.1142	5	5	0	5.0313	1	0	0.94
417	7.1142	5	5	0	1	-1	1	0.92832
418	7.1142	5	5	999	2.3438	1	1	1.0224
419	7.1142	10	10	999	1	-1	1	0.90471
420	7.1142	5	5	0	3.6875	1	0	1.3046
421	7.1142	10	10	0	1	-1	1	0.94049
422	7.1142	10	10	90	2.3438	1	1	0.86944
423	7.1142	5	5	0	2.3438	1	0	1.2341
424	7.1142	5	5	999	5.0313	1	1	1.1871
425	7.1142	10	10	90	6.375	1	1	0.85776
426	7.1142	5	5	999	1	-1	1	1.4929
427	7.1142	5	5	90	3.6875	1	1	1.3164
428	7.1142	10	10	999	3.6875	-1	1	0.95227
429	7.1142	5	5	0	1	-1	0	1.0224
430	7.1142	10	10	0	6.375	-1	1	0.94002
431	7.1142	5	5	999	3.6875	1	1	0.92837
432	7.1142	5	5	999	1	1	1	1.7543
433	7.1142	5	5	999	1	1	1	2.1231
434	7.1142	10	10	90	2.3438	1	1	1.6095
435	7.1142	5	5	999	5.0313	1	1	1.0694
436	7.1142	5	5	90	5.0313	1	1	1.8564
437	7.1142	10	10	999	2.3438	1	1	0.94002
438	7.1142	10	10	0	3.6875	-1	1	0.99884
439	7.1142	10	10	90	6.375	1	1	0.96362
440	7.1142	10	10	90	3.6875	-1	1	0.83414
441	7.1142	5	5	999	2.3438	1	1	1.1636
442	7.1142	5	5	999	1	1	1	1.3601
443	7.1142	5	5	999	6.375	1	1	0.98708
444	7.1142	5	5	90	3.6875	-1	1	1.4528
445	7.1142	5	5	90	5.0313	1	1	1.762
446	7.1142	10	10	90	5.0313	1	1	1.1988
447	7.1142	5	5	90	5.0313	-1	1	1.164
448	7.1142	10	10	999	3.6875	-1	1	0.85814
449	7.1142	10	10	0	5.0313	-1	1	0.82244
450	7.1142	10	10	999	5.0313	-1	1	0.846
451	7.1142	10	10	0	5.0313	-1	0	0.79897
452	7.1142	10	10	90	3.6875	1	1	0.86922
453	7.1142	5	5	90	6.375	1	1	0.9871
454	7.1142	10	10	999	1	-1	0	0.8812
455	7.1142	5	5	999	6.375	1	1	0.94007
456	7.1142	5	5	0	3.6875	1	1	1.5506
457	7.1142	5	5	999	5.0313	1	1	1.0224
458	7.1142	5	5	90	2.3438	1	0	1.6714
459	7.1142	5	5	999	2.3438	-1	1	1.8183
460	7.1142	5	5	0	2.3438	-1	0	1.6471
461	7.1142	5	5	0	1	1	0	1.5484
462	7.1142	5	5	999	3.6875	1	1	1.1517
463	7.1142	5	5	90	1	-1	0	1.6081
464	7.1142	10	10	90	3.6875	1	1	1.2224
465	7.1142	5	5	999	5.0313	1	1	1.5216
466	7.1142	10	10	999	1	1	1	1.1165
467	7.1142	10	10	0	6.375	1	1	0.98713
468	7.1142	5	5	0	5.0313	1	1	1.0224
469	7.1142	5	5	0	6.375	1	1	1.2106
470	7.1142	10	10	90	3.6875	-1	1	1.3169
471	7.1142	5	5	90	1	1	0	1.9152
472	7.1142	10	10	0	5.0313	-1	1	1.2341
473	7.1142	10	10	999	6.375	-1	1	1.1283
474	7.1142	10	10	0	6.375	-1	1	1.0694
475	7.1142	10	10	0	2.3438	-1	1	1.0341
476	7.1142	10	10	90	3.6875	-1	1	1.0341
477	7.1142	5	5	999	6.375	1	0	1.3343
478	7.1142	10	10	0	6.375	1	1	0.89352
479	7.1142	5	5	999	5.0313	-1	1	1.1517
480	7.1142	5	5	999	5.0313	1	1	1.0342
481	7.1142	10	10	90	6.375	1	1	0.91656
482	7.1142	5	5	90	3.6875	1	1	1.4764
483	7.1142	10	10	90	1	-1	1	1.2933
484	7.1142	10	10	0	2.3438	1	1	1.1522
485	7.1142	10	10	90	2.3438	1	1	1.1522
486	7.1142	5	5	90	1	1	0	1.539
487	7.1142	10	10	999	5.0313	1	1	1.1517
488	7.1142	10	10	999	1	1	1	1.093
489	7.1142	10	10	999	6.375	1	1	1.1282
490	7.1142	10	10	999	3.6875	-1	1	1.0224
491	7.1142	10	10	0	5.0313	-1	1	1.1047
492	7.1142	10	10	999	2.3438	-1	1	1.0106
493	7.1142	5	5	90	1	1	0	1.2928
494	7.1142	5	5	0	2.3438	-1	1	1.4405
495	7.1142	10	10	0	1	-1	1	1.1987
496	7.1142	5	5	0	1	1	0	1.1283
497	7.1142	5	5	0	2.3438	-1	1	1.1869
498	7.1142	5	5	0	2.3438	-1	1	1.5483
499	7.1142	10	10	999	5.0313	1	1	1.0111
500	7.1142	10	10	999	2.3438	-1	1	0.99889
501	7.1142	10	10	90	6.375	1	1	1.1518
502	7.1142	5	5	90	5.0313	-1	1	1.0342
503	7.1142	5	5	0	6.375	1	1	1.0694
504	7.1142	5	5	90	6.375	-1	1	0.94005
505	7.1142	5	5	999	6.375	-1	1	1.046
506	7.1142	5	5	90	3.6875	1	1	1.1518
507	7.1142	5	5	999	1	1	0	1.1165
508	7.1142	10	10	90	6.375	-1	1	1.1282
509	7.1142	5	5	0	2.3438	1	0	1.1988
510	7.1142	10	10	90	2.3438	1	1	1.1165
511	7.1142	5	5	999	5.0313	1	0	1.2572
512	7.1142	10	10	999	2.3438	1	1	1.0224
513	7.1142	10	10	999	3.6875	1	1	0.98707
514	7.1142	10	10	90	6.375	1	1	1.0577
515	7.1142	10	10	90	5.0313	1	1	1.1165
516	7.1142	10	10	999	5.0313	-1	1	1.0342
517	7.1142	10	10	90	1	1	1	1.14
518	7.1142	5	5	999	3.6875	1	0	1.5436
519	7.1142	5	5	90	3.6875	-1	1	1.2342
520	7.1142	5	5	0	5.0313	1	1	1.3045
521	7.1142	10	10	90	5.0313	1	1	1.1051
522	7.1142	5	5	999	2.3438	-1	1	1.7374
523	7.1142	5	5	90	5.0313	-1	1	1.3441
524	7.1142	10	10	0	3.6875	1	1	1.1753
525	7.1142	5	5	999	3.6875	-1	1	1.592
526	7.1142	5	5	999	6.375	1	1	1.14
527	7.1142	10	10	999	6.375	-1	1	1.1047
528	7.1142	10	10	90	3.6875	-1	1	1.1517
529	7.1142	5	5	0	3.6875	-1	1	1.1517
530	7.1142	10	10	999	6.375	-1	1	0.95219
531	7.1142	5	5	0	3.6875	-1	1	0.97535
532	7.1142	10	10	0	6.375	1	1	1.0106
533	7.1142	5	5	0	6.375	1	1	1.1282
534	7.1142	5	5	0	6.375	-1	1	1.0695
535	7.1142	10	10	999	6.375	-1	1	0.99885
536	7.1142	10	10	0	5.0313	1	1	1.1047
537	7.1142	10	10	0	1	-1	1	0.91655
538	7.1142	10	10	90	3.6875	1	1	0.84595
539	7.1142	5	5	999	6.375	1	1	1.0224
540	7.1142	10	10	999	1	-1	1	0.9401
541	7.1142	10	10	90	5.0313	1	1	0.88117
542	7.1142	5	5	0	1	1	0	1.3047
543	7.1142	5	5	999	6.375	1	1	1.1754
544	7.1142	5	5	999	2.3438	-1	1	0.94009
545	7.1142	10	10	999	6.375	-1	1	0.92831
546	7.1142	10	10	999	1	1	1	0.90476
547	7.1142	5	5	0	5.0313	1	0	1.5637
548	7.1142	5	5	90	5.0313	-1	1	1.4031
549	7.1142	10	10	90	6.375	-1	1	1.1169
550	7.1142	10	10	90	3.6875	-1	1	1.0346
551	7.1142	5	5	90	3.6875	1	0	1.3305
552	7.1142	5	5	90	3.6875	-1	1	1.3333
553	7.1142	10	10	90	6.375	1	1	1.2463
554	7.1142	5	5	999	1	1	0	1.7788
555	7.1142	5	5	0	2.3438	-1	1	1.41
556	7.1142	10	10	999	6.375	-1	1	1.0106
557	7.1142	5	5	999	6.375	1	1	1.1047
558	7.1142	10	10	90	3.6875	-1	1	1.0699
559	7.1142	5	5	999	5.0313	1	1	1.2224
560	7.1142	10	10	0	1	1	1	1.1988
561	7.1142	5	5	999	6.375	1	1	1.1753
562	7.1142	10	10	999	5.0313	-1	1	1.1047
563	7.1142	10	10	90	2.3438	1	1	1.0576
564	7.1142	5	5	90	5.0313	-1	1	1.1635
565	7.1142	10	10	0	1	1	1	1.0934
566	7.1142	10	10	90	3.6875	1	1	1.0934
567	7.1142	10	10	0	5.0313	-1	1	0.9993
568	7.1142	5	5	90	6.375	1	1	1.0342
569	7.1142	10	10	999	5.0313	1	1	1.0812
570	7.1142	10	10	999	2.3438	1	1	0.89296
571	7.1142	10	10	999	1	1	1	1.0577
572	7.1142	5	5	0	2.3438	-1	1	1.3165
573	7.1142	5	5	90	1	-1	1	1.0932
574	7.1142	5	5	90	1	1	1	1.14
575	7.1142	10	10	0	2.3438	-1	1	0.97537
576	7.1142	10	10	90	6.375	-1	1	0.893
577	7.1142	5	5	0	5.0313	-1	1	1.0812
578	7.1142	10	10	999	2.3438	-1	1	1.0107
579	7.1142	10	10	90	5.0313	-1	1	1.0223
580	7.1142	5	5	0	1	1	0	1.1047
581	7.1142	5	5	0	2.3438	1	1	1.4679
582	7.1142	10	10	90	5.0313	1	1	1.1052
583	7.1142	5	5	90	3.6875	-1	0	1.2581
584	7.1142	5	5	90	6.375	1	1	1.1757
585	7.1142	10	10	999	3.6875	-1	1	1.0812
586	7.1142	5	5	90	6.375	1	1	1.0224
587	7.1142	5	5	0	5.0313	1	0	0.92834
588	7.1142	5	5	0	3.6875	1	0	1.3165
589	7.1142	10	10	90	1	-1	1	0.97535
590	7.1142	5	5	0	3.6875	-1	1	1.0342
591	7.1142	5	5	0	2.3438	-1	1	1.1517
592	7.1142	5	5	90	3.6875	-1	1	1.0933
593	7.1142	10	10	90	2.3438	1	1	0.95226
594	7.1142	5	5	999	1	1	0	4.1619
595	7.1142	10	10	999	1	-1	1	1.1984
596	7.1142	10	10	90	3.6875	-1	1	0.96397
597	7.1142	10	10	999	5.0313	-1	1	0.94012
598	7.1142	5	5	0	3.6875	1	0	0.8342
599	7.1142	10	10	0	6.375	-1	1	1.0694
600	7.1142	5	5	0	1	-1	1	1.0342
