# Supplementary material for: Temporal Integration of Motion Streaks in Migraine
Source: Vision (Basel). 2018 Jul 13;2(3):27. doi: 10.3390/vision2030027 (PMC6836222; doi:10.3390/vision2030027)
Supplement: Supplementary file 1 [file vision-02-00027-s001.zip › supplementary information/results/resultsObs32/allResponsesObs32.txt]

1	7.1142	10	10	999	6.375	-1	1	1.8552
2	7.1142	10	10	0	1	1	1	1.2831
3	7.1142	10	10	0	6.375	-1	1	1.293
4	7.1142	10	10	999	5.0313	1	1	0.89463
5	7.1142	10	10	999	2.3438	-1	1	0.8695
6	7.1142	5	5	0	6.375	-1	1	1.348
7	7.1142	5	5	999	2.3438	-1	0	1.1636
8	7.1142	10	10	90	5.0313	1	0	0.71708
9	7.1142	5	5	0	1	-1	0	1.2694
10	7.1142	10	10	999	5.0313	-1	1	1.1517
11	7.1142	10	10	0	5.0313	-1	1	0.92802
12	7.1142	5	5	90	5.0313	1	0	1.2106
13	7.1142	10	10	0	2.3438	1	1	0.92873
14	7.1142	10	10	90	5.0313	-1	1	0.86946
15	7.1142	5	5	0	5.0313	1	1	0.89296
16	7.1142	10	10	0	6.375	1	1	0.893
17	7.1142	10	10	90	5.0313	1	1	0.88119
18	7.1142	10	10	999	3.6875	1	1	0.9048
19	7.1142	10	10	999	2.3438	-1	1	0.89304
20	7.1142	10	10	999	3.6875	1	1	0.84595
21	7.1142	5	5	90	3.6875	-1	1	1.584
22	7.1142	5	5	90	2.3438	1	0	1.2339
23	7.1142	10	10	90	2.3438	1	1	0.88161
24	7.1142	10	10	90	1	-1	1	1.0224
25	7.1142	10	10	999	5.0313	1	1	0.85778
26	7.1142	10	10	90	6.375	-1	1	0.8695
27	7.1142	10	10	0	5.0313	1	1	0.76363
28	7.1142	10	10	999	2.3438	-1	1	0.84597
29	7.1142	5	5	999	1	1	1	1.1165
30	7.1142	5	5	90	3.6875	-1	1	1.0577
31	7.1142	10	10	999	5.0313	-1	1	0.83423
32	7.1142	10	10	999	2.3438	1	1	0.85778
33	7.1142	5	5	0	6.375	-1	1	0.95185
34	7.1142	10	10	999	2.3438	-1	1	0.83418
35	7.1142	5	5	999	6.375	-1	0	1.3417
36	7.1142	10	10	90	5.0313	-1	1	0.7166
37	7.1142	5	5	0	5.0313	1	1	1.1047
38	7.1142	10	10	90	6.375	1	1	0.82281
39	7.1142	5	5	999	5.0313	1	1	1.1164
40	7.1142	10	10	0	6.375	1	1	0.89301
41	7.1142	5	5	999	3.6875	-1	0	1.0106
42	7.1142	5	5	90	1	-1	1	0.89298
43	7.1142	5	5	0	1	-1	1	1.0106
44	7.1142	5	5	90	3.6875	-1	0	0.68126
45	7.1142	10	10	0	3.6875	-1	1	0.92826
46	7.1142	10	10	0	3.6875	-1	1	0.86945
47	7.1142	5	5	0	2.3438	-1	0	1.1753
48	7.1142	10	10	90	2.3438	1	1	0.94048
49	7.1142	10	10	999	3.6875	1	1	0.85773
50	7.1142	10	10	0	1	-1	1	1.046
51	7.1142	5	5	0	6.375	1	1	0.99889
52	7.1142	5	5	90	3.6875	1	1	1.0224
53	7.1142	5	5	0	1	-1	0	1.1518
54	7.1142	10	10	999	1	1	1	0.88127
55	7.1142	5	5	90	5.0313	-1	0	0.90481
56	7.1142	10	10	999	3.6875	-1	1	0.91648
57	7.1142	5	5	999	6.375	-1	1	1.8172
58	7.1142	10	10	0	3.6875	-1	1	0.88173
59	7.1142	10	10	999	1	-1	1	0.82239
60	7.1142	10	10	999	6.375	-1	1	0.79894
61	7.1142	10	10	0	6.375	-1	1	0.59901
62	7.1142	10	10	90	5.0313	-1	1	0.77528
63	7.1142	10	10	999	5.0313	1	1	0.90482
64	7.1142	5	5	999	2.3438	-1	0	1.093
65	7.1142	10	10	999	5.0313	-1	1	0.85774
66	7.1142	5	5	999	5.0313	1	0	0.96359
67	7.1142	10	10	999	1	1	1	0.92834
68	7.1142	5	5	90	6.375	1	1	0.78715
69	7.1142	5	5	999	6.375	-1	0	0.97531
70	7.1142	5	5	0	6.375	1	1	1.1635
71	7.1142	10	10	90	3.6875	-1	1	0.74011
72	7.1142	10	10	90	3.6875	-1	1	0.86948
73	7.1142	10	10	0	2.3438	-1	1	0.82241
74	7.1142	5	5	0	1	-1	1	0.96366
75	7.1142	5	5	90	6.375	1	1	0.85778
76	7.1142	10	10	0	2.3438	-1	1	0.84597
77	7.1142	10	10	999	1	1	1	0.92832
78	7.1142	5	5	90	5.0313	1	0	0.86954
79	7.1142	10	10	90	6.375	-1	1	0.84597
80	7.1142	5	5	90	2.3438	-1	1	0.97533
81	7.1142	5	5	90	2.3438	-1	0	1.2576
82	7.1142	10	10	0	2.3438	-1	1	0.85776
83	7.1142	5	5	999	1	-1	1	1.1872
84	7.1142	5	5	0	3.6875	1	1	1.011
85	7.1142	5	5	90	5.0313	1	0	0.72838
86	7.1142	10	10	0	2.3438	-1	1	0.66965
87	7.1142	10	10	90	5.0313	1	1	0.81069
88	7.1142	10	10	0	1	-1	1	0.84595
89	7.1142	5	5	999	6.375	1	1	1.0107
90	7.1142	5	5	90	2.3438	1	0	1.0695
91	7.1142	5	5	90	2.3438	1	0	1.0812
92	7.1142	10	10	999	3.6875	1	1	0.81067
93	7.1142	5	5	0	2.3438	1	1	0.91654
94	7.1142	5	5	999	3.6875	1	1	1.2459
95	7.1142	10	10	999	1	1	1	0.84601
96	7.1142	5	5	0	1	-1	0	0.61072
97	7.1142	10	10	0	1	-1	1	0.6696
98	7.1142	5	5	0	3.6875	-1	1	0.90478
99	7.1142	10	10	90	1	-1	1	0.88128
100	7.1142	5	5	999	5.0313	-1	1	1.14
101	7.1142	5	5	0	3.6875	-1	1	0.91699
102	7.1142	5	5	90	2.3438	-1	0	1.2341
103	7.1142	10	10	999	6.375	-1	1	0.79891
104	7.1142	5	5	0	5.0313	-1	1	0.91654
105	7.1142	5	5	999	3.6875	-1	1	0.91654
106	7.1142	10	10	0	1	-1	1	0.98714
107	7.1142	5	5	0	6.375	1	1	0.74012
108	7.1142	5	5	90	2.3438	-1	1	1.2223
109	7.1142	5	5	90	6.375	1	0	0.94012
110	7.1142	5	5	0	1	-1	0	1.1048
111	7.1142	10	10	999	3.6875	1	1	0.85769
112	7.1142	5	5	999	5.0313	-1	0	1.2929
113	7.1142	5	5	999	5.0313	1	1	1.1753
114	7.1142	10	10	0	6.375	-1	1	0.90478
115	7.1142	5	5	90	2.3438	-1	1	1.0695
116	7.1142	5	5	0	5.0313	1	1	1.1165
117	7.1142	5	5	0	6.375	-1	0	1.1516
118	7.1142	5	5	90	1	-1	1	0.86951
119	7.1142	5	5	0	5.0313	1	1	0.84597
120	7.1142	5	5	90	2.3438	1	0	1.4608
121	7.1142	5	5	90	1	1	0	0.78755
122	7.1142	5	5	999	3.6875	-1	0	1.234
123	7.1142	10	10	90	1	1	1	0.9165
124	7.1142	5	5	0	5.0313	-1	0	0.82246
125	7.1142	10	10	999	2.3438	-1	1	0.91652
126	7.1142	5	5	0	5.0313	1	0	0.71661
127	7.1142	10	10	0	6.375	1	1	0.91652
128	7.1142	10	10	0	3.6875	-1	1	0.88122
129	7.1142	5	5	999	2.3438	-1	0	1.1518
130	7.1142	10	10	0	3.6875	-1	1	0.86951
131	7.1142	5	5	90	1	-1	1	1.2106
132	7.1142	10	10	0	3.6875	-1	1	0.90524
133	7.1142	10	10	999	5.0313	1	1	0.86954
134	7.1142	10	10	90	2.3438	-1	1	0.82248
135	7.1142	5	5	90	1	1	0	1.0224
136	7.1142	10	10	90	1	1	1	0.82246
137	7.1142	10	10	0	5.0313	1	1	0.91657
138	7.1142	5	5	999	1	-1	0	4.9555
139	7.1142	5	5	0	1	1	1	3.3155
140	7.1142	5	5	90	1	-1	0	1.2459
141	7.1142	5	5	90	5.0313	1	1	0.92834
142	7.1142	5	5	999	1	-1	1	1.4987
143	7.1142	5	5	90	1	-1	0	1.0111
144	7.1142	10	10	90	3.6875	-1	1	0.89307
145	7.1142	5	5	999	5.0313	-1	1	1.1165
146	7.1142	10	10	999	5.0313	-1	1	0.82244
147	7.1142	5	5	0	5.0313	1	1	1.1871
148	7.1142	10	10	999	5.0313	1	1	0.893
149	7.1142	5	5	0	2.3438	-1	1	1.1517
150	7.1142	5	5	999	3.6875	-1	0	0.71656
151	7.1142	10	10	90	5.0313	-1	1	0.82246
152	7.1142	10	10	90	6.375	-1	1	0.83421
153	7.1142	5	5	999	3.6875	-1	1	1.093
154	7.1142	5	5	0	3.6875	-1	0	1.3932
155	7.1142	10	10	999	2.3438	1	1	0.94012
156	7.1142	5	5	90	6.375	1	1	0.95185
157	7.1142	5	5	90	5.0313	-1	0	0.85772
158	7.1142	10	10	0	3.6875	-1	1	0.84598
159	7.1142	10	10	0	1	-1	1	0.91647
160	7.1142	10	10	0	1	-1	1	0.91656
161	7.1142	5	5	999	2.3438	-1	0	1.1518
162	7.1142	10	10	999	2.3438	1	1	0.96361
163	7.1142	5	5	90	3.6875	-1	0	0.70481
164	7.1142	10	10	999	6.375	-1	1	0.83425
165	7.1142	5	5	0	6.375	1	0	0.89309
166	7.1142	10	10	999	6.375	1	1	0.91656
167	7.1142	10	10	0	6.375	-1	1	0.84598
168	7.1142	10	10	90	1	1	1	0.88122
169	7.1142	5	5	999	5.0313	1	1	1.8523
170	7.1142	10	10	999	1	1	0	0.81062
171	7.1142	5	5	999	3.6875	1	1	0.98706
172	7.1142	5	5	0	5.0313	1	0	0.92829
173	7.1142	10	10	90	3.6875	-1	1	0.82247
174	7.1142	10	10	90	6.375	-1	1	0.85778
175	7.1142	5	5	90	3.6875	1	0	0.98713
176	7.1142	10	10	0	3.6875	1	1	0.85776
177	7.1142	10	10	90	2.3438	1	1	0.8695
178	7.1142	5	5	999	2.3438	1	1	1.1048
179	7.1142	10	10	90	1	-1	1	0.85817
180	7.1142	5	5	0	2.3438	1	1	0.92834
181	7.1142	5	5	90	3.6875	-1	1	0.86949
182	7.1142	5	5	999	2.3438	-1	0	0.9636
183	7.1142	5	5	0	6.375	1	0	0.75192
184	7.1142	10	10	90	6.375	1	1	0.82247
185	7.1142	10	10	90	6.375	1	1	0.84603
186	7.1142	5	5	999	3.6875	-1	0	1.0577
187	7.1142	5	5	999	3.6875	1	0	0.76364
188	7.1142	5	5	90	2.3438	1	1	0.82242
189	7.1142	10	10	0	3.6875	1	0	0.88128
190	7.1142	5	5	90	3.6875	1	1	0.99885
191	7.1142	5	5	999	2.3438	-1	0	0.85775
192	7.1142	5	5	999	2.3438	-1	0	1.3047
193	7.1142	10	10	90	1	1	1	0.89345
194	7.1142	10	10	0	5.0313	1	1	0.88132
195	7.1142	5	5	999	6.375	1	1	1.2225
196	7.1142	10	10	0	2.3438	-1	1	0.86992
197	7.1142	10	10	0	2.3438	1	1	0.86947
198	7.1142	10	10	0	1	1	1	0.88127
199	7.1142	5	5	90	2.3438	-1	0	1.0106
200	7.1142	10	10	999	3.6875	1	1	0.85773
201	7.1142	10	10	0	5.0313	-1	1	0.86959
202	7.1142	5	5	90	6.375	1	1	0.8459
203	7.1142	10	10	999	6.375	-1	1	0.86953
204	7.1142	10	10	0	6.375	-1	0	0.74015
205	7.1142	10	10	90	1	1	1	0.8577
206	7.1142	10	10	0	1	1	1	0.72838
207	7.1142	10	10	90	3.6875	-1	1	0.64602
208	7.1142	10	10	999	1	-1	1	0.84595
209	7.1142	5	5	90	6.375	-1	0	1.0106
210	7.1142	10	10	999	3.6875	1	1	0.90476
211	7.1142	5	5	999	3.6875	1	0	1.3282
212	7.1142	10	10	0	3.6875	-1	1	0.96403
213	7.1142	10	10	999	3.6875	-1	1	0.84597
214	7.1142	5	5	0	3.6875	-1	1	0.96352
215	7.1142	10	10	0	2.3438	-1	1	0.8224
216	7.1142	5	5	0	5.0313	1	1	1.1753
217	7.1142	5	5	999	1	-1	1	1.2929
218	7.1142	5	5	0	3.6875	-1	1	1.1047
219	7.1142	10	10	999	3.6875	1	1	0.96362
220	7.1142	10	10	90	1	1	1	0.84594
221	7.1142	10	10	999	1	-1	0	0.99886
222	7.1142	5	5	999	1	-1	1	0.83423
223	7.1142	10	10	999	6.375	1	1	0.83419
224	7.1142	5	5	90	3.6875	1	1	0.89299
225	7.1142	5	5	90	2.3438	-1	0	1.0812
226	7.1142	5	5	90	6.375	1	1	1.2223
227	7.1142	10	10	999	1	-1	0	0.88165
228	7.1142	5	5	0	6.375	1	0	1.0106
229	7.1142	5	5	0	5.0313	1	1	0.90475
230	7.1142	5	5	90	5.0313	1	0	0.9989
231	7.1142	5	5	90	1	1	1	0.74003
232	7.1142	5	5	999	6.375	1	0	1.1283
233	7.1142	10	10	90	6.375	-1	1	0.89343
234	7.1142	5	5	999	2.3438	-1	0	1.3553
235	7.1142	5	5	999	6.375	1	1	1.187
236	7.1142	10	10	0	5.0313	1	1	0.90476
237	7.1142	10	10	999	3.6875	1	1	0.79887
238	7.1142	10	10	0	2.3438	1	1	0.78716
239	7.1142	5	5	999	2.3438	-1	1	0.72835
240	7.1142	5	5	999	5.0313	-1	1	1.0694
241	7.1142	10	10	0	3.6875	-1	1	0.89299
242	7.1142	10	10	0	2.3438	1	1	0.9283
243	7.1142	5	5	999	2.3438	-1	0	1.093
244	7.1142	5	5	999	5.0313	1	0	1.6462
245	7.1142	5	5	999	6.375	1	0	0.92828
246	7.1142	10	10	90	1	-1	1	0.89301
247	7.1142	10	10	999	6.375	-1	0	0.72837
248	7.1142	10	10	0	5.0313	1	1	0.93997
249	7.1142	5	5	90	6.375	-1	1	1.1047
250	7.1142	5	5	0	3.6875	-1	1	0.92865
251	7.1142	10	10	90	2.3438	1	1	0.85773
252	7.1142	10	10	999	3.6875	-1	1	0.90476
253	7.1142	5	5	0	5.0313	-1	0	1.2106
254	7.1142	10	10	90	5.0313	-1	1	0.82286
255	7.1142	10	10	999	5.0313	1	1	0.84594
256	7.1142	5	5	0	6.375	-1	1	0.79892
257	7.1142	10	10	90	3.6875	-1	1	0.91655
258	7.1142	5	5	90	6.375	-1	1	0.95181
259	7.1142	10	10	0	5.0313	1	1	0.89301
260	7.1142	5	5	999	2.3438	1	1	0.94007
261	7.1142	5	5	0	3.6875	1	0	1.187
262	7.1142	10	10	90	1	-1	1	0.81069
263	7.1142	10	10	999	2.3438	1	1	0.95179
264	7.1142	5	5	999	1	-1	1	1.2459
265	7.1142	5	5	90	5.0313	1	1	1.0694
266	7.1142	5	5	90	5.0313	-1	1	1.2459
267	7.1142	5	5	999	3.6875	-1	0	1.0342
268	7.1142	10	10	999	6.375	1	1	0.91656
269	7.1142	10	10	90	1	-1	1	0.9518
270	7.1142	10	10	90	2.3438	-1	1	0.91658
271	7.1142	5	5	999	5.0313	-1	0	1.5426
272	7.1142	5	5	90	6.375	-1	1	0.9401
273	7.1142	10	10	0	5.0313	-1	1	0.86942
274	7.1142	5	5	0	6.375	-1	0	1.1165
275	7.1142	5	5	0	6.375	1	0	0.99889
276	7.1142	5	5	0	6.375	-1	1	0.79888
277	7.1142	5	5	90	6.375	-1	0	1.1871
278	7.1142	10	10	999	2.3438	1	1	0.88126
279	7.1142	10	10	90	5.0313	1	1	0.81043
280	7.1142	5	5	90	5.0313	-1	0	0.90478
281	7.1142	10	10	90	6.375	-1	1	0.86952
282	7.1142	10	10	90	3.6875	1	0	0.7988
283	7.1142	10	10	999	6.375	1	1	0.85772
284	7.1142	5	5	0	3.6875	-1	0	1.1635
285	7.1142	10	10	999	5.0313	1	1	0.84576
286	7.1142	10	10	999	2.3438	-1	1	0.86943
287	7.1142	10	10	0	5.0313	1	1	0.81069
288	7.1142	5	5	0	5.0313	-1	1	0.8107
289	7.1142	5	5	0	3.6875	1	1	0.94003
290	7.1142	10	10	0	2.3438	1	1	0.88121
291	7.1142	10	10	999	3.6875	1	1	0.85773
292	7.1142	10	10	0	5.0313	1	1	0.68135
293	7.1142	5	5	999	3.6875	-1	0	0.64604
294	7.1142	10	10	90	2.3438	-1	1	0.99884
295	7.1142	10	10	90	5.0313	-1	1	0.85771
296	7.1142	5	5	90	1	1	1	0.98715
297	7.1142	5	5	0	1	-1	1	1.2219
298	7.1142	10	10	90	2.3438	1	1	0.88177
299	7.1142	10	10	0	5.0313	1	1	0.74005
300	7.1142	10	10	0	3.6875	-1	1	0.96362
301	7.1142	5	5	999	5.0313	-1	0	1.1753
302	7.1142	5	5	999	1	-1	1	0.90511
303	7.1142	10	10	90	1	-1	1	0.92831
304	7.1142	5	5	90	1	-1	0	1.2102
305	7.1142	10	10	0	6.375	-1	1	0.89288
306	7.1142	5	5	999	2.3438	1	0	1.0342
307	7.1142	5	5	0	2.3438	1	1	1.3164
308	7.1142	10	10	0	6.375	-1	1	0.88125
309	7.1142	5	5	999	2.3438	1	1	1.4546
310	7.1142	10	10	0	3.6875	-1	1	0.84595
311	7.1142	10	10	90	1	-1	1	0.94005
312	7.1142	10	10	0	1	-1	1	0.82241
313	7.1142	10	10	999	5.0313	1	1	0.89301
314	7.1142	5	5	0	6.375	1	0	1.3283
315	7.1142	10	10	90	5.0313	-1	1	0.8699
316	7.1142	10	10	90	1	1	1	0.85775
317	7.1142	10	10	0	3.6875	1	1	0.846
318	7.1142	10	10	90	2.3438	-1	1	0.86948
319	7.1142	5	5	999	5.0313	1	1	1.673
320	7.1142	10	10	999	1	-1	1	0.88123
321	7.1142	10	10	999	2.3438	1	1	0.88123
322	7.1142	5	5	90	6.375	1	0	0.91654
323	7.1142	5	5	0	3.6875	1	1	0.97542
324	7.1142	5	5	90	1	1	0	1.14
325	7.1142	5	5	999	3.6875	-1	0	1.0929
326	7.1142	10	10	90	3.6875	1	1	0.82249
327	7.1142	10	10	999	5.0313	-1	1	0.85776
328	7.1142	10	10	90	1	-1	1	0.86949
329	7.1142	10	10	90	2.3438	-1	1	0.81067
330	7.1142	5	5	0	1	-1	0	1.7294
331	7.1142	5	5	999	3.6875	-1	1	0.84603
332	7.1142	5	5	0	2.3438	-1	0	1.1164
333	7.1142	5	5	90	2.3438	-1	1	0.98712
334	7.1142	5	5	999	6.375	-1	1	1.1165
335	7.1142	5	5	90	3.6875	-1	0	1.0581
336	7.1142	5	5	0	2.3438	-1	1	1.1518
337	7.1142	10	10	999	2.3438	1	1	0.88128
338	7.1142	10	10	90	2.3438	-1	1	0.89349
339	7.1142	5	5	90	3.6875	-1	0	1.2341
340	7.1142	10	10	999	3.6875	-1	1	0.83461
341	7.1142	10	10	0	2.3438	1	1	0.92825
342	7.1142	10	10	999	6.375	-1	1	0.85769
343	7.1142	10	10	0	3.6875	1	1	0.88123
344	7.1142	5	5	0	1	1	0	1.3994
345	7.1142	5	5	90	2.3438	-1	0	1.2341
346	7.1142	10	10	0	6.375	1	1	0.94007
347	7.1142	5	5	0	3.6875	1	0	1.4228
348	7.1142	10	10	0	5.0313	-1	1	0.82244
349	7.1142	10	10	0	1	-1	0	0.98704
350	7.1142	5	5	90	1	1	0	0.83423
351	7.1142	5	5	0	5.0313	-1	0	0.94007
352	7.1142	10	10	0	2.3438	-1	1	1.0694
353	7.1142	10	10	0	1	-1	1	0.88126
354	7.1142	10	10	0	3.6875	-1	1	0.84599
355	7.1142	10	10	0	1	1	1	0.99889
356	7.1142	5	5	999	1	1	0	1.14
357	7.1142	10	10	90	5.0313	1	1	0.90526
358	7.1142	10	10	0	3.6875	1	1	0.84594
359	7.1142	5	5	999	1	1	0	1.3282
360	7.1142	10	10	0	2.3438	-1	1	0.91694
361	7.1142	5	5	90	2.3438	-1	1	1.3252
362	7.1142	10	10	0	2.3438	1	1	0.88171
363	7.1142	5	5	0	1	1	0	0.88125
364	7.1142	5	5	0	2.3438	1	1	0.63429
365	7.1142	5	5	0	6.375	-1	1	1.093
366	7.1142	5	5	90	2.3438	-1	1	1.1989
367	7.1142	10	10	0	5.0313	1	1	0.9518
368	7.1142	5	5	90	6.375	1	1	1.1517
369	7.1142	5	5	999	6.375	-1	1	0.98698
370	7.1142	5	5	999	1	-1	1	1.0812
371	7.1142	10	10	90	6.375	1	1	0.85766
372	7.1142	10	10	0	2.3438	1	1	0.96362
373	7.1142	10	10	999	2.3438	-1	1	0.89298
374	7.1142	10	10	0	6.375	1	1	0.85771
375	7.1142	5	5	90	1	1	0	1.14
376	7.1142	10	10	90	2.3438	-1	0	0.8692
377	7.1142	10	10	90	5.0313	1	1	0.85772
378	7.1142	10	10	90	2.3438	1	1	0.90471
379	7.1142	10	10	90	2.3438	-1	1	0.83423
380	7.1142	5	5	0	1	1	1	1.2812
381	7.1142	5	5	0	2.3438	1	1	0.94043
382	7.1142	5	5	999	3.6875	-1	1	0.97537
383	7.1142	10	10	0	3.6875	1	1	0.92824
384	7.1142	5	5	90	5.0313	-1	1	1.1047
385	7.1142	5	5	90	5.0313	1	1	1.0345
386	7.1142	5	5	90	6.375	-1	1	1.1518
387	7.1142	10	10	999	6.375	-1	1	0.88124
388	7.1142	10	10	999	3.6875	-1	1	0.85764
389	7.1142	10	10	90	5.0313	1	1	0.89312
390	7.1142	5	5	999	3.6875	1	1	1.0577
391	7.1142	10	10	90	6.375	1	1	0.84599
392	7.1142	5	5	0	6.375	-1	1	0.82246
393	7.1142	5	5	90	6.375	-1	1	1.234
394	7.1142	10	10	0	6.375	-1	1	0.82231
395	7.1142	10	10	999	6.375	1	1	0.82235
396	7.1142	5	5	0	2.3438	-1	1	1.2341
397	7.1142	10	10	999	1	1	1	0.85771
398	7.1142	10	10	0	2.3438	1	1	0.8342
399	7.1142	5	5	90	2.3438	1	0	1.3282
400	7.1142	5	5	90	2.3438	1	1	1.0224
401	7.1142	5	5	999	2.3438	1	0	1.3046
402	7.1142	5	5	0	1	-1	0	1.0346
403	7.1142	10	10	0	1	1	1	0.94006
404	7.1142	10	10	90	3.6875	1	1	0.86945
405	7.1142	10	10	0	6.375	-1	1	0.85771
406	7.1142	5	5	90	2.3438	-1	0	1.5284
407	7.1142	5	5	999	1	1	0	1.3164
408	7.1142	5	5	90	5.0313	-1	0	1.0106
409	7.1142	10	10	90	1	1	1	0.98714
410	7.1142	10	10	0	1	1	1	0.92828
411	7.1142	5	5	999	6.375	1	0	1.1165
412	7.1142	5	5	90	1	-1	0	1.0812
413	7.1142	5	5	0	3.6875	-1	0	1.0695
414	7.1142	10	10	999	1	-1	1	0.97531
415	7.1142	5	5	999	1	1	0	0.94009
416	7.1142	5	5	0	5.0313	1	0	1.4853
417	7.1142	5	5	0	1	-1	0	0.84597
418	7.1142	5	5	999	2.3438	1	0	0.90478
419	7.1142	10	10	999	1	-1	0	0.69308
420	7.1142	5	5	0	3.6875	1	0	1.0107
421	7.1142	10	10	0	1	-1	1	0.93997
422	7.1142	10	10	90	2.3438	1	1	0.89295
423	7.1142	5	5	0	2.3438	1	1	1.1635
424	7.1142	5	5	999	5.0313	1	0	1.0224
425	7.1142	10	10	90	6.375	1	1	0.85766
426	7.1142	5	5	999	1	-1	0	1.1282
427	7.1142	5	5	90	3.6875	1	0	1.1283
428	7.1142	10	10	999	3.6875	-1	1	0.92823
429	7.1142	5	5	0	1	-1	0	1.4851
430	7.1142	10	10	0	6.375	-1	1	0.88166
431	7.1142	5	5	999	3.6875	1	0	1.0342
432	7.1142	5	5	999	1	1	1	1.0577
433	7.1142	5	5	999	1	1	0	0.86951
434	7.1142	10	10	90	2.3438	1	1	0.9048
435	7.1142	5	5	999	5.0313	1	0	1.1989
436	7.1142	5	5	90	5.0313	1	1	0.86943
437	7.1142	10	10	999	2.3438	1	1	0.82244
438	7.1142	10	10	0	3.6875	-1	0	0.66956
439	7.1142	10	10	90	6.375	1	1	0.85773
440	7.1142	10	10	90	3.6875	-1	1	0.86949
441	7.1142	5	5	999	2.3438	1	1	0.89299
442	7.1142	5	5	999	1	1	0	1.14
443	7.1142	5	5	999	6.375	1	1	0.91651
444	7.1142	5	5	90	3.6875	-1	0	1.046
445	7.1142	5	5	90	5.0313	1	0	0.96354
446	7.1142	10	10	90	5.0313	1	1	0.66952
447	7.1142	5	5	90	5.0313	-1	0	0.85772
448	7.1142	10	10	999	3.6875	-1	1	0.82238
449	7.1142	10	10	0	5.0313	-1	1	0.89305
450	7.1142	10	10	999	5.0313	-1	1	0.84592
451	7.1142	10	10	0	5.0313	-1	1	0.83422
452	7.1142	10	10	90	3.6875	1	1	0.90478
453	7.1142	5	5	90	6.375	1	0	1.0459
454	7.1142	10	10	999	1	-1	1	0.89297
455	7.1142	5	5	999	6.375	1	0	0.99891
456	7.1142	5	5	0	3.6875	1	1	1.0929
457	7.1142	5	5	999	5.0313	1	1	0.9283
458	7.1142	5	5	90	2.3438	1	0	1.2337
459	7.1142	5	5	999	2.3438	-1	0	1.1993
460	7.1142	5	5	0	2.3438	-1	1	0.94081
461	7.1142	5	5	0	1	1	1	1.0694
462	7.1142	5	5	999	3.6875	1	0	0.91651
463	7.1142	5	5	90	1	-1	1	1.2576
464	7.1142	10	10	90	3.6875	1	1	0.97532
465	7.1142	5	5	999	5.0313	1	1	1.187
466	7.1142	10	10	999	1	1	1	0.91691
467	7.1142	10	10	0	6.375	1	1	0.85766
468	7.1142	5	5	0	5.0313	1	0	1.4512
469	7.1142	5	5	0	6.375	1	1	0.74012
470	7.1142	10	10	90	3.6875	-1	1	0.86949
471	7.1142	5	5	90	1	1	1	1.2106
472	7.1142	10	10	0	5.0313	-1	1	0.86949
473	7.1142	10	10	999	6.375	-1	1	0.88125
474	7.1142	10	10	0	6.375	-1	1	0.82252
475	7.1142	10	10	0	2.3438	-1	1	0.94008
476	7.1142	10	10	90	3.6875	-1	1	0.83418
477	7.1142	5	5	999	6.375	1	0	1.4028
478	7.1142	10	10	0	6.375	1	1	0.81067
479	7.1142	5	5	999	5.0313	-1	0	0.95187
480	7.1142	5	5	999	5.0313	1	0	0.90476
481	7.1142	10	10	90	6.375	1	1	0.86954
482	7.1142	5	5	90	3.6875	1	1	1.3282
483	7.1142	10	10	90	1	-1	1	0.92873
484	7.1142	10	10	0	2.3438	1	1	0.84599
485	7.1142	10	10	90	2.3438	1	0	0.84598
486	7.1142	5	5	90	1	1	1	1.1748
487	7.1142	10	10	999	5.0313	1	1	0.85775
488	7.1142	10	10	999	1	1	1	0.88123
489	7.1142	10	10	999	6.375	1	1	0.79894
490	7.1142	10	10	999	3.6875	-1	0	0.83415
491	7.1142	10	10	0	5.0313	-1	1	0.85779
492	7.1142	10	10	999	2.3438	-1	1	0.89306
493	7.1142	5	5	90	1	1	0	1.0694
494	7.1142	5	5	0	2.3438	-1	0	1.0106
495	7.1142	10	10	0	1	-1	1	1.3047
496	7.1142	5	5	0	1	1	1	0.85813
497	7.1142	5	5	0	2.3438	-1	1	1.0812
498	7.1142	5	5	0	2.3438	-1	0	1.2811
499	7.1142	10	10	999	5.0313	1	1	0.83421
500	7.1142	10	10	999	2.3438	-1	1	0.88121
501	7.1142	10	10	90	6.375	1	1	0.81064
502	7.1142	5	5	90	5.0313	-1	1	1.2572
503	7.1142	5	5	0	6.375	1	1	1.1639
504	7.1142	5	5	90	6.375	-1	0	1.1514
505	7.1142	5	5	999	6.375	-1	1	1.0224
506	7.1142	5	5	90	3.6875	1	0	1.2459
507	7.1142	5	5	999	1	1	1	1.1287
508	7.1142	10	10	90	6.375	-1	1	0.82247
509	7.1142	5	5	0	2.3438	1	1	1.0107
510	7.1142	10	10	90	2.3438	1	1	0.91654
511	7.1142	5	5	999	5.0313	1	1	1.5335
512	7.1142	10	10	999	2.3438	1	1	0.83425
513	7.1142	10	10	999	3.6875	1	1	0.88125
514	7.1142	10	10	90	6.375	1	1	0.85773
515	7.1142	10	10	90	5.0313	1	1	0.8342
516	7.1142	10	10	999	5.0313	-1	1	0.92829
517	7.1142	10	10	90	1	1	1	0.84591
518	7.1142	5	5	999	3.6875	1	1	1.1754
519	7.1142	5	5	90	3.6875	-1	0	1.1518
520	7.1142	5	5	0	5.0313	1	1	1.7327
521	7.1142	10	10	90	5.0313	1	1	0.89303
522	7.1142	5	5	999	2.3438	-1	1	1.3942
523	7.1142	5	5	90	5.0313	-1	0	0.85777
524	7.1142	10	10	0	3.6875	1	1	0.91651
525	7.1142	5	5	999	3.6875	-1	0	1.1283
526	7.1142	5	5	999	6.375	1	0	1.187
527	7.1142	10	10	999	6.375	-1	1	0.89301
528	7.1142	10	10	90	3.6875	-1	1	0.88123
529	7.1142	5	5	0	3.6875	-1	1	1.1753
530	7.1142	10	10	999	6.375	-1	0	0.77539
531	7.1142	5	5	0	3.6875	-1	1	0.92829
532	7.1142	10	10	0	6.375	1	1	0.94004
533	7.1142	5	5	0	6.375	1	0	0.9871
534	7.1142	5	5	0	6.375	-1	0	1.0576
535	7.1142	10	10	999	6.375	-1	1	0.96364
536	7.1142	10	10	0	5.0313	1	1	0.83423
537	7.1142	10	10	0	1	-1	0	1.32
538	7.1142	10	10	90	3.6875	1	1	0.94047
539	7.1142	5	5	999	6.375	1	1	1.4507
540	7.1142	10	10	999	1	-1	1	0.96357
541	7.1142	10	10	90	5.0313	1	1	0.85772
542	7.1142	5	5	0	1	1	0	1.093
543	7.1142	5	5	999	6.375	1	1	1.1283
544	7.1142	5	5	999	2.3438	-1	0	1.093
545	7.1142	10	10	999	6.375	-1	0	0.83421
546	7.1142	10	10	999	1	1	1	0.90475
547	7.1142	5	5	0	5.0313	1	0	1.1165
548	7.1142	5	5	90	5.0313	-1	0	1.0224
549	7.1142	10	10	90	6.375	-1	1	0.8813
550	7.1142	10	10	90	3.6875	-1	1	0.90479
551	7.1142	5	5	90	3.6875	1	0	1.1989
552	7.1142	5	5	90	3.6875	-1	0	0.91696
553	7.1142	10	10	90	6.375	1	1	0.83421
554	7.1142	5	5	999	1	1	1	1.3398
555	7.1142	5	5	0	2.3438	-1	1	1.1516
556	7.1142	10	10	999	6.375	-1	1	0.83409
557	7.1142	5	5	999	6.375	1	0	1.0106
558	7.1142	10	10	90	3.6875	-1	1	0.83421
559	7.1142	5	5	999	5.0313	1	0	1.0577
560	7.1142	10	10	0	1	1	1	0.90479
561	7.1142	5	5	999	6.375	1	0	1.1048
562	7.1142	10	10	999	5.0313	-1	1	0.88122
563	7.1142	10	10	90	2.3438	1	1	0.96361
564	7.1142	5	5	90	5.0313	-1	1	1.3165
565	7.1142	10	10	0	1	1	1	1.0812
566	7.1142	10	10	90	3.6875	1	1	0.85775
567	7.1142	10	10	0	5.0313	-1	1	0.97528
568	7.1142	5	5	90	6.375	1	1	1.2811
569	7.1142	10	10	999	5.0313	1	1	0.88122
570	7.1142	10	10	999	2.3438	1	1	0.98713
571	7.1142	10	10	999	1	1	1	0.98711
572	7.1142	5	5	0	2.3438	-1	0	1.199
573	7.1142	5	5	90	1	-1	1	0.81057
574	7.1142	5	5	90	1	1	0	1.1518
575	7.1142	10	10	0	2.3438	-1	1	0.85815
576	7.1142	10	10	90	6.375	-1	1	0.83417
577	7.1142	5	5	0	5.0313	-1	1	1.2459
578	7.1142	10	10	999	2.3438	-1	1	0.8695
579	7.1142	10	10	90	5.0313	-1	1	0.84595
580	7.1142	5	5	0	1	1	0	1.0812
581	7.1142	5	5	0	2.3438	1	0	0.88121
582	7.1142	10	10	90	5.0313	1	1	0.8694
583	7.1142	5	5	90	3.6875	-1	1	1.187
584	7.1142	5	5	90	6.375	1	1	0.72834
585	7.1142	10	10	999	3.6875	-1	1	0.9165
586	7.1142	5	5	90	6.375	1	1	1.2223
587	7.1142	5	5	0	5.0313	1	1	0.88118
588	7.1142	5	5	0	3.6875	1	0	0.59896
589	7.1142	10	10	90	1	-1	0	1.516
590	7.1142	5	5	0	3.6875	-1	1	0.91649
591	7.1142	5	5	0	2.3438	-1	0	0.64598
592	7.1142	5	5	90	3.6875	-1	1	0.646
593	7.1142	10	10	90	2.3438	1	1	0.92828
594	7.1142	5	5	999	1	1	1	1.3166
595	7.1142	10	10	999	1	-1	1	1.0695
596	7.1142	10	10	90	3.6875	-1	1	0.90473
597	7.1142	10	10	999	5.0313	-1	1	0.89306
598	7.1142	5	5	0	3.6875	1	0	1.1988
599	7.1142	10	10	0	6.375	-1	1	0.94003
600	7.1142	5	5	0	1	-1	0	0.94005
