# Supplementary material for: Temporal Integration of Motion Streaks in Migraine
Source: Vision (Basel). 2018 Jul 13;2(3):27. doi: 10.3390/vision2030027 (PMC6836222; doi:10.3390/vision2030027)
Supplement: Supplementary file 1 [file vision-02-00027-s001.zip › supplementary information/results/resultsObs33/allResponsesObs33.txt]

1	7.1142	5	5	999	3.6875	1	1	2.1601
2	7.1142	5	5	90	5.0313	1	0	1.7197
3	7.1142	5	5	0	5.0313	-1	0	1.6502
4	7.1142	10	10	0	3.6875	-1	1	1.1416
5	7.1142	10	10	0	1	1	1	0.96354
6	7.1142	5	5	90	2.3438	-1	0	1.9211
7	7.1142	10	10	90	5.0313	1	1	0.95184
8	7.1142	10	10	0	2.3438	-1	1	1.0342
9	7.1142	10	10	90	5.0313	1	1	0.95184
10	7.1142	10	10	90	2.3438	1	1	0.95185
11	7.1142	5	5	999	6.375	-1	0	3.3345
12	7.1142	10	10	999	1	1	1	0.98712
13	7.1142	10	10	90	1	-1	1	0.88124
14	7.1142	5	5	90	6.375	1	0	1.9565
15	7.1142	5	5	90	6.375	-1	1	1.6117
16	7.1142	10	10	90	6.375	-1	1	0.86997
17	7.1142	5	5	999	3.6875	-1	0	1.6703
18	7.1142	10	10	0	1	-1	1	0.94049
19	7.1142	5	5	0	2.3438	-1	0	1.0929
20	7.1142	10	10	999	2.3438	1	1	0.86951
21	7.1142	5	5	90	3.6875	1	0	1.2459
22	7.1142	10	10	0	6.375	1	1	0.85771
23	7.1142	5	5	90	1	-1	1	1.4327
24	7.1142	5	5	90	2.3438	1	1	0.94051
25	7.1142	5	5	0	2.3438	-1	0	1.0929
26	7.1142	5	5	999	5.0313	-1	1	1.0459
27	7.1142	10	10	999	5.0313	1	1	0.86949
28	7.1142	10	10	999	3.6875	1	1	0.86948
29	7.1142	10	10	0	2.3438	1	1	1.0812
30	7.1142	10	10	90	3.6875	-1	1	0.86948
31	7.1142	5	5	0	2.3438	1	0	1.046
32	7.1142	10	10	90	5.0313	-1	1	0.97532
33	7.1142	10	10	999	6.375	-1	1	0.84602
34	7.1142	5	5	90	2.3438	-1	0	1.3952
35	7.1142	10	10	999	2.3438	-1	1	0.92868
36	7.1142	5	5	999	5.0313	1	1	1.5683
37	7.1142	5	5	0	2.3438	-1	0	1.1165
38	7.1142	10	10	90	6.375	1	1	0.86994
39	7.1142	5	5	90	1	1	0	1.9634
40	7.1142	5	5	0	5.0313	-1	1	2.4467
41	7.1142	10	10	90	2.3438	1	1	0.95183
42	7.1142	5	5	0	5.0313	1	0	1.583
43	7.1142	10	10	999	3.6875	-1	1	0.89307
44	7.1142	10	10	90	1	1	1	0.9166
45	7.1142	5	5	0	2.3438	1	1	1.612
46	7.1142	5	5	90	6.375	1	1	1.1052
47	7.1142	5	5	90	2.3438	-1	1	1.1867
48	7.1142	5	5	999	2.3438	-1	0	1.739
49	7.1142	10	10	0	1	1	1	0.95191
50	7.1142	5	5	999	1	-1	1	1.5302
51	7.1142	5	5	90	1	-1	1	1.3847
52	7.1142	5	5	999	3.6875	-1	0	1.5536
53	7.1142	10	10	0	3.6875	1	1	0.95183
54	7.1142	10	10	999	2.3438	-1	1	0.98714
55	7.1142	5	5	90	2.3438	1	0	1.5408
56	7.1142	10	10	0	2.3438	-1	1	0.98712
57	7.1142	5	5	0	2.3438	1	1	1.8193
58	7.1142	10	10	999	5.0313	1	1	0.91655
59	7.1142	5	5	90	1	1	0	1.9473
60	7.1142	5	5	999	6.375	1	1	1.8875
61	7.1142	5	5	999	6.375	1	0	1.5267
62	7.1142	5	5	90	1	-1	0	3.1013
63	7.1142	10	10	0	1	-1	1	1.0341
64	7.1142	5	5	0	2.3438	-1	1	1.5323
65	7.1142	10	10	0	1	-1	1	1.1752
66	7.1142	10	10	90	6.375	1	1	0.88125
67	7.1142	10	10	999	1	-1	1	0.95182
68	7.1142	10	10	90	5.0313	-1	1	0.94011
69	7.1142	5	5	90	6.375	1	1	1.3282
70	7.1142	10	10	90	2.3438	1	1	0.89306
71	7.1142	5	5	999	2.3438	1	0	1.5365
72	7.1142	5	5	0	2.3438	1	0	1.5955
73	7.1142	5	5	999	1	1	1	1.5569
74	7.1142	5	5	0	3.6875	-1	0	1.0111
75	7.1142	10	10	999	6.375	-1	1	0.98714
76	7.1142	5	5	0	3.6875	1	1	1.6611
77	7.1142	10	10	90	1	1	1	1.0224
78	7.1142	10	10	0	2.3438	-1	1	0.92834
79	7.1142	10	10	0	6.375	-1	1	0.96361
80	7.1142	5	5	999	6.375	1	1	1.8337
81	7.1142	5	5	999	5.0313	-1	1	1.5759
82	7.1142	5	5	0	6.375	1	1	1.093
83	7.1142	5	5	90	6.375	1	1	1.4413
84	7.1142	5	5	90	1	1	1	1.8506
85	7.1142	10	10	0	1	1	1	1.0577
86	7.1142	5	5	90	6.375	-1	1	1.6005
87	7.1142	5	5	0	6.375	-1	1	1.5445
88	7.1142	10	10	90	3.6875	-1	1	0.86991
89	7.1142	10	10	999	2.3438	-1	1	0.86947
90	7.1142	5	5	90	2.3438	-1	0	0.89302
91	7.1142	10	10	0	5.0313	1	1	0.90475
92	7.1142	10	10	0	6.375	1	1	0.88126
93	7.1142	10	10	999	6.375	1	1	0.88132
94	7.1142	10	10	90	1	-1	1	1.0106
95	7.1142	10	10	999	5.0313	-1	1	0.86946
96	7.1142	5	5	90	3.6875	-1	0	1.1754
97	7.1142	10	10	999	1	-1	1	0.9166
98	7.1142	5	5	90	3.6875	1	1	1.5371
99	7.1142	10	10	0	1	-1	1	0.85776
100	7.1142	5	5	90	1	-1	1	1.5209
101	7.1142	5	5	90	6.375	-1	1	1.14
102	7.1142	5	5	90	3.6875	-1	0	1.211
103	7.1142	5	5	90	5.0313	-1	0	1.4828
104	7.1142	10	10	999	5.0313	1	1	0.83418
105	7.1142	5	5	999	1	-1	1	1.8707
106	7.1142	5	5	90	2.3438	-1	0	1.1047
107	7.1142	10	10	0	5.0313	1	1	0.9052
108	7.1142	5	5	0	3.6875	1	1	1.1636
109	7.1142	10	10	90	2.3438	-1	1	0.83422
110	7.1142	5	5	0	2.3438	1	1	1.704
111	7.1142	5	5	90	3.6875	-1	1	1.5021
112	7.1142	5	5	90	2.3438	1	0	0.98711
113	7.1142	10	10	90	3.6875	1	1	0.9283
114	7.1142	10	10	90	5.0313	1	1	0.86952
115	7.1142	5	5	0	1	-1	1	1.269
116	7.1142	5	5	999	5.0313	-1	0	1.3667
117	7.1142	10	10	999	5.0313	-1	1	0.85763
118	7.1142	10	10	999	6.375	-1	1	0.88122
119	7.1142	5	5	999	3.6875	-1	0	1.7801
120	7.1142	10	10	0	1	1	1	1.1523
121	7.1142	10	10	90	5.0313	-1	1	0.90476
122	7.1142	5	5	0	6.375	1	1	1.3165
123	7.1142	10	10	0	1	-1	1	0.88111
124	7.1142	5	5	999	2.3438	-1	1	1.1989
125	7.1142	5	5	0	3.6875	-1	0	1.0928
126	7.1142	10	10	90	3.6875	-1	1	0.8577
127	7.1142	5	5	999	5.0313	1	1	1.0694
128	7.1142	10	10	999	6.375	-1	1	0.79886
129	7.1142	5	5	999	1	-1	1	1.2106
130	7.1142	5	5	999	2.3438	-1	0	1.4952
131	7.1142	10	10	0	5.0313	-1	1	0.95185
132	7.1142	5	5	0	3.6875	-1	1	1.6001
133	7.1142	10	10	999	5.0313	1	1	0.95182
134	7.1142	5	5	999	3.6875	1	0	1.3577
135	7.1142	5	5	90	1	1	0	1.5812
136	7.1142	10	10	999	6.375	1	1	0.83421
137	7.1142	5	5	90	3.6875	-1	1	1.7942
138	7.1142	5	5	90	2.3438	1	1	1.5981
139	7.1142	10	10	0	3.6875	-1	1	0.88122
140	7.1142	10	10	999	3.6875	1	1	0.86951
141	7.1142	10	10	0	6.375	-1	1	0.82246
142	7.1142	10	10	0	3.6875	-1	1	0.96357
143	7.1142	5	5	0	3.6875	1	1	0.893
144	7.1142	5	5	90	2.3438	-1	1	1.1518
145	7.1142	10	10	90	5.0313	-1	1	0.86988
146	7.1142	5	5	999	2.3438	1	1	1.501
147	7.1142	5	5	90	3.6875	-1	0	1.6593
148	7.1142	5	5	999	3.6875	1	0	1.7698
149	7.1142	10	10	0	3.6875	1	1	0.89303
150	7.1142	5	5	0	3.6875	1	0	1.9952
151	7.1142	10	10	90	3.6875	1	1	0.83419
152	7.1142	5	5	999	6.375	-1	1	0.92828
153	7.1142	5	5	0	6.375	1	0	1.1518
154	7.1142	5	5	0	6.375	-1	0	1.4671
155	7.1142	10	10	90	5.0313	-1	1	0.85773
156	7.1142	10	10	0	3.6875	1	1	0.95191
157	7.1142	10	10	0	3.6875	1	1	1.0694
158	7.1142	10	10	0	6.375	1	1	0.92831
159	7.1142	10	10	999	1	1	1	0.98718
160	7.1142	10	10	90	6.375	-1	1	0.83417
161	7.1142	5	5	999	3.6875	1	1	1.387
162	7.1142	5	5	90	1	1	0	0.95183
163	7.1142	5	5	0	1	1	0	1.37
164	7.1142	10	10	90	6.375	-1	1	0.98716
165	7.1142	10	10	999	3.6875	1	0	0.94005
166	7.1142	10	10	0	5.0313	-1	1	0.95182
167	7.1142	10	10	999	2.3438	1	1	0.89307
168	7.1142	10	10	999	1	1	1	0.92829
169	7.1142	5	5	999	3.6875	1	1	1.616
170	7.1142	10	10	0	3.6875	1	1	1.0694
171	7.1142	10	10	0	5.0313	1	1	0.94004
172	7.1142	5	5	0	5.0313	-1	1	0.94002
173	7.1142	5	5	999	3.6875	-1	0	1.4925
174	7.1142	10	10	999	3.6875	1	1	0.9283
175	7.1142	10	10	0	1	1	1	0.95182
176	7.1142	5	5	0	1	-1	1	1.0342
177	7.1142	5	5	0	6.375	-1	0	0.98714
178	7.1142	10	10	999	1	1	1	0.96354
179	7.1142	10	10	90	6.375	-1	1	0.91654
180	7.1142	5	5	0	3.6875	-1	0	1.9799
181	7.1142	10	10	999	1	-1	0	0.91651
182	7.1142	10	10	0	2.3438	1	1	0.96356
183	7.1142	10	10	999	5.0313	1	1	0.92834
184	7.1142	10	10	0	3.6875	-1	1	0.88129
185	7.1142	5	5	0	2.3438	-1	1	1.8719
186	7.1142	10	10	999	1	1	1	0.88169
187	7.1142	10	10	999	3.6875	-1	1	0.95182
188	7.1142	10	10	0	6.375	-1	1	0.86947
189	7.1142	5	5	0	5.0313	-1	0	1.5221
190	7.1142	5	5	999	6.375	-1	1	1.1165
191	7.1142	10	10	999	1	1	1	0.96363
192	7.1142	5	5	999	6.375	-1	1	1.1283
193	7.1142	5	5	999	5.0313	1	1	1.2106
194	7.1142	5	5	999	2.3438	-1	1	1.1518
195	7.1142	5	5	90	3.6875	1	1	1.1635
196	7.1142	5	5	0	5.0313	-1	1	1.5651
197	7.1142	10	10	0	5.0313	1	1	0.85774
198	7.1142	5	5	999	5.0313	-1	1	1.3667
199	7.1142	5	5	999	6.375	-1	1	0.95226
200	7.1142	10	10	999	5.0313	-1	1	0.91654
201	7.1142	5	5	999	1	1	1	1.0106
202	7.1142	10	10	90	5.0313	1	1	0.91659
203	7.1142	5	5	0	6.375	1	0	1.1989
204	7.1142	10	10	0	5.0313	-1	1	0.91657
205	7.1142	5	5	90	5.0313	-1	0	1.2694
206	7.1142	5	5	0	2.3438	1	0	1.2223
207	7.1142	10	10	90	5.0313	1	1	1.0577
208	7.1142	10	10	90	3.6875	1	1	0.97535
209	7.1142	5	5	999	1	1	0	2.2323
210	7.1142	10	10	999	1	1	1	1.0106
211	7.1142	10	10	90	3.6875	-1	1	0.91654
212	7.1142	10	10	90	2.3438	1	1	0.94008
213	7.1142	5	5	999	2.3438	1	0	1.8892
214	7.1142	10	10	0	6.375	-1	1	0.95184
215	7.1142	10	10	90	6.375	-1	1	0.89308
216	7.1142	5	5	90	5.0313	1	0	0.89303
217	7.1142	5	5	90	5.0313	1	1	3.0141
218	7.1142	5	5	90	5.0313	1	1	1.1518
219	7.1142	10	10	999	3.6875	-1	1	0.89304
220	7.1142	10	10	999	5.0313	1	1	0.94008
221	7.1142	5	5	0	1	1	0	2.5812
222	7.1142	10	10	90	2.3438	1	1	0.91661
223	7.1142	10	10	90	5.0313	-1	1	0.85772
224	7.1142	5	5	999	1	-1	1	1.2342
225	7.1142	5	5	0	1	-1	0	0.96346
226	7.1142	10	10	0	6.375	1	1	0.92826
227	7.1142	10	10	999	3.6875	1	1	0.92831
228	7.1142	10	10	0	2.3438	-1	1	0.86947
229	7.1142	5	5	90	3.6875	-1	1	1.1518
230	7.1142	10	10	999	6.375	-1	1	0.88127
231	7.1142	5	5	999	3.6875	1	1	1.164
232	7.1142	10	10	90	1	1	1	0.85819
233	7.1142	5	5	90	3.6875	1	0	1.3707
234	7.1142	5	5	0	6.375	1	1	1.1165
235	7.1142	10	10	90	1	-1	1	0.92871
236	7.1142	5	5	0	1	-1	1	1.7279
237	7.1142	10	10	0	2.3438	1	1	1.0695
238	7.1142	5	5	0	1	1	0	1.1989
239	7.1142	5	5	999	2.3438	-1	0	1.1517
240	7.1142	10	10	90	3.6875	1	1	0.893
241	7.1142	5	5	0	6.375	-1	1	1.0106
242	7.1142	5	5	999	3.6875	-1	1	1.0694
243	7.1142	10	10	0	1	-1	1	0.9283
244	7.1142	10	10	90	1	-1	1	0.88127
245	7.1142	10	10	999	3.6875	-1	1	0.85772
246	7.1142	5	5	999	1	1	1	1.7453
247	7.1142	5	5	90	6.375	-1	0	1.3848
248	7.1142	10	10	90	6.375	1	1	0.95219
249	7.1142	10	10	90	3.6875	-1	1	0.88133
250	7.1142	5	5	0	6.375	1	1	1.6029
251	7.1142	10	10	90	2.3438	1	1	0.90482
252	7.1142	5	5	0	3.6875	-1	1	1.6973
253	7.1142	10	10	0	2.3438	-1	1	0.87012
254	7.1142	10	10	90	5.0313	-1	1	0.89298
255	7.1142	10	10	90	5.0313	1	0	0.91661
256	7.1142	5	5	0	2.3438	1	0	1.2811
257	7.1142	10	10	90	5.0313	1	1	0.91657
258	7.1142	5	5	90	6.375	1	1	2.1416
259	7.1142	5	5	90	1	-1	1	2.125
260	7.1142	10	10	999	6.375	1	1	0.8812
261	7.1142	10	10	90	3.6875	-1	1	0.98703
262	7.1142	10	10	999	1	-1	1	1.0459
263	7.1142	10	10	0	5.0313	-1	1	0.94003
264	7.1142	5	5	90	1	1	1	1.7237
265	7.1142	5	5	0	5.0313	1	0	1.14
266	7.1142	5	5	0	2.3438	1	1	1.578
267	7.1142	10	10	999	2.3438	1	1	0.89346
268	7.1142	5	5	999	3.6875	1	0	1.7817
269	7.1142	5	5	999	6.375	1	1	1.0699
270	7.1142	5	5	999	2.3438	1	1	1.3047
271	7.1142	10	10	90	2.3438	-1	1	0.90518
272	7.1142	10	10	90	2.3438	1	1	0.92831
273	7.1142	5	5	999	2.3438	1	1	1.7258
274	7.1142	10	10	0	3.6875	-1	1	0.84595
275	7.1142	10	10	90	5.0313	1	1	0.85776
276	7.1142	10	10	999	1	-1	1	0.89299
277	7.1142	5	5	999	3.6875	-1	0	1.2929
278	7.1142	10	10	999	3.6875	-1	1	0.92832
279	7.1142	5	5	0	5.0313	-1	0	1.0106
280	7.1142	10	10	0	3.6875	-1	1	0.83425
281	7.1142	5	5	999	3.6875	1	1	0.98713
282	7.1142	5	5	90	1	1	1	1.2812
283	7.1142	5	5	90	3.6875	1	0	1.3534
284	7.1142	5	5	0	2.3438	1	1	1.4403
285	7.1142	10	10	999	2.3438	-1	1	0.86951
286	7.1142	10	10	0	2.3438	1	1	0.94005
287	7.1142	5	5	999	6.375	-1	1	0.9636
288	7.1142	5	5	90	2.3438	-1	0	0.91653
289	7.1142	5	5	90	5.0313	1	1	1.1636
290	7.1142	10	10	90	5.0313	1	0	0.84583
291	7.1142	5	5	0	2.3438	1	1	1.4978
292	7.1142	5	5	0	5.0313	1	1	1.8563
293	7.1142	5	5	999	5.0313	1	0	1.6024
294	7.1142	5	5	999	1	-1	1	1.2577
295	7.1142	10	10	0	6.375	1	1	0.84642
296	7.1142	5	5	0	3.6875	1	0	1.694
297	7.1142	10	10	999	3.6875	-1	1	0.91645
298	7.1142	10	10	90	1	-1	1	0.97533
299	7.1142	5	5	90	6.375	1	1	1.1635
300	7.1142	10	10	0	1	-1	1	1.0107
301	7.1142	5	5	90	1	1	1	1.9667
302	7.1142	5	5	90	3.6875	1	0	1.7104
303	7.1142	5	5	999	2.3438	-1	1	1.0816
304	7.1142	10	10	999	5.0313	1	1	0.91652
305	7.1142	10	10	999	2.3438	1	1	0.9166
306	7.1142	5	5	999	6.375	1	1	1.2459
307	7.1142	10	10	999	1	-1	1	0.83408
308	7.1142	10	10	999	6.375	-1	1	0.92832
309	7.1142	10	10	999	3.6875	1	1	0.90476
310	7.1142	10	10	90	5.0313	1	1	0.92826
311	7.1142	10	10	90	1	-1	1	0.88128
312	7.1142	5	5	0	1	-1	0	0.98708
313	7.1142	5	5	999	2.3438	1	1	1.1283
314	7.1142	10	10	999	1	1	1	0.97536
315	7.1142	5	5	999	1	-1	1	1.3042
316	7.1142	10	10	999	2.3438	-1	1	0.90474
317	7.1142	10	10	999	6.375	1	1	0.95178
318	7.1142	10	10	999	6.375	-1	1	0.83419
319	7.1142	10	10	999	5.0313	1	1	0.82245
320	7.1142	10	10	90	2.3438	-1	1	0.82242
321	7.1142	5	5	0	2.3438	-1	0	0.92832
322	7.1142	10	10	0	2.3438	1	1	0.94007
323	7.1142	5	5	0	5.0313	-1	1	1.1164
324	7.1142	5	5	0	5.0313	1	1	1.3282
325	7.1142	5	5	0	1	-1	0	1.0111
326	7.1142	10	10	999	1	-1	1	0.94003
327	7.1142	5	5	90	2.3438	1	0	1.0106
328	7.1142	10	10	0	1	-1	1	0.98713
329	7.1142	10	10	0	2.3438	-1	1	0.89303
330	7.1142	10	10	0	5.0313	1	1	0.90479
331	7.1142	5	5	0	3.6875	1	0	1.5459
332	7.1142	10	10	0	1	1	1	0.99882
333	7.1142	10	10	90	1	1	1	0.89298
334	7.1142	5	5	999	1	1	1	1.5924
335	7.1142	5	5	0	6.375	-1	1	1.6723
336	7.1142	5	5	0	5.0313	-1	1	1.0694
337	7.1142	10	10	0	6.375	1	1	0.94007
338	7.1142	10	10	0	1	-1	1	0.9871
339	7.1142	5	5	0	3.6875	-1	0	0.97534
340	7.1142	5	5	999	2.3438	1	1	0.91657
341	7.1142	5	5	90	2.3438	-1	1	0.94008
342	7.1142	5	5	90	3.6875	1	0	0.84595
343	7.1142	5	5	999	2.3438	1	1	1.1988
344	7.1142	10	10	90	1	1	1	0.97581
345	7.1142	10	10	999	5.0313	1	1	0.92829
346	7.1142	10	10	999	3.6875	1	1	0.88127
347	7.1142	10	10	90	3.6875	1	1	0.88123
348	7.1142	10	10	90	1	-1	1	0.94005
349	7.1142	5	5	999	6.375	1	1	1.1988
350	7.1142	10	10	0	3.6875	1	1	0.90522
351	7.1142	5	5	999	5.0313	-1	1	0.98713
352	7.1142	5	5	0	2.3438	-1	0	1.0931
353	7.1142	5	5	999	1	-1	1	1.0812
354	7.1142	10	10	999	3.6875	-1	1	0.89296
355	7.1142	10	10	999	2.3438	-1	1	0.84602
356	7.1142	5	5	0	5.0313	1	0	1.4804
357	7.1142	10	10	0	3.6875	1	1	0.86992
358	7.1142	10	10	0	5.0313	-1	1	0.85772
359	7.1142	5	5	90	2.3438	-1	0	1.0459
360	7.1142	10	10	999	5.0313	-1	1	0.91649
361	7.1142	10	10	0	3.6875	-1	1	0.92833
362	7.1142	10	10	999	5.0313	1	1	0.97533
363	7.1142	5	5	999	2.3438	1	0	1.3042
364	7.1142	10	10	0	6.375	1	1	0.82229
365	7.1142	10	10	90	6.375	-1	1	0.83413
366	7.1142	5	5	90	6.375	-1	0	1.5018
367	7.1142	5	5	90	1	-1	0	1.0812
368	7.1142	10	10	90	3.6875	-1	1	0.8577
369	7.1142	10	10	90	2.3438	-1	1	0.89303
370	7.1142	10	10	999	5.0313	1	0	0.88128
371	7.1142	5	5	90	1	-1	0	1.1518
372	7.1142	10	10	999	6.375	1	1	0.86949
373	7.1142	5	5	0	1	-1	0	1.6179
374	7.1142	10	10	0	1	1	1	0.91649
375	7.1142	10	10	999	3.6875	1	1	0.90473
376	7.1142	5	5	999	3.6875	-1	1	1.0577
377	7.1142	5	5	999	3.6875	-1	1	1.2219
378	7.1142	10	10	999	2.3438	1	1	0.82246
379	7.1142	10	10	90	6.375	-1	1	0.88127
380	7.1142	10	10	90	5.0313	-1	1	0.88123
381	7.1142	5	5	999	2.3438	1	1	1.14
382	7.1142	10	10	999	2.3438	-1	1	0.86949
383	7.1142	5	5	999	1	1	0	1.0345
384	7.1142	5	5	90	5.0313	1	1	1.0694
385	7.1142	5	5	90	5.0313	1	0	1.1518
386	7.1142	5	5	90	5.0313	1	1	1.6677
387	7.1142	5	5	999	3.6875	-1	1	1.2223
388	7.1142	10	10	0	6.375	-1	1	0.90524
389	7.1142	10	10	999	2.3438	1	1	0.99886
390	7.1142	10	10	0	1	-1	1	1.1518
391	7.1142	10	10	999	3.6875	-1	1	0.94009
392	7.1142	10	10	999	3.6875	1	0	0.88121
393	7.1142	10	10	0	6.375	1	1	0.89317
394	7.1142	10	10	999	3.6875	1	1	0.90481
395	7.1142	5	5	90	1	-1	1	1.3776
396	7.1142	5	5	0	3.6875	1	1	1.7173
397	7.1142	5	5	90	6.375	-1	1	1.0699
398	7.1142	5	5	999	1	-1	0	1.0812
399	7.1142	5	5	0	3.6875	-1	0	0.98711
400	7.1142	10	10	0	2.3438	-1	1	0.97537
401	7.1142	10	10	0	3.6875	1	1	0.94009
402	7.1142	10	10	0	2.3438	-1	1	0.86948
403	7.1142	10	10	999	1	-1	1	1.1164
404	7.1142	10	10	0	2.3438	1	1	0.95184
405	7.1142	5	5	0	5.0313	-1	0	1.2458
406	7.1142	10	10	999	2.3438	1	1	0.95181
407	7.1142	5	5	999	5.0313	-1	1	1.293
408	7.1142	5	5	999	6.375	1	1	0.94009
409	7.1142	5	5	0	1	1	0	1.0929
410	7.1142	5	5	999	5.0313	-1	0	0.97536
411	7.1142	10	10	90	3.6875	-1	1	0.88122
412	7.1142	10	10	0	6.375	-1	1	0.86949
413	7.1142	10	10	90	6.375	-1	1	0.88127
414	7.1142	10	10	0	2.3438	-1	1	0.85768
415	7.1142	10	10	90	2.3438	1	1	0.9048
416	7.1142	10	10	90	2.3438	-1	1	0.91653
417	7.1142	5	5	0	1	1	1	1.2341
418	7.1142	5	5	90	1	-1	1	1.334
419	7.1142	5	5	90	6.375	-1	0	1.1875
420	7.1142	5	5	90	6.375	1	1	0.97583
421	7.1142	5	5	999	2.3438	1	0	1.6732
422	7.1142	10	10	90	1	-1	1	0.92828
423	7.1142	5	5	90	5.0313	1	1	0.91655
424	7.1142	5	5	999	6.375	-1	1	1.2223
425	7.1142	5	5	0	1	-1	1	1.0106
426	7.1142	5	5	999	1	1	1	1.1871
427	7.1142	5	5	0	5.0313	1	0	0.964
428	7.1142	10	10	0	5.0313	-1	1	0.88123
429	7.1142	10	10	999	1	1	1	1.0577
430	7.1142	10	10	0	2.3438	-1	1	0.98709
431	7.1142	5	5	90	3.6875	1	1	1.5351
432	7.1142	5	5	999	6.375	1	0	1.0577
433	7.1142	10	10	90	2.3438	-1	1	0.83415
434	7.1142	5	5	90	1	1	1	0.85772
435	7.1142	5	5	0	2.3438	1	1	1.0341
436	7.1142	10	10	999	1	-1	1	0.846
437	7.1142	5	5	999	1	1	1	1.0812
438	7.1142	5	5	0	6.375	-1	1	1.0695
439	7.1142	5	5	999	6.375	-1	1	0.91652
440	7.1142	10	10	999	1	-1	1	0.91653
441	7.1142	10	10	90	1	-1	1	0.92829
442	7.1142	10	10	90	2.3438	-1	1	0.85772
443	7.1142	5	5	0	3.6875	-1	0	1.0813
444	7.1142	10	10	999	2.3438	1	0	0.88119
445	7.1142	10	10	999	2.3438	1	1	0.95161
446	7.1142	5	5	90	3.6875	1	0	0.88125
447	7.1142	10	10	90	1	1	1	0.94005
448	7.1142	5	5	999	3.6875	-1	1	1.1989
449	7.1142	5	5	90	2.3438	1	1	1.0228
450	7.1142	5	5	0	5.0313	1	1	1.1283
451	7.1142	5	5	999	6.375	-1	1	0.96355
452	7.1142	10	10	0	5.0313	1	1	0.86953
453	7.1142	5	5	999	5.0313	1	1	1.0223
454	7.1142	10	10	90	3.6875	1	1	0.91647
455	7.1142	10	10	90	3.6875	-1	1	0.88122
456	7.1142	5	5	999	5.0313	-1	0	1.1518
457	7.1142	5	5	0	6.375	-1	1	1.14
458	7.1142	5	5	0	1	-1	1	1.14
459	7.1142	5	5	999	5.0313	1	1	1.1047
460	7.1142	10	10	0	5.0313	-1	1	0.96359
461	7.1142	5	5	0	2.3438	1	1	1.1047
462	7.1142	10	10	0	5.0313	1	1	0.94057
463	7.1142	5	5	90	2.3438	1	0	1.2341
464	7.1142	5	5	0	3.6875	-1	1	1.2458
465	7.1142	5	5	90	2.3438	-1	0	0.95179
466	7.1142	10	10	90	6.375	1	1	0.98713
467	7.1142	10	10	999	3.6875	-1	1	0.90473
468	7.1142	5	5	0	6.375	-1	0	0.90469
469	7.1142	10	10	999	5.0313	-1	1	0.88126
470	7.1142	5	5	90	5.0313	1	1	1.0224
471	7.1142	5	5	90	6.375	-1	1	0.88121
472	7.1142	10	10	0	5.0313	-1	0	0.90471
473	7.1142	5	5	90	3.6875	-1	1	0.97535
474	7.1142	10	10	999	6.375	-1	1	0.85766
475	7.1142	5	5	90	5.0313	-1	0	1.2341
476	7.1142	10	10	999	2.3438	1	1	0.86947
477	7.1142	10	10	0	3.6875	1	1	0.86953
478	7.1142	10	10	0	1	-1	1	0.91652
479	7.1142	10	10	90	6.375	-1	1	0.83427
480	7.1142	5	5	0	1	1	1	1.7469
481	7.1142	10	10	999	1	-1	1	0.89345
482	7.1142	5	5	0	3.6875	-1	1	0.90483
483	7.1142	10	10	0	6.375	1	1	1.1753
484	7.1142	10	10	0	3.6875	1	1	0.98704
485	7.1142	10	10	90	1	-1	1	1.0694
486	7.1142	10	10	999	5.0313	-1	0	0.90476
487	7.1142	10	10	90	1	1	1	1.0224
488	7.1142	5	5	0	5.0313	1	0	1.0342
489	7.1142	5	5	90	6.375	1	1	1.0224
490	7.1142	5	5	999	2.3438	1	1	1.5591
491	7.1142	10	10	999	5.0313	-1	1	0.85814
492	7.1142	10	10	90	2.3438	-1	0	0.78717
493	7.1142	10	10	999	6.375	1	1	1.0341
494	7.1142	5	5	90	3.6875	-1	1	1.0106
495	7.1142	10	10	90	6.375	1	1	0.91657
496	7.1142	10	10	0	1	1	1	1.1518
497	7.1142	10	10	90	6.375	-1	1	0.86948
498	7.1142	5	5	999	2.3438	-1	0	1.6072
499	7.1142	10	10	0	5.0313	1	1	0.94009
500	7.1142	10	10	0	2.3438	1	1	0.86949
501	7.1142	10	10	0	3.6875	1	1	0.86949
502	7.1142	5	5	90	6.375	-1	1	0.85773
503	7.1142	10	10	0	3.6875	-1	1	0.90478
504	7.1142	5	5	0	6.375	1	1	1.5366
505	7.1142	10	10	0	5.0313	-1	1	1.0463
506	7.1142	10	10	0	2.3438	1	1	0.92831
507	7.1142	5	5	90	2.3438	1	1	1.14
508	7.1142	10	10	90	1	1	1	0.88122
509	7.1142	5	5	0	6.375	-1	1	1.2341
510	7.1142	10	10	90	2.3438	1	1	1.0343
511	7.1142	10	10	90	6.375	1	1	0.91659
512	7.1142	5	5	999	1	-1	0	1.3047
513	7.1142	10	10	999	5.0313	-1	1	0.92834
514	7.1142	10	10	999	6.375	1	1	0.88126
515	7.1142	5	5	0	6.375	1	0	1.0812
516	7.1142	10	10	90	3.6875	-1	1	0.94002
517	7.1142	5	5	0	1	1	1	1.5499
518	7.1142	5	5	999	6.375	1	1	1.5542
519	7.1142	5	5	999	5.0313	1	0	1.3547
520	7.1142	10	10	90	5.0313	1	1	0.89347
521	7.1142	5	5	90	5.0313	1	1	1.6275
522	7.1142	10	10	90	3.6875	1	1	0.77538
523	7.1142	5	5	999	2.3438	1	1	1.2341
524	7.1142	5	5	0	3.6875	-1	0	1.794
525	7.1142	10	10	999	5.0313	-1	1	0.88124
526	7.1142	10	10	0	1	1	1	0.9401
527	7.1142	5	5	0	5.0313	-1	1	1.187
528	7.1142	10	10	0	2.3438	1	1	0.97535
529	7.1142	5	5	999	5.0313	-1	1	1.1871
530	7.1142	5	5	999	3.6875	1	1	1.0464
531	7.1142	10	10	999	6.375	1	1	0.85777
532	7.1142	10	10	999	6.375	1	1	0.88129
533	7.1142	10	10	999	2.3438	1	1	0.8577
534	7.1142	10	10	90	1	-1	1	0.90476
535	7.1142	10	10	90	6.375	1	1	1.0224
536	7.1142	5	5	999	6.375	-1	1	1.0459
537	7.1142	5	5	0	3.6875	1	1	1.0342
538	7.1142	10	10	0	6.375	-1	1	0.97538
539	7.1142	5	5	90	2.3438	1	1	1.0106
540	7.1142	10	10	90	5.0313	-1	1	0.83423
541	7.1142	5	5	0	5.0313	1	0	1.3602
542	7.1142	5	5	999	1	1	1	1.1988
543	7.1142	10	10	90	3.6875	1	1	0.92826
544	7.1142	5	5	90	5.0313	-1	1	1.14
545	7.1142	5	5	0	1	1	1	1.3051
546	7.1142	5	5	90	6.375	-1	1	0.90521
547	7.1142	5	5	90	3.6875	1	1	0.95183
548	7.1142	10	10	0	2.3438	-1	1	0.89306
549	7.1142	5	5	90	6.375	1	1	0.99886
550	7.1142	10	10	90	2.3438	1	1	0.94005
551	7.1142	5	5	90	5.0313	-1	1	0.99893
552	7.1142	5	5	0	6.375	-1	0	1.6549
553	7.1142	10	10	90	2.3438	1	1	0.85781
554	7.1142	5	5	90	1	1	0	1.3655
555	7.1142	10	10	0	6.375	-1	1	0.88126
556	7.1142	5	5	0	1	-1	0	0.98707
557	7.1142	5	5	0	5.0313	-1	1	1.1518
558	7.1142	5	5	90	6.375	1	1	0.97583
559	7.1142	5	5	90	5.0313	-1	1	1.0459
560	7.1142	5	5	90	3.6875	-1	1	1.1518
561	7.1142	5	5	90	2.3438	1	1	1.0577
562	7.1142	10	10	0	6.375	1	1	0.96358
563	7.1142	10	10	0	5.0313	-1	1	0.94006
564	7.1142	5	5	999	5.0313	-1	1	1.1753
565	7.1142	10	10	0	6.375	-1	1	0.88125
566	7.1142	5	5	0	6.375	-1	0	1.1517
567	7.1142	10	10	999	2.3438	1	1	0.9753
568	7.1142	5	5	90	1	1	1	1.839
569	7.1142	5	5	999	1	-1	0	1.1282
570	7.1142	10	10	90	2.3438	1	1	0.99887
571	7.1142	5	5	0	6.375	-1	1	1.1047
572	7.1142	5	5	0	1	1	1	1.2934
573	7.1142	10	10	90	6.375	-1	1	0.95223
574	7.1142	10	10	90	6.375	-1	1	1.1047
575	7.1142	5	5	999	1	-1	0	1.8824
576	7.1142	10	10	90	1	1	0	1.8722
577	7.1142	10	10	999	3.6875	-1	1	0.89302
578	7.1142	10	10	999	2.3438	1	1	0.94004
579	7.1142	5	5	90	5.0313	1	0	0.89298
580	7.1142	10	10	999	6.375	1	1	0.85774
581	7.1142	5	5	90	3.6875	1	1	0.79891
582	7.1142	5	5	999	5.0313	1	0	1.716
583	7.1142	10	10	0	6.375	1	1	0.95176
584	7.1142	5	5	90	5.0313	-1	0	0.90473
585	7.1142	10	10	0	5.0313	1	1	0.82238
586	7.1142	5	5	90	5.0313	1	1	0.79892
587	7.1142	10	10	90	6.375	1	1	0.86955
588	7.1142	5	5	999	3.6875	-1	0	0.94
589	7.1142	10	10	90	3.6875	-1	1	0.85773
590	7.1142	5	5	999	5.0313	-1	1	1.0342
591	7.1142	5	5	999	6.375	-1	1	1.535
592	7.1142	10	10	90	3.6875	1	1	1.0342
593	7.1142	10	10	0	3.6875	-1	0	0.81064
594	7.1142	5	5	999	5.0313	1	1	1.0695
595	7.1142	5	5	0	1	-1	1	1.4015
596	7.1142	10	10	0	5.0313	1	1	0.89299
597	7.1142	10	10	999	6.375	1	1	0.92829
598	7.1142	5	5	0	2.3438	1	0	0.77538
599	7.1142	10	10	999	6.375	-1	1	0.98711
600	7.1142	5	5	0	3.6875	1	0	0.91653
