# Supplementary material for: Temporal Integration of Motion Streaks in Migraine
Source: Vision (Basel). 2018 Jul 13;2(3):27. doi: 10.3390/vision2030027 (PMC6836222; doi:10.3390/vision2030027)
Supplement: Supplementary file 1 [file vision-02-00027-s001.zip › supplementary information/results/resultsObs34/allResponsesObs34.txt]

1	7.1142	10	10	999	6.375	-1	1	1.0022
2	7.1142	10	10	0	1	1	1	0.98873
3	7.1142	10	10	0	6.375	-1	1	0.95188
4	7.1142	10	10	999	5.0313	1	1	0.86952
5	7.1142	10	10	999	2.3438	-1	1	0.97536
6	7.1142	5	5	0	6.375	-1	0	0.9754
7	7.1142	5	5	999	2.3438	-1	1	1.7171
8	7.1142	10	10	90	5.0313	1	1	0.88122
9	7.1142	5	5	0	1	-1	1	2.5652
10	7.1142	10	10	999	5.0313	-1	1	1.0577
11	7.1142	10	10	0	5.0313	-1	1	0.95188
12	7.1142	5	5	90	5.0313	1	1	1.2576
13	7.1142	10	10	0	2.3438	1	1	1.0224
14	7.1142	10	10	90	5.0313	-1	1	1.0107
15	7.1142	5	5	0	5.0313	1	1	2.2037
16	7.1142	10	10	0	6.375	1	1	1.011
17	7.1142	10	10	90	5.0313	1	1	0.89302
18	7.1142	10	10	999	3.6875	1	1	0.86944
19	7.1142	10	10	999	2.3438	-1	1	0.96364
20	7.1142	10	10	999	3.6875	1	1	0.85774
21	7.1142	5	5	90	3.6875	-1	1	1.1518
22	7.1142	5	5	90	2.3438	1	0	0.94045
23	7.1142	10	10	90	2.3438	1	1	0.893
24	7.1142	10	10	90	1	-1	1	0.84593
25	7.1142	10	10	999	5.0313	1	1	0.77544
26	7.1142	10	10	90	6.375	-1	1	0.75182
27	7.1142	10	10	0	5.0313	1	1	0.52843
28	7.1142	10	10	999	2.3438	-1	1	0.62251
29	7.1142	5	5	999	1	1	1	0.58717
30	7.1142	5	5	90	3.6875	-1	0	0.79892
31	7.1142	10	10	999	5.0313	-1	1	0.90477
32	7.1142	10	10	999	2.3438	1	1	0.78718
33	7.1142	5	5	0	6.375	-1	1	0.69305
34	7.1142	10	10	999	2.3438	-1	0	0.79895
35	7.1142	5	5	999	6.375	-1	1	1.0107
36	7.1142	10	10	90	5.0313	-1	1	0.95183
37	7.1142	5	5	0	5.0313	1	1	1.14
38	7.1142	10	10	90	6.375	1	1	0.9519
39	7.1142	5	5	999	5.0313	1	0	1.7567
40	7.1142	10	10	0	6.375	1	1	0.88128
41	7.1142	5	5	999	3.6875	-1	1	1.0816
42	7.1142	5	5	90	1	-1	0	0.77541
43	7.1142	5	5	0	1	-1	1	0.8107
44	7.1142	5	5	90	3.6875	-1	1	1.7719
45	7.1142	10	10	0	3.6875	-1	1	0.96362
46	7.1142	10	10	0	3.6875	-1	1	0.97537
47	7.1142	5	5	0	2.3438	-1	1	0.95181
48	7.1142	10	10	90	2.3438	1	1	0.83418
49	7.1142	10	10	999	3.6875	1	1	0.92838
50	7.1142	10	10	0	1	-1	1	1.0576
51	7.1142	5	5	0	6.375	1	1	0.9753
52	7.1142	5	5	90	3.6875	1	0	1.7776
53	7.1142	5	5	0	1	-1	0	0.95183
54	7.1142	10	10	999	1	1	0	0.77539
55	7.1142	5	5	90	5.0313	-1	0	1.2341
56	7.1142	10	10	999	3.6875	-1	1	0.96359
57	7.1142	5	5	999	6.375	-1	1	1.1048
58	7.1142	10	10	0	3.6875	-1	1	0.95182
59	7.1142	10	10	999	1	-1	1	0.98715
60	7.1142	10	10	999	6.375	-1	1	0.91657
61	7.1142	10	10	0	6.375	-1	1	0.90473
62	7.1142	10	10	90	5.0313	-1	1	0.88125
63	7.1142	10	10	999	5.0313	1	1	0.85775
64	7.1142	5	5	999	2.3438	-1	0	1.2219
65	7.1142	10	10	999	5.0313	-1	1	0.94003
66	7.1142	5	5	999	5.0313	1	1	1.2223
67	7.1142	10	10	999	1	1	1	0.85776
68	7.1142	5	5	90	6.375	1	0	0.8695
69	7.1142	5	5	999	6.375	-1	1	1.1401
70	7.1142	5	5	0	6.375	1	1	1.1871
71	7.1142	10	10	90	3.6875	-1	1	0.99888
72	7.1142	10	10	90	3.6875	-1	1	0.91657
73	7.1142	10	10	0	2.3438	-1	1	0.89296
74	7.1142	5	5	0	1	-1	0	0.89302
75	7.1142	5	5	90	6.375	1	0	1.1283
76	7.1142	10	10	0	2.3438	-1	1	0.96358
77	7.1142	10	10	999	1	1	1	0.91652
78	7.1142	5	5	90	5.0313	1	0	0.94011
79	7.1142	10	10	90	6.375	-1	1	0.82249
80	7.1142	5	5	90	2.3438	-1	0	1.3708
81	7.1142	5	5	90	2.3438	-1	1	1.5147
82	7.1142	10	10	0	2.3438	-1	1	1.0699
83	7.1142	5	5	999	1	-1	1	1.5312
84	7.1142	5	5	0	3.6875	1	1	1.8178
85	7.1142	5	5	90	5.0313	1	1	1.9021
86	7.1142	10	10	0	2.3438	-1	1	1.14
87	7.1142	10	10	90	5.0313	1	1	0.85773
88	7.1142	10	10	0	1	-1	1	0.91659
89	7.1142	5	5	999	6.375	1	1	1.7792
90	7.1142	5	5	90	2.3438	1	0	1.8988
91	7.1142	5	5	90	2.3438	1	0	1.2929
92	7.1142	10	10	999	3.6875	1	1	1.0228
93	7.1142	5	5	0	2.3438	1	0	0.99882
94	7.1142	5	5	999	3.6875	1	1	1.0577
95	7.1142	10	10	999	1	1	1	1.0694
96	7.1142	5	5	0	1	-1	1	2.1654
97	7.1142	10	10	0	1	-1	1	1.3289
98	7.1142	5	5	0	3.6875	-1	0	2.1198
99	7.1142	10	10	90	1	-1	1	1.1988
100	7.1142	5	5	999	5.0313	-1	0	1.5072
101	7.1142	5	5	0	3.6875	-1	1	1.1282
102	7.1142	5	5	90	2.3438	-1	0	1.8644
103	7.1142	10	10	999	6.375	-1	1	0.96358
104	7.1142	5	5	0	5.0313	-1	0	1.9138
105	7.1142	5	5	999	3.6875	-1	1	1.3332
106	7.1142	10	10	0	1	-1	1	1.1165
107	7.1142	5	5	0	6.375	1	1	1.0695
108	7.1142	5	5	90	2.3438	-1	0	1.7994
109	7.1142	5	5	90	6.375	1	0	1.6716
110	7.1142	5	5	0	1	-1	0	1.665
111	7.1142	10	10	999	3.6875	1	1	1.0107
112	7.1142	5	5	999	5.0313	-1	1	1.7972
113	7.1142	5	5	999	5.0313	1	1	1.2341
114	7.1142	10	10	0	6.375	-1	1	0.67
115	7.1142	5	5	90	2.3438	-1	0	1.0342
116	7.1142	5	5	0	5.0313	1	0	1.893
117	7.1142	5	5	0	6.375	-1	1	1.0341
118	7.1142	5	5	90	1	-1	0	2.3556
119	7.1142	5	5	0	5.0313	1	0	1.3281
120	7.1142	5	5	90	2.3438	1	1	1.4496
121	7.1142	5	5	90	1	1	1	1.6909
122	7.1142	5	5	999	3.6875	-1	1	1.6655
123	7.1142	10	10	90	1	1	1	0.96368
124	7.1142	5	5	0	5.0313	-1	1	1.866
125	7.1142	10	10	999	2.3438	-1	1	1.0695
126	7.1142	5	5	0	5.0313	1	0	1.5422
127	7.1142	10	10	0	6.375	1	1	0.89347
128	7.1142	10	10	0	3.6875	-1	1	0.98717
129	7.1142	5	5	999	2.3438	-1	0	1.1635
130	7.1142	10	10	0	3.6875	-1	1	0.94013
131	7.1142	5	5	90	1	-1	0	1.1753
132	7.1142	10	10	0	3.6875	-1	1	0.99887
133	7.1142	10	10	999	5.0313	1	1	1.0224
134	7.1142	10	10	90	2.3438	-1	1	0.89301
135	7.1142	5	5	90	1	1	0	1.3455
136	7.1142	10	10	90	1	1	1	0.92833
137	7.1142	10	10	0	5.0313	1	1	0.91653
138	7.1142	5	5	999	1	-1	1	1.3462
139	7.1142	5	5	0	1	1	1	1.829
140	7.1142	5	5	90	1	-1	0	1.5896
141	7.1142	5	5	90	5.0313	1	0	1.3374
142	7.1142	5	5	999	1	-1	0	1.7615
143	7.1142	5	5	90	1	-1	0	1.545
144	7.1142	10	10	90	3.6875	-1	1	0.88125
145	7.1142	5	5	999	5.0313	-1	0	1.8625
146	7.1142	10	10	999	5.0313	-1	1	0.94001
147	7.1142	5	5	0	5.0313	1	0	1.2224
148	7.1142	10	10	999	5.0313	1	1	0.95187
149	7.1142	5	5	0	2.3438	-1	1	1.7725
150	7.1142	5	5	999	3.6875	-1	1	1.8253
151	7.1142	10	10	90	5.0313	-1	1	1.0224
152	7.1142	10	10	90	6.375	-1	1	1.0577
153	7.1142	5	5	999	3.6875	-1	1	1.4489
154	7.1142	5	5	0	3.6875	-1	0	2.1217
155	7.1142	10	10	999	2.3438	1	1	1.0694
156	7.1142	5	5	90	6.375	1	0	1.5749
157	7.1142	5	5	90	5.0313	-1	1	1.7346
158	7.1142	10	10	0	3.6875	-1	1	1.0459
159	7.1142	10	10	0	1	-1	1	1.0341
160	7.1142	10	10	0	1	-1	1	0.99887
161	7.1142	5	5	999	2.3438	-1	1	1.2576
162	7.1142	10	10	999	2.3438	1	1	0.96356
163	7.1142	5	5	90	3.6875	-1	1	1.2459
164	7.1142	10	10	999	6.375	-1	1	0.9287
165	7.1142	5	5	0	6.375	1	0	1.4423
166	7.1142	10	10	999	6.375	1	1	0.83424
167	7.1142	10	10	0	6.375	-1	1	0.90477
168	7.1142	10	10	90	1	1	1	0.92833
169	7.1142	5	5	999	5.0313	1	1	0.94009
170	7.1142	10	10	999	1	1	1	0.92829
171	7.1142	5	5	999	3.6875	1	0	1.1753
172	7.1142	5	5	0	5.0313	1	1	0.96361
173	7.1142	10	10	90	3.6875	-1	1	0.92832
174	7.1142	10	10	90	6.375	-1	1	0.89303
175	7.1142	5	5	90	3.6875	1	0	1.7455
176	7.1142	10	10	0	3.6875	1	1	0.89306
177	7.1142	10	10	90	2.3438	1	1	0.92833
178	7.1142	5	5	999	2.3438	1	1	1.5099
179	7.1142	10	10	90	1	-1	1	1.0107
180	7.1142	5	5	0	2.3438	1	0	1.2577
181	7.1142	5	5	90	3.6875	-1	1	1.1988
182	7.1142	5	5	999	2.3438	-1	1	1.5028
183	7.1142	5	5	0	6.375	1	1	1.0929
184	7.1142	10	10	90	6.375	1	1	0.88123
185	7.1142	10	10	90	6.375	1	1	0.84592
186	7.1142	5	5	999	3.6875	-1	0	1.1047
187	7.1142	5	5	999	3.6875	1	1	1.3047
188	7.1142	5	5	90	2.3438	1	1	1.4115
189	7.1142	10	10	0	3.6875	1	1	0.96363
190	7.1142	5	5	90	3.6875	1	0	1.3711
191	7.1142	5	5	999	2.3438	-1	0	1.0577
192	7.1142	5	5	999	2.3438	-1	0	1.2576
193	7.1142	10	10	90	1	1	1	0.92836
194	7.1142	10	10	0	5.0313	1	1	0.97535
195	7.1142	5	5	999	6.375	1	0	1.1636
196	7.1142	10	10	0	2.3438	-1	1	0.97536
197	7.1142	10	10	0	2.3438	1	1	0.85768
198	7.1142	10	10	0	1	1	1	1.1047
199	7.1142	5	5	90	2.3438	-1	0	1.1163
200	7.1142	10	10	999	3.6875	1	1	0.95186
201	7.1142	10	10	0	5.0313	-1	1	0.97537
202	7.1142	5	5	90	6.375	1	1	1.2455
203	7.1142	10	10	999	6.375	-1	1	0.92819
204	7.1142	10	10	0	6.375	-1	1	0.92832
205	7.1142	10	10	90	1	1	1	0.8695
206	7.1142	10	10	0	1	1	0	1.5392
207	7.1142	10	10	90	3.6875	-1	1	0.96355
208	7.1142	10	10	999	1	-1	1	0.90478
209	7.1142	5	5	90	6.375	-1	0	1.5928
210	7.1142	10	10	999	3.6875	1	1	0.84598
211	7.1142	5	5	999	3.6875	1	1	1.7681
212	7.1142	10	10	0	3.6875	-1	1	0.89304
213	7.1142	10	10	999	3.6875	-1	1	0.89307
214	7.1142	5	5	0	3.6875	-1	0	0.94006
215	7.1142	10	10	0	2.3438	-1	1	0.82247
216	7.1142	5	5	0	5.0313	1	0	0.82249
217	7.1142	5	5	999	1	-1	0	1.0106
218	7.1142	5	5	0	3.6875	-1	1	1.0459
219	7.1142	10	10	999	3.6875	1	1	0.91659
220	7.1142	10	10	90	1	1	0	0.66957
221	7.1142	10	10	999	1	-1	0	1.0695
222	7.1142	5	5	999	1	-1	0	1.1165
223	7.1142	10	10	999	6.375	1	1	0.83465
224	7.1142	5	5	90	3.6875	1	0	2.9999
225	7.1142	5	5	90	2.3438	-1	1	1.7443
226	7.1142	5	5	90	6.375	1	0	1.6234
227	7.1142	10	10	999	1	-1	1	0.98757
228	7.1142	5	5	0	6.375	1	1	1.7447
229	7.1142	5	5	0	5.0313	1	1	1.5797
230	7.1142	5	5	90	5.0313	1	0	1.8155
231	7.1142	5	5	90	1	1	0	1.2929
232	7.1142	5	5	999	6.375	1	0	1.639
233	7.1142	10	10	90	6.375	-1	1	0.94006
234	7.1142	5	5	999	2.3438	-1	1	1.5882
235	7.1142	5	5	999	6.375	1	1	1.9453
236	7.1142	10	10	0	5.0313	1	1	0.99887
237	7.1142	10	10	999	3.6875	1	1	0.92829
238	7.1142	10	10	0	2.3438	1	1	0.91652
239	7.1142	5	5	999	2.3438	-1	0	1.8844
240	7.1142	5	5	999	5.0313	-1	0	1.7076
241	7.1142	10	10	0	3.6875	-1	1	0.82248
242	7.1142	10	10	0	2.3438	1	1	0.94003
243	7.1142	5	5	999	2.3438	-1	0	1.2341
244	7.1142	5	5	999	5.0313	1	1	1.5164
245	7.1142	5	5	999	6.375	1	1	1.0577
246	7.1142	10	10	90	1	-1	1	0.88131
247	7.1142	10	10	999	6.375	-1	1	0.88123
248	7.1142	10	10	0	5.0313	1	1	0.92832
249	7.1142	5	5	90	6.375	-1	1	1.3404
250	7.1142	5	5	0	3.6875	-1	1	1.4231
251	7.1142	10	10	90	2.3438	1	1	0.85774
252	7.1142	10	10	999	3.6875	-1	1	0.84595
253	7.1142	5	5	0	5.0313	-1	0	1.3595
254	7.1142	10	10	90	5.0313	-1	1	1.0224
255	7.1142	10	10	999	5.0313	1	1	0.88123
256	7.1142	5	5	0	6.375	-1	0	0.91654
257	7.1142	10	10	90	3.6875	-1	1	0.91652
258	7.1142	5	5	90	6.375	-1	0	1.6311
259	7.1142	10	10	0	5.0313	1	1	0.86949
260	7.1142	5	5	999	2.3438	1	1	1.1518
261	7.1142	5	5	0	3.6875	1	1	1.9015
262	7.1142	10	10	90	1	-1	1	0.91654
263	7.1142	10	10	999	2.3438	1	1	0.85772
264	7.1142	5	5	999	1	-1	0	1.5179
265	7.1142	5	5	90	5.0313	1	0	0.8695
266	7.1142	5	5	90	5.0313	-1	0	1.2224
267	7.1142	5	5	999	3.6875	-1	0	1.4358
268	7.1142	10	10	999	6.375	1	1	0.89346
269	7.1142	10	10	90	1	-1	1	0.90474
270	7.1142	10	10	90	2.3438	-1	0	0.8342
271	7.1142	5	5	999	5.0313	-1	0	1.86
272	7.1142	5	5	90	6.375	-1	1	1.7976
273	7.1142	10	10	0	5.0313	-1	1	0.92828
274	7.1142	5	5	0	6.375	-1	0	1.8803
275	7.1142	5	5	0	6.375	1	1	1.0695
276	7.1142	5	5	0	6.375	-1	0	1.5915
277	7.1142	5	5	90	6.375	-1	1	1.8796
278	7.1142	10	10	999	2.3438	1	1	1.0459
279	7.1142	10	10	90	5.0313	1	1	0.89307
280	7.1142	5	5	90	5.0313	-1	0	1.5454
281	7.1142	10	10	90	6.375	-1	1	0.94
282	7.1142	10	10	90	3.6875	1	1	0.88128
283	7.1142	10	10	999	6.375	1	1	0.86949
284	7.1142	5	5	0	3.6875	-1	1	1.1872
285	7.1142	10	10	999	5.0313	1	1	0.82246
286	7.1142	10	10	999	2.3438	-1	1	0.9401
287	7.1142	10	10	0	5.0313	1	1	0.77537
288	7.1142	5	5	0	5.0313	-1	1	1.4605
289	7.1142	5	5	0	3.6875	1	0	1.3046
290	7.1142	10	10	0	2.3438	1	1	0.83422
291	7.1142	10	10	999	3.6875	1	1	0.86943
292	7.1142	10	10	0	5.0313	1	1	0.84594
293	7.1142	5	5	999	3.6875	-1	1	1.2341
294	7.1142	10	10	90	2.3438	-1	1	0.92815
295	7.1142	10	10	90	5.0313	-1	1	0.89301
296	7.1142	5	5	90	1	1	0	1.4871
297	7.1142	5	5	0	1	-1	0	1.2105
298	7.1142	10	10	90	2.3438	1	1	0.89343
299	7.1142	10	10	0	5.0313	1	1	0.84593
300	7.1142	10	10	0	3.6875	-1	1	0.86952
301	7.1142	5	5	999	5.0313	-1	0	1.539
302	7.1142	5	5	999	1	-1	1	1.6957
303	7.1142	10	10	90	1	-1	1	0.95187
304	7.1142	5	5	90	1	-1	0	2.1042
305	7.1142	10	10	0	6.375	-1	1	0.8931
306	7.1142	5	5	999	2.3438	1	0	1.5857
307	7.1142	5	5	0	2.3438	1	1	1.8459
308	7.1142	10	10	0	6.375	-1	1	0.91659
309	7.1142	5	5	999	2.3438	1	1	1.6059
310	7.1142	10	10	0	3.6875	-1	1	0.92834
311	7.1142	10	10	90	1	-1	1	0.95183
312	7.1142	10	10	0	1	-1	1	0.88129
313	7.1142	10	10	999	5.0313	1	1	0.90479
314	7.1142	5	5	0	6.375	1	1	0.98712
315	7.1142	10	10	90	5.0313	-1	1	0.81068
316	7.1142	10	10	90	1	1	1	0.95185
317	7.1142	10	10	0	3.6875	1	1	0.86951
318	7.1142	10	10	90	2.3438	-1	1	0.86946
319	7.1142	5	5	999	5.0313	1	1	1.1753
320	7.1142	10	10	999	1	-1	1	0.95183
321	7.1142	10	10	999	2.3438	1	1	0.95179
322	7.1142	5	5	90	6.375	1	1	1.1989
323	7.1142	5	5	0	3.6875	1	0	0.91638
324	7.1142	5	5	90	1	1	1	1.1518
325	7.1142	5	5	999	3.6875	-1	1	0.9518
326	7.1142	10	10	90	3.6875	1	1	0.84596
327	7.1142	10	10	999	5.0313	-1	1	0.88129
328	7.1142	10	10	90	1	-1	0	0.74015
329	7.1142	10	10	90	2.3438	-1	1	0.88129
330	7.1142	5	5	0	1	-1	1	1.3047
331	7.1142	5	5	999	3.6875	-1	1	1.0812
332	7.1142	5	5	0	2.3438	-1	1	1.5278
333	7.1142	5	5	90	2.3438	-1	1	1.187
334	7.1142	5	5	999	6.375	-1	1	1.3271
335	7.1142	5	5	90	3.6875	-1	0	1.1165
336	7.1142	5	5	0	2.3438	-1	1	1.4762
337	7.1142	10	10	999	2.3438	1	1	0.90483
338	7.1142	10	10	90	2.3438	-1	1	0.893
339	7.1142	5	5	90	3.6875	-1	0	1.4554
340	7.1142	10	10	999	3.6875	-1	1	0.9993
341	7.1142	10	10	0	2.3438	1	1	0.86944
342	7.1142	10	10	999	6.375	-1	1	0.84601
343	7.1142	10	10	0	3.6875	1	1	0.88125
344	7.1142	5	5	0	1	1	1	4.859
345	7.1142	5	5	90	2.3438	-1	0	1.7493
346	7.1142	10	10	0	6.375	1	1	0.92828
347	7.1142	5	5	0	3.6875	1	1	1.5634
348	7.1142	10	10	0	5.0313	-1	1	0.9518
349	7.1142	10	10	0	1	-1	1	2.018
350	7.1142	5	5	90	1	1	1	1.2929
351	7.1142	5	5	0	5.0313	-1	0	1.8087
352	7.1142	10	10	0	2.3438	-1	1	1.325
353	7.1142	10	10	0	1	-1	1	0.99932
354	7.1142	10	10	0	3.6875	-1	1	0.89299
355	7.1142	10	10	0	1	1	1	0.92834
356	7.1142	5	5	999	1	1	0	1.6095
357	7.1142	10	10	90	5.0313	1	1	0.90479
358	7.1142	10	10	0	3.6875	1	1	0.91658
359	7.1142	5	5	999	1	1	0	1.5716
360	7.1142	10	10	0	2.3438	-1	1	0.85775
361	7.1142	5	5	90	2.3438	-1	0	1.2812
362	7.1142	10	10	0	2.3438	1	1	0.86948
363	7.1142	5	5	0	1	1	0	1.3599
364	7.1142	5	5	0	2.3438	1	1	1.8351
365	7.1142	5	5	0	6.375	-1	1	1.1048
366	7.1142	5	5	90	2.3438	-1	1	1.1993
367	7.1142	10	10	0	5.0313	1	1	0.89285
368	7.1142	5	5	90	6.375	1	0	1.5798
369	7.1142	5	5	999	6.375	-1	0	1.1871
370	7.1142	5	5	999	1	-1	1	1.2106
371	7.1142	10	10	90	6.375	1	1	0.92873
372	7.1142	10	10	0	2.3438	1	1	1.0341
373	7.1142	10	10	999	2.3438	-1	1	0.9516
374	7.1142	10	10	0	6.375	1	1	0.91659
375	7.1142	5	5	90	1	1	1	1.5483
376	7.1142	10	10	90	2.3438	-1	1	0.94003
377	7.1142	10	10	90	5.0313	1	1	0.88126
378	7.1142	10	10	90	2.3438	1	1	0.94005
379	7.1142	10	10	90	2.3438	-1	1	0.8459
380	7.1142	5	5	0	1	1	1	1.0812
381	7.1142	5	5	0	2.3438	1	0	0.99889
382	7.1142	5	5	999	3.6875	-1	1	1.3784
383	7.1142	10	10	0	3.6875	1	1	0.91654
384	7.1142	5	5	90	5.0313	-1	1	1.2693
385	7.1142	5	5	90	5.0313	1	1	1.7025
386	7.1142	5	5	90	6.375	-1	1	1.1518
387	7.1142	10	10	999	6.375	-1	1	0.90481
388	7.1142	10	10	999	3.6875	-1	1	0.91656
389	7.1142	10	10	90	5.0313	1	1	0.88125
390	7.1142	5	5	999	3.6875	1	0	1.1636
391	7.1142	10	10	90	6.375	1	1	0.92877
392	7.1142	5	5	0	6.375	-1	1	0.94004
393	7.1142	5	5	90	6.375	-1	0	0.68134
394	7.1142	10	10	0	6.375	-1	1	0.846
395	7.1142	10	10	999	6.375	1	1	0.86945
396	7.1142	5	5	0	2.3438	-1	1	0.98716
397	7.1142	10	10	999	1	1	1	0.86949
398	7.1142	10	10	0	2.3438	1	1	0.82239
399	7.1142	5	5	90	2.3438	1	0	1.0224
400	7.1142	5	5	90	2.3438	1	1	0.95201
401	7.1142	5	5	999	2.3438	1	1	1.1988
402	7.1142	5	5	0	1	-1	0	1.3668
403	7.1142	10	10	0	1	1	1	0.92834
404	7.1142	10	10	90	3.6875	1	1	0.94007
405	7.1142	10	10	0	6.375	-1	1	0.89305
406	7.1142	5	5	90	2.3438	-1	0	0.9283
407	7.1142	5	5	999	1	1	0	1.0576
408	7.1142	5	5	90	5.0313	-1	0	1.2224
409	7.1142	10	10	90	1	1	1	0.95228
410	7.1142	10	10	0	1	1	1	0.86948
411	7.1142	5	5	999	6.375	1	1	0.91652
412	7.1142	5	5	90	1	-1	1	0.92849
413	7.1142	5	5	0	3.6875	-1	1	0.90482
414	7.1142	10	10	999	1	-1	1	0.92832
415	7.1142	5	5	999	1	1	0	1.3165
416	7.1142	5	5	0	5.0313	1	1	1.3281
417	7.1142	5	5	0	1	-1	1	1.1869
418	7.1142	5	5	999	2.3438	1	1	1.2227
419	7.1142	10	10	999	1	-1	1	0.92836
420	7.1142	5	5	0	3.6875	1	0	1.6752
421	7.1142	10	10	0	1	-1	1	0.91656
422	7.1142	10	10	90	2.3438	1	1	0.89302
423	7.1142	5	5	0	2.3438	1	0	1.4295
424	7.1142	5	5	999	5.0313	1	0	1.5112
425	7.1142	10	10	90	6.375	1	1	0.89304
426	7.1142	5	5	999	1	-1	0	1.3414
427	7.1142	5	5	90	3.6875	1	1	1.046
428	7.1142	10	10	999	3.6875	-1	1	0.89294
429	7.1142	5	5	0	1	-1	0	1.1871
430	7.1142	10	10	0	6.375	-1	1	0.86947
431	7.1142	5	5	999	3.6875	1	0	1.4356
432	7.1142	5	5	999	1	1	1	1.6421
433	7.1142	5	5	999	1	1	0	0.96363
434	7.1142	10	10	90	2.3438	1	1	0.88124
435	7.1142	5	5	999	5.0313	1	0	1.3165
436	7.1142	5	5	90	5.0313	1	1	1.2934
437	7.1142	10	10	999	2.3438	1	1	0.89302
438	7.1142	10	10	0	3.6875	-1	1	0.97538
439	7.1142	10	10	90	6.375	1	1	0.83422
440	7.1142	10	10	90	3.6875	-1	1	0.91649
441	7.1142	5	5	999	2.3438	1	1	1.4415
442	7.1142	5	5	999	1	1	1	1.1871
443	7.1142	5	5	999	6.375	1	1	1.3567
444	7.1142	5	5	90	3.6875	-1	1	1.1518
445	7.1142	5	5	90	5.0313	1	1	1.3312
446	7.1142	10	10	90	5.0313	1	1	0.85774
447	7.1142	5	5	90	5.0313	-1	0	1.6073
448	7.1142	10	10	999	3.6875	-1	1	0.95182
449	7.1142	10	10	0	5.0313	-1	0	0.88123
450	7.1142	10	10	999	5.0313	-1	1	0.85773
451	7.1142	10	10	0	5.0313	-1	1	0.92832
452	7.1142	10	10	90	3.6875	1	1	0.94005
453	7.1142	5	5	90	6.375	1	1	1.7532
454	7.1142	10	10	999	1	-1	1	0.92837
455	7.1142	5	5	999	6.375	1	1	1.1518
456	7.1142	5	5	0	3.6875	1	0	1.3408
457	7.1142	5	5	999	5.0313	1	1	1.3164
458	7.1142	5	5	90	2.3438	1	0	1.6029
459	7.1142	5	5	999	2.3438	-1	1	1.5648
460	7.1142	5	5	0	2.3438	-1	1	1.5197
461	7.1142	5	5	0	1	1	0	1.6103
462	7.1142	5	5	999	3.6875	1	1	1.4958
463	7.1142	5	5	90	1	-1	0	1.1287
464	7.1142	10	10	90	3.6875	1	1	0.92829
465	7.1142	5	5	999	5.0313	1	1	1.6603
466	7.1142	10	10	999	1	1	1	1.0106
467	7.1142	10	10	0	6.375	1	1	0.9165
468	7.1142	5	5	0	5.0313	1	0	1.5736
469	7.1142	5	5	0	6.375	1	0	1.5653
470	7.1142	10	10	90	3.6875	-1	1	1.0817
471	7.1142	5	5	90	1	1	1	1.6584
472	7.1142	10	10	0	5.0313	-1	1	0.94015
473	7.1142	10	10	999	6.375	-1	1	0.86952
474	7.1142	10	10	0	6.375	-1	1	0.88124
475	7.1142	10	10	0	2.3438	-1	1	0.96363
476	7.1142	10	10	90	3.6875	-1	1	0.89299
477	7.1142	5	5	999	6.375	1	1	1.5257
478	7.1142	10	10	0	6.375	1	1	0.88129
479	7.1142	5	5	999	5.0313	-1	0	1.0694
480	7.1142	5	5	999	5.0313	1	1	1.0694
481	7.1142	10	10	90	6.375	1	1	0.8814
482	7.1142	5	5	90	3.6875	1	1	1.5846
483	7.1142	10	10	90	1	-1	1	0.92869
484	7.1142	10	10	0	2.3438	1	1	0.89301
485	7.1142	10	10	90	2.3438	1	1	0.90474
486	7.1142	5	5	90	1	1	1	1.0342
487	7.1142	10	10	999	5.0313	1	1	0.90472
488	7.1142	10	10	999	1	1	1	0.97537
489	7.1142	10	10	999	6.375	1	1	0.84591
490	7.1142	10	10	999	3.6875	-1	1	0.89306
491	7.1142	10	10	0	5.0313	-1	1	0.89305
492	7.1142	10	10	999	2.3438	-1	1	0.893
493	7.1142	5	5	90	1	1	1	1.7779
494	7.1142	5	5	0	2.3438	-1	0	1.5498
495	7.1142	10	10	0	1	-1	0	1.5967
496	7.1142	5	5	0	1	1	1	1.6049
497	7.1142	5	5	0	2.3438	-1	0	1.5292
498	7.1142	5	5	0	2.3438	-1	0	1.5918
499	7.1142	10	10	999	5.0313	1	1	0.89305
500	7.1142	10	10	999	2.3438	-1	1	0.92825
501	7.1142	10	10	90	6.375	1	1	0.90481
502	7.1142	5	5	90	5.0313	-1	1	1.5332
503	7.1142	5	5	0	6.375	1	0	1.7041
504	7.1142	5	5	90	6.375	-1	0	1.2577
505	7.1142	5	5	999	6.375	-1	1	1.3568
506	7.1142	5	5	90	3.6875	1	1	1.2458
507	7.1142	5	5	999	1	1	0	1.3662
508	7.1142	10	10	90	6.375	-1	1	0.88137
509	7.1142	5	5	0	2.3438	1	0	1.5473
510	7.1142	10	10	90	2.3438	1	1	0.8813
511	7.1142	5	5	999	5.0313	1	0	0.97542
512	7.1142	10	10	999	2.3438	1	1	0.85773
513	7.1142	10	10	999	3.6875	1	0	0.79888
514	7.1142	10	10	90	6.375	1	1	0.88125
515	7.1142	10	10	90	5.0313	1	1	0.85772
516	7.1142	10	10	999	5.0313	-1	1	0.89302
517	7.1142	10	10	90	1	1	1	0.89302
518	7.1142	5	5	999	3.6875	1	1	1.6172
519	7.1142	5	5	90	3.6875	-1	1	1.1517
520	7.1142	5	5	0	5.0313	1	1	0.97538
521	7.1142	10	10	90	5.0313	1	1	0.9401
522	7.1142	5	5	999	2.3438	-1	0	1.1636
523	7.1142	5	5	90	5.0313	-1	1	1.3165
524	7.1142	10	10	0	3.6875	1	1	0.91651
525	7.1142	5	5	999	3.6875	-1	0	0.68132
526	7.1142	5	5	999	6.375	1	1	1.0224
527	7.1142	10	10	999	6.375	-1	1	1.0106
528	7.1142	10	10	90	3.6875	-1	1	0.91658
529	7.1142	5	5	0	3.6875	-1	1	1.481
530	7.1142	10	10	999	6.375	-1	0	0.89298
531	7.1142	5	5	0	3.6875	-1	1	0.84594
532	7.1142	10	10	0	6.375	1	1	0.99884
533	7.1142	5	5	0	6.375	1	1	2.1231
534	7.1142	5	5	0	6.375	-1	0	1.5976
535	7.1142	10	10	999	6.375	-1	1	0.86951
536	7.1142	10	10	0	5.0313	1	1	0.85774
537	7.1142	10	10	0	1	-1	0	1.2811
538	7.1142	10	10	90	3.6875	1	1	0.88125
539	7.1142	5	5	999	6.375	1	1	1.8024
540	7.1142	10	10	999	1	-1	1	0.86951
541	7.1142	10	10	90	5.0313	1	1	0.85768
542	7.1142	5	5	0	1	1	1	1.293
543	7.1142	5	5	999	6.375	1	0	1.3051
544	7.1142	5	5	999	2.3438	-1	1	1.4653
545	7.1142	10	10	999	6.375	-1	1	0.86949
546	7.1142	10	10	999	1	1	1	0.89301
547	7.1142	5	5	0	5.0313	1	0	1.0695
548	7.1142	5	5	90	5.0313	-1	1	1.2811
549	7.1142	10	10	90	6.375	-1	1	0.85809
550	7.1142	10	10	90	3.6875	-1	1	0.89303
551	7.1142	5	5	90	3.6875	1	1	1.0695
552	7.1142	5	5	90	3.6875	-1	0	1.2454
553	7.1142	10	10	90	6.375	1	1	0.86989
554	7.1142	5	5	999	1	1	0	1.2341
555	7.1142	5	5	0	2.3438	-1	1	1.4207
556	7.1142	10	10	999	6.375	-1	1	0.88129
557	7.1142	5	5	999	6.375	1	0	1.5575
558	7.1142	10	10	90	3.6875	-1	1	0.86951
559	7.1142	5	5	999	5.0313	1	0	1.7396
560	7.1142	10	10	0	1	1	1	0.96356
561	7.1142	5	5	999	6.375	1	1	0.95187
562	7.1142	10	10	999	5.0313	-1	1	1.0577
563	7.1142	10	10	90	2.3438	1	1	0.88129
564	7.1142	5	5	90	5.0313	-1	1	0.93999
565	7.1142	10	10	0	1	1	1	1.2106
566	7.1142	10	10	90	3.6875	1	1	0.91701
567	7.1142	10	10	0	5.0313	-1	1	0.85779
568	7.1142	5	5	90	6.375	1	1	1.7809
569	7.1142	10	10	999	5.0313	1	1	0.85774
570	7.1142	10	10	999	2.3438	1	1	0.85775
571	7.1142	10	10	999	1	1	1	0.94
572	7.1142	5	5	0	2.3438	-1	1	1.0812
573	7.1142	5	5	90	1	-1	0	1.5752
574	7.1142	5	5	90	1	1	0	0.8224
575	7.1142	10	10	0	2.3438	-1	0	0.88128
576	7.1142	10	10	90	6.375	-1	1	0.99887
577	7.1142	5	5	0	5.0313	-1	0	1.6122
578	7.1142	10	10	999	2.3438	-1	1	0.88128
579	7.1142	10	10	90	5.0313	-1	1	0.84599
580	7.1142	5	5	0	1	1	1	1.1635
581	7.1142	5	5	0	2.3438	1	1	1.5475
582	7.1142	10	10	90	5.0313	1	1	0.88123
583	7.1142	5	5	90	3.6875	-1	1	1.1283
584	7.1142	5	5	90	6.375	1	1	0.99889
585	7.1142	10	10	999	3.6875	-1	1	0.85775
586	7.1142	5	5	90	6.375	1	1	1.1988
587	7.1142	5	5	0	5.0313	1	0	1.2342
588	7.1142	5	5	0	3.6875	1	0	1.3282
589	7.1142	10	10	90	1	-1	1	1.0812
590	7.1142	5	5	0	3.6875	-1	0	1.45
591	7.1142	5	5	0	2.3438	-1	0	1.547
592	7.1142	5	5	90	3.6875	-1	0	1.6262
593	7.1142	10	10	90	2.3438	1	1	0.94002
594	7.1142	5	5	999	1	1	0	1.727
595	7.1142	10	10	999	1	-1	1	0.96402
596	7.1142	10	10	90	3.6875	-1	1	0.89303
597	7.1142	10	10	999	5.0313	-1	1	0.84597
598	7.1142	5	5	0	3.6875	1	0	1.093
599	7.1142	10	10	0	6.375	-1	1	0.95186
600	7.1142	5	5	0	1	-1	1	1.2577
