# Supplementary material for: Temporal Integration of Motion Streaks in Migraine
Source: Vision (Basel). 2018 Jul 13;2(3):27. doi: 10.3390/vision2030027 (PMC6836222; doi:10.3390/vision2030027)
Supplement: Supplementary file 1 [file vision-02-00027-s001.zip › supplementary information/results/resultsObs35/allResponsesObs35.txt]

1	7.1142	5	5	0	6.375	1	0	1.6081
2	7.1142	5	5	999	3.6875	-1	0	1.6209
3	7.1142	10	10	999	5.0313	-1	1	1.1533
4	7.1142	5	5	0	2.3438	1	1	1.5216
5	7.1142	5	5	0	1	1	0	1.5479
6	7.1142	10	10	999	3.6875	1	1	1.0224
7	7.1142	5	5	0	5.0313	1	1	1.1165
8	7.1142	5	5	90	2.3438	1	0	1.3996
9	7.1142	10	10	999	1	-1	1	1.1282
10	7.1142	10	10	999	6.375	-1	1	0.98708
11	7.1142	5	5	999	6.375	-1	1	1.1518
12	7.1142	10	10	0	5.0313	-1	1	1.1988
13	7.1142	5	5	90	6.375	-1	1	1.2106
14	7.1142	10	10	0	1	-1	1	1.1399
15	7.1142	5	5	90	3.6875	1	1	1.0812
16	7.1142	10	10	999	2.3438	1	1	1.0577
17	7.1142	5	5	0	5.0313	-1	0	1.1518
18	7.1142	10	10	999	2.3438	1	1	1.0342
19	7.1142	5	5	90	3.6875	-1	1	1.0812
20	7.1142	10	10	999	5.0313	1	1	1.0577
21	7.1142	10	10	90	1	-1	1	1.0106
22	7.1142	5	5	90	5.0313	1	1	0.9871
23	7.1142	10	10	90	3.6875	1	1	1.046
24	7.1142	5	5	0	1	-1	1	1.4004
25	7.1142	10	10	0	3.6875	-1	1	1.046
26	7.1142	10	10	0	1	1	1	1.0342
27	7.1142	10	10	0	5.0313	1	1	0.9165
28	7.1142	10	10	90	2.3438	-1	1	1.0459
29	7.1142	5	5	90	6.375	-1	1	1.14
30	7.1142	10	10	0	5.0313	1	1	1.0577
31	7.1142	10	10	999	6.375	-1	1	1.093
32	7.1142	5	5	999	5.0313	-1	1	1.1517
33	7.1142	5	5	90	1	1	1	1.1993
34	7.1142	5	5	90	1	-1	0	1.2934
35	7.1142	10	10	999	6.375	1	1	1.1871
36	7.1142	5	5	999	6.375	-1	1	1.3413
37	7.1142	5	5	999	1	-1	0	1.5009
38	7.1142	10	10	0	2.3438	1	1	1.2106
39	7.1142	5	5	999	6.375	1	1	1.1988
40	7.1142	10	10	90	1	1	1	1.1052
41	7.1142	5	5	0	6.375	1	1	1.187
42	7.1142	10	10	90	5.0313	-1	1	1.0342
43	7.1142	10	10	90	1	1	1	0.99887
44	7.1142	10	10	0	3.6875	1	1	1.0106
45	7.1142	10	10	0	6.375	1	1	0.91654
46	7.1142	10	10	0	1	-1	1	0.95186
47	7.1142	10	10	999	1	1	1	0.9871
48	7.1142	10	10	90	1	1	1	0.94007
49	7.1142	5	5	999	2.3438	1	1	1.2223
50	7.1142	5	5	90	5.0313	1	0	1.1636
51	7.1142	5	5	999	1	-1	1	1.2106
52	7.1142	10	10	999	1	-1	1	1.0812
53	7.1142	5	5	0	5.0313	-1	0	1.093
54	7.1142	10	10	999	3.6875	-1	1	1.1048
55	7.1142	5	5	0	2.3438	-1	1	1.1169
56	7.1142	10	10	90	2.3438	-1	1	1.1052
57	7.1142	5	5	90	6.375	1	1	1.0459
58	7.1142	10	10	999	1	1	1	1.0577
59	7.1142	10	10	999	3.6875	-1	1	1.0224
60	7.1142	10	10	0	2.3438	-1	1	1.0459
61	7.1142	10	10	999	1	-1	1	1.1165
62	7.1142	10	10	0	3.6875	1	1	0.9518
63	7.1142	10	10	90	5.0313	1	1	0.94005
64	7.1142	5	5	999	1	-1	0	1.9804
65	7.1142	5	5	0	5.0313	1	0	2.02
66	7.1142	10	10	0	1	1	1	1.0813
67	7.1142	10	10	90	6.375	-1	1	0.94008
68	7.1142	10	10	90	2.3438	1	1	0.95187
69	7.1142	5	5	0	2.3438	1	1	1.2223
70	7.1142	10	10	999	1	1	1	1.0106
71	7.1142	10	10	90	1	-1	1	0.98712
72	7.1142	5	5	0	6.375	-1	1	1.0107
73	7.1142	10	10	0	1	-1	1	0.92833
74	7.1142	5	5	999	1	1	1	1.4337
75	7.1142	5	5	90	2.3438	-1	1	1.0812
76	7.1142	10	10	999	3.6875	1	1	1.0577
77	7.1142	5	5	90	5.0313	1	0	1.3043
78	7.1142	10	10	0	3.6875	-1	1	1.0581
79	7.1142	10	10	0	2.3438	-1	1	1.0812
80	7.1142	5	5	999	6.375	1	1	1.0224
81	7.1142	10	10	0	1	1	1	1.0694
82	7.1142	5	5	90	1	1	1	1.1871
83	7.1142	5	5	90	3.6875	-1	1	1.0577
84	7.1142	5	5	90	3.6875	1	0	1.4829
85	7.1142	10	10	999	2.3438	-1	1	1.0812
86	7.1142	5	5	0	2.3438	1	0	1.1165
87	7.1142	5	5	90	6.375	1	1	0.99892
88	7.1142	10	10	0	1	-1	1	1.1283
89	7.1142	5	5	999	6.375	1	1	1.0577
90	7.1142	10	10	90	2.3438	1	1	1.0577
91	7.1142	10	10	90	6.375	-1	1	1.0812
92	7.1142	5	5	0	6.375	-1	1	0.98708
93	7.1142	10	10	0	5.0313	-1	1	0.98709
94	7.1142	5	5	90	1	-1	1	1.2106
95	7.1142	5	5	999	3.6875	1	1	1.2929
96	7.1142	10	10	90	6.375	1	1	1.0342
97	7.1142	5	5	0	5.0313	1	0	1.3165
98	7.1142	10	10	999	1	-1	1	1.0342
99	7.1142	5	5	90	1	1	0	1.4811
100	7.1142	10	10	0	6.375	1	1	0.94003
101	7.1142	5	5	90	2.3438	-1	1	1.2106
102	7.1142	10	10	90	5.0313	-1	1	1.0345
103	7.1142	5	5	90	2.3438	1	1	1.6904
104	7.1142	10	10	999	1	1	1	1.0695
105	7.1142	5	5	90	5.0313	-1	1	1.0224
106	7.1142	10	10	90	1	-1	1	0.89305
107	7.1142	5	5	999	2.3438	-1	1	1.0812
108	7.1142	5	5	999	6.375	1	1	0.94008
109	7.1142	5	5	0	6.375	-1	1	0.94008
110	7.1142	10	10	90	2.3438	1	1	0.81073
111	7.1142	5	5	999	3.6875	-1	1	0.97538
112	7.1142	5	5	0	3.6875	1	1	0.90477
113	7.1142	10	10	0	2.3438	-1	1	0.99888
114	7.1142	10	10	999	2.3438	1	1	0.89302
115	7.1142	5	5	90	2.3438	-1	1	1.2929
116	7.1142	10	10	90	5.0313	1	1	0.88172
117	7.1142	10	10	90	6.375	-1	1	0.90478
118	7.1142	10	10	999	5.0313	-1	1	0.99887
119	7.1142	5	5	0	6.375	1	1	0.86953
120	7.1142	10	10	999	2.3438	-1	1	1.093
121	7.1142	5	5	999	3.6875	1	1	0.89305
122	7.1142	10	10	90	6.375	-1	1	1.0107
123	7.1142	10	10	90	3.6875	-1	1	0.98705
124	7.1142	5	5	0	1	1	1	1.3047
125	7.1142	10	10	0	5.0313	1	1	0.84596
126	7.1142	10	10	0	2.3438	1	1	0.92832
127	7.1142	10	10	999	5.0313	1	1	0.86949
128	7.1142	10	10	999	6.375	-1	1	0.86951
129	7.1142	5	5	90	6.375	-1	1	0.99891
130	7.1142	5	5	999	3.6875	-1	1	0.98716
131	7.1142	5	5	999	1	1	1	1.1867
132	7.1142	10	10	0	5.0313	1	1	0.88168
133	7.1142	10	10	0	6.375	1	1	0.88129
134	7.1142	5	5	999	2.3438	-1	1	1.1517
135	7.1142	5	5	0	6.375	-1	1	1.0224
136	7.1142	5	5	999	6.375	1	0	1.1636
137	7.1142	5	5	0	3.6875	-1	1	1.1046
138	7.1142	5	5	999	3.6875	1	1	1.2929
139	7.1142	5	5	90	3.6875	1	1	0.96363
140	7.1142	10	10	90	1	1	1	0.9636
141	7.1142	5	5	999	5.0313	-1	1	1.1518
142	7.1142	10	10	999	6.375	1	1	0.98716
143	7.1142	5	5	90	3.6875	-1	1	1.1283
144	7.1142	5	5	90	5.0313	-1	1	0.99885
145	7.1142	10	10	0	2.3438	-1	1	1.1048
146	7.1142	10	10	90	1	1	1	0.92875
147	7.1142	5	5	999	2.3438	1	0	1.393
148	7.1142	10	10	90	1	-1	1	1.1048
149	7.1142	10	10	999	5.0313	-1	1	1.0224
150	7.1142	10	10	0	1	1	1	2.1763
151	7.1142	5	5	999	3.6875	-1	1	1.1047
152	7.1142	5	5	90	5.0313	-1	1	0.91696
153	7.1142	5	5	0	3.6875	-1	0	1.2812
154	7.1142	10	10	90	2.3438	-1	1	0.92873
155	7.1142	10	10	0	2.3438	1	1	0.90478
156	7.1142	10	10	999	1	1	1	0.95187
157	7.1142	5	5	0	5.0313	1	1	1.1635
158	7.1142	10	10	90	6.375	1	1	0.88127
159	7.1142	5	5	0	6.375	-1	0	1.1634
160	7.1142	5	5	90	6.375	1	1	1.2694
161	7.1142	10	10	0	3.6875	1	1	1.4374
162	7.1142	5	5	90	1	1	1	1.5264
163	7.1142	10	10	90	1	1	1	1.0576
164	7.1142	5	5	0	5.0313	-1	1	1.3504
165	7.1142	5	5	90	1	1	0	1.3498
166	7.1142	5	5	90	5.0313	-1	1	0.91701
167	7.1142	10	10	0	1	-1	1	0.94014
168	7.1142	10	10	90	5.0313	1	1	0.79891
169	7.1142	10	10	90	1	1	1	0.85776
170	7.1142	5	5	0	5.0313	1	0	1.0929
171	7.1142	10	10	90	5.0313	-1	1	0.86952
172	7.1142	10	10	90	6.375	-1	1	0.86952
173	7.1142	5	5	0	2.3438	-1	0	1.9548
174	7.1142	5	5	999	2.3438	-1	1	1.093
175	7.1142	5	5	0	3.6875	-1	1	1.5049
176	7.1142	10	10	90	5.0313	-1	1	0.91655
177	7.1142	10	10	90	5.0313	-1	1	0.98714
178	7.1142	10	10	0	2.3438	1	1	0.88128
179	7.1142	5	5	0	1	-1	0	1.3269
180	7.1142	5	5	999	2.3438	-1	0	1.2223
181	7.1142	10	10	0	5.0313	-1	1	0.90479
182	7.1142	10	10	999	2.3438	1	1	0.98714
183	7.1142	5	5	999	1	-1	1	1.3046
184	7.1142	5	5	0	2.3438	-1	1	1.1399
185	7.1142	10	10	999	3.6875	-1	1	1.0342
186	7.1142	5	5	0	5.0313	-1	1	1.1635
187	7.1142	5	5	90	5.0313	1	1	1.4049
188	7.1142	5	5	999	3.6875	-1	0	1.9663
189	7.1142	5	5	0	6.375	1	0	1.0577
190	7.1142	5	5	90	3.6875	-1	1	1.1518
191	7.1142	10	10	0	2.3438	-1	1	0.95224
192	7.1142	10	10	90	2.3438	-1	1	0.90481
193	7.1142	10	10	0	1	1	1	1.1047
194	7.1142	5	5	90	3.6875	1	1	1.2458
195	7.1142	5	5	999	1	1	1	1.591
196	7.1142	10	10	999	6.375	-1	0	2.0117
197	7.1142	5	5	90	2.3438	1	0	1.2925
198	7.1142	5	5	999	2.3438	1	1	1.847
199	7.1142	5	5	0	3.6875	-1	1	0.97537
200	7.1142	10	10	0	6.375	1	1	0.91652
201	7.1142	5	5	0	5.0313	1	1	1.1401
202	7.1142	5	5	0	1	-1	1	1.3687
203	7.1142	10	10	0	2.3438	1	1	0.94047
204	7.1142	5	5	90	5.0313	-1	0	1.0577
205	7.1142	10	10	999	3.6875	-1	1	0.96362
206	7.1142	10	10	999	6.375	-1	1	0.99882
207	7.1142	5	5	999	6.375	-1	0	1.0107
208	7.1142	5	5	90	1	-1	1	1.8753
209	7.1142	10	10	90	6.375	1	1	0.90479
210	7.1142	10	10	999	6.375	1	1	0.97537
211	7.1142	5	5	90	1	-1	1	1.5278
212	7.1142	5	5	999	2.3438	1	0	1.14
213	7.1142	10	10	999	6.375	1	1	0.90479
214	7.1142	5	5	999	2.3438	1	1	1.1051
215	7.1142	10	10	90	2.3438	1	1	0.86936
216	7.1142	10	10	999	5.0313	1	1	0.89303
217	7.1142	5	5	999	5.0313	1	1	1.1165
218	7.1142	5	5	0	2.3438	1	0	1.4814
219	7.1142	5	5	999	2.3438	1	0	1.3845
220	7.1142	5	5	90	6.375	1	0	1.801
221	7.1142	10	10	999	3.6875	1	1	0.99889
222	7.1142	10	10	999	2.3438	-1	1	0.96356
223	7.1142	5	5	999	5.0313	1	1	0.89304
224	7.1142	5	5	999	5.0313	-1	1	1.0577
225	7.1142	5	5	999	6.375	-1	1	1.0459
226	7.1142	10	10	0	3.6875	1	1	0.94011
227	7.1142	10	10	999	2.3438	-1	1	0.94005
228	7.1142	5	5	90	6.375	1	1	1.0577
229	7.1142	10	10	0	1	-1	1	1.4747
230	7.1142	10	10	0	3.6875	-1	1	0.96362
231	7.1142	10	10	0	1	1	1	0.91652
232	7.1142	10	10	999	1	-1	1	0.89299
233	7.1142	5	5	999	6.375	1	1	0.91655
234	7.1142	5	5	999	1	1	1	1.0459
235	7.1142	10	10	90	2.3438	1	1	0.9871
236	7.1142	5	5	90	1	-1	0	2.0874
237	7.1142	5	5	0	3.6875	1	0	1.6654
238	7.1142	10	10	90	6.375	-1	1	0.82246
239	7.1142	5	5	999	6.375	-1	1	0.97536
240	7.1142	5	5	90	6.375	1	1	0.96363
241	7.1142	5	5	999	3.6875	1	1	0.91655
242	7.1142	10	10	999	6.375	1	1	0.9283
243	7.1142	5	5	0	3.6875	1	1	1.2106
244	7.1142	10	10	999	1	-1	1	0.98716
245	7.1142	10	10	0	5.0313	-1	1	0.85773
246	7.1142	5	5	90	3.6875	1	1	1.434
247	7.1142	5	5	0	2.3438	-1	1	1.547
248	7.1142	5	5	90	2.3438	-1	1	1.0106
249	7.1142	10	10	90	1	-1	1	1.0694
250	7.1142	10	10	0	6.375	-1	1	0.96364
251	7.1142	5	5	999	5.0313	1	1	1.5369
252	7.1142	5	5	999	6.375	1	1	1.1987
253	7.1142	10	10	0	2.3438	1	1	0.95181
254	7.1142	5	5	0	2.3438	1	1	1.5326
255	7.1142	10	10	999	1	-1	1	0.83413
256	7.1142	5	5	999	6.375	1	1	0.95183
257	7.1142	5	5	0	1	1	0	0.82243
258	7.1142	5	5	999	5.0313	1	1	1.0224
259	7.1142	10	10	90	5.0313	-1	1	0.95183
260	7.1142	5	5	90	6.375	1	1	1.0342
261	7.1142	5	5	0	1	-1	1	1.1635
262	7.1142	5	5	90	6.375	1	1	0.98753
263	7.1142	5	5	0	6.375	1	1	0.92831
264	7.1142	5	5	0	3.6875	-1	0	1.0695
265	7.1142	10	10	999	1	-1	1	1.093
266	7.1142	5	5	90	1	1	0	1.2572
267	7.1142	5	5	0	1	1	1	1.3394
268	7.1142	10	10	999	3.6875	1	1	0.94008
269	7.1142	10	10	999	3.6875	1	1	0.88124
270	7.1142	5	5	999	5.0313	1	1	1.1047
271	7.1142	10	10	999	2.3438	-1	1	0.92827
272	7.1142	5	5	0	6.375	1	0	1.3368
273	7.1142	10	10	90	3.6875	-1	1	0.92815
274	7.1142	5	5	90	1	-1	1	1.0812
275	7.1142	5	5	0	5.0313	1	1	1.1635
276	7.1142	10	10	999	1	1	1	0.86948
277	7.1142	5	5	90	6.375	-1	0	1.1047
278	7.1142	5	5	999	5.0313	-1	1	1.8615
279	7.1142	5	5	999	6.375	-1	1	1.2929
280	7.1142	5	5	999	3.6875	-1	0	1.4033
281	7.1142	10	10	90	3.6875	1	1	0.89305
282	7.1142	5	5	90	6.375	1	1	0.98688
283	7.1142	5	5	90	1	-1	1	1.14
284	7.1142	10	10	90	5.0313	1	1	0.85766
285	7.1142	5	5	999	3.6875	1	1	1.5473
286	7.1142	10	10	0	5.0313	1	1	0.96364
287	7.1142	10	10	999	5.0313	1	1	0.92829
288	7.1142	10	10	0	5.0313	1	1	1.0224
289	7.1142	10	10	0	5.0313	1	1	0.95184
290	7.1142	5	5	90	1	-1	1	1.0695
291	7.1142	10	10	0	2.3438	-1	1	0.86952
292	7.1142	10	10	90	5.0313	-1	1	0.83424
293	7.1142	5	5	90	3.6875	1	1	0.86955
294	7.1142	5	5	0	6.375	-1	1	1.0577
295	7.1142	10	10	90	6.375	1	1	0.84602
296	7.1142	10	10	999	2.3438	1	1	0.90479
297	7.1142	5	5	0	5.0313	-1	0	0.96357
298	7.1142	10	10	999	1	1	1	0.90477
299	7.1142	10	10	999	6.375	-1	1	0.94004
300	7.1142	10	10	0	2.3438	1	1	0.83443
301	7.1142	10	10	999	5.0313	-1	1	0.95169
302	7.1142	5	5	999	1	-1	0	0.97536
303	7.1142	10	10	999	6.375	-1	1	0.92833
304	7.1142	10	10	0	6.375	1	1	1.417
305	7.1142	5	5	0	6.375	1	0	1.8097
306	7.1142	5	5	90	2.3438	-1	0	2.0139
307	7.1142	10	10	90	2.3438	-1	1	0.90479
308	7.1142	10	10	0	6.375	-1	0	1.0929
309	7.1142	5	5	999	1	1	0	1.187
310	7.1142	5	5	999	6.375	-1	1	1.0695
311	7.1142	5	5	999	3.6875	1	1	1.7483
312	7.1142	10	10	0	6.375	-1	1	1.0107
313	7.1142	10	10	999	2.3438	1	1	0.84594
314	7.1142	10	10	0	5.0313	-1	1	0.86949
315	7.1142	5	5	999	5.0313	-1	1	1.3927
316	7.1142	5	5	0	1	1	0	0.89302
317	7.1142	5	5	0	1	-1	1	0.86952
318	7.1142	5	5	0	3.6875	1	1	0.83422
319	7.1142	5	5	90	3.6875	-1	1	1.1635
320	7.1142	5	5	90	5.0313	-1	1	1.1282
321	7.1142	5	5	90	5.0313	1	1	1.1636
322	7.1142	5	5	90	5.0313	1	0	1.1871
323	7.1142	5	5	0	5.0313	-1	1	1.2694
324	7.1142	5	5	999	2.3438	-1	0	1.1871
325	7.1142	10	10	999	3.6875	-1	1	0.99887
326	7.1142	5	5	0	6.375	-1	1	1.1871
327	7.1142	10	10	90	2.3438	1	1	0.88166
328	7.1142	5	5	999	2.3438	-1	1	1.3941
329	7.1142	10	10	999	6.375	1	1	0.84585
330	7.1142	10	10	0	3.6875	-1	1	0.96355
331	7.1142	10	10	999	3.6875	1	1	0.86951
332	7.1142	5	5	999	5.0313	1	1	1.3441
333	7.1142	5	5	0	2.3438	1	1	2.0113
334	7.1142	10	10	0	2.3438	-1	1	1.0342
335	7.1142	10	10	90	3.6875	1	1	0.91653
336	7.1142	10	10	0	3.6875	1	1	0.86949
337	7.1142	10	10	90	6.375	1	1	0.85771
338	7.1142	10	10	999	3.6875	1	1	0.83417
339	7.1142	10	10	0	6.375	-1	1	0.85776
340	7.1142	10	10	0	2.3438	1	1	0.90479
341	7.1142	10	10	90	3.6875	-1	1	0.85772
342	7.1142	10	10	0	5.0313	-1	1	0.91652
343	7.1142	10	10	999	2.3438	-1	1	0.97533
344	7.1142	5	5	999	1	-1	1	0.86951
345	7.1142	10	10	0	6.375	1	1	0.82243
346	7.1142	10	10	999	5.0313	1	1	0.88123
347	7.1142	5	5	90	5.0313	1	1	0.76366
348	7.1142	5	5	0	5.0313	1	0	1.1753
349	7.1142	10	10	0	3.6875	1	1	0.88169
350	7.1142	5	5	0	3.6875	-1	1	1.3579
351	7.1142	5	5	0	1	1	1	1.6572
352	7.1142	10	10	999	5.0313	-1	1	1.0223
353	7.1142	10	10	90	3.6875	-1	1	0.88122
354	7.1142	10	10	90	5.0313	1	1	0.89301
355	7.1142	5	5	0	3.6875	-1	0	1.4161
356	7.1142	10	10	90	6.375	1	1	0.90476
357	7.1142	5	5	90	3.6875	1	1	0.98709
358	7.1142	5	5	999	3.6875	-1	1	1.8681
359	7.1142	5	5	90	2.3438	-1	1	1.3736
360	7.1142	5	5	90	1	1	0	1.4371
361	7.1142	10	10	0	6.375	1	1	0.97533
362	7.1142	10	10	999	3.6875	-1	1	1.0459
363	7.1142	5	5	999	3.6875	1	1	1.0224
364	7.1142	5	5	0	2.3438	-1	0	1.2106
365	7.1142	5	5	999	1	1	1	1.0934
366	7.1142	5	5	999	6.375	-1	1	1.3944
367	7.1142	10	10	90	2.3438	-1	1	1.0695
368	7.1142	5	5	999	3.6875	-1	0	2.2131
369	7.1142	10	10	0	5.0313	1	1	1.0224
370	7.1142	10	10	90	1	1	1	0.96358
371	7.1142	5	5	90	5.0313	1	0	1.3299
372	7.1142	10	10	90	1	-1	1	0.96403
373	7.1142	10	10	90	3.6875	1	1	0.92832
374	7.1142	5	5	0	6.375	-1	0	1.1517
375	7.1142	5	5	90	2.3438	1	1	0.90473
376	7.1142	10	10	90	6.375	1	1	0.99891
377	7.1142	5	5	999	1	1	0	1.1989
378	7.1142	10	10	999	5.0313	1	1	0.89345
379	7.1142	5	5	90	2.3438	-1	1	1.1871
380	7.1142	10	10	90	3.6875	1	1	0.88127
381	7.1142	5	5	0	3.6875	1	0	1.354
382	7.1142	10	10	0	1	-1	1	0.99925
383	7.1142	10	10	0	6.375	1	1	1.0577
384	7.1142	10	10	90	3.6875	-1	1	1.0106
385	7.1142	10	10	0	1	1	1	1.3835
386	7.1142	5	5	999	2.3438	1	0	1.4484
387	7.1142	10	10	0	3.6875	1	1	1.2341
388	7.1142	10	10	90	1	-1	1	1.164
389	7.1142	5	5	0	1	-1	0	1.3383
390	7.1142	10	10	90	3.6875	1	1	1.2698
391	7.1142	5	5	90	1	-1	1	1.9307
392	7.1142	5	5	90	3.6875	-1	0	1.7816
393	7.1142	5	5	0	2.3438	-1	0	1.0106
394	7.1142	10	10	0	2.3438	1	1	0.89302
395	7.1142	10	10	0	6.375	1	1	0.85774
396	7.1142	10	10	90	6.375	-1	1	0.90481
397	7.1142	5	5	999	5.0313	1	1	1.1517
398	7.1142	5	5	0	3.6875	1	0	1.3628
399	7.1142	10	10	90	1	1	1	0.917
400	7.1142	10	10	999	3.6875	-1	1	1.0224
401	7.1142	10	10	90	2.3438	-1	1	0.91659
402	7.1142	5	5	0	5.0313	1	0	1.2811
403	7.1142	5	5	90	2.3438	1	1	1.8825
404	7.1142	10	10	999	1	1	1	0.9871
405	7.1142	5	5	999	1	-1	0	1.4388
406	7.1142	10	10	999	5.0313	1	1	1.1283
407	7.1142	5	5	0	2.3438	1	0	1.1518
408	7.1142	10	10	999	6.375	-1	1	0.85774
409	7.1142	10	10	999	6.375	-1	1	0.97534
410	7.1142	5	5	0	1	-1	0	1.0812
411	7.1142	5	5	999	2.3438	1	0	1.1518
412	7.1142	5	5	0	2.3438	1	0	0.9052
413	7.1142	10	10	0	2.3438	1	1	0.96361
414	7.1142	10	10	0	6.375	-1	1	0.89304
415	7.1142	5	5	0	1	1	0	1.1867
416	7.1142	5	5	0	6.375	-1	1	0.88112
417	7.1142	5	5	90	6.375	1	1	0.9165
418	7.1142	10	10	90	5.0313	1	1	0.81069
419	7.1142	10	10	0	5.0313	1	1	0.84597
420	7.1142	5	5	90	3.6875	-1	1	1.0224
421	7.1142	5	5	999	2.3438	-1	1	1.2695
422	7.1142	10	10	0	3.6875	-1	1	0.86949
423	7.1142	10	10	999	1	1	1	0.90482
424	7.1142	5	5	0	1	1	0	1.2106
425	7.1142	10	10	999	6.375	1	1	0.96355
426	7.1142	5	5	0	6.375	-1	1	0.90475
427	7.1142	10	10	90	5.0313	-1	1	0.84597
428	7.1142	10	10	0	6.375	-1	1	0.89298
429	7.1142	10	10	0	3.6875	-1	1	0.96356
430	7.1142	10	10	90	6.375	-1	1	0.83423
431	7.1142	10	10	0	1	-1	1	0.94009
432	7.1142	5	5	999	5.0313	1	1	1.0577
433	7.1142	10	10	0	2.3438	1	1	0.88121
434	7.1142	5	5	90	5.0313	-1	1	1.1165
435	7.1142	10	10	999	3.6875	1	1	0.9048
436	7.1142	10	10	0	5.0313	1	1	1.1165
437	7.1142	10	10	90	6.375	-1	1	0.92811
438	7.1142	10	10	0	6.375	1	1	0.82247
439	7.1142	10	10	0	3.6875	1	1	0.84595
440	7.1142	5	5	0	2.3438	-1	1	1.2106
441	7.1142	5	5	90	6.375	1	1	0.92875
442	7.1142	10	10	999	5.0313	-1	1	0.88127
443	7.1142	10	10	90	2.3438	1	1	1.0459
444	7.1142	10	10	999	5.0313	-1	1	0.89302
445	7.1142	5	5	0	6.375	1	1	0.86947
446	7.1142	5	5	999	3.6875	1	1	0.97529
447	7.1142	5	5	90	6.375	-1	1	0.89302
448	7.1142	5	5	0	1	1	0	0.97536
449	7.1142	10	10	90	5.0313	1	1	0.89304
450	7.1142	10	10	999	5.0313	1	1	0.8224
451	7.1142	5	5	999	2.3438	-1	0	1.9057
452	7.1142	5	5	0	5.0313	1	0	1.2341
453	7.1142	10	10	90	2.3438	-1	1	0.85814
454	7.1142	10	10	999	2.3438	-1	1	0.86954
455	7.1142	5	5	0	1	1	0	1.0577
456	7.1142	5	5	0	2.3438	-1	0	1.3379
457	7.1142	10	10	90	3.6875	1	1	0.89343
458	7.1142	10	10	999	2.3438	-1	1	0.91649
459	7.1142	5	5	90	2.3438	-1	1	1.0224
460	7.1142	10	10	999	5.0313	1	1	0.8695
461	7.1142	10	10	90	5.0313	1	1	0.91653
462	7.1142	10	10	0	1	1	1	0.84598
463	7.1142	10	10	90	2.3438	1	1	0.82244
464	7.1142	5	5	90	2.3438	1	1	1.3282
465	7.1142	10	10	90	6.375	1	1	0.79891
466	7.1142	5	5	999	1	1	1	1.0577
467	7.1142	5	5	999	3.6875	-1	1	1.0694
468	7.1142	5	5	90	1	-1	1	0.97534
469	7.1142	10	10	0	5.0313	1	1	0.86944
470	7.1142	5	5	999	5.0313	1	1	1.14
471	7.1142	5	5	999	2.3438	-1	0	1.9403
472	7.1142	10	10	999	5.0313	-1	1	1.1047
473	7.1142	10	10	0	5.0313	-1	1	1.2224
474	7.1142	5	5	90	6.375	1	1	1.5112
475	7.1142	5	5	999	3.6875	-1	1	1.093
476	7.1142	10	10	0	3.6875	-1	1	1.1401
477	7.1142	10	10	90	2.3438	1	1	1.6118
478	7.1142	5	5	0	1	1	0	1.2812
479	7.1142	10	10	90	3.6875	1	1	1.2576
480	7.1142	10	10	999	1	-1	1	1.2692
481	7.1142	5	5	90	3.6875	1	0	2.6983
482	7.1142	5	5	999	1	-1	0	1.1518
483	7.1142	10	10	0	1	-1	1	1.7733
484	7.1142	10	10	999	2.3438	1	1	0.91651
485	7.1142	10	10	999	2.3438	-1	1	0.92829
486	7.1142	5	5	0	1	1	0	1.0929
487	7.1142	5	5	90	6.375	-1	0	1.0342
488	7.1142	10	10	90	6.375	-1	1	0.91651
489	7.1142	10	10	90	2.3438	-1	1	0.92831
490	7.1142	10	10	999	6.375	-1	1	0.86948
491	7.1142	5	5	0	3.6875	1	0	0.98712
492	7.1142	5	5	90	3.6875	-1	0	1.14
493	7.1142	5	5	90	5.0313	-1	1	0.94045
494	7.1142	10	10	0	5.0313	1	1	0.92834
495	7.1142	5	5	0	3.6875	-1	1	1.2812
496	7.1142	5	5	999	6.375	1	1	1.467
497	7.1142	10	10	0	6.375	1	1	1.0812
498	7.1142	10	10	90	1	1	1	0.88123
499	7.1142	5	5	90	2.3438	1	0	1.1283
500	7.1142	10	10	999	2.3438	-1	1	0.89296
501	7.1142	10	10	90	3.6875	1	0	0.92826
502	7.1142	5	5	90	6.375	-1	1	1.2223
503	7.1142	5	5	999	1	-1	0	1.4708
504	7.1142	5	5	90	5.0313	1	1	1.0577
505	7.1142	5	5	90	6.375	1	0	1.093
506	7.1142	10	10	90	6.375	-1	1	0.98706
507	7.1142	5	5	0	6.375	-1	0	1.0341
508	7.1142	10	10	0	5.0313	-1	1	0.96351
509	7.1142	10	10	0	3.6875	-1	1	0.9165
510	7.1142	10	10	90	5.0313	1	1	0.95185
511	7.1142	5	5	0	1	-1	1	1.2106
512	7.1142	5	5	90	2.3438	1	0	1.2347
513	7.1142	5	5	90	1	1	1	1.2342
514	7.1142	10	10	0	1	1	1	1.034
515	7.1142	10	10	999	6.375	-1	1	0.90472
516	7.1142	10	10	999	1	-1	1	0.89305
517	7.1142	5	5	90	5.0313	1	1	0.90482
518	7.1142	10	10	999	2.3438	1	1	0.91653
519	7.1142	5	5	999	2.3438	-1	1	1.8019
520	7.1142	5	5	999	5.0313	-1	1	1.3474
521	7.1142	5	5	999	5.0313	1	1	1.0694
522	7.1142	10	10	0	3.6875	-1	1	0.97532
523	7.1142	10	10	90	3.6875	-1	1	0.92826
524	7.1142	5	5	999	2.3438	-1	0	2.1127
525	7.1142	5	5	999	5.0313	-1	1	1.2811
526	7.1142	5	5	0	2.3438	-1	1	1.0695
527	7.1142	5	5	90	2.3438	-1	0	1.3757
528	7.1142	5	5	90	2.3438	1	0	1.3282
529	7.1142	5	5	999	1	1	1	2.1352
530	7.1142	10	10	999	3.6875	-1	1	0.86953
531	7.1142	5	5	999	5.0313	-1	1	1.7062
532	7.1142	10	10	90	2.3438	1	1	0.92837
533	7.1142	5	5	0	2.3438	-1	1	1.6073
534	7.1142	5	5	0	5.0313	1	0	0.8577
535	7.1142	10	10	0	1	-1	1	0.85774
536	7.1142	10	10	999	5.0313	1	1	0.90477
537	7.1142	5	5	0	3.6875	1	1	0.94004
538	7.1142	10	10	90	5.0313	-1	1	0.83422
539	7.1142	5	5	0	6.375	1	1	0.88128
540	7.1142	5	5	0	5.0313	-1	0	1.3164
541	7.1142	10	10	90	3.6875	-1	1	0.88124
542	7.1142	10	10	90	3.6875	1	1	0.91652
543	7.1142	10	10	90	1	1	1	0.88117
544	7.1142	5	5	999	3.6875	1	0	1.4289
545	7.1142	5	5	999	5.0313	1	1	0.99893
546	7.1142	10	10	90	1	-1	1	0.88126
547	7.1142	5	5	90	5.0313	1	1	1.093
548	7.1142	10	10	999	3.6875	1	1	0.91658
549	7.1142	5	5	0	3.6875	1	0	1.1518
550	7.1142	5	5	90	3.6875	-1	0	0.98714
551	7.1142	5	5	0	2.3438	1	1	0.98715
552	7.1142	5	5	999	6.375	1	1	0.97532
553	7.1142	5	5	999	2.3438	-1	1	1.975
554	7.1142	10	10	999	1	-1	1	1.234
555	7.1142	10	10	999	2.3438	-1	1	1.2104
556	7.1142	5	5	0	3.6875	1	0	2.3909
557	7.1142	10	10	90	5.0313	1	1	0.91658
558	7.1142	5	5	0	3.6875	-1	1	0.99894
559	7.1142	5	5	999	1	-1	1	1.7398
560	7.1142	10	10	0	2.3438	1	1	0.81067
561	7.1142	10	10	90	5.0313	-1	1	0.90468
562	7.1142	5	5	0	5.0313	1	0	1.2811
563	7.1142	10	10	999	6.375	-1	1	0.90473
564	7.1142	5	5	90	1	1	1	0.82243
565	7.1142	10	10	999	6.375	-1	1	0.83426
566	7.1142	5	5	999	6.375	1	1	1.1635
567	7.1142	10	10	0	6.375	1	1	0.98707
568	7.1142	5	5	90	2.3438	1	0	1.3047
569	7.1142	5	5	90	3.6875	-1	1	0.92826
570	7.1142	5	5	90	3.6875	1	1	0.89298
571	7.1142	5	5	90	2.3438	1	0	1.1164
572	7.1142	10	10	90	3.6875	1	1	0.97579
573	7.1142	10	10	999	3.6875	-1	1	0.9518
574	7.1142	10	10	999	5.0313	1	1	0.85774
575	7.1142	5	5	999	3.6875	1	1	1.0224
576	7.1142	10	10	0	1	1	0	1.1047
577	7.1142	5	5	90	3.6875	-1	0	0.88134
578	7.1142	10	10	90	1	1	1	0.91657
579	7.1142	5	5	0	3.6875	-1	1	2.5889
580	7.1142	10	10	90	3.6875	-1	1	1.0694
581	7.1142	10	10	999	5.0313	-1	1	0.90474
582	7.1142	10	10	0	3.6875	1	1	0.89304
583	7.1142	10	10	999	3.6875	-1	1	0.92827
584	7.1142	5	5	999	5.0313	-1	1	1.0694
585	7.1142	5	5	90	5.0313	1	1	1.2929
586	7.1142	10	10	0	2.3438	1	1	0.84598
587	7.1142	5	5	0	5.0313	1	1	1.2576
588	7.1142	10	10	0	3.6875	1	1	0.97567
589	7.1142	10	10	90	2.3438	1	1	0.85772
590	7.1142	10	10	90	6.375	-1	0	0.79894
591	7.1142	5	5	90	1	-1	1	1.0459
592	7.1142	10	10	0	3.6875	1	1	0.95176
593	7.1142	10	10	0	6.375	-1	1	0.91657
594	7.1142	5	5	999	6.375	1	1	1.0106
595	7.1142	10	10	0	6.375	-1	1	0.79894
596	7.1142	10	10	90	3.6875	-1	1	0.90477
597	7.1142	10	10	999	3.6875	1	1	0.88124
598	7.1142	10	10	999	2.3438	-1	1	0.92833
599	7.1142	5	5	0	2.3438	1	1	1.0224
600	7.1142	5	5	999	1	1	1	1.175
