# Supplementary material for: Temporal Integration of Motion Streaks in Migraine
Source: Vision (Basel). 2018 Jul 13;2(3):27. doi: 10.3390/vision2030027 (PMC6836222; doi:10.3390/vision2030027)
Supplement: Supplementary file 1 [file vision-02-00027-s001.zip › supplementary information/results/resultsObs36/allResponsesObs36.txt]

1	7.1142	5	5	0	1	1	0	2.7421
2	7.1142	5	5	90	1	-1	0	1.733
3	7.1142	5	5	90	6.375	-1	1	1.5955
4	7.1142	5	5	0	6.375	1	0	1.5593
5	7.1142	5	5	0	3.6875	1	0	1.9184
6	7.1142	10	10	0	6.375	-1	1	1.0239
7	7.1142	10	10	999	2.3438	1	1	0.96359
8	7.1142	5	5	999	5.0313	-1	1	1.4789
9	7.1142	10	10	0	1	1	1	0.96361
10	7.1142	5	5	0	6.375	1	1	1.3047
11	7.1142	5	5	90	5.0313	1	1	1.0459
12	7.1142	10	10	90	5.0313	1	1	0.95185
13	7.1142	5	5	90	2.3438	-1	1	1.3814
14	7.1142	5	5	999	5.0313	-1	1	1.2816
15	7.1142	10	10	0	5.0313	1	1	0.86986
16	7.1142	5	5	90	6.375	-1	1	1.3047
17	7.1142	5	5	999	5.0313	1	1	0.97537
18	7.1142	5	5	0	5.0313	-1	1	0.92829
19	7.1142	5	5	0	3.6875	-1	1	1.093
20	7.1142	5	5	0	5.0313	-1	1	1.0811
21	7.1142	10	10	90	3.6875	-1	0	0.89297
22	7.1142	10	10	90	2.3438	-1	1	0.88127
23	7.1142	5	5	999	2.3438	1	1	1.3546
24	7.1142	5	5	999	1	-1	1	1.1165
25	7.1142	5	5	0	6.375	1	0	1.0105
26	7.1142	5	5	999	6.375	-1	1	1.0342
27	7.1142	5	5	90	5.0313	1	0	0.90484
28	7.1142	5	5	0	3.6875	-1	0	0.846
29	7.1142	10	10	999	1	1	1	0.89301
30	7.1142	10	10	90	3.6875	1	1	0.95185
31	7.1142	5	5	0	6.375	-1	1	1.093
32	7.1142	5	5	0	3.6875	1	1	1.1048
33	7.1142	10	10	0	6.375	-1	1	0.86951
34	7.1142	5	5	0	3.6875	1	1	0.89302
35	7.1142	10	10	999	6.375	1	1	0.85775
36	7.1142	5	5	999	5.0313	-1	1	0.86946
37	7.1142	10	10	0	5.0313	-1	1	0.84581
38	7.1142	5	5	999	6.375	1	1	0.94009
39	7.1142	10	10	999	5.0313	1	1	0.8577
40	7.1142	5	5	90	6.375	-1	1	0.8695
41	7.1142	10	10	999	3.6875	1	1	0.78717
42	7.1142	10	10	90	1	1	1	0.78717
43	7.1142	10	10	0	1	1	1	0.82247
44	7.1142	10	10	90	3.6875	1	0	0.78719
45	7.1142	5	5	90	3.6875	1	1	1.0223
46	7.1142	5	5	90	3.6875	1	0	0.96361
47	7.1142	10	10	0	2.3438	1	1	0.88128
48	7.1142	5	5	999	2.3438	-1	0	1.1988
49	7.1142	5	5	0	5.0313	-1	1	0.90478
50	7.1142	5	5	90	1	1	1	0.85778
51	7.1142	10	10	0	6.375	-1	1	0.91657
52	7.1142	10	10	90	3.6875	1	1	0.86948
53	7.1142	10	10	0	1	1	1	0.97539
54	7.1142	5	5	0	2.3438	-1	0	0.81069
55	7.1142	10	10	90	5.0313	-1	1	0.88127
56	7.1142	5	5	0	5.0313	-1	0	0.99888
57	7.1142	10	10	999	6.375	1	1	0.84599
58	7.1142	5	5	90	3.6875	-1	0	0.86953
59	7.1142	5	5	0	2.3438	-1	1	1.0342
60	7.1142	5	5	0	1	1	1	0.85776
61	7.1142	5	5	90	6.375	1	1	1.0107
62	7.1142	5	5	999	5.0313	-1	1	1.1867
63	7.1142	5	5	0	6.375	-1	0	1.0346
64	7.1142	10	10	999	2.3438	-1	1	0.86952
65	7.1142	5	5	0	6.375	1	1	0.78715
66	7.1142	10	10	999	5.0313	-1	1	0.85773
67	7.1142	5	5	0	2.3438	-1	0	0.83421
68	7.1142	10	10	90	6.375	-1	1	0.81071
69	7.1142	10	10	999	6.375	-1	1	0.90472
70	7.1142	10	10	0	6.375	1	1	0.59898
71	7.1142	5	5	999	3.6875	-1	1	0.92834
72	7.1142	5	5	999	3.6875	1	0	0.85774
73	7.1142	5	5	90	2.3438	-1	0	0.91656
74	7.1142	10	10	0	1	-1	1	0.8225
75	7.1142	10	10	90	6.375	-1	1	0.78717
76	7.1142	5	5	90	2.3438	-1	0	0.90483
77	7.1142	5	5	0	2.3438	1	1	1.0695
78	7.1142	10	10	90	5.0313	-1	1	0.79896
79	7.1142	5	5	999	6.375	1	1	0.99887
80	7.1142	10	10	90	2.3438	-1	1	0.81068
81	7.1142	10	10	90	2.3438	-1	1	0.79895
82	7.1142	5	5	90	2.3438	1	1	1.14
83	7.1142	10	10	999	1	-1	1	0.85772
84	7.1142	10	10	0	3.6875	-1	1	0.83428
85	7.1142	10	10	90	5.0313	-1	1	0.86954
86	7.1142	5	5	90	2.3438	1	1	1.1871
87	7.1142	5	5	999	5.0313	1	0	1.2929
88	7.1142	5	5	90	1	-1	1	0.83406
89	7.1142	10	10	999	6.375	-1	1	0.81069
90	7.1142	10	10	90	2.3438	-1	1	0.86952
91	7.1142	10	10	90	2.3438	1	1	0.83423
92	7.1142	5	5	0	5.0313	-1	1	0.88131
93	7.1142	10	10	0	2.3438	-1	1	0.85777
94	7.1142	10	10	999	3.6875	1	1	0.85775
95	7.1142	5	5	0	2.3438	1	0	0.79898
96	7.1142	10	10	0	1	1	0	0.82248
97	7.1142	5	5	90	1	1	0	1.1165
98	7.1142	10	10	0	3.6875	1	1	0.83426
99	7.1142	5	5	999	1	-1	1	1.3923
100	7.1142	10	10	999	5.0313	1	1	0.82244
101	7.1142	10	10	0	3.6875	1	1	0.95188
102	7.1142	10	10	90	2.3438	-1	1	0.85772
103	7.1142	5	5	0	1	-1	0	1.0342
104	7.1142	10	10	0	5.0313	1	1	0.82246
105	7.1142	10	10	999	3.6875	-1	1	0.92836
106	7.1142	5	5	90	1	-1	0	0.97534
107	7.1142	10	10	0	6.375	-1	1	0.85775
108	7.1142	10	10	90	2.3438	-1	1	0.89304
109	7.1142	10	10	90	6.375	-1	1	0.91654
110	7.1142	10	10	0	1	-1	1	0.92834
111	7.1142	5	5	0	5.0313	1	1	0.92837
112	7.1142	10	10	999	5.0313	-1	1	0.85776
113	7.1142	10	10	999	5.0313	-1	1	0.85776
114	7.1142	5	5	90	6.375	-1	1	0.88016
115	7.1142	10	10	90	2.3438	1	1	0.85772
116	7.1142	10	10	0	5.0313	1	1	0.88125
117	7.1142	10	10	0	6.375	-1	1	0.88124
118	7.1142	10	10	90	1	1	1	0.86948
119	7.1142	10	10	0	5.0313	-1	1	0.85773
120	7.1142	10	10	90	2.3438	1	1	0.89306
121	7.1142	10	10	90	1	1	1	0.88127
122	7.1142	10	10	999	3.6875	1	1	0.84601
123	7.1142	5	5	999	1	1	1	0.98714
124	7.1142	10	10	0	5.0313	-1	1	0.88127
125	7.1142	5	5	0	3.6875	-1	1	1.0459
126	7.1142	10	10	0	5.0313	1	1	0.86948
127	7.1142	5	5	90	6.375	-1	1	0.98712
128	7.1142	5	5	90	3.6875	1	1	0.86949
129	7.1142	10	10	999	2.3438	-1	1	0.85773
130	7.1142	5	5	90	3.6875	1	1	1.093
131	7.1142	10	10	90	1	1	1	0.81068
132	7.1142	5	5	90	3.6875	-1	1	1.1283
133	7.1142	5	5	0	6.375	-1	1	0.92828
134	7.1142	5	5	999	2.3438	1	0	0.98713
135	7.1142	10	10	90	1	-1	1	0.86948
136	7.1142	5	5	999	1	-1	0	1.4958
137	7.1142	5	5	90	5.0313	-1	1	0.95182
138	7.1142	10	10	999	1	1	1	0.88126
139	7.1142	10	10	0	1	1	0	0.92831
140	7.1142	10	10	90	1	-1	1	0.89306
141	7.1142	10	10	90	5.0313	1	1	0.82248
142	7.1142	10	10	999	1	1	1	0.83414
143	7.1142	10	10	90	1	1	1	0.86963
144	7.1142	5	5	999	3.6875	1	1	0.91654
145	7.1142	10	10	999	5.0313	-1	1	0.86947
146	7.1142	5	5	0	6.375	1	1	1.1282
147	7.1142	10	10	0	5.0313	1	1	0.8576
148	7.1142	5	5	0	6.375	1	1	1.0107
149	7.1142	10	10	0	2.3438	-1	1	0.96361
150	7.1142	10	10	999	3.6875	1	1	0.8695
151	7.1142	5	5	999	5.0313	-1	1	0.96361
152	7.1142	5	5	999	6.375	1	1	1.0107
153	7.1142	10	10	999	3.6875	1	1	0.8107
154	7.1142	10	10	0	3.6875	1	1	0.84599
155	7.1142	5	5	0	3.6875	-1	0	0.75185
156	7.1142	10	10	90	6.375	-1	0	4.2292
157	7.1142	10	10	90	5.0313	-1	1	0.85774
158	7.1142	5	5	90	3.6875	-1	0	1.4396
159	7.1142	5	5	90	1	1	1	1.8683
160	7.1142	5	5	90	1	-1	1	1.046
161	7.1142	10	10	999	2.3438	-1	1	0.86949
162	7.1142	5	5	0	3.6875	-1	1	1.0106
163	7.1142	10	10	90	3.6875	1	1	0.81072
164	7.1142	5	5	0	1	1	0	1.0812
165	7.1142	10	10	0	6.375	1	1	0.81073
166	7.1142	5	5	0	1	-1	1	1.1048
167	7.1142	5	5	90	6.375	1	1	0.8464
168	7.1142	5	5	999	1	-1	0	1.2341
169	7.1142	10	10	999	5.0313	-1	1	0.90486
170	7.1142	5	5	0	2.3438	1	1	1.1048
171	7.1142	10	10	999	3.6875	1	0	0.89308
172	7.1142	10	10	0	5.0313	1	1	0.86962
173	7.1142	5	5	999	3.6875	-1	1	1.9949
174	7.1142	5	5	999	6.375	-1	1	0.86954
175	7.1142	10	10	90	3.6875	1	1	0.86951
176	7.1142	5	5	90	3.6875	1	1	1.1989
177	7.1142	5	5	999	2.3438	1	1	0.88169
178	7.1142	10	10	999	2.3438	1	1	0.82235
179	7.1142	5	5	999	1	1	0	0.89298
180	7.1142	10	10	0	2.3438	-1	1	0.83432
181	7.1142	10	10	90	3.6875	-1	1	0.89298
182	7.1142	10	10	999	2.3438	1	1	0.86951
183	7.1142	10	10	0	6.375	1	1	0.84596
184	7.1142	5	5	999	6.375	-1	1	0.99892
185	7.1142	5	5	999	6.375	-1	1	0.91657
186	7.1142	10	10	999	3.6875	1	1	0.79897
187	7.1142	10	10	999	3.6875	-1	1	0.84579
188	7.1142	10	10	90	2.3438	-1	1	0.90478
189	7.1142	5	5	90	3.6875	1	1	0.83423
190	7.1142	10	10	90	3.6875	-1	1	0.79893
191	7.1142	10	10	999	2.3438	1	1	0.79889
192	7.1142	10	10	999	2.3438	-1	1	0.81068
193	7.1142	5	5	999	1	-1	0	0.90479
194	7.1142	5	5	90	5.0313	-1	1	0.76371
195	7.1142	10	10	999	6.375	1	1	0.77542
196	7.1142	5	5	90	2.3438	1	1	0.97536
197	7.1142	5	5	90	2.3438	-1	1	1.1165
198	7.1142	5	5	90	1	1	1	0.91699
199	7.1142	10	10	90	2.3438	1	0	0.83423
200	7.1142	5	5	0	5.0313	1	0	1.1866
201	7.1142	5	5	90	5.0313	-1	0	1.0463
202	7.1142	10	10	90	6.375	1	1	0.69296
203	7.1142	5	5	0	1	-1	1	1.2223
204	7.1142	5	5	90	6.375	-1	1	0.99887
205	7.1142	5	5	999	1	1	0	0.97532
206	7.1142	5	5	90	1	-1	1	1.0106
207	7.1142	5	5	999	3.6875	-1	1	1.0577
208	7.1142	5	5	0	2.3438	1	0	1.0694
209	7.1142	10	10	90	6.375	-1	1	0.90477
210	7.1142	5	5	0	5.0313	-1	1	0.92832
211	7.1142	10	10	999	3.6875	-1	1	0.8577
212	7.1142	5	5	90	3.6875	1	0	0.95183
213	7.1142	5	5	0	5.0313	1	1	0.92832
214	7.1142	10	10	0	3.6875	1	1	0.86943
215	7.1142	5	5	90	2.3438	-1	1	1.14
216	7.1142	10	10	0	5.0313	1	1	0.8582
217	7.1142	10	10	999	1	-1	1	0.89297
218	7.1142	10	10	0	3.6875	1	1	0.85778
219	7.1142	5	5	0	5.0313	-1	1	0.9045
220	7.1142	5	5	999	1	1	0	0.9283
221	7.1142	5	5	0	2.3438	1	0	0.84595
222	7.1142	10	10	999	1	-1	1	0.89304
223	7.1142	5	5	0	1	1	0	1.0106
224	7.1142	10	10	90	3.6875	-1	1	0.78713
225	7.1142	10	10	90	2.3438	-1	1	0.74014
226	7.1142	10	10	90	6.375	-1	1	0.82248
227	7.1142	5	5	0	2.3438	-1	1	0.96352
228	7.1142	10	10	0	6.375	1	1	0.77539
229	7.1142	10	10	0	5.0313	1	1	0.92834
230	7.1142	10	10	90	5.0313	1	1	0.91653
231	7.1142	10	10	90	1	1	0	0.88128
232	7.1142	10	10	999	6.375	1	1	0.9048
233	7.1142	5	5	999	6.375	-1	1	1.0224
234	7.1142	10	10	999	2.3438	1	1	0.88128
235	7.1142	10	10	999	6.375	1	0	0.78718
236	7.1142	5	5	90	5.0313	-1	1	1.1753
237	7.1142	5	5	0	5.0313	-1	0	0.96362
238	7.1142	5	5	90	2.3438	-1	0	0.7519
239	7.1142	10	10	999	2.3438	1	1	0.86956
240	7.1142	10	10	999	5.0313	-1	1	0.9048
241	7.1142	5	5	90	3.6875	1	1	0.92833
242	7.1142	5	5	90	2.3438	1	0	1.1048
243	7.1142	10	10	999	2.3438	1	1	0.78706
244	7.1142	10	10	999	5.0313	-1	1	0.89305
245	7.1142	10	10	999	6.375	1	1	0.83422
246	7.1142	5	5	999	1	-1	1	1.093
247	7.1142	5	5	0	1	-1	0	0.84595
248	7.1142	5	5	90	5.0313	-1	1	0.75186
249	7.1142	10	10	90	6.375	-1	0	0.72842
250	7.1142	10	10	0	3.6875	-1	1	0.83422
251	7.1142	5	5	999	2.3438	1	0	1.3333
252	7.1142	5	5	0	5.0313	-1	1	0.89303
253	7.1142	10	10	0	5.0313	-1	1	0.86954
254	7.1142	5	5	999	5.0313	-1	1	1.1283
255	7.1142	5	5	0	6.375	1	0	0.7752
256	7.1142	10	10	0	6.375	1	1	0.8578
257	7.1142	5	5	999	3.6875	-1	1	1.2106
258	7.1142	10	10	90	6.375	-1	1	0.85816
259	7.1142	5	5	90	5.0313	1	1	1.046
260	7.1142	10	10	999	2.3438	1	1	0.85776
261	7.1142	10	10	0	3.6875	1	1	0.84594
262	7.1142	5	5	999	1	1	0	1.2341
263	7.1142	5	5	0	3.6875	-1	1	0.8695
264	7.1142	10	10	999	1	-1	1	0.9048
265	7.1142	10	10	90	5.0313	1	1	0.82248
266	7.1142	10	10	90	5.0313	1	0	0.86952
267	7.1142	10	10	999	3.6875	-1	1	0.88122
268	7.1142	5	5	999	1	1	0	1.5863
269	7.1142	5	5	999	2.3438	1	1	1.1048
270	7.1142	10	10	999	5.0313	1	1	0.75189
271	7.1142	10	10	90	6.375	-1	1	0.85773
272	7.1142	5	5	90	5.0313	-1	1	0.97535
273	7.1142	10	10	0	6.375	1	1	0.89287
274	7.1142	10	10	0	6.375	1	1	0.83418
275	7.1142	10	10	0	6.375	-1	1	0.83424
276	7.1142	10	10	90	6.375	-1	0	0.83421
277	7.1142	5	5	0	3.6875	-1	1	1.2342
278	7.1142	5	5	999	5.0313	1	1	1.046
279	7.1142	10	10	90	5.0313	1	1	0.81066
280	7.1142	5	5	0	1	1	0	1.0695
281	7.1142	5	5	999	6.375	1	1	0.9283
282	7.1142	5	5	999	3.6875	1	1	1.0576
283	7.1142	5	5	0	1	-1	1	1.7053
284	7.1142	10	10	0	3.6875	-1	1	0.82248
285	7.1142	5	5	0	6.375	-1	1	1.2459
286	7.1142	5	5	0	3.6875	1	0	1.0816
287	7.1142	5	5	90	5.0313	-1	1	0.9283
288	7.1142	10	10	0	5.0313	1	1	0.85776
289	7.1142	10	10	0	3.6875	-1	1	0.84589
290	7.1142	5	5	90	2.3438	-1	1	1.0341
291	7.1142	5	5	0	5.0313	1	1	0.57543
292	7.1142	5	5	90	5.0313	1	0	0.84601
293	7.1142	10	10	999	3.6875	-1	1	0.81066
294	7.1142	5	5	999	2.3438	-1	1	1.1753
295	7.1142	5	5	999	5.0313	-1	1	0.78717
296	7.1142	10	10	90	1	-1	1	0.86949
297	7.1142	10	10	0	1	-1	1	0.89307
298	7.1142	5	5	999	2.3438	1	1	0.94004
299	7.1142	5	5	90	5.0313	-1	1	0.95187
300	7.1142	5	5	90	3.6875	1	0	0.76366
301	7.1142	10	10	999	5.0313	1	1	0.89303
302	7.1142	10	10	999	1	1	1	0.89309
303	7.1142	5	5	999	1	1	0	1.1635
304	7.1142	10	10	90	1	-1	1	0.85774
305	7.1142	5	5	90	6.375	1	1	0.91661
306	7.1142	10	10	999	2.3438	-1	1	0.84598
307	7.1142	10	10	0	2.3438	1	1	0.91654
308	7.1142	5	5	90	6.375	-1	1	1.852
309	7.1142	10	10	999	2.3438	1	1	0.91652
310	7.1142	5	5	90	3.6875	1	0	0.89301
311	7.1142	5	5	999	1	-1	1	1.1048
312	7.1142	5	5	90	1	1	1	1.1048
313	7.1142	5	5	0	6.375	1	0	0.91656
314	7.1142	10	10	0	6.375	-1	1	0.94
315	7.1142	5	5	999	5.0313	1	1	0.90479
316	7.1142	5	5	999	1	1	0	1.3663
317	7.1142	5	5	90	3.6875	1	1	1.093
318	7.1142	5	5	999	2.3438	-1	1	1.2812
319	7.1142	10	10	999	5.0313	-1	1	0.90486
320	7.1142	5	5	0	2.3438	-1	0	1.1988
321	7.1142	5	5	0	3.6875	-1	1	0.89347
322	7.1142	10	10	90	6.375	-1	1	0.9048
323	7.1142	10	10	0	3.6875	1	1	1.0106
324	7.1142	10	10	90	1	1	1	0.83422
325	7.1142	10	10	999	3.6875	-1	1	0.85778
326	7.1142	5	5	999	3.6875	1	1	0.95181
327	7.1142	5	5	0	6.375	-1	1	0.98708
328	7.1142	5	5	999	1	1	0	1.1753
329	7.1142	5	5	999	2.3438	1	1	1.0694
330	7.1142	10	10	0	1	-1	1	0.89299
331	7.1142	10	10	999	3.6875	1	1	0.86955
332	7.1142	10	10	0	2.3438	-1	1	0.89301
333	7.1142	10	10	90	2.3438	-1	1	0.66954
334	7.1142	10	10	999	6.375	-1	1	0.85778
335	7.1142	10	10	90	3.6875	1	1	0.82242
336	7.1142	10	10	0	2.3438	1	1	0.85778
337	7.1142	5	5	0	3.6875	-1	1	1.6494
338	7.1142	5	5	999	2.3438	-1	1	1.1401
339	7.1142	10	10	90	3.6875	-1	1	0.85775
340	7.1142	5	5	0	5.0313	-1	1	0.9754
341	7.1142	5	5	90	2.3438	-1	1	1.3312
342	7.1142	5	5	0	1	1	0	1.0693
343	7.1142	5	5	90	3.6875	-1	1	1.093
344	7.1142	10	10	0	1	1	1	0.88127
345	7.1142	10	10	90	2.3438	1	1	0.84594
346	7.1142	5	5	90	6.375	1	1	0.92834
347	7.1142	10	10	0	3.6875	-1	1	0.88122
348	7.1142	5	5	90	5.0313	-1	1	1.1518
349	7.1142	5	5	90	1	1	0	1.0812
350	7.1142	10	10	90	1	-1	1	0.85775
351	7.1142	10	10	0	5.0313	-1	1	0.8343
352	7.1142	5	5	90	2.3438	1	1	0.97538
353	7.1142	5	5	90	1	1	0	1.1636
354	7.1142	5	5	90	3.6875	-1	1	0.7876
355	7.1142	5	5	90	1	1	0	0.90477
356	7.1142	10	10	999	1	-1	1	0.91658
357	7.1142	5	5	999	5.0313	-1	1	1.0813
358	7.1142	5	5	90	3.6875	-1	1	1.1165
359	7.1142	10	10	999	1	1	1	0.95179
360	7.1142	5	5	90	2.3438	-1	0	1.0812
361	7.1142	10	10	90	2.3438	1	1	0.893
362	7.1142	5	5	90	2.3438	-1	0	1.6085
363	7.1142	10	10	0	1	1	1	0.93999
364	7.1142	10	10	0	2.3438	1	1	0.8459
365	7.1142	10	10	0	6.375	1	1	0.83417
366	7.1142	10	10	90	2.3438	-1	1	0.90481
367	7.1142	5	5	90	5.0313	-1	1	0.95185
368	7.1142	10	10	90	6.375	-1	0	0.83409
369	7.1142	10	10	999	6.375	-1	1	0.86944
370	7.1142	10	10	999	1	-1	1	0.94004
371	7.1142	5	5	999	6.375	-1	1	0.97535
372	7.1142	5	5	90	2.3438	1	0	1.2929
373	7.1142	5	5	0	3.6875	-1	0	1.187
374	7.1142	5	5	90	6.375	1	1	0.95225
375	7.1142	10	10	90	1	-1	1	0.89307
376	7.1142	5	5	999	2.3438	-1	1	1.2929
377	7.1142	5	5	999	5.0313	1	1	0.90466
378	7.1142	5	5	999	2.3438	1	0	0.84602
379	7.1142	5	5	999	2.3438	-1	1	1.1165
380	7.1142	10	10	0	1	-1	1	0.96406
381	7.1142	10	10	0	2.3438	1	1	0.94005
382	7.1142	10	10	999	3.6875	1	1	0.86954
383	7.1142	5	5	90	3.6875	-1	1	0.98713
384	7.1142	10	10	90	5.0313	-1	1	0.86946
385	7.1142	10	10	90	5.0313	-1	1	0.84594
386	7.1142	10	10	90	6.375	1	1	0.85775
387	7.1142	5	5	0	1	-1	1	1.2694
388	7.1142	5	5	0	5.0313	1	1	0.98713
389	7.1142	5	5	999	5.0313	-1	1	0.91652
390	7.1142	10	10	999	3.6875	1	1	0.89303
391	7.1142	5	5	999	6.375	1	1	0.86945
392	7.1142	10	10	0	6.375	-1	1	0.84583
393	7.1142	10	10	90	6.375	-1	1	0.84603
394	7.1142	5	5	90	6.375	-1	1	0.96357
395	7.1142	5	5	0	1	1	0	1.2929
396	7.1142	10	10	0	2.3438	1	1	0.92816
397	7.1142	5	5	0	2.3438	1	0	1.1518
398	7.1142	5	5	90	2.3438	1	1	1.1052
399	7.1142	10	10	90	2.3438	1	1	0.89342
400	7.1142	10	10	90	2.3438	1	1	0.8695
401	7.1142	10	10	999	2.3438	1	1	0.94009
402	7.1142	10	10	0	1	-1	1	0.98713
403	7.1142	5	5	90	1	1	0	1.1635
404	7.1142	5	5	999	3.6875	1	1	1.0106
405	7.1142	5	5	90	6.375	-1	1	0.82248
406	7.1142	10	10	90	2.3438	-1	1	0.78719
407	7.1142	10	10	999	1	-1	1	0.92826
408	7.1142	10	10	90	5.0313	-1	0	0.72836
409	7.1142	5	5	999	1	-1	1	1.1988
410	7.1142	5	5	90	1	-1	0	1.0464
411	7.1142	10	10	999	6.375	-1	1	0.95185
412	7.1142	10	10	90	1	-1	1	0.88125
413	7.1142	10	10	0	3.6875	1	1	0.95181
414	7.1142	5	5	0	2.3438	1	0	0.77543
415	7.1142	10	10	999	1	-1	1	0.84592
416	7.1142	10	10	0	5.0313	1	1	0.84591
417	7.1142	10	10	0	1	1	1	0.97535
418	7.1142	10	10	999	2.3438	-1	1	0.86953
419	7.1142	5	5	0	2.3438	1	0	0.893
420	7.1142	10	10	0	3.6875	-1	1	0.85776
421	7.1142	5	5	90	1	1	0	0.88128
422	7.1142	5	5	999	2.3438	1	1	0.82245
423	7.1142	10	10	0	2.3438	1	1	0.85777
424	7.1142	10	10	999	5.0313	1	1	0.84598
425	7.1142	5	5	999	6.375	1	1	0.94008
426	7.1142	10	10	999	1	-1	1	0.90478
427	7.1142	10	10	90	3.6875	1	1	0.88128
428	7.1142	5	5	0	5.0313	-1	0	1.2223
429	7.1142	10	10	0	1	1	1	0.90485
430	7.1142	5	5	90	6.375	-1	1	0.97536
431	7.1142	10	10	999	3.6875	-1	1	0.86953
432	7.1142	10	10	999	1	-1	1	0.89304
433	7.1142	10	10	999	1	1	1	0.89306
434	7.1142	5	5	999	2.3438	-1	1	1.0106
435	7.1142	10	10	999	5.0313	-1	1	0.86946
436	7.1142	10	10	90	5.0313	-1	1	0.85774
437	7.1142	5	5	0	3.6875	-1	1	1.1047
438	7.1142	5	5	90	3.6875	1	0	0.8346
439	7.1142	5	5	999	6.375	1	1	0.90478
440	7.1142	5	5	999	3.6875	-1	1	1.332
441	7.1142	10	10	999	2.3438	-1	1	0.88124
442	7.1142	10	10	999	1	1	1	0.91655
443	7.1142	10	10	999	6.375	1	1	0.95185
444	7.1142	10	10	90	3.6875	-1	1	0.8695
445	7.1142	10	10	90	5.0313	1	1	0.85774
446	7.1142	5	5	999	5.0313	1	0	1.4576
447	7.1142	10	10	90	5.0313	1	1	0.84601
448	7.1142	5	5	0	5.0313	-1	1	1.1986
449	7.1142	5	5	90	5.0313	1	1	0.98761
450	7.1142	5	5	0	6.375	-1	1	0.94008
451	7.1142	5	5	90	5.0313	-1	0	0.71664
452	7.1142	5	5	999	3.6875	1	1	1.1518
453	7.1142	10	10	90	6.375	-1	1	0.81072
454	7.1142	5	5	0	2.3438	1	1	0.90524
455	7.1142	10	10	999	6.375	-1	1	0.88125
456	7.1142	10	10	0	3.6875	1	1	0.82239
457	7.1142	10	10	999	5.0313	-1	1	0.78714
458	7.1142	10	10	90	2.3438	1	1	0.8225
459	7.1142	10	10	999	2.3438	1	1	0.85764
460	7.1142	10	10	0	2.3438	1	1	0.74014
461	7.1142	10	10	0	1	-1	1	0.78717
462	7.1142	10	10	999	3.6875	-1	1	0.88128
463	7.1142	10	10	90	1	1	1	0.82248
464	7.1142	5	5	999	3.6875	1	0	0.77539
465	7.1142	10	10	999	5.0313	1	1	0.83421
466	7.1142	5	5	0	2.3438	1	1	0.8107
467	7.1142	5	5	90	6.375	-1	0	0.75185
468	7.1142	10	10	0	5.0313	1	1	0.91657
469	7.1142	10	10	0	6.375	1	1	0.89297
470	7.1142	5	5	999	3.6875	-1	1	0.88125
471	7.1142	10	10	90	1	-1	1	0.83422
472	7.1142	5	5	90	5.0313	-1	1	0.92826
473	7.1142	5	5	0	1	1	1	0.84596
474	7.1142	5	5	90	6.375	-1	1	0.96358
475	7.1142	5	5	90	2.3438	-1	0	0.92827
476	7.1142	5	5	999	3.6875	1	1	0.91646
477	7.1142	10	10	999	6.375	-1	1	0.86947
478	7.1142	5	5	90	6.375	-1	0	0.77536
479	7.1142	10	10	999	5.0313	1	1	0.8695
480	7.1142	10	10	999	5.0313	-1	1	0.85776
481	7.1142	5	5	999	6.375	1	1	0.97528
482	7.1142	10	10	90	3.6875	1	0	0.76366
483	7.1142	5	5	999	1	-1	0	1.5884
484	7.1142	5	5	90	2.3438	1	1	1.1051
485	7.1142	5	5	999	2.3438	-1	1	1.5036
486	7.1142	10	10	90	1	-1	1	0.96368
487	7.1142	5	5	0	6.375	-1	0	1.1988
488	7.1142	5	5	0	2.3438	-1	1	1.2458
489	7.1142	5	5	0	1	1	1	1.8146
490	7.1142	5	5	0	5.0313	-1	1	0.86951
491	7.1142	5	5	90	5.0313	-1	1	0.85767
492	7.1142	5	5	0	3.6875	-1	0	0.83421
493	7.1142	10	10	90	1	-1	1	0.74012
494	7.1142	10	10	0	2.3438	-1	1	0.82251
495	7.1142	5	5	90	1	1	0	1.4777
496	7.1142	10	10	0	1	-1	1	0.88168
497	7.1142	10	10	0	2.3438	-1	1	0.79897
498	7.1142	10	10	0	2.3438	1	0	0.79894
499	7.1142	5	5	0	6.375	1	0	0.98716
500	7.1142	5	5	0	3.6875	1	1	0.71662
501	7.1142	5	5	999	6.375	1	1	0.92835
502	7.1142	10	10	90	5.0313	1	0	0.77539
503	7.1142	10	10	0	6.375	1	1	0.85771
504	7.1142	10	10	90	6.375	1	1	0.86941
505	7.1142	10	10	999	6.375	1	1	0.85776
506	7.1142	10	10	90	3.6875	-1	1	0.76365
507	7.1142	10	10	999	1	-1	1	0.82243
508	7.1142	5	5	999	6.375	-1	0	0.85771
509	7.1142	10	10	0	2.3438	-1	1	0.85777
510	7.1142	5	5	999	2.3438	1	1	0.88128
511	7.1142	10	10	999	5.0313	-1	1	0.85774
512	7.1142	5	5	0	3.6875	-1	1	0.91654
513	7.1142	5	5	0	5.0313	1	1	0.96358
514	7.1142	5	5	999	6.375	-1	1	0.92832
515	7.1142	5	5	999	5.0313	-1	0	0.62249
516	7.1142	5	5	0	6.375	-1	0	0.66958
517	7.1142	5	5	999	1	-1	1	1.0575
518	7.1142	10	10	999	3.6875	1	1	0.88129
519	7.1142	10	10	90	3.6875	1	0	0.77539
520	7.1142	10	10	0	5.0313	1	1	0.86946
521	7.1142	5	5	999	5.0313	1	1	0.90476
522	7.1142	10	10	999	2.3438	1	1	0.88129
523	7.1142	10	10	90	5.0313	1	0	0.85774
524	7.1142	5	5	90	3.6875	-1	1	1.1165
525	7.1142	10	10	999	3.6875	1	1	0.78716
526	7.1142	10	10	999	6.375	-1	1	0.90482
527	7.1142	5	5	0	1	-1	1	0.72835
528	7.1142	5	5	999	3.6875	-1	0	0.76359
529	7.1142	10	10	0	3.6875	1	1	0.77539
530	7.1142	5	5	0	1	1	0	1.1635
531	7.1142	10	10	0	3.6875	-1	1	1.0106
532	7.1142	5	5	90	6.375	1	1	0.91656
533	7.1142	10	10	0	6.375	1	1	0.78726
534	7.1142	10	10	0	6.375	1	1	0.82242
535	7.1142	5	5	0	1	1	0	0.86949
536	7.1142	5	5	90	5.0313	1	1	0.92829
537	7.1142	5	5	90	1	1	0	0.78719
538	7.1142	5	5	999	3.6875	1	1	0.82234
539	7.1142	10	10	999	6.375	-1	0	0.74005
540	7.1142	5	5	0	2.3438	1	1	0.82248
541	7.1142	5	5	999	5.0313	1	0	0.75187
542	7.1142	10	10	0	1	-1	0	0.77539
543	7.1142	10	10	999	6.375	1	1	0.79894
544	7.1142	10	10	999	2.3438	-1	1	0.83422
545	7.1142	5	5	0	1	1	1	0.70487
546	7.1142	5	5	0	2.3438	-1	1	0.75186
547	7.1142	10	10	0	5.0313	-1	1	0.82247
548	7.1142	10	10	90	5.0313	-1	1	0.83421
549	7.1142	5	5	999	6.375	1	1	0.91642
550	7.1142	5	5	999	3.6875	1	1	0.893
551	7.1142	10	10	90	3.6875	-1	1	0.83424
552	7.1142	10	10	90	3.6875	1	1	0.85769
553	7.1142	5	5	999	6.375	-1	1	0.89303
554	7.1142	10	10	999	1	1	1	0.81068
555	7.1142	10	10	0	2.3438	1	1	0.79889
556	7.1142	5	5	0	1	-1	1	1.0342
557	7.1142	10	10	999	6.375	1	1	0.83422
558	7.1142	5	5	999	3.6875	1	1	1.093
559	7.1142	10	10	999	5.0313	-1	1	0.846
560	7.1142	5	5	90	1	1	1	1.2577
561	7.1142	10	10	999	6.375	-1	1	0.79937
562	7.1142	5	5	0	6.375	1	1	0.95187
563	7.1142	5	5	999	2.3438	-1	0	0.99886
564	7.1142	10	10	90	5.0313	1	1	0.62255
565	7.1142	5	5	90	1	-1	1	0.71659
566	7.1142	5	5	999	3.6875	1	1	0.86953
567	7.1142	5	5	90	5.0313	1	1	1.0107
568	7.1142	10	10	90	6.375	1	1	0.97531
569	7.1142	5	5	0	6.375	-1	0	1.1047
570	7.1142	5	5	0	3.6875	-1	1	0.95167
571	7.1142	5	5	0	2.3438	-1	0	0.84595
572	7.1142	10	10	0	2.3438	-1	1	0.82247
573	7.1142	10	10	90	1	1	1	0.84597
574	7.1142	10	10	90	1	1	1	0.89299
575	7.1142	5	5	90	2.3438	1	1	0.86953
576	7.1142	5	5	999	6.375	1	1	1.1165
577	7.1142	10	10	0	5.0313	1	0	0.88127
578	7.1142	5	5	0	3.6875	1	0	1.5245
579	7.1142	5	5	999	5.0313	-1	1	0.97537
580	7.1142	10	10	0	1	-1	0	0.78715
581	7.1142	10	10	0	2.3438	-1	1	0.81071
582	7.1142	5	5	999	5.0313	1	1	1.0224
583	7.1142	10	10	90	3.6875	1	0	0.79892
584	7.1142	10	10	90	6.375	1	1	0.77537
585	7.1142	5	5	0	5.0313	-1	1	1.649
586	7.1142	10	10	90	6.375	1	1	0.8342
587	7.1142	10	10	0	5.0313	-1	1	0.83423
588	7.1142	10	10	0	3.6875	-1	1	0.89303
589	7.1142	5	5	999	1	1	1	1.0812
590	7.1142	10	10	0	3.6875	1	1	0.82247
591	7.1142	10	10	0	2.3438	1	1	0.88122
592	7.1142	10	10	90	3.6875	-1	1	0.79893
593	7.1142	5	5	999	2.3438	1	1	0.95181
594	7.1142	10	10	999	1	1	1	0.85773
595	7.1142	5	5	0	2.3438	-1	1	0.8342
596	7.1142	5	5	999	3.6875	-1	1	1.0107
597	7.1142	5	5	0	6.375	-1	1	0.99889
598	7.1142	10	10	0	3.6875	1	1	0.86948
599	7.1142	5	5	90	6.375	1	1	0.86952
600	7.1142	10	10	0	1	-1	1	0.84596
