# Supplementary material for: Temporal Integration of Motion Streaks in Migraine
Source: Vision (Basel). 2018 Jul 13;2(3):27. doi: 10.3390/vision2030027 (PMC6836222; doi:10.3390/vision2030027)
Supplement: Supplementary file 1 [file vision-02-00027-s001.zip › supplementary information/results/resultsObs37/allResponsesObs37.txt]

1	7.1142	10	10	999	6.375	-1	1	0.99094
2	7.1142	10	10	0	1	1	1	1.1538
3	7.1142	10	10	0	6.375	-1	1	0.99886
4	7.1142	10	10	999	5.0313	1	1	0.88094
5	7.1142	10	10	999	2.3438	-1	1	0.94003
6	7.1142	5	5	0	6.375	-1	1	1.4363
7	7.1142	5	5	999	2.3438	-1	1	1.0812
8	7.1142	10	10	90	5.0313	1	1	1.14
9	7.1142	5	5	0	1	-1	1	1.5147
10	7.1142	10	10	999	5.0313	-1	1	0.95187
11	7.1142	10	10	0	5.0313	-1	1	0.89302
12	7.1142	5	5	90	5.0313	1	1	1.371
13	7.1142	10	10	0	2.3438	1	1	0.89344
14	7.1142	10	10	90	5.0313	-1	1	0.83421
15	7.1142	5	5	0	5.0313	1	1	0.98718
16	7.1142	10	10	0	6.375	1	1	0.86952
17	7.1142	10	10	90	5.0313	1	1	0.79896
18	7.1142	10	10	999	3.6875	1	1	0.89298
19	7.1142	10	10	999	2.3438	-1	1	0.91659
20	7.1142	10	10	999	3.6875	1	1	0.84597
21	7.1142	5	5	90	3.6875	-1	0	0.85778
22	7.1142	5	5	90	2.3438	1	1	1.2934
23	7.1142	10	10	90	2.3438	1	1	0.91653
24	7.1142	10	10	90	1	-1	1	0.98714
25	7.1142	10	10	999	5.0313	1	1	0.86959
26	7.1142	10	10	90	6.375	-1	1	0.86952
27	7.1142	10	10	0	5.0313	1	1	0.90479
28	7.1142	10	10	999	2.3438	-1	1	0.85774
29	7.1142	5	5	999	1	1	1	4.5523
30	7.1142	5	5	90	3.6875	-1	1	1.1636
31	7.1142	10	10	999	5.0313	-1	1	0.91652
32	7.1142	10	10	999	2.3438	1	1	0.86953
33	7.1142	5	5	0	6.375	-1	1	0.97534
34	7.1142	10	10	999	2.3438	-1	1	0.95184
35	7.1142	5	5	999	6.375	-1	1	1.0342
36	7.1142	10	10	90	5.0313	-1	1	1.0107
37	7.1142	5	5	0	5.0313	1	1	1.1165
38	7.1142	10	10	90	6.375	1	1	0.90482
39	7.1142	5	5	999	5.0313	1	1	1.2341
40	7.1142	10	10	0	6.375	1	1	1.0106
41	7.1142	5	5	999	3.6875	-1	1	1.0577
42	7.1142	5	5	90	1	-1	0	0.9166
43	7.1142	5	5	0	1	-1	0	1.0812
44	7.1142	5	5	90	3.6875	-1	1	1.1164
45	7.1142	10	10	0	3.6875	-1	1	1.2458
46	7.1142	10	10	0	3.6875	-1	1	0.90479
47	7.1142	5	5	0	2.3438	-1	0	1.0459
48	7.1142	10	10	90	2.3438	1	1	0.92836
49	7.1142	10	10	999	3.6875	1	1	0.89302
50	7.1142	10	10	0	1	-1	1	1.0459
51	7.1142	5	5	0	6.375	1	0	1.2813
52	7.1142	5	5	90	3.6875	1	1	1.2224
53	7.1142	5	5	0	1	-1	0	1.355
54	7.1142	10	10	999	1	1	1	1.0224
55	7.1142	5	5	90	5.0313	-1	1	1.187
56	7.1142	10	10	999	3.6875	-1	1	1.0107
57	7.1142	5	5	999	6.375	-1	1	1.5777
58	7.1142	10	10	0	3.6875	-1	1	0.95184
59	7.1142	10	10	999	1	-1	1	0.92835
60	7.1142	10	10	999	6.375	-1	1	0.86946
61	7.1142	10	10	0	6.375	-1	1	0.90479
62	7.1142	10	10	90	5.0313	-1	1	0.8342
63	7.1142	10	10	999	5.0313	1	1	0.97537
64	7.1142	5	5	999	2.3438	-1	1	0.98711
65	7.1142	10	10	999	5.0313	-1	1	0.90481
66	7.1142	5	5	999	5.0313	1	1	0.94012
67	7.1142	10	10	999	1	1	1	0.97532
68	7.1142	5	5	90	6.375	1	1	1.14
69	7.1142	5	5	999	6.375	-1	1	1.0694
70	7.1142	5	5	0	6.375	1	1	1.4602
71	7.1142	10	10	90	3.6875	-1	1	0.88123
72	7.1142	10	10	90	3.6875	-1	1	0.94008
73	7.1142	10	10	0	2.3438	-1	1	0.91655
74	7.1142	5	5	0	1	-1	0	0.95182
75	7.1142	5	5	90	6.375	1	1	1.2811
76	7.1142	10	10	0	2.3438	-1	1	0.95186
77	7.1142	10	10	999	1	1	1	0.91656
78	7.1142	5	5	90	5.0313	1	1	0.96353
79	7.1142	10	10	90	6.375	-1	1	0.89302
80	7.1142	5	5	90	2.3438	-1	0	1.3836
81	7.1142	5	5	90	2.3438	-1	1	0.9518
82	7.1142	10	10	0	2.3438	-1	1	0.97535
83	7.1142	5	5	999	1	-1	0	1.2695
84	7.1142	5	5	0	3.6875	1	0	1.0693
85	7.1142	5	5	90	5.0313	1	0	1.0106
86	7.1142	10	10	0	2.3438	-1	1	0.99891
87	7.1142	10	10	90	5.0313	1	1	0.86949
88	7.1142	10	10	0	1	-1	1	0.95185
89	7.1142	5	5	999	6.375	1	1	1.4152
90	7.1142	5	5	90	2.3438	1	0	1.3282
91	7.1142	5	5	90	2.3438	1	1	1.0228
92	7.1142	10	10	999	3.6875	1	1	0.91654
93	7.1142	5	5	0	2.3438	1	1	1.2929
94	7.1142	5	5	999	3.6875	1	1	1.0694
95	7.1142	10	10	999	1	1	1	1.0341
96	7.1142	5	5	0	1	-1	1	1.2577
97	7.1142	10	10	0	1	-1	1	1.0224
98	7.1142	5	5	0	3.6875	-1	1	1.6172
99	7.1142	10	10	90	1	-1	1	0.98709
100	7.1142	5	5	999	5.0313	-1	0	1.0695
101	7.1142	5	5	0	3.6875	-1	1	1.0929
102	7.1142	5	5	90	2.3438	-1	0	1.0577
103	7.1142	10	10	999	6.375	-1	1	0.84598
104	7.1142	5	5	0	5.0313	-1	1	0.91655
105	7.1142	5	5	999	3.6875	-1	1	1.1518
106	7.1142	10	10	0	1	-1	1	0.97575
107	7.1142	5	5	0	6.375	1	1	1.1165
108	7.1142	5	5	90	2.3438	-1	0	1.0111
109	7.1142	5	5	90	6.375	1	1	0.9636
110	7.1142	5	5	0	1	-1	0	1.0812
111	7.1142	10	10	999	3.6875	1	1	0.90482
112	7.1142	5	5	999	5.0313	-1	0	1.0224
113	7.1142	5	5	999	5.0313	1	1	0.84602
114	7.1142	10	10	0	6.375	-1	1	0.92833
115	7.1142	5	5	90	2.3438	-1	0	1.1753
116	7.1142	5	5	0	5.0313	1	0	0.95177
117	7.1142	5	5	0	6.375	-1	1	0.92833
118	7.1142	5	5	90	1	-1	0	1.0106
119	7.1142	5	5	0	5.0313	1	0	0.78717
120	7.1142	5	5	90	2.3438	1	0	0.83425
121	7.1142	5	5	90	1	1	0	0.92831
122	7.1142	5	5	999	3.6875	-1	1	1.0342
123	7.1142	10	10	90	1	1	1	0.97539
124	7.1142	5	5	0	5.0313	-1	0	1.1989
125	7.1142	10	10	999	2.3438	-1	1	0.8817
126	7.1142	5	5	0	5.0313	1	1	1.2459
127	7.1142	10	10	0	6.375	1	1	0.86946
128	7.1142	10	10	0	3.6875	-1	1	0.91651
129	7.1142	5	5	999	2.3438	-1	0	1.1518
130	7.1142	10	10	0	3.6875	-1	1	0.92828
131	7.1142	5	5	90	1	-1	0	1.4582
132	7.1142	10	10	0	3.6875	-1	1	0.81071
133	7.1142	10	10	999	5.0313	1	1	0.94007
134	7.1142	10	10	90	2.3438	-1	1	0.84599
135	7.1142	5	5	90	1	1	1	1.2576
136	7.1142	10	10	90	1	1	1	0.94006
137	7.1142	10	10	0	5.0313	1	1	0.90482
138	7.1142	5	5	999	1	-1	1	1.2694
139	7.1142	5	5	0	1	1	1	0.89307
140	7.1142	5	5	90	1	-1	0	0.81066
141	7.1142	5	5	90	5.0313	1	0	0.68135
142	7.1142	5	5	999	1	-1	0	0.96356
143	7.1142	5	5	90	1	-1	0	1.0106
144	7.1142	10	10	90	3.6875	-1	1	0.86951
145	7.1142	5	5	999	5.0313	-1	1	1.1871
146	7.1142	10	10	999	5.0313	-1	1	0.92835
147	7.1142	5	5	0	5.0313	1	1	1.1635
148	7.1142	10	10	999	5.0313	1	1	0.92875
149	7.1142	5	5	0	2.3438	-1	0	2.4217
150	7.1142	5	5	999	3.6875	-1	0	2.0196
151	7.1142	10	10	90	5.0313	-1	1	0.88123
152	7.1142	10	10	90	6.375	-1	1	0.91654
153	7.1142	5	5	999	3.6875	-1	0	1.14
154	7.1142	5	5	0	3.6875	-1	0	1.0224
155	7.1142	10	10	999	2.3438	1	1	1.0694
156	7.1142	5	5	90	6.375	1	1	1.1518
157	7.1142	5	5	90	5.0313	-1	1	0.88163
158	7.1142	10	10	0	3.6875	-1	1	0.95183
159	7.1142	10	10	0	1	-1	1	0.9048
160	7.1142	10	10	0	1	-1	1	0.90478
161	7.1142	5	5	999	2.3438	-1	0	1.1165
162	7.1142	10	10	999	2.3438	1	1	0.90477
163	7.1142	5	5	90	3.6875	-1	1	1.1987
164	7.1142	10	10	999	6.375	-1	1	1.0229
165	7.1142	5	5	0	6.375	1	0	1.0577
166	7.1142	10	10	999	6.375	1	1	0.94007
167	7.1142	10	10	0	6.375	-1	1	1.0224
168	7.1142	10	10	90	1	1	1	0.95186
169	7.1142	5	5	999	5.0313	1	0	1.0224
170	7.1142	10	10	999	1	1	1	0.91651
171	7.1142	5	5	999	3.6875	1	1	1.0106
172	7.1142	5	5	0	5.0313	1	0	0.99889
173	7.1142	10	10	90	3.6875	-1	1	0.9048
174	7.1142	10	10	90	6.375	-1	1	0.91651
175	7.1142	5	5	90	3.6875	1	1	1.187
176	7.1142	10	10	0	3.6875	1	1	0.94008
177	7.1142	10	10	90	2.3438	1	1	0.95184
178	7.1142	5	5	999	2.3438	1	1	1.9006
179	7.1142	10	10	90	1	-1	1	0.97534
180	7.1142	5	5	0	2.3438	1	0	1.1632
181	7.1142	5	5	90	3.6875	-1	0	1.3047
182	7.1142	5	5	999	2.3438	-1	0	1.3452
183	7.1142	5	5	0	6.375	1	1	1.0811
184	7.1142	10	10	90	6.375	1	1	1.0929
185	7.1142	10	10	90	6.375	1	1	0.9048
186	7.1142	5	5	999	3.6875	-1	1	1.4141
187	7.1142	5	5	999	3.6875	1	1	1.3047
188	7.1142	5	5	90	2.3438	1	0	1.3623
189	7.1142	10	10	0	3.6875	1	1	0.97539
190	7.1142	5	5	90	3.6875	1	0	1.1401
191	7.1142	5	5	999	2.3438	-1	1	1.5369
192	7.1142	5	5	999	2.3438	-1	1	1.3689
193	7.1142	10	10	90	1	1	1	0.74015
194	7.1142	10	10	0	5.0313	1	1	0.84598
195	7.1142	5	5	999	6.375	1	1	0.99895
196	7.1142	10	10	0	2.3438	-1	1	0.95178
197	7.1142	10	10	0	2.3438	1	1	0.90479
198	7.1142	10	10	0	1	1	1	0.92829
199	7.1142	5	5	90	2.3438	-1	1	1.0341
200	7.1142	10	10	999	3.6875	1	1	0.91655
201	7.1142	10	10	0	5.0313	-1	1	0.88125
202	7.1142	5	5	90	6.375	1	1	0.89298
203	7.1142	10	10	999	6.375	-1	1	0.85773
204	7.1142	10	10	0	6.375	-1	1	0.89304
205	7.1142	10	10	90	1	1	1	0.86949
206	7.1142	10	10	0	1	1	0	0.96361
207	7.1142	10	10	90	3.6875	-1	1	0.88125
208	7.1142	10	10	999	1	-1	1	1.14
209	7.1142	5	5	90	6.375	-1	0	1.14
210	7.1142	10	10	999	3.6875	1	1	0.88124
211	7.1142	5	5	999	3.6875	1	1	1.1752
212	7.1142	10	10	0	3.6875	-1	1	0.85776
213	7.1142	10	10	999	3.6875	-1	1	0.91654
214	7.1142	5	5	0	3.6875	-1	0	1.2693
215	7.1142	10	10	0	2.3438	-1	1	0.893
216	7.1142	5	5	0	5.0313	1	0	1.4851
217	7.1142	5	5	999	1	-1	0	1.14
218	7.1142	5	5	0	3.6875	-1	1	0.9636
219	7.1142	10	10	999	3.6875	1	1	0.97536
220	7.1142	10	10	90	1	1	1	0.95181
221	7.1142	10	10	999	1	-1	1	0.92828
222	7.1142	5	5	999	1	-1	0	1.2341
223	7.1142	10	10	999	6.375	1	1	0.92834
224	7.1142	5	5	90	3.6875	1	1	1.0812
225	7.1142	5	5	90	2.3438	-1	1	1.046
226	7.1142	5	5	90	6.375	1	1	1.1165
227	7.1142	10	10	999	1	-1	1	0.99887
228	7.1142	5	5	0	6.375	1	1	1.0811
229	7.1142	5	5	0	5.0313	1	1	1.1048
230	7.1142	5	5	90	5.0313	1	1	0.92827
231	7.1142	5	5	90	1	1	1	0.91652
232	7.1142	5	5	999	6.375	1	1	0.9636
233	7.1142	10	10	90	6.375	-1	1	0.91652
234	7.1142	5	5	999	2.3438	-1	0	1.0812
235	7.1142	5	5	999	6.375	1	1	1.2812
236	7.1142	10	10	0	5.0313	1	1	0.97579
237	7.1142	10	10	999	3.6875	1	1	0.89301
238	7.1142	10	10	0	2.3438	1	1	0.84605
239	7.1142	5	5	999	2.3438	-1	1	1.1517
240	7.1142	5	5	999	5.0313	-1	1	1.0812
241	7.1142	10	10	0	3.6875	-1	1	0.91651
242	7.1142	10	10	0	2.3438	1	1	0.94004
243	7.1142	5	5	999	2.3438	-1	1	0.97536
244	7.1142	5	5	999	5.0313	1	1	0.99889
245	7.1142	5	5	999	6.375	1	0	0.8224
246	7.1142	10	10	90	1	-1	0	0.81068
247	7.1142	10	10	999	6.375	-1	1	0.88129
248	7.1142	10	10	0	5.0313	1	1	0.9166
249	7.1142	5	5	90	6.375	-1	1	0.98708
250	7.1142	5	5	0	3.6875	-1	0	1.1165
251	7.1142	10	10	90	2.3438	1	1	0.94055
252	7.1142	10	10	999	3.6875	-1	1	0.90474
253	7.1142	5	5	0	5.0313	-1	1	1.1749
254	7.1142	10	10	90	5.0313	-1	1	1.0342
255	7.1142	10	10	999	5.0313	1	1	0.95176
256	7.1142	5	5	0	6.375	-1	1	1.3294
257	7.1142	10	10	90	3.6875	-1	1	0.90483
258	7.1142	5	5	90	6.375	-1	0	0.893
259	7.1142	10	10	0	5.0313	1	1	0.98711
260	7.1142	5	5	999	2.3438	1	0	1.1871
261	7.1142	5	5	0	3.6875	1	0	1.1165
262	7.1142	10	10	90	1	-1	1	0.99883
263	7.1142	10	10	999	2.3438	1	1	0.89298
264	7.1142	5	5	999	1	-1	1	1.3475
265	7.1142	5	5	90	5.0313	1	1	0.9758
266	7.1142	5	5	90	5.0313	-1	1	1.0223
267	7.1142	5	5	999	3.6875	-1	1	1.0577
268	7.1142	10	10	999	6.375	1	1	0.91645
269	7.1142	10	10	90	1	-1	1	0.96346
270	7.1142	10	10	90	2.3438	-1	1	0.91654
271	7.1142	5	5	999	5.0313	-1	1	1.1753
272	7.1142	5	5	90	6.375	-1	0	1.211
273	7.1142	10	10	0	5.0313	-1	1	0.964
274	7.1142	5	5	0	6.375	-1	1	1.2811
275	7.1142	5	5	0	6.375	1	0	1.0576
276	7.1142	5	5	0	6.375	-1	1	0.94006
277	7.1142	5	5	90	6.375	-1	1	0.88123
278	7.1142	10	10	999	2.3438	1	1	0.9283
279	7.1142	10	10	90	5.0313	1	1	0.95189
280	7.1142	5	5	90	5.0313	-1	0	1.3164
281	7.1142	10	10	90	6.375	-1	1	0.86949
282	7.1142	10	10	90	3.6875	1	1	0.90473
283	7.1142	10	10	999	6.375	1	1	0.88126
284	7.1142	5	5	0	3.6875	-1	1	1.1283
285	7.1142	10	10	999	5.0313	1	1	0.92829
286	7.1142	10	10	999	2.3438	-1	1	0.88121
287	7.1142	10	10	0	5.0313	1	1	0.86951
288	7.1142	5	5	0	5.0313	-1	1	0.98714
289	7.1142	5	5	0	3.6875	1	1	0.89296
290	7.1142	10	10	0	2.3438	1	1	0.85772
291	7.1142	10	10	999	3.6875	1	1	0.86952
292	7.1142	10	10	0	5.0313	1	1	0.91657
293	7.1142	5	5	999	3.6875	-1	0	1.2219
294	7.1142	10	10	90	2.3438	-1	1	0.93987
295	7.1142	10	10	90	5.0313	-1	1	0.89297
296	7.1142	5	5	90	1	1	1	1.5147
297	7.1142	5	5	0	1	-1	1	1.2694
298	7.1142	10	10	90	2.3438	1	1	0.89345
299	7.1142	10	10	0	5.0313	1	1	0.88117
300	7.1142	10	10	0	3.6875	-1	1	0.92832
301	7.1142	5	5	999	5.0313	-1	1	0.97537
302	7.1142	5	5	999	1	-1	0	1.1635
303	7.1142	10	10	90	1	-1	1	0.95184
304	7.1142	5	5	90	1	-1	1	1.0812
305	7.1142	10	10	0	6.375	-1	1	0.95182
306	7.1142	5	5	999	2.3438	1	0	1.2812
307	7.1142	5	5	0	2.3438	1	1	0.89302
308	7.1142	10	10	0	6.375	-1	1	0.84588
309	7.1142	5	5	999	2.3438	1	0	1.1282
310	7.1142	10	10	0	3.6875	-1	1	1.0224
311	7.1142	10	10	90	1	-1	1	0.9283
312	7.1142	10	10	0	1	-1	1	0.90471
313	7.1142	10	10	999	5.0313	1	1	0.97535
314	7.1142	5	5	0	6.375	1	1	0.98708
315	7.1142	10	10	90	5.0313	-1	1	0.89295
316	7.1142	10	10	90	1	1	1	0.95187
317	7.1142	10	10	0	3.6875	1	1	0.89301
318	7.1142	10	10	90	2.3438	-1	1	0.84595
319	7.1142	5	5	999	5.0313	1	1	1.2812
320	7.1142	10	10	999	1	-1	1	0.89302
321	7.1142	10	10	999	2.3438	1	1	0.86949
322	7.1142	5	5	90	6.375	1	0	1.2224
323	7.1142	5	5	0	3.6875	1	0	1.0693
324	7.1142	5	5	90	1	1	0	1.0224
325	7.1142	5	5	999	3.6875	-1	1	1.0812
326	7.1142	10	10	90	3.6875	1	1	0.89303
327	7.1142	10	10	999	5.0313	-1	1	0.85773
328	7.1142	10	10	90	1	-1	1	0.95183
329	7.1142	10	10	90	2.3438	-1	1	0.91653
330	7.1142	5	5	0	1	-1	1	1.1047
331	7.1142	5	5	999	3.6875	-1	1	1.0224
332	7.1142	5	5	0	2.3438	-1	1	1.2105
333	7.1142	5	5	90	2.3438	-1	1	1.046
334	7.1142	5	5	999	6.375	-1	1	0.97536
335	7.1142	5	5	90	3.6875	-1	1	0.98709
336	7.1142	5	5	0	2.3438	-1	1	0.98708
337	7.1142	10	10	999	2.3438	1	1	0.94009
338	7.1142	10	10	90	2.3438	-1	1	0.92831
339	7.1142	5	5	90	3.6875	-1	0	1.2224
340	7.1142	10	10	999	3.6875	-1	1	0.90481
341	7.1142	10	10	0	2.3438	1	1	0.98714
342	7.1142	10	10	999	6.375	-1	1	0.89303
343	7.1142	10	10	0	3.6875	1	1	0.9048
344	7.1142	5	5	0	1	1	1	0.97532
345	7.1142	5	5	90	2.3438	-1	1	1.0694
346	7.1142	10	10	0	6.375	1	1	0.94002
347	7.1142	5	5	0	3.6875	1	0	1.2341
348	7.1142	10	10	0	5.0313	-1	1	3.4019
349	7.1142	10	10	0	1	-1	0	1.1636
350	7.1142	5	5	90	1	1	0	1.0463
351	7.1142	5	5	0	5.0313	-1	1	0.88131
352	7.1142	10	10	0	2.3438	-1	0	0.94006
353	7.1142	10	10	0	1	-1	1	1.0224
354	7.1142	10	10	0	3.6875	-1	1	0.96353
355	7.1142	10	10	0	1	1	1	0.9754
356	7.1142	5	5	999	1	1	1	1.8276
357	7.1142	10	10	90	5.0313	1	1	0.94007
358	7.1142	10	10	0	3.6875	1	1	1.0694
359	7.1142	5	5	999	1	1	0	1.2689
360	7.1142	10	10	0	2.3438	-1	1	0.88169
361	7.1142	5	5	90	2.3438	-1	1	1.1635
362	7.1142	10	10	0	2.3438	1	1	0.90524
363	7.1142	5	5	0	1	1	1	0.9047
364	7.1142	5	5	0	2.3438	1	1	1.1636
365	7.1142	5	5	0	6.375	-1	0	0.90474
366	7.1142	5	5	90	2.3438	-1	0	0.88132
367	7.1142	10	10	0	5.0313	1	1	0.9754
368	7.1142	5	5	90	6.375	1	1	1.4513
369	7.1142	5	5	999	6.375	-1	1	1.4259
370	7.1142	5	5	999	1	-1	1	0.88122
371	7.1142	10	10	90	6.375	1	1	0.97538
372	7.1142	10	10	0	2.3438	1	1	0.95183
373	7.1142	10	10	999	2.3438	-1	1	1.0341
374	7.1142	10	10	0	6.375	1	1	0.97537
375	7.1142	5	5	90	1	1	1	0.94007
376	7.1142	10	10	90	2.3438	-1	0	0.95182
377	7.1142	10	10	90	5.0313	1	1	0.74012
378	7.1142	10	10	90	2.3438	1	1	0.9283
379	7.1142	10	10	90	2.3438	-1	1	0.88126
380	7.1142	5	5	0	1	1	0	1.5987
381	7.1142	5	5	0	2.3438	1	1	1.0107
382	7.1142	5	5	999	3.6875	-1	1	0.9283
383	7.1142	10	10	0	3.6875	1	1	0.99882
384	7.1142	5	5	90	5.0313	-1	0	0.96356
385	7.1142	5	5	90	5.0313	1	1	0.90479
386	7.1142	5	5	90	6.375	-1	1	1.0694
387	7.1142	10	10	999	6.375	-1	1	0.85771
388	7.1142	10	10	999	3.6875	-1	1	0.86955
389	7.1142	10	10	90	5.0313	1	1	0.99886
390	7.1142	5	5	999	3.6875	1	1	1.093
391	7.1142	10	10	90	6.375	1	1	0.8695
392	7.1142	5	5	0	6.375	-1	1	1.2106
393	7.1142	5	5	90	6.375	-1	1	0.90487
394	7.1142	10	10	0	6.375	-1	1	0.91651
395	7.1142	10	10	999	6.375	1	1	0.90472
396	7.1142	5	5	0	2.3438	-1	1	1.046
397	7.1142	10	10	999	1	1	1	0.97533
398	7.1142	10	10	0	2.3438	1	1	0.893
399	7.1142	5	5	90	2.3438	1	0	1.1636
400	7.1142	5	5	90	2.3438	1	1	1.2341
401	7.1142	5	5	999	2.3438	1	1	1.1047
402	7.1142	5	5	0	1	-1	0	1.1047
403	7.1142	10	10	0	1	1	1	0.99929
404	7.1142	10	10	90	3.6875	1	1	0.88125
405	7.1142	10	10	0	6.375	-1	1	0.90453
406	7.1142	5	5	90	2.3438	-1	0	1.2812
407	7.1142	5	5	999	1	1	1	1.257
408	7.1142	5	5	90	5.0313	-1	0	1.0464
409	7.1142	10	10	90	1	1	1	0.98707
410	7.1142	10	10	0	1	1	1	0.98717
411	7.1142	5	5	999	6.375	1	1	1.1282
412	7.1142	5	5	90	1	-1	1	0.91655
413	7.1142	5	5	0	3.6875	-1	1	1.2807
414	7.1142	10	10	999	1	-1	1	0.93991
415	7.1142	5	5	999	1	1	0	1.2106
416	7.1142	5	5	0	5.0313	1	1	1.2342
417	7.1142	5	5	0	1	-1	0	0.95186
418	7.1142	5	5	999	2.3438	1	0	0.92832
419	7.1142	10	10	999	1	-1	1	1.0106
420	7.1142	5	5	0	3.6875	1	0	1.093
421	7.1142	10	10	0	1	-1	1	0.97536
422	7.1142	10	10	90	2.3438	1	1	0.9401
423	7.1142	5	5	0	2.3438	1	0	1.0106
424	7.1142	5	5	999	5.0313	1	0	1.0694
425	7.1142	10	10	90	6.375	1	1	0.91652
426	7.1142	5	5	999	1	-1	0	1.3463
427	7.1142	5	5	90	3.6875	1	1	1.0934
428	7.1142	10	10	999	3.6875	-1	1	0.92833
429	7.1142	5	5	0	1	-1	1	1.843
430	7.1142	10	10	0	6.375	-1	1	0.89294
431	7.1142	5	5	999	3.6875	1	1	0.94007
432	7.1142	5	5	999	1	1	1	1.1278
433	7.1142	5	5	999	1	1	1	1.1753
434	7.1142	10	10	90	2.3438	1	1	0.96407
435	7.1142	5	5	999	5.0313	1	1	1.1047
436	7.1142	5	5	90	5.0313	1	0	0.82242
437	7.1142	10	10	999	2.3438	1	1	0.95175
438	7.1142	10	10	0	3.6875	-1	1	0.91655
439	7.1142	10	10	90	6.375	1	1	0.89296
440	7.1142	10	10	90	3.6875	-1	1	0.88123
441	7.1142	5	5	999	2.3438	1	1	1.3282
442	7.1142	5	5	999	1	1	1	1.393
443	7.1142	5	5	999	6.375	1	1	0.94007
444	7.1142	5	5	90	3.6875	-1	0	1.2341
445	7.1142	5	5	90	5.0313	1	1	1.1047
446	7.1142	10	10	90	5.0313	1	1	0.92832
447	7.1142	5	5	90	5.0313	-1	1	0.99891
448	7.1142	10	10	999	3.6875	-1	1	0.99882
449	7.1142	10	10	0	5.0313	-1	1	0.96354
450	7.1142	10	10	999	5.0313	-1	1	1.0693
451	7.1142	10	10	0	5.0313	-1	1	0.89294
452	7.1142	10	10	90	3.6875	1	1	0.85767
453	7.1142	5	5	90	6.375	1	1	0.97542
454	7.1142	10	10	999	1	-1	0	0.75189
455	7.1142	5	5	999	6.375	1	1	1.1752
456	7.1142	5	5	0	3.6875	1	1	0.97516
457	7.1142	5	5	999	5.0313	1	1	1.0459
458	7.1142	5	5	90	2.3438	1	1	0.98715
459	7.1142	5	5	999	2.3438	-1	0	1.0576
460	7.1142	5	5	0	2.3438	-1	0	1.1165
461	7.1142	5	5	0	1	1	1	0.81058
462	7.1142	5	5	999	3.6875	1	1	1.0459
463	7.1142	5	5	90	1	-1	0	0.85774
464	7.1142	10	10	90	3.6875	1	1	0.96363
465	7.1142	5	5	999	5.0313	1	1	0.99879
466	7.1142	10	10	999	1	1	1	0.95178
467	7.1142	10	10	0	6.375	1	1	0.91651
468	7.1142	5	5	0	5.0313	1	0	1.1399
469	7.1142	5	5	0	6.375	1	1	1.1635
470	7.1142	10	10	90	3.6875	-1	1	0.96356
471	7.1142	5	5	90	1	1	0	1.1988
472	7.1142	10	10	0	5.0313	-1	1	0.90521
473	7.1142	10	10	999	6.375	-1	1	0.89316
474	7.1142	10	10	0	6.375	-1	1	0.88128
475	7.1142	10	10	0	2.3438	-1	1	0.95185
476	7.1142	10	10	90	3.6875	-1	1	0.94003
477	7.1142	5	5	999	6.375	1	0	1.1282
478	7.1142	10	10	0	6.375	1	1	0.99893
479	7.1142	5	5	999	5.0313	-1	0	0.94008
480	7.1142	5	5	999	5.0313	1	0	1.2341
481	7.1142	10	10	90	6.375	1	1	0.96363
482	7.1142	5	5	90	3.6875	1	1	1.3505
483	7.1142	10	10	90	1	-1	1	1.1281
484	7.1142	10	10	0	2.3438	1	1	0.97537
485	7.1142	10	10	90	2.3438	1	1	0.94002
486	7.1142	5	5	90	1	1	1	7.087
487	7.1142	10	10	999	5.0313	1	1	0.96359
488	7.1142	10	10	999	1	1	1	0.89298
489	7.1142	10	10	999	6.375	1	1	0.8693
490	7.1142	10	10	999	3.6875	-1	1	0.97534
491	7.1142	10	10	0	5.0313	-1	1	0.96367
492	7.1142	10	10	999	2.3438	-1	1	0.9048
493	7.1142	5	5	90	1	1	1	1.0225
494	7.1142	5	5	0	2.3438	-1	1	0.95189
495	7.1142	10	10	0	1	-1	1	0.91662
496	7.1142	5	5	0	1	1	0	1.0342
497	7.1142	5	5	0	2.3438	-1	1	0.99889
498	7.1142	5	5	0	2.3438	-1	1	1.2341
499	7.1142	10	10	999	5.0313	1	1	0.99869
500	7.1142	10	10	999	2.3438	-1	1	0.90484
501	7.1142	10	10	90	6.375	1	1	1.2341
502	7.1142	5	5	90	5.0313	-1	1	1.1988
503	7.1142	5	5	0	6.375	1	0	1.0694
504	7.1142	5	5	90	6.375	-1	1	0.91659
505	7.1142	5	5	999	6.375	-1	1	0.91653
506	7.1142	5	5	90	3.6875	1	1	1.0812
507	7.1142	5	5	999	1	1	1	1.0812
508	7.1142	10	10	90	6.375	-1	1	0.86951
509	7.1142	5	5	0	2.3438	1	0	1.093
510	7.1142	10	10	90	2.3438	1	1	0.97539
511	7.1142	5	5	999	5.0313	1	1	0.95182
512	7.1142	10	10	999	2.3438	1	1	0.88125
513	7.1142	10	10	999	3.6875	1	1	0.84594
514	7.1142	10	10	90	6.375	1	1	0.85774
515	7.1142	10	10	90	5.0313	1	1	0.85778
516	7.1142	10	10	999	5.0313	-1	1	0.8931
517	7.1142	10	10	90	1	1	1	1.0341
518	7.1142	5	5	999	3.6875	1	1	1.1048
519	7.1142	5	5	90	3.6875	-1	0	0.99894
520	7.1142	5	5	0	5.0313	1	0	1.14
521	7.1142	10	10	90	5.0313	1	1	0.96402
522	7.1142	5	5	999	2.3438	-1	1	1.0224
523	7.1142	5	5	90	5.0313	-1	1	0.97531
524	7.1142	10	10	0	3.6875	1	1	0.91644
525	7.1142	5	5	999	3.6875	-1	1	1.093
526	7.1142	5	5	999	6.375	1	1	1.046
527	7.1142	10	10	999	6.375	-1	1	0.90475
528	7.1142	10	10	90	3.6875	-1	1	0.91661
529	7.1142	5	5	0	3.6875	-1	0	1.0577
530	7.1142	10	10	999	6.375	-1	1	0.91657
531	7.1142	5	5	0	3.6875	-1	1	0.97537
532	7.1142	10	10	0	6.375	1	1	0.94008
533	7.1142	5	5	0	6.375	1	1	0.97535
534	7.1142	5	5	0	6.375	-1	1	1.1047
535	7.1142	10	10	999	6.375	-1	1	0.88121
536	7.1142	10	10	0	5.0313	1	1	0.85779
537	7.1142	10	10	0	1	-1	1	0.91653
538	7.1142	10	10	90	3.6875	1	1	0.89305
539	7.1142	5	5	999	6.375	1	1	0.9989
540	7.1142	10	10	999	1	-1	1	0.88136
541	7.1142	10	10	90	5.0313	1	1	0.84601
542	7.1142	5	5	0	1	1	0	0.99891
543	7.1142	5	5	999	6.375	1	1	0.96359
544	7.1142	5	5	999	2.3438	-1	0	0.98712
545	7.1142	10	10	999	6.375	-1	1	0.94006
546	7.1142	10	10	999	1	1	1	0.90484
547	7.1142	5	5	0	5.0313	1	0	1.0929
548	7.1142	5	5	90	5.0313	-1	0	1.0224
549	7.1142	10	10	90	6.375	-1	1	0.94006
550	7.1142	10	10	90	3.6875	-1	1	1.2929
551	7.1142	5	5	90	3.6875	1	0	0.97582
552	7.1142	5	5	90	3.6875	-1	1	0.84593
553	7.1142	10	10	90	6.375	1	1	0.94009
554	7.1142	5	5	999	1	1	1	1.2106
555	7.1142	5	5	0	2.3438	-1	1	0.7752
556	7.1142	10	10	999	6.375	-1	1	0.89307
557	7.1142	5	5	999	6.375	1	1	0.9518
558	7.1142	10	10	90	3.6875	-1	1	0.85768
559	7.1142	5	5	999	5.0313	1	0	1.2925
560	7.1142	10	10	0	1	1	1	1.2106
561	7.1142	5	5	999	6.375	1	0	1.3719
562	7.1142	10	10	999	5.0313	-1	1	0.89342
563	7.1142	10	10	90	2.3438	1	1	0.94014
564	7.1142	5	5	90	5.0313	-1	1	0.91651
565	7.1142	10	10	0	1	1	1	1.0929
566	7.1142	10	10	90	3.6875	1	1	0.9872
567	7.1142	10	10	0	5.0313	-1	1	0.95181
568	7.1142	5	5	90	6.375	1	1	0.94008
569	7.1142	10	10	999	5.0313	1	1	0.88131
570	7.1142	10	10	999	2.3438	1	1	1.0106
571	7.1142	10	10	999	1	1	1	0.9871
572	7.1142	5	5	0	2.3438	-1	1	1.1753
573	7.1142	5	5	90	1	-1	1	1.0111
574	7.1142	5	5	90	1	1	0	0.97534
575	7.1142	10	10	0	2.3438	-1	1	0.96359
576	7.1142	10	10	90	6.375	-1	1	0.91651
577	7.1142	5	5	0	5.0313	-1	1	0.92827
578	7.1142	10	10	999	2.3438	-1	1	0.92825
579	7.1142	10	10	90	5.0313	-1	1	0.83424
580	7.1142	5	5	0	1	1	0	1.1635
581	7.1142	5	5	0	2.3438	1	0	1.1522
582	7.1142	10	10	90	5.0313	1	1	0.97578
583	7.1142	5	5	90	3.6875	-1	0	1.2694
584	7.1142	5	5	90	6.375	1	1	0.97539
585	7.1142	10	10	999	3.6875	-1	1	0.90478
586	7.1142	5	5	90	6.375	1	1	1.1283
587	7.1142	5	5	0	5.0313	1	1	0.98756
588	7.1142	5	5	0	3.6875	1	0	0.98717
589	7.1142	10	10	90	1	-1	1	1.0107
590	7.1142	5	5	0	3.6875	-1	1	1.1282
591	7.1142	5	5	0	2.3438	-1	1	0.91655
592	7.1142	5	5	90	3.6875	-1	1	0.98706
593	7.1142	10	10	90	2.3438	1	1	0.98714
594	7.1142	5	5	999	1	1	0	1.0695
595	7.1142	10	10	999	1	-1	1	1.0577
596	7.1142	10	10	90	3.6875	-1	1	0.86953
597	7.1142	10	10	999	5.0313	-1	1	0.96364
598	7.1142	5	5	0	3.6875	1	1	1.3043
599	7.1142	10	10	0	6.375	-1	1	0.92812
600	7.1142	5	5	0	1	-1	1	1.9035
