# Supplementary material for: Temporal Integration of Motion Streaks in Migraine
Source: Vision (Basel). 2018 Jul 13;2(3):27. doi: 10.3390/vision2030027 (PMC6836222; doi:10.3390/vision2030027)
Supplement: Supplementary file 1 [file vision-02-00027-s001.zip › supplementary information/results/resultsObs38/allResponsesObs38.txt]

1	7.1142	5	5	0	1	1	0	4.2208
2	7.1142	5	5	90	1	-1	1	3.8539
3	7.1142	5	5	90	6.375	-1	1	1.3636
4	7.1142	5	5	0	6.375	1	1	3.7317
5	7.1142	5	5	0	3.6875	1	1	6.3707
6	7.1142	10	10	0	6.375	-1	1	1.1988
7	7.1142	10	10	999	2.3438	1	1	1.1754
8	7.1142	5	5	999	5.0313	-1	1	1.1534
9	7.1142	10	10	0	1	1	1	1.1052
10	7.1142	5	5	0	6.375	1	0	1.2226
11	7.1142	5	5	90	5.0313	1	1	1.1404
12	7.1142	10	10	90	5.0313	1	1	1.6257
13	7.1142	5	5	90	2.3438	-1	1	1.7943
14	7.1142	5	5	999	5.0313	-1	1	1.7269
15	7.1142	10	10	0	5.0313	1	1	1.6696
16	7.1142	5	5	90	6.375	-1	1	1.6631
17	7.1142	5	5	999	5.0313	1	1	1.5897
18	7.1142	5	5	0	5.0313	-1	1	1.7134
19	7.1142	5	5	0	3.6875	-1	0	1.8839
20	7.1142	5	5	0	5.0313	-1	0	1.9937
21	7.1142	10	10	90	3.6875	-1	1	1.7859
22	7.1142	10	10	90	2.3438	-1	1	1.7337
23	7.1142	5	5	999	2.3438	1	0	1.7497
24	7.1142	5	5	999	1	-1	1	1.938
25	7.1142	5	5	0	6.375	1	1	2.245
26	7.1142	5	5	999	6.375	-1	1	1.8352
27	7.1142	5	5	90	5.0313	1	1	1.9121
28	7.1142	5	5	0	3.6875	-1	1	2.8622
29	7.1142	10	10	999	1	1	1	1.9813
30	7.1142	10	10	90	3.6875	1	1	2.1569
31	7.1142	5	5	0	6.375	-1	0	1.7683
32	7.1142	5	5	0	3.6875	1	1	1.7077
33	7.1142	10	10	0	6.375	-1	1	1.6738
34	7.1142	5	5	0	3.6875	1	1	1.7313
35	7.1142	10	10	999	6.375	1	1	1.7954
36	7.1142	5	5	999	5.0313	-1	1	1.6886
37	7.1142	10	10	0	5.0313	-1	1	1.699
38	7.1142	5	5	999	6.375	1	1	1.75
39	7.1142	10	10	999	5.0313	1	1	1.6983
40	7.1142	5	5	90	6.375	-1	1	1.6601
41	7.1142	10	10	999	3.6875	1	1	1.6189
42	7.1142	10	10	90	1	1	1	1.5915
43	7.1142	10	10	0	1	1	1	1.7309
44	7.1142	10	10	90	3.6875	1	1	1.7935
45	7.1142	5	5	90	3.6875	1	1	1.6258
46	7.1142	5	5	90	3.6875	1	1	1.8982
47	7.1142	10	10	0	2.3438	1	1	1.6404
48	7.1142	5	5	999	2.3438	-1	0	1.6946
49	7.1142	5	5	0	5.0313	-1	1	1.4565
50	7.1142	5	5	90	1	1	0	1.6537
51	7.1142	10	10	0	6.375	-1	1	1.491
52	7.1142	10	10	90	3.6875	1	1	1.3889
53	7.1142	10	10	0	1	1	1	1.4327
54	7.1142	5	5	0	2.3438	-1	0	1.8613
55	7.1142	10	10	90	5.0313	-1	1	1.3164
56	7.1142	5	5	0	5.0313	-1	0	2.0887
57	7.1142	10	10	999	6.375	1	1	1.2694
58	7.1142	5	5	90	3.6875	-1	1	1.6737
59	7.1142	5	5	0	2.3438	-1	1	1.6909
60	7.1142	5	5	0	1	1	0	1.7167
61	7.1142	5	5	90	6.375	1	1	1.5111
62	7.1142	5	5	999	5.0313	-1	0	4.0867
63	7.1142	5	5	0	6.375	-1	0	1.8092
64	7.1142	10	10	999	2.3438	-1	1	1.1985
65	7.1142	5	5	0	6.375	1	1	1.587
66	7.1142	10	10	999	5.0313	-1	1	1.4237
67	7.1142	5	5	0	2.3438	-1	0	3.0002
68	7.1142	10	10	90	6.375	-1	1	1.6566
69	7.1142	10	10	999	6.375	-1	1	1.5551
70	7.1142	10	10	0	6.375	1	1	1.482
71	7.1142	5	5	999	3.6875	-1	1	1.5889
72	7.1142	5	5	999	3.6875	1	0	2.8383
73	7.1142	5	5	90	2.3438	-1	1	1.619
74	7.1142	10	10	0	1	-1	1	1.5878
75	7.1142	10	10	90	6.375	-1	1	1.6355
76	7.1142	5	5	90	2.3438	-1	1	1.7122
77	7.1142	5	5	0	2.3438	1	1	1.8826
78	7.1142	10	10	90	5.0313	-1	1	1.293
79	7.1142	5	5	999	6.375	1	1	0.99933
80	7.1142	10	10	90	2.3438	-1	1	1.3914
81	7.1142	10	10	90	2.3438	-1	1	1.2577
82	7.1142	5	5	90	2.3438	1	0	2.0646
83	7.1142	10	10	999	1	-1	1	1.5109
84	7.1142	10	10	0	3.6875	-1	1	1.3933
85	7.1142	10	10	90	5.0313	-1	1	1.3975
86	7.1142	5	5	90	2.3438	1	0	2.7251
87	7.1142	5	5	999	5.0313	1	1	1.441
88	7.1142	5	5	90	1	-1	0	1.6905
89	7.1142	10	10	999	6.375	-1	1	1.3164
90	7.1142	10	10	90	2.3438	-1	1	1.2341
91	7.1142	10	10	90	2.3438	1	1	1.2341
92	7.1142	5	5	0	5.0313	-1	1	1.6491
93	7.1142	10	10	0	2.3438	-1	1	1.1047
94	7.1142	10	10	999	3.6875	1	1	1.0699
95	7.1142	5	5	0	2.3438	1	0	2.7748
96	7.1142	10	10	0	1	1	1	1.1636
97	7.1142	5	5	90	1	1	0	2.7061
98	7.1142	10	10	0	3.6875	1	1	1.1048
99	7.1142	5	5	999	1	-1	1	1.9633
100	7.1142	10	10	999	5.0313	1	1	1.1048
101	7.1142	10	10	0	3.6875	1	1	1.1758
102	7.1142	10	10	90	2.3438	-1	1	1.2106
103	7.1142	5	5	0	1	-1	1	1.7336
104	7.1142	10	10	0	5.0313	1	1	1.0107
105	7.1142	10	10	999	3.6875	-1	1	1.1989
106	7.1142	5	5	90	1	-1	1	1.966
107	7.1142	10	10	0	6.375	-1	1	1.0224
108	7.1142	10	10	90	2.3438	-1	1	1.0459
109	7.1142	10	10	90	6.375	-1	1	1.0459
110	7.1142	10	10	0	1	-1	1	1.611
111	7.1142	5	5	0	5.0313	1	1	1.6313
112	7.1142	10	10	999	5.0313	-1	1	0.99892
113	7.1142	10	10	999	5.0313	-1	1	0.96359
114	7.1142	5	5	90	6.375	-1	0	3.1535
115	7.1142	10	10	90	2.3438	1	1	0.99934
116	7.1142	10	10	0	5.0313	1	1	0.99889
117	7.1142	10	10	0	6.375	-1	1	1.2224
118	7.1142	10	10	90	1	1	1	1.187
119	7.1142	10	10	0	5.0313	-1	1	1.2458
120	7.1142	10	10	90	2.3438	1	1	1.0812
121	7.1142	10	10	90	1	1	1	1.0812
122	7.1142	10	10	999	3.6875	1	1	0.94006
123	7.1142	5	5	999	1	1	0	3.6581
124	7.1142	10	10	0	5.0313	-1	1	1.2812
125	7.1142	5	5	0	3.6875	-1	1	2.1012
126	7.1142	10	10	0	5.0313	1	1	1.2223
127	7.1142	5	5	90	6.375	-1	0	1.9843
128	7.1142	5	5	90	3.6875	1	0	1.7002
129	7.1142	10	10	999	2.3438	-1	1	1.0577
130	7.1142	5	5	90	3.6875	1	1	1.6601
131	7.1142	10	10	90	1	1	1	1.1754
132	7.1142	5	5	90	3.6875	-1	1	2.7252
133	7.1142	5	5	0	6.375	-1	1	1.1754
134	7.1142	5	5	999	2.3438	1	0	1.7846
135	7.1142	10	10	90	1	-1	1	1.0695
136	7.1142	5	5	999	1	-1	0	3.1389
137	7.1142	5	5	90	5.0313	-1	0	1.6702
138	7.1142	10	10	999	1	1	1	1.117
139	7.1142	10	10	0	1	1	1	1.1875
140	7.1142	10	10	90	1	-1	1	1.317
141	7.1142	10	10	90	5.0313	1	1	1.1287
142	7.1142	10	10	999	1	1	1	0.9989
143	7.1142	10	10	90	1	1	1	1.0812
144	7.1142	5	5	999	3.6875	1	1	1.2223
145	7.1142	10	10	999	5.0313	-1	1	1.1048
146	7.1142	5	5	0	6.375	1	0	2.1759
147	7.1142	10	10	0	5.0313	1	1	1.0107
148	7.1142	5	5	0	6.375	1	0	1.6315
149	7.1142	10	10	0	2.3438	-1	1	1.0934
150	7.1142	10	10	999	3.6875	1	1	1.0342
151	7.1142	5	5	999	5.0313	-1	1	1.1518
152	7.1142	5	5	999	6.375	1	1	0.9754
153	7.1142	10	10	999	3.6875	1	1	1.0224
154	7.1142	10	10	0	3.6875	1	1	1.0812
155	7.1142	5	5	0	3.6875	-1	1	1.2459
156	7.1142	10	10	90	6.375	-1	1	0.97537
157	7.1142	10	10	90	5.0313	-1	1	1.0342
158	7.1142	5	5	90	3.6875	-1	0	3.1803
159	7.1142	5	5	90	1	1	0	7.8121
160	7.1142	5	5	90	1	-1	0	1.8099
161	7.1142	10	10	999	2.3438	-1	1	1.2224
162	7.1142	5	5	0	3.6875	-1	0	2.5316
163	7.1142	10	10	90	3.6875	1	1	1.0225
164	7.1142	5	5	0	1	1	1	1.9229
165	7.1142	10	10	0	6.375	1	1	0.96359
166	7.1142	5	5	0	1	-1	1	1.5168
167	7.1142	5	5	90	6.375	1	1	1.0934
168	7.1142	5	5	999	1	-1	1	1.6189
169	7.1142	10	10	999	5.0313	-1	1	1.0346
170	7.1142	5	5	0	2.3438	1	0	2.0208
171	7.1142	10	10	999	3.6875	1	1	1.0812
172	7.1142	10	10	0	5.0313	1	1	1.0695
173	7.1142	5	5	999	3.6875	-1	1	2.0144
174	7.1142	5	5	999	6.375	-1	0	1.9119
175	7.1142	10	10	90	3.6875	1	1	1.0224
176	7.1142	5	5	90	3.6875	1	0	1.9628
177	7.1142	5	5	999	2.3438	1	0	1.8475
178	7.1142	10	10	999	2.3438	1	1	1.0342
179	7.1142	5	5	999	1	1	1	2.8394
180	7.1142	10	10	0	2.3438	-1	1	1.0577
181	7.1142	10	10	90	3.6875	-1	1	0.97535
182	7.1142	10	10	999	2.3438	1	1	1.0106
183	7.1142	10	10	0	6.375	1	1	0.92828
184	7.1142	5	5	999	6.375	-1	1	1.6502
185	7.1142	5	5	999	6.375	-1	0	1.3725
186	7.1142	10	10	999	3.6875	1	1	1.1169
187	7.1142	10	10	999	3.6875	-1	1	1.0104
188	7.1142	10	10	90	2.3438	-1	1	1.1283
189	7.1142	5	5	90	3.6875	1	1	2.1397
190	7.1142	10	10	90	3.6875	-1	1	1.0459
191	7.1142	10	10	999	2.3438	1	1	0.97536
192	7.1142	10	10	999	2.3438	-1	1	1.0107
193	7.1142	5	5	999	1	-1	0	1.6229
194	7.1142	5	5	90	5.0313	-1	1	1.5913
195	7.1142	10	10	999	6.375	1	1	0.91655
196	7.1142	5	5	90	2.3438	1	0	2.4824
197	7.1142	5	5	90	2.3438	-1	0	1.7523
198	7.1142	5	5	90	1	1	1	2.2475
199	7.1142	10	10	90	2.3438	1	1	1.1283
200	7.1142	5	5	0	5.0313	1	0	1.8833
201	7.1142	5	5	90	5.0313	-1	0	1.697
202	7.1142	10	10	90	6.375	1	1	1.0581
203	7.1142	5	5	0	1	-1	1	1.5605
204	7.1142	5	5	90	6.375	-1	0	1.8118
205	7.1142	5	5	999	1	1	1	1.6059
206	7.1142	5	5	90	1	-1	0	1.4182
207	7.1142	5	5	999	3.6875	-1	0	1.8796
208	7.1142	5	5	0	2.3438	1	0	1.4134
209	7.1142	10	10	90	6.375	-1	1	0.97579
210	7.1142	5	5	0	5.0313	-1	0	1.9254
211	7.1142	10	10	999	3.6875	-1	1	1.0228
212	7.1142	5	5	90	3.6875	1	0	1.6137
213	7.1142	5	5	0	5.0313	1	1	1.7541
214	7.1142	10	10	0	3.6875	1	1	1.0581
215	7.1142	5	5	90	2.3438	-1	0	1.6867
216	7.1142	10	10	0	5.0313	1	1	1.0695
217	7.1142	10	10	999	1	-1	1	1.1283
218	7.1142	10	10	0	3.6875	1	1	0.98711
219	7.1142	5	5	0	5.0313	-1	0	1.7223
220	7.1142	5	5	999	1	1	1	1.6381
221	7.1142	5	5	0	2.3438	1	0	1.6631
222	7.1142	10	10	999	1	-1	1	0.96359
223	7.1142	5	5	0	1	1	0	1.4292
224	7.1142	10	10	90	3.6875	-1	1	1.0111
225	7.1142	10	10	90	2.3438	-1	1	1.0577
226	7.1142	10	10	90	6.375	-1	0	1.5631
227	7.1142	5	5	0	2.3438	-1	0	1.4223
228	7.1142	10	10	0	6.375	1	1	1.034
229	7.1142	10	10	0	5.0313	1	1	0.95185
230	7.1142	10	10	90	5.0313	1	1	1.046
231	7.1142	10	10	90	1	1	0	1.5797
232	7.1142	10	10	999	6.375	1	1	1.8889
233	7.1142	5	5	999	6.375	-1	0	1.4684
234	7.1142	10	10	999	2.3438	1	1	1.0577
235	7.1142	10	10	999	6.375	1	1	1.3401
236	7.1142	5	5	90	5.0313	-1	1	1.8281
237	7.1142	5	5	0	5.0313	-1	1	1.4969
238	7.1142	5	5	90	2.3438	-1	0	1.9114
239	7.1142	10	10	999	2.3438	1	1	0.97533
240	7.1142	10	10	999	5.0313	-1	1	0.96362
241	7.1142	5	5	90	3.6875	1	1	1.5871
242	7.1142	5	5	90	2.3438	1	1	2.2229
243	7.1142	10	10	999	2.3438	1	0	2.0169
244	7.1142	10	10	999	5.0313	-1	1	1.1047
245	7.1142	10	10	999	6.375	1	1	0.96359
246	7.1142	5	5	999	1	-1	0	2.4666
247	7.1142	5	5	0	1	-1	1	1.5483
248	7.1142	5	5	90	5.0313	-1	1	1.0695
249	7.1142	10	10	90	6.375	-1	1	0.95185
250	7.1142	10	10	0	3.6875	-1	1	0.94008
251	7.1142	5	5	999	2.3438	1	1	1.5361
252	7.1142	5	5	0	5.0313	-1	1	1.7551
253	7.1142	10	10	0	5.0313	-1	1	1.0813
254	7.1142	5	5	999	5.0313	-1	0	1.5815
255	7.1142	5	5	0	6.375	1	0	1.4656
256	7.1142	10	10	0	6.375	1	1	1.1753
257	7.1142	5	5	999	3.6875	-1	1	2.0114
258	7.1142	10	10	90	6.375	-1	0	1.66
259	7.1142	5	5	90	5.0313	1	1	1.0461
260	7.1142	10	10	999	2.3438	1	1	1.0224
261	7.1142	10	10	0	3.6875	1	0	1.6081
262	7.1142	5	5	999	1	1	0	1.5935
263	7.1142	5	5	0	3.6875	-1	0	1.6816
264	7.1142	10	10	999	1	-1	1	1.1518
265	7.1142	10	10	90	5.0313	1	1	0.94053
266	7.1142	10	10	90	5.0313	1	1	0.95179
267	7.1142	10	10	999	3.6875	-1	1	1.1632
268	7.1142	5	5	999	1	1	1	1.5992
269	7.1142	5	5	999	2.3438	1	1	1.593
270	7.1142	10	10	999	5.0313	1	1	0.94005
271	7.1142	10	10	90	6.375	-1	1	0.99896
272	7.1142	5	5	90	5.0313	-1	0	1.769
273	7.1142	10	10	0	6.375	1	1	1.0224
274	7.1142	10	10	0	6.375	1	1	1.1517
275	7.1142	10	10	0	6.375	-1	1	1.093
276	7.1142	10	10	90	6.375	-1	1	1.0106
277	7.1142	5	5	0	3.6875	-1	0	1.6346
278	7.1142	5	5	999	5.0313	1	0	1.5211
279	7.1142	10	10	90	5.0313	1	1	0.92809
280	7.1142	5	5	0	1	1	1	1.5705
281	7.1142	5	5	999	6.375	1	1	1.4755
282	7.1142	5	5	999	3.6875	1	1	1.6302
283	7.1142	5	5	0	1	-1	1	1.443
284	7.1142	10	10	0	3.6875	-1	1	0.91637
285	7.1142	5	5	0	6.375	-1	0	1.5902
286	7.1142	5	5	0	3.6875	1	1	1.6744
287	7.1142	5	5	90	5.0313	-1	0	1.0694
288	7.1142	10	10	0	5.0313	1	1	0.86955
289	7.1142	10	10	0	3.6875	-1	1	1.1282
290	7.1142	5	5	90	2.3438	-1	1	2.2013
291	7.1142	5	5	0	5.0313	1	1	1.2337
292	7.1142	5	5	90	5.0313	1	1	1.0464
293	7.1142	10	10	999	3.6875	-1	1	0.97542
294	7.1142	5	5	999	2.3438	-1	0	1.6417
295	7.1142	5	5	999	5.0313	-1	0	1.82
296	7.1142	10	10	90	1	-1	1	0.99893
297	7.1142	10	10	0	1	-1	1	1.1514
298	7.1142	5	5	999	2.3438	1	1	1.7611
299	7.1142	5	5	90	5.0313	-1	1	2.0768
300	7.1142	5	5	90	3.6875	1	0	1.6944
301	7.1142	10	10	999	5.0313	1	1	0.96364
302	7.1142	10	10	999	1	1	1	1.0224
303	7.1142	5	5	999	1	1	0	1.6961
304	7.1142	10	10	90	1	-1	1	1.0695
305	7.1142	5	5	90	6.375	1	0	1.3597
306	7.1142	10	10	999	2.3438	-1	1	1.0812
307	7.1142	10	10	0	2.3438	1	0	1.34
308	7.1142	5	5	90	6.375	-1	1	1.2812
309	7.1142	10	10	999	2.3438	1	1	1.0459
310	7.1142	5	5	90	3.6875	1	1	1.6929
311	7.1142	5	5	999	1	-1	1	2.4722
312	7.1142	5	5	90	1	1	0	1.2106
313	7.1142	5	5	0	6.375	1	0	1.6946
314	7.1142	10	10	0	6.375	-1	1	1.14
315	7.1142	5	5	999	5.0313	1	1	2.7133
316	7.1142	5	5	999	1	1	1	1.9606
317	7.1142	5	5	90	3.6875	1	1	1.812
318	7.1142	5	5	999	2.3438	-1	1	1.3857
319	7.1142	10	10	999	5.0313	-1	1	1.1753
320	7.1142	5	5	0	2.3438	-1	1	1.7066
321	7.1142	5	5	0	3.6875	-1	1	1.549
322	7.1142	10	10	90	6.375	-1	1	0.99888
323	7.1142	10	10	0	3.6875	1	1	1.1753
324	7.1142	10	10	90	1	1	1	1.6444
325	7.1142	10	10	999	3.6875	-1	1	1.0342
326	7.1142	5	5	999	3.6875	1	1	1.046
327	7.1142	5	5	0	6.375	-1	1	1.477
328	7.1142	5	5	999	1	1	1	1.6239
329	7.1142	5	5	999	2.3438	1	1	1.6503
330	7.1142	10	10	0	1	-1	1	1.0459
331	7.1142	10	10	999	3.6875	1	1	0.94011
332	7.1142	10	10	0	2.3438	-1	1	0.9871
333	7.1142	10	10	90	2.3438	-1	1	0.98712
334	7.1142	10	10	999	6.375	-1	1	0.90509
335	7.1142	10	10	90	3.6875	1	1	0.98712
336	7.1142	10	10	0	2.3438	1	1	1.0107
337	7.1142	5	5	0	3.6875	-1	0	1.2812
338	7.1142	5	5	999	2.3438	-1	0	1.4184
339	7.1142	10	10	90	3.6875	-1	1	0.9401
340	7.1142	5	5	0	5.0313	-1	0	2.0056
341	7.1142	5	5	90	2.3438	-1	0	2.082
342	7.1142	5	5	0	1	1	0	1.7757
343	7.1142	5	5	90	3.6875	-1	0	1.9076
344	7.1142	10	10	0	1	1	1	0.97535
345	7.1142	10	10	90	2.3438	1	1	1.0224
346	7.1142	5	5	90	6.375	1	1	1.0812
347	7.1142	10	10	0	3.6875	-1	1	1.0107
348	7.1142	5	5	90	5.0313	-1	1	1.7962
349	7.1142	5	5	90	1	1	0	1.3046
350	7.1142	10	10	90	1	-1	1	1.1636
351	7.1142	10	10	0	5.0313	-1	1	0.94007
352	7.1142	5	5	90	2.3438	1	0	1.3282
353	7.1142	5	5	90	1	1	0	1.0346
354	7.1142	5	5	90	3.6875	-1	1	2.0599
355	7.1142	5	5	90	1	1	1	1.7575
356	7.1142	10	10	999	1	-1	1	0.98712
357	7.1142	5	5	999	5.0313	-1	1	1.0224
358	7.1142	5	5	90	3.6875	-1	1	1.0106
359	7.1142	10	10	999	1	1	1	0.99887
360	7.1142	5	5	90	2.3438	-1	1	1.3164
361	7.1142	10	10	90	2.3438	1	1	0.98755
362	7.1142	5	5	90	2.3438	-1	1	1.5072
363	7.1142	10	10	0	1	1	1	1.7493
364	7.1142	10	10	0	2.3438	1	1	0.9871
365	7.1142	10	10	0	6.375	1	1	1.093
366	7.1142	10	10	90	2.3438	-1	1	0.96358
367	7.1142	5	5	90	5.0313	-1	1	1.3424
368	7.1142	10	10	90	6.375	-1	1	1.093
369	7.1142	10	10	999	6.375	-1	1	0.91657
370	7.1142	10	10	999	1	-1	1	0.91655
371	7.1142	5	5	999	6.375	-1	1	1.0224
372	7.1142	5	5	90	2.3438	1	1	1.5404
373	7.1142	5	5	0	3.6875	-1	0	1.4712
374	7.1142	5	5	90	6.375	1	1	1.4849
375	7.1142	10	10	90	1	-1	0	1.2106
376	7.1142	5	5	999	2.3438	-1	0	2.1967
377	7.1142	5	5	999	5.0313	1	1	1.7936
378	7.1142	5	5	999	2.3438	1	1	1.8068
379	7.1142	5	5	999	2.3438	-1	1	1.7565
380	7.1142	10	10	0	1	-1	1	1.1636
381	7.1142	10	10	0	2.3438	1	1	1.0934
382	7.1142	10	10	999	3.6875	1	1	0.95221
383	7.1142	5	5	90	3.6875	-1	0	1.8938
384	7.1142	10	10	90	5.0313	-1	1	1.2812
385	7.1142	10	10	90	5.0313	-1	1	1.0464
386	7.1142	10	10	90	6.375	1	1	0.92835
387	7.1142	5	5	0	1	-1	1	1.3491
388	7.1142	5	5	0	5.0313	1	1	1.9044
389	7.1142	5	5	999	5.0313	-1	1	1.1517
390	7.1142	10	10	999	3.6875	1	1	0.96363
391	7.1142	5	5	999	6.375	1	1	1.7848
392	7.1142	10	10	0	6.375	-1	1	1.2223
393	7.1142	10	10	90	6.375	-1	1	0.92831
394	7.1142	5	5	90	6.375	-1	1	1.2577
395	7.1142	5	5	0	1	1	0	2.3449
396	7.1142	10	10	0	2.3438	1	0	0.94
397	7.1142	5	5	0	2.3438	1	0	1.2929
398	7.1142	5	5	90	2.3438	1	1	2.2335
399	7.1142	10	10	90	2.3438	1	1	0.91656
400	7.1142	10	10	90	2.3438	1	1	0.89306
401	7.1142	10	10	999	2.3438	1	1	0.90478
402	7.1142	10	10	0	1	-1	1	1.0577
403	7.1142	5	5	90	1	1	0	1.5711
404	7.1142	5	5	999	3.6875	1	0	1.1989
405	7.1142	5	5	90	6.375	-1	0	1.3324
406	7.1142	10	10	90	2.3438	-1	1	1.3592
407	7.1142	10	10	999	1	-1	1	0.97579
408	7.1142	10	10	90	5.0313	-1	1	0.95186
409	7.1142	5	5	999	1	-1	1	1.6236
410	7.1142	5	5	90	1	-1	0	1.576
411	7.1142	10	10	999	6.375	-1	1	1.0934
412	7.1142	10	10	90	1	-1	1	1.3674
413	7.1142	10	10	0	3.6875	1	1	1.6704
414	7.1142	5	5	0	2.3438	1	0	1.2458
415	7.1142	10	10	999	1	-1	1	0.91655
416	7.1142	10	10	0	5.0313	1	1	1.0459
417	7.1142	10	10	0	1	1	1	0.97536
418	7.1142	10	10	999	2.3438	-1	1	0.91649
419	7.1142	5	5	0	2.3438	1	1	1.14
420	7.1142	10	10	0	3.6875	-1	1	1.1165
421	7.1142	5	5	90	1	1	1	1.3745
422	7.1142	5	5	999	2.3438	1	0	1.6873
423	7.1142	10	10	0	2.3438	1	0	1.6173
424	7.1142	10	10	999	5.0313	1	1	0.89306
425	7.1142	5	5	999	6.375	1	0	1.626
426	7.1142	10	10	999	1	-1	1	1.0459
427	7.1142	10	10	90	3.6875	1	1	0.92828
428	7.1142	5	5	0	5.0313	-1	1	1.2812
429	7.1142	10	10	0	1	1	1	1.093
430	7.1142	5	5	90	6.375	-1	0	1.4196
431	7.1142	10	10	999	3.6875	-1	1	0.91656
432	7.1142	10	10	999	1	-1	1	0.90484
433	7.1142	10	10	999	1	1	1	0.9638
434	7.1142	5	5	999	2.3438	-1	1	1.5852
435	7.1142	10	10	999	5.0313	-1	1	0.94024
436	7.1142	10	10	90	5.0313	-1	1	0.99889
437	7.1142	5	5	0	3.6875	-1	0	1.3413
438	7.1142	5	5	90	3.6875	1	1	1.4687
439	7.1142	5	5	999	6.375	1	0	1.9835
440	7.1142	5	5	999	3.6875	-1	1	1.5042
441	7.1142	10	10	999	2.3438	-1	1	1.14
442	7.1142	10	10	999	1	1	1	1.4842
443	7.1142	10	10	999	6.375	1	1	0.99889
444	7.1142	10	10	90	3.6875	-1	0	2.0588
445	7.1142	10	10	90	5.0313	1	1	1.0576
446	7.1142	5	5	999	5.0313	1	0	1.4588
447	7.1142	10	10	90	5.0313	1	1	0.88127
448	7.1142	5	5	0	5.0313	-1	0	1.4657
449	7.1142	5	5	90	5.0313	1	1	1.3286
450	7.1142	5	5	0	6.375	-1	1	1.1988
451	7.1142	5	5	90	5.0313	-1	1	1.0694
452	7.1142	5	5	999	3.6875	1	1	2.8487
453	7.1142	10	10	90	6.375	-1	1	0.92834
454	7.1142	5	5	0	2.3438	1	0	1.9005
455	7.1142	10	10	999	6.375	-1	1	0.89308
456	7.1142	10	10	0	3.6875	1	1	0.96362
457	7.1142	10	10	999	5.0313	-1	1	0.90475
458	7.1142	10	10	90	2.3438	1	1	0.90478
459	7.1142	10	10	999	2.3438	1	1	0.89292
460	7.1142	10	10	0	2.3438	1	1	0.94009
461	7.1142	10	10	0	1	-1	1	0.94007
462	7.1142	10	10	999	3.6875	-1	1	0.8695
463	7.1142	10	10	90	1	1	1	0.92835
464	7.1142	5	5	999	3.6875	1	1	1.522
465	7.1142	10	10	999	5.0313	1	1	0.89307
466	7.1142	5	5	0	2.3438	1	0	1.2928
467	7.1142	5	5	90	6.375	-1	0	1.8899
468	7.1142	10	10	0	5.0313	1	1	0.881
469	7.1142	10	10	0	6.375	1	1	0.84598
470	7.1142	5	5	999	3.6875	-1	1	2.3759
471	7.1142	10	10	90	1	-1	1	0.9283
472	7.1142	5	5	90	5.0313	-1	1	1.0107
473	7.1142	5	5	0	1	1	1	2.1508
474	7.1142	5	5	90	6.375	-1	1	1.1871
475	7.1142	5	5	90	2.3438	-1	1	1.0816
476	7.1142	5	5	999	3.6875	1	0	1.8849
477	7.1142	10	10	999	6.375	-1	1	1.1518
478	7.1142	5	5	90	6.375	-1	0	1.691
479	7.1142	10	10	999	5.0313	1	1	1.0106
480	7.1142	10	10	999	5.0313	-1	1	1.0106
481	7.1142	5	5	999	6.375	1	1	1.8095
482	7.1142	10	10	90	3.6875	1	1	0.99889
483	7.1142	5	5	999	1	-1	1	2.1238
484	7.1142	5	5	90	2.3438	1	0	1.4905
485	7.1142	5	5	999	2.3438	-1	1	1.1282
486	7.1142	10	10	90	1	-1	1	0.97533
487	7.1142	5	5	0	6.375	-1	0	1.3402
488	7.1142	5	5	0	2.3438	-1	0	2.5796
489	7.1142	5	5	0	1	1	1	1.8952
490	7.1142	5	5	0	5.0313	-1	1	1.4216
491	7.1142	5	5	90	5.0313	-1	1	1.1516
492	7.1142	5	5	0	3.6875	-1	1	1.0812
493	7.1142	10	10	90	1	-1	1	1.0694
494	7.1142	10	10	0	2.3438	-1	1	1.093
495	7.1142	5	5	90	1	1	1	1.7982
496	7.1142	10	10	0	1	-1	1	1.2576
497	7.1142	10	10	0	2.3438	-1	1	1.1518
498	7.1142	10	10	0	2.3438	1	1	0.99886
499	7.1142	5	5	0	6.375	1	1	1.3627
500	7.1142	5	5	0	3.6875	1	1	1.2345
501	7.1142	5	5	999	6.375	1	1	2.3122
502	7.1142	10	10	90	5.0313	1	1	0.99887
503	7.1142	10	10	0	6.375	1	1	1.0578
504	7.1142	10	10	90	6.375	1	0	2.9922
505	7.1142	10	10	999	6.375	1	1	0.9401
506	7.1142	10	10	90	3.6875	-1	1	1.0224
507	7.1142	10	10	999	1	-1	1	1.0812
508	7.1142	5	5	999	6.375	-1	1	1.4129
509	7.1142	10	10	0	2.3438	-1	1	1.0577
510	7.1142	5	5	999	2.3438	1	0	1.6119
511	7.1142	10	10	999	5.0313	-1	1	1.0459
512	7.1142	5	5	0	3.6875	-1	1	1.4065
513	7.1142	5	5	0	5.0313	1	0	4.9387
514	7.1142	5	5	999	6.375	-1	1	0.99885
515	7.1142	5	5	999	5.0313	-1	1	1.1753
516	7.1142	5	5	0	6.375	-1	1	0.96345
517	7.1142	5	5	999	1	-1	0	1.613
518	7.1142	10	10	999	3.6875	1	1	0.99886
519	7.1142	10	10	90	3.6875	1	1	0.86959
520	7.1142	10	10	0	5.0313	1	1	0.88129
521	7.1142	5	5	999	5.0313	1	1	1.7153
522	7.1142	10	10	999	2.3438	1	1	0.98752
523	7.1142	10	10	90	5.0313	1	1	0.86949
524	7.1142	5	5	90	3.6875	-1	1	1.0107
525	7.1142	10	10	999	3.6875	1	1	0.91654
526	7.1142	10	10	999	6.375	-1	1	0.91651
527	7.1142	5	5	0	1	-1	1	1.3434
528	7.1142	5	5	999	3.6875	-1	1	1.5955
529	7.1142	10	10	0	3.6875	1	1	0.96355
530	7.1142	5	5	0	1	1	1	1.8873
531	7.1142	10	10	0	3.6875	-1	1	1.0577
532	7.1142	5	5	90	6.375	1	0	1.3283
533	7.1142	10	10	0	6.375	1	1	0.97522
534	7.1142	10	10	0	6.375	1	1	0.98713
535	7.1142	5	5	0	1	1	1	1.5087
536	7.1142	5	5	90	5.0313	1	0	1.2934
537	7.1142	5	5	90	1	1	1	1.6814
538	7.1142	5	5	999	3.6875	1	1	2.768
539	7.1142	10	10	999	6.375	-1	1	1.046
540	7.1142	5	5	0	2.3438	1	0	1.434
541	7.1142	5	5	999	5.0313	1	1	1.5847
542	7.1142	10	10	0	1	-1	1	1.1992
543	7.1142	10	10	999	6.375	1	1	0.88122
544	7.1142	10	10	999	2.3438	-1	1	0.99886
545	7.1142	5	5	0	1	1	1	1.5165
546	7.1142	5	5	0	2.3438	-1	1	1.4469
547	7.1142	10	10	0	5.0313	-1	1	1.0342
548	7.1142	10	10	90	5.0313	-1	1	1.1283
549	7.1142	5	5	999	6.375	1	0	1.5488
550	7.1142	5	5	999	3.6875	1	1	1.2577
551	7.1142	10	10	90	3.6875	-1	1	1.14
552	7.1142	10	10	90	3.6875	1	0	1.4339
553	7.1142	5	5	999	6.375	-1	0	4.4715
554	7.1142	10	10	999	1	1	1	1.1048
555	7.1142	10	10	0	2.3438	1	1	1.0346
556	7.1142	5	5	0	1	-1	0	1.2694
557	7.1142	10	10	999	6.375	1	1	1.0812
558	7.1142	5	5	999	3.6875	1	0	1.5955
559	7.1142	10	10	999	5.0313	-1	1	0.88133
560	7.1142	5	5	90	1	1	0	1.6025
561	7.1142	10	10	999	6.375	-1	1	0.92859
562	7.1142	5	5	0	6.375	1	1	1.4664
563	7.1142	5	5	999	2.3438	-1	0	1.465
564	7.1142	10	10	90	5.0313	1	1	0.98714
565	7.1142	5	5	90	1	-1	1	1.5419
566	7.1142	5	5	999	3.6875	1	0	1.3701
567	7.1142	5	5	90	5.0313	1	1	1.3282
568	7.1142	10	10	90	6.375	1	1	1.0342
569	7.1142	5	5	0	6.375	-1	1	1.3334
570	7.1142	5	5	0	3.6875	-1	0	1.3522
571	7.1142	5	5	0	2.3438	-1	0	1.3278
572	7.1142	10	10	0	2.3438	-1	1	0.99931
573	7.1142	10	10	90	1	1	1	1.0577
574	7.1142	10	10	90	1	1	1	1.1165
575	7.1142	5	5	90	2.3438	1	1	2.798
576	7.1142	5	5	999	6.375	1	0	1.7116
577	7.1142	10	10	0	5.0313	1	1	1.0106
578	7.1142	5	5	0	3.6875	1	0	2.3145
579	7.1142	5	5	999	5.0313	-1	1	1.1048
580	7.1142	10	10	0	1	-1	1	1.3052
581	7.1142	10	10	0	2.3438	-1	1	1.0463
582	7.1142	5	5	999	5.0313	1	1	1.6251
583	7.1142	10	10	90	3.6875	1	1	1.0464
584	7.1142	10	10	90	6.375	1	1	1.0225
585	7.1142	5	5	0	5.0313	-1	1	1.6149
586	7.1142	10	10	90	6.375	1	1	0.95227
587	7.1142	10	10	0	5.0313	-1	1	1.5946
588	7.1142	10	10	0	3.6875	-1	1	1.0224
589	7.1142	5	5	999	1	1	1	1.7484
590	7.1142	10	10	0	3.6875	1	1	1.1169
591	7.1142	10	10	0	2.3438	1	1	1.3422
592	7.1142	10	10	90	3.6875	-1	1	0.94006
593	7.1142	5	5	999	2.3438	1	0	1.7775
594	7.1142	10	10	999	1	1	1	1.0224
595	7.1142	5	5	0	2.3438	-1	1	1.2224
596	7.1142	5	5	999	3.6875	-1	1	1.8888
597	7.1142	5	5	0	6.375	-1	0	1.4988
598	7.1142	10	10	0	3.6875	1	0	1.3164
599	7.1142	5	5	90	6.375	1	1	1.6356
600	7.1142	10	10	0	1	-1	1	0.94012
