# Supplementary material for: Temporal Integration of Motion Streaks in Migraine
Source: Vision (Basel). 2018 Jul 13;2(3):27. doi: 10.3390/vision2030027 (PMC6836222; doi:10.3390/vision2030027)
Supplement: Supplementary file 1 [file vision-02-00027-s001.zip › supplementary information/results/resultsObs39/allResponsesObs39.txt]

1	7.1142	10	10	999	6.375	-1	1	1.0383
2	7.1142	10	10	0	1	1	1	0.90634
3	7.1142	10	10	0	6.375	-1	1	0.89308
4	7.1142	10	10	999	5.0313	1	1	0.86949
5	7.1142	10	10	999	2.3438	-1	1	0.88127
6	7.1142	5	5	0	6.375	-1	1	11.019
7	7.1142	5	5	999	2.3438	-1	1	2.1632
8	7.1142	10	10	90	5.0313	1	1	0.90472
9	7.1142	5	5	0	1	-1	0	1.4528
10	7.1142	10	10	999	5.0313	-1	1	0.90518
11	7.1142	10	10	0	5.0313	-1	1	0.91646
12	7.1142	5	5	90	5.0313	1	1	1.0224
13	7.1142	10	10	0	2.3438	1	1	0.86954
14	7.1142	10	10	90	5.0313	-1	1	0.95181
15	7.1142	5	5	0	5.0313	1	1	1.093
16	7.1142	10	10	0	6.375	1	1	0.85773
17	7.1142	10	10	90	5.0313	1	1	0.85775
18	7.1142	10	10	999	3.6875	1	1	0.89304
19	7.1142	10	10	999	2.3438	-1	1	0.95174
20	7.1142	10	10	999	3.6875	1	1	0.79887
21	7.1142	5	5	90	3.6875	-1	1	0.95183
22	7.1142	5	5	90	2.3438	1	1	0.95178
23	7.1142	10	10	90	2.3438	1	1	0.84593
24	7.1142	10	10	90	1	-1	1	0.91657
25	7.1142	10	10	999	5.0313	1	1	0.82248
26	7.1142	10	10	90	6.375	-1	1	0.94002
27	7.1142	10	10	0	5.0313	1	1	0.83424
28	7.1142	10	10	999	2.3438	-1	1	0.90485
29	7.1142	5	5	999	1	1	1	0.85775
30	7.1142	5	5	90	3.6875	-1	0	1.9394
31	7.1142	10	10	999	5.0313	-1	1	0.89301
32	7.1142	10	10	999	2.3438	1	1	0.8577
33	7.1142	5	5	0	6.375	-1	1	0.92831
34	7.1142	10	10	999	2.3438	-1	1	0.91654
35	7.1142	5	5	999	6.375	-1	1	0.94003
36	7.1142	10	10	90	5.0313	-1	1	0.91657
37	7.1142	5	5	0	5.0313	1	1	1.1048
38	7.1142	10	10	90	6.375	1	1	0.86943
39	7.1142	5	5	999	5.0313	1	1	1.0576
40	7.1142	10	10	0	6.375	1	1	0.83422
41	7.1142	5	5	999	3.6875	-1	1	1.0459
42	7.1142	5	5	90	1	-1	0	0.95185
43	7.1142	5	5	0	1	-1	1	1.4233
44	7.1142	5	5	90	3.6875	-1	1	1.3359
45	7.1142	10	10	0	3.6875	-1	1	0.94053
46	7.1142	10	10	0	3.6875	-1	1	0.90474
47	7.1142	5	5	0	2.3438	-1	1	1.1635
48	7.1142	10	10	90	2.3438	1	1	0.86951
49	7.1142	10	10	999	3.6875	1	1	0.79895
50	7.1142	10	10	0	1	-1	0	0.78717
51	7.1142	5	5	0	6.375	1	0	4.0165
52	7.1142	5	5	90	3.6875	1	1	0.91659
53	7.1142	5	5	0	1	-1	1	1.0224
54	7.1142	10	10	999	1	1	1	0.81066
55	7.1142	5	5	90	5.0313	-1	1	1.0106
56	7.1142	10	10	999	3.6875	-1	1	0.88127
57	7.1142	5	5	999	6.375	-1	1	0.94004
58	7.1142	10	10	0	3.6875	-1	1	0.92832
59	7.1142	10	10	999	1	-1	1	0.97537
60	7.1142	10	10	999	6.375	-1	1	0.95185
61	7.1142	10	10	0	6.375	-1	1	0.91656
62	7.1142	10	10	90	5.0313	-1	1	0.92832
63	7.1142	10	10	999	5.0313	1	1	0.84592
64	7.1142	5	5	999	2.3438	-1	1	2.3036
65	7.1142	10	10	999	5.0313	-1	1	0.97539
66	7.1142	5	5	999	5.0313	1	1	0.99896
67	7.1142	10	10	999	1	1	1	0.88125
68	7.1142	5	5	90	6.375	1	1	0.9283
69	7.1142	5	5	999	6.375	-1	1	1.0459
70	7.1142	5	5	0	6.375	1	1	0.94007
71	7.1142	10	10	90	3.6875	-1	1	0.83423
72	7.1142	10	10	90	3.6875	-1	1	0.85775
73	7.1142	10	10	0	2.3438	-1	1	0.85776
74	7.1142	5	5	0	1	-1	1	0.98714
75	7.1142	5	5	90	6.375	1	1	0.98717
76	7.1142	10	10	0	2.3438	-1	1	0.89305
77	7.1142	10	10	999	1	1	1	0.9048
78	7.1142	5	5	90	5.0313	1	1	0.96354
79	7.1142	10	10	90	6.375	-1	1	0.90478
80	7.1142	5	5	90	2.3438	-1	1	4.7699
81	7.1142	5	5	90	2.3438	-1	0	0.97532
82	7.1142	10	10	0	2.3438	-1	1	0.84603
83	7.1142	5	5	999	1	-1	0	1.8917
84	7.1142	5	5	0	3.6875	1	1	1.0581
85	7.1142	5	5	90	5.0313	1	1	0.96363
86	7.1142	10	10	0	2.3438	-1	1	0.96365
87	7.1142	10	10	90	5.0313	1	1	0.96357
88	7.1142	10	10	0	1	-1	1	0.86954
89	7.1142	5	5	999	6.375	1	1	0.893
90	7.1142	5	5	90	2.3438	1	1	1.0106
91	7.1142	5	5	90	2.3438	1	1	1.0226
92	7.1142	10	10	999	3.6875	1	1	0.89301
93	7.1142	5	5	0	2.3438	1	1	1.093
94	7.1142	5	5	999	3.6875	1	1	0.97526
95	7.1142	10	10	999	1	1	1	0.83424
96	7.1142	5	5	0	1	-1	1	1.3611
97	7.1142	10	10	0	1	-1	1	0.88176
98	7.1142	5	5	0	3.6875	-1	1	1.0224
99	7.1142	10	10	90	1	-1	1	0.91655
100	7.1142	5	5	999	5.0313	-1	1	2.1099
101	7.1142	5	5	0	3.6875	-1	1	0.9401
102	7.1142	5	5	90	2.3438	-1	0	1.7471
103	7.1142	10	10	999	6.375	-1	1	0.90519
104	7.1142	5	5	0	5.0313	-1	1	0.98716
105	7.1142	5	5	999	3.6875	-1	1	1.093
106	7.1142	10	10	0	1	-1	1	0.89306
107	7.1142	5	5	0	6.375	1	1	0.92834
108	7.1142	5	5	90	2.3438	-1	0	1.2694
109	7.1142	5	5	90	6.375	1	1	0.98712
110	7.1142	5	5	0	1	-1	1	1.1636
111	7.1142	10	10	999	3.6875	1	1	0.88131
112	7.1142	5	5	999	5.0313	-1	1	1.5085
113	7.1142	5	5	999	5.0313	1	1	0.9637
114	7.1142	10	10	0	6.375	-1	1	0.92833
115	7.1142	5	5	90	2.3438	-1	1	1.3375
116	7.1142	5	5	0	5.0313	1	1	1.0694
117	7.1142	5	5	0	6.375	-1	1	1.7256
118	7.1142	5	5	90	1	-1	0	3.288
119	7.1142	5	5	0	5.0313	1	1	1.0459
120	7.1142	5	5	90	2.3438	1	1	1.0224
121	7.1142	5	5	90	1	1	0	1.8159
122	7.1142	5	5	999	3.6875	-1	0	1.3165
123	7.1142	10	10	90	1	1	1	0.8699
124	7.1142	5	5	0	5.0313	-1	1	1.9334
125	7.1142	10	10	999	2.3438	-1	1	0.92834
126	7.1142	5	5	0	5.0313	1	1	1.0107
127	7.1142	10	10	0	6.375	1	1	0.85776
128	7.1142	10	10	0	3.6875	-1	1	0.82255
129	7.1142	5	5	999	2.3438	-1	1	0.92833
130	7.1142	10	10	0	3.6875	-1	1	0.86949
131	7.1142	5	5	90	1	-1	0	1.1518
132	7.1142	10	10	0	3.6875	-1	1	0.85773
133	7.1142	10	10	999	5.0313	1	1	1.0224
134	7.1142	10	10	90	2.3438	-1	1	1.0342
135	7.1142	5	5	90	1	1	1	1.0695
136	7.1142	10	10	90	1	1	1	0.88127
137	7.1142	10	10	0	5.0313	1	1	0.85776
138	7.1142	5	5	999	1	-1	1	1.3503
139	7.1142	5	5	0	1	1	0	1.9531
140	7.1142	5	5	90	1	-1	0	1.2694
141	7.1142	5	5	90	5.0313	1	1	0.91653
142	7.1142	5	5	999	1	-1	1	1.1165
143	7.1142	5	5	90	1	-1	0	1.211
144	7.1142	10	10	90	3.6875	-1	1	0.82293
145	7.1142	5	5	999	5.0313	-1	1	1.0224
146	7.1142	10	10	999	5.0313	-1	1	0.91658
147	7.1142	5	5	0	5.0313	1	1	0.98715
148	7.1142	10	10	999	5.0313	1	1	0.88128
149	7.1142	5	5	0	2.3438	-1	0	1.1048
150	7.1142	5	5	999	3.6875	-1	1	1.4947
151	7.1142	10	10	90	5.0313	-1	1	0.88124
152	7.1142	10	10	90	6.375	-1	1	0.84603
153	7.1142	5	5	999	3.6875	-1	0	1.9523
154	7.1142	5	5	0	3.6875	-1	0	1.0225
155	7.1142	10	10	999	2.3438	1	1	0.82243
156	7.1142	5	5	90	6.375	1	1	0.89304
157	7.1142	5	5	90	5.0313	-1	1	1.0225
158	7.1142	10	10	0	3.6875	-1	1	0.89306
159	7.1142	10	10	0	1	-1	1	0.9048
160	7.1142	10	10	0	1	-1	1	0.9166
161	7.1142	5	5	999	2.3438	-1	0	1.7393
162	7.1142	10	10	999	2.3438	1	1	0.9165
163	7.1142	5	5	90	3.6875	-1	1	1.1283
164	7.1142	10	10	999	6.375	-1	1	0.84599
165	7.1142	5	5	0	6.375	1	1	0.88125
166	7.1142	10	10	999	6.375	1	1	0.8812
167	7.1142	10	10	0	6.375	-1	1	0.85774
168	7.1142	10	10	90	1	1	1	0.90478
169	7.1142	5	5	999	5.0313	1	1	0.96358
170	7.1142	10	10	999	1	1	1	0.92835
171	7.1142	5	5	999	3.6875	1	1	0.97536
172	7.1142	5	5	0	5.0313	1	1	0.90478
173	7.1142	10	10	90	3.6875	-1	1	0.86952
174	7.1142	10	10	90	6.375	-1	1	0.88126
175	7.1142	5	5	90	3.6875	1	1	1.046
176	7.1142	10	10	0	3.6875	1	1	0.9283
177	7.1142	10	10	90	2.3438	1	1	0.90478
178	7.1142	5	5	999	2.3438	1	1	0.99888
179	7.1142	10	10	90	1	-1	1	0.89297
180	7.1142	5	5	0	2.3438	1	1	1.0813
181	7.1142	5	5	90	3.6875	-1	1	1.0342
182	7.1142	5	5	999	2.3438	-1	0	1.1749
183	7.1142	5	5	0	6.375	1	1	0.95165
184	7.1142	10	10	90	6.375	1	1	0.86947
185	7.1142	10	10	90	6.375	1	1	0.85771
186	7.1142	5	5	999	3.6875	-1	1	1.497
187	7.1142	5	5	999	3.6875	1	1	0.94009
188	7.1142	5	5	90	2.3438	1	0	1.3511
189	7.1142	10	10	0	3.6875	1	1	0.86994
190	7.1142	5	5	90	3.6875	1	0	1.2106
191	7.1142	5	5	999	2.3438	-1	0	1.3448
192	7.1142	5	5	999	2.3438	-1	1	1.1989
193	7.1142	10	10	90	1	1	1	0.89303
194	7.1142	10	10	0	5.0313	1	1	0.84591
195	7.1142	5	5	999	6.375	1	1	0.9166
196	7.1142	10	10	0	2.3438	-1	1	0.88127
197	7.1142	10	10	0	2.3438	1	1	0.83423
198	7.1142	10	10	0	1	1	1	0.88128
199	7.1142	5	5	90	2.3438	-1	1	1.1048
200	7.1142	10	10	999	3.6875	1	1	0.83422
201	7.1142	10	10	0	5.0313	-1	1	0.85776
202	7.1142	5	5	90	6.375	1	1	0.88124
203	7.1142	10	10	999	6.375	-1	1	0.90479
204	7.1142	10	10	0	6.375	-1	1	0.86952
205	7.1142	10	10	90	1	1	1	0.90475
206	7.1142	10	10	0	1	1	1	1.0342
207	7.1142	10	10	90	3.6875	-1	1	0.90482
208	7.1142	10	10	999	1	-1	1	0.86952
209	7.1142	5	5	90	6.375	-1	0	1.2341
210	7.1142	10	10	999	3.6875	1	1	0.81112
211	7.1142	5	5	999	3.6875	1	1	1.0459
212	7.1142	10	10	0	3.6875	-1	1	0.84598
213	7.1142	10	10	999	3.6875	-1	1	0.86947
214	7.1142	5	5	0	3.6875	-1	1	0.92833
215	7.1142	10	10	0	2.3438	-1	1	0.86954
216	7.1142	5	5	0	5.0313	1	1	1.0341
217	7.1142	5	5	999	1	-1	1	4.5962
218	7.1142	5	5	0	3.6875	-1	0	1.1047
219	7.1142	10	10	999	3.6875	1	1	0.93992
220	7.1142	10	10	90	1	1	1	0.88129
221	7.1142	10	10	999	1	-1	1	0.9283
222	7.1142	5	5	999	1	-1	0	1.7277
223	7.1142	10	10	999	6.375	1	0	0.89301
224	7.1142	5	5	90	3.6875	1	0	1.4416
225	7.1142	5	5	90	2.3438	-1	1	1.1518
226	7.1142	5	5	90	6.375	1	1	0.94029
227	7.1142	10	10	999	1	-1	1	0.92835
228	7.1142	5	5	0	6.375	1	1	0.99889
229	7.1142	5	5	0	5.0313	1	0	1.3761
230	7.1142	5	5	90	5.0313	1	1	0.91653
231	7.1142	5	5	90	1	1	0	1.3047
232	7.1142	5	5	999	6.375	1	1	0.96358
233	7.1142	10	10	90	6.375	-1	1	0.88104
234	7.1142	5	5	999	2.3438	-1	0	0.97537
235	7.1142	5	5	999	6.375	1	1	1.046
236	7.1142	10	10	0	5.0313	1	1	0.86948
237	7.1142	10	10	999	3.6875	1	1	0.88126
238	7.1142	10	10	0	2.3438	1	1	0.83418
239	7.1142	5	5	999	2.3438	-1	1	1.1989
240	7.1142	5	5	999	5.0313	-1	1	0.95166
241	7.1142	10	10	0	3.6875	-1	1	0.92829
242	7.1142	10	10	0	2.3438	1	1	0.94001
243	7.1142	5	5	999	2.3438	-1	1	1.0224
244	7.1142	5	5	999	5.0313	1	1	0.96358
245	7.1142	5	5	999	6.375	1	1	0.95182
246	7.1142	10	10	90	1	-1	1	0.94012
247	7.1142	10	10	999	6.375	-1	1	0.91655
248	7.1142	10	10	0	5.0313	1	1	1.0812
249	7.1142	5	5	90	6.375	-1	1	0.97531
250	7.1142	5	5	0	3.6875	-1	0	1.1518
251	7.1142	10	10	90	2.3438	1	1	0.84598
252	7.1142	10	10	999	3.6875	-1	1	0.97538
253	7.1142	5	5	0	5.0313	-1	1	1.2342
254	7.1142	10	10	90	5.0313	-1	1	0.9523
255	7.1142	10	10	999	5.0313	1	1	0.91657
256	7.1142	5	5	0	6.375	-1	1	1.4538
257	7.1142	10	10	90	3.6875	-1	1	0.92831
258	7.1142	5	5	90	6.375	-1	1	1.1871
259	7.1142	10	10	0	5.0313	1	1	0.88166
260	7.1142	5	5	999	2.3438	1	0	1.372
261	7.1142	5	5	0	3.6875	1	1	1.1283
262	7.1142	10	10	90	1	-1	1	0.85774
263	7.1142	10	10	999	2.3438	1	1	0.86944
264	7.1142	5	5	999	1	-1	1	1.1518
265	7.1142	5	5	90	5.0313	1	1	1.1164
266	7.1142	5	5	90	5.0313	-1	1	0.94006
267	7.1142	5	5	999	3.6875	-1	1	1.0695
268	7.1142	10	10	999	6.375	1	1	0.79898
269	7.1142	10	10	90	1	-1	1	0.88128
270	7.1142	10	10	90	2.3438	-1	1	0.88127
271	7.1142	5	5	999	5.0313	-1	1	1.0694
272	7.1142	5	5	90	6.375	-1	1	0.91654
273	7.1142	10	10	0	5.0313	-1	1	0.83419
274	7.1142	5	5	0	6.375	-1	1	1.0224
275	7.1142	5	5	0	6.375	1	1	0.88126
276	7.1142	5	5	0	6.375	-1	1	0.94003
277	7.1142	5	5	90	6.375	-1	1	0.97536
278	7.1142	10	10	999	2.3438	1	1	0.83426
279	7.1142	10	10	90	5.0313	1	1	0.83426
280	7.1142	5	5	90	5.0313	-1	1	0.96354
281	7.1142	10	10	90	6.375	-1	1	0.79889
282	7.1142	10	10	90	3.6875	1	1	0.85773
283	7.1142	10	10	999	6.375	1	1	0.8576
284	7.1142	5	5	0	3.6875	-1	1	0.83424
285	7.1142	10	10	999	5.0313	1	1	0.86952
286	7.1142	10	10	999	2.3438	-1	1	0.85773
287	7.1142	10	10	0	5.0313	1	1	0.8342
288	7.1142	5	5	0	5.0313	-1	1	1.0695
289	7.1142	5	5	0	3.6875	1	1	0.90479
290	7.1142	10	10	0	2.3438	1	1	0.89307
291	7.1142	10	10	999	3.6875	1	1	0.86954
292	7.1142	10	10	0	5.0313	1	1	0.89298
293	7.1142	5	5	999	3.6875	-1	1	1.0224
294	7.1142	10	10	90	2.3438	-1	1	0.85776
295	7.1142	10	10	90	5.0313	-1	1	0.88126
296	7.1142	5	5	90	1	1	1	1.1635
297	7.1142	5	5	0	1	-1	1	1.0229
298	7.1142	10	10	90	2.3438	1	1	0.83418
299	7.1142	10	10	0	5.0313	1	1	0.86933
300	7.1142	10	10	0	3.6875	-1	1	0.86951
301	7.1142	5	5	999	5.0313	-1	0	1.7772
302	7.1142	5	5	999	1	-1	0	2.9941
303	7.1142	10	10	90	1	-1	1	0.91654
304	7.1142	5	5	90	1	-1	0	1.3529
305	7.1142	10	10	0	6.375	-1	1	0.89309
306	7.1142	5	5	999	2.3438	1	1	1.4873
307	7.1142	5	5	0	2.3438	1	0	1.164
308	7.1142	10	10	0	6.375	-1	1	0.9989
309	7.1142	5	5	999	2.3438	1	1	1.37
310	7.1142	10	10	0	3.6875	-1	1	0.85816
311	7.1142	10	10	90	1	-1	1	0.97533
312	7.1142	10	10	0	1	-1	1	0.9283
313	7.1142	10	10	999	5.0313	1	1	1.1636
314	7.1142	5	5	0	6.375	1	1	0.97519
315	7.1142	10	10	90	5.0313	-1	1	0.94004
316	7.1142	10	10	90	1	1	1	0.98713
317	7.1142	10	10	0	3.6875	1	1	1.0577
318	7.1142	10	10	90	2.3438	-1	1	0.9636
319	7.1142	5	5	999	5.0313	1	1	1.0459
320	7.1142	10	10	999	1	-1	1	0.91658
321	7.1142	10	10	999	2.3438	1	1	0.88125
322	7.1142	5	5	90	6.375	1	1	1.1988
323	7.1142	5	5	0	3.6875	1	0	1.2341
324	7.1142	5	5	90	1	1	1	1.1047
325	7.1142	5	5	999	3.6875	-1	1	0.98707
326	7.1142	10	10	90	3.6875	1	1	0.84598
327	7.1142	10	10	999	5.0313	-1	1	0.85776
328	7.1142	10	10	90	1	-1	1	0.92829
329	7.1142	10	10	90	2.3438	-1	1	0.88128
330	7.1142	5	5	0	1	-1	0	1.1749
331	7.1142	5	5	999	3.6875	-1	1	0.96344
332	7.1142	5	5	0	2.3438	-1	0	1.1164
333	7.1142	5	5	90	2.3438	-1	0	0.99931
334	7.1142	5	5	999	6.375	-1	0	1.6036
335	7.1142	5	5	90	3.6875	-1	1	1.0577
336	7.1142	5	5	0	2.3438	-1	1	0.98717
337	7.1142	10	10	999	2.3438	1	1	0.89301
338	7.1142	10	10	90	2.3438	-1	1	0.88123
339	7.1142	5	5	90	3.6875	-1	1	1.0224
340	7.1142	10	10	999	3.6875	-1	1	0.83423
341	7.1142	10	10	0	2.3438	1	1	0.96366
342	7.1142	10	10	999	6.375	-1	1	0.94009
343	7.1142	10	10	0	3.6875	1	1	0.91658
344	7.1142	5	5	0	1	1	0	1.5498
345	7.1142	5	5	90	2.3438	-1	0	0.96357
346	7.1142	10	10	0	6.375	1	1	0.94004
347	7.1142	5	5	0	3.6875	1	1	1.1518
348	7.1142	10	10	0	5.0313	-1	1	1.0346
349	7.1142	10	10	0	1	-1	1	0.94011
350	7.1142	5	5	90	1	1	1	1.2341
351	7.1142	5	5	0	5.0313	-1	1	1.0576
352	7.1142	10	10	0	2.3438	-1	1	1.0577
353	7.1142	10	10	0	1	-1	1	1.046
354	7.1142	10	10	0	3.6875	-1	1	1.1165
355	7.1142	10	10	0	1	1	1	1.0581
356	7.1142	5	5	999	1	1	0	1.3552
357	7.1142	10	10	90	5.0313	1	1	0.89298
358	7.1142	10	10	0	3.6875	1	1	0.94004
359	7.1142	5	5	999	1	1	0	1.2223
360	7.1142	10	10	0	2.3438	-1	1	0.92874
361	7.1142	5	5	90	2.3438	-1	1	1.0577
362	7.1142	10	10	0	2.3438	1	1	1.0224
363	7.1142	5	5	0	1	1	0	1.2106
364	7.1142	5	5	0	2.3438	1	1	1.1636
365	7.1142	5	5	0	6.375	-1	1	1.1518
366	7.1142	5	5	90	2.3438	-1	1	1.1283
367	7.1142	10	10	0	5.0313	1	1	0.97533
368	7.1142	5	5	90	6.375	1	1	0.94008
369	7.1142	5	5	999	6.375	-1	1	1.2812
370	7.1142	5	5	999	1	-1	0	1.14
371	7.1142	10	10	90	6.375	1	1	0.8695
372	7.1142	10	10	0	2.3438	1	0	0.78714
373	7.1142	10	10	999	2.3438	-1	1	0.9283
374	7.1142	10	10	0	6.375	1	1	0.90474
375	7.1142	5	5	90	1	1	1	2.0674
376	7.1142	10	10	90	2.3438	-1	1	1.0577
377	7.1142	10	10	90	5.0313	1	1	0.98712
378	7.1142	10	10	90	2.3438	1	1	1.0224
379	7.1142	10	10	90	2.3438	-1	1	0.97541
380	7.1142	5	5	0	1	1	1	1.5099
381	7.1142	5	5	0	2.3438	1	1	1.2463
382	7.1142	5	5	999	3.6875	-1	1	1.731
383	7.1142	10	10	0	3.6875	1	1	1.0107
384	7.1142	5	5	90	5.0313	-1	1	1.4415
385	7.1142	5	5	90	5.0313	1	1	1.4664
386	7.1142	5	5	90	6.375	-1	1	0.9401
387	7.1142	10	10	999	6.375	-1	1	0.84596
388	7.1142	10	10	999	3.6875	-1	1	0.83424
389	7.1142	10	10	90	5.0313	1	1	0.82243
390	7.1142	5	5	999	3.6875	1	1	0.9048
391	7.1142	10	10	90	6.375	1	1	0.94009
392	7.1142	5	5	0	6.375	-1	1	0.9283
393	7.1142	5	5	90	6.375	-1	1	1.0576
394	7.1142	10	10	0	6.375	-1	1	0.84601
395	7.1142	10	10	999	6.375	1	1	0.98716
396	7.1142	5	5	0	2.3438	-1	1	0.94002
397	7.1142	10	10	999	1	1	1	0.95181
398	7.1142	10	10	0	2.3438	1	1	0.93981
399	7.1142	5	5	90	2.3438	1	0	1.3282
400	7.1142	5	5	90	2.3438	1	1	0.97534
401	7.1142	5	5	999	2.3438	1	1	1.1047
402	7.1142	5	5	0	1	-1	1	1.0458
403	7.1142	10	10	0	1	1	1	0.94008
404	7.1142	10	10	90	3.6875	1	1	1.0812
405	7.1142	10	10	0	6.375	-1	1	0.89305
406	7.1142	5	5	90	2.3438	-1	1	1.8158
407	7.1142	5	5	999	1	1	1	1.8775
408	7.1142	5	5	90	5.0313	-1	0	1.4514
409	7.1142	10	10	90	1	1	0	0.95184
410	7.1142	10	10	0	1	1	1	0.95186
411	7.1142	5	5	999	6.375	1	1	0.97537
412	7.1142	5	5	90	1	-1	1	1.7793
413	7.1142	5	5	0	3.6875	-1	1	1.0342
414	7.1142	10	10	999	1	-1	1	0.99889
415	7.1142	5	5	999	1	1	1	3.2059
416	7.1142	5	5	0	5.0313	1	1	1.4586
417	7.1142	5	5	0	1	-1	1	1.9479
418	7.1142	5	5	999	2.3438	1	1	1.1165
419	7.1142	10	10	999	1	-1	1	0.99891
420	7.1142	5	5	0	3.6875	1	1	1.1636
421	7.1142	10	10	0	1	-1	1	0.98712
422	7.1142	10	10	90	2.3438	1	1	1.0576
423	7.1142	5	5	0	2.3438	1	1	1.5972
424	7.1142	5	5	999	5.0313	1	1	1.0225
425	7.1142	10	10	90	6.375	1	1	0.88126
426	7.1142	5	5	999	1	-1	1	1.3455
427	7.1142	5	5	90	3.6875	1	1	0.96406
428	7.1142	10	10	999	3.6875	-1	1	0.89305
429	7.1142	5	5	0	1	-1	0	1.1282
430	7.1142	10	10	0	6.375	-1	1	0.97536
431	7.1142	5	5	999	3.6875	1	0	1.81
432	7.1142	5	5	999	1	1	1	2.1233
433	7.1142	5	5	999	1	1	1	1.0695
434	7.1142	10	10	90	2.3438	1	1	0.85772
435	7.1142	5	5	999	5.0313	1	1	1.1636
436	7.1142	5	5	90	5.0313	1	1	0.95183
437	7.1142	10	10	999	2.3438	1	1	0.92835
438	7.1142	10	10	0	3.6875	-1	1	0.8695
439	7.1142	10	10	90	6.375	1	1	0.98736
440	7.1142	10	10	90	3.6875	-1	1	0.91658
441	7.1142	5	5	999	2.3438	1	0	1.1753
442	7.1142	5	5	999	1	1	1	1.0695
443	7.1142	5	5	999	6.375	1	1	0.97532
444	7.1142	5	5	90	3.6875	-1	0	1.2341
445	7.1142	5	5	90	5.0313	1	1	1.1758
446	7.1142	10	10	90	5.0313	1	1	1.1405
447	7.1142	5	5	90	5.0313	-1	1	1.4056
448	7.1142	10	10	999	3.6875	-1	1	1.1165
449	7.1142	10	10	0	5.0313	-1	1	1.1522
450	7.1142	10	10	999	5.0313	-1	1	0.99883
451	7.1142	10	10	0	5.0313	-1	1	1.0341
452	7.1142	10	10	90	3.6875	1	1	1.3575
453	7.1142	5	5	90	6.375	1	1	1.1283
454	7.1142	10	10	999	1	-1	1	0.97545
455	7.1142	5	5	999	6.375	1	1	1.0812
456	7.1142	5	5	0	3.6875	1	1	1.2577
457	7.1142	5	5	999	5.0313	1	0	1.7096
458	7.1142	5	5	90	2.3438	1	1	1.1636
459	7.1142	5	5	999	2.3438	-1	0	1.0575
460	7.1142	5	5	0	2.3438	-1	1	1.2106
461	7.1142	5	5	0	1	1	1	1.1518
462	7.1142	5	5	999	3.6875	1	1	1.0577
463	7.1142	5	5	90	1	-1	1	1.093
464	7.1142	10	10	90	3.6875	1	0	0.85775
465	7.1142	5	5	999	5.0313	1	1	0.90477
466	7.1142	10	10	999	1	1	1	0.85769
467	7.1142	10	10	0	6.375	1	1	0.85776
468	7.1142	5	5	0	5.0313	1	1	0.84604
469	7.1142	5	5	0	6.375	1	1	0.98717
470	7.1142	10	10	90	3.6875	-1	1	0.88127
471	7.1142	5	5	90	1	1	1	1.093
472	7.1142	10	10	0	5.0313	-1	1	0.85772
473	7.1142	10	10	999	6.375	-1	1	0.88126
474	7.1142	10	10	0	6.375	-1	1	0.90483
475	7.1142	10	10	0	2.3438	-1	1	0.96354
476	7.1142	10	10	90	3.6875	-1	1	0.89298
477	7.1142	5	5	999	6.375	1	0	1.5151
478	7.1142	10	10	0	6.375	1	1	0.84597
479	7.1142	5	5	999	5.0313	-1	1	1.4519
480	7.1142	5	5	999	5.0313	1	1	1.3421
481	7.1142	10	10	90	6.375	1	1	0.88126
482	7.1142	5	5	90	3.6875	1	1	1.0107
483	7.1142	10	10	90	1	-1	1	0.88127
484	7.1142	10	10	0	2.3438	1	1	0.9401
485	7.1142	10	10	90	2.3438	1	1	1.0459
486	7.1142	5	5	90	1	1	1	1.3402
487	7.1142	10	10	999	5.0313	1	1	1.0224
488	7.1142	10	10	999	1	1	1	0.84602
489	7.1142	10	10	999	6.375	1	1	0.88124
490	7.1142	10	10	999	3.6875	-1	0	0.90477
491	7.1142	10	10	0	5.0313	-1	1	0.90482
492	7.1142	10	10	999	2.3438	-1	1	0.96362
493	7.1142	5	5	90	1	1	0	1.3681
494	7.1142	5	5	0	2.3438	-1	0	0.97577
495	7.1142	10	10	0	1	-1	1	1.0459
496	7.1142	5	5	0	1	1	0	1.3165
497	7.1142	5	5	0	2.3438	-1	0	1.3462
498	7.1142	5	5	0	2.3438	-1	0	1.3981
499	7.1142	10	10	999	5.0313	1	1	0.92836
500	7.1142	10	10	999	2.3438	-1	1	0.97533
501	7.1142	10	10	90	6.375	1	1	0.88128
502	7.1142	5	5	90	5.0313	-1	1	1.0812
503	7.1142	5	5	0	6.375	1	0	3.7654
504	7.1142	5	5	90	6.375	-1	0	1.0577
505	7.1142	5	5	999	6.375	-1	1	1.468
506	7.1142	5	5	90	3.6875	1	1	1.0812
507	7.1142	5	5	999	1	1	0	2.0042
508	7.1142	10	10	90	6.375	-1	1	0.8695
509	7.1142	5	5	0	2.3438	1	0	1.2694
510	7.1142	10	10	90	2.3438	1	1	0.94015
511	7.1142	5	5	999	5.0313	1	1	1.1397
512	7.1142	10	10	999	2.3438	1	1	0.88164
513	7.1142	10	10	999	3.6875	1	1	0.89305
514	7.1142	10	10	90	6.375	1	1	0.85776
515	7.1142	10	10	90	5.0313	1	1	0.85775
516	7.1142	10	10	999	5.0313	-1	1	0.8342
517	7.1142	10	10	90	1	1	1	0.96363
518	7.1142	5	5	999	3.6875	1	0	1.5975
519	7.1142	5	5	90	3.6875	-1	1	1.0577
520	7.1142	5	5	0	5.0313	1	1	1.0929
521	7.1142	10	10	90	5.0313	1	1	0.88127
522	7.1142	5	5	999	2.3438	-1	0	1.5875
523	7.1142	5	5	90	5.0313	-1	1	1.0812
524	7.1142	10	10	0	3.6875	1	1	1.2694
525	7.1142	5	5	999	3.6875	-1	1	0.9048
526	7.1142	5	5	999	6.375	1	1	0.9283
527	7.1142	10	10	999	6.375	-1	1	0.85774
528	7.1142	10	10	90	3.6875	-1	1	0.90478
529	7.1142	5	5	0	3.6875	-1	0	1.4109
530	7.1142	10	10	999	6.375	-1	1	0.78721
531	7.1142	5	5	0	3.6875	-1	1	1.1518
532	7.1142	10	10	0	6.375	1	1	0.90479
533	7.1142	5	5	0	6.375	1	1	0.91651
534	7.1142	5	5	0	6.375	-1	1	0.91656
535	7.1142	10	10	999	6.375	-1	1	0.92833
536	7.1142	10	10	0	5.0313	1	1	0.96359
537	7.1142	10	10	0	1	-1	1	1.3451
538	7.1142	10	10	90	3.6875	1	1	0.89306
539	7.1142	5	5	999	6.375	1	1	1.1165
540	7.1142	10	10	999	1	-1	1	1.719
541	7.1142	10	10	90	5.0313	1	1	0.94004
542	7.1142	5	5	0	1	1	0	2.3203
543	7.1142	5	5	999	6.375	1	1	1.8798
544	7.1142	5	5	999	2.3438	-1	1	1.0342
545	7.1142	10	10	999	6.375	-1	1	0.83417
546	7.1142	10	10	999	1	1	1	0.92831
547	7.1142	5	5	0	5.0313	1	1	4.5815
548	7.1142	5	5	90	5.0313	-1	1	0.92836
549	7.1142	10	10	90	6.375	-1	1	0.85772
550	7.1142	10	10	90	3.6875	-1	1	0.94004
551	7.1142	5	5	90	3.6875	1	1	1.765
552	7.1142	5	5	90	3.6875	-1	0	1.187
553	7.1142	10	10	90	6.375	1	1	0.92875
554	7.1142	5	5	999	1	1	1	1.2224
555	7.1142	5	5	0	2.3438	-1	0	1.7884
556	7.1142	10	10	999	6.375	-1	1	0.91662
557	7.1142	5	5	999	6.375	1	0	1.7775
558	7.1142	10	10	90	3.6875	-1	1	0.9989
559	7.1142	5	5	999	5.0313	1	1	1.1047
560	7.1142	10	10	0	1	1	1	1.2459
561	7.1142	5	5	999	6.375	1	1	1.0577
562	7.1142	10	10	999	5.0313	-1	1	0.94011
563	7.1142	10	10	90	2.3438	1	1	2.8604
564	7.1142	5	5	90	5.0313	-1	0	1.2577
565	7.1142	10	10	0	1	1	1	1.7674
566	7.1142	10	10	90	3.6875	1	1	1.0694
567	7.1142	10	10	0	5.0313	-1	1	0.9989
568	7.1142	5	5	90	6.375	1	0	3.5406
569	7.1142	10	10	999	5.0313	1	1	0.88126
570	7.1142	10	10	999	2.3438	1	1	0.89298
571	7.1142	10	10	999	1	1	1	0.88129
572	7.1142	5	5	0	2.3438	-1	1	1.4129
573	7.1142	5	5	90	1	-1	0	1.4454
574	7.1142	5	5	90	1	1	1	1.9343
575	7.1142	10	10	0	2.3438	-1	1	1.4653
576	7.1142	10	10	90	6.375	-1	1	1.1871
577	7.1142	5	5	0	5.0313	-1	1	3.5342
578	7.1142	10	10	999	2.3438	-1	1	0.85777
579	7.1142	10	10	90	5.0313	-1	1	0.90475
580	7.1142	5	5	0	1	1	0	1.9383
581	7.1142	5	5	0	2.3438	1	1	0.97535
582	7.1142	10	10	90	5.0313	1	1	6.029
583	7.1142	5	5	90	3.6875	-1	0	1.1635
584	7.1142	5	5	90	6.375	1	0	1.1164
585	7.1142	10	10	999	3.6875	-1	1	0.86944
586	7.1142	5	5	90	6.375	1	1	0.91653
587	7.1142	5	5	0	5.0313	1	1	1.0459
588	7.1142	5	5	0	3.6875	1	1	1.2576
589	7.1142	10	10	90	1	-1	1	0.94012
590	7.1142	5	5	0	3.6875	-1	1	1.0107
591	7.1142	5	5	0	2.3438	-1	1	1.4307
592	7.1142	5	5	90	3.6875	-1	1	1.0342
593	7.1142	10	10	90	2.3438	1	1	0.98713
594	7.1142	5	5	999	1	1	0	1.0812
595	7.1142	10	10	999	1	-1	1	0.92824
596	7.1142	10	10	90	3.6875	-1	1	0.89306
597	7.1142	10	10	999	5.0313	-1	1	0.90476
598	7.1142	5	5	0	3.6875	1	1	1.2577
599	7.1142	10	10	0	6.375	-1	1	1.0106
600	7.1142	5	5	0	1	-1	0	1.8619
