# Supplementary material for: Temporal Integration of Motion Streaks in Migraine
Source: Vision (Basel). 2018 Jul 13;2(3):27. doi: 10.3390/vision2030027 (PMC6836222; doi:10.3390/vision2030027)
Supplement: Supplementary file 1 [file vision-02-00027-s001.zip › supplementary information/results/resultsObs4/allResponsesObs4.txt]

1	3.9369	10	10	0	1	1	1	1.9741
2	3.9369	5	5	90	1	1	1	1.0013
3	3.9369	10	10	90	6.375	-1	1	0.90717
4	3.9369	5	5	90	2.3438	1	0	3.1126
5	3.9369	10	10	999	5.0313	-1	0	0.9076
6	3.9369	5	5	90	1	-1	0	1.2993
7	3.9369	10	10	90	3.6875	1	1	0.8076
8	3.9369	10	10	999	1	-1	1	0.8826
9	3.9369	10	10	999	5.0313	1	1	0.84089
10	3.9369	10	10	90	1	-1	1	0.81591
11	3.9369	5	5	999	2.3438	1	1	0.91592
12	3.9369	10	10	0	1	-1	1	0.84089
13	3.9369	5	5	0	1	1	1	1.158
14	3.9369	10	10	999	3.6875	1	1	0.8742
15	3.9369	10	10	90	2.3438	-1	1	0.89046
16	3.9369	10	10	90	5.0313	1	1	0.99927
17	3.9369	10	10	90	2.3438	-1	1	0.85759
18	3.9369	5	5	90	5.0313	1	1	0.92472
19	3.9369	5	5	90	1	-1	0	2.4212
20	3.9369	5	5	0	6.375	1	1	1.0826
21	3.9369	5	5	999	1	1	0	1.3744
22	3.9369	10	10	90	1	-1	1	0.87422
23	3.9369	10	10	0	1	-1	1	0.96593
24	3.9369	5	5	0	3.6875	1	1	0.98258
25	3.9369	10	10	0	1	-1	1	0.85714
26	3.9369	10	10	999	6.375	-1	1	0.88265
27	3.9369	5	5	0	1	-1	0	0.88264
28	3.9369	10	10	0	5.0313	-1	1	0.94924
29	3.9369	5	5	0	6.375	1	1	1.0743
30	3.9369	10	10	90	2.3438	1	1	1.0322
31	3.9369	10	10	0	5.0313	-1	1	1.0993
32	3.9369	5	5	0	5.0313	-1	1	0.97427
33	3.9369	10	10	90	1	-1	1	0.88268
34	3.9369	5	5	0	1	-1	1	1.6701
35	3.9369	10	10	0	6.375	1	1	0.87418
36	3.9369	5	5	999	6.375	1	1	1.0826
37	3.9369	10	10	90	2.3438	1	1	0.94925
38	3.9369	5	5	0	5.0313	-1	1	0.9659
39	3.9369	10	10	90	5.0313	-1	1	0.89095
40	3.9369	5	5	0	2.3438	-1	1	0.9821
41	3.9369	5	5	0	1	-1	0	1.191
42	3.9369	10	10	90	5.0313	-1	1	0.96639
43	3.9369	5	5	90	1	1	1	1.116
44	3.9369	5	5	0	6.375	1	1	0.98215
45	3.9369	10	10	90	5.0313	1	1	0.81591
46	3.9369	10	10	999	2.3438	-1	1	0.80757
47	3.9369	5	5	90	3.6875	-1	1	0.94922
48	3.9369	10	10	999	1	1	1	0.86547
49	3.9369	5	5	999	1	-1	1	1.0159
50	3.9369	10	10	999	1	-1	1	0.94098
51	3.9369	5	5	0	6.375	1	1	0.84922
52	3.9369	5	5	999	6.375	1	1	0.9742
53	3.9369	10	10	0	2.3438	-1	1	0.89095
54	3.9369	10	10	999	1	1	1	0.89928
55	3.9369	5	5	0	1	-1	1	0.93253
56	3.9369	5	5	0	1	1	1	0.80753
57	3.9369	10	10	999	6.375	1	1	0.79053
58	3.9369	5	5	90	2.3438	1	1	1.0077
59	3.9369	10	10	999	3.6875	-1	1	0.79885
60	3.9369	10	10	90	2.3438	1	1	0.89095
61	3.9369	5	5	999	5.0313	1	1	1.1577
62	3.9369	10	10	0	6.375	-1	1	0.89089
63	3.9369	5	5	0	6.375	1	1	0.94089
64	3.9369	10	10	0	6.375	1	1	0.8326
65	3.9369	10	10	0	2.3438	1	1	0.92426
66	3.9369	10	10	90	3.6875	1	1	0.91552
67	3.9369	10	10	90	6.375	1	1	0.99923
68	3.9369	5	5	90	1	-1	0	1.2576
69	3.9369	10	10	90	6.375	1	1	0.93304
70	3.9369	10	10	999	1	-1	1	0.86588
71	3.9369	10	10	90	3.6875	-1	1	0.86591
72	3.9369	10	10	0	5.0313	-1	1	0.92425
73	3.9369	10	10	90	3.6875	-1	1	0.96595
74	3.9369	10	10	999	5.0313	1	1	0.88221
75	3.9369	5	5	999	6.375	-1	1	0.95762
76	3.9369	10	10	0	2.3438	-1	1	1.0322
77	3.9369	10	10	0	5.0313	1	1	1.0576
78	3.9369	10	10	90	3.6875	-1	1	0.9747
79	3.9369	10	10	0	5.0313	1	1	0.8576
80	3.9369	5	5	90	3.6875	1	1	0.93263
81	3.9369	5	5	999	6.375	1	1	0.99879
82	3.9369	5	5	90	2.3438	-1	1	0.97424
83	3.9369	10	10	90	2.3438	1	1	0.84967
84	3.9369	10	10	0	1	-1	1	0.89043
85	3.9369	5	5	0	6.375	-1	1	1.216
86	3.9369	10	10	0	3.6875	-1	1	0.98308
87	3.9369	5	5	999	1	-1	0	1.616
88	3.9369	10	10	0	3.6875	-1	1	1.041
89	3.9369	5	5	90	2.3438	-1	1	1.5113
90	3.9369	5	5	999	2.3438	-1	1	1.2072
91	3.9369	5	5	90	2.3438	1	1	0.94132
92	3.9369	5	5	999	2.3438	-1	1	0.95756
93	3.9369	10	10	999	5.0313	-1	1	0.90762
94	3.9369	5	5	90	3.6875	-1	1	0.98264
95	3.9369	5	5	999	1	1	1	1.166
96	3.9369	10	10	0	2.3438	-1	1	0.81633
97	3.9369	10	10	0	6.375	1	1	0.84094
98	3.9369	10	10	0	6.375	1	1	0.82386
99	3.9369	10	10	0	2.3438	-1	0	0.71588
100	3.9369	10	10	999	6.375	1	1	1.0159
101	3.9369	10	10	999	6.375	-1	1	0.82468
102	3.9369	5	5	90	5.0313	-1	1	1.0326
103	3.9369	5	5	999	2.3438	1	1	0.99088
104	3.9369	5	5	90	6.375	-1	1	0.89092
105	3.9369	10	10	90	2.3438	1	1	0.80799
106	3.9369	5	5	0	3.6875	1	1	1.266
107	3.9369	5	5	90	5.0313	1	1	0.97429
108	3.9369	10	10	999	1	-1	1	0.82426
109	3.9369	5	5	999	6.375	-1	1	0.89927
110	3.9369	10	10	0	3.6875	1	1	0.78257
111	3.9369	5	5	90	3.6875	1	1	0.9409
112	3.9369	5	5	999	5.0313	1	0	0.90759
113	3.9369	10	10	90	1	-1	1	0.88253
114	3.9369	5	5	90	6.375	-1	1	1.0072
115	3.9369	5	5	999	1	-1	1	1.9793
116	3.9369	5	5	0	3.6875	-1	0	1.2742
117	3.9369	5	5	999	3.6875	1	0	0.99929
118	3.9369	5	5	0	5.0313	-1	1	0.92467
119	3.9369	10	10	999	1	1	1	0.84091
120	3.9369	5	5	999	3.6875	-1	1	0.94093
121	3.9369	10	10	0	5.0313	1	1	0.79089
122	3.9369	10	10	90	2.3438	-1	1	0.81635
123	3.9369	10	10	0	2.3438	-1	1	0.89921
124	3.9369	5	5	90	3.6875	-1	0	5.4551
125	3.9369	5	5	0	1	1	1	3.1287
126	3.9369	5	5	999	1	1	1	1.9711
127	3.9369	10	10	999	6.375	1	1	0.91596
128	3.9369	5	5	0	2.3438	-1	0	1.5013
129	3.9369	5	5	0	6.375	1	1	1.3493
130	3.9369	10	10	999	6.375	-1	1	0.79925
131	3.9369	10	10	90	5.0313	-1	1	0.98302
132	3.9369	5	5	0	2.3438	-1	0	1.4426
133	3.9369	10	10	999	3.6875	-1	1	0.91591
134	3.9369	5	5	90	2.3438	-1	1	1.0997
135	3.9369	5	5	999	5.0313	-1	1	0.90759
136	3.9369	10	10	90	1	1	1	0.98302
137	3.9369	10	10	0	3.6875	1	0	0.85757
138	3.9369	5	5	90	5.0313	-1	1	0.94051
139	3.9369	5	5	0	2.3438	1	1	1.0909
140	3.9369	5	5	90	2.3438	-1	0	1.3493
141	3.9369	5	5	90	6.375	1	1	0.84926
142	3.9369	10	10	90	5.0313	1	1	0.77379
143	3.9369	10	10	999	6.375	-1	1	0.88258
144	3.9369	5	5	90	3.6875	-1	0	2.3716
145	3.9369	5	5	0	3.6875	1	1	1.0076
146	3.9369	5	5	0	2.3438	-1	1	1.1243
147	3.9369	5	5	0	5.0313	-1	1	0.95761
148	3.9369	10	10	0	3.6875	1	1	0.79928
149	3.9369	10	10	999	3.6875	1	1	0.87427
150	3.9369	5	5	90	5.0313	-1	1	1.1159
151	3.9369	10	10	999	2.3438	-1	1	0.89136
152	3.9369	5	5	90	5.0313	-1	1	0.94928
153	3.9369	10	10	0	1	-1	1	0.82465
154	3.9369	5	5	0	5.0313	-1	1	0.90799
155	3.9369	10	10	90	2.3438	-1	1	0.91593
156	3.9369	5	5	0	5.0313	1	1	1.0326
157	3.9369	5	5	90	2.3438	1	0	0.94882
158	3.9369	10	10	90	1	-1	1	0.83306
159	3.9369	10	10	0	6.375	1	1	0.95761
160	3.9369	10	10	90	1	1	1	0.96554
161	3.9369	10	10	90	5.0313	1	1	0.92428
162	3.9369	10	10	0	1	1	1	0.8655
163	3.9369	5	5	999	3.6875	1	1	1.0492
164	3.9369	10	10	0	3.6875	1	1	1.1076
165	3.9369	10	10	999	5.0313	1	1	0.94093
166	3.9369	10	10	999	5.0313	-1	1	0.85757
167	3.9369	10	10	90	1	-1	1	0.98216
168	3.9369	5	5	90	5.0313	-1	0	1.826
169	3.9369	5	5	90	3.6875	-1	1	1.6695
170	3.9369	5	5	0	5.0313	-1	0	1.696
171	3.9369	5	5	90	5.0313	1	1	0.88256
172	3.9369	5	5	90	1	-1	0	1.5952
173	3.9369	5	5	0	2.3438	1	1	1.216
174	3.9369	10	10	999	1	1	1	0.97468
175	3.9369	10	10	0	6.375	1	1	0.8659
176	3.9369	10	10	999	5.0313	1	1	0.79966
177	3.9369	5	5	999	3.6875	1	1	0.90716
178	3.9369	10	10	90	5.0313	1	1	0.89931
179	3.9369	5	5	0	1	-1	0	1.2827
180	3.9369	10	10	0	1	-1	1	0.85756
181	3.9369	5	5	90	6.375	1	1	0.92426
182	3.9369	10	10	0	1	1	1	0.86593
183	3.9369	5	5	90	5.0313	-1	1	0.96594
184	3.9369	10	10	90	3.6875	1	1	0.79931
185	3.9369	5	5	999	2.3438	-1	1	0.94096
186	3.9369	5	5	0	3.6875	-1	1	1.0414
187	3.9369	10	10	0	2.3438	1	1	0.83209
188	3.9369	10	10	0	2.3438	1	1	0.79921
189	3.9369	5	5	0	6.375	1	0	0.91548
190	3.9369	10	10	0	5.0313	1	1	0.78257
191	3.9369	10	10	90	6.375	1	1	0.78212
192	3.9369	10	10	0	5.0313	-1	0	0.75756
193	3.9369	5	5	0	2.3438	-1	1	1.7344
194	3.9369	10	10	90	6.375	1	1	0.95755
195	3.9369	5	5	90	1	1	1	1.141
196	3.9369	5	5	999	3.6875	1	1	0.99096
197	3.9369	10	10	0	2.3438	-1	1	0.91584
198	3.9369	5	5	90	6.375	-1	1	1.0239
199	3.9369	10	10	90	2.3438	1	1	0.94086
200	3.9369	5	5	0	2.3438	-1	1	1.5599
201	3.9369	10	10	90	2.3438	-1	1	0.96621
202	3.9369	10	10	90	6.375	-1	1	0.83248
203	3.9369	5	5	90	3.6875	1	1	0.91631
204	3.9369	10	10	90	6.375	-1	1	0.82423
205	3.9369	5	5	0	6.375	1	1	1.1243
206	3.9369	5	5	0	1	-1	0	1.0492
207	3.9369	10	10	90	3.6875	-1	1	0.87426
208	3.9369	10	10	0	3.6875	-1	1	0.99139
209	3.9369	5	5	0	6.375	-1	1	0.93305
210	3.9369	5	5	999	5.0313	1	1	0.93217
211	3.9369	5	5	90	5.0313	1	1	1.0243
212	3.9369	10	10	90	5.0313	-1	1	0.78256
213	3.9369	10	10	90	2.3438	1	1	0.85804
214	3.9369	5	5	0	3.6875	1	1	0.95761
215	3.9369	5	5	0	5.0313	-1	1	1.0738
216	3.9369	5	5	0	2.3438	1	1	1.1994
217	3.9369	10	10	999	1	-1	1	0.99932
218	3.9369	5	5	90	2.3438	1	1	0.93269
219	3.9369	5	5	0	2.3438	-1	1	1.7462
220	3.9369	10	10	999	2.3438	1	1	0.86592
221	3.9369	5	5	999	6.375	1	1	1.0743
222	3.9369	10	10	90	5.0313	-1	1	0.95758
223	3.9369	5	5	999	6.375	1	1	0.8826
224	3.9369	10	10	999	2.3438	1	1	0.88249
225	3.9369	5	5	0	5.0313	-1	1	1.0993
226	3.9369	10	10	999	6.375	-1	1	0.8242
227	3.9369	10	10	999	2.3438	1	1	0.80765
228	3.9369	10	10	90	5.0313	-1	1	0.87422
229	3.9369	10	10	999	5.0313	1	1	0.79051
230	3.9369	10	10	90	6.375	1	1	0.84089
231	3.9369	5	5	90	6.375	1	1	0.89043
232	3.9369	10	10	999	2.3438	1	1	0.84088
233	3.9369	10	10	999	3.6875	1	1	0.86543
234	3.9369	10	10	0	6.375	-1	1	0.87427
235	3.9369	10	10	0	6.375	1	1	0.82383
236	3.9369	10	10	0	2.3438	-1	1	0.8326
237	3.9369	5	5	0	6.375	1	1	0.82382
238	3.9369	10	10	0	3.6875	1	1	0.874
239	3.9369	5	5	999	2.3438	-1	1	0.89882
240	3.9369	10	10	90	3.6875	-1	1	0.97427
241	3.9369	5	5	999	5.0313	-1	1	0.96547
242	3.9369	10	10	0	5.0313	1	1	0.80755
243	3.9369	10	10	90	3.6875	1	1	0.85713
244	3.9369	10	10	90	6.375	1	1	0.76582
245	3.9369	5	5	0	1	-1	0	1.3076
246	3.9369	5	5	0	5.0313	1	1	1.0326
247	3.9369	5	5	999	3.6875	1	1	1.4605
248	3.9369	10	10	90	3.6875	-1	1	0.84924
249	3.9369	5	5	999	2.3438	-1	1	1.1164
250	3.9369	10	10	0	1	1	1	0.85711
251	3.9369	5	5	999	6.375	-1	1	0.89088
252	3.9369	10	10	999	3.6875	-1	1	0.99052
253	3.9369	10	10	90	1	-1	1	0.90763
254	3.9369	5	5	0	2.3438	-1	1	1.0331
255	3.9369	5	5	999	6.375	-1	1	0.89053
256	3.9369	10	10	0	3.6875	1	1	0.90765
257	3.9369	10	10	90	5.0313	1	1	0.79925
258	3.9369	5	5	0	3.6875	1	1	1.166
259	3.9369	5	5	999	2.3438	-1	0	1.7473
260	3.9369	10	10	0	1	1	1	0.82422
261	3.9369	5	5	999	3.6875	-1	1	0.96593
262	3.9369	10	10	90	2.3438	-1	1	0.88261
263	3.9369	10	10	0	3.6875	1	1	0.84923
264	3.9369	5	5	999	1	-1	1	1.1743
265	3.9369	5	5	999	2.3438	-1	0	1.0577
266	3.9369	5	5	999	3.6875	-1	1	1.0576
267	3.9369	5	5	0	2.3438	1	0	1.8002
268	3.9369	5	5	90	3.6875	1	1	1.116
269	3.9369	10	10	0	2.3438	-1	1	0.89091
270	3.9369	10	10	999	6.375	1	1	0.80761
271	3.9369	5	5	999	3.6875	1	1	1.0743
272	3.9369	5	5	90	3.6875	-1	1	1.0493
273	3.9369	10	10	999	2.3438	-1	1	0.83303
274	3.9369	10	10	90	2.3438	1	1	0.82425
275	3.9369	5	5	90	5.0313	1	1	0.89135
276	3.9369	10	10	999	6.375	-1	1	1.0072
277	3.9369	10	10	90	3.6875	1	1	0.94926
278	3.9369	5	5	90	2.3438	-1	1	1.1327
279	3.9369	5	5	999	2.3438	-1	1	0.96591
280	3.9369	10	10	90	2.3438	-1	1	0.88255
281	3.9369	5	5	0	2.3438	1	1	1.091
282	3.9369	5	5	999	1	-1	0	1.0742
283	3.9369	5	5	90	1	1	1	1.1998
284	3.9369	10	10	0	2.3438	1	1	0.88259
285	3.9369	5	5	90	1	1	0	1.6248
286	3.9369	10	10	0	3.6875	1	1	0.9822
287	3.9369	10	10	999	6.375	1	1	0.84136
288	3.9369	5	5	90	2.3438	1	1	0.9914
289	3.9369	10	10	0	5.0313	-1	1	0.93218
290	3.9369	5	5	0	3.6875	-1	0	0.91594
291	3.9369	5	5	999	6.375	1	1	0.84046
292	3.9369	10	10	0	3.6875	1	1	0.78255
293	3.9369	5	5	90	3.6875	1	0	0.87377
294	3.9369	10	10	0	6.375	1	1	0.73251
295	3.9369	10	10	0	3.6875	-1	1	0.83214
296	3.9369	5	5	0	3.6875	1	0	1.141
297	3.9369	5	5	0	2.3438	-1	0	0.86591
298	3.9369	5	5	90	3.6875	-1	0	0.86639
299	3.9369	10	10	999	1	1	1	0.84094
300	3.9369	5	5	90	2.3438	-1	1	0.96595
301	3.9369	10	10	90	3.6875	-1	1	0.84093
302	3.9369	5	5	0	6.375	1	1	0.92389
303	3.9369	5	5	999	1	-1	0	1.116
304	3.9369	5	5	90	1	1	0	2.0316
305	3.9369	10	10	90	6.375	-1	1	0.84087
306	3.9369	10	10	0	6.375	1	1	0.84929
307	3.9369	10	10	0	6.375	-1	1	1.0076
308	3.9369	5	5	0	3.6875	1	1	1.4451
309	3.9369	5	5	999	6.375	-1	1	1.0163
310	3.9369	5	5	90	1	-1	0	1.3996
311	3.9369	10	10	999	6.375	1	1	0.82419
312	3.9369	5	5	999	3.6875	-1	1	1.0243
313	3.9369	10	10	999	3.6875	1	1	0.98302
314	3.9369	10	10	999	5.0313	1	1	0.98223
315	3.9369	5	5	999	2.3438	-1	1	1.4468
316	3.9369	5	5	999	2.3438	-1	1	1.0993
317	3.9369	10	10	999	2.3438	-1	1	1.0075
318	3.9369	10	10	999	6.375	-1	1	0.91591
319	3.9369	5	5	0	3.6875	1	1	1.6801
320	3.9369	5	5	999	1	-1	0	1.091
321	3.9369	5	5	999	1	-1	0	1.2577
322	3.9369	5	5	999	5.0313	-1	1	1.0326
323	3.9369	5	5	90	6.375	1	1	0.91555
324	3.9369	10	10	0	2.3438	1	1	0.79924
325	3.9369	10	10	0	3.6875	-1	1	1.0239
326	3.9369	10	10	999	5.0313	1	1	0.87423
327	3.9369	5	5	90	1	1	0	1.2993
328	3.9369	5	5	90	5.0313	-1	1	1.1244
329	3.9369	5	5	90	6.375	-1	0	0.85714
330	3.9369	10	10	999	5.0313	-1	1	0.97422
331	3.9369	5	5	90	5.0313	1	1	0.99053
332	3.9369	5	5	90	6.375	1	1	1.041
333	3.9369	10	10	999	5.0313	1	1	0.83303
334	3.9369	10	10	90	5.0313	1	1	0.89051
335	3.9369	5	5	90	1	1	1	0.92417
336	3.9369	5	5	0	1	1	1	0.89878
337	3.9369	10	10	90	6.375	1	1	1.0242
338	3.9369	10	10	999	2.3438	1	1	1.0242
339	3.9369	10	10	0	2.3438	-1	1	0.92425
340	3.9369	5	5	0	1	-1	1	1.5011
341	3.9369	5	5	0	2.3438	1	0	1.2242
342	3.9369	5	5	999	3.6875	-1	1	1.0159
343	3.9369	10	10	999	5.0313	-1	1	0.93259
344	3.9369	5	5	0	5.0313	1	1	0.94965
345	3.9369	10	10	90	6.375	1	1	0.87425
346	3.9369	10	10	0	1	-1	1	0.90715
347	3.9369	10	10	999	6.375	1	1	0.82414
348	3.9369	5	5	0	2.3438	1	1	1.0155
349	3.9369	5	5	0	5.0313	-1	1	0.84924
350	3.9369	10	10	0	6.375	-1	1	0.84086
351	3.9369	10	10	0	5.0313	1	1	0.80758
352	3.9369	10	10	0	2.3438	-1	1	0.85759
353	3.9369	10	10	999	3.6875	-1	1	0.86593
354	3.9369	5	5	90	5.0313	-1	1	1.1331
355	3.9369	10	10	0	5.0313	1	1	0.79047
356	3.9369	5	5	999	6.375	1	1	0.89095
357	3.9369	5	5	999	5.0313	1	0	0.83207
358	3.9369	5	5	999	6.375	-1	1	0.92404
359	3.9369	5	5	90	1	-1	1	1.1655
360	3.9369	10	10	999	6.375	1	1	0.84093
361	3.9369	5	5	0	3.6875	1	1	0.88254
362	3.9369	5	5	999	3.6875	1	1	0.88253
363	3.9369	5	5	999	1	1	0	0.81592
364	3.9369	5	5	90	5.0313	-1	1	0.89929
365	3.9369	5	5	0	3.6875	1	1	1.0826
366	3.9369	10	10	90	3.6875	-1	1	0.9072
367	3.9369	5	5	999	6.375	1	1	0.87427
368	3.9369	5	5	999	5.0313	1	0	0.9905
369	3.9369	5	5	90	2.3438	-1	1	1.4109
370	3.9369	10	10	90	3.6875	1	1	0.81589
371	3.9369	10	10	90	3.6875	-1	1	0.94929
372	3.9369	10	10	999	6.375	1	1	0.82425
373	3.9369	10	10	0	5.0313	-1	1	0.93299
374	3.9369	5	5	0	5.0313	1	1	0.92424
375	3.9369	5	5	999	5.0313	1	1	1.1076
376	3.9369	5	5	999	3.6875	-1	1	1.7427
377	3.9369	10	10	90	5.0313	-1	1	0.92425
378	3.9369	5	5	999	6.375	-1	1	1.2494
379	3.9369	10	10	90	3.6875	-1	1	0.85762
380	3.9369	10	10	0	2.3438	-1	1	0.94096
381	3.9369	5	5	90	3.6875	1	1	0.86595
382	3.9369	10	10	999	6.375	-1	1	0.94925
383	3.9369	5	5	999	1	-1	1	1.0326
384	3.9369	5	5	90	1	1	1	1.0743
385	3.9369	5	5	0	3.6875	1	0	0.8997
386	3.9369	5	5	999	3.6875	-1	1	1.0077
387	3.9369	10	10	999	6.375	1	1	0.78261
388	3.9369	5	5	90	5.0313	1	1	0.94925
389	3.9369	10	10	999	6.375	-1	0	0.83257
390	3.9369	5	5	999	2.3438	-1	0	0.94931
391	3.9369	10	10	90	6.375	-1	1	0.91643
392	3.9369	10	10	999	3.6875	1	1	0.80757
393	3.9369	10	10	0	1	1	1	0.83257
394	3.9369	5	5	0	1	1	1	1.2664
395	3.9369	5	5	999	6.375	-1	1	0.96586
396	3.9369	10	10	0	3.6875	1	1	0.87419
397	3.9369	5	5	90	6.375	-1	1	1.041
398	3.9369	10	10	0	1	1	1	0.85717
399	3.9369	10	10	999	3.6875	-1	1	0.84919
400	3.9369	10	10	90	5.0313	-1	1	0.78217
401	3.9369	5	5	999	5.0313	1	1	1.5717
402	3.9369	5	5	999	6.375	-1	1	0.89095
403	3.9369	5	5	90	5.0313	1	1	0.89047
404	3.9369	5	5	999	6.375	1	1	0.89963
405	3.9369	5	5	999	2.3438	1	1	1.041
406	3.9369	10	10	999	2.3438	1	1	0.89092
407	3.9369	5	5	90	3.6875	-1	1	0.87467
408	3.9369	5	5	999	5.0313	-1	0	0.76592
409	3.9369	10	10	0	6.375	1	1	0.80758
410	3.9369	5	5	999	5.0313	1	1	0.89934
411	3.9369	10	10	90	1	-1	1	0.81591
412	3.9369	10	10	90	1	-1	1	0.82422
413	3.9369	10	10	90	6.375	1	1	0.81592
414	3.9369	10	10	999	3.6875	1	1	0.84086
415	3.9369	5	5	90	6.375	1	1	0.88214
416	3.9369	10	10	90	3.6875	-1	1	0.78262
417	3.9369	5	5	0	6.375	1	1	0.94093
418	3.9369	5	5	0	6.375	-1	1	0.91637
419	3.9369	10	10	0	1	1	1	0.83258
420	3.9369	5	5	999	3.6875	-1	0	1.7916
421	3.9369	10	10	90	5.0313	-1	1	0.94095
422	3.9369	10	10	90	6.375	-1	1	0.88255
423	3.9369	10	10	0	1	-1	1	0.9326
424	3.9369	5	5	90	6.375	1	1	0.89882
425	3.9369	5	5	0	3.6875	-1	0	1.541
426	3.9369	5	5	999	1	1	1	1.066
427	3.9369	5	5	90	2.3438	-1	0	1.3827
428	3.9369	5	5	0	5.0313	1	1	1.066
429	3.9369	5	5	0	2.3438	1	1	1.5368
430	3.9369	5	5	0	5.0313	1	1	1.141
431	3.9369	5	5	90	3.6875	-1	1	0.98261
432	3.9369	5	5	90	5.0313	1	1	1.1993
433	3.9369	5	5	0	6.375	-1	1	1.091
434	3.9369	5	5	90	2.3438	1	1	1.108
435	3.9369	10	10	90	1	-1	1	0.85752
436	3.9369	10	10	90	3.6875	-1	1	0.86592
437	3.9369	10	10	90	5.0313	-1	1	0.92427
438	3.9369	10	10	0	3.6875	1	1	0.85758
439	3.9369	5	5	0	1	1	0	1.1659
440	3.9369	10	10	999	1	-1	1	0.87429
441	3.9369	5	5	0	5.0313	1	1	0.92428
442	3.9369	10	10	999	5.0313	1	1	0.88258
443	3.9369	10	10	90	6.375	-1	1	0.8993
444	3.9369	5	5	999	1	1	1	1.5149
445	3.9369	5	5	0	6.375	-1	1	1.1243
446	3.9369	10	10	90	1	-1	1	0.87471
447	3.9369	10	10	999	6.375	1	1	0.82381
448	3.9369	10	10	999	2.3438	1	1	0.76595
449	3.9369	5	5	90	2.3438	1	0	1.5324
450	3.9369	5	5	90	6.375	1	1	0.89092
451	3.9369	10	10	999	1	1	1	0.79136
452	3.9369	10	10	90	6.375	-1	1	0.84884
453	3.9369	5	5	999	2.3438	-1	1	1.2993
454	3.9369	10	10	0	3.6875	1	1	0.79092
455	3.9369	10	10	999	3.6875	-1	1	0.81551
456	3.9369	5	5	999	6.375	1	1	0.94935
457	3.9369	5	5	90	6.375	1	1	0.86585
458	3.9369	10	10	999	2.3438	-1	0	0.84928
459	3.9369	5	5	90	1	-1	0	1.0743
460	3.9369	10	10	0	5.0313	1	1	0.80799
461	3.9369	5	5	999	3.6875	-1	1	1.0488
462	3.9369	5	5	0	1	-1	0	1.6056
463	3.9369	10	10	90	6.375	-1	1	1.0243
464	3.9369	10	10	0	5.0313	1	1	0.82467
465	3.9369	10	10	999	1	1	1	0.84884
466	3.9369	10	10	90	6.375	-1	1	0.76594
467	3.9369	5	5	90	6.375	-1	1	0.85715
468	3.9369	10	10	0	6.375	-1	0	0.75761
469	3.9369	10	10	0	3.6875	1	1	0.79053
470	3.9369	10	10	90	5.0313	-1	1	0.81589
471	3.9369	5	5	0	3.6875	-1	1	0.94882
472	3.9369	5	5	0	2.3438	-1	1	0.84922
473	3.9369	5	5	0	6.375	-1	1	0.96591
474	3.9369	10	10	999	1	1	1	0.79922
475	3.9369	5	5	0	3.6875	1	1	0.89923
476	3.9369	10	10	90	3.6875	-1	1	0.82424
477	3.9369	10	10	90	1	-1	1	0.9247
478	3.9369	10	10	999	2.3438	-1	1	1.0076
479	3.9369	5	5	0	1	1	1	1.191
480	3.9369	10	10	90	1	1	0	0.83261
481	3.9369	10	10	90	1	-1	1	0.82429
482	3.9369	5	5	90	2.3438	-1	0	6.0153
483	3.9369	5	5	999	2.3438	-1	0	1.8132
484	3.9369	10	10	0	6.375	1	1	0.84926
485	3.9369	10	10	0	2.3438	-1	1	0.7988
486	3.9369	5	5	0	5.0313	-1	0	1.1243
487	3.9369	5	5	0	1	1	0	1.3077
488	3.9369	5	5	0	5.0313	-1	0	1.2989
489	3.9369	10	10	999	2.3438	-1	1	0.83256
490	3.9369	10	10	0	5.0313	-1	1	0.84094
491	3.9369	10	10	0	3.6875	1	1	0.79092
492	3.9369	10	10	999	5.0313	-1	1	0.71626
493	3.9369	10	10	90	2.3438	-1	1	0.82387
494	3.9369	5	5	90	3.6875	-1	1	0.87421
495	3.9369	5	5	90	3.6875	1	0	1.2243
496	3.9369	5	5	90	1	1	1	1.1827
497	3.9369	10	10	999	5.0313	1	1	0.84091
498	3.9369	5	5	0	5.0313	1	1	0.86593
499	3.9369	5	5	90	6.375	-1	1	0.95758
500	3.9369	5	5	999	5.0313	-1	1	0.91627
501	3.9369	5	5	0	3.6875	-1	0	0.89045
502	3.9369	5	5	0	1	-1	0	0.85764
503	3.9369	5	5	999	1	-1	1	0.84048
504	3.9369	10	10	0	2.3438	-1	1	0.74919
505	3.9369	5	5	0	5.0313	-1	0	0.80761
506	3.9369	5	5	90	1	1	1	0.84139
507	3.9369	5	5	0	2.3438	-1	1	0.79089
508	3.9369	10	10	999	5.0313	1	1	0.81593
509	3.9369	5	5	999	5.0313	-1	0	1.1659
510	3.9369	5	5	90	5.0313	-1	1	0.99925
511	3.9369	10	10	999	1	-1	1	0.89884
512	3.9369	5	5	0	6.375	1	1	0.83255
513	3.9369	10	10	999	3.6875	1	1	0.83209
514	3.9369	10	10	999	3.6875	-1	1	0.79926
515	3.9369	10	10	0	6.375	-1	1	0.80715
516	3.9369	10	10	90	5.0313	-1	1	0.86592
517	3.9369	5	5	999	5.0313	-1	1	0.84875
518	3.9369	10	10	999	3.6875	-1	1	0.81592
519	3.9369	10	10	999	1	-1	1	0.84927
520	3.9369	5	5	999	2.3438	1	1	0.90755
521	3.9369	5	5	999	3.6875	1	1	0.87428
522	3.9369	5	5	999	1	-1	0	0.933
523	3.9369	10	10	999	5.0313	1	1	0.79095
524	3.9369	5	5	999	5.0313	-1	1	0.89924
525	3.9369	5	5	90	5.0313	1	0	1.0247
526	3.9369	10	10	90	2.3438	-1	1	0.84092
527	3.9369	10	10	999	3.6875	-1	1	0.88214
528	3.9369	5	5	0	6.375	-1	0	0.84092
529	3.9369	5	5	90	2.3438	1	1	0.9822
530	3.9369	10	10	999	1	1	1	0.86588
531	3.9369	5	5	999	3.6875	1	1	0.89884
532	3.9369	5	5	999	5.0313	-1	1	0.92427
533	3.9369	10	10	90	2.3438	1	1	0.84051
534	3.9369	5	5	90	6.375	-1	1	0.72424
535	3.9369	10	10	0	1	1	1	0.87382
536	3.9369	5	5	90	1	-1	0	1.0243
537	3.9369	10	10	999	2.3438	-1	1	0.84092
538	3.9369	10	10	90	5.0313	1	1	0.84094
539	3.9369	5	5	999	5.0313	-1	1	1.0493
540	3.9369	5	5	999	5.0313	-1	1	0.87416
541	3.9369	5	5	999	1	-1	0	1.5061
542	3.9369	5	5	0	2.3438	-1	0	1.5704
543	3.9369	10	10	0	2.3438	1	1	0.83255
544	3.9369	5	5	90	1	-1	1	0.9326
545	3.9369	10	10	999	1	-1	1	0.88261
546	3.9369	5	5	90	3.6875	1	1	0.93307
547	3.9369	5	5	90	3.6875	-1	1	0.76544
548	3.9369	10	10	0	1	-1	1	0.89096
549	3.9369	5	5	0	1	-1	0	0.7742
550	3.9369	10	10	999	2.3438	-1	1	0.79923
551	3.9369	5	5	999	5.0313	-1	1	0.83258
552	3.9369	10	10	999	5.0313	1	0	0.83261
553	3.9369	10	10	90	1	-1	1	1.0493
554	3.9369	10	10	999	3.6875	-1	1	0.81587
555	3.9369	5	5	0	1	1	1	1.1164
556	3.9369	5	5	0	6.375	-1	1	0.88301
557	3.9369	10	10	0	5.0313	-1	1	0.84043
558	3.9369	10	10	999	2.3438	-1	1	0.99929
559	3.9369	10	10	999	2.3438	1	1	0.84954
560	3.9369	5	5	999	1	1	0	0.94135
561	3.9369	5	5	90	3.6875	1	1	0.95754
562	3.9369	5	5	999	2.3438	1	0	1.2914
563	3.9369	5	5	999	3.6875	1	0	1.4925
564	3.9369	10	10	999	5.0313	-1	1	0.84968
565	3.9369	5	5	999	1	-1	0	1.1664
566	3.9369	10	10	0	6.375	1	1	0.79922
567	3.9369	5	5	90	6.375	1	1	0.86594
568	3.9369	5	5	999	3.6875	-1	0	1.1739
569	3.9369	10	10	999	3.6875	-1	1	0.76592
570	3.9369	10	10	999	2.3438	-1	1	0.8489
571	3.9369	10	10	90	1	1	1	0.78248
572	3.9369	10	10	90	1	1	1	0.87424
573	3.9369	10	10	0	1	-1	1	1.0076
574	3.9369	5	5	90	2.3438	1	1	1.0247
575	3.9369	5	5	999	2.3438	1	1	0.99049
576	3.9369	10	10	999	3.6875	-1	1	0.94921
577	3.9369	5	5	0	3.6875	1	1	0.84923
578	3.9369	5	5	90	2.3438	-1	0	0.90801
579	3.9369	10	10	0	3.6875	1	1	0.98255
580	3.9369	10	10	999	1	1	1	0.84919
581	3.9369	10	10	0	5.0313	-1	1	0.90761
582	3.9369	5	5	90	6.375	-1	1	0.88258
583	3.9369	10	10	0	1	1	1	0.87428
584	3.9369	5	5	999	2.3438	-1	1	1.1489
585	3.9369	10	10	90	2.3438	-1	1	0.89092
586	3.9369	10	10	0	6.375	-1	1	0.88304
587	3.9369	10	10	999	2.3438	1	1	0.91589
588	3.9369	10	10	999	3.6875	1	1	0.94927
589	3.9369	5	5	0	3.6875	-1	1	0.95715
590	3.9369	5	5	90	6.375	-1	1	0.84094
591	3.9369	10	10	90	3.6875	1	1	0.79051
592	3.9369	10	10	0	2.3438	1	1	0.84095
593	3.9369	10	10	0	6.375	-1	0	0.87423
594	3.9369	10	10	0	5.0313	1	1	0.92424
595	3.9369	10	10	90	1	1	1	0.91635
596	3.9369	10	10	0	5.0313	1	1	0.88254
597	3.9369	10	10	90	2.3438	1	1	0.86586
598	3.9369	10	10	999	1	-1	1	0.92378
599	3.9369	10	10	90	6.375	-1	1	0.93256
600	3.9369	5	5	999	6.375	-1	0	1.3326
