# Supplementary material for: Temporal Integration of Motion Streaks in Migraine
Source: Vision (Basel). 2018 Jul 13;2(3):27. doi: 10.3390/vision2030027 (PMC6836222; doi:10.3390/vision2030027)
Supplement: Supplementary file 1 [file vision-02-00027-s001.zip › supplementary information/results/resultsObs40/allResponsesObs40.txt]

1	7.1142	10	10	999	3.6875	-1	1	1.1082
2	7.1142	5	5	90	1	-1	1	5.1208
3	7.1142	10	10	90	3.6875	-1	1	1.3166
4	7.1142	10	10	999	5.0313	-1	1	0.97735
5	7.1142	10	10	999	1	1	1	1.0694
6	7.1142	5	5	0	6.375	-1	1	1.1518
7	7.1142	5	5	999	1	1	0	1.9064
8	7.1142	5	5	0	6.375	-1	1	1.5246
9	7.1142	10	10	999	3.6875	-1	1	1.2224
10	7.1142	10	10	999	2.3438	-1	1	1.0341
11	7.1142	5	5	0	2.3438	1	0	2.3548
12	7.1142	10	10	0	5.0313	-1	1	1.0812
13	7.1142	5	5	90	5.0313	1	1	1.2341
14	7.1142	10	10	999	6.375	-1	1	1.0111
15	7.1142	10	10	999	1	-1	1	1.0693
16	7.1142	10	10	999	5.0313	-1	1	1.0577
17	7.1142	10	10	0	2.3438	-1	1	1.1048
18	7.1142	10	10	0	3.6875	1	1	1.0581
19	7.1142	5	5	90	6.375	-1	1	1.5583
20	7.1142	10	10	90	6.375	1	1	0.99889
21	7.1142	5	5	90	5.0313	-1	1	1.6655
22	7.1142	5	5	90	5.0313	-1	1	1.2459
23	7.1142	10	10	0	2.3438	-1	1	0.90522
24	7.1142	10	10	90	3.6875	1	1	1.0342
25	7.1142	10	10	0	5.0313	1	1	1.2106
26	7.1142	5	5	90	5.0313	-1	1	1.2929
27	7.1142	5	5	90	5.0313	-1	1	1.2224
28	7.1142	10	10	90	2.3438	1	1	1.0228
29	7.1142	5	5	90	5.0313	1	1	1.5815
30	7.1142	10	10	0	6.375	1	1	1.14
31	7.1142	5	5	90	3.6875	-1	0	2.1447
32	7.1142	5	5	0	5.0313	1	1	1.4274
33	7.1142	5	5	90	6.375	-1	1	0.97588
34	7.1142	5	5	90	1	-1	1	1.8315
35	7.1142	5	5	999	6.375	1	1	1.1164
36	7.1142	10	10	999	1	1	1	1.1169
37	7.1142	10	10	90	5.0313	1	1	0.95225
38	7.1142	10	10	999	1	-1	1	1.1517
39	7.1142	5	5	999	5.0313	-1	1	1.0224
40	7.1142	10	10	0	2.3438	-1	1	0.98709
41	7.1142	5	5	0	2.3438	-1	0	1.9398
42	7.1142	5	5	0	2.3438	1	1	2.2867
43	7.1142	10	10	90	5.0313	1	1	1.093
44	7.1142	10	10	999	2.3438	1	1	2.3279
45	7.1142	5	5	90	6.375	1	1	1.3586
46	7.1142	10	10	0	6.375	-1	1	1.0106
47	7.1142	5	5	90	2.3438	-1	1	4.894
48	7.1142	5	5	999	6.375	1	1	1.2223
49	7.1142	10	10	0	1	1	1	1.1875
50	7.1142	5	5	999	1	1	0	1.2694
51	7.1142	5	5	90	2.3438	1	1	1.6768
52	7.1142	10	10	90	5.0313	1	1	1.0463
53	7.1142	10	10	999	5.0313	-1	1	0.95186
54	7.1142	10	10	90	5.0313	1	1	0.83419
55	7.1142	10	10	0	1	-1	1	0.92832
56	7.1142	10	10	999	2.3438	-1	0	0.82238
57	7.1142	10	10	90	3.6875	-1	1	0.9401
58	7.1142	10	10	90	1	-1	1	1.0342
59	7.1142	5	5	90	3.6875	1	1	1.6358
60	7.1142	5	5	0	3.6875	-1	0	1.8645
61	7.1142	10	10	0	3.6875	1	1	0.98715
62	7.1142	10	10	999	1	1	1	0.9401
63	7.1142	10	10	999	5.0313	1	1	0.95184
64	7.1142	5	5	90	6.375	-1	1	1.0224
65	7.1142	10	10	999	1	1	1	1.093
66	7.1142	5	5	90	5.0313	1	0	2.4213
67	7.1142	10	10	999	6.375	-1	1	0.91654
68	7.1142	5	5	999	3.6875	-1	1	1.0459
69	7.1142	10	10	0	5.0313	1	1	1.2576
70	7.1142	10	10	0	5.0313	-1	1	1.0464
71	7.1142	10	10	0	1	1	1	1.2459
72	7.1142	5	5	90	5.0313	1	1	0.92871
73	7.1142	10	10	999	3.6875	-1	1	1.0812
74	7.1142	5	5	90	6.375	1	1	1.524
75	7.1142	5	5	90	5.0313	-1	1	0.88125
76	7.1142	5	5	999	3.6875	1	1	1.1165
77	7.1142	5	5	0	5.0313	-1	0	1.3602
78	7.1142	10	10	0	5.0313	1	1	0.96402
79	7.1142	10	10	90	5.0313	1	1	0.86958
80	7.1142	5	5	90	6.375	-1	1	1.0107
81	7.1142	10	10	999	5.0313	1	1	1.14
82	7.1142	10	10	999	3.6875	1	1	0.88135
83	7.1142	5	5	999	6.375	1	1	1.14
84	7.1142	10	10	90	1	1	1	1.1047
85	7.1142	10	10	0	1	1	1	1.6885
86	7.1142	5	5	999	2.3438	1	1	3.5916
87	7.1142	10	10	90	2.3438	-1	1	1.1872
88	7.1142	5	5	999	1	1	0	2.3656
89	7.1142	5	5	999	2.3438	-1	1	2.3098
90	7.1142	5	5	999	5.0313	1	0	1.6056
91	7.1142	10	10	90	5.0313	1	1	0.9636
92	7.1142	10	10	90	5.0313	-1	1	1.0577
93	7.1142	5	5	999	6.375	1	1	1.8511
94	7.1142	5	5	0	2.3438	-1	0	1.7444
95	7.1142	10	10	0	6.375	1	0	0.85774
96	7.1142	5	5	999	1	1	0	3.0097
97	7.1142	5	5	0	6.375	-1	1	1.2106
98	7.1142	5	5	0	3.6875	1	0	1.7949
99	7.1142	10	10	90	6.375	-1	1	0.90482
100	7.1142	5	5	999	5.0313	-1	1	1.0459
101	7.1142	5	5	90	5.0313	-1	1	1.1988
102	7.1142	5	5	999	3.6875	-1	1	1.1517
103	7.1142	10	10	999	3.6875	1	1	1.1165
104	7.1142	5	5	0	1	1	1	1.5068
105	7.1142	10	10	90	3.6875	1	1	1.0812
106	7.1142	10	10	999	3.6875	1	1	1.0224
107	7.1142	5	5	0	3.6875	1	0	1.1636
108	7.1142	10	10	0	5.0313	1	1	0.97534
109	7.1142	10	10	0	3.6875	1	1	1.0459
110	7.1142	5	5	0	2.3438	-1	1	1.2929
111	7.1142	5	5	0	5.0313	-1	1	1.9017
112	7.1142	10	10	0	6.375	-1	1	1.0107
113	7.1142	5	5	0	1	1	0	1.0459
114	7.1142	5	5	0	6.375	1	1	1.785
115	7.1142	5	5	0	3.6875	-1	1	0.90476
116	7.1142	10	10	999	6.375	1	0	0.78715
117	7.1142	10	10	90	1	-1	1	0.95191
118	7.1142	10	10	90	1	1	1	0.75182
119	7.1142	5	5	0	1	-1	0	0.94008
120	7.1142	5	5	999	5.0313	-1	1	1.2106
121	7.1142	5	5	999	1	1	0	0.82241
122	7.1142	5	5	0	1	-1	1	1.4282
123	7.1142	5	5	0	2.3438	-1	0	1.046
124	7.1142	10	10	90	6.375	-1	1	0.9166
125	7.1142	5	5	90	1	-1	0	1.1518
126	7.1142	10	10	90	5.0313	1	1	0.99931
127	7.1142	5	5	90	6.375	-1	1	1.4028
128	7.1142	5	5	0	5.0313	-1	0	0.86953
129	7.1142	5	5	0	6.375	-1	1	1.0223
130	7.1142	10	10	999	6.375	-1	1	0.91654
131	7.1142	5	5	0	1	-1	0	1.0459
132	7.1142	10	10	0	1	-1	1	0.92827
133	7.1142	5	5	90	6.375	-1	1	0.95184
134	7.1142	5	5	0	1	-1	1	0.9283
135	7.1142	5	5	999	3.6875	-1	1	1.7626
136	7.1142	5	5	999	2.3438	-1	1	0.99889
137	7.1142	5	5	999	1	1	0	1.4366
138	7.1142	10	10	999	2.3438	1	1	1.093
139	7.1142	5	5	0	3.6875	-1	1	1.3165
140	7.1142	5	5	90	2.3438	1	0	1.6024
141	7.1142	5	5	999	5.0313	1	0	4.2199
142	7.1142	10	10	90	2.3438	-1	1	1.0812
143	7.1142	5	5	90	6.375	-1	1	1.9466
144	7.1142	10	10	90	2.3438	1	1	0.86952
145	7.1142	5	5	90	2.3438	-1	0	2.5471
146	7.1142	5	5	999	6.375	-1	0	1.9116
147	7.1142	10	10	90	2.3438	1	1	1.1753
148	7.1142	10	10	90	5.0313	1	1	0.95227
149	7.1142	10	10	0	3.6875	1	1	1.1283
150	7.1142	10	10	90	6.375	1	1	0.96359
151	7.1142	10	10	0	2.3438	1	0	1.8423
152	7.1142	10	10	0	5.0313	1	1	1.0577
153	7.1142	10	10	90	3.6875	1	1	0.85773
154	7.1142	5	5	0	6.375	1	1	1.0576
155	7.1142	5	5	90	2.3438	1	1	1.4671
156	7.1142	5	5	0	1	-1	0	1.7805
157	7.1142	5	5	90	2.3438	1	1	5.5481
158	7.1142	10	10	90	3.6875	-1	1	0.94011
159	7.1142	10	10	0	5.0313	-1	1	1.0929
160	7.1142	10	10	999	3.6875	1	1	1.0342
161	7.1142	5	5	999	6.375	-1	0	1.9474
162	7.1142	10	10	0	5.0313	1	1	0.90481
163	7.1142	10	10	0	1	-1	1	1.3687
164	7.1142	10	10	0	3.6875	-1	1	1.1404
165	7.1142	10	10	999	1	-1	1	0.95222
166	7.1142	5	5	999	2.3438	-1	1	1.0694
167	7.1142	10	10	999	6.375	1	1	0.90481
168	7.1142	10	10	90	6.375	1	1	0.98712
169	7.1142	10	10	90	2.3438	1	1	0.92824
170	7.1142	5	5	999	3.6875	-1	0	6.2958
171	7.1142	10	10	90	6.375	1	1	1.0578
172	7.1142	10	10	0	3.6875	1	1	1.2929
173	7.1142	5	5	90	2.3438	-1	0	1.3944
174	7.1142	5	5	0	6.375	1	0	1.8376
175	7.1142	5	5	999	2.3438	1	0	1.6477
176	7.1142	5	5	999	1	1	0	7.2697
177	7.1142	5	5	999	3.6875	-1	1	1.9779
178	7.1142	5	5	90	2.3438	1	0	2.1818
179	7.1142	5	5	999	2.3438	-1	1	0.98704
180	7.1142	10	10	999	2.3438	1	1	0.96361
181	7.1142	5	5	999	2.3438	-1	1	1.7164
182	7.1142	5	5	0	1	-1	1	1.0811
183	7.1142	10	10	999	6.375	-1	1	0.9753
184	7.1142	10	10	90	1	-1	1	1.0812
185	7.1142	10	10	90	6.375	-1	1	0.83424
186	7.1142	5	5	999	5.0313	-1	1	4.2562
187	7.1142	5	5	90	2.3438	1	0	1.8142
188	7.1142	5	5	999	6.375	-1	1	0.92832
189	7.1142	5	5	999	3.6875	1	0	3.0118
190	7.1142	10	10	999	1	-1	1	0.98711
191	7.1142	5	5	999	5.0313	-1	1	0.86948
192	7.1142	10	10	0	6.375	-1	1	0.86949
193	7.1142	10	10	90	3.6875	1	0	1.0107
194	7.1142	10	10	90	1	1	1	1.0224
195	7.1142	10	10	0	1	-1	1	0.86953
196	7.1142	10	10	90	3.6875	-1	1	0.88127
197	7.1142	10	10	999	5.0313	-1	1	1.0342
198	7.1142	5	5	0	3.6875	-1	1	3.3425
199	7.1142	5	5	0	3.6875	-1	1	3.0818
200	7.1142	5	5	0	3.6875	-1	0	1.8318
201	7.1142	10	10	999	5.0313	-1	1	0.77542
202	7.1142	5	5	0	3.6875	1	0	1.1165
203	7.1142	10	10	90	3.6875	-1	1	0.86953
204	7.1142	10	10	90	2.3438	1	1	0.97534
205	7.1142	5	5	999	6.375	1	0	1.8301
206	7.1142	5	5	0	6.375	-1	0	1.395
207	7.1142	5	5	999	1	-1	1	0.9052
208	7.1142	5	5	999	1	-1	1	3.5594
209	7.1142	5	5	0	6.375	-1	1	2.3152
210	7.1142	5	5	999	5.0313	-1	0	0.84598
211	7.1142	5	5	0	2.3438	1	0	1.0459
212	7.1142	10	10	0	1	1	0	1.34
213	7.1142	5	5	999	5.0313	-1	1	1.0459
214	7.1142	5	5	90	3.6875	-1	0	1.8225
215	7.1142	5	5	999	3.6875	1	1	1.2341
216	7.1142	10	10	0	6.375	1	1	0.99888
217	7.1142	10	10	999	2.3438	1	1	0.9283
218	7.1142	5	5	0	5.0313	1	1	1.2572
219	7.1142	10	10	999	1	1	1	1.164
220	7.1142	10	10	0	5.0313	1	1	1.0816
221	7.1142	5	5	0	1	1	0	1.0459
222	7.1142	10	10	999	2.3438	-1	1	1.14
223	7.1142	10	10	90	6.375	1	1	1.0459
224	7.1142	5	5	90	6.375	1	0	2.823
225	7.1142	10	10	999	6.375	-1	1	1.0694
226	7.1142	5	5	90	5.0313	1	1	1.1518
227	7.1142	5	5	999	5.0313	1	0	2.359
228	7.1142	10	10	90	3.6875	1	1	1.14
229	7.1142	10	10	999	1	1	1	1.0106
230	7.1142	5	5	90	1	-1	0	2.6871
231	7.1142	10	10	90	1	-1	0	0.76363
232	7.1142	10	10	90	6.375	-1	1	0.86951
233	7.1142	10	10	999	1	-1	1	0.83418
234	7.1142	10	10	0	2.3438	-1	1	0.79888
235	7.1142	10	10	0	6.375	-1	1	0.90477
236	7.1142	5	5	0	1	-1	1	0.8695
237	7.1142	5	5	0	3.6875	1	0	0.85773
238	7.1142	5	5	90	3.6875	-1	0	0.92832
239	7.1142	10	10	0	3.6875	-1	1	0.846
240	7.1142	10	10	0	6.375	-1	1	0.85777
241	7.1142	10	10	999	2.3438	1	1	1.6359
242	7.1142	10	10	90	1	-1	1	1.4012
243	7.1142	10	10	90	5.0313	-1	1	1.1518
244	7.1142	5	5	90	2.3438	1	0	1.0224
245	7.1142	5	5	90	6.375	1	0	0.83429
246	7.1142	10	10	90	1	1	1	1.0342
247	7.1142	10	10	0	1	-1	0	0.86947
248	7.1142	5	5	90	2.3438	-1	1	1.2106
249	7.1142	5	5	0	5.0313	1	0	1.3607
250	7.1142	10	10	0	2.3438	1	1	0.90478
251	7.1142	5	5	0	5.0313	-1	0	1.3497
252	7.1142	10	10	90	5.0313	1	0	0.63411
253	7.1142	10	10	0	6.375	1	1	0.96362
254	7.1142	5	5	0	6.375	1	0	3.117
255	7.1142	10	10	999	2.3438	-1	1	1.0224
256	7.1142	10	10	90	1	1	1	1.0342
257	7.1142	10	10	0	3.6875	-1	1	0.9283
258	7.1142	10	10	90	2.3438	1	1	0.86949
259	7.1142	10	10	90	2.3438	-1	1	0.96363
260	7.1142	5	5	90	5.0313	-1	1	1.0106
261	7.1142	10	10	999	5.0313	-1	1	0.98706
262	7.1142	10	10	999	5.0313	-1	1	0.9989
263	7.1142	10	10	0	1	-1	0	1.0577
264	7.1142	5	5	999	2.3438	1	0	1.8786
265	7.1142	5	5	999	6.375	1	1	0.9401
266	7.1142	5	5	0	6.375	-1	1	2.3886
267	7.1142	10	10	90	1	1	1	1.1278
268	7.1142	10	10	999	1	1	1	1.0695
269	7.1142	5	5	999	3.6875	-1	1	1.8076
270	7.1142	5	5	90	3.6875	-1	1	1.5799
271	7.1142	10	10	0	5.0313	-1	1	0.97536
272	7.1142	5	5	999	1	-1	0	1.7163
273	7.1142	5	5	999	2.3438	-1	1	1.1047
274	7.1142	10	10	999	5.0313	-1	1	0.95185
275	7.1142	5	5	90	2.3438	-1	1	5.1223
276	7.1142	5	5	90	1	-1	0	0.9754
277	7.1142	10	10	999	5.0313	-1	1	0.86953
278	7.1142	10	10	999	5.0313	1	1	1.0341
279	7.1142	10	10	999	6.375	1	1	1.0342
280	7.1142	5	5	999	2.3438	1	0	4.3008
281	7.1142	10	10	90	2.3438	1	1	3.72
282	7.1142	10	10	999	3.6875	1	0	0.84593
283	7.1142	10	10	0	3.6875	-1	1	0.89301
284	7.1142	5	5	0	3.6875	1	1	0.96357
285	7.1142	5	5	999	3.6875	-1	1	2.6882
286	7.1142	10	10	90	2.3438	1	1	1.269
287	7.1142	5	5	0	1	1	0	1.9316
288	7.1142	5	5	90	2.3438	1	0	0.9871
289	7.1142	5	5	999	5.0313	1	1	1.2224
290	7.1142	5	5	90	6.375	-1	1	0.71659
291	7.1142	5	5	0	2.3438	-1	1	1.3226
292	7.1142	10	10	0	1	1	1	1.0928
293	7.1142	5	5	0	5.0313	-1	1	1.4675
294	7.1142	5	5	90	2.3438	1	1	1.2463
295	7.1142	10	10	0	3.6875	-1	1	0.92824
296	7.1142	10	10	999	2.3438	1	1	0.9871
297	7.1142	5	5	999	1	1	0	1.2811
298	7.1142	5	5	0	6.375	-1	1	1.3049
299	7.1142	10	10	90	3.6875	-1	1	0.96355
300	7.1142	5	5	90	1	1	0	3.2182
301	7.1142	10	10	0	2.3438	-1	1	1.7793
302	7.1142	5	5	90	1	-1	1	1.4508
303	7.1142	10	10	999	6.375	1	1	0.97522
304	7.1142	10	10	0	5.0313	1	1	0.94002
305	7.1142	10	10	90	5.0313	-1	1	0.90479
306	7.1142	5	5	90	5.0313	1	1	1.0577
307	7.1142	5	5	90	1	-1	1	1.4115
308	7.1142	5	5	90	1	-1	1	1.1286
309	7.1142	5	5	90	3.6875	-1	1	0.91656
310	7.1142	10	10	0	3.6875	-1	1	0.9636
311	7.1142	10	10	0	2.3438	-1	1	1.14
312	7.1142	5	5	999	5.0313	-1	1	1.6765
313	7.1142	10	10	90	3.6875	1	1	0.98709
314	7.1142	10	10	0	6.375	1	1	1.0107
315	7.1142	10	10	999	6.375	1	1	1.2223
316	7.1142	10	10	90	3.6875	-1	1	1.3602
317	7.1142	5	5	90	3.6875	-1	1	1.8433
318	7.1142	10	10	0	2.3438	-1	1	1.0106
319	7.1142	10	10	90	1	-1	1	1.3488
320	7.1142	5	5	0	1	-1	1	2.2283
321	7.1142	10	10	999	6.375	-1	1	1.14
322	7.1142	5	5	0	2.3438	-1	0	1.4487
323	7.1142	5	5	0	5.0313	1	0	1.6944
324	7.1142	10	10	90	2.3438	-1	1	0.99889
325	7.1142	5	5	90	1	-1	0	0.95177
326	7.1142	10	10	0	2.3438	-1	1	0.52844
327	7.1142	5	5	90	5.0313	1	0	0.77543
328	7.1142	5	5	999	1	1	0	0.9989
329	7.1142	10	10	90	3.6875	-1	1	0.7754
330	7.1142	5	5	999	2.3438	1	0	1.1518
331	7.1142	5	5	0	2.3438	1	0	0.77526
332	7.1142	5	5	90	3.6875	1	0	0.84602
333	7.1142	10	10	90	6.375	1	0	0.84593
334	7.1142	5	5	90	2.3438	1	0	0.98713
335	7.1142	10	10	90	6.375	1	1	1.0106
336	7.1142	5	5	999	6.375	-1	1	2.7289
337	7.1142	10	10	90	1	1	1	0.96355
338	7.1142	5	5	999	2.3438	-1	1	0.88132
339	7.1142	10	10	999	1	1	1	1.0929
340	7.1142	5	5	90	2.3438	-1	1	0.82248
341	7.1142	5	5	0	6.375	-1	1	0.77531
342	7.1142	10	10	999	3.6875	1	1	1.0341
343	7.1142	10	10	999	1	-1	1	0.97528
344	7.1142	10	10	90	1	-1	1	0.98711
345	7.1142	5	5	0	3.6875	-1	1	1.1753
346	7.1142	5	5	999	1	-1	1	1.5095
347	7.1142	5	5	0	2.3438	-1	1	2.1273
348	7.1142	10	10	0	5.0313	-1	0	0.56365
349	7.1142	5	5	999	6.375	-1	1	1.9584
350	7.1142	5	5	90	3.6875	1	0	1.9458
351	7.1142	10	10	999	3.6875	-1	1	1.2106
352	7.1142	5	5	999	2.3438	1	0	1.7478
353	7.1142	10	10	90	2.3438	-1	1	1.859
354	7.1142	5	5	90	6.375	-1	1	1.3047
355	7.1142	5	5	0	1	-1	0	0.90479
356	7.1142	5	5	999	3.6875	-1	1	1.0224
357	7.1142	10	10	999	1	-1	1	0.94005
358	7.1142	5	5	0	2.3438	1	1	1.14
359	7.1142	5	5	0	3.6875	-1	0	1.3175
360	7.1142	10	10	0	6.375	1	1	1.1166
361	7.1142	10	10	90	6.375	1	1	0.86946
362	7.1142	10	10	90	6.375	1	1	0.88123
363	7.1142	10	10	90	2.3438	1	1	1.0224
364	7.1142	10	10	999	2.3438	1	1	1.1165
365	7.1142	10	10	0	1	1	1	1.1635
366	7.1142	5	5	90	2.3438	1	0	1.0577
367	7.1142	5	5	90	1	1	0	1.4149
368	7.1142	10	10	999	1	-1	1	0.97534
369	7.1142	5	5	0	2.3438	1	0	4.9602
370	7.1142	10	10	999	2.3438	-1	1	1.0812
371	7.1142	5	5	90	5.0313	1	1	1.2224
372	7.1142	5	5	999	3.6875	1	0	0.77543
373	7.1142	10	10	999	1	1	0	0.6225
374	7.1142	5	5	0	6.375	-1	1	0.62248
375	7.1142	5	5	999	3.6875	-1	0	0.77541
376	7.1142	10	10	999	6.375	-1	1	0.79895
377	7.1142	5	5	90	1	-1	1	1.0577
378	7.1142	10	10	0	1	1	0	0.57545
379	7.1142	5	5	0	5.0313	-1	1	0.58722
380	7.1142	10	10	90	2.3438	-1	1	0.52867
381	7.1142	5	5	0	3.6875	-1	1	0.61071
382	7.1142	10	10	90	5.0313	1	0	0.57553
383	7.1142	10	10	90	2.3438	1	1	0.59892
384	7.1142	5	5	90	5.0313	-1	0	0.82251
385	7.1142	10	10	90	6.375	-1	1	0.85772
386	7.1142	10	10	999	5.0313	1	1	0.85769
387	7.1142	5	5	0	1	-1	0	0.63423
388	7.1142	10	10	90	1	-1	0	0.7401
389	7.1142	10	10	999	1	-1	1	1.0812
390	7.1142	5	5	90	6.375	-1	1	0.70476
391	7.1142	10	10	0	1	1	1	0.95183
392	7.1142	5	5	999	5.0313	1	0	1.1753
393	7.1142	5	5	90	3.6875	1	1	0.97577
394	7.1142	5	5	0	1	-1	0	0.58727
395	7.1142	10	10	999	1	-1	0	2.5445
396	7.1142	10	10	0	2.3438	-1	1	0.92829
397	7.1142	5	5	90	1	1	0	0.90478
398	7.1142	10	10	90	3.6875	-1	0	0.57552
399	7.1142	5	5	0	2.3438	-1	0	0.91654
400	7.1142	5	5	999	5.0313	1	0	0.90474
401	7.1142	5	5	0	3.6875	-1	1	0.75188
402	7.1142	10	10	0	1	1	0	0.72827
403	7.1142	5	5	90	3.6875	1	0	0.90479
404	7.1142	10	10	999	1	1	0	0.5287
405	7.1142	5	5	90	1	-1	1	0.69303
406	7.1142	10	10	0	6.375	-1	1	0.58726
407	7.1142	10	10	999	2.3438	-1	1	1.0813
408	7.1142	10	10	0	2.3438	-1	1	1.1871
409	7.1142	5	5	0	5.0313	1	0	2.041
410	7.1142	10	10	999	5.0313	1	0	0.94005
411	7.1142	10	10	999	3.6875	1	0	0.84597
412	7.1142	5	5	999	3.6875	-1	0	1.2458
413	7.1142	5	5	999	2.3438	-1	1	0.82248
414	7.1142	5	5	90	3.6875	1	0	0.8342
415	7.1142	10	10	90	1	-1	1	0.91652
416	7.1142	5	5	999	3.6875	-1	0	1.2341
417	7.1142	10	10	90	1	1	0	0.81109
418	7.1142	10	10	0	5.0313	1	1	0.9871
419	7.1142	5	5	999	6.375	1	1	1.0812
420	7.1142	10	10	999	3.6875	-1	0	0.96355
421	7.1142	5	5	90	3.6875	-1	1	1.3689
422	7.1142	5	5	999	3.6875	-1	1	1.3418
423	7.1142	5	5	0	5.0313	1	0	1.3731
424	7.1142	5	5	90	5.0313	-1	0	1.2346
425	7.1142	5	5	999	6.375	1	1	0.91633
426	7.1142	10	10	0	3.6875	1	1	0.79892
427	7.1142	5	5	90	6.375	1	1	0.6931
428	7.1142	10	10	999	3.6875	1	0	0.94008
429	7.1142	5	5	999	6.375	1	1	0.84596
430	7.1142	5	5	999	3.6875	1	1	1.3381
431	7.1142	5	5	90	1	1	1	4.5133
432	7.1142	5	5	999	2.3438	-1	1	1.1988
433	7.1142	10	10	999	3.6875	1	1	0.64599
434	7.1142	10	10	90	2.3438	1	1	0.92827
435	7.1142	10	10	999	6.375	1	1	0.78716
436	7.1142	5	5	90	6.375	-1	0	1.093
437	7.1142	10	10	0	3.6875	-1	1	0.97533
438	7.1142	5	5	999	6.375	1	0	4.0576
439	7.1142	10	10	999	2.3438	-1	1	1.5209
440	7.1142	10	10	0	5.0313	-1	1	3.2875
441	7.1142	10	10	0	6.375	-1	1	1.14
442	7.1142	10	10	0	2.3438	1	1	1.2228
443	7.1142	5	5	999	1	-1	1	2.6746
444	7.1142	5	5	90	3.6875	-1	0	0.97534
445	7.1142	5	5	90	1	-1	0	3.3002
446	7.1142	10	10	90	3.6875	1	1	0.99936
447	7.1142	10	10	90	6.375	1	1	0.9636
448	7.1142	10	10	0	3.6875	-1	0	0.75187
449	7.1142	10	10	0	5.0313	-1	1	1.1283
450	7.1142	10	10	0	3.6875	-1	1	0.69346
451	7.1142	5	5	90	5.0313	-1	1	1.3047
452	7.1142	10	10	0	3.6875	1	1	0.95178
453	7.1142	10	10	999	2.3438	1	1	0.94008
454	7.1142	5	5	999	5.0313	-1	1	0.99889
455	7.1142	10	10	0	6.375	-1	1	1.0812
456	7.1142	5	5	0	6.375	1	1	0.92829
457	7.1142	10	10	999	5.0313	-1	1	1.0106
458	7.1142	5	5	999	6.375	-1	1	0.96353
459	7.1142	10	10	90	5.0313	-1	1	0.95189
460	7.1142	5	5	0	6.375	-1	1	1.3662
461	7.1142	5	5	0	5.0313	1	0	1.3738
462	7.1142	10	10	999	5.0313	1	1	0.96364
463	7.1142	10	10	0	1	-1	1	1.1282
464	7.1142	5	5	90	3.6875	1	1	0.69344
465	7.1142	5	5	999	1	-1	1	5.5799
466	7.1142	5	5	0	5.0313	-1	1	1.1753
467	7.1142	5	5	0	1	-1	1	1.6322
468	7.1142	5	5	0	3.6875	-1	1	1.1635
469	7.1142	5	5	999	1	1	0	1.4174
470	7.1142	5	5	90	5.0313	1	0	0.89345
471	7.1142	5	5	0	2.3438	1	1	1.2342
472	7.1142	5	5	0	3.6875	-1	1	1.3806
473	7.1142	5	5	90	1	-1	1	2.9849
474	7.1142	5	5	0	2.3438	1	0	1.7647
475	7.1142	10	10	90	2.3438	-1	1	0.99891
476	7.1142	10	10	90	3.6875	-1	1	1.187
477	7.1142	10	10	90	6.375	1	1	0.91698
478	7.1142	5	5	0	1	-1	1	3.1826
479	7.1142	5	5	999	2.3438	-1	1	1.3198
480	7.1142	5	5	999	5.0313	-1	1	1.5234
481	7.1142	10	10	90	6.375	1	1	0.88121
482	7.1142	10	10	999	6.375	1	1	0.88127
483	7.1142	5	5	0	6.375	1	1	1.3388
484	7.1142	10	10	999	6.375	-1	1	0.96355
485	7.1142	10	10	0	2.3438	1	1	0.89297
486	7.1142	10	10	0	6.375	1	1	0.92828
487	7.1142	10	10	90	3.6875	-1	1	1.0694
488	7.1142	5	5	999	6.375	-1	0	1.3412
489	7.1142	10	10	0	1	1	1	2.7844
490	7.1142	5	5	0	1	-1	0	1.9001
491	7.1142	10	10	0	1	1	1	0.83422
492	7.1142	5	5	0	3.6875	-1	0	2.0272
493	7.1142	5	5	0	6.375	1	1	0.56373
494	7.1142	10	10	90	5.0313	1	1	0.91657
495	7.1142	10	10	999	2.3438	-1	1	1.0577
496	7.1142	10	10	90	6.375	-1	1	0.92831
497	7.1142	10	10	999	5.0313	1	1	0.92825
498	7.1142	5	5	90	6.375	-1	0	0.77535
499	7.1142	10	10	90	5.0313	1	0	0.57551
500	7.1142	5	5	90	1	1	0	1.3282
501	7.1142	5	5	999	3.6875	-1	1	1.3164
502	7.1142	5	5	999	3.6875	-1	0	1.3577
503	7.1142	10	10	999	5.0313	1	1	0.9283
504	7.1142	10	10	0	6.375	1	1	0.84592
505	7.1142	10	10	0	2.3438	-1	1	0.97542
506	7.1142	5	5	999	5.0313	1	1	1.0342
507	7.1142	5	5	0	1	1	0	2.5314
508	7.1142	10	10	0	5.0313	-1	1	0.88122
509	7.1142	10	10	0	6.375	-1	1	0.95189
510	7.1142	10	10	90	2.3438	1	0	2.6632
511	7.1142	10	10	0	3.6875	1	1	0.94004
512	7.1142	5	5	0	2.3438	1	1	2.6922
513	7.1142	5	5	90	5.0313	-1	1	0.97534
514	7.1142	5	5	999	1	1	1	0.9283
515	7.1142	10	10	90	1	1	1	1.0929
516	7.1142	5	5	90	6.375	-1	1	1.9566
517	7.1142	5	5	0	2.3438	1	1	1.0812
518	7.1142	5	5	90	1	1	1	1.0341
519	7.1142	5	5	999	1	-1	0	0.91653
520	7.1142	10	10	999	2.3438	1	1	1.0695
521	7.1142	5	5	999	1	-1	0	1.9305
522	7.1142	10	10	999	6.375	1	1	1.0576
523	7.1142	10	10	999	5.0313	-1	0	3.7451
524	7.1142	5	5	90	2.3438	-1	0	3.1654
525	7.1142	10	10	90	3.6875	1	1	1.1165
526	7.1142	5	5	90	2.3438	-1	1	1.0576
527	7.1142	10	10	999	6.375	1	1	0.97533
528	7.1142	5	5	0	6.375	-1	0	1.5708
529	7.1142	10	10	90	1	1	1	1.2454
530	7.1142	10	10	0	3.6875	1	1	5.3523
531	7.1142	10	10	999	2.3438	-1	1	0.97534
532	7.1142	5	5	90	2.3438	1	1	4.1052
533	7.1142	5	5	999	3.6875	-1	1	0.89289
534	7.1142	10	10	90	5.0313	1	1	1.0106
535	7.1142	10	10	999	3.6875	1	1	1.2224
536	7.1142	10	10	0	2.3438	1	1	0.97574
537	7.1142	10	10	999	3.6875	-1	1	0.97541
538	7.1142	5	5	0	5.0313	-1	1	1.2224
539	7.1142	5	5	0	5.0313	-1	1	2.3642
540	7.1142	10	10	0	5.0313	1	1	0.89307
541	7.1142	10	10	90	5.0313	1	1	1.0106
542	7.1142	10	10	999	3.6875	-1	1	1.2458
543	7.1142	10	10	90	3.6875	-1	0	0.85812
544	7.1142	5	5	999	6.375	-1	1	2.4238
545	7.1142	5	5	999	6.375	-1	1	1.0929
546	7.1142	10	10	999	3.6875	1	1	0.97536
547	7.1142	5	5	0	3.6875	1	0	1.2693
548	7.1142	5	5	999	2.3438	1	0	1.2104
549	7.1142	10	10	999	2.3438	-1	1	1.3047
550	7.1142	10	10	999	6.375	-1	1	0.86938
551	7.1142	10	10	0	1	1	1	0.90476
552	7.1142	10	10	0	3.6875	1	0	0.89302
553	7.1142	5	5	999	5.0313	-1	1	1.2813
554	7.1142	5	5	999	5.0313	1	0	3.6925
555	7.1142	5	5	0	3.6875	1	0	1.4554
556	7.1142	10	10	0	5.0313	1	1	1.1283
557	7.1142	10	10	0	6.375	-1	1	1.0224
558	7.1142	10	10	999	2.3438	1	1	0.9048
559	7.1142	5	5	0	5.0313	-1	1	2.5041
560	7.1142	10	10	0	2.3438	-1	1	1.1165
561	7.1142	5	5	90	6.375	1	1	2.2582
562	7.1142	5	5	90	6.375	1	0	1.9036
563	7.1142	10	10	0	2.3438	-1	1	0.91653
564	7.1142	5	5	999	2.3438	-1	1	2.6299
565	7.1142	5	5	0	5.0313	1	0	0.86952
566	7.1142	10	10	0	1	1	1	0.97531
567	7.1142	5	5	0	2.3438	1	0	1.0694
568	7.1142	10	10	0	2.3438	1	1	1.4745
569	7.1142	10	10	999	3.6875	-1	1	1.0698
570	7.1142	5	5	999	2.3438	-1	1	3.3675
571	7.1142	10	10	90	1	-1	1	2.3402
572	7.1142	10	10	999	6.375	-1	1	0.85772
573	7.1142	10	10	90	5.0313	-1	1	1.0342
574	7.1142	5	5	0	2.3438	-1	1	0.70483
575	7.1142	5	5	90	3.6875	1	0	1.1283
576	7.1142	5	5	90	3.6875	-1	1	1.7852
577	7.1142	10	10	999	3.6875	1	1	0.95183
578	7.1142	5	5	90	3.6875	1	0	1.9058
579	7.1142	5	5	90	1	-1	0	2.6484
580	7.1142	10	10	999	5.0313	-1	1	0.95189
581	7.1142	10	10	90	6.375	1	1	1.3667
582	7.1142	5	5	999	1	-1	1	3.8833
583	7.1142	10	10	0	6.375	1	1	0.96399
584	7.1142	5	5	90	3.6875	1	0	0.91654
585	7.1142	10	10	0	6.375	1	1	0.95184
586	7.1142	5	5	999	6.375	-1	1	1.093
587	7.1142	5	5	0	5.0313	1	1	4.8831
588	7.1142	5	5	0	1	-1	1	1.1753
589	7.1142	10	10	0	2.3438	1	1	1.2929
590	7.1142	5	5	999	5.0313	-1	1	0.97531
591	7.1142	10	10	0	3.6875	1	1	0.8459
592	7.1142	10	10	90	6.375	1	1	0.89307
593	7.1142	5	5	999	2.3438	1	1	0.99892
594	7.1142	5	5	0	5.0313	1	0	1.6538
595	7.1142	5	5	90	3.6875	1	0	0.77542
596	7.1142	10	10	90	5.0313	1	1	1.0228
597	7.1142	10	10	999	6.375	-1	1	0.92835
598	7.1142	10	10	0	5.0313	-1	1	1.0106
599	7.1142	5	5	0	6.375	1	1	0.98704
600	7.1142	10	10	90	2.3438	-1	1	0.77539
