# Supplementary material for: Temporal Integration of Motion Streaks in Migraine
Source: Vision (Basel). 2018 Jul 13;2(3):27. doi: 10.3390/vision2030027 (PMC6836222; doi:10.3390/vision2030027)
Supplement: Supplementary file 1 [file vision-02-00027-s001.zip › supplementary information/results/resultsObs41/allResponsesObs41.txt]

1	7.1142	10	10	999	6.375	-1	1	1.202
2	7.1142	10	10	0	1	1	1	1.1067
3	7.1142	10	10	0	6.375	-1	1	1.0228
4	7.1142	10	10	999	5.0313	1	1	1.1047
5	7.1142	10	10	999	2.3438	-1	1	1.1517
6	7.1142	5	5	0	6.375	-1	1	1.427
7	7.1142	5	5	999	2.3438	-1	1	1.2577
8	7.1142	10	10	90	5.0313	1	1	1.0342
9	7.1142	5	5	0	1	-1	1	1.8424
10	7.1142	10	10	999	5.0313	-1	1	1.1282
11	7.1142	10	10	0	5.0313	-1	1	1.2459
12	7.1142	5	5	90	5.0313	1	0	1.9563
13	7.1142	10	10	0	2.3438	1	1	1.1047
14	7.1142	10	10	90	5.0313	-1	1	0.90481
15	7.1142	5	5	0	5.0313	1	1	0.99886
16	7.1142	10	10	0	6.375	1	1	0.91659
17	7.1142	10	10	90	5.0313	1	1	0.96359
18	7.1142	10	10	999	3.6875	1	1	0.97536
19	7.1142	10	10	999	2.3438	-1	1	1.0224
20	7.1142	10	10	999	3.6875	1	1	0.96356
21	7.1142	5	5	90	3.6875	-1	1	1.7124
22	7.1142	5	5	90	2.3438	1	0	3.6027
23	7.1142	10	10	90	2.3438	1	1	1.0577
24	7.1142	10	10	90	1	-1	1	1.0577
25	7.1142	10	10	999	5.0313	1	1	1.1047
26	7.1142	10	10	90	6.375	-1	1	1.0106
27	7.1142	10	10	0	5.0313	1	1	1.0459
28	7.1142	10	10	999	2.3438	-1	1	1.2812
29	7.1142	5	5	999	1	1	1	1.0813
30	7.1142	5	5	90	3.6875	-1	1	0.94004
31	7.1142	10	10	999	5.0313	-1	1	0.99891
32	7.1142	10	10	999	2.3438	1	1	1.0576
33	7.1142	5	5	0	6.375	-1	1	1.0459
34	7.1142	10	10	999	2.3438	-1	1	1.1518
35	7.1142	5	5	999	6.375	-1	1	1.1044
36	7.1142	10	10	90	5.0313	-1	1	1.0111
37	7.1142	5	5	0	5.0313	1	1	1.6232
38	7.1142	10	10	90	6.375	1	1	0.9758
39	7.1142	5	5	999	5.0313	1	1	1.2225
40	7.1142	10	10	0	6.375	1	1	0.91695
41	7.1142	5	5	999	3.6875	-1	1	0.94006
42	7.1142	5	5	90	1	-1	0	1.4873
43	7.1142	5	5	0	1	-1	0	1.4369
44	7.1142	5	5	90	3.6875	-1	1	1.1871
45	7.1142	10	10	0	3.6875	-1	1	0.99894
46	7.1142	10	10	0	3.6875	-1	1	1.0107
47	7.1142	5	5	0	2.3438	-1	1	1.7295
48	7.1142	10	10	90	2.3438	1	1	0.88123
49	7.1142	10	10	999	3.6875	1	0	0.96363
50	7.1142	10	10	0	1	-1	1	1.187
51	7.1142	5	5	0	6.375	1	0	1.8229
52	7.1142	5	5	90	3.6875	1	1	1.0107
53	7.1142	5	5	0	1	-1	1	1.4672
54	7.1142	10	10	999	1	1	1	0.97536
55	7.1142	5	5	90	5.0313	-1	1	1.3453
56	7.1142	10	10	999	3.6875	-1	1	0.94052
57	7.1142	5	5	999	6.375	-1	1	1.8453
58	7.1142	10	10	0	3.6875	-1	1	0.9636
59	7.1142	10	10	999	1	-1	1	0.91654
60	7.1142	10	10	999	6.375	-1	1	0.88127
61	7.1142	10	10	0	6.375	-1	1	0.9048
62	7.1142	10	10	90	5.0313	-1	1	0.88126
63	7.1142	10	10	999	5.0313	1	1	0.95183
64	7.1142	5	5	999	2.3438	-1	0	1.5326
65	7.1142	10	10	999	5.0313	-1	1	0.91658
66	7.1142	5	5	999	5.0313	1	1	1.0695
67	7.1142	10	10	999	1	1	1	0.9518
68	7.1142	5	5	90	6.375	1	1	0.9989
69	7.1142	5	5	999	6.375	-1	1	0.86946
70	7.1142	5	5	0	6.375	1	1	0.90474
71	7.1142	10	10	90	3.6875	-1	1	0.9401
72	7.1142	10	10	90	3.6875	-1	1	0.89301
73	7.1142	10	10	0	2.3438	-1	1	0.91653
74	7.1142	5	5	0	1	-1	0	1.0224
75	7.1142	5	5	90	6.375	1	1	0.95185
76	7.1142	10	10	0	2.3438	-1	0	0.9283
77	7.1142	10	10	999	1	1	1	0.94008
78	7.1142	5	5	90	5.0313	1	1	1.0106
79	7.1142	10	10	90	6.375	-1	1	0.89298
80	7.1142	5	5	90	2.3438	-1	1	1.1401
81	7.1142	5	5	90	2.3438	-1	0	1.3513
82	7.1142	10	10	0	2.3438	-1	1	0.99891
83	7.1142	5	5	999	1	-1	1	1.8476
84	7.1142	5	5	0	3.6875	1	1	1.2576
85	7.1142	5	5	90	5.0313	1	0	2.5663
86	7.1142	10	10	0	2.3438	-1	1	0.96351
87	7.1142	10	10	90	5.0313	1	1	0.88126
88	7.1142	10	10	0	1	-1	1	0.90476
89	7.1142	5	5	999	6.375	1	1	0.98713
90	7.1142	5	5	90	2.3438	1	1	1.0459
91	7.1142	5	5	90	2.3438	1	1	1.0224
92	7.1142	10	10	999	3.6875	1	1	0.90475
93	7.1142	5	5	0	2.3438	1	1	1.1635
94	7.1142	5	5	999	3.6875	1	1	1.0578
95	7.1142	10	10	999	1	1	1	0.96356
96	7.1142	5	5	0	1	-1	0	1.2812
97	7.1142	10	10	0	1	-1	1	0.92834
98	7.1142	5	5	0	3.6875	-1	1	1.2341
99	7.1142	10	10	90	1	-1	1	1.0111
100	7.1142	5	5	999	5.0313	-1	1	1.5813
101	7.1142	5	5	0	3.6875	-1	1	0.96361
102	7.1142	5	5	90	2.3438	-1	1	2.024
103	7.1142	10	10	999	6.375	-1	1	1.0224
104	7.1142	5	5	0	5.0313	-1	1	1.1518
105	7.1142	5	5	999	3.6875	-1	1	0.99893
106	7.1142	10	10	0	1	-1	1	1.0224
107	7.1142	5	5	0	6.375	1	1	0.9754
108	7.1142	5	5	90	2.3438	-1	1	1.2693
109	7.1142	5	5	90	6.375	1	1	1.3282
110	7.1142	5	5	0	1	-1	0	1.293
111	7.1142	10	10	999	3.6875	1	1	0.94004
112	7.1142	5	5	999	5.0313	-1	1	1.0459
113	7.1142	5	5	999	5.0313	1	1	1.0577
114	7.1142	10	10	0	6.375	-1	1	0.91656
115	7.1142	5	5	90	2.3438	-1	0	1.3047
116	7.1142	5	5	0	5.0313	1	1	1.3605
117	7.1142	5	5	0	6.375	-1	1	1.0341
118	7.1142	5	5	90	1	-1	0	1.2459
119	7.1142	5	5	0	5.0313	1	1	1.7097
120	7.1142	5	5	90	2.3438	1	1	1.2694
121	7.1142	5	5	90	1	1	0	1.382
122	7.1142	5	5	999	3.6875	-1	0	1.5824
123	7.1142	10	10	90	1	1	1	0.91699
124	7.1142	5	5	0	5.0313	-1	1	1.3966
125	7.1142	10	10	999	2.3438	-1	1	0.90481
126	7.1142	5	5	0	5.0313	1	0	1.2693
127	7.1142	10	10	0	6.375	1	1	0.846
128	7.1142	10	10	0	3.6875	-1	1	1.0224
129	7.1142	5	5	999	2.3438	-1	1	1.1399
130	7.1142	10	10	0	3.6875	-1	1	0.94049
131	7.1142	5	5	90	1	-1	1	1.3611
132	7.1142	10	10	0	3.6875	-1	1	0.90478
133	7.1142	10	10	999	5.0313	1	1	0.96361
134	7.1142	10	10	90	2.3438	-1	1	0.846
135	7.1142	5	5	90	1	1	0	1.1165
136	7.1142	10	10	90	1	1	1	0.97534
137	7.1142	10	10	0	5.0313	1	1	0.88127
138	7.1142	5	5	999	1	-1	0	1.4879
139	7.1142	5	5	0	1	1	1	1.2929
140	7.1142	5	5	90	1	-1	1	1.2816
141	7.1142	5	5	90	5.0313	1	1	0.93993
142	7.1142	5	5	999	1	-1	1	1.4972
143	7.1142	5	5	90	1	-1	1	1.5075
144	7.1142	10	10	90	3.6875	-1	1	1.0459
145	7.1142	5	5	999	5.0313	-1	1	1.0106
146	7.1142	10	10	999	5.0313	-1	1	0.95188
147	7.1142	5	5	0	5.0313	1	1	1.3439
148	7.1142	10	10	999	5.0313	1	1	0.99892
149	7.1142	5	5	0	2.3438	-1	1	1.1283
150	7.1142	5	5	999	3.6875	-1	0	1.5075
151	7.1142	10	10	90	5.0313	-1	0	1.2463
152	7.1142	10	10	90	6.375	-1	1	0.62252
153	7.1142	5	5	999	3.6875	-1	1	1.0224
154	7.1142	5	5	0	3.6875	-1	1	0.98713
155	7.1142	10	10	999	2.3438	1	1	0.86953
156	7.1142	5	5	90	6.375	1	1	1.1871
157	7.1142	5	5	90	5.0313	-1	0	1.1283
158	7.1142	10	10	0	3.6875	-1	1	1.0695
159	7.1142	10	10	0	1	-1	1	0.98711
160	7.1142	10	10	0	1	-1	1	0.9401
161	7.1142	5	5	999	2.3438	-1	1	1.1871
162	7.1142	10	10	999	2.3438	1	1	0.91651
163	7.1142	5	5	90	3.6875	-1	1	1.1396
164	7.1142	10	10	999	6.375	-1	1	0.95232
165	7.1142	5	5	0	6.375	1	1	1.0107
166	7.1142	10	10	999	6.375	1	1	0.88124
167	7.1142	10	10	0	6.375	-1	1	0.91654
168	7.1142	10	10	90	1	1	1	0.91656
169	7.1142	5	5	999	5.0313	1	1	0.96358
170	7.1142	10	10	999	1	1	1	0.95189
171	7.1142	5	5	999	3.6875	1	1	1.1282
172	7.1142	5	5	0	5.0313	1	1	1.1518
173	7.1142	10	10	90	3.6875	-1	1	1.1401
174	7.1142	10	10	90	6.375	-1	1	0.99887
175	7.1142	5	5	90	3.6875	1	1	1.1283
176	7.1142	10	10	0	3.6875	1	1	1.0223
177	7.1142	10	10	90	2.3438	1	1	0.893
178	7.1142	5	5	999	2.3438	1	1	0.97536
179	7.1142	10	10	90	1	-1	1	0.94008
180	7.1142	5	5	0	2.3438	1	1	1.1048
181	7.1142	5	5	90	3.6875	-1	1	1.0695
182	7.1142	5	5	999	2.3438	-1	1	1.1165
183	7.1142	5	5	0	6.375	1	1	1.0224
184	7.1142	10	10	90	6.375	1	1	0.96357
185	7.1142	10	10	90	6.375	1	1	0.93999
186	7.1142	5	5	999	3.6875	-1	1	1.1518
187	7.1142	5	5	999	3.6875	1	1	1.093
188	7.1142	5	5	90	2.3438	1	1	1.6465
189	7.1142	10	10	0	3.6875	1	1	1.0228
190	7.1142	5	5	90	3.6875	1	1	1.1632
191	7.1142	5	5	999	2.3438	-1	0	1.4609
192	7.1142	5	5	999	2.3438	-1	0	1.14
193	7.1142	10	10	90	1	1	1	0.90521
194	7.1142	10	10	0	5.0313	1	1	0.91656
195	7.1142	5	5	999	6.375	1	1	0.98715
196	7.1142	10	10	0	2.3438	-1	1	0.96361
197	7.1142	10	10	0	2.3438	1	1	0.9871
198	7.1142	10	10	0	1	1	1	0.91649
199	7.1142	5	5	90	2.3438	-1	0	2.528
200	7.1142	10	10	999	3.6875	1	1	1.0812
201	7.1142	10	10	0	5.0313	-1	1	0.893
202	7.1142	5	5	90	6.375	1	1	1.1283
203	7.1142	10	10	999	6.375	-1	1	0.99897
204	7.1142	10	10	0	6.375	-1	1	1.1048
205	7.1142	10	10	90	1	1	1	1.1754
206	7.1142	10	10	0	1	1	0	1.2459
207	7.1142	10	10	90	3.6875	-1	1	0.94003
208	7.1142	10	10	999	1	-1	1	0.92828
209	7.1142	5	5	90	6.375	-1	1	4.4647
210	7.1142	10	10	999	3.6875	1	1	1.2341
211	7.1142	5	5	999	3.6875	1	0	1.4104
212	7.1142	10	10	0	3.6875	-1	1	1.1636
213	7.1142	10	10	999	3.6875	-1	1	1.1874
214	7.1142	5	5	0	3.6875	-1	0	3.0873
215	7.1142	10	10	0	2.3438	-1	1	1.0106
216	7.1142	5	5	0	5.0313	1	0	2.7539
217	7.1142	5	5	999	1	-1	0	2.9029
218	7.1142	5	5	0	3.6875	-1	1	1.4133
219	7.1142	10	10	999	3.6875	1	1	1.0342
220	7.1142	10	10	90	1	1	1	1.0224
221	7.1142	10	10	999	1	-1	1	0.9165
222	7.1142	5	5	999	1	-1	0	1.1048
223	7.1142	10	10	999	6.375	1	1	0.96362
224	7.1142	5	5	90	3.6875	1	0	2.1281
225	7.1142	5	5	90	2.3438	-1	0	0.95183
226	7.1142	5	5	90	6.375	1	0	1.1164
227	7.1142	10	10	999	1	-1	1	1.1753
228	7.1142	5	5	0	6.375	1	0	2.2579
229	7.1142	5	5	0	5.0313	1	0	1.3395
230	7.1142	5	5	90	5.0313	1	0	1.9262
231	7.1142	5	5	90	1	1	0	1.2811
232	7.1142	5	5	999	6.375	1	1	1.46
233	7.1142	10	10	90	6.375	-1	1	0.98715
234	7.1142	5	5	999	2.3438	-1	0	1.5902
235	7.1142	5	5	999	6.375	1	1	1.1165
236	7.1142	10	10	0	5.0313	1	1	0.95184
237	7.1142	10	10	999	3.6875	1	1	0.95184
238	7.1142	10	10	0	2.3438	1	1	0.94004
239	7.1142	5	5	999	2.3438	-1	0	1.7055
240	7.1142	5	5	999	5.0313	-1	0	1.4891
241	7.1142	10	10	0	3.6875	-1	1	1.0342
242	7.1142	10	10	0	2.3438	1	1	0.94006
243	7.1142	5	5	999	2.3438	-1	0	1.384
244	7.1142	5	5	999	5.0313	1	1	0.96399
245	7.1142	5	5	999	6.375	1	1	0.95185
246	7.1142	10	10	90	1	-1	1	0.893
247	7.1142	10	10	999	6.375	-1	0	0.85775
248	7.1142	10	10	0	5.0313	1	1	0.9166
249	7.1142	5	5	90	6.375	-1	0	1.6112
250	7.1142	5	5	0	3.6875	-1	1	1.2811
251	7.1142	10	10	90	2.3438	1	1	0.92878
252	7.1142	10	10	999	3.6875	-1	1	0.9871
253	7.1142	5	5	0	5.0313	-1	1	1.0106
254	7.1142	10	10	90	5.0313	-1	1	1.0576
255	7.1142	10	10	999	5.0313	1	1	0.94002
256	7.1142	5	5	0	6.375	-1	0	1.2342
257	7.1142	10	10	90	3.6875	-1	1	0.88135
258	7.1142	5	5	90	6.375	-1	1	1.0812
259	7.1142	10	10	0	5.0313	1	1	0.89297
260	7.1142	5	5	999	2.3438	1	0	1.91
261	7.1142	5	5	0	3.6875	1	1	3.6084
262	7.1142	10	10	90	1	-1	1	0.92828
263	7.1142	10	10	999	2.3438	1	1	0.89302
264	7.1142	5	5	999	1	-1	0	1.3164
265	7.1142	5	5	90	5.0313	1	1	1.1515
266	7.1142	5	5	90	5.0313	-1	1	0.98752
267	7.1142	5	5	999	3.6875	-1	0	1.14
268	7.1142	10	10	999	6.375	1	1	0.9283
269	7.1142	10	10	90	1	-1	1	0.95181
270	7.1142	10	10	90	2.3438	-1	1	0.94007
271	7.1142	5	5	999	5.0313	-1	1	1.0342
272	7.1142	5	5	90	6.375	-1	1	0.92831
273	7.1142	10	10	0	5.0313	-1	1	0.88128
274	7.1142	5	5	0	6.375	-1	1	1.1871
275	7.1142	5	5	0	6.375	1	1	1.0812
276	7.1142	5	5	0	6.375	-1	1	0.97539
277	7.1142	5	5	90	6.375	-1	0	1.1518
278	7.1142	10	10	999	2.3438	1	1	0.9518
279	7.1142	10	10	90	5.0313	1	1	0.85774
280	7.1142	5	5	90	5.0313	-1	1	1.1397
281	7.1142	10	10	90	6.375	-1	1	0.91692
282	7.1142	10	10	90	3.6875	1	1	0.9165
283	7.1142	10	10	999	6.375	1	1	0.91661
284	7.1142	5	5	0	3.6875	-1	0	1.4305
285	7.1142	10	10	999	5.0313	1	0	0.85777
286	7.1142	10	10	999	2.3438	-1	0	0.89298
287	7.1142	10	10	0	5.0313	1	1	0.89301
288	7.1142	5	5	0	5.0313	-1	1	2.0306
289	7.1142	5	5	0	3.6875	1	1	0.95226
290	7.1142	10	10	0	2.3438	1	1	0.88125
291	7.1142	10	10	999	3.6875	1	1	0.92829
292	7.1142	10	10	0	5.0313	1	1	0.86956
293	7.1142	5	5	999	3.6875	-1	0	2.2306
294	7.1142	10	10	90	2.3438	-1	1	0.8808
295	7.1142	10	10	90	5.0313	-1	1	0.84603
296	7.1142	5	5	90	1	1	0	1.7943
297	7.1142	5	5	0	1	-1	1	1.2929
298	7.1142	10	10	90	2.3438	1	1	0.83465
299	7.1142	10	10	0	5.0313	1	1	0.86948
300	7.1142	10	10	0	3.6875	-1	1	0.96355
301	7.1142	5	5	999	5.0313	-1	1	1.1165
302	7.1142	5	5	999	1	-1	1	1.1522
303	7.1142	10	10	90	1	-1	1	1.1404
304	7.1142	5	5	90	1	-1	0	1.4616
305	7.1142	10	10	0	6.375	-1	1	0.89347
306	7.1142	5	5	999	2.3438	1	1	1.1283
307	7.1142	5	5	0	2.3438	1	0	1.1165
308	7.1142	10	10	0	6.375	-1	1	0.91657
309	7.1142	5	5	999	2.3438	1	1	0.98714
310	7.1142	10	10	0	3.6875	-1	1	0.89302
311	7.1142	10	10	90	1	-1	1	1.046
312	7.1142	10	10	0	1	-1	1	0.84601
313	7.1142	10	10	999	5.0313	1	1	0.86954
314	7.1142	5	5	0	6.375	1	1	0.86943
315	7.1142	10	10	90	5.0313	-1	1	0.88132
316	7.1142	10	10	90	1	1	1	0.96359
317	7.1142	10	10	0	3.6875	1	1	0.88126
318	7.1142	10	10	90	2.3438	-1	1	0.85775
319	7.1142	5	5	999	5.0313	1	1	0.91655
320	7.1142	10	10	999	1	-1	1	1.0106
321	7.1142	10	10	999	2.3438	1	1	0.86944
322	7.1142	5	5	90	6.375	1	0	0.95186
323	7.1142	5	5	0	3.6875	1	1	0.99887
324	7.1142	5	5	90	1	1	0	0.7166
325	7.1142	5	5	999	3.6875	-1	1	1.3211
326	7.1142	10	10	90	3.6875	1	1	0.85771
327	7.1142	10	10	999	5.0313	-1	1	0.86952
328	7.1142	10	10	90	1	-1	1	0.89305
329	7.1142	10	10	90	2.3438	-1	0	0.91659
330	7.1142	5	5	0	1	-1	1	1.3717
331	7.1142	5	5	999	3.6875	-1	1	1.0581
332	7.1142	5	5	0	2.3438	-1	1	1.1635
333	7.1142	5	5	90	2.3438	-1	1	1.1287
334	7.1142	5	5	999	6.375	-1	0	1.3537
335	7.1142	5	5	90	3.6875	-1	0	0.98708
336	7.1142	5	5	0	2.3438	-1	1	0.98716
337	7.1142	10	10	999	2.3438	1	1	0.96358
338	7.1142	10	10	90	2.3438	-1	1	0.94003
339	7.1142	5	5	90	3.6875	-1	1	0.9283
340	7.1142	10	10	999	3.6875	-1	1	0.89306
341	7.1142	10	10	0	2.3438	1	1	0.91648
342	7.1142	10	10	999	6.375	-1	1	0.84598
343	7.1142	10	10	0	3.6875	1	1	0.89301
344	7.1142	5	5	0	1	1	1	1.3282
345	7.1142	5	5	90	2.3438	-1	1	1.211
346	7.1142	10	10	0	6.375	1	1	0.89351
347	7.1142	5	5	0	3.6875	1	1	1.2811
348	7.1142	10	10	0	5.0313	-1	1	0.92824
349	7.1142	10	10	0	1	-1	1	1.0694
350	7.1142	5	5	90	1	1	1	1.0224
351	7.1142	5	5	0	5.0313	-1	0	1.2811
352	7.1142	10	10	0	2.3438	-1	1	1.1163
353	7.1142	10	10	0	1	-1	1	0.90519
354	7.1142	10	10	0	3.6875	-1	1	0.90481
355	7.1142	10	10	0	1	1	1	0.92832
356	7.1142	5	5	999	1	1	1	1.4271
357	7.1142	10	10	90	5.0313	1	1	0.94052
358	7.1142	10	10	0	3.6875	1	1	0.99893
359	7.1142	5	5	999	1	1	0	1.4365
360	7.1142	10	10	0	2.3438	-1	1	0.88123
361	7.1142	5	5	90	2.3438	-1	1	1.3047
362	7.1142	10	10	0	2.3438	1	1	0.9871
363	7.1142	5	5	0	1	1	1	1.1636
364	7.1142	5	5	0	2.3438	1	0	1.3046
365	7.1142	5	5	0	6.375	-1	1	1.1052
366	7.1142	5	5	90	2.3438	-1	0	1.421
367	7.1142	10	10	0	5.0313	1	1	0.8577
368	7.1142	5	5	90	6.375	1	1	1.4347
369	7.1142	5	5	999	6.375	-1	1	0.99886
370	7.1142	5	5	999	1	-1	0	1.4179
371	7.1142	10	10	90	6.375	1	1	0.79894
372	7.1142	10	10	0	2.3438	1	1	0.95177
373	7.1142	10	10	999	2.3438	-1	1	0.92835
374	7.1142	10	10	0	6.375	1	0	0.86952
375	7.1142	5	5	90	1	1	0	1.6028
376	7.1142	10	10	90	2.3438	-1	1	0.9165
377	7.1142	10	10	90	5.0313	1	1	0.94009
378	7.1142	10	10	90	2.3438	1	1	0.88126
379	7.1142	10	10	90	2.3438	-1	1	1.0459
380	7.1142	5	5	0	1	1	1	1.5433
381	7.1142	5	5	0	2.3438	1	1	1.6549
382	7.1142	5	5	999	3.6875	-1	1	1.1871
383	7.1142	10	10	0	3.6875	1	1	0.96359
384	7.1142	5	5	90	5.0313	-1	0	1.6758
385	7.1142	5	5	90	5.0313	1	0	1.0929
386	7.1142	5	5	90	6.375	-1	1	1.1047
387	7.1142	10	10	999	6.375	-1	0	0.85775
388	7.1142	10	10	999	3.6875	-1	1	0.91656
389	7.1142	10	10	90	5.0313	1	1	0.90481
390	7.1142	5	5	999	3.6875	1	1	1.6673
391	7.1142	10	10	90	6.375	1	1	0.92878
392	7.1142	5	5	0	6.375	-1	1	1.1047
393	7.1142	5	5	90	6.375	-1	0	0.96405
394	7.1142	10	10	0	6.375	-1	1	0.95183
395	7.1142	10	10	999	6.375	1	1	0.94001
396	7.1142	5	5	0	2.3438	-1	0	1.0224
397	7.1142	10	10	999	1	1	1	0.98709
398	7.1142	10	10	0	2.3438	1	1	0.85768
399	7.1142	5	5	90	2.3438	1	1	0.99891
400	7.1142	5	5	90	2.3438	1	1	1.0578
401	7.1142	5	5	999	2.3438	1	1	1.0577
402	7.1142	5	5	0	1	-1	1	0.96358
403	7.1142	10	10	0	1	1	1	0.78715
404	7.1142	10	10	90	3.6875	1	1	0.9401
405	7.1142	10	10	0	6.375	-1	1	0.95182
406	7.1142	5	5	90	2.3438	-1	0	1.3686
407	7.1142	5	5	999	1	1	1	1.3694
408	7.1142	5	5	90	5.0313	-1	0	1.0224
409	7.1142	10	10	90	1	1	0	0.98714
410	7.1142	10	10	0	1	1	1	0.95183
411	7.1142	5	5	999	6.375	1	1	1.0224
412	7.1142	5	5	90	1	-1	0	1.0459
413	7.1142	5	5	0	3.6875	-1	0	1.2812
414	7.1142	10	10	999	1	-1	1	0.98713
415	7.1142	5	5	999	1	1	0	1.683
416	7.1142	5	5	0	5.0313	1	0	2.1729
417	7.1142	5	5	0	1	-1	0	1.5209
418	7.1142	5	5	999	2.3438	1	1	1.0342
419	7.1142	10	10	999	1	-1	1	1.0577
420	7.1142	5	5	0	3.6875	1	1	0.88129
421	7.1142	10	10	0	1	-1	1	0.95182
422	7.1142	10	10	90	2.3438	1	1	0.89305
423	7.1142	5	5	0	2.3438	1	0	1.703
424	7.1142	5	5	999	5.0313	1	1	1.046
425	7.1142	10	10	90	6.375	1	1	0.99886
426	7.1142	5	5	999	1	-1	0	1.5292
427	7.1142	5	5	90	3.6875	1	0	1.1522
428	7.1142	10	10	999	3.6875	-1	1	0.99887
429	7.1142	5	5	0	1	-1	0	1.0459
430	7.1142	10	10	0	6.375	-1	1	1.0106
431	7.1142	5	5	999	3.6875	1	1	1.0812
432	7.1142	5	5	999	1	1	1	1.7499
433	7.1142	5	5	999	1	1	1	0.88127
434	7.1142	10	10	90	2.3438	1	1	0.89306
435	7.1142	5	5	999	5.0313	1	1	1.0342
436	7.1142	5	5	90	5.0313	1	1	1.0695
437	7.1142	10	10	999	2.3438	1	1	0.90478
438	7.1142	10	10	0	3.6875	-1	1	0.94006
439	7.1142	10	10	90	6.375	1	1	0.846
440	7.1142	10	10	90	3.6875	-1	1	0.86942
441	7.1142	5	5	999	2.3438	1	1	1.1164
442	7.1142	5	5	999	1	1	1	1.1283
443	7.1142	5	5	999	6.375	1	1	1.0224
444	7.1142	5	5	90	3.6875	-1	0	1.4326
445	7.1142	5	5	90	5.0313	1	1	0.92831
446	7.1142	10	10	90	5.0313	1	1	1.0695
447	7.1142	5	5	90	5.0313	-1	1	1.0577
448	7.1142	10	10	999	3.6875	-1	1	0.91652
449	7.1142	10	10	0	5.0313	-1	1	0.90479
450	7.1142	10	10	999	5.0313	-1	1	0.8695
451	7.1142	10	10	0	5.0313	-1	1	0.8577
452	7.1142	10	10	90	3.6875	1	1	0.92828
453	7.1142	5	5	90	6.375	1	1	0.96356
454	7.1142	10	10	999	1	-1	1	1.0342
455	7.1142	5	5	999	6.375	1	1	0.97539
456	7.1142	5	5	0	3.6875	1	1	1.1047
457	7.1142	5	5	999	5.0313	1	1	0.99931
458	7.1142	5	5	90	2.3438	1	0	1.0577
459	7.1142	5	5	999	2.3438	-1	1	0.99888
460	7.1142	5	5	0	2.3438	-1	0	0.72839
461	7.1142	5	5	0	1	1	1	0.76361
462	7.1142	5	5	999	3.6875	1	0	0.96359
463	7.1142	5	5	90	1	-1	1	0.83424
464	7.1142	10	10	90	3.6875	1	1	0.97535
465	7.1142	5	5	999	5.0313	1	1	0.9518
466	7.1142	10	10	999	1	1	1	0.98706
467	7.1142	10	10	0	6.375	1	1	0.88125
468	7.1142	5	5	0	5.0313	1	1	0.99888
469	7.1142	5	5	0	6.375	1	0	1.3613
470	7.1142	10	10	90	3.6875	-1	1	0.99882
471	7.1142	5	5	90	1	1	1	1.0812
472	7.1142	10	10	0	5.0313	-1	1	0.89303
473	7.1142	10	10	999	6.375	-1	1	0.8813
474	7.1142	10	10	0	6.375	-1	1	0.92825
475	7.1142	10	10	0	2.3438	-1	1	0.91655
476	7.1142	10	10	90	3.6875	-1	1	0.94006
477	7.1142	5	5	999	6.375	1	1	1.3046
478	7.1142	10	10	0	6.375	1	1	0.89302
479	7.1142	5	5	999	5.0313	-1	1	1.1636
480	7.1142	5	5	999	5.0313	1	1	0.96357
481	7.1142	10	10	90	6.375	1	1	0.97538
482	7.1142	5	5	90	3.6875	1	0	1.1636
483	7.1142	10	10	90	1	-1	0	0.94011
484	7.1142	10	10	0	2.3438	1	1	0.89305
485	7.1142	10	10	90	2.3438	1	1	0.94008
486	7.1142	5	5	90	1	1	1	1.2106
487	7.1142	10	10	999	5.0313	1	1	0.92875
488	7.1142	10	10	999	1	1	1	0.92837
489	7.1142	10	10	999	6.375	1	1	0.89301
490	7.1142	10	10	999	3.6875	-1	1	0.94007
491	7.1142	10	10	0	5.0313	-1	1	0.85778
492	7.1142	10	10	999	2.3438	-1	1	0.86947
493	7.1142	5	5	90	1	1	0	1.1749
494	7.1142	5	5	0	2.3438	-1	0	0.96348
495	7.1142	10	10	0	1	-1	1	0.91658
496	7.1142	5	5	0	1	1	0	1.1635
497	7.1142	5	5	0	2.3438	-1	0	1.0106
498	7.1142	5	5	0	2.3438	-1	1	0.97537
499	7.1142	10	10	999	5.0313	1	1	1.0107
500	7.1142	10	10	999	2.3438	-1	1	0.99888
501	7.1142	10	10	90	6.375	1	1	0.85778
502	7.1142	5	5	90	5.0313	-1	1	1.0224
503	7.1142	5	5	0	6.375	1	1	0.94007
504	7.1142	5	5	90	6.375	-1	1	1.0106
505	7.1142	5	5	999	6.375	-1	1	1.093
506	7.1142	5	5	90	3.6875	1	1	1.0341
507	7.1142	5	5	999	1	1	0	1.2224
508	7.1142	10	10	90	6.375	-1	1	0.90477
509	7.1142	5	5	0	2.3438	1	0	1.0459
510	7.1142	10	10	90	2.3438	1	1	0.89301
511	7.1142	5	5	999	5.0313	1	1	1.0459
512	7.1142	10	10	999	2.3438	1	1	0.94008
513	7.1142	10	10	999	3.6875	1	1	0.85771
514	7.1142	10	10	90	6.375	1	1	0.82247
515	7.1142	10	10	90	5.0313	1	1	0.84592
516	7.1142	10	10	999	5.0313	-1	1	0.91655
517	7.1142	10	10	90	1	1	1	0.83415
518	7.1142	5	5	999	3.6875	1	1	1.0342
519	7.1142	5	5	90	3.6875	-1	0	1.0107
520	7.1142	5	5	0	5.0313	1	0	0.96358
521	7.1142	10	10	90	5.0313	1	1	0.99891
522	7.1142	5	5	999	2.3438	-1	1	1.2341
523	7.1142	5	5	90	5.0313	-1	1	0.99934
524	7.1142	10	10	0	3.6875	1	1	0.893
525	7.1142	5	5	999	3.6875	-1	1	1.1283
526	7.1142	5	5	999	6.375	1	0	0.75187
527	7.1142	10	10	999	6.375	-1	1	0.90473
528	7.1142	10	10	90	3.6875	-1	1	0.92831
529	7.1142	5	5	0	3.6875	-1	0	0.97533
530	7.1142	10	10	999	6.375	-1	1	0.8813
531	7.1142	5	5	0	3.6875	-1	0	0.97538
532	7.1142	10	10	0	6.375	1	1	0.91655
533	7.1142	5	5	0	6.375	1	1	1.0341
534	7.1142	5	5	0	6.375	-1	1	0.85776
535	7.1142	10	10	999	6.375	-1	1	0.88124
536	7.1142	10	10	0	5.0313	1	1	0.85776
537	7.1142	10	10	0	1	-1	1	0.92831
538	7.1142	10	10	90	3.6875	1	1	0.86936
539	7.1142	5	5	999	6.375	1	1	1.0577
540	7.1142	10	10	999	1	-1	1	0.89303
541	7.1142	10	10	90	5.0313	1	1	0.83419
542	7.1142	5	5	0	1	1	1	1.0929
543	7.1142	5	5	999	6.375	1	1	0.95185
544	7.1142	5	5	999	2.3438	-1	0	1.0812
545	7.1142	10	10	999	6.375	-1	1	0.89302
546	7.1142	10	10	999	1	1	1	0.90478
547	7.1142	5	5	0	5.0313	1	1	0.94004
548	7.1142	5	5	90	5.0313	-1	1	0.86946
549	7.1142	10	10	90	6.375	-1	1	0.83423
550	7.1142	10	10	90	3.6875	-1	1	0.90479
551	7.1142	5	5	90	3.6875	1	0	1.0577
552	7.1142	5	5	90	3.6875	-1	0	1.0694
553	7.1142	10	10	90	6.375	1	1	0.97535
554	7.1142	5	5	999	1	1	1	1.3914
555	7.1142	5	5	0	2.3438	-1	1	1.1992
556	7.1142	10	10	999	6.375	-1	1	1.0224
557	7.1142	5	5	999	6.375	1	1	1.6505
558	7.1142	10	10	90	3.6875	-1	1	0.94006
559	7.1142	5	5	999	5.0313	1	1	1.4039
560	7.1142	10	10	0	1	1	1	1.0106
561	7.1142	5	5	999	6.375	1	1	0.98712
562	7.1142	10	10	999	5.0313	-1	1	1.1164
563	7.1142	10	10	90	2.3438	1	1	0.89343
564	7.1142	5	5	90	5.0313	-1	1	1.4228
565	7.1142	10	10	0	1	1	0	1.14
566	7.1142	10	10	90	3.6875	1	1	0.85775
567	7.1142	10	10	0	5.0313	-1	1	0.90484
568	7.1142	5	5	90	6.375	1	1	1.2106
569	7.1142	10	10	999	5.0313	1	1	0.95177
570	7.1142	10	10	999	2.3438	1	1	0.89306
571	7.1142	10	10	999	1	1	1	0.90477
572	7.1142	5	5	0	2.3438	-1	0	1.1753
573	7.1142	5	5	90	1	-1	1	1.2225
574	7.1142	5	5	90	1	1	0	1.1753
575	7.1142	10	10	0	2.3438	-1	0	0.78712
576	7.1142	10	10	90	6.375	-1	1	0.83415
577	7.1142	5	5	0	5.0313	-1	1	1.1518
578	7.1142	10	10	999	2.3438	-1	1	0.91656
579	7.1142	10	10	90	5.0313	-1	1	0.92874
580	7.1142	5	5	0	1	1	1	1.1165
581	7.1142	5	5	0	2.3438	1	0	0.94047
582	7.1142	10	10	90	5.0313	1	1	0.88121
583	7.1142	5	5	90	3.6875	-1	1	0.92834
584	7.1142	5	5	90	6.375	1	0	0.99881
585	7.1142	10	10	999	3.6875	-1	1	0.96358
586	7.1142	5	5	90	6.375	1	1	1.1871
587	7.1142	5	5	0	5.0313	1	1	1.1517
588	7.1142	5	5	0	3.6875	1	0	0.94008
589	7.1142	10	10	90	1	-1	1	0.89298
590	7.1142	5	5	0	3.6875	-1	1	1.0578
591	7.1142	5	5	0	2.3438	-1	0	1.0224
592	7.1142	5	5	90	3.6875	-1	1	1.1165
593	7.1142	10	10	90	2.3438	1	1	0.96363
594	7.1142	5	5	999	1	1	0	1.093
595	7.1142	10	10	999	1	-1	1	1.093
596	7.1142	10	10	90	3.6875	-1	1	0.95184
597	7.1142	10	10	999	5.0313	-1	1	0.89305
598	7.1142	5	5	0	3.6875	1	0	1.2106
599	7.1142	10	10	0	6.375	-1	1	0.97516
600	7.1142	5	5	0	1	-1	1	1.1635
