# Supplementary material for: Temporal Integration of Motion Streaks in Migraine
Source: Vision (Basel). 2018 Jul 13;2(3):27. doi: 10.3390/vision2030027 (PMC6836222; doi:10.3390/vision2030027)
Supplement: Supplementary file 1 [file vision-02-00027-s001.zip › supplementary information/results/resultsObs42/allResponsesObs42.txt]

1	7.1142	5	5	0	1	1	0	4.5587
2	7.1142	5	5	90	1	-1	0	2.2102
3	7.1142	5	5	90	6.375	-1	1	1.7906
4	7.1142	5	5	0	6.375	1	1	1.7145
5	7.1142	5	5	0	3.6875	1	0	1.5968
6	7.1142	10	10	0	6.375	-1	1	1.7489
7	7.1142	10	10	999	2.3438	1	1	1.34
8	7.1142	5	5	999	5.0313	-1	1	1.1518
9	7.1142	10	10	0	1	1	1	1.1063
10	7.1142	5	5	0	6.375	1	0	1.802
11	7.1142	5	5	90	5.0313	1	0	1.7022
12	7.1142	10	10	90	5.0313	1	1	1.7126
13	7.1142	5	5	90	2.3438	-1	1	1.8267
14	7.1142	5	5	999	5.0313	-1	0	1.7203
15	7.1142	10	10	0	5.0313	1	1	1.8549
16	7.1142	5	5	90	6.375	-1	1	1.744
17	7.1142	5	5	999	5.0313	1	1	1.6684
18	7.1142	5	5	0	5.0313	-1	1	1.7177
19	7.1142	5	5	0	3.6875	-1	0	1.6402
20	7.1142	5	5	0	5.0313	-1	1	2.0171
21	7.1142	10	10	90	3.6875	-1	1	1.8295
22	7.1142	10	10	90	2.3438	-1	1	1.8343
23	7.1142	5	5	999	2.3438	1	1	1.6405
24	7.1142	5	5	999	1	-1	0	2.0904
25	7.1142	5	5	0	6.375	1	1	1.7884
26	7.1142	5	5	999	6.375	-1	1	1.6935
27	7.1142	5	5	90	5.0313	1	1	1.7193
28	7.1142	5	5	0	3.6875	-1	0	1.9861
29	7.1142	10	10	999	1	1	1	1.8588
30	7.1142	10	10	90	3.6875	1	1	1.9361
31	7.1142	5	5	0	6.375	-1	1	1.8392
32	7.1142	5	5	0	3.6875	1	1	1.7721
33	7.1142	10	10	0	6.375	-1	1	1.8277
34	7.1142	5	5	0	3.6875	1	1	1.8681
35	7.1142	10	10	999	6.375	1	1	1.8187
36	7.1142	5	5	999	5.0313	-1	1	1.4005
37	7.1142	10	10	0	5.0313	-1	1	1.0224
38	7.1142	5	5	999	6.375	1	1	1.0106
39	7.1142	10	10	999	5.0313	1	1	0.95184
40	7.1142	5	5	90	6.375	-1	1	1.1048
41	7.1142	10	10	999	3.6875	1	1	1.0812
42	7.1142	10	10	90	1	1	1	0.96362
43	7.1142	10	10	0	1	1	1	0.99889
44	7.1142	10	10	90	3.6875	1	1	0.92829
45	7.1142	5	5	90	3.6875	1	1	1.0929
46	7.1142	5	5	90	3.6875	1	1	1.2341
47	7.1142	10	10	0	2.3438	1	1	1.0347
48	7.1142	5	5	999	2.3438	-1	1	1.4851
49	7.1142	5	5	0	5.0313	-1	0	1.6313
50	7.1142	5	5	90	1	1	0	1.6678
51	7.1142	10	10	0	6.375	-1	1	1.1285
52	7.1142	10	10	90	3.6875	1	1	1.0346
53	7.1142	10	10	0	1	1	1	0.95182
54	7.1142	5	5	0	2.3438	-1	1	1.4916
55	7.1142	10	10	90	5.0313	-1	1	1.1165
56	7.1142	5	5	0	5.0313	-1	1	1.2223
57	7.1142	10	10	999	6.375	1	1	1.1048
58	7.1142	5	5	90	3.6875	-1	1	1.5393
59	7.1142	5	5	0	2.3438	-1	1	1.2577
60	7.1142	5	5	0	1	1	1	1.1636
61	7.1142	5	5	90	6.375	1	1	0.97532
62	7.1142	5	5	999	5.0313	-1	1	1.0342
63	7.1142	5	5	0	6.375	-1	0	1.7997
64	7.1142	10	10	999	2.3438	-1	1	1.1405
65	7.1142	5	5	0	6.375	1	1	1.1165
66	7.1142	10	10	999	5.0313	-1	1	0.86947
67	7.1142	5	5	0	2.3438	-1	1	1.5444
68	7.1142	10	10	90	6.375	-1	1	0.96364
69	7.1142	10	10	999	6.375	-1	1	0.86947
70	7.1142	10	10	0	6.375	1	1	0.89306
71	7.1142	5	5	999	3.6875	-1	1	1.52
72	7.1142	5	5	999	3.6875	1	1	0.97538
73	7.1142	5	5	90	2.3438	-1	0	1.7354
74	7.1142	10	10	0	1	-1	1	0.92871
75	7.1142	10	10	90	6.375	-1	1	0.9989
76	7.1142	5	5	90	2.3438	-1	1	1.5846
77	7.1142	5	5	0	2.3438	1	1	1.6523
78	7.1142	10	10	90	5.0313	-1	1	1.0224
79	7.1142	5	5	999	6.375	1	1	1.1165
80	7.1142	10	10	90	2.3438	-1	1	0.89302
81	7.1142	10	10	90	2.3438	-1	1	0.90481
82	7.1142	5	5	90	2.3438	1	1	1.7933
83	7.1142	10	10	999	1	-1	1	0.94008
84	7.1142	10	10	0	3.6875	-1	1	0.91652
85	7.1142	10	10	90	5.0313	-1	1	0.96357
86	7.1142	5	5	90	2.3438	1	1	1.1988
87	7.1142	5	5	999	5.0313	1	1	1.0229
88	7.1142	5	5	90	1	-1	1	1.7288
89	7.1142	10	10	999	6.375	-1	1	0.88127
90	7.1142	10	10	90	2.3438	-1	1	0.94009
91	7.1142	10	10	90	2.3438	1	1	0.89302
92	7.1142	5	5	0	5.0313	-1	1	1.2101
93	7.1142	10	10	0	2.3438	-1	1	0.91689
94	7.1142	10	10	999	3.6875	1	1	0.88125
95	7.1142	5	5	0	2.3438	1	0	1.828
96	7.1142	10	10	0	1	1	1	0.98712
97	7.1142	5	5	90	1	1	1	1.4081
98	7.1142	10	10	0	3.6875	1	1	1.0459
99	7.1142	5	5	999	1	-1	1	1.8221
100	7.1142	10	10	999	5.0313	1	1	0.95184
101	7.1142	10	10	0	3.6875	1	1	0.90475
102	7.1142	10	10	90	2.3438	-1	1	1.093
103	7.1142	5	5	0	1	-1	1	1.8548
104	7.1142	10	10	0	5.0313	1	1	1.0459
105	7.1142	10	10	999	3.6875	-1	1	0.98715
106	7.1142	5	5	90	1	-1	1	1.7017
107	7.1142	10	10	0	6.375	-1	1	0.95184
108	7.1142	10	10	90	2.3438	-1	1	1.0341
109	7.1142	10	10	90	6.375	-1	1	0.85775
110	7.1142	10	10	0	1	-1	1	0.89306
111	7.1142	5	5	0	5.0313	1	1	1.7625
112	7.1142	10	10	999	5.0313	-1	1	0.92834
113	7.1142	10	10	999	5.0313	-1	1	0.90482
114	7.1142	5	5	90	6.375	-1	1	0.8812
115	7.1142	10	10	90	2.3438	1	1	0.97535
116	7.1142	10	10	0	5.0313	1	1	0.92833
117	7.1142	10	10	0	6.375	-1	1	0.89299
118	7.1142	10	10	90	1	1	1	0.92836
119	7.1142	10	10	0	5.0313	-1	1	0.79896
120	7.1142	10	10	90	2.3438	1	1	0.83417
121	7.1142	10	10	90	1	1	1	0.97537
122	7.1142	10	10	999	3.6875	1	1	0.84597
123	7.1142	5	5	999	1	1	0	1.7272
124	7.1142	10	10	0	5.0313	-1	1	0.89298
125	7.1142	5	5	0	3.6875	-1	1	2.2397
126	7.1142	10	10	0	5.0313	1	1	0.88126
127	7.1142	5	5	90	6.375	-1	1	0.95184
128	7.1142	5	5	90	3.6875	1	1	0.99887
129	7.1142	10	10	999	2.3438	-1	1	0.89301
130	7.1142	5	5	90	3.6875	1	0	1.8398
131	7.1142	10	10	90	1	1	1	0.89299
132	7.1142	5	5	90	3.6875	-1	1	1.1517
133	7.1142	5	5	0	6.375	-1	0	2.0096
134	7.1142	5	5	999	2.3438	1	0	1.9871
135	7.1142	10	10	90	1	-1	1	0.91651
136	7.1142	5	5	999	1	-1	0	1.9344
137	7.1142	5	5	90	5.0313	-1	1	1.046
138	7.1142	10	10	999	1	1	1	0.92831
139	7.1142	10	10	0	1	1	1	1.1165
140	7.1142	10	10	90	1	-1	1	0.90483
141	7.1142	10	10	90	5.0313	1	1	0.82244
142	7.1142	10	10	999	1	1	1	0.89306
143	7.1142	10	10	90	1	1	1	0.98709
144	7.1142	5	5	999	3.6875	1	1	0.95182
145	7.1142	10	10	999	5.0313	-1	1	0.95183
146	7.1142	5	5	0	6.375	1	1	1.1636
147	7.1142	10	10	0	5.0313	1	1	0.99933
148	7.1142	5	5	0	6.375	1	1	1.5125
149	7.1142	10	10	0	2.3438	-1	1	0.92828
150	7.1142	10	10	999	3.6875	1	1	0.85774
151	7.1142	5	5	999	5.0313	-1	1	0.98714
152	7.1142	5	5	999	6.375	1	1	0.94006
153	7.1142	10	10	999	3.6875	1	1	0.81072
154	7.1142	10	10	0	3.6875	1	1	0.94007
155	7.1142	5	5	0	3.6875	-1	1	1.2694
156	7.1142	10	10	90	6.375	-1	1	0.91654
157	7.1142	10	10	90	5.0313	-1	1	0.88123
158	7.1142	5	5	90	3.6875	-1	1	1.2106
159	7.1142	5	5	90	1	1	0	1.5622
160	7.1142	5	5	90	1	-1	0	0.94052
161	7.1142	10	10	999	2.3438	-1	1	0.94013
162	7.1142	5	5	0	3.6875	-1	1	1.1165
163	7.1142	10	10	90	3.6875	1	1	0.85782
164	7.1142	5	5	0	1	1	1	1.551
165	7.1142	10	10	0	6.375	1	0	0.81063
166	7.1142	5	5	0	1	-1	0	2.2901
167	7.1142	5	5	90	6.375	1	1	0.99885
168	7.1142	5	5	999	1	-1	1	2.1095
169	7.1142	10	10	999	5.0313	-1	1	0.91652
170	7.1142	5	5	0	2.3438	1	1	1.3434
171	7.1142	10	10	999	3.6875	1	1	0.84596
172	7.1142	10	10	0	5.0313	1	1	0.97542
173	7.1142	5	5	999	3.6875	-1	1	0.99892
174	7.1142	5	5	999	6.375	-1	1	0.97537
175	7.1142	10	10	90	3.6875	1	1	0.94009
176	7.1142	5	5	90	3.6875	1	1	1.046
177	7.1142	5	5	999	2.3438	1	1	1.2459
178	7.1142	10	10	999	2.3438	1	1	0.92876
179	7.1142	5	5	999	1	1	1	1.1871
180	7.1142	10	10	0	2.3438	-1	1	0.89299
181	7.1142	10	10	90	3.6875	-1	1	0.88127
182	7.1142	10	10	999	2.3438	1	1	0.85778
183	7.1142	10	10	0	6.375	1	1	0.81072
184	7.1142	5	5	999	6.375	-1	1	0.9989
185	7.1142	5	5	999	6.375	-1	1	0.97537
186	7.1142	10	10	999	3.6875	1	1	0.83418
187	7.1142	10	10	999	3.6875	-1	1	0.85775
188	7.1142	10	10	90	2.3438	-1	1	0.99889
189	7.1142	5	5	90	3.6875	1	1	1.0577
190	7.1142	10	10	90	3.6875	-1	1	0.89308
191	7.1142	10	10	999	2.3438	1	1	0.84599
192	7.1142	10	10	999	2.3438	-1	1	0.86943
193	7.1142	5	5	999	1	-1	1	1.8473
194	7.1142	5	5	90	5.0313	-1	0	1.6964
195	7.1142	10	10	999	6.375	1	1	0.96354
196	7.1142	5	5	90	2.3438	1	1	0.9753
197	7.1142	5	5	90	2.3438	-1	1	0.98712
198	7.1142	5	5	90	1	1	1	1.1988
199	7.1142	10	10	90	2.3438	1	1	0.82246
200	7.1142	5	5	0	5.0313	1	0	1.5702
201	7.1142	5	5	90	5.0313	-1	1	1.2694
202	7.1142	10	10	90	6.375	1	1	0.94005
203	7.1142	5	5	0	1	-1	0	1.7541
204	7.1142	5	5	90	6.375	-1	1	1.6893
205	7.1142	5	5	999	1	1	1	1.5485
206	7.1142	5	5	90	1	-1	0	1.4357
207	7.1142	5	5	999	3.6875	-1	0	1.2929
208	7.1142	5	5	0	2.3438	1	0	1.3282
209	7.1142	10	10	90	6.375	-1	1	0.9048
210	7.1142	5	5	0	5.0313	-1	0	1.2812
211	7.1142	10	10	999	3.6875	-1	1	0.86948
212	7.1142	5	5	90	3.6875	1	1	1.7124
213	7.1142	5	5	0	5.0313	1	1	0.96357
214	7.1142	10	10	0	3.6875	1	1	0.89303
215	7.1142	5	5	90	2.3438	-1	1	1.7362
216	7.1142	10	10	0	5.0313	1	1	0.97538
217	7.1142	10	10	999	1	-1	1	0.92823
218	7.1142	10	10	0	3.6875	1	1	0.84592
219	7.1142	5	5	0	5.0313	-1	1	1.0811
220	7.1142	5	5	999	1	1	1	1.1866
221	7.1142	5	5	0	2.3438	1	1	1.0581
222	7.1142	10	10	999	1	-1	1	0.83418
223	7.1142	5	5	0	1	1	1	0.96354
224	7.1142	10	10	90	3.6875	-1	1	0.89299
225	7.1142	10	10	90	2.3438	-1	1	0.84595
226	7.1142	10	10	90	6.375	-1	1	0.91653
227	7.1142	5	5	0	2.3438	-1	0	1.4302
228	7.1142	10	10	0	6.375	1	1	0.84598
229	7.1142	10	10	0	5.0313	1	1	0.86942
230	7.1142	10	10	90	5.0313	1	1	0.8342
231	7.1142	10	10	90	1	1	1	1.0224
232	7.1142	10	10	999	6.375	1	1	0.89308
233	7.1142	5	5	999	6.375	-1	0	1.4064
234	7.1142	10	10	999	2.3438	1	1	0.9989
235	7.1142	10	10	999	6.375	1	1	0.88123
236	7.1142	5	5	90	5.0313	-1	1	1.7949
237	7.1142	5	5	0	5.0313	-1	1	1.4109
238	7.1142	5	5	90	2.3438	-1	1	1.8231
239	7.1142	10	10	999	2.3438	1	1	0.8459
240	7.1142	10	10	999	5.0313	-1	1	0.95182
241	7.1142	5	5	90	3.6875	1	1	1.2341
242	7.1142	5	5	90	2.3438	1	1	2.0469
243	7.1142	10	10	999	2.3438	1	1	0.86943
244	7.1142	10	10	999	5.0313	-1	1	0.91647
245	7.1142	10	10	999	6.375	1	1	0.81072
246	7.1142	5	5	999	1	-1	0	1.5689
247	7.1142	5	5	0	1	-1	1	0.91657
248	7.1142	5	5	90	5.0313	-1	0	1.4747
249	7.1142	10	10	90	6.375	-1	1	0.99881
250	7.1142	10	10	0	3.6875	-1	1	0.91654
251	7.1142	5	5	999	2.3438	1	1	2.1436
252	7.1142	5	5	0	5.0313	-1	0	1.1048
253	7.1142	10	10	0	5.0313	-1	1	0.84641
254	7.1142	5	5	999	5.0313	-1	1	0.96354
255	7.1142	5	5	0	6.375	1	0	1.0224
256	7.1142	10	10	0	6.375	1	1	0.90484
257	7.1142	5	5	999	3.6875	-1	0	1.7827
258	7.1142	10	10	90	6.375	-1	1	0.85768
259	7.1142	5	5	90	5.0313	1	1	0.98712
260	7.1142	10	10	999	2.3438	1	1	0.846
261	7.1142	10	10	0	3.6875	1	1	0.83417
262	7.1142	5	5	999	1	1	0	2.0631
263	7.1142	5	5	0	3.6875	-1	0	1.3607
264	7.1142	10	10	999	1	-1	1	0.86945
265	7.1142	10	10	90	5.0313	1	1	0.89296
266	7.1142	10	10	90	5.0313	1	1	0.90482
267	7.1142	10	10	999	3.6875	-1	1	0.86948
268	7.1142	5	5	999	1	1	1	1.5864
269	7.1142	5	5	999	2.3438	1	1	1.1639
270	7.1142	10	10	999	5.0313	1	1	0.91655
271	7.1142	10	10	90	6.375	-1	1	0.95175
272	7.1142	5	5	90	5.0313	-1	1	1.5179
273	7.1142	10	10	0	6.375	1	0	0.91655
274	7.1142	10	10	0	6.375	1	1	0.9871
275	7.1142	10	10	0	6.375	-1	1	1.0694
276	7.1142	10	10	90	6.375	-1	1	0.9636
277	7.1142	5	5	0	3.6875	-1	1	1.8154
278	7.1142	5	5	999	5.0313	1	1	1.14
279	7.1142	10	10	90	5.0313	1	1	0.89294
280	7.1142	5	5	0	1	1	0	1.8618
281	7.1142	5	5	999	6.375	1	1	0.94006
282	7.1142	5	5	999	3.6875	1	1	1.3447
283	7.1142	5	5	0	1	-1	0	1.3841
284	7.1142	10	10	0	3.6875	-1	1	0.85816
285	7.1142	5	5	0	6.375	-1	1	2.0047
286	7.1142	5	5	0	3.6875	1	1	1.1048
287	7.1142	5	5	90	5.0313	-1	0	1.0224
288	7.1142	10	10	0	5.0313	1	1	0.96362
289	7.1142	10	10	0	3.6875	-1	1	1.1636
290	7.1142	5	5	90	2.3438	-1	1	1.8664
291	7.1142	5	5	0	5.0313	1	1	1.3282
292	7.1142	5	5	90	5.0313	1	1	1.093
293	7.1142	10	10	999	3.6875	-1	1	0.86946
294	7.1142	5	5	999	2.3438	-1	1	1.5323
295	7.1142	5	5	999	5.0313	-1	0	1.3201
296	7.1142	10	10	90	1	-1	1	0.9875
297	7.1142	10	10	0	1	-1	1	0.94007
298	7.1142	5	5	999	2.3438	1	0	1.7305
299	7.1142	5	5	90	5.0313	-1	1	1.1753
300	7.1142	5	5	90	3.6875	1	1	1.6213
301	7.1142	10	10	999	5.0313	1	1	0.89304
302	7.1142	10	10	999	1	1	1	0.89311
303	7.1142	5	5	999	1	1	1	1.9609
304	7.1142	10	10	90	1	-1	1	0.85778
305	7.1142	5	5	90	6.375	1	1	1.1282
306	7.1142	10	10	999	2.3438	-1	1	0.86949
307	7.1142	10	10	0	2.3438	1	1	0.9165
308	7.1142	5	5	90	6.375	-1	1	0.88125
309	7.1142	10	10	999	2.3438	1	1	0.8342
310	7.1142	5	5	90	3.6875	1	0	1.6967
311	7.1142	5	5	999	1	-1	1	1.6717
312	7.1142	5	5	90	1	1	1	1.7334
313	7.1142	5	5	0	6.375	1	1	1.5566
314	7.1142	10	10	0	6.375	-1	1	1.0341
315	7.1142	5	5	999	5.0313	1	1	0.92834
316	7.1142	5	5	999	1	1	0	1.1871
317	7.1142	5	5	90	3.6875	1	1	1.2228
318	7.1142	5	5	999	2.3438	-1	0	1.1993
319	7.1142	10	10	999	5.0313	-1	1	0.90522
320	7.1142	5	5	0	2.3438	-1	1	1.5946
321	7.1142	5	5	0	3.6875	-1	0	1.7066
322	7.1142	10	10	90	6.375	-1	1	0.92825
323	7.1142	10	10	0	3.6875	1	1	0.92826
324	7.1142	10	10	90	1	1	1	0.84595
325	7.1142	10	10	999	3.6875	-1	1	0.893
326	7.1142	5	5	999	3.6875	1	1	0.86953
327	7.1142	5	5	0	6.375	-1	0	1.093
328	7.1142	5	5	999	1	1	0	1.2577
329	7.1142	5	5	999	2.3438	1	0	1.5307
330	7.1142	10	10	0	1	-1	1	1.011
331	7.1142	10	10	999	3.6875	1	1	0.84596
332	7.1142	10	10	0	2.3438	-1	1	0.85772
333	7.1142	10	10	90	2.3438	-1	1	1.0223
334	7.1142	10	10	999	6.375	-1	1	0.9048
335	7.1142	10	10	90	3.6875	1	1	0.88127
336	7.1142	10	10	0	2.3438	1	1	0.89307
337	7.1142	5	5	0	3.6875	-1	1	1.6561
338	7.1142	5	5	999	2.3438	-1	1	1.7184
339	7.1142	10	10	90	3.6875	-1	1	1.0576
340	7.1142	5	5	0	5.0313	-1	0	1.4221
341	7.1142	5	5	90	2.3438	-1	0	1.6226
342	7.1142	5	5	0	1	1	1	1.423
343	7.1142	5	5	90	3.6875	-1	1	1.1522
344	7.1142	10	10	0	1	1	1	0.97539
345	7.1142	10	10	90	2.3438	1	1	0.91651
346	7.1142	5	5	90	6.375	1	1	1.0459
347	7.1142	10	10	0	3.6875	-1	1	0.90477
348	7.1142	5	5	90	5.0313	-1	0	1.6682
349	7.1142	5	5	90	1	1	0	1.602
350	7.1142	10	10	90	1	-1	1	0.97537
351	7.1142	10	10	0	5.0313	-1	1	0.83422
352	7.1142	5	5	90	2.3438	1	1	1.4944
353	7.1142	5	5	90	1	1	1	1.7523
354	7.1142	5	5	90	3.6875	-1	0	1.5076
355	7.1142	5	5	90	1	1	1	1.0929
356	7.1142	10	10	999	1	-1	1	0.91649
357	7.1142	5	5	999	5.0313	-1	1	0.88129
358	7.1142	5	5	90	3.6875	-1	0	1.1518
359	7.1142	10	10	999	1	1	1	0.88126
360	7.1142	5	5	90	2.3438	-1	1	1.3046
361	7.1142	10	10	90	2.3438	1	1	1.0816
362	7.1142	5	5	90	2.3438	-1	1	1.3446
363	7.1142	10	10	0	1	1	1	0.89342
364	7.1142	10	10	0	2.3438	1	1	0.88126
365	7.1142	10	10	0	6.375	1	1	0.89306
366	7.1142	10	10	90	2.3438	-1	1	0.86949
367	7.1142	5	5	90	5.0313	-1	1	0.91655
368	7.1142	10	10	90	6.375	-1	1	0.88133
369	7.1142	10	10	999	6.375	-1	1	0.84589
370	7.1142	10	10	999	1	-1	1	0.86962
371	7.1142	5	5	999	6.375	-1	1	1.0928
372	7.1142	5	5	90	2.3438	1	1	1.1518
373	7.1142	5	5	0	3.6875	-1	0	1.3498
374	7.1142	5	5	90	6.375	1	1	1.0111
375	7.1142	10	10	90	1	-1	1	1.1635
376	7.1142	5	5	999	2.3438	-1	1	1.562
377	7.1142	5	5	999	5.0313	1	1	1.0459
378	7.1142	5	5	999	2.3438	1	1	1.561
379	7.1142	5	5	999	2.3438	-1	1	1.0342
380	7.1142	10	10	0	1	-1	1	0.92824
381	7.1142	10	10	0	2.3438	1	1	0.88127
382	7.1142	10	10	999	3.6875	1	1	0.92833
383	7.1142	5	5	90	3.6875	-1	1	1.3435
384	7.1142	10	10	90	5.0313	-1	1	0.94008
385	7.1142	10	10	90	5.0313	-1	1	0.89303
386	7.1142	10	10	90	6.375	1	1	0.8342
387	7.1142	5	5	0	1	-1	1	1.8876
388	7.1142	5	5	0	5.0313	1	1	1.1752
389	7.1142	5	5	999	5.0313	-1	1	1.0694
390	7.1142	10	10	999	3.6875	1	1	0.89301
391	7.1142	5	5	999	6.375	1	1	1.0459
392	7.1142	10	10	0	6.375	-1	1	0.9401
393	7.1142	10	10	90	6.375	-1	1	0.96361
394	7.1142	5	5	90	6.375	-1	0	1.093
395	7.1142	5	5	0	1	1	0	1.6253
396	7.1142	10	10	0	2.3438	1	1	1.0106
397	7.1142	5	5	0	2.3438	1	0	1.4224
398	7.1142	5	5	90	2.3438	1	1	1.6073
399	7.1142	10	10	90	2.3438	1	1	0.88126
400	7.1142	10	10	90	2.3438	1	1	0.91652
401	7.1142	10	10	999	2.3438	1	1	0.99886
402	7.1142	10	10	0	1	-1	1	0.96356
403	7.1142	5	5	90	1	1	0	1.8276
404	7.1142	5	5	999	3.6875	1	1	1.0341
405	7.1142	5	5	90	6.375	-1	1	1.093
406	7.1142	10	10	90	2.3438	-1	1	0.91656
407	7.1142	10	10	999	1	-1	1	0.90475
408	7.1142	10	10	90	5.0313	-1	1	0.91657
409	7.1142	5	5	999	1	-1	0	1.0107
410	7.1142	5	5	90	1	-1	0	0.99883
411	7.1142	10	10	999	6.375	-1	1	0.89304
412	7.1142	10	10	90	1	-1	1	0.91658
413	7.1142	10	10	0	3.6875	1	1	0.91652
414	7.1142	5	5	0	2.3438	1	0	1.14
415	7.1142	10	10	999	1	-1	1	1.0341
416	7.1142	10	10	0	5.0313	1	1	0.97535
417	7.1142	10	10	0	1	1	1	0.86956
418	7.1142	10	10	999	2.3438	-1	1	0.8813
419	7.1142	5	5	0	2.3438	1	1	1.1283
420	7.1142	10	10	0	3.6875	-1	1	0.9758
421	7.1142	5	5	90	1	1	1	2.1162
422	7.1142	5	5	999	2.3438	1	1	0.9989
423	7.1142	10	10	0	2.3438	1	1	0.98704
424	7.1142	10	10	999	5.0313	1	1	0.88117
425	7.1142	5	5	999	6.375	1	1	0.89306
426	7.1142	10	10	999	1	-1	1	0.94
427	7.1142	10	10	90	3.6875	1	1	0.81069
428	7.1142	5	5	0	5.0313	-1	1	1.1165
429	7.1142	10	10	0	1	1	1	0.84596
430	7.1142	5	5	90	6.375	-1	1	0.92826
431	7.1142	10	10	999	3.6875	-1	1	1.0694
432	7.1142	10	10	999	1	-1	1	1.0929
433	7.1142	10	10	999	1	1	1	0.91655
434	7.1142	5	5	999	2.3438	-1	1	1.1165
435	7.1142	10	10	999	5.0313	-1	1	0.96358
436	7.1142	10	10	90	5.0313	-1	1	0.90481
437	7.1142	5	5	0	3.6875	-1	0	1.7399
438	7.1142	5	5	90	3.6875	1	1	1.0107
439	7.1142	5	5	999	6.375	1	1	0.95181
440	7.1142	5	5	999	3.6875	-1	1	0.5754
441	7.1142	10	10	999	2.3438	-1	1	1.0224
442	7.1142	10	10	999	1	1	1	0.91652
443	7.1142	10	10	999	6.375	1	1	0.84595
444	7.1142	10	10	90	3.6875	-1	1	0.82243
445	7.1142	10	10	90	5.0313	1	1	0.86944
446	7.1142	5	5	999	5.0313	1	1	0.99887
447	7.1142	10	10	90	5.0313	1	1	0.99889
448	7.1142	5	5	0	5.0313	-1	0	1.0459
449	7.1142	5	5	90	5.0313	1	1	1.0577
450	7.1142	5	5	0	6.375	-1	1	0.96354
451	7.1142	5	5	90	5.0313	-1	1	1.1518
452	7.1142	5	5	999	3.6875	1	1	0.95183
453	7.1142	10	10	90	6.375	-1	1	0.94003
454	7.1142	5	5	0	2.3438	1	0	1.2341
455	7.1142	10	10	999	6.375	-1	1	0.98753
456	7.1142	10	10	0	3.6875	1	1	0.91654
457	7.1142	10	10	999	5.0313	-1	1	1.0224
458	7.1142	10	10	90	2.3438	1	1	0.86954
459	7.1142	10	10	999	2.3438	1	1	0.89302
460	7.1142	10	10	0	2.3438	1	1	1.0342
461	7.1142	10	10	0	1	-1	1	0.95182
462	7.1142	10	10	999	3.6875	-1	1	0.89303
463	7.1142	10	10	90	1	1	1	0.94006
464	7.1142	5	5	999	3.6875	1	0	1.1047
465	7.1142	10	10	999	5.0313	1	1	0.90474
466	7.1142	5	5	0	2.3438	1	1	1.2816
467	7.1142	5	5	90	6.375	-1	1	1.1047
468	7.1142	10	10	0	5.0313	1	1	0.8577
469	7.1142	10	10	0	6.375	1	1	0.88128
470	7.1142	5	5	999	3.6875	-1	1	2.0657
471	7.1142	10	10	90	1	-1	1	0.98711
472	7.1142	5	5	90	5.0313	-1	0	1.5631
473	7.1142	5	5	0	1	1	1	0.96338
474	7.1142	5	5	90	6.375	-1	1	1.3417
475	7.1142	5	5	90	2.3438	-1	1	1.0111
476	7.1142	5	5	999	3.6875	1	1	0.9753
477	7.1142	10	10	999	6.375	-1	1	0.83425
478	7.1142	5	5	90	6.375	-1	1	1.1047
479	7.1142	10	10	999	5.0313	1	1	0.84597
480	7.1142	10	10	999	5.0313	-1	1	0.84599
481	7.1142	5	5	999	6.375	1	1	0.88118
482	7.1142	10	10	90	3.6875	1	1	1.0577
483	7.1142	5	5	999	1	-1	1	1.1632
484	7.1142	5	5	90	2.3438	1	0	0.92869
485	7.1142	5	5	999	2.3438	-1	1	1.1165
486	7.1142	10	10	90	1	-1	1	0.97541
487	7.1142	5	5	0	6.375	-1	0	1.1518
488	7.1142	5	5	0	2.3438	-1	0	1.2811
489	7.1142	5	5	0	1	1	0	1.3784
490	7.1142	5	5	0	5.0313	-1	1	1.2224
491	7.1142	5	5	90	5.0313	-1	0	1.1518
492	7.1142	5	5	0	3.6875	-1	0	1.6215
493	7.1142	10	10	90	1	-1	1	0.98709
494	7.1142	10	10	0	2.3438	-1	1	0.88126
495	7.1142	5	5	90	1	1	1	1.5155
496	7.1142	10	10	0	1	-1	1	0.97541
497	7.1142	10	10	0	2.3438	-1	1	0.88126
498	7.1142	10	10	0	2.3438	1	1	0.93996
499	7.1142	5	5	0	6.375	1	0	1.4978
500	7.1142	5	5	0	3.6875	1	1	1.3684
501	7.1142	5	5	999	6.375	1	1	1.0461
502	7.1142	10	10	90	5.0313	1	1	0.8577
503	7.1142	10	10	0	6.375	1	1	0.92836
504	7.1142	10	10	90	6.375	1	1	0.9518
505	7.1142	10	10	999	6.375	1	1	0.90471
506	7.1142	10	10	90	3.6875	-1	1	0.91658
507	7.1142	10	10	999	1	-1	1	0.92831
508	7.1142	5	5	999	6.375	-1	1	1.2224
509	7.1142	10	10	0	2.3438	-1	1	1.0224
510	7.1142	5	5	999	2.3438	1	1	1.093
511	7.1142	10	10	999	5.0313	-1	1	0.84592
512	7.1142	5	5	0	3.6875	-1	1	0.95187
513	7.1142	5	5	0	5.0313	1	1	1.1282
514	7.1142	5	5	999	6.375	-1	1	1.0459
515	7.1142	5	5	999	5.0313	-1	1	1.0106
516	7.1142	5	5	0	6.375	-1	1	0.96359
517	7.1142	5	5	999	1	-1	1	1.1871
518	7.1142	10	10	999	3.6875	1	1	0.85774
519	7.1142	10	10	90	3.6875	1	1	0.8578
520	7.1142	10	10	0	5.0313	1	1	0.81068
521	7.1142	5	5	999	5.0313	1	1	0.76365
522	7.1142	10	10	999	2.3438	1	1	0.79892
523	7.1142	10	10	90	5.0313	1	1	0.78714
524	7.1142	5	5	90	3.6875	-1	1	1.3293
525	7.1142	10	10	999	3.6875	1	1	0.81068
526	7.1142	10	10	999	6.375	-1	1	0.91651
527	7.1142	5	5	0	1	-1	0	1.293
528	7.1142	5	5	999	3.6875	-1	0	0.94009
529	7.1142	10	10	0	3.6875	1	1	0.91654
530	7.1142	5	5	0	1	1	0	1.2576
531	7.1142	10	10	0	3.6875	-1	1	1.0575
532	7.1142	5	5	90	6.375	1	1	1.6443
533	7.1142	10	10	0	6.375	1	1	0.917
534	7.1142	10	10	0	6.375	1	1	0.88126
535	7.1142	5	5	0	1	1	0	1.4413
536	7.1142	5	5	90	5.0313	1	1	1.1047
537	7.1142	5	5	90	1	1	1	1.3281
538	7.1142	5	5	999	3.6875	1	1	1.1639
539	7.1142	10	10	999	6.375	-1	1	0.98711
540	7.1142	5	5	0	2.3438	1	0	1.1871
541	7.1142	5	5	999	5.0313	1	1	1.0459
542	7.1142	10	10	0	1	-1	1	0.92828
543	7.1142	10	10	999	6.375	1	1	0.94007
544	7.1142	10	10	999	2.3438	-1	1	0.90473
545	7.1142	5	5	0	1	1	1	1.5208
546	7.1142	5	5	0	2.3438	-1	1	1.3165
547	7.1142	10	10	0	5.0313	-1	1	0.81112
548	7.1142	10	10	90	5.0313	-1	1	0.84599
549	7.1142	5	5	999	6.375	1	1	0.9166
550	7.1142	5	5	999	3.6875	1	1	1.093
551	7.1142	10	10	90	3.6875	-1	1	0.83422
552	7.1142	10	10	90	3.6875	1	1	0.91647
553	7.1142	5	5	999	6.375	-1	1	1.0812
554	7.1142	10	10	999	1	1	1	0.91658
555	7.1142	10	10	0	2.3438	1	1	0.9518
556	7.1142	5	5	0	1	-1	1	1.0107
557	7.1142	10	10	999	6.375	1	1	0.84594
558	7.1142	5	5	999	3.6875	1	1	1.2341
559	7.1142	10	10	999	5.0313	-1	1	0.92828
560	7.1142	5	5	90	1	1	0	1.6425
561	7.1142	10	10	999	6.375	-1	1	0.84644
562	7.1142	5	5	0	6.375	1	1	1.4419
563	7.1142	5	5	999	2.3438	-1	1	1.576
564	7.1142	10	10	90	5.0313	1	1	0.90519
565	7.1142	5	5	90	1	-1	1	1.2224
566	7.1142	5	5	999	3.6875	1	1	0.92815
567	7.1142	5	5	90	5.0313	1	0	1.2341
568	7.1142	10	10	90	6.375	1	1	0.84598
569	7.1142	5	5	0	6.375	-1	1	0.97533
570	7.1142	5	5	0	3.6875	-1	0	1.5435
571	7.1142	5	5	0	2.3438	-1	0	1.1286
572	7.1142	10	10	0	2.3438	-1	1	0.88164
573	7.1142	10	10	90	1	1	1	0.99883
574	7.1142	10	10	90	1	1	1	0.89308
575	7.1142	5	5	90	2.3438	1	1	1.2811
576	7.1142	5	5	999	6.375	1	1	1.14
577	7.1142	10	10	0	5.0313	1	1	0.90521
578	7.1142	5	5	0	3.6875	1	0	1.7686
579	7.1142	5	5	999	5.0313	-1	1	1.0457
580	7.1142	10	10	0	1	-1	1	1.0577
581	7.1142	10	10	0	2.3438	-1	1	0.9048
582	7.1142	5	5	999	5.0313	1	1	1.1988
583	7.1142	10	10	90	3.6875	1	1	0.89308
584	7.1142	10	10	90	6.375	1	1	0.83422
585	7.1142	5	5	0	5.0313	-1	1	1.14
586	7.1142	10	10	90	6.375	1	1	0.86942
587	7.1142	10	10	0	5.0313	-1	1	0.9283
588	7.1142	10	10	0	3.6875	-1	0	0.84598
589	7.1142	5	5	999	1	1	0	2.2306
590	7.1142	10	10	0	3.6875	1	1	0.97533
591	7.1142	10	10	0	2.3438	1	1	0.98715
592	7.1142	10	10	90	3.6875	-1	1	0.92817
593	7.1142	5	5	999	2.3438	1	0	1.4465
594	7.1142	10	10	999	1	1	1	0.92821
595	7.1142	5	5	0	2.3438	-1	1	1.14
596	7.1142	5	5	999	3.6875	-1	1	1.1047
597	7.1142	5	5	0	6.375	-1	0	0.95221
598	7.1142	10	10	0	3.6875	1	1	0.99887
599	7.1142	5	5	90	6.375	1	1	1.1988
600	7.1142	10	10	0	1	-1	1	0.90477
