# Supplementary material for: Temporal Integration of Motion Streaks in Migraine
Source: Vision (Basel). 2018 Jul 13;2(3):27. doi: 10.3390/vision2030027 (PMC6836222; doi:10.3390/vision2030027)
Supplement: Supplementary file 1 [file vision-02-00027-s001.zip › supplementary information/results/resultsObs43/allResponsesObs43.txt]

1	7.1142	10	10	999	6.375	-1	1	1.2501
2	7.1142	10	10	0	1	1	1	0.98905
3	7.1142	10	10	0	6.375	-1	1	0.90478
4	7.1142	10	10	999	5.0313	1	1	0.89304
5	7.1142	10	10	999	2.3438	-1	1	0.94007
6	7.1142	5	5	0	6.375	-1	1	2.4152
7	7.1142	5	5	999	2.3438	-1	0	1.293
8	7.1142	10	10	90	5.0313	1	1	1.0813
9	7.1142	5	5	0	1	-1	1	2.0045
10	7.1142	10	10	999	5.0313	-1	1	1.0695
11	7.1142	10	10	0	5.0313	-1	1	1.0224
12	7.1142	5	5	90	5.0313	1	1	1.2929
13	7.1142	10	10	0	2.3438	1	1	0.99937
14	7.1142	10	10	90	5.0313	-1	1	0.97534
15	7.1142	5	5	0	5.0313	1	1	1.2694
16	7.1142	10	10	0	6.375	1	1	0.96359
17	7.1142	10	10	90	5.0313	1	1	0.97536
18	7.1142	10	10	999	3.6875	1	1	0.90479
19	7.1142	10	10	999	2.3438	-1	1	1.0812
20	7.1142	10	10	999	3.6875	1	1	0.91653
21	7.1142	5	5	90	3.6875	-1	0	1.4665
22	7.1142	5	5	90	2.3438	1	0	1.8124
23	7.1142	10	10	90	2.3438	1	1	1.1753
24	7.1142	10	10	90	1	-1	1	1.1165
25	7.1142	10	10	999	5.0313	1	1	0.98713
26	7.1142	10	10	90	6.375	-1	1	0.98714
27	7.1142	10	10	0	5.0313	1	1	1.0342
28	7.1142	10	10	999	2.3438	-1	1	1.0695
29	7.1142	5	5	999	1	1	1	1.5991
30	7.1142	5	5	90	3.6875	-1	1	1.8953
31	7.1142	10	10	999	5.0313	-1	1	1.0812
32	7.1142	10	10	999	2.3438	1	1	0.99888
33	7.1142	5	5	0	6.375	-1	1	1.0459
34	7.1142	10	10	999	2.3438	-1	1	1.0342
35	7.1142	5	5	999	6.375	-1	1	2.4257
36	7.1142	10	10	90	5.0313	-1	1	0.99889
37	7.1142	5	5	0	5.0313	1	1	1.6504
38	7.1142	10	10	90	6.375	1	1	1.0463
39	7.1142	5	5	999	5.0313	1	0	2.2731
40	7.1142	10	10	0	6.375	1	1	1.093
41	7.1142	5	5	999	3.6875	-1	0	1.8502
42	7.1142	5	5	90	1	-1	0	1.9116
43	7.1142	5	5	0	1	-1	1	1.8455
44	7.1142	5	5	90	3.6875	-1	0	1.6787
45	7.1142	10	10	0	3.6875	-1	1	1.0464
46	7.1142	10	10	0	3.6875	-1	1	1.093
47	7.1142	5	5	0	2.3438	-1	0	1.9312
48	7.1142	10	10	90	2.3438	1	1	1.0464
49	7.1142	10	10	999	3.6875	1	1	1.0224
50	7.1142	10	10	0	1	-1	1	1.4004
51	7.1142	5	5	0	6.375	1	0	1.6323
52	7.1142	5	5	90	3.6875	1	1	2.845
53	7.1142	5	5	0	1	-1	1	1.7662
54	7.1142	10	10	999	1	1	1	1.531
55	7.1142	5	5	90	5.0313	-1	0	2.4221
56	7.1142	10	10	999	3.6875	-1	1	1.0812
57	7.1142	5	5	999	6.375	-1	1	2.2745
58	7.1142	10	10	0	3.6875	-1	1	1.093
59	7.1142	10	10	999	1	-1	1	1.1048
60	7.1142	10	10	999	6.375	-1	1	1.0695
61	7.1142	10	10	0	6.375	-1	1	1.0812
62	7.1142	10	10	90	5.0313	-1	1	0.98706
63	7.1142	10	10	999	5.0313	1	1	0.95186
64	7.1142	5	5	999	2.3438	-1	1	1.5503
65	7.1142	10	10	999	5.0313	-1	1	1.0929
66	7.1142	5	5	999	5.0313	1	1	2.3455
67	7.1142	10	10	999	1	1	1	1.14
68	7.1142	5	5	90	6.375	1	1	2.4406
69	7.1142	5	5	999	6.375	-1	1	1.1988
70	7.1142	5	5	0	6.375	1	0	1.7985
71	7.1142	10	10	90	3.6875	-1	1	1.1047
72	7.1142	10	10	90	3.6875	-1	1	1.0577
73	7.1142	10	10	0	2.3438	-1	1	1.0225
74	7.1142	5	5	0	1	-1	0	1.7302
75	7.1142	5	5	90	6.375	1	0	1.6567
76	7.1142	10	10	0	2.3438	-1	1	1.1287
77	7.1142	10	10	999	1	1	1	1.0106
78	7.1142	5	5	90	5.0313	1	1	1.6296
79	7.1142	10	10	90	6.375	-1	1	0.98758
80	7.1142	5	5	90	2.3438	-1	0	1.9778
81	7.1142	5	5	90	2.3438	-1	0	1.8536
82	7.1142	10	10	0	2.3438	-1	1	1.0224
83	7.1142	5	5	999	1	-1	1	4.8884
84	7.1142	5	5	0	3.6875	1	1	2.1631
85	7.1142	5	5	90	5.0313	1	1	2.3186
86	7.1142	10	10	0	2.3438	-1	1	1.0812
87	7.1142	10	10	90	5.0313	1	1	0.96356
88	7.1142	10	10	0	1	-1	1	0.95179
89	7.1142	5	5	999	6.375	1	0	3.0618
90	7.1142	5	5	90	2.3438	1	0	3.1075
91	7.1142	5	5	90	2.3438	1	1	1.678
92	7.1142	10	10	999	3.6875	1	1	0.99892
93	7.1142	5	5	0	2.3438	1	0	2.1928
94	7.1142	5	5	999	3.6875	1	1	1.2812
95	7.1142	10	10	999	1	1	1	1.0577
96	7.1142	5	5	0	1	-1	1	2.1339
97	7.1142	10	10	0	1	-1	1	1.1518
98	7.1142	5	5	0	3.6875	-1	1	1.2224
99	7.1142	10	10	90	1	-1	1	1.0816
100	7.1142	5	5	999	5.0313	-1	1	3.0269
101	7.1142	5	5	0	3.6875	-1	1	2.432
102	7.1142	5	5	90	2.3438	-1	1	2.8929
103	7.1142	10	10	999	6.375	-1	1	1.0106
104	7.1142	5	5	0	5.0313	-1	1	1.14
105	7.1142	5	5	999	3.6875	-1	1	1.3165
106	7.1142	10	10	0	1	-1	1	1.0111
107	7.1142	5	5	0	6.375	1	1	0.9989
108	7.1142	5	5	90	2.3438	-1	1	3.1709
109	7.1142	5	5	90	6.375	1	1	2.3069
110	7.1142	5	5	0	1	-1	1	1.8011
111	7.1142	10	10	999	3.6875	1	1	1.0105
112	7.1142	5	5	999	5.0313	-1	1	2.3036
113	7.1142	5	5	999	5.0313	1	0	3.659
114	7.1142	10	10	0	6.375	-1	1	1.0342
115	7.1142	5	5	90	2.3438	-1	1	1.9572
116	7.1142	5	5	0	5.0313	1	1	2.4524
117	7.1142	5	5	0	6.375	-1	1	1.093
118	7.1142	5	5	90	1	-1	0	1.5999
119	7.1142	5	5	0	5.0313	1	0	3.0242
120	7.1142	5	5	90	2.3438	1	1	1.6887
121	7.1142	5	5	90	1	1	1	1.9711
122	7.1142	5	5	999	3.6875	-1	1	1.1518
123	7.1142	10	10	90	1	1	1	2.6191
124	7.1142	5	5	0	5.0313	-1	1	1.1048
125	7.1142	10	10	999	2.3438	-1	1	1.0577
126	7.1142	5	5	0	5.0313	1	1	1.6596
127	7.1142	10	10	0	6.375	1	1	0.99892
128	7.1142	10	10	0	3.6875	-1	1	1.1283
129	7.1142	5	5	999	2.3438	-1	0	2.6203
130	7.1142	10	10	0	3.6875	-1	1	1.0342
131	7.1142	5	5	90	1	-1	1	2.4257
132	7.1142	10	10	0	3.6875	-1	1	1.0106
133	7.1142	10	10	999	5.0313	1	1	0.96356
134	7.1142	10	10	90	2.3438	-1	1	1.0695
135	7.1142	5	5	90	1	1	1	1.6082
136	7.1142	10	10	90	1	1	1	1.0106
137	7.1142	10	10	0	5.0313	1	1	0.9401
138	7.1142	5	5	999	1	-1	0	1.9726
139	7.1142	5	5	0	1	1	1	1.6763
140	7.1142	5	5	90	1	-1	1	2.0899
141	7.1142	5	5	90	5.0313	1	1	2.7037
142	7.1142	5	5	999	1	-1	1	1.5712
143	7.1142	5	5	90	1	-1	0	1.6268
144	7.1142	10	10	90	3.6875	-1	1	1.0224
145	7.1142	5	5	999	5.0313	-1	1	1.2342
146	7.1142	10	10	999	5.0313	-1	1	1.011
147	7.1142	5	5	0	5.0313	1	1	1.7551
148	7.1142	10	10	999	5.0313	1	1	1.1165
149	7.1142	5	5	0	2.3438	-1	1	2.3374
150	7.1142	5	5	999	3.6875	-1	0	1.8497
151	7.1142	10	10	90	5.0313	-1	1	1.0812
152	7.1142	10	10	90	6.375	-1	1	1.3165
153	7.1142	5	5	999	3.6875	-1	0	7.5318
154	7.1142	5	5	0	3.6875	-1	1	2.0758
155	7.1142	10	10	999	2.3438	1	1	0.96355
156	7.1142	5	5	90	6.375	1	0	1.7139
157	7.1142	5	5	90	5.0313	-1	1	1.9966
158	7.1142	10	10	0	3.6875	-1	1	1.14
159	7.1142	10	10	0	1	-1	1	1.1635
160	7.1142	10	10	0	1	-1	1	1.1047
161	7.1142	5	5	999	2.3438	-1	1	2.2381
162	7.1142	10	10	999	2.3438	1	1	1.0106
163	7.1142	5	5	90	3.6875	-1	0	2.0885
164	7.1142	10	10	999	6.375	-1	1	0.99887
165	7.1142	5	5	0	6.375	1	0	1.7915
166	7.1142	10	10	999	6.375	1	1	0.9401
167	7.1142	10	10	0	6.375	-1	0	0.91656
168	7.1142	10	10	90	1	1	1	3.5297
169	7.1142	5	5	999	5.0313	1	0	2.2618
170	7.1142	10	10	999	1	1	1	1.1282
171	7.1142	5	5	999	3.6875	1	0	1.6083
172	7.1142	5	5	0	5.0313	1	1	2.0924
173	7.1142	10	10	90	3.6875	-1	1	1.2341
174	7.1142	10	10	90	6.375	-1	1	0.98718
175	7.1142	5	5	90	3.6875	1	1	1.6388
176	7.1142	10	10	0	3.6875	1	0	2.9555
177	7.1142	10	10	90	2.3438	1	1	1.0812
178	7.1142	5	5	999	2.3438	1	0	2.5896
179	7.1142	10	10	90	1	-1	1	1.1165
180	7.1142	5	5	0	2.3438	1	0	1.8881
181	7.1142	5	5	90	3.6875	-1	1	1.1518
182	7.1142	5	5	999	2.3438	-1	1	2.4783
183	7.1142	5	5	0	6.375	1	1	1.1518
184	7.1142	10	10	90	6.375	1	1	0.99933
185	7.1142	10	10	90	6.375	1	1	1.0577
186	7.1142	5	5	999	3.6875	-1	1	1.6496
187	7.1142	5	5	999	3.6875	1	0	2.2877
188	7.1142	5	5	90	2.3438	1	1	1.2929
189	7.1142	10	10	0	3.6875	1	1	1.1636
190	7.1142	5	5	90	3.6875	1	0	2.0787
191	7.1142	5	5	999	2.3438	-1	0	1.8618
192	7.1142	5	5	999	2.3438	-1	0	1.1988
193	7.1142	10	10	90	1	1	0	2.5968
194	7.1142	10	10	0	5.0313	1	1	1.0812
195	7.1142	5	5	999	6.375	1	1	1.7354
196	7.1142	10	10	0	2.3438	-1	1	1.0934
197	7.1142	10	10	0	2.3438	1	1	1.093
198	7.1142	10	10	0	1	1	1	1.5536
199	7.1142	5	5	90	2.3438	-1	1	2.6809
200	7.1142	10	10	999	3.6875	1	1	1.0459
201	7.1142	10	10	0	5.0313	-1	1	1.0577
202	7.1142	5	5	90	6.375	1	1	1.8342
203	7.1142	10	10	999	6.375	-1	1	0.99887
204	7.1142	10	10	0	6.375	-1	1	0.9989
205	7.1142	10	10	90	1	1	1	0.9518
206	7.1142	10	10	0	1	1	0	2.0397
207	7.1142	10	10	90	3.6875	-1	1	1.0459
208	7.1142	10	10	999	1	-1	1	1.0577
209	7.1142	5	5	90	6.375	-1	0	6.6441
210	7.1142	10	10	999	3.6875	1	0	0.96355
211	7.1142	5	5	999	3.6875	1	1	2.2601
212	7.1142	10	10	0	3.6875	-1	1	0.97524
213	7.1142	10	10	999	3.6875	-1	1	1.0695
214	7.1142	5	5	0	3.6875	-1	0	2.5241
215	7.1142	10	10	0	2.3438	-1	1	0.99886
216	7.1142	5	5	0	5.0313	1	1	2.3872
217	7.1142	5	5	999	1	-1	1	2.6406
218	7.1142	5	5	0	3.6875	-1	1	2.2818
219	7.1142	10	10	999	3.6875	1	1	1.0695
220	7.1142	10	10	90	1	1	0	2.3265
221	7.1142	10	10	999	1	-1	1	1.093
222	7.1142	5	5	999	1	-1	1	3.0094
223	7.1142	10	10	999	6.375	1	1	1.0812
224	7.1142	5	5	90	3.6875	1	1	2.7648
225	7.1142	5	5	90	2.3438	-1	1	1.1872
226	7.1142	5	5	90	6.375	1	1	1.2929
227	7.1142	10	10	999	1	-1	1	1.1631
228	7.1142	5	5	0	6.375	1	0	2.0361
229	7.1142	5	5	0	5.0313	1	0	1.3764
230	7.1142	5	5	90	5.0313	1	0	1.9566
231	7.1142	5	5	90	1	1	0	1.7195
232	7.1142	5	5	999	6.375	1	1	2.0274
233	7.1142	10	10	90	6.375	-1	1	1.0813
234	7.1142	5	5	999	2.3438	-1	1	1.2812
235	7.1142	5	5	999	6.375	1	0	1.5341
236	7.1142	10	10	0	5.0313	1	1	1.0694
237	7.1142	10	10	999	3.6875	1	1	1.0224
238	7.1142	10	10	0	2.3438	1	1	1.093
239	7.1142	5	5	999	2.3438	-1	1	2.0114
240	7.1142	5	5	999	5.0313	-1	0	2.0892
241	7.1142	10	10	0	3.6875	-1	1	1.1166
242	7.1142	10	10	0	2.3438	1	1	1.7416
243	7.1142	5	5	999	2.3438	-1	1	1.0813
244	7.1142	5	5	999	5.0313	1	1	2.0086
245	7.1142	5	5	999	6.375	1	0	1.6822
246	7.1142	10	10	90	1	-1	1	1.0813
247	7.1142	10	10	999	6.375	-1	1	1.0342
248	7.1142	10	10	0	5.0313	1	1	1.0107
249	7.1142	5	5	90	6.375	-1	1	3.0479
250	7.1142	5	5	0	3.6875	-1	0	2.6013
251	7.1142	10	10	90	2.3438	1	1	1.0341
252	7.1142	10	10	999	3.6875	-1	1	0.96355
253	7.1142	5	5	0	5.0313	-1	0	1.7345
254	7.1142	10	10	90	5.0313	-1	1	1.1753
255	7.1142	10	10	999	5.0313	1	1	1.0458
256	7.1142	5	5	0	6.375	-1	1	2.891
257	7.1142	10	10	90	3.6875	-1	1	1.0342
258	7.1142	5	5	90	6.375	-1	1	1.7462
259	7.1142	10	10	0	5.0313	1	1	0.96363
260	7.1142	5	5	999	2.3438	1	0	2.054
261	7.1142	5	5	0	3.6875	1	0	2.3953
262	7.1142	10	10	90	1	-1	1	0.98715
263	7.1142	10	10	999	2.3438	1	1	0.90476
264	7.1142	5	5	999	1	-1	1	0.97536
265	7.1142	5	5	90	5.0313	1	1	2.0516
266	7.1142	5	5	90	5.0313	-1	1	2.7128
267	7.1142	5	5	999	3.6875	-1	1	1.9169
268	7.1142	10	10	999	6.375	1	1	0.98713
269	7.1142	10	10	90	1	-1	1	1.1518
270	7.1142	10	10	90	2.3438	-1	1	1.1522
271	7.1142	5	5	999	5.0313	-1	1	1.1993
272	7.1142	5	5	90	6.375	-1	1	1.7283
273	7.1142	10	10	0	5.0313	-1	1	1.2694
274	7.1142	5	5	0	6.375	-1	0	1.3523
275	7.1142	5	5	0	6.375	1	1	2.0874
276	7.1142	5	5	0	6.375	-1	0	2.0413
277	7.1142	5	5	90	6.375	-1	1	1.9384
278	7.1142	10	10	999	2.3438	1	1	1.0342
279	7.1142	10	10	90	5.0313	1	1	1.093
280	7.1142	5	5	90	5.0313	-1	1	2.6174
281	7.1142	10	10	90	6.375	-1	1	1.1048
282	7.1142	10	10	90	3.6875	1	1	1.1757
283	7.1142	10	10	999	6.375	1	1	1.0699
284	7.1142	5	5	0	3.6875	-1	0	1.7586
285	7.1142	10	10	999	5.0313	1	1	0.99886
286	7.1142	10	10	999	2.3438	-1	1	1.14
287	7.1142	10	10	0	5.0313	1	1	0.94007
288	7.1142	5	5	0	5.0313	-1	0	1.6383
289	7.1142	5	5	0	3.6875	1	1	1.5353
290	7.1142	10	10	0	2.3438	1	1	1.1518
291	7.1142	10	10	999	3.6875	1	1	1.0105
292	7.1142	10	10	0	5.0313	1	1	1.0695
293	7.1142	5	5	999	3.6875	-1	1	1.8936
294	7.1142	10	10	90	2.3438	-1	1	1.0342
295	7.1142	10	10	90	5.0313	-1	1	0.92832
296	7.1142	5	5	90	1	1	1	2.1512
297	7.1142	5	5	0	1	-1	0	1.8065
298	7.1142	10	10	90	2.3438	1	1	1.0577
299	7.1142	10	10	0	5.0313	1	1	1.046
300	7.1142	10	10	0	3.6875	-1	1	1.1283
301	7.1142	5	5	999	5.0313	-1	0	2.033
302	7.1142	5	5	999	1	-1	1	1.9914
303	7.1142	10	10	90	1	-1	1	1.1518
304	7.1142	5	5	90	1	-1	0	1.7188
305	7.1142	10	10	0	6.375	-1	1	1.0459
306	7.1142	5	5	999	2.3438	1	0	2.2188
307	7.1142	5	5	0	2.3438	1	1	1.6757
308	7.1142	10	10	0	6.375	-1	1	1.0577
309	7.1142	5	5	999	2.3438	1	1	2.3358
310	7.1142	10	10	0	3.6875	-1	1	1.046
311	7.1142	10	10	90	1	-1	1	1.1047
312	7.1142	10	10	0	1	-1	1	1.1169
313	7.1142	10	10	999	5.0313	1	1	0.98756
314	7.1142	5	5	0	6.375	1	1	1.5263
315	7.1142	10	10	90	5.0313	-1	1	1.0341
316	7.1142	10	10	90	1	1	1	0.96354
317	7.1142	10	10	0	3.6875	1	1	0.95189
318	7.1142	10	10	90	2.3438	-1	1	0.99891
319	7.1142	5	5	999	5.0313	1	1	1.3771
320	7.1142	10	10	999	1	-1	1	0.96337
321	7.1142	10	10	999	2.3438	1	1	0.83413
322	7.1142	5	5	90	6.375	1	1	1.7472
323	7.1142	5	5	0	3.6875	1	1	1.7142
324	7.1142	5	5	90	1	1	0	1.6208
325	7.1142	5	5	999	3.6875	-1	0	1.7304
326	7.1142	10	10	90	3.6875	1	1	1.0577
327	7.1142	10	10	999	5.0313	-1	1	1.0106
328	7.1142	10	10	90	1	-1	1	1.14
329	7.1142	10	10	90	2.3438	-1	1	1.0812
330	7.1142	5	5	0	1	-1	0	1.14
331	7.1142	5	5	999	3.6875	-1	0	2.2409
332	7.1142	5	5	0	2.3438	-1	1	4.1535
333	7.1142	5	5	90	2.3438	-1	1	2.1257
334	7.1142	5	5	999	6.375	-1	1	1.8135
335	7.1142	5	5	90	3.6875	-1	0	1.5181
336	7.1142	5	5	0	2.3438	-1	1	1.8047
337	7.1142	10	10	999	2.3438	1	1	0.99884
338	7.1142	10	10	90	2.3438	-1	1	1.0812
339	7.1142	5	5	90	3.6875	-1	1	1.7437
340	7.1142	10	10	999	3.6875	-1	1	0.96359
341	7.1142	10	10	0	2.3438	1	1	1.0459
342	7.1142	10	10	999	6.375	-1	1	0.97532
343	7.1142	10	10	0	3.6875	1	1	1.0342
344	7.1142	5	5	0	1	1	0	1.8258
345	7.1142	5	5	90	2.3438	-1	1	1.9265
346	7.1142	10	10	0	6.375	1	1	0.94009
347	7.1142	5	5	0	3.6875	1	0	1.6522
348	7.1142	10	10	0	5.0313	-1	1	1.0577
349	7.1142	10	10	0	1	-1	1	1.8303
350	7.1142	5	5	90	1	1	1	1.1753
351	7.1142	5	5	0	5.0313	-1	1	1.8954
352	7.1142	10	10	0	2.3438	-1	1	1.164
353	7.1142	10	10	0	1	-1	1	1.4606
354	7.1142	10	10	0	3.6875	-1	1	1.093
355	7.1142	10	10	0	1	1	1	1.1165
356	7.1142	5	5	999	1	1	0	1.6637
357	7.1142	10	10	90	5.0313	1	1	1.0341
358	7.1142	10	10	0	3.6875	1	1	0.97536
359	7.1142	5	5	999	1	1	0	1.8145
360	7.1142	10	10	0	2.3438	-1	1	1.1871
361	7.1142	5	5	90	2.3438	-1	1	2.2272
362	7.1142	10	10	0	2.3438	1	1	0.96361
363	7.1142	5	5	0	1	1	0	1.6428
364	7.1142	5	5	0	2.3438	1	0	3.0198
365	7.1142	5	5	0	6.375	-1	1	1.7208
366	7.1142	5	5	90	2.3438	-1	0	1.1518
367	7.1142	10	10	0	5.0313	1	1	1.187
368	7.1142	5	5	90	6.375	1	0	1.7543
369	7.1142	5	5	999	6.375	-1	1	1.5947
370	7.1142	5	5	999	1	-1	0	5.9358
371	7.1142	10	10	90	6.375	1	1	1.0106
372	7.1142	10	10	0	2.3438	1	1	1.0106
373	7.1142	10	10	999	2.3438	-1	1	1.046
374	7.1142	10	10	0	6.375	1	1	0.93994
375	7.1142	5	5	90	1	1	0	1.3575
376	7.1142	10	10	90	2.3438	-1	1	1.0577
377	7.1142	10	10	90	5.0313	1	1	0.92839
378	7.1142	10	10	90	2.3438	1	1	0.85768
379	7.1142	10	10	90	2.3438	-1	1	1.0224
380	7.1142	5	5	0	1	1	1	1.14
381	7.1142	5	5	0	2.3438	1	0	1.6535
382	7.1142	5	5	999	3.6875	-1	1	1.7433
383	7.1142	10	10	0	3.6875	1	1	1.0812
384	7.1142	5	5	90	5.0313	-1	1	0.97537
385	7.1142	5	5	90	5.0313	1	0	1.0342
386	7.1142	5	5	90	6.375	-1	0	1.3324
387	7.1142	10	10	999	6.375	-1	1	1.0577
388	7.1142	10	10	999	3.6875	-1	1	0.98712
389	7.1142	10	10	90	5.0313	1	1	0.98719
390	7.1142	5	5	999	3.6875	1	0	1.3047
391	7.1142	10	10	90	6.375	1	1	0.92876
392	7.1142	5	5	0	6.375	-1	1	0.90477
393	7.1142	5	5	90	6.375	-1	0	1.1283
394	7.1142	10	10	0	6.375	-1	1	1.0695
395	7.1142	10	10	999	6.375	1	1	0.98713
396	7.1142	5	5	0	2.3438	-1	0	1.7798
397	7.1142	10	10	999	1	1	1	1.0111
398	7.1142	10	10	0	2.3438	1	1	0.96361
399	7.1142	5	5	90	2.3438	1	0	1.6446
400	7.1142	5	5	90	2.3438	1	1	5.6779
401	7.1142	5	5	999	2.3438	1	0	1.6855
402	7.1142	5	5	0	1	-1	0	1.4794
403	7.1142	10	10	0	1	1	1	1.0459
404	7.1142	10	10	90	3.6875	1	1	1.0224
405	7.1142	10	10	0	6.375	-1	0	1.1988
406	7.1142	5	5	90	2.3438	-1	1	2.5149
407	7.1142	5	5	999	1	1	1	2.2145
408	7.1142	5	5	90	5.0313	-1	1	1.855
409	7.1142	10	10	90	1	1	1	1.4683
410	7.1142	10	10	0	1	1	1	1.1639
411	7.1142	5	5	999	6.375	1	0	1.9707
412	7.1142	5	5	90	1	-1	0	2.1781
413	7.1142	5	5	0	3.6875	-1	1	2.2539
414	7.1142	10	10	999	1	-1	1	1.1282
415	7.1142	5	5	999	1	1	1	2.3565
416	7.1142	5	5	0	5.0313	1	1	4.1839
417	7.1142	5	5	0	1	-1	1	1.187
418	7.1142	5	5	999	2.3438	1	0	1.9295
419	7.1142	10	10	999	1	-1	1	1.0342
420	7.1142	5	5	0	3.6875	1	1	2.19
421	7.1142	10	10	0	1	-1	1	1.1636
422	7.1142	10	10	90	2.3438	1	1	1.1518
423	7.1142	5	5	0	2.3438	1	0	1.6126
424	7.1142	5	5	999	5.0313	1	0	1.8583
425	7.1142	10	10	90	6.375	1	1	0.92833
426	7.1142	5	5	999	1	-1	1	1.5994
427	7.1142	5	5	90	3.6875	1	1	1.4795
428	7.1142	10	10	999	3.6875	-1	1	1.2224
429	7.1142	5	5	0	1	-1	1	1.9871
430	7.1142	10	10	0	6.375	-1	1	1.0106
431	7.1142	5	5	999	3.6875	1	0	1.3047
432	7.1142	5	5	999	1	1	0	1.328
433	7.1142	5	5	999	1	1	1	1.4279
434	7.1142	10	10	90	2.3438	1	1	1.0934
435	7.1142	5	5	999	5.0313	1	1	1.3562
436	7.1142	5	5	90	5.0313	1	0	1.7115
437	7.1142	10	10	999	2.3438	1	1	1.1165
438	7.1142	10	10	0	3.6875	-1	1	1.0812
439	7.1142	10	10	90	6.375	1	1	0.94006
440	7.1142	10	10	90	3.6875	-1	1	1.1047
441	7.1142	5	5	999	2.3438	1	1	1.2459
442	7.1142	5	5	999	1	1	1	5.8474
443	7.1142	5	5	999	6.375	1	0	1.6189
444	7.1142	5	5	90	3.6875	-1	1	1.7717
445	7.1142	5	5	90	5.0313	1	1	1.635
446	7.1142	10	10	90	5.0313	1	1	0.97571
447	7.1142	5	5	90	5.0313	-1	1	1.6554
448	7.1142	10	10	999	3.6875	-1	1	1.0695
449	7.1142	10	10	0	5.0313	-1	1	1.0224
450	7.1142	10	10	999	5.0313	-1	1	0.97538
451	7.1142	10	10	0	5.0313	-1	1	1.0224
452	7.1142	10	10	90	3.6875	1	1	0.94005
453	7.1142	5	5	90	6.375	1	1	1.6761
454	7.1142	10	10	999	1	-1	1	1.0694
455	7.1142	5	5	999	6.375	1	1	1.6897
456	7.1142	5	5	0	3.6875	1	1	1.9236
457	7.1142	5	5	999	5.0313	1	0	1.7115
458	7.1142	5	5	90	2.3438	1	0	1.694
459	7.1142	5	5	999	2.3438	-1	0	1.5934
460	7.1142	5	5	0	2.3438	-1	1	1.3536
461	7.1142	5	5	0	1	1	0	1.5765
462	7.1142	5	5	999	3.6875	1	1	1.5376
463	7.1142	5	5	90	1	-1	1	3.165
464	7.1142	10	10	90	3.6875	1	1	1.0106
465	7.1142	5	5	999	5.0313	1	0	1.5941
466	7.1142	10	10	999	1	1	1	1.1987
467	7.1142	10	10	0	6.375	1	1	0.99928
468	7.1142	5	5	0	5.0313	1	1	1.0459
469	7.1142	5	5	0	6.375	1	0	1.5046
470	7.1142	10	10	90	3.6875	-1	1	1.1047
471	7.1142	5	5	90	1	1	1	1.5495
472	7.1142	10	10	0	5.0313	-1	1	1.0581
473	7.1142	10	10	999	6.375	-1	1	0.99891
474	7.1142	10	10	0	6.375	-1	1	1.0459
475	7.1142	10	10	0	2.3438	-1	1	1.1636
476	7.1142	10	10	90	3.6875	-1	1	1.093
477	7.1142	5	5	999	6.375	1	1	1.454
478	7.1142	10	10	0	6.375	1	1	0.98679
479	7.1142	5	5	999	5.0313	-1	0	1.8402
480	7.1142	5	5	999	5.0313	1	0	1.2459
481	7.1142	10	10	90	6.375	1	1	0.94009
482	7.1142	5	5	90	3.6875	1	1	1.4062
483	7.1142	10	10	90	1	-1	1	0.97534
484	7.1142	10	10	0	2.3438	1	1	0.95179
485	7.1142	10	10	90	2.3438	1	1	1.0107
486	7.1142	5	5	90	1	1	0	1.1165
487	7.1142	10	10	999	5.0313	1	1	1.046
488	7.1142	10	10	999	1	1	1	1.0458
489	7.1142	10	10	999	6.375	1	1	1.0459
490	7.1142	10	10	999	3.6875	-1	1	1.0812
491	7.1142	10	10	0	5.0313	-1	1	1.1165
492	7.1142	10	10	999	2.3438	-1	1	1.0694
493	7.1142	5	5	90	1	1	0	10.386
494	7.1142	5	5	0	2.3438	-1	0	2.0521
495	7.1142	10	10	0	1	-1	1	1.2459
496	7.1142	5	5	0	1	1	0	1.3702
497	7.1142	5	5	0	2.3438	-1	0	1.7537
498	7.1142	5	5	0	2.3438	-1	1	1.2577
499	7.1142	10	10	999	5.0313	1	1	1.0106
500	7.1142	10	10	999	2.3438	-1	1	0.95184
501	7.1142	10	10	90	6.375	1	1	0.91649
502	7.1142	5	5	90	5.0313	-1	1	1.8387
503	7.1142	5	5	0	6.375	1	1	1.4557
504	7.1142	5	5	90	6.375	-1	1	1.4128
505	7.1142	5	5	999	6.375	-1	0	1.3865
506	7.1142	5	5	90	3.6875	1	0	1.4024
507	7.1142	5	5	999	1	1	0	8.5716
508	7.1142	10	10	90	6.375	-1	1	1.14
509	7.1142	5	5	0	2.3438	1	1	1.4794
510	7.1142	10	10	90	2.3438	1	1	1.0342
511	7.1142	5	5	999	5.0313	1	1	1.2341
512	7.1142	10	10	999	2.3438	1	1	1.1869
513	7.1142	10	10	999	3.6875	1	1	1.1165
514	7.1142	10	10	90	6.375	1	1	1.0813
515	7.1142	10	10	90	5.0313	1	1	0.95179
516	7.1142	10	10	999	5.0313	-1	1	1.0694
517	7.1142	10	10	90	1	1	1	1.281
518	7.1142	5	5	999	3.6875	1	0	1.6152
519	7.1142	5	5	90	3.6875	-1	1	1.9438
520	7.1142	5	5	0	5.0313	1	1	1.3282
521	7.1142	10	10	90	5.0313	1	0	1.0699
522	7.1142	5	5	999	2.3438	-1	0	1.9084
523	7.1142	5	5	90	5.0313	-1	1	1.615
524	7.1142	10	10	0	3.6875	1	1	0.99892
525	7.1142	5	5	999	3.6875	-1	1	1.4167
526	7.1142	5	5	999	6.375	1	0	1.6143
527	7.1142	10	10	999	6.375	-1	1	1.0341
528	7.1142	10	10	90	3.6875	-1	1	1.093
529	7.1142	5	5	0	3.6875	-1	0	1.4024
530	7.1142	10	10	999	6.375	-1	1	1.0342
531	7.1142	5	5	0	3.6875	-1	0	1.8644
532	7.1142	10	10	0	6.375	1	1	1.1283
533	7.1142	5	5	0	6.375	1	0	1.2934
534	7.1142	5	5	0	6.375	-1	1	1.1871
535	7.1142	10	10	999	6.375	-1	1	1.0342
536	7.1142	10	10	0	5.0313	1	1	0.94013
537	7.1142	10	10	0	1	-1	1	1.0812
538	7.1142	10	10	90	3.6875	1	1	0.98706
539	7.1142	5	5	999	6.375	1	1	1.3161
540	7.1142	10	10	999	1	-1	1	1.0581
541	7.1142	10	10	90	5.0313	1	1	0.97542
542	7.1142	5	5	0	1	1	1	1.5228
543	7.1142	5	5	999	6.375	1	1	1.7987
544	7.1142	5	5	999	2.3438	-1	0	1.648
545	7.1142	10	10	999	6.375	-1	1	1.1165
546	7.1142	10	10	999	1	1	1	0.97538
547	7.1142	5	5	0	5.0313	1	1	1.3457
548	7.1142	5	5	90	5.0313	-1	0	1.8165
549	7.1142	10	10	90	6.375	-1	1	1.0224
550	7.1142	10	10	90	3.6875	-1	1	1.0106
551	7.1142	5	5	90	3.6875	1	0	1.2929
552	7.1142	5	5	90	3.6875	-1	1	1.9201
553	7.1142	10	10	90	6.375	1	1	0.91659
554	7.1142	5	5	999	1	1	1	1.9065
555	7.1142	5	5	0	2.3438	-1	1	1.5728
556	7.1142	10	10	999	6.375	-1	1	0.98713
557	7.1142	5	5	999	6.375	1	0	1.6669
558	7.1142	10	10	90	3.6875	-1	1	1.0577
559	7.1142	5	5	999	5.0313	1	1	1.0695
560	7.1142	10	10	0	1	1	0	1.4002
561	7.1142	5	5	999	6.375	1	1	1.7299
562	7.1142	10	10	999	5.0313	-1	1	1.0459
563	7.1142	10	10	90	2.3438	1	1	1.1988
564	7.1142	5	5	90	5.0313	-1	1	1.547
565	7.1142	10	10	0	1	1	1	1.4581
566	7.1142	10	10	90	3.6875	1	1	1.1051
567	7.1142	10	10	0	5.0313	-1	1	1.1286
568	7.1142	5	5	90	6.375	1	1	1.164
569	7.1142	10	10	999	5.0313	1	1	1.0229
570	7.1142	10	10	999	2.3438	1	1	0.9519
571	7.1142	10	10	999	1	1	1	0.96357
572	7.1142	5	5	0	2.3438	-1	0	2.254
573	7.1142	5	5	90	1	-1	0	1.6514
574	7.1142	5	5	90	1	1	0	1.3283
575	7.1142	10	10	0	2.3438	-1	1	1.1987
576	7.1142	10	10	90	6.375	-1	1	0.96355
577	7.1142	5	5	0	5.0313	-1	0	0.92826
578	7.1142	10	10	999	2.3438	-1	1	0.97538
579	7.1142	10	10	90	5.0313	-1	1	0.99892
580	7.1142	5	5	0	1	1	1	1.5656
581	7.1142	5	5	0	2.3438	1	1	1.4213
582	7.1142	10	10	90	5.0313	1	1	1.3859
583	7.1142	5	5	90	3.6875	-1	1	2.4617
584	7.1142	5	5	90	6.375	1	1	1.2929
585	7.1142	10	10	999	3.6875	-1	1	0.95184
586	7.1142	5	5	90	6.375	1	1	0.91658
587	7.1142	5	5	0	5.0313	1	0	1.1283
588	7.1142	5	5	0	3.6875	1	0	2.1542
589	7.1142	10	10	90	1	-1	1	1.1517
590	7.1142	5	5	0	3.6875	-1	1	1.7487
591	7.1142	5	5	0	2.3438	-1	0	0.98707
592	7.1142	5	5	90	3.6875	-1	0	1.9116
593	7.1142	10	10	90	2.3438	1	1	1.0695
594	7.1142	5	5	999	1	1	0	1.1636
595	7.1142	10	10	999	1	-1	1	1.0577
596	7.1142	10	10	90	3.6875	-1	1	0.97535
597	7.1142	10	10	999	5.0313	-1	1	0.92834
598	7.1142	5	5	0	3.6875	1	1	1.7933
599	7.1142	10	10	0	6.375	-1	1	1.0342
600	7.1142	5	5	0	1	-1	0	1.2812
