# Supplementary material for: Temporal Integration of Motion Streaks in Migraine
Source: Vision (Basel). 2018 Jul 13;2(3):27. doi: 10.3390/vision2030027 (PMC6836222; doi:10.3390/vision2030027)
Supplement: Supplementary file 1 [file vision-02-00027-s001.zip › supplementary information/results/resultsObs44/allResponsesObs44.txt]

1	7.1142	5	5	0	1	1	1	3.5911
2	7.1142	5	5	90	1	-1	0	2.1935
3	7.1142	5	5	90	6.375	-1	1	1.4054
4	7.1142	5	5	0	6.375	1	1	1.165
5	7.1142	5	5	0	3.6875	1	0	2.6805
6	7.1142	10	10	0	6.375	-1	1	1.6705
7	7.1142	10	10	999	2.3438	1	1	2.053
8	7.1142	5	5	999	5.0313	-1	1	1.7275
9	7.1142	10	10	0	1	1	1	1.5102
10	7.1142	5	5	0	6.375	1	1	1.7568
11	7.1142	5	5	90	5.0313	1	1	1.7234
12	7.1142	10	10	90	5.0313	1	1	1.9546
13	7.1142	5	5	90	2.3438	-1	1	2.1133
14	7.1142	5	5	999	5.0313	-1	1	2.3336
15	7.1142	10	10	0	5.0313	1	1	2.3521
16	7.1142	5	5	90	6.375	-1	1	1.7593
17	7.1142	5	5	999	5.0313	1	1	1.6079
18	7.1142	5	5	0	5.0313	-1	0	2.2361
19	7.1142	5	5	0	3.6875	-1	0	1.8171
20	7.1142	5	5	0	5.0313	-1	0	2.1216
21	7.1142	10	10	90	3.6875	-1	1	2.14
22	7.1142	10	10	90	2.3438	-1	1	1.8789
23	7.1142	5	5	999	2.3438	1	1	4.5821
24	7.1142	5	5	999	1	-1	0	1.6717
25	7.1142	5	5	0	6.375	1	0	2.5452
26	7.1142	5	5	999	6.375	-1	0	2.1096
27	7.1142	5	5	90	5.0313	1	1	2.0156
28	7.1142	5	5	0	3.6875	-1	1	1.6723
29	7.1142	10	10	999	1	1	1	1.9267
30	7.1142	10	10	90	3.6875	1	1	1.6459
31	7.1142	5	5	0	6.375	-1	0	1.8347
32	7.1142	5	5	0	3.6875	1	1	1.9917
33	7.1142	10	10	0	6.375	-1	1	2.0236
34	7.1142	5	5	0	3.6875	1	1	1.8764
35	7.1142	10	10	999	6.375	1	1	1.8596
36	7.1142	5	5	999	5.0313	-1	1	1.3542
37	7.1142	10	10	0	5.0313	-1	1	1.9057
38	7.1142	5	5	999	6.375	1	1	1.9049
39	7.1142	10	10	999	5.0313	1	1	1.9124
40	7.1142	5	5	90	6.375	-1	1	1.6109
41	7.1142	10	10	999	3.6875	1	1	1.801
42	7.1142	10	10	90	1	1	1	1.7526
43	7.1142	10	10	0	1	1	1	1.8643
44	7.1142	10	10	90	3.6875	1	1	1.9537
45	7.1142	5	5	90	3.6875	1	1	1.6015
46	7.1142	5	5	90	3.6875	1	1	1.5694
47	7.1142	10	10	0	2.3438	1	1	1.4569
48	7.1142	5	5	999	2.3438	-1	1	1.6113
49	7.1142	5	5	0	5.0313	-1	1	1.6076
50	7.1142	5	5	90	1	1	1	1.7722
51	7.1142	10	10	0	6.375	-1	1	1.6994
52	7.1142	10	10	90	3.6875	1	1	1.6419
53	7.1142	10	10	0	1	1	1	1.7865
54	7.1142	5	5	0	2.3438	-1	1	2.0784
55	7.1142	10	10	90	5.0313	-1	1	1.5482
56	7.1142	5	5	0	5.0313	-1	1	1.5714
57	7.1142	10	10	999	6.375	1	1	1.6283
58	7.1142	5	5	90	3.6875	-1	1	1.6531
59	7.1142	5	5	0	2.3438	-1	0	1.7063
60	7.1142	5	5	0	1	1	1	1.9648
61	7.1142	5	5	90	6.375	1	1	1.8284
62	7.1142	5	5	999	5.0313	-1	1	1.2698
63	7.1142	5	5	0	6.375	-1	1	1.7649
64	7.1142	10	10	999	2.3438	-1	1	1.7974
65	7.1142	5	5	0	6.375	1	1	1.7015
66	7.1142	10	10	999	5.0313	-1	1	1.9289
67	7.1142	5	5	0	2.3438	-1	1	2.0079
68	7.1142	10	10	90	6.375	-1	1	1.8763
69	7.1142	10	10	999	6.375	-1	1	1.5959
70	7.1142	10	10	0	6.375	1	1	1.6119
71	7.1142	5	5	999	3.6875	-1	0	1.5775
72	7.1142	5	5	999	3.6875	1	1	1.5503
73	7.1142	5	5	90	2.3438	-1	1	1.3894
74	7.1142	10	10	0	1	-1	1	1.6416
75	7.1142	10	10	90	6.375	-1	1	1.9621
76	7.1142	5	5	90	2.3438	-1	1	1.6615
77	7.1142	5	5	0	2.3438	1	1	1.5749
78	7.1142	10	10	90	5.0313	-1	1	1.7585
79	7.1142	5	5	999	6.375	1	1	1.7591
80	7.1142	10	10	90	2.3438	-1	1	1.5944
81	7.1142	10	10	90	2.3438	-1	1	1.6189
82	7.1142	5	5	90	2.3438	1	1	1.8989
83	7.1142	10	10	999	1	-1	1	1.8388
84	7.1142	10	10	0	3.6875	-1	1	2.4233
85	7.1142	10	10	90	5.0313	-1	1	1.9999
86	7.1142	5	5	90	2.3438	1	1	1.8881
87	7.1142	5	5	999	5.0313	1	1	1.5832
88	7.1142	5	5	90	1	-1	1	1.643
89	7.1142	10	10	999	6.375	-1	1	2.2816
90	7.1142	10	10	90	2.3438	-1	1	1.799
91	7.1142	10	10	90	2.3438	1	1	1.6432
92	7.1142	5	5	0	5.0313	-1	1	1.6683
93	7.1142	10	10	0	2.3438	-1	1	1.5935
94	7.1142	10	10	999	3.6875	1	1	1.6307
95	7.1142	5	5	0	2.3438	1	0	1.5839
96	7.1142	10	10	0	1	1	1	1.6514
97	7.1142	5	5	90	1	1	1	1.6965
98	7.1142	10	10	0	3.6875	1	1	1.7187
99	7.1142	5	5	999	1	-1	1	2.0826
100	7.1142	10	10	999	5.0313	1	1	1.9538
101	7.1142	10	10	0	3.6875	1	1	1.4729
102	7.1142	10	10	90	2.3438	-1	1	1.5666
103	7.1142	5	5	0	1	-1	1	1.5619
104	7.1142	10	10	0	5.0313	1	1	1.4659
105	7.1142	10	10	999	3.6875	-1	1	1.5962
106	7.1142	5	5	90	1	-1	1	1.6598
107	7.1142	10	10	0	6.375	-1	1	1.617
108	7.1142	10	10	90	2.3438	-1	1	1.3047
109	7.1142	10	10	90	6.375	-1	1	1.5995
110	7.1142	10	10	0	1	-1	1	1.8636
111	7.1142	5	5	0	5.0313	1	1	1.5969
112	7.1142	10	10	999	5.0313	-1	1	1.6542
113	7.1142	10	10	999	5.0313	-1	1	1.8252
114	7.1142	5	5	90	6.375	-1	1	1.5853
115	7.1142	10	10	90	2.3438	1	1	1.7169
116	7.1142	10	10	0	5.0313	1	1	3.7513
117	7.1142	10	10	0	6.375	-1	1	1.991
118	7.1142	10	10	90	1	1	1	1.759
119	7.1142	10	10	0	5.0313	-1	1	1.6306
120	7.1142	10	10	90	2.3438	1	1	1.6866
121	7.1142	10	10	90	1	1	1	1.8369
122	7.1142	10	10	999	3.6875	1	1	1.9475
123	7.1142	5	5	999	1	1	0	1.6397
124	7.1142	10	10	0	5.0313	-1	1	1.5565
125	7.1142	5	5	0	3.6875	-1	0	1.5763
126	7.1142	10	10	0	5.0313	1	1	1.6635
127	7.1142	5	5	90	6.375	-1	1	1.6607
128	7.1142	5	5	90	3.6875	1	1	1.6136
129	7.1142	10	10	999	2.3438	-1	1	1.8151
130	7.1142	5	5	90	3.6875	1	0	1.6076
131	7.1142	10	10	90	1	1	1	1.8038
132	7.1142	5	5	90	3.6875	-1	1	1.5597
133	7.1142	5	5	0	6.375	-1	0	1.5871
134	7.1142	5	5	999	2.3438	1	1	1.8961
135	7.1142	10	10	90	1	-1	1	1.6501
136	7.1142	5	5	999	1	-1	1	1.8125
137	7.1142	5	5	90	5.0313	-1	1	1.6088
138	7.1142	10	10	999	1	1	1	1.8022
139	7.1142	10	10	0	1	1	1	1.6386
140	7.1142	10	10	90	1	-1	1	1.6033
141	7.1142	10	10	90	5.0313	1	1	1.6512
142	7.1142	10	10	999	1	1	1	1.5854
143	7.1142	10	10	90	1	1	1	1.9691
144	7.1142	5	5	999	3.6875	1	1	1.7419
145	7.1142	10	10	999	5.0313	-1	1	1.818
146	7.1142	5	5	0	6.375	1	0	1.6863
147	7.1142	10	10	0	5.0313	1	1	2.5321
148	7.1142	5	5	0	6.375	1	1	1.5628
149	7.1142	10	10	0	2.3438	-1	1	1.8626
150	7.1142	10	10	999	3.6875	1	1	1.9126
151	7.1142	5	5	999	5.0313	-1	1	1.5921
152	7.1142	5	5	999	6.375	1	1	1.6613
153	7.1142	10	10	999	3.6875	1	1	1.9037
154	7.1142	10	10	0	3.6875	1	1	1.654
155	7.1142	5	5	0	3.6875	-1	1	1.8393
156	7.1142	10	10	90	6.375	-1	1	1.8046
157	7.1142	10	10	90	5.0313	-1	1	1.7604
158	7.1142	5	5	90	3.6875	-1	1	1.5836
159	7.1142	5	5	90	1	1	1	1.6114
160	7.1142	5	5	90	1	-1	1	1.3996
161	7.1142	10	10	999	2.3438	-1	1	1.6367
162	7.1142	5	5	0	3.6875	-1	0	1.5934
163	7.1142	10	10	90	3.6875	1	1	1.5418
164	7.1142	5	5	0	1	1	0	1.7761
165	7.1142	10	10	0	6.375	1	1	1.6958
166	7.1142	5	5	0	1	-1	1	1.6299
167	7.1142	5	5	90	6.375	1	1	1.6826
168	7.1142	5	5	999	1	-1	1	1.7575
169	7.1142	10	10	999	5.0313	-1	1	1.6177
170	7.1142	5	5	0	2.3438	1	1	1.6107
171	7.1142	10	10	999	3.6875	1	1	1.6558
172	7.1142	10	10	0	5.0313	1	1	1.3048
173	7.1142	5	5	999	3.6875	-1	1	1.7009
174	7.1142	5	5	999	6.375	-1	1	2.2365
175	7.1142	10	10	90	3.6875	1	1	1.6213
176	7.1142	5	5	90	3.6875	1	0	1.6536
177	7.1142	5	5	999	2.3438	1	0	1.9562
178	7.1142	10	10	999	2.3438	1	1	1.6491
179	7.1142	5	5	999	1	1	1	1.7353
180	7.1142	10	10	0	2.3438	-1	1	1.5786
181	7.1142	10	10	90	3.6875	-1	1	1.5579
182	7.1142	10	10	999	2.3438	1	1	1.6304
183	7.1142	10	10	0	6.375	1	1	1.7955
184	7.1142	5	5	999	6.375	-1	1	1.5924
185	7.1142	5	5	999	6.375	-1	1	1.5976
186	7.1142	10	10	999	3.6875	1	1	1.3162
187	7.1142	10	10	999	3.6875	-1	1	1.6303
188	7.1142	10	10	90	2.3438	-1	1	1.6992
189	7.1142	5	5	90	3.6875	1	1	1.6173
190	7.1142	10	10	90	3.6875	-1	1	1.5416
191	7.1142	10	10	999	2.3438	1	1	2.0498
192	7.1142	10	10	999	2.3438	-1	1	1.6159
193	7.1142	5	5	999	1	-1	1	1.7134
194	7.1142	5	5	90	5.0313	-1	0	1.5676
195	7.1142	10	10	999	6.375	1	1	1.632
196	7.1142	5	5	90	2.3438	1	0	1.8607
197	7.1142	5	5	90	2.3438	-1	1	1.6543
198	7.1142	5	5	90	1	1	1	1.8674
199	7.1142	10	10	90	2.3438	1	1	2.6247
200	7.1142	5	5	0	5.0313	1	0	1.5694
201	7.1142	5	5	90	5.0313	-1	1	1.5648
202	7.1142	10	10	90	6.375	1	1	1.6204
203	7.1142	5	5	0	1	-1	0	1.6769
204	7.1142	5	5	90	6.375	-1	1	1.6467
205	7.1142	5	5	999	1	1	0	1.5366
206	7.1142	5	5	90	1	-1	0	1.5794
207	7.1142	5	5	999	3.6875	-1	1	1.4971
208	7.1142	5	5	0	2.3438	1	1	2.3146
209	7.1142	10	10	90	6.375	-1	1	2.1933
210	7.1142	5	5	0	5.0313	-1	0	1.6217
211	7.1142	10	10	999	3.6875	-1	1	1.8796
212	7.1142	5	5	90	3.6875	1	0	2.0292
213	7.1142	5	5	0	5.0313	1	1	1.6502
214	7.1142	10	10	0	3.6875	1	1	1.6233
215	7.1142	5	5	90	2.3438	-1	1	1.5561
216	7.1142	10	10	0	5.0313	1	1	1.6474
217	7.1142	10	10	999	1	-1	1	1.7655
218	7.1142	10	10	0	3.6875	1	1	1.6814
219	7.1142	5	5	0	5.0313	-1	1	1.9511
220	7.1142	5	5	999	1	1	1	1.5756
221	7.1142	5	5	0	2.3438	1	0	1.5874
222	7.1142	10	10	999	1	-1	1	1.4245
223	7.1142	5	5	0	1	1	1	1.6216
224	7.1142	10	10	90	3.6875	-1	1	1.7657
225	7.1142	10	10	90	2.3438	-1	1	1.6368
226	7.1142	10	10	90	6.375	-1	1	1.5782
227	7.1142	5	5	0	2.3438	-1	1	1.6694
228	7.1142	10	10	0	6.375	1	1	2.0115
229	7.1142	10	10	0	5.0313	1	1	1.7915
230	7.1142	10	10	90	5.0313	1	1	1.7196
231	7.1142	10	10	90	1	1	1	1.6947
232	7.1142	10	10	999	6.375	1	1	1.6261
233	7.1142	5	5	999	6.375	-1	1	1.5442
234	7.1142	10	10	999	2.3438	1	1	1.5968
235	7.1142	10	10	999	6.375	1	1	1.5141
236	7.1142	5	5	90	5.0313	-1	0	1.3643
237	7.1142	5	5	0	5.0313	-1	1	1.7879
238	7.1142	5	5	90	2.3438	-1	0	1.5474
239	7.1142	10	10	999	2.3438	1	1	1.6157
240	7.1142	10	10	999	5.0313	-1	1	1.5412
241	7.1142	5	5	90	3.6875	1	1	1.5442
242	7.1142	5	5	90	2.3438	1	1	1.6396
243	7.1142	10	10	999	2.3438	1	1	1.6336
244	7.1142	10	10	999	5.0313	-1	1	1.5996
245	7.1142	10	10	999	6.375	1	1	3.3926
246	7.1142	5	5	999	1	-1	1	2.4542
247	7.1142	5	5	0	1	-1	1	1.5758
248	7.1142	5	5	90	5.0313	-1	1	1.5593
249	7.1142	10	10	90	6.375	-1	1	1.7946
250	7.1142	10	10	0	3.6875	-1	1	1.6107
251	7.1142	5	5	999	2.3438	1	1	1.5764
252	7.1142	5	5	0	5.0313	-1	1	1.2575
253	7.1142	10	10	0	5.0313	-1	1	1.6488
254	7.1142	5	5	999	5.0313	-1	1	1.6074
255	7.1142	5	5	0	6.375	1	1	1.5796
256	7.1142	10	10	0	6.375	1	1	1.6273
257	7.1142	5	5	999	3.6875	-1	1	1.5092
258	7.1142	10	10	90	6.375	-1	1	1.6597
259	7.1142	5	5	90	5.0313	1	1	1.5652
260	7.1142	10	10	999	2.3438	1	1	1.7218
261	7.1142	10	10	0	3.6875	1	1	1.7445
262	7.1142	5	5	999	1	1	1	1.5888
263	7.1142	5	5	0	3.6875	-1	1	1.6086
264	7.1142	10	10	999	1	-1	1	1.8302
265	7.1142	10	10	90	5.0313	1	1	1.7272
266	7.1142	10	10	90	5.0313	1	1	1.7099
267	7.1142	10	10	999	3.6875	-1	1	1.6133
268	7.1142	5	5	999	1	1	1	1.8952
269	7.1142	5	5	999	2.3438	1	1	1.5307
270	7.1142	10	10	999	5.0313	1	1	1.6347
271	7.1142	10	10	90	6.375	-1	1	1.5396
272	7.1142	5	5	90	5.0313	-1	1	2.9589
273	7.1142	10	10	0	6.375	1	1	3.05
274	7.1142	10	10	0	6.375	1	1	2.0875
275	7.1142	10	10	0	6.375	-1	1	1.7216
276	7.1142	10	10	90	6.375	-1	1	2.6643
277	7.1142	5	5	0	3.6875	-1	0	1.6542
278	7.1142	5	5	999	5.0313	1	1	1.6043
279	7.1142	10	10	90	5.0313	1	1	1.7289
280	7.1142	5	5	0	1	1	0	1.5634
281	7.1142	5	5	999	6.375	1	1	1.5365
282	7.1142	5	5	999	3.6875	1	1	1.6364
283	7.1142	5	5	0	1	-1	1	1.5851
284	7.1142	10	10	0	3.6875	-1	1	1.7568
285	7.1142	5	5	0	6.375	-1	1	1.6322
286	7.1142	5	5	0	3.6875	1	1	1.5649
287	7.1142	5	5	90	5.0313	-1	1	1.5923
288	7.1142	10	10	0	5.0313	1	1	1.8882
289	7.1142	10	10	0	3.6875	-1	1	1.5943
290	7.1142	5	5	90	2.3438	-1	1	1.5106
291	7.1142	5	5	0	5.0313	1	1	1.5772
292	7.1142	5	5	90	5.0313	1	1	1.6564
293	7.1142	10	10	999	3.6875	-1	1	1.591
294	7.1142	5	5	999	2.3438	-1	1	1.6964
295	7.1142	5	5	999	5.0313	-1	1	1.5077
296	7.1142	10	10	90	1	-1	1	1.5982
297	7.1142	10	10	0	1	-1	1	1.6461
298	7.1142	5	5	999	2.3438	1	0	1.8085
299	7.1142	5	5	90	5.0313	-1	1	1.7488
300	7.1142	5	5	90	3.6875	1	1	1.5843
301	7.1142	10	10	999	5.0313	1	1	1.6133
302	7.1142	10	10	999	1	1	1	1.5471
303	7.1142	5	5	999	1	1	0	1.5681
304	7.1142	10	10	90	1	-1	1	1.5752
305	7.1142	5	5	90	6.375	1	1	1.555
306	7.1142	10	10	999	2.3438	-1	1	1.3554
307	7.1142	10	10	0	2.3438	1	1	1.5752
308	7.1142	5	5	90	6.375	-1	1	1.5584
309	7.1142	10	10	999	2.3438	1	1	1.5668
310	7.1142	5	5	90	3.6875	1	0	1.754
311	7.1142	5	5	999	1	-1	1	1.7546
312	7.1142	5	5	90	1	1	1	1.526
313	7.1142	5	5	0	6.375	1	1	1.5163
314	7.1142	10	10	0	6.375	-1	1	1.591
315	7.1142	5	5	999	5.0313	1	1	1.8201
316	7.1142	5	5	999	1	1	1	1.6296
317	7.1142	5	5	90	3.6875	1	1	1.5782
318	7.1142	5	5	999	2.3438	-1	1	1.6432
319	7.1142	10	10	999	5.0313	-1	1	1.6214
320	7.1142	5	5	0	2.3438	-1	0	1.5624
321	7.1142	5	5	0	3.6875	-1	1	0.81069
322	7.1142	10	10	90	6.375	-1	1	1.6061
323	7.1142	10	10	0	3.6875	1	1	1.6022
324	7.1142	10	10	90	1	1	1	1.5867
325	7.1142	10	10	999	3.6875	-1	1	1.8233
326	7.1142	5	5	999	3.6875	1	1	1.5409
327	7.1142	5	5	0	6.375	-1	1	1.6361
328	7.1142	5	5	999	1	1	1	1.5869
329	7.1142	5	5	999	2.3438	1	0	1.7919
330	7.1142	10	10	0	1	-1	1	1.6363
331	7.1142	10	10	999	3.6875	1	1	1.6024
332	7.1142	10	10	0	2.3438	-1	1	1.535
333	7.1142	10	10	90	2.3438	-1	1	1.9055
334	7.1142	10	10	999	6.375	-1	1	1.5813
335	7.1142	10	10	90	3.6875	1	1	1.6171
336	7.1142	10	10	0	2.3438	1	1	1.5937
337	7.1142	5	5	0	3.6875	-1	1	1.594
338	7.1142	5	5	999	2.3438	-1	1	1.9108
339	7.1142	10	10	90	3.6875	-1	1	1.6654
340	7.1142	5	5	0	5.0313	-1	1	1.5308
341	7.1142	5	5	90	2.3438	-1	1	1.5495
342	7.1142	5	5	0	1	1	1	1.128
343	7.1142	5	5	90	3.6875	-1	1	1.6029
344	7.1142	10	10	0	1	1	1	1.8437
345	7.1142	10	10	90	2.3438	1	1	1.7368
346	7.1142	5	5	90	6.375	1	0	1.6118
347	7.1142	10	10	0	3.6875	-1	1	1.8165
348	7.1142	5	5	90	5.0313	-1	1	1.609
349	7.1142	5	5	90	1	1	1	1.5533
350	7.1142	10	10	90	1	-1	1	1.8443
351	7.1142	10	10	0	5.0313	-1	1	1.7334
352	7.1142	5	5	90	2.3438	1	1	1.5726
353	7.1142	5	5	90	1	1	0	2.0281
354	7.1142	5	5	90	3.6875	-1	1	1.6328
355	7.1142	5	5	90	1	1	1	1.5982
356	7.1142	10	10	999	1	-1	1	1.6715
357	7.1142	5	5	999	5.0313	-1	1	1.5544
358	7.1142	5	5	90	3.6875	-1	1	1.6056
359	7.1142	10	10	999	1	1	1	1.5831
360	7.1142	5	5	90	2.3438	-1	0	1.3948
361	7.1142	10	10	90	2.3438	1	1	1.6668
362	7.1142	5	5	90	2.3438	-1	1	1.6047
363	7.1142	10	10	0	1	1	1	1.8848
364	7.1142	10	10	0	2.3438	1	1	1.7507
365	7.1142	10	10	0	6.375	1	1	1.6581
366	7.1142	10	10	90	2.3438	-1	1	1.5203
367	7.1142	5	5	90	5.0313	-1	1	1.7184
368	7.1142	10	10	90	6.375	-1	1	1.5609
369	7.1142	10	10	999	6.375	-1	1	1.5259
370	7.1142	10	10	999	1	-1	1	1.3655
371	7.1142	5	5	999	6.375	-1	1	1.6463
372	7.1142	5	5	90	2.3438	1	0	1.9353
373	7.1142	5	5	0	3.6875	-1	1	1.6061
374	7.1142	5	5	90	6.375	1	1	1.5464
375	7.1142	10	10	90	1	-1	1	1.5855
376	7.1142	5	5	999	2.3438	-1	0	1.7666
377	7.1142	5	5	999	5.0313	1	1	1.7953
378	7.1142	5	5	999	2.3438	1	0	1.5925
379	7.1142	5	5	999	2.3438	-1	1	1.4899
380	7.1142	10	10	0	1	-1	1	1.3963
381	7.1142	10	10	0	2.3438	1	1	1.5769
382	7.1142	10	10	999	3.6875	1	1	1.7214
383	7.1142	5	5	90	3.6875	-1	1	1.632
384	7.1142	10	10	90	5.0313	-1	1	1.5131
385	7.1142	10	10	90	5.0313	-1	1	1.6189
386	7.1142	10	10	90	6.375	1	1	1.6274
387	7.1142	5	5	0	1	-1	0	1.7926
388	7.1142	5	5	0	5.0313	1	0	1.6243
389	7.1142	5	5	999	5.0313	-1	1	1.5541
390	7.1142	10	10	999	3.6875	1	1	1.6186
391	7.1142	5	5	999	6.375	1	1	1.3321
392	7.1142	10	10	0	6.375	-1	1	1.6229
393	7.1142	10	10	90	6.375	-1	1	1.62
394	7.1142	5	5	90	6.375	-1	0	1.7679
395	7.1142	5	5	0	1	1	0	1.6597
396	7.1142	10	10	0	2.3438	1	1	1.6932
397	7.1142	5	5	0	2.3438	1	0	2.0273
398	7.1142	5	5	90	2.3438	1	1	1.8001
399	7.1142	10	10	90	2.3438	1	1	1.5883
400	7.1142	10	10	90	2.3438	1	1	1.9922
401	7.1142	10	10	999	2.3438	1	1	1.8934
402	7.1142	10	10	0	1	-1	1	1.6917
403	7.1142	5	5	90	1	1	0	1.7736
404	7.1142	5	5	999	3.6875	1	0	1.6023
405	7.1142	5	5	90	6.375	-1	0	1.3586
406	7.1142	10	10	90	2.3438	-1	1	1.6061
407	7.1142	10	10	999	1	-1	1	1.6315
408	7.1142	10	10	90	5.0313	-1	1	1.5886
409	7.1142	5	5	999	1	-1	1	1.8493
410	7.1142	5	5	90	1	-1	1	1.5474
411	7.1142	10	10	999	6.375	-1	1	1.5435
412	7.1142	10	10	90	1	-1	1	1.5666
413	7.1142	10	10	0	3.6875	1	1	1.7181
414	7.1142	5	5	0	2.3438	1	1	1.5569
415	7.1142	10	10	999	1	-1	1	1.6213
416	7.1142	10	10	0	5.0313	1	1	1.602
417	7.1142	10	10	0	1	1	1	1.6102
418	7.1142	10	10	999	2.3438	-1	1	1.3198
419	7.1142	5	5	0	2.3438	1	1	1.563
420	7.1142	10	10	0	3.6875	-1	1	1.4297
421	7.1142	5	5	90	1	1	1	1.5784
422	7.1142	5	5	999	2.3438	1	1	1.5432
423	7.1142	10	10	0	2.3438	1	1	1.3982
424	7.1142	10	10	999	5.0313	1	1	1.592
425	7.1142	5	5	999	6.375	1	1	1.5775
426	7.1142	10	10	999	1	-1	1	1.6345
427	7.1142	10	10	90	3.6875	1	1	1.6274
428	7.1142	5	5	0	5.0313	-1	1	1.5682
429	7.1142	10	10	0	1	1	1	1.5918
430	7.1142	5	5	90	6.375	-1	1	1.5279
431	7.1142	10	10	999	3.6875	-1	1	1.7841
432	7.1142	10	10	999	1	-1	1	1.6088
433	7.1142	10	10	999	1	1	1	1.5663
434	7.1142	5	5	999	2.3438	-1	1	1.643
435	7.1142	10	10	999	5.0313	-1	1	1.8055
436	7.1142	10	10	90	5.0313	-1	1	1.8177
437	7.1142	5	5	0	3.6875	-1	1	1.6103
438	7.1142	5	5	90	3.6875	1	1	1.5672
439	7.1142	5	5	999	6.375	1	0	1.6078
440	7.1142	5	5	999	3.6875	-1	1	1.5255
441	7.1142	10	10	999	2.3438	-1	1	1.5778
442	7.1142	10	10	999	1	1	1	1.5467
443	7.1142	10	10	999	6.375	1	1	1.5674
444	7.1142	10	10	90	3.6875	-1	1	1.5186
445	7.1142	10	10	90	5.0313	1	1	1.4249
446	7.1142	5	5	999	5.0313	1	1	1.5868
447	7.1142	10	10	90	5.0313	1	1	1.6075
448	7.1142	5	5	0	5.0313	-1	1	1.5874
449	7.1142	5	5	90	5.0313	1	1	1.5835
450	7.1142	5	5	0	6.375	-1	1	1.5478
451	7.1142	5	5	90	5.0313	-1	1	1.6348
452	7.1142	5	5	999	3.6875	1	1	1.577
453	7.1142	10	10	90	6.375	-1	1	1.6447
454	7.1142	5	5	0	2.3438	1	1	1.5579
455	7.1142	10	10	999	6.375	-1	1	1.4863
456	7.1142	10	10	0	3.6875	1	1	1.6202
457	7.1142	10	10	999	5.0313	-1	1	1.5779
458	7.1142	10	10	90	2.3438	1	1	1.7854
459	7.1142	10	10	999	2.3438	1	1	1.5313
460	7.1142	10	10	0	2.3438	1	1	1.6736
461	7.1142	10	10	0	1	-1	1	1.8351
462	7.1142	10	10	999	3.6875	-1	1	1.5053
463	7.1142	10	10	90	1	1	1	1.5795
464	7.1142	5	5	999	3.6875	1	1	1.4402
465	7.1142	10	10	999	5.0313	1	1	1.5663
466	7.1142	5	5	0	2.3438	1	0	1.6218
467	7.1142	5	5	90	6.375	-1	1	1.5349
468	7.1142	10	10	0	5.0313	1	1	1.6261
469	7.1142	10	10	0	6.375	1	1	1.3628
470	7.1142	5	5	999	3.6875	-1	1	2.207
471	7.1142	10	10	90	1	-1	1	1.5873
472	7.1142	5	5	90	5.0313	-1	1	1.5634
473	7.1142	5	5	0	1	1	1	1.8066
474	7.1142	5	5	90	6.375	-1	1	1.5591
475	7.1142	5	5	90	2.3438	-1	1	1.611
476	7.1142	5	5	999	3.6875	1	0	1.7281
477	7.1142	10	10	999	6.375	-1	1	1.3276
478	7.1142	5	5	90	6.375	-1	1	1.5587
479	7.1142	10	10	999	5.0313	1	1	1.5507
480	7.1142	10	10	999	5.0313	-1	1	1.4749
481	7.1142	5	5	999	6.375	1	1	1.5422
482	7.1142	10	10	90	3.6875	1	1	1.5488
483	7.1142	5	5	999	1	-1	1	1.5976
484	7.1142	5	5	90	2.3438	1	1	1.7294
485	7.1142	5	5	999	2.3438	-1	1	1.4814
486	7.1142	10	10	90	1	-1	1	1.5717
487	7.1142	5	5	0	6.375	-1	1	2.427
488	7.1142	5	5	0	2.3438	-1	0	1.9038
489	7.1142	5	5	0	1	1	1	1.5339
490	7.1142	5	5	0	5.0313	-1	1	1.3571
491	7.1142	5	5	90	5.0313	-1	1	1.6243
492	7.1142	5	5	0	3.6875	-1	1	1.637
493	7.1142	10	10	90	1	-1	1	1.5784
494	7.1142	10	10	0	2.3438	-1	1	1.6302
495	7.1142	5	5	90	1	1	1	1.5592
496	7.1142	10	10	0	1	-1	1	1.6264
497	7.1142	10	10	0	2.3438	-1	1	1.5874
498	7.1142	10	10	0	2.3438	1	1	1.6114
499	7.1142	5	5	0	6.375	1	0	3.0443
500	7.1142	5	5	0	3.6875	1	1	1.9379
501	7.1142	5	5	999	6.375	1	1	2.7102
502	7.1142	10	10	90	5.0313	1	1	1.3928
503	7.1142	10	10	0	6.375	1	1	1.3932
504	7.1142	10	10	90	6.375	1	1	1.621
505	7.1142	10	10	999	6.375	1	1	1.6304
506	7.1142	10	10	90	3.6875	-1	1	1.5552
507	7.1142	10	10	999	1	-1	1	1.596
508	7.1142	5	5	999	6.375	-1	1	1.6692
509	7.1142	10	10	0	2.3438	-1	1	1.5825
510	7.1142	5	5	999	2.3438	1	0	1.6233
511	7.1142	10	10	999	5.0313	-1	1	1.6133
512	7.1142	5	5	0	3.6875	-1	0	1.566
513	7.1142	5	5	0	5.0313	1	1	1.6018
514	7.1142	5	5	999	6.375	-1	1	1.3052
515	7.1142	5	5	999	5.0313	-1	1	1.5947
516	7.1142	5	5	0	6.375	-1	1	1.3386
517	7.1142	5	5	999	1	-1	0	1.5467
518	7.1142	10	10	999	3.6875	1	1	1.5871
519	7.1142	10	10	90	3.6875	1	1	1.8153
520	7.1142	10	10	0	5.0313	1	1	2.7995
521	7.1142	5	5	999	5.0313	1	0	1.5889
522	7.1142	10	10	999	2.3438	1	1	1.3582
523	7.1142	10	10	90	5.0313	1	1	1.6218
524	7.1142	5	5	90	3.6875	-1	1	1.5704
525	7.1142	10	10	999	3.6875	1	1	1.5234
526	7.1142	10	10	999	6.375	-1	1	1.5714
527	7.1142	5	5	0	1	-1	1	1.995
528	7.1142	5	5	999	3.6875	-1	0	1.5923
529	7.1142	10	10	0	3.6875	1	1	1.8003
530	7.1142	5	5	0	1	1	0	1.6124
531	7.1142	10	10	0	3.6875	-1	1	1.6531
532	7.1142	5	5	90	6.375	1	1	1.6423
533	7.1142	10	10	0	6.375	1	1	1.8434
534	7.1142	10	10	0	6.375	1	1	1.8085
535	7.1142	5	5	0	1	1	0	1.6486
536	7.1142	5	5	90	5.0313	1	1	1.6383
537	7.1142	5	5	90	1	1	0	1.5871
538	7.1142	5	5	999	3.6875	1	0	1.5842
539	7.1142	10	10	999	6.375	-1	1	1.5891
540	7.1142	5	5	0	2.3438	1	1	1.7296
541	7.1142	5	5	999	5.0313	1	0	1.7536
542	7.1142	10	10	0	1	-1	1	1.5767
543	7.1142	10	10	999	6.375	1	1	1.3458
544	7.1142	10	10	999	2.3438	-1	1	1.562
545	7.1142	5	5	0	1	1	1	2.2577
546	7.1142	5	5	0	2.3438	-1	1	1.615
547	7.1142	10	10	0	5.0313	-1	1	1.5675
548	7.1142	10	10	90	5.0313	-1	1	1.4151
549	7.1142	5	5	999	6.375	1	1	1.6334
550	7.1142	5	5	999	3.6875	1	0	2.0474
551	7.1142	10	10	90	3.6875	-1	1	1.4641
552	7.1142	10	10	90	3.6875	1	1	1.6499
553	7.1142	5	5	999	6.375	-1	1	1.4758
554	7.1142	10	10	999	1	1	1	1.5906
555	7.1142	10	10	0	2.3438	1	1	1.6066
556	7.1142	5	5	0	1	-1	1	1.5587
557	7.1142	10	10	999	6.375	1	1	1.2576
558	7.1142	5	5	999	3.6875	1	0	1.7859
559	7.1142	10	10	999	5.0313	-1	1	1.631
560	7.1142	5	5	90	1	1	1	1.6002
561	7.1142	10	10	999	6.375	-1	1	1.7093
562	7.1142	5	5	0	6.375	1	1	1.5206
563	7.1142	5	5	999	2.3438	-1	1	1.1523
564	7.1142	10	10	90	5.0313	1	1	1.3873
565	7.1142	5	5	90	1	-1	1	1.6876
566	7.1142	5	5	999	3.6875	1	1	1.6226
567	7.1142	5	5	90	5.0313	1	0	1.6635
568	7.1142	10	10	90	6.375	1	1	1.8086
569	7.1142	5	5	0	6.375	-1	1	1.5649
570	7.1142	5	5	0	3.6875	-1	1	1.6003
571	7.1142	5	5	0	2.3438	-1	0	1.6641
572	7.1142	10	10	0	2.3438	-1	1	1.6256
573	7.1142	10	10	90	1	1	1	1.8305
574	7.1142	10	10	90	1	1	1	1.5712
575	7.1142	5	5	90	2.3438	1	0	1.5628
576	7.1142	5	5	999	6.375	1	1	1.5435
577	7.1142	10	10	0	5.0313	1	1	1.5706
578	7.1142	5	5	0	3.6875	1	0	1.5901
579	7.1142	5	5	999	5.0313	-1	1	1.6273
580	7.1142	10	10	0	1	-1	1	1.5208
581	7.1142	10	10	0	2.3438	-1	1	1.359
582	7.1142	5	5	999	5.0313	1	1	1.5514
583	7.1142	10	10	90	3.6875	1	1	1.7105
584	7.1142	10	10	90	6.375	1	1	1.7209
585	7.1142	5	5	0	5.0313	-1	1	1.8955
586	7.1142	10	10	90	6.375	1	1	1.6137
587	7.1142	10	10	0	5.0313	-1	1	1.6181
588	7.1142	10	10	0	3.6875	-1	1	1.5512
589	7.1142	5	5	999	1	1	1	1.7352
590	7.1142	10	10	0	3.6875	1	1	1.5828
591	7.1142	10	10	0	2.3438	1	1	1.4906
592	7.1142	10	10	90	3.6875	-1	1	1.5325
593	7.1142	5	5	999	2.3438	1	1	1.3565
594	7.1142	10	10	999	1	1	1	1.3047
595	7.1142	5	5	0	2.3438	-1	1	1.8197
596	7.1142	5	5	999	3.6875	-1	0	1.5856
597	7.1142	5	5	0	6.375	-1	1	1.3573
598	7.1142	10	10	0	3.6875	1	1	1.8171
599	7.1142	5	5	90	6.375	1	1	1.5612
600	7.1142	10	10	0	1	-1	1	1.6247
