# Supplementary material for: Temporal Integration of Motion Streaks in Migraine
Source: Vision (Basel). 2018 Jul 13;2(3):27. doi: 10.3390/vision2030027 (PMC6836222; doi:10.3390/vision2030027)
Supplement: Supplementary file 1 [file vision-02-00027-s001.zip › supplementary information/results/resultsObs45/allResponsesObs45.txt]

1	7.1142	5	5	0	6.375	1	1	2.5077
2	7.1142	5	5	999	3.6875	-1	1	2.1754
3	7.1142	10	10	999	5.0313	-1	1	2.1923
4	7.1142	5	5	0	2.3438	1	1	1.9203
5	7.1142	5	5	0	1	1	1	1.9475
6	7.1142	10	10	999	3.6875	1	1	2.1721
7	7.1142	5	5	0	5.0313	1	0	1.8921
8	7.1142	5	5	90	2.3438	1	0	2.3181
9	7.1142	10	10	999	1	-1	1	1.858
10	7.1142	10	10	999	6.375	-1	1	1.9168
11	7.1142	5	5	999	6.375	-1	0	2.1689
12	7.1142	10	10	0	5.0313	-1	1	2.0207
13	7.1142	5	5	90	6.375	-1	0	1.8292
14	7.1142	10	10	0	1	-1	1	1.8302
15	7.1142	5	5	90	3.6875	1	0	2.3949
16	7.1142	10	10	999	2.3438	1	1	2.0003
17	7.1142	5	5	0	5.0313	-1	0	2.1125
18	7.1142	10	10	999	2.3438	1	1	2.072
19	7.1142	5	5	90	3.6875	-1	1	2.0975
20	7.1142	10	10	999	5.0313	1	1	2.0769
21	7.1142	10	10	90	1	-1	1	1.8267
22	7.1142	5	5	90	5.0313	1	1	1.9072
23	7.1142	10	10	90	3.6875	1	1	1.8734
24	7.1142	5	5	0	1	-1	0	1.995
25	7.1142	10	10	0	3.6875	-1	1	1.827
26	7.1142	10	10	0	1	1	1	1.8196
27	7.1142	10	10	0	5.0313	1	1	1.8361
28	7.1142	10	10	90	2.3438	-1	1	1.889
29	7.1142	5	5	90	6.375	-1	1	1.8509
30	7.1142	10	10	0	5.0313	1	1	1.7441
31	7.1142	10	10	999	6.375	-1	1	1.8123
32	7.1142	5	5	999	5.0313	-1	1	1.8101
33	7.1142	5	5	90	1	1	1	1.7504
34	7.1142	5	5	90	1	-1	1	1.7857
35	7.1142	10	10	999	6.375	1	1	1.7142
36	7.1142	5	5	999	6.375	-1	1	1.6738
37	7.1142	5	5	999	1	-1	1	1.8446
38	7.1142	10	10	0	2.3438	1	1	1.7737
39	7.1142	5	5	999	6.375	1	1	1.7747
40	7.1142	10	10	90	1	1	1	1.8782
41	7.1142	5	5	0	6.375	1	1	1.8562
42	7.1142	10	10	90	5.0313	-1	1	1.7014
43	7.1142	10	10	90	1	1	1	1.7112
44	7.1142	10	10	0	3.6875	1	1	1.7898
45	7.1142	10	10	0	6.375	1	1	1.5613
46	7.1142	10	10	0	1	-1	1	1.8611
47	7.1142	10	10	999	1	1	1	1.9232
48	7.1142	10	10	90	1	1	1	1.842
49	7.1142	5	5	999	2.3438	1	1	1.7761
50	7.1142	5	5	90	5.0313	1	1	1.8158
51	7.1142	5	5	999	1	-1	0	1.8528
52	7.1142	10	10	999	1	-1	1	1.6872
53	7.1142	5	5	0	5.0313	-1	0	1.6172
54	7.1142	10	10	999	3.6875	-1	1	1.675
55	7.1142	5	5	0	2.3438	-1	0	1.7405
56	7.1142	10	10	90	2.3438	-1	1	1.5674
57	7.1142	5	5	90	6.375	1	1	1.6987
58	7.1142	10	10	999	1	1	1	1.662
59	7.1142	10	10	999	3.6875	-1	1	1.6484
60	7.1142	10	10	0	2.3438	-1	1	1.5058
61	7.1142	10	10	999	1	-1	1	1.6447
62	7.1142	10	10	0	3.6875	1	1	1.5817
63	7.1142	10	10	90	5.0313	1	1	1.7854
64	7.1142	5	5	999	1	-1	0	1.8824
65	7.1142	5	5	0	5.0313	1	1	1.376
66	7.1142	10	10	0	1	1	1	1.9037
67	7.1142	10	10	90	6.375	-1	1	1.7142
68	7.1142	10	10	90	2.3438	1	1	1.5965
69	7.1142	5	5	0	2.3438	1	1	1.6608
70	7.1142	10	10	999	1	1	1	1.5071
71	7.1142	10	10	90	1	-1	1	1.5532
72	7.1142	5	5	0	6.375	-1	0	1.6243
73	7.1142	10	10	0	1	-1	1	1.4647
74	7.1142	5	5	999	1	1	1	1.5955
75	7.1142	5	5	90	2.3438	-1	0	2.0195
76	7.1142	10	10	999	3.6875	1	1	1.4573
77	7.1142	5	5	90	5.0313	1	1	1.3425
78	7.1142	10	10	0	3.6875	-1	1	1.2463
79	7.1142	10	10	0	2.3438	-1	1	1.3545
80	7.1142	5	5	999	6.375	1	1	1.507
81	7.1142	10	10	0	1	1	1	1.3733
82	7.1142	5	5	90	1	1	1	1.7485
83	7.1142	5	5	90	3.6875	-1	1	1.4393
84	7.1142	5	5	90	3.6875	1	1	1.8045
85	7.1142	10	10	999	2.3438	-1	1	1.4651
86	7.1142	5	5	0	2.3438	1	1	1.3047
87	7.1142	5	5	90	6.375	1	1	1.4891
88	7.1142	10	10	0	1	-1	1	1.4909
89	7.1142	5	5	999	6.375	1	1	1.434
90	7.1142	10	10	90	2.3438	1	1	1.4942
91	7.1142	10	10	90	6.375	-1	1	1.3046
92	7.1142	5	5	0	6.375	-1	1	1.379
93	7.1142	10	10	0	5.0313	-1	1	1.5464
94	7.1142	5	5	90	1	-1	0	1.5292
95	7.1142	5	5	999	3.6875	1	1	1.4009
96	7.1142	10	10	90	6.375	1	1	1.3732
97	7.1142	5	5	0	5.0313	1	1	1.4254
98	7.1142	10	10	999	1	-1	1	1.2345
99	7.1142	5	5	90	1	1	0	1.3286
100	7.1142	10	10	0	6.375	1	1	1.3169
101	7.1142	5	5	90	2.3438	-1	0	1.533
102	7.1142	10	10	90	5.0313	-1	1	1.2459
103	7.1142	5	5	90	2.3438	1	1	1.4521
104	7.1142	10	10	999	1	1	1	1.2341
105	7.1142	5	5	90	5.0313	-1	1	1.3347
106	7.1142	10	10	90	1	-1	1	1.3859
107	7.1142	5	5	999	2.3438	-1	0	1.4504
108	7.1142	5	5	999	6.375	1	1	1.234
109	7.1142	5	5	0	6.375	-1	1	1.2457
110	7.1142	10	10	90	2.3438	1	1	1.1068
111	7.1142	5	5	999	3.6875	-1	1	1.0695
112	7.1142	5	5	0	3.6875	1	1	1.1048
113	7.1142	10	10	0	2.3438	-1	1	1.0695
114	7.1142	10	10	999	2.3438	1	1	1.0459
115	7.1142	5	5	90	2.3438	-1	1	1.2342
116	7.1142	10	10	90	5.0313	1	1	0.94052
117	7.1142	10	10	90	6.375	-1	1	1.0812
118	7.1142	10	10	999	5.0313	-1	1	0.97539
119	7.1142	5	5	0	6.375	1	1	0.98704
120	7.1142	10	10	999	2.3438	-1	1	0.98707
121	7.1142	5	5	999	3.6875	1	1	1.2106
122	7.1142	10	10	90	6.375	-1	1	0.98718
123	7.1142	10	10	90	3.6875	-1	1	1.0459
124	7.1142	5	5	0	1	1	1	1.6324
125	7.1142	10	10	0	5.0313	1	1	0.95183
126	7.1142	10	10	0	2.3438	1	1	0.90477
127	7.1142	10	10	999	5.0313	1	1	0.90461
128	7.1142	10	10	999	6.375	-1	1	0.94009
129	7.1142	5	5	90	6.375	-1	1	0.95183
130	7.1142	5	5	999	3.6875	-1	1	1.1872
131	7.1142	5	5	999	1	1	1	1.3674
132	7.1142	10	10	0	5.0313	1	1	0.97534
133	7.1142	10	10	0	6.375	1	1	0.90476
134	7.1142	5	5	999	2.3438	-1	1	1.2341
135	7.1142	5	5	0	6.375	-1	1	0.99871
136	7.1142	5	5	999	6.375	1	1	0.97535
137	7.1142	5	5	0	3.6875	-1	0	1.4787
138	7.1142	5	5	999	3.6875	1	1	1.1404
139	7.1142	5	5	90	3.6875	1	1	1.093
140	7.1142	10	10	90	1	1	1	0.98716
141	7.1142	5	5	999	5.0313	-1	1	1.0342
142	7.1142	10	10	999	6.375	1	1	0.92834
143	7.1142	5	5	90	3.6875	-1	1	1.2694
144	7.1142	5	5	90	5.0313	-1	0	1.1405
145	7.1142	10	10	0	2.3438	-1	1	1.0699
146	7.1142	10	10	90	1	1	1	0.92836
147	7.1142	5	5	999	2.3438	1	1	1.0812
148	7.1142	10	10	90	1	-1	1	0.96359
149	7.1142	10	10	999	5.0313	-1	1	1.1282
150	7.1142	10	10	0	1	1	1	0.92869
151	7.1142	5	5	999	3.6875	-1	1	1.0812
152	7.1142	5	5	90	5.0313	-1	1	1.0696
153	7.1142	5	5	0	3.6875	-1	1	1.1047
154	7.1142	10	10	90	2.3438	-1	1	0.96403
155	7.1142	10	10	0	2.3438	1	1	1.1165
156	7.1142	10	10	999	1	1	1	1.0107
157	7.1142	5	5	0	5.0313	1	1	1.0342
158	7.1142	10	10	90	6.375	1	1	1.1636
159	7.1142	5	5	0	6.375	-1	1	1.3159
160	7.1142	5	5	90	6.375	1	1	1.0693
161	7.1142	10	10	0	3.6875	1	1	1.0812
162	7.1142	5	5	90	1	1	0	1.7931
163	7.1142	10	10	90	1	1	1	1.1283
164	7.1142	5	5	0	5.0313	-1	0	1.246
165	7.1142	5	5	90	1	1	0	1.3366
166	7.1142	5	5	90	5.0313	-1	1	1.3315
167	7.1142	10	10	0	1	-1	1	1.1048
168	7.1142	10	10	90	5.0313	1	1	0.97533
169	7.1142	10	10	90	1	1	1	1.046
170	7.1142	5	5	0	5.0313	1	0	1.5284
171	7.1142	10	10	90	5.0313	-1	1	0.94053
172	7.1142	10	10	90	6.375	-1	1	1.0107
173	7.1142	5	5	0	2.3438	-1	1	1.5539
174	7.1142	5	5	999	2.3438	-1	0	1.6024
175	7.1142	5	5	0	3.6875	-1	1	1.3165
176	7.1142	10	10	90	5.0313	-1	1	1.0106
177	7.1142	10	10	90	5.0313	-1	1	0.98708
178	7.1142	10	10	0	2.3438	1	1	1.0577
179	7.1142	5	5	0	1	-1	1	1.466
180	7.1142	5	5	999	2.3438	-1	1	1.913
181	7.1142	10	10	0	5.0313	-1	1	1.1052
182	7.1142	10	10	999	2.3438	1	1	0.98716
183	7.1142	5	5	999	1	-1	0	1.7713
184	7.1142	5	5	0	2.3438	-1	1	1.0224
185	7.1142	10	10	999	3.6875	-1	1	0.89307
186	7.1142	5	5	0	5.0313	-1	1	1.1518
187	7.1142	5	5	90	5.0313	1	1	1.0346
188	7.1142	5	5	999	3.6875	-1	1	1.1047
189	7.1142	5	5	0	6.375	1	1	1.4569
190	7.1142	5	5	90	3.6875	-1	1	1.1635
191	7.1142	10	10	0	2.3438	-1	1	0.9636
192	7.1142	10	10	90	2.3438	-1	1	0.96363
193	7.1142	10	10	0	1	1	1	1.2106
194	7.1142	5	5	90	3.6875	1	1	1.164
195	7.1142	5	5	999	1	1	1	1.0342
196	7.1142	10	10	999	6.375	-1	1	1.0107
197	7.1142	5	5	90	2.3438	1	1	1.1165
198	7.1142	5	5	999	2.3438	1	1	1.1282
199	7.1142	5	5	0	3.6875	-1	1	1.1758
200	7.1142	10	10	0	6.375	1	1	0.96402
201	7.1142	5	5	0	5.0313	1	1	1.14
202	7.1142	5	5	0	1	-1	1	1.4064
203	7.1142	10	10	0	2.3438	1	1	0.97532
204	7.1142	5	5	90	5.0313	-1	1	1.093
205	7.1142	10	10	999	3.6875	-1	1	1.0694
206	7.1142	10	10	999	6.375	-1	1	1.0695
207	7.1142	5	5	999	6.375	-1	1	1.0812
208	7.1142	5	5	90	1	-1	0	1.2694
209	7.1142	10	10	90	6.375	1	1	0.96358
210	7.1142	10	10	999	6.375	1	1	1.0224
211	7.1142	5	5	90	1	-1	1	1.423
212	7.1142	5	5	999	2.3438	1	0	1.8094
213	7.1142	10	10	999	6.375	1	1	0.99887
214	7.1142	5	5	999	2.3438	1	1	1.8159
215	7.1142	10	10	90	2.3438	1	1	1.1165
216	7.1142	10	10	999	5.0313	1	1	0.90467
217	7.1142	5	5	999	5.0313	1	1	1.1753
218	7.1142	5	5	0	2.3438	1	0	1.305
219	7.1142	5	5	999	2.3438	1	1	1.0575
220	7.1142	5	5	90	6.375	1	1	0.9754
221	7.1142	10	10	999	3.6875	1	1	1.0813
222	7.1142	10	10	999	2.3438	-1	1	0.97541
223	7.1142	5	5	999	5.0313	1	1	0.97538
224	7.1142	5	5	999	5.0313	-1	1	0.94008
225	7.1142	5	5	999	6.375	-1	1	1.0459
226	7.1142	10	10	0	3.6875	1	1	1.0577
227	7.1142	10	10	999	2.3438	-1	1	0.9871
228	7.1142	5	5	90	6.375	1	1	1.0107
229	7.1142	10	10	0	1	-1	1	1.0224
230	7.1142	10	10	0	3.6875	-1	1	1.0107
231	7.1142	10	10	0	1	1	1	0.95176
232	7.1142	10	10	999	1	-1	1	0.94009
233	7.1142	5	5	999	6.375	1	1	1.0341
234	7.1142	5	5	999	1	1	0	1.2929
235	7.1142	10	10	90	2.3438	1	1	1.1165
236	7.1142	5	5	90	1	-1	1	1.6648
237	7.1142	5	5	0	3.6875	1	1	1.4499
238	7.1142	10	10	90	6.375	-1	1	0.96356
239	7.1142	5	5	999	6.375	-1	1	0.90477
240	7.1142	5	5	90	6.375	1	1	0.89299
241	7.1142	5	5	999	3.6875	1	1	0.92827
242	7.1142	10	10	999	6.375	1	0	0.56361
243	7.1142	5	5	0	3.6875	1	1	1.316
244	7.1142	10	10	999	1	-1	1	1.0577
245	7.1142	10	10	0	5.0313	-1	1	1.0695
246	7.1142	5	5	90	3.6875	1	1	1.1635
247	7.1142	5	5	0	2.3438	-1	1	1.6577
248	7.1142	5	5	90	2.3438	-1	1	1.1517
249	7.1142	10	10	90	1	-1	1	1.1522
250	7.1142	10	10	0	6.375	-1	1	1.0228
251	7.1142	5	5	999	5.0313	1	1	1.1165
252	7.1142	5	5	999	6.375	1	1	0.9988
253	7.1142	10	10	0	2.3438	1	1	1.0694
254	7.1142	5	5	0	2.3438	1	1	1.1635
255	7.1142	10	10	999	1	-1	1	1.046
256	7.1142	5	5	999	6.375	1	1	1.0341
257	7.1142	5	5	0	1	1	1	1.2459
258	7.1142	5	5	999	5.0313	1	1	1.0224
259	7.1142	10	10	90	5.0313	-1	1	0.99879
260	7.1142	5	5	90	6.375	1	1	1.0224
261	7.1142	5	5	0	1	-1	1	1.4147
262	7.1142	5	5	90	6.375	1	1	0.99893
263	7.1142	5	5	0	6.375	1	1	1.2458
264	7.1142	5	5	0	3.6875	-1	0	1.4085
265	7.1142	10	10	999	1	-1	1	1.1047
266	7.1142	5	5	90	1	1	1	1.38
267	7.1142	5	5	0	1	1	0	1.2341
268	7.1142	10	10	999	3.6875	1	1	1.1047
269	7.1142	10	10	999	3.6875	1	1	0.98706
270	7.1142	5	5	999	5.0313	1	0	2.0184
271	7.1142	10	10	999	2.3438	-1	1	1.093
272	7.1142	5	5	0	6.375	1	1	1.1518
273	7.1142	10	10	90	3.6875	-1	1	1.0224
274	7.1142	5	5	90	1	-1	1	1.8379
275	7.1142	5	5	0	5.0313	1	1	1.391
276	7.1142	10	10	999	1	1	1	1.0106
277	7.1142	5	5	90	6.375	-1	1	1.3964
278	7.1142	5	5	999	5.0313	-1	1	1.1169
279	7.1142	5	5	999	6.375	-1	1	1.0934
280	7.1142	5	5	999	3.6875	-1	1	1.1282
281	7.1142	10	10	90	3.6875	1	1	0.9753
282	7.1142	5	5	90	6.375	1	1	1.0813
283	7.1142	5	5	90	1	-1	0	1.4246
284	7.1142	10	10	90	5.0313	1	1	1.1171
285	7.1142	5	5	999	3.6875	1	1	1.1751
286	7.1142	10	10	0	5.0313	1	1	1.1405
287	7.1142	10	10	999	5.0313	1	1	1.081
288	7.1142	10	10	0	5.0313	1	1	1.1165
289	7.1142	10	10	0	5.0313	1	1	1.0929
290	7.1142	5	5	90	1	-1	0	1.8994
291	7.1142	10	10	0	2.3438	-1	1	1.0224
292	7.1142	10	10	90	5.0313	-1	1	0.97523
293	7.1142	5	5	90	3.6875	1	1	0.97539
294	7.1142	5	5	0	6.375	-1	1	1.0106
295	7.1142	10	10	90	6.375	1	1	0.95184
296	7.1142	10	10	999	2.3438	1	1	1.1047
297	7.1142	5	5	0	5.0313	-1	1	1.1165
298	7.1142	10	10	999	1	1	1	0.95181
299	7.1142	10	10	999	6.375	-1	1	0.95188
300	7.1142	10	10	0	2.3438	1	1	0.90483
301	7.1142	10	10	999	5.0313	-1	1	0.8224
302	7.1142	5	5	999	1	-1	0	1.2693
303	7.1142	10	10	999	6.375	-1	1	0.86947
304	7.1142	10	10	0	6.375	1	1	0.90475
305	7.1142	5	5	0	6.375	1	1	1.2459
306	7.1142	5	5	90	2.3438	-1	0	1.3759
307	7.1142	10	10	90	2.3438	-1	1	0.95221
308	7.1142	10	10	0	6.375	-1	1	0.85777
309	7.1142	5	5	999	1	1	1	1.5008
310	7.1142	5	5	999	6.375	-1	1	1.0342
311	7.1142	5	5	999	3.6875	1	1	0.96352
312	7.1142	10	10	0	6.375	-1	1	0.85769
313	7.1142	10	10	999	2.3438	1	1	0.82248
314	7.1142	10	10	0	5.0313	-1	1	0.85769
315	7.1142	5	5	999	5.0313	-1	1	1.0577
316	7.1142	5	5	0	1	1	1	1.0342
317	7.1142	5	5	0	1	-1	0	1.4289
318	7.1142	5	5	0	3.6875	1	1	1.0694
319	7.1142	5	5	90	3.6875	-1	1	1.1988
320	7.1142	5	5	90	5.0313	-1	1	1.0342
321	7.1142	5	5	90	5.0313	1	1	1.4438
322	7.1142	5	5	90	5.0313	1	1	1.3807
323	7.1142	5	5	0	5.0313	-1	0	1.5524
324	7.1142	5	5	999	2.3438	-1	0	1.7128
325	7.1142	10	10	999	3.6875	-1	1	1.093
326	7.1142	5	5	0	6.375	-1	0	1.3467
327	7.1142	10	10	90	2.3438	1	1	1.1169
328	7.1142	5	5	999	2.3438	-1	1	1.1518
329	7.1142	10	10	999	6.375	1	1	1.0341
330	7.1142	10	10	0	3.6875	-1	1	1.0931
331	7.1142	10	10	999	3.6875	1	1	0.96355
332	7.1142	5	5	999	5.0313	1	1	1.0224
333	7.1142	5	5	0	2.3438	1	0	1.2225
334	7.1142	10	10	0	2.3438	-1	1	1.093
335	7.1142	10	10	90	3.6875	1	1	0.99886
336	7.1142	10	10	0	3.6875	1	1	0.9871
337	7.1142	10	10	90	6.375	1	1	0.98708
338	7.1142	10	10	999	3.6875	1	1	0.94007
339	7.1142	10	10	0	6.375	-1	1	0.98697
340	7.1142	10	10	0	2.3438	1	1	0.98712
341	7.1142	10	10	90	3.6875	-1	1	1.0812
342	7.1142	10	10	0	5.0313	-1	1	1.0458
343	7.1142	10	10	999	2.3438	-1	1	1.0341
344	7.1142	5	5	999	1	-1	1	1.8748
345	7.1142	10	10	0	6.375	1	1	1.0107
346	7.1142	10	10	999	5.0313	1	1	1.0812
347	7.1142	5	5	90	5.0313	1	1	1.2341
348	7.1142	5	5	0	5.0313	1	1	1.4284
349	7.1142	10	10	0	3.6875	1	1	0.9401
350	7.1142	5	5	0	3.6875	-1	1	1.2106
351	7.1142	5	5	0	1	1	0	1.7887
352	7.1142	10	10	999	5.0313	-1	1	0.99888
353	7.1142	10	10	90	3.6875	-1	1	0.97537
354	7.1142	10	10	90	5.0313	1	1	0.97534
355	7.1142	5	5	0	3.6875	-1	1	1.3451
356	7.1142	10	10	90	6.375	1	1	0.89345
357	7.1142	5	5	90	3.6875	1	1	1.1401
358	7.1142	5	5	999	3.6875	-1	1	1.4225
359	7.1142	5	5	90	2.3438	-1	0	1.2459
360	7.1142	5	5	90	1	1	1	1.4239
361	7.1142	10	10	0	6.375	1	1	0.95225
362	7.1142	10	10	999	3.6875	-1	1	1.0812
363	7.1142	5	5	999	3.6875	1	1	1.1283
364	7.1142	5	5	0	2.3438	-1	1	0.98707
365	7.1142	5	5	999	1	1	1	1.3628
366	7.1142	5	5	999	6.375	-1	1	1.0223
367	7.1142	10	10	90	2.3438	-1	1	1.0341
368	7.1142	5	5	999	3.6875	-1	1	1.0225
369	7.1142	10	10	0	5.0313	1	1	0.95183
370	7.1142	10	10	90	1	1	1	1.0107
371	7.1142	5	5	90	5.0313	1	1	1.0694
372	7.1142	10	10	90	1	-1	1	0.99885
373	7.1142	10	10	90	3.6875	1	1	0.94006
374	7.1142	5	5	0	6.375	-1	1	1.0106
375	7.1142	5	5	90	2.3438	1	1	0.97537
376	7.1142	10	10	90	6.375	1	1	1.0812
377	7.1142	5	5	999	1	1	0	1.1752
378	7.1142	10	10	999	5.0313	1	1	0.9636
379	7.1142	5	5	90	2.3438	-1	0	1.2576
380	7.1142	10	10	90	3.6875	1	1	0.94052
381	7.1142	5	5	0	3.6875	1	1	1.5687
382	7.1142	10	10	0	1	-1	1	1.2218
383	7.1142	10	10	0	6.375	1	1	0.91643
384	7.1142	10	10	90	3.6875	-1	1	0.92834
385	7.1142	10	10	0	1	1	1	1.187
386	7.1142	5	5	999	2.3438	1	0	1.2694
387	7.1142	10	10	0	3.6875	1	1	0.94005
388	7.1142	10	10	90	1	-1	1	0.92833
389	7.1142	5	5	0	1	-1	0	1.14
390	7.1142	10	10	90	3.6875	1	1	1.0111
391	7.1142	5	5	90	1	-1	1	1.3165
392	7.1142	5	5	90	3.6875	-1	0	1.1518
393	7.1142	5	5	0	2.3438	-1	1	1.2223
394	7.1142	10	10	0	2.3438	1	1	0.9401
395	7.1142	10	10	0	6.375	1	1	0.9518
396	7.1142	10	10	90	6.375	-1	1	0.94006
397	7.1142	5	5	999	5.0313	1	1	1.0224
398	7.1142	5	5	0	3.6875	1	1	1.1048
399	7.1142	10	10	90	1	1	1	0.9989
400	7.1142	10	10	999	3.6875	-1	1	0.99891
401	7.1142	10	10	90	2.3438	-1	1	1.046
402	7.1142	5	5	0	5.0313	1	1	1.1988
403	7.1142	5	5	90	2.3438	1	1	1.0578
404	7.1142	10	10	999	1	1	1	1.0341
405	7.1142	5	5	999	1	-1	1	1.2106
406	7.1142	10	10	999	5.0313	1	1	0.96362
407	7.1142	5	5	0	2.3438	1	1	1.0341
408	7.1142	10	10	999	6.375	-1	1	0.98715
409	7.1142	10	10	999	6.375	-1	1	1.0459
410	7.1142	5	5	0	1	-1	0	1.2341
411	7.1142	5	5	999	2.3438	1	1	1.0224
412	7.1142	5	5	0	2.3438	1	1	1.3974
413	7.1142	10	10	0	2.3438	1	1	1.0929
414	7.1142	10	10	0	6.375	-1	1	1.0812
415	7.1142	5	5	0	1	1	1	1.553
416	7.1142	5	5	0	6.375	-1	0	1.5564
417	7.1142	5	5	90	6.375	1	1	1.2224
418	7.1142	10	10	90	5.0313	1	1	1.1287
419	7.1142	10	10	0	5.0313	1	1	1.0699
420	7.1142	5	5	90	3.6875	-1	1	1.1518
421	7.1142	5	5	999	2.3438	-1	1	1.2459
422	7.1142	10	10	0	3.6875	-1	1	1.0341
423	7.1142	10	10	999	1	1	1	0.98709
424	7.1142	5	5	0	1	1	1	2.0432
425	7.1142	10	10	999	6.375	1	1	0.9636
426	7.1142	5	5	0	6.375	-1	1	1.0695
427	7.1142	10	10	90	5.0313	-1	1	1.0342
428	7.1142	10	10	0	6.375	-1	1	0.96368
429	7.1142	10	10	0	3.6875	-1	1	1.0341
430	7.1142	10	10	90	6.375	-1	1	0.99887
431	7.1142	10	10	0	1	-1	1	0.99885
432	7.1142	5	5	999	5.0313	1	1	1.0577
433	7.1142	10	10	0	2.3438	1	1	0.94008
434	7.1142	5	5	90	5.0313	-1	1	1.1518
435	7.1142	10	10	999	3.6875	1	1	1.0459
436	7.1142	10	10	0	5.0313	1	1	1.0107
437	7.1142	10	10	90	6.375	-1	1	1.0695
438	7.1142	10	10	0	6.375	1	1	0.95186
439	7.1142	10	10	0	3.6875	1	1	1.0226
440	7.1142	5	5	0	2.3438	-1	1	1.0694
441	7.1142	5	5	90	6.375	1	1	1.1518
442	7.1142	10	10	999	5.0313	-1	1	0.92831
443	7.1142	10	10	90	2.3438	1	1	1.0107
444	7.1142	10	10	999	5.0313	-1	1	0.98709
445	7.1142	5	5	0	6.375	1	1	0.9989
446	7.1142	5	5	999	3.6875	1	1	1.1165
447	7.1142	5	5	90	6.375	-1	1	1.0581
448	7.1142	5	5	0	1	1	1	1.2929
449	7.1142	10	10	90	5.0313	1	1	0.9283
450	7.1142	10	10	999	5.0313	1	1	1.1518
451	7.1142	5	5	999	2.3438	-1	0	1.899
452	7.1142	5	5	0	5.0313	1	1	1.0224
453	7.1142	10	10	90	2.3438	-1	1	0.95182
454	7.1142	10	10	999	2.3438	-1	1	0.94002
455	7.1142	5	5	0	1	1	1	0.97538
456	7.1142	5	5	0	2.3438	-1	0	0.99887
457	7.1142	10	10	90	3.6875	1	1	0.99892
458	7.1142	10	10	999	2.3438	-1	1	0.95179
459	7.1142	5	5	90	2.3438	-1	0	1.3407
460	7.1142	10	10	999	5.0313	1	1	0.94045
461	7.1142	10	10	90	5.0313	1	1	0.9048
462	7.1142	10	10	0	1	1	1	0.98713
463	7.1142	10	10	90	2.3438	1	1	1.0107
464	7.1142	5	5	90	2.3438	1	1	1.3743
465	7.1142	10	10	90	6.375	1	1	0.91691
466	7.1142	5	5	999	1	1	1	0.97536
467	7.1142	5	5	999	3.6875	-1	0	1.14
468	7.1142	5	5	90	1	-1	0	1.2933
469	7.1142	10	10	0	5.0313	1	1	0.98753
470	7.1142	5	5	999	5.0313	1	1	0.98716
471	7.1142	5	5	999	2.3438	-1	0	1.1635
472	7.1142	10	10	999	5.0313	-1	1	0.94007
473	7.1142	10	10	0	5.0313	-1	1	1.0224
474	7.1142	5	5	90	6.375	1	1	1.0106
475	7.1142	5	5	999	3.6875	-1	1	1.5057
476	7.1142	10	10	0	3.6875	-1	1	1.0694
477	7.1142	10	10	90	2.3438	1	1	0.99889
478	7.1142	5	5	0	1	1	0	1.4458
479	7.1142	10	10	90	3.6875	1	1	0.91659
480	7.1142	10	10	999	1	-1	1	0.96361
481	7.1142	5	5	90	3.6875	1	1	1.046
482	7.1142	5	5	999	1	-1	1	1.4439
483	7.1142	10	10	0	1	-1	1	0.95182
484	7.1142	10	10	999	2.3438	1	1	0.89298
485	7.1142	10	10	999	2.3438	-1	1	0.84598
486	7.1142	5	5	0	1	1	1	1.046
487	7.1142	5	5	90	6.375	-1	0	1.1518
488	7.1142	10	10	90	6.375	-1	1	0.9871
489	7.1142	10	10	90	2.3438	-1	1	1.0342
490	7.1142	10	10	999	6.375	-1	1	1.0106
491	7.1142	5	5	0	3.6875	1	0	1.1753
492	7.1142	5	5	90	3.6875	-1	0	1.0812
493	7.1142	5	5	90	5.0313	-1	0	1.14
494	7.1142	10	10	0	5.0313	1	1	0.91654
495	7.1142	5	5	0	3.6875	-1	0	1.1871
496	7.1142	5	5	999	6.375	1	1	1.0699
497	7.1142	10	10	0	6.375	1	1	1.0224
498	7.1142	10	10	90	1	1	1	0.97528
499	7.1142	5	5	90	2.3438	1	0	1.5924
500	7.1142	10	10	999	2.3438	-1	1	0.98713
501	7.1142	10	10	90	3.6875	1	1	1.1989
502	7.1142	5	5	90	6.375	-1	1	0.94006
503	7.1142	5	5	999	1	-1	1	1.3855
504	7.1142	5	5	90	5.0313	1	1	1.1169
505	7.1142	5	5	90	6.375	1	1	1.5281
506	7.1142	10	10	90	6.375	-1	1	1.0817
507	7.1142	5	5	0	6.375	-1	1	1.536
508	7.1142	10	10	0	5.0313	-1	1	1.0341
509	7.1142	10	10	0	3.6875	-1	1	0.98708
510	7.1142	10	10	90	5.0313	1	1	0.9048
511	7.1142	5	5	0	1	-1	0	1.3936
512	7.1142	5	5	90	2.3438	1	1	1.1283
513	7.1142	5	5	90	1	1	0	1.3684
514	7.1142	10	10	0	1	1	1	1.0228
515	7.1142	10	10	999	6.375	-1	1	0.99889
516	7.1142	10	10	999	1	-1	1	0.99886
517	7.1142	5	5	90	5.0313	1	1	1.2928
518	7.1142	10	10	999	2.3438	1	1	0.90521
519	7.1142	5	5	999	2.3438	-1	1	1.0224
520	7.1142	5	5	999	5.0313	-1	1	1.0342
521	7.1142	5	5	999	5.0313	1	1	1.1753
522	7.1142	10	10	0	3.6875	-1	1	0.97574
523	7.1142	10	10	90	3.6875	-1	1	1.0695
524	7.1142	5	5	999	2.3438	-1	1	1.7472
525	7.1142	5	5	999	5.0313	-1	1	1.046
526	7.1142	5	5	0	2.3438	-1	1	1.1871
527	7.1142	5	5	90	2.3438	-1	0	1.093
528	7.1142	5	5	90	2.3438	1	0	1.0224
529	7.1142	5	5	999	1	1	1	1.0577
530	7.1142	10	10	999	3.6875	-1	1	0.91657
531	7.1142	5	5	999	5.0313	-1	1	1.0224
532	7.1142	10	10	90	2.3438	1	1	0.96362
533	7.1142	5	5	0	2.3438	-1	1	1.0576
534	7.1142	5	5	0	5.0313	1	1	0.9754
535	7.1142	10	10	0	1	-1	1	0.98711
536	7.1142	10	10	999	5.0313	1	1	0.9518
537	7.1142	5	5	0	3.6875	1	1	1.093
538	7.1142	10	10	90	5.0313	-1	1	0.99889
539	7.1142	5	5	0	6.375	1	1	0.96355
540	7.1142	5	5	0	5.0313	-1	1	1.0812
541	7.1142	10	10	90	3.6875	-1	1	0.95183
542	7.1142	10	10	90	3.6875	1	1	0.9048
543	7.1142	10	10	90	1	1	1	0.95182
544	7.1142	5	5	999	3.6875	1	1	1.1283
545	7.1142	5	5	999	5.0313	1	1	1.0699
546	7.1142	10	10	90	1	-1	1	0.94011
547	7.1142	5	5	90	5.0313	1	1	0.95184
548	7.1142	10	10	999	3.6875	1	1	0.91652
549	7.1142	5	5	0	3.6875	1	1	1.0577
550	7.1142	5	5	90	3.6875	-1	1	0.9754
551	7.1142	5	5	0	2.3438	1	1	0.8695
552	7.1142	5	5	999	6.375	1	1	0.95187
553	7.1142	5	5	999	2.3438	-1	1	1.1401
554	7.1142	10	10	999	1	-1	1	1.0224
555	7.1142	10	10	999	2.3438	-1	1	0.99886
556	7.1142	5	5	0	3.6875	1	1	1.1636
557	7.1142	10	10	90	5.0313	1	1	0.89304
558	7.1142	5	5	0	3.6875	-1	1	1.0106
559	7.1142	5	5	999	1	-1	1	1.0813
560	7.1142	10	10	0	2.3438	1	1	0.94012
561	7.1142	10	10	90	5.0313	-1	1	0.92833
562	7.1142	5	5	0	5.0313	1	1	0.98713
563	7.1142	10	10	999	6.375	-1	1	0.88123
564	7.1142	5	5	90	1	1	1	1.2929
565	7.1142	10	10	999	6.375	-1	1	0.98708
566	7.1142	5	5	999	6.375	1	1	0.99889
567	7.1142	10	10	0	6.375	1	1	0.98712
568	7.1142	5	5	90	2.3438	1	1	1.3165
569	7.1142	5	5	90	3.6875	-1	1	0.99934
570	7.1142	5	5	90	3.6875	1	1	1.0342
571	7.1142	5	5	90	2.3438	1	1	0.97536
572	7.1142	10	10	90	3.6875	1	1	0.88124
573	7.1142	10	10	999	3.6875	-1	1	0.9283
574	7.1142	10	10	999	5.0313	1	1	0.86952
575	7.1142	5	5	999	3.6875	1	0	1.7691
576	7.1142	10	10	0	1	1	1	1.2106
577	7.1142	5	5	90	3.6875	-1	1	0.92834
578	7.1142	10	10	90	1	1	1	0.88126
579	7.1142	5	5	0	3.6875	-1	1	1.0578
580	7.1142	10	10	90	3.6875	-1	1	0.91658
581	7.1142	10	10	999	5.0313	-1	1	1.1165
582	7.1142	10	10	0	3.6875	1	1	1.557
583	7.1142	10	10	999	3.6875	-1	1	1.7732
584	7.1142	5	5	999	5.0313	-1	1	1.7341
585	7.1142	5	5	90	5.0313	1	1	0.99888
586	7.1142	10	10	0	2.3438	1	1	1.0107
587	7.1142	5	5	0	5.0313	1	0	1.0812
588	7.1142	10	10	0	3.6875	1	1	0.99885
589	7.1142	10	10	90	2.3438	1	1	0.9989
590	7.1142	10	10	90	6.375	-1	1	0.94009
591	7.1142	5	5	90	1	-1	0	1.3164
592	7.1142	10	10	0	3.6875	1	1	1.0229
593	7.1142	10	10	0	6.375	-1	1	0.94004
594	7.1142	5	5	999	6.375	1	1	0.97528
595	7.1142	10	10	0	6.375	-1	1	0.99885
596	7.1142	10	10	90	3.6875	-1	1	0.98713
597	7.1142	10	10	999	3.6875	1	1	1.1518
598	7.1142	10	10	999	2.3438	-1	1	0.95179
599	7.1142	5	5	0	2.3438	1	1	1.3291
600	7.1142	5	5	999	1	1	1	1.2698
