# Supplementary material for: Temporal Integration of Motion Streaks in Migraine
Source: Vision (Basel). 2018 Jul 13;2(3):27. doi: 10.3390/vision2030027 (PMC6836222; doi:10.3390/vision2030027)
Supplement: Supplementary file 1 [file vision-02-00027-s001.zip › supplementary information/results/resultsObs46/allResponsesObs46.txt]

1	7.1142	10	10	999	5.0313	1	1	1.5517
2	7.1142	10	10	90	2.3438	-1	1	1.3626
3	7.1142	5	5	90	5.0313	1	1	2.0939
4	7.1142	10	10	90	6.375	-1	1	1.3477
5	7.1142	10	10	999	2.3438	1	1	1.2577
6	7.1142	10	10	999	1	-1	1	1.1181
7	7.1142	10	10	999	6.375	1	1	1.2342
8	7.1142	5	5	999	6.375	-1	1	1.3752
9	7.1142	10	10	999	5.0313	-1	1	1.2695
10	7.1142	5	5	999	1	1	1	2.5144
11	7.1142	10	10	0	2.3438	-1	1	1.2929
12	7.1142	5	5	0	6.375	-1	0	1.483
13	7.1142	5	5	90	2.3438	-1	1	1.8129
14	7.1142	10	10	0	5.0313	1	1	1.2812
15	7.1142	10	10	999	5.0313	-1	1	1.2463
16	7.1142	10	10	999	3.6875	-1	1	1.2224
17	7.1142	5	5	90	3.6875	1	1	1.9106
18	7.1142	10	10	90	6.375	-1	1	1.5771
19	7.1142	5	5	999	2.3438	1	1	1.9018
20	7.1142	10	10	90	3.6875	-1	1	1.2926
21	7.1142	10	10	0	2.3438	-1	1	1.2928
22	7.1142	10	10	90	5.0313	-1	1	1.2698
23	7.1142	10	10	999	5.0313	1	1	1.1635
24	7.1142	10	10	0	1	-1	1	1.2457
25	7.1142	5	5	999	2.3438	-1	0	2.4516
26	7.1142	5	5	90	3.6875	-1	1	1.3248
27	7.1142	10	10	90	3.6875	-1	1	1.3394
28	7.1142	5	5	999	6.375	-1	1	1.2694
29	7.1142	10	10	0	3.6875	-1	1	1.1635
30	7.1142	5	5	999	6.375	-1	1	1.3213
31	7.1142	5	5	999	2.3438	-1	1	1.3165
32	7.1142	10	10	0	6.375	1	1	1.0928
33	7.1142	5	5	0	1	1	0	2.9253
34	7.1142	10	10	0	2.3438	1	1	1.3646
35	7.1142	5	5	0	6.375	1	0	2.7925
36	7.1142	10	10	0	3.6875	-1	1	1.1636
37	7.1142	10	10	90	6.375	-1	1	1.4393
38	7.1142	5	5	999	2.3438	-1	1	2.6693
39	7.1142	5	5	0	5.0313	1	1	1.975
40	7.1142	5	5	999	2.3438	1	0	2.0677
41	7.1142	5	5	999	6.375	1	1	1.1987
42	7.1142	5	5	90	5.0313	1	1	1.1636
43	7.1142	10	10	999	2.3438	1	1	1.2342
44	7.1142	5	5	90	2.3438	1	1	1.9362
45	7.1142	10	10	999	5.0313	1	1	1.1636
46	7.1142	10	10	999	1	1	1	0.99885
47	7.1142	5	5	0	5.0313	1	0	1.8002
48	7.1142	10	10	999	3.6875	1	1	1.1283
49	7.1142	5	5	999	3.6875	-1	0	1.9777
50	7.1142	5	5	999	6.375	-1	1	1.2812
51	7.1142	10	10	90	6.375	1	1	1.0346
52	7.1142	5	5	0	5.0313	1	0	1.8806
53	7.1142	5	5	999	1	1	0	1.7794
54	7.1142	5	5	0	2.3438	-1	0	5.9192
55	7.1142	10	10	999	1	1	1	1.1754
56	7.1142	10	10	999	3.6875	1	1	1.093
57	7.1142	5	5	90	1	1	0	1.8865
58	7.1142	10	10	0	6.375	1	1	1.0459
59	7.1142	5	5	999	2.3438	1	0	1.1753
60	7.1142	5	5	0	3.6875	1	1	1.9222
61	7.1142	10	10	999	1	-1	1	1.3421
62	7.1142	10	10	0	6.375	-1	1	1.1636
63	7.1142	5	5	90	2.3438	1	1	1.8483
64	7.1142	10	10	90	1	-1	1	1.293
65	7.1142	10	10	0	2.3438	1	1	1.0581
66	7.1142	10	10	999	1	1	1	1.0577
67	7.1142	10	10	999	5.0313	1	1	1.0224
68	7.1142	5	5	999	3.6875	1	1	1.0929
69	7.1142	5	5	0	5.0313	1	0	1.6512
70	7.1142	5	5	90	5.0313	1	1	1.8442
71	7.1142	5	5	999	2.3438	-1	1	1.8903
72	7.1142	10	10	90	5.0313	1	1	1.1518
73	7.1142	10	10	90	2.3438	-1	1	1.1283
74	7.1142	10	10	0	2.3438	1	1	1.1048
75	7.1142	5	5	0	2.3438	1	1	1.8638
76	7.1142	5	5	999	5.0313	-1	0	1.7905
77	7.1142	10	10	90	5.0313	1	1	1.093
78	7.1142	5	5	999	5.0313	1	1	1.2576
79	7.1142	5	5	999	6.375	-1	1	1.1283
80	7.1142	10	10	0	2.3438	1	1	1.1399
81	7.1142	5	5	0	3.6875	-1	1	3.0452
82	7.1142	10	10	90	2.3438	1	1	1.3741
83	7.1142	5	5	0	1	1	1	1.8296
84	7.1142	10	10	0	2.3438	1	1	1.2811
85	7.1142	10	10	0	1	1	1	1.1753
86	7.1142	10	10	90	5.0313	1	1	0.99889
87	7.1142	5	5	90	5.0313	-1	1	1.7673
88	7.1142	5	5	0	3.6875	-1	0	1.7146
89	7.1142	5	5	999	1	1	0	2.5782
90	7.1142	5	5	90	2.3438	-1	0	1.6259
91	7.1142	10	10	999	5.0313	1	1	1.2341
92	7.1142	10	10	999	6.375	1	1	1.0342
93	7.1142	5	5	90	6.375	1	0	1.6865
94	7.1142	5	5	0	6.375	1	1	1.0224
95	7.1142	5	5	90	5.0313	-1	1	1.7565
96	7.1142	10	10	0	1	-1	1	1.3359
97	7.1142	10	10	90	2.3438	-1	1	1.0699
98	7.1142	5	5	90	3.6875	-1	1	1.1401
99	7.1142	10	10	0	6.375	1	1	1.0464
100	7.1142	5	5	999	5.0313	1	1	1.1635
101	7.1142	10	10	0	1	1	1	1.1518
102	7.1142	5	5	0	3.6875	1	0	1.6347
103	7.1142	5	5	0	2.3438	-1	1	1.7994
104	7.1142	5	5	999	3.6875	-1	0	1.7327
105	7.1142	10	10	999	6.375	1	1	1.1754
106	7.1142	10	10	999	6.375	-1	1	1.1048
107	7.1142	5	5	999	5.0313	1	1	1.3523
108	7.1142	10	10	0	5.0313	-1	1	1.2106
109	7.1142	10	10	999	1	-1	1	1.0577
110	7.1142	10	10	0	3.6875	1	1	1.0812
111	7.1142	10	10	90	6.375	-1	1	1.0224
112	7.1142	10	10	999	5.0313	-1	1	1.0107
113	7.1142	10	10	999	2.3438	-1	1	1.0224
114	7.1142	10	10	90	3.6875	1	1	1.0224
115	7.1142	10	10	90	5.0313	-1	1	1.1048
116	7.1142	5	5	0	3.6875	1	1	1.4092
117	7.1142	5	5	90	1	-1	1	1.2816
118	7.1142	5	5	90	2.3438	1	1	1.0346
119	7.1142	5	5	0	1	1	0	1.14
120	7.1142	10	10	0	1	-1	1	1.0342
121	7.1142	5	5	999	1	-1	0	1.7041
122	7.1142	10	10	0	6.375	1	1	1.1165
123	7.1142	10	10	90	1	-1	1	0.96409
124	7.1142	5	5	0	6.375	-1	1	1.1048
125	7.1142	5	5	90	5.0313	-1	0	1.7137
126	7.1142	10	10	999	6.375	-1	1	1.0107
127	7.1142	5	5	90	3.6875	1	1	1.6614
128	7.1142	5	5	0	2.3438	1	0	1.2925
129	7.1142	10	10	0	1	-1	1	1.1523
130	7.1142	10	10	90	3.6875	-1	1	1.1288
131	7.1142	10	10	90	5.0313	-1	1	1.2346
132	7.1142	5	5	0	5.0313	1	1	2.4902
133	7.1142	10	10	999	3.6875	-1	1	1.1753
134	7.1142	10	10	999	6.375	1	1	1.1283
135	7.1142	5	5	999	2.3438	1	0	1.3165
136	7.1142	10	10	0	2.3438	-1	1	1.1635
137	7.1142	5	5	0	2.3438	-1	0	1.5435
138	7.1142	5	5	90	5.0313	1	1	1.8944
139	7.1142	10	10	999	2.3438	-1	1	1.2459
140	7.1142	5	5	999	1	-1	1	1.7956
141	7.1142	10	10	90	1	1	1	1.2107
142	7.1142	5	5	0	5.0313	1	0	1.7561
143	7.1142	10	10	999	1	1	1	1.1165
144	7.1142	5	5	90	1	1	0	1.8982
145	7.1142	10	10	0	1	-1	1	1.1047
146	7.1142	5	5	0	1	-1	0	1.7146
147	7.1142	5	5	90	6.375	-1	0	3.4765
148	7.1142	10	10	999	6.375	-1	1	1.1169
149	7.1142	5	5	90	1	1	1	1.7541
150	7.1142	5	5	90	1	-1	0	1.7689
151	7.1142	5	5	0	2.3438	1	1	2.0087
152	7.1142	10	10	0	2.3438	-1	1	1.1518
153	7.1142	5	5	999	6.375	1	1	1.2577
154	7.1142	10	10	90	6.375	1	1	1.0346
155	7.1142	10	10	0	1	-1	1	1.0812
156	7.1142	10	10	0	3.6875	-1	1	1.1047
157	7.1142	10	10	0	6.375	-1	1	1.0812
158	7.1142	5	5	90	2.3438	-1	0	1.8286
159	7.1142	5	5	90	3.6875	-1	1	1.2577
160	7.1142	10	10	999	3.6875	-1	1	1.1753
161	7.1142	5	5	999	5.0313	-1	1	1.1636
162	7.1142	5	5	0	6.375	1	1	1.3165
163	7.1142	10	10	90	6.375	1	1	1.0342
164	7.1142	5	5	0	1	1	0	1.7385
165	7.1142	5	5	999	5.0313	1	1	1.2459
166	7.1142	5	5	0	3.6875	-1	0	1.7397
167	7.1142	5	5	90	2.3438	1	1	1.8941
168	7.1142	10	10	0	5.0313	-1	1	1.1518
169	7.1142	10	10	90	6.375	-1	1	1.0699
170	7.1142	5	5	0	1	-1	1	1.7605
171	7.1142	10	10	90	2.3438	1	1	1.14
172	7.1142	10	10	0	3.6875	1	1	1.0224
173	7.1142	10	10	0	5.0313	-1	1	1.0224
174	7.1142	5	5	999	1	1	1	1.9128
175	7.1142	10	10	999	2.3438	-1	1	1.1165
176	7.1142	10	10	0	6.375	-1	1	0.99887
177	7.1142	10	10	0	6.375	1	1	1.0107
178	7.1142	10	10	999	6.375	1	1	0.97538
179	7.1142	5	5	999	2.3438	1	0	1.7967
180	7.1142	10	10	90	2.3438	-1	1	1.1518
181	7.1142	5	5	0	3.6875	1	1	1.8402
182	7.1142	10	10	0	6.375	-1	1	1.1518
183	7.1142	5	5	90	5.0313	1	1	1.0812
184	7.1142	10	10	999	2.3438	-1	1	1.046
185	7.1142	10	10	999	6.375	-1	1	1.046
186	7.1142	5	5	0	5.0313	1	1	1.8494
187	7.1142	10	10	999	6.375	-1	1	1.0107
188	7.1142	5	5	999	3.6875	1	0	1.7411
189	7.1142	5	5	999	1	1	1	1.7331
190	7.1142	5	5	90	6.375	-1	1	1.1518
191	7.1142	10	10	999	1	-1	1	1.1048
192	7.1142	5	5	999	2.3438	-1	0	1.6314
193	7.1142	10	10	999	6.375	1	1	1.3773
194	7.1142	5	5	999	6.375	-1	0	2.0618
195	7.1142	10	10	0	5.0313	1	1	1.2929
196	7.1142	5	5	90	1	1	0	1.8448
197	7.1142	10	10	0	1	1	1	1.7739
198	7.1142	5	5	999	3.6875	-1	1	1.7547
199	7.1142	5	5	0	2.3438	-1	0	2.5297
200	7.1142	5	5	90	2.3438	1	0	1.7526
201	7.1142	5	5	999	5.0313	1	1	1.5931
202	7.1142	10	10	90	6.375	1	1	1.1753
203	7.1142	10	10	999	1	1	1	1.093
204	7.1142	5	5	999	6.375	1	0	1.4607
205	7.1142	5	5	90	3.6875	-1	0	1.598
206	7.1142	5	5	0	3.6875	-1	0	1.7741
207	7.1142	10	10	90	3.6875	1	1	1.3284
208	7.1142	10	10	0	1	1	1	1.1048
209	7.1142	10	10	999	3.6875	1	1	1.0342
210	7.1142	10	10	999	1	-1	1	0.9871
211	7.1142	10	10	90	1	1	1	1.0342
212	7.1142	5	5	0	2.3438	1	0	1.6904
213	7.1142	10	10	999	6.375	1	1	1.0342
214	7.1142	5	5	0	5.0313	-1	0	1.6621
215	7.1142	10	10	999	6.375	1	1	1.1281
216	7.1142	5	5	999	3.6875	1	1	1.3327
217	7.1142	10	10	0	3.6875	1	1	0.97581
218	7.1142	5	5	90	2.3438	-1	1	1.5828
219	7.1142	5	5	999	3.6875	1	1	1.5277
220	7.1142	5	5	90	5.0313	-1	1	1.8222
221	7.1142	10	10	999	1	-1	1	1.0695
222	7.1142	10	10	90	2.3438	-1	1	0.98708
223	7.1142	5	5	90	6.375	1	1	1.6335
224	7.1142	10	10	90	2.3438	1	1	1.2224
225	7.1142	5	5	999	3.6875	-1	1	1.3047
226	7.1142	5	5	0	1	-1	1	1.3947
227	7.1142	10	10	999	6.375	1	1	1.0345
228	7.1142	5	5	999	1	1	0	1.6855
229	7.1142	5	5	90	2.3438	-1	1	1.6474
230	7.1142	10	10	90	1	1	1	0.98717
231	7.1142	10	10	999	3.6875	-1	1	0.92835
232	7.1142	10	10	90	1	-1	1	0.95183
233	7.1142	10	10	0	5.0313	-1	1	0.95181
234	7.1142	10	10	999	5.0313	-1	1	0.92838
235	7.1142	5	5	0	5.0313	1	1	0.97538
236	7.1142	5	5	999	3.6875	-1	1	1.4795
237	7.1142	10	10	90	5.0313	-1	1	1.046
238	7.1142	10	10	90	5.0313	1	1	0.96357
239	7.1142	5	5	0	5.0313	1	0	2.6615
240	7.1142	10	10	90	6.375	1	1	1.1283
241	7.1142	5	5	90	1	-1	1	1.6541
242	7.1142	10	10	999	5.0313	-1	1	0.91657
243	7.1142	5	5	90	1	1	1	3.3745
244	7.1142	5	5	0	1	-1	1	1.6186
245	7.1142	10	10	999	5.0313	-1	1	1.0459
246	7.1142	10	10	90	3.6875	1	1	0.8813
247	7.1142	5	5	999	5.0313	1	1	1.8922
248	7.1142	5	5	0	1	1	1	2.0463
249	7.1142	10	10	0	5.0313	-1	1	0.9989
250	7.1142	5	5	90	6.375	1	0	1.9514
251	7.1142	10	10	90	1	1	1	1.0577
252	7.1142	10	10	999	6.375	-1	1	0.95185
253	7.1142	10	10	0	6.375	1	1	0.90484
254	7.1142	10	10	90	2.3438	-1	1	0.88134
255	7.1142	10	10	0	6.375	1	1	0.85775
256	7.1142	10	10	90	1	-1	1	0.92838
257	7.1142	10	10	90	3.6875	-1	1	1.0107
258	7.1142	10	10	999	6.375	-1	1	0.9636
259	7.1142	10	10	0	3.6875	-1	1	0.91657
260	7.1142	5	5	90	3.6875	-1	0	1.8632
261	7.1142	10	10	0	2.3438	1	1	1.0459
262	7.1142	5	5	0	3.6875	-1	1	1.682
263	7.1142	5	5	90	5.0313	1	1	1.6678
264	7.1142	10	10	90	5.0313	-1	1	0.99932
265	7.1142	10	10	0	5.0313	-1	1	1.0342
266	7.1142	5	5	999	2.3438	1	0	1.7755
267	7.1142	10	10	0	5.0313	1	1	0.9871
268	7.1142	10	10	90	6.375	-1	1	0.89309
269	7.1142	10	10	999	2.3438	-1	1	0.99894
270	7.1142	10	10	90	3.6875	-1	1	0.90478
271	7.1142	10	10	999	6.375	1	1	0.88124
272	7.1142	5	5	90	6.375	1	0	1.6231
273	7.1142	5	5	0	6.375	-1	1	1.8074
274	7.1142	5	5	0	6.375	-1	1	1.6677
275	7.1142	5	5	90	5.0313	1	1	1.3047
276	7.1142	5	5	999	6.375	1	1	1.1987
277	7.1142	5	5	999	6.375	1	0	2.278
278	7.1142	5	5	999	2.3438	-1	1	2.4969
279	7.1142	10	10	999	5.0313	-1	1	1.0577
280	7.1142	5	5	90	6.375	1	1	1.7418
281	7.1142	10	10	90	2.3438	1	1	1.0342
282	7.1142	5	5	0	2.3438	-1	0	2.1616
283	7.1142	5	5	999	6.375	1	0	2.2467
284	7.1142	10	10	90	6.375	1	1	0.97543
285	7.1142	10	10	90	1	-1	1	1.1283
286	7.1142	5	5	999	5.0313	1	1	1.14
287	7.1142	5	5	999	1	-1	1	1.1515
288	7.1142	5	5	90	6.375	-1	1	1.0693
289	7.1142	5	5	90	2.3438	-1	0	1.2459
290	7.1142	5	5	90	3.6875	-1	0	1.1404
291	7.1142	10	10	0	5.0313	1	1	0.95229
292	7.1142	5	5	0	1	-1	1	1.6222
293	7.1142	5	5	90	1	1	1	2.1308
294	7.1142	5	5	0	5.0313	-1	1	1.9098
295	7.1142	5	5	0	6.375	-1	1	1.4882
296	7.1142	5	5	90	6.375	-1	1	1.5302
297	7.1142	5	5	999	1	1	0	2.1466
298	7.1142	5	5	999	3.6875	1	1	1.093
299	7.1142	10	10	0	5.0313	-1	1	1.0224
300	7.1142	5	5	999	1	-1	0	1.618
301	7.1142	10	10	999	5.0313	-1	1	0.99891
302	7.1142	10	10	90	5.0313	1	1	0.89301
303	7.1142	10	10	999	1	-1	1	0.98716
304	7.1142	10	10	999	1	-1	1	1.1283
305	7.1142	10	10	999	5.0313	-1	1	0.99889
306	7.1142	10	10	90	3.6875	1	1	0.86953
307	7.1142	10	10	999	2.3438	1	1	1.046
308	7.1142	10	10	999	3.6875	-1	1	0.91654
309	7.1142	5	5	999	6.375	-1	1	1.1518
310	7.1142	10	10	90	1	-1	1	0.99936
311	7.1142	5	5	0	2.3438	-1	0	1.6672
312	7.1142	5	5	999	6.375	-1	1	0.95183
313	7.1142	5	5	999	6.375	1	1	1.2694
314	7.1142	5	5	999	2.3438	1	0	1.6129
315	7.1142	10	10	999	3.6875	-1	1	0.96363
316	7.1142	10	10	0	5.0313	1	1	0.94012
317	7.1142	5	5	0	6.375	1	0	0.75193
318	7.1142	5	5	90	3.6875	1	1	1.0577
319	7.1142	10	10	999	3.6875	1	1	0.9401
320	7.1142	5	5	0	6.375	-1	1	1.7014
321	7.1142	5	5	0	3.6875	-1	0	1.6994
322	7.1142	5	5	0	2.3438	-1	1	1.5935
323	7.1142	10	10	0	2.3438	1	1	0.97538
324	7.1142	10	10	90	3.6875	1	1	1.0577
325	7.1142	10	10	0	1	1	1	7.9542
326	7.1142	10	10	0	6.375	-1	1	1.3165
327	7.1142	5	5	90	5.0313	-1	0	1.8696
328	7.1142	10	10	90	1	-1	1	1.5826
329	7.1142	5	5	0	1	1	1	1.8343
330	7.1142	10	10	90	1	-1	1	1.0813
331	7.1142	10	10	90	2.3438	1	1	0.95185
332	7.1142	5	5	999	3.6875	1	0	1.6614
333	7.1142	5	5	0	5.0313	1	1	1.2577
334	7.1142	5	5	999	1	1	1	1.3283
335	7.1142	5	5	0	2.3438	1	0	1.7559
336	7.1142	10	10	0	3.6875	-1	1	1.1165
337	7.1142	10	10	0	3.6875	1	1	0.98761
338	7.1142	10	10	0	6.375	-1	1	0.94004
339	7.1142	10	10	0	6.375	1	1	0.89298
340	7.1142	5	5	90	1	1	0	1.6587
341	7.1142	5	5	0	2.3438	-1	0	1.6078
342	7.1142	10	10	0	3.6875	-1	1	1.046
343	7.1142	10	10	999	6.375	-1	1	1.0341
344	7.1142	10	10	90	3.6875	-1	1	1.046
345	7.1142	5	5	90	2.3438	1	1	1.2224
346	7.1142	10	10	999	2.3438	-1	1	0.97538
347	7.1142	10	10	999	3.6875	1	1	0.94007
348	7.1142	5	5	0	6.375	-1	1	1.5338
349	7.1142	10	10	90	3.6875	-1	1	1.0695
350	7.1142	10	10	0	6.375	-1	1	1.0341
351	7.1142	5	5	90	5.0313	1	1	1.7026
352	7.1142	5	5	999	1	-1	1	1.3539
353	7.1142	5	5	0	6.375	1	0	1.6696
354	7.1142	10	10	0	2.3438	1	1	1.1523
355	7.1142	10	10	0	5.0313	1	1	1.0813
356	7.1142	5	5	0	5.0313	1	0	1.5754
357	7.1142	5	5	90	2.3438	-1	0	1.9392
358	7.1142	10	10	999	1	1	1	1.3995
359	7.1142	5	5	90	5.0313	1	1	2.8038
360	7.1142	5	5	0	6.375	-1	1	1.9603
361	7.1142	5	5	999	5.0313	1	0	1.677
362	7.1142	10	10	90	5.0313	1	1	0.89303
363	7.1142	10	10	90	6.375	1	1	0.88128
364	7.1142	5	5	90	1	1	1	1.1165
365	7.1142	10	10	90	3.6875	-1	1	0.91652
366	7.1142	5	5	90	5.0313	1	0	1.6671
367	7.1142	10	10	90	3.6875	1	1	0.92875
368	7.1142	5	5	0	3.6875	1	0	1.9673
369	7.1142	5	5	999	5.0313	-1	1	2.0083
370	7.1142	5	5	999	3.6875	-1	0	1.7821
371	7.1142	5	5	90	3.6875	-1	1	1.8542
372	7.1142	10	10	999	2.3438	-1	1	1.1405
373	7.1142	10	10	0	3.6875	1	1	1.0812
374	7.1142	5	5	999	5.0313	-1	1	1.447
375	7.1142	5	5	999	3.6875	1	1	1.0699
376	7.1142	10	10	90	2.3438	-1	1	1.6746
377	7.1142	10	10	0	1	-1	1	1.1871
378	7.1142	10	10	90	5.0313	1	1	1.1283
379	7.1142	5	5	90	1	-1	0	2.8345
380	7.1142	5	5	90	1	-1	1	1.7637
381	7.1142	5	5	999	5.0313	-1	0	1.7845
382	7.1142	5	5	999	2.3438	1	0	1.4536
383	7.1142	5	5	90	3.6875	1	1	1.3163
384	7.1142	10	10	0	3.6875	-1	1	1.3298
385	7.1142	5	5	0	3.6875	1	1	1.7519
386	7.1142	10	10	999	5.0313	-1	1	1.5886
387	7.1142	10	10	90	2.3438	-1	1	1.3972
388	7.1142	5	5	0	2.3438	-1	0	1.7885
389	7.1142	10	10	90	5.0313	-1	1	1.6086
390	7.1142	5	5	0	3.6875	-1	1	1.4045
391	7.1142	5	5	0	1	1	1	1.881
392	7.1142	10	10	0	3.6875	-1	1	1.093
393	7.1142	10	10	90	5.0313	-1	1	1.0577
394	7.1142	10	10	0	5.0313	-1	1	1.0224
395	7.1142	5	5	90	2.3438	1	1	1.383
396	7.1142	5	5	90	2.3438	-1	0	1.2223
397	7.1142	5	5	999	1	1	1	1.6929
398	7.1142	5	5	90	5.0313	-1	0	1.6187
399	7.1142	10	10	999	2.3438	-1	1	1.4084
400	7.1142	10	10	90	1	1	1	1.34
401	7.1142	10	10	0	1	-1	0	1.3164
402	7.1142	10	10	999	6.375	-1	1	1.2933
403	7.1142	5	5	90	6.375	-1	1	1.2459
404	7.1142	5	5	0	6.375	1	1	1.7384
405	7.1142	10	10	0	5.0313	1	1	1.1753
406	7.1142	5	5	0	5.0313	-1	1	1.4726
407	7.1142	10	10	90	6.375	-1	1	1.0576
408	7.1142	10	10	999	3.6875	-1	1	1.0224
409	7.1142	10	10	999	2.3438	1	1	0.90485
410	7.1142	5	5	999	5.0313	1	1	1.5376
411	7.1142	5	5	0	1	-1	1	1.5724
412	7.1142	5	5	0	1	1	1	1.6198
413	7.1142	5	5	999	1	-1	0	1.6415
414	7.1142	5	5	0	1	1	0	1.3507
415	7.1142	10	10	0	2.3438	1	1	1.1286
416	7.1142	5	5	0	5.0313	1	0	1.3052
417	7.1142	5	5	999	6.375	-1	0	1.6442
418	7.1142	10	10	90	2.3438	-1	1	1.1282
419	7.1142	5	5	999	3.6875	-1	1	1.6532
420	7.1142	5	5	90	2.3438	1	1	10.37
421	7.1142	10	10	999	1	-1	0	1.5811
422	7.1142	5	5	90	6.375	1	1	1.6889
423	7.1142	10	10	0	3.6875	1	1	1.0695
424	7.1142	10	10	999	2.3438	-1	1	1.0224
425	7.1142	5	5	999	2.3438	1	1	1.5716
426	7.1142	10	10	0	3.6875	-1	1	0.88127
427	7.1142	5	5	0	3.6875	-1	0	1.2812
428	7.1142	10	10	0	6.375	1	1	0.98719
429	7.1142	10	10	90	6.375	-1	1	0.86949
430	7.1142	10	10	90	3.6875	-1	1	0.91657
431	7.1142	5	5	90	6.375	1	1	0.91649
432	7.1142	5	5	90	1	-1	1	1.4444
433	7.1142	10	10	0	5.0313	1	1	0.9283
434	7.1142	5	5	0	1	-1	1	1.2225
435	7.1142	5	5	90	1	-1	0	1.2929
436	7.1142	10	10	999	5.0313	-1	1	1.1048
437	7.1142	10	10	90	2.3438	-1	1	1.0577
438	7.1142	10	10	0	2.3438	-1	1	1.1048
439	7.1142	10	10	90	6.375	-1	1	0.95187
440	7.1142	5	5	999	6.375	1	1	1.1989
441	7.1142	10	10	90	2.3438	-1	1	0.91655
442	7.1142	10	10	90	5.0313	-1	1	1.0106
443	7.1142	10	10	999	2.3438	-1	1	0.95195
444	7.1142	5	5	0	2.3438	-1	1	1.3246
445	7.1142	10	10	999	2.3438	-1	1	0.893
446	7.1142	5	5	999	5.0313	-1	1	1.0106
447	7.1142	10	10	0	2.3438	-1	1	1.1283
448	7.1142	5	5	0	6.375	1	0	1.0929
449	7.1142	5	5	999	6.375	-1	0	1.7543
450	7.1142	5	5	0	2.3438	1	0	1.9656
451	7.1142	5	5	90	6.375	1	1	2.0689
452	7.1142	10	10	0	6.375	-1	1	1.293
453	7.1142	10	10	0	1	1	1	2.8529
454	7.1142	5	5	999	3.6875	-1	1	3.1269
455	7.1142	10	10	90	2.3438	1	1	1.3739
456	7.1142	10	10	90	5.0313	-1	1	0.92831
457	7.1142	10	10	90	1	1	1	0.96358
458	7.1142	5	5	90	2.3438	1	0	1.6315
459	7.1142	5	5	90	1	-1	0	1.6004
460	7.1142	10	10	90	2.3438	-1	1	0.96364
461	7.1142	10	10	90	6.375	-1	1	0.9989
462	7.1142	5	5	90	1	1	1	1.14
463	7.1142	5	5	90	3.6875	-1	1	1.0107
464	7.1142	10	10	0	1	-1	1	1.2223
465	7.1142	10	10	999	2.3438	1	1	1.0107
466	7.1142	10	10	999	6.375	-1	1	0.95185
467	7.1142	5	5	90	5.0313	-1	0	1.4177
468	7.1142	10	10	0	1	1	0	1.4823
469	7.1142	5	5	999	6.375	1	1	1.7452
470	7.1142	5	5	999	5.0313	-1	1	1.4855
471	7.1142	5	5	90	3.6875	1	0	1.5833
472	7.1142	10	10	90	5.0313	-1	1	1.7273
473	7.1142	10	10	0	1	1	1	1.6502
474	7.1142	10	10	999	5.0313	-1	0	1.7965
475	7.1142	5	5	90	1	-1	0	2.3326
476	7.1142	10	10	999	3.6875	1	1	1.0342
477	7.1142	5	5	999	3.6875	-1	1	1.2812
478	7.1142	10	10	0	1	-1	1	1.0812
479	7.1142	5	5	90	2.3438	1	0	1.5824
480	7.1142	10	10	90	1	-1	1	1.1401
481	7.1142	5	5	0	1	1	1	1.7093
482	7.1142	10	10	90	6.375	1	1	1.1988
483	7.1142	5	5	90	6.375	1	1	1.2577
484	7.1142	10	10	0	2.3438	-1	1	1.2341
485	7.1142	10	10	0	6.375	1	1	0.96356
486	7.1142	10	10	999	2.3438	1	1	1.0695
487	7.1142	5	5	0	6.375	1	0	1.7755
488	7.1142	10	10	0	2.3438	1	1	1.0224
489	7.1142	10	10	90	5.0313	-1	1	0.96365
490	7.1142	10	10	0	3.6875	-1	1	1.0577
491	7.1142	5	5	999	2.3438	1	1	1.585
492	7.1142	5	5	999	2.3438	1	0	1.9984
493	7.1142	5	5	999	5.0313	1	1	1.5361
494	7.1142	10	10	90	2.3438	-1	1	0.97536
495	7.1142	10	10	0	5.0313	-1	1	0.9753
496	7.1142	10	10	999	1	-1	1	0.98706
497	7.1142	10	10	0	5.0313	1	1	1.0341
498	7.1142	10	10	90	2.3438	-1	1	0.94003
499	7.1142	5	5	90	3.6875	-1	0	1.643
500	7.1142	10	10	999	5.0313	1	1	1.1284
501	7.1142	5	5	90	1	-1	1	1.0228
502	7.1142	5	5	999	5.0313	-1	1	1.2695
503	7.1142	10	10	90	1	-1	1	1.1517
504	7.1142	5	5	0	3.6875	1	0	1.7621
505	7.1142	5	5	999	2.3438	1	0	1.6629
506	7.1142	5	5	0	6.375	1	1	1.0341
507	7.1142	5	5	0	2.3438	1	0	1.573
508	7.1142	10	10	0	6.375	-1	1	1.0342
509	7.1142	5	5	0	5.0313	-1	0	1.6736
510	7.1142	10	10	999	1	-1	1	1.0342
511	7.1142	5	5	999	5.0313	1	0	1.5182
512	7.1142	10	10	0	3.6875	1	1	0.98717
513	7.1142	5	5	0	1	-1	1	1.3048
514	7.1142	10	10	90	6.375	-1	1	1.046
515	7.1142	5	5	0	2.3438	-1	0	1.832
516	7.1142	10	10	0	1	-1	1	1.4286
517	7.1142	5	5	90	5.0313	1	1	1.5939
518	7.1142	10	10	0	5.0313	-1	1	1.1283
519	7.1142	10	10	999	3.6875	-1	1	1.0694
520	7.1142	10	10	999	2.3438	-1	1	1.0577
521	7.1142	5	5	90	6.375	-1	1	23.505
522	7.1142	5	5	0	1	1	1	1.7203
523	7.1142	10	10	0	6.375	1	1	1.1164
524	7.1142	10	10	90	5.0313	-1	1	0.98709
525	7.1142	10	10	999	2.3438	-1	1	0.88135
526	7.1142	10	10	0	5.0313	-1	1	0.9283
527	7.1142	10	10	0	3.6875	-1	1	0.85771
528	7.1142	5	5	0	5.0313	1	1	1.2577
529	7.1142	10	10	0	3.6875	1	1	1.0342
530	7.1142	10	10	90	3.6875	-1	1	0.89308
531	7.1142	10	10	90	1	1	1	0.90472
532	7.1142	5	5	90	1	1	0	1.7778
533	7.1142	5	5	90	6.375	1	1	1.4856
534	7.1142	5	5	0	3.6875	1	0	1.7756
535	7.1142	10	10	90	5.0313	-1	1	0.97538
536	7.1142	5	5	999	1	-1	0	1.6559
537	7.1142	10	10	999	3.6875	-1	1	1.0812
538	7.1142	10	10	999	5.0313	1	1	1.1636
539	7.1142	10	10	0	2.3438	-1	1	0.90481
540	7.1142	5	5	999	1	1	1	1.0812
541	7.1142	10	10	0	2.3438	-1	1	0.94007
542	7.1142	5	5	999	1	1	1	1.1754
543	7.1142	10	10	999	3.6875	-1	1	0.84601
544	7.1142	10	10	90	3.6875	1	1	0.86958
545	7.1142	10	10	90	3.6875	-1	1	0.82247
546	7.1142	5	5	999	3.6875	-1	0	1.1753
547	7.1142	5	5	999	1	-1	1	1.0934
548	7.1142	5	5	90	3.6875	1	0	1.3287
549	7.1142	10	10	0	3.6875	1	1	0.95225
550	7.1142	5	5	999	3.6875	1	1	1.3605
551	7.1142	5	5	0	1	1	0	1.416
552	7.1142	5	5	0	5.0313	1	1	1.5603
553	7.1142	5	5	999	5.0313	1	0	1.4567
554	7.1142	5	5	0	6.375	-1	1	1.6304
555	7.1142	10	10	999	3.6875	-1	1	0.9518
556	7.1142	5	5	999	2.3438	-1	1	1.8523
557	7.1142	10	10	90	3.6875	-1	1	0.9754
558	7.1142	5	5	999	3.6875	-1	0	1.0931
559	7.1142	10	10	999	2.3438	-1	1	1.0341
560	7.1142	10	10	999	5.0313	1	1	0.97534
561	7.1142	5	5	0	3.6875	-1	0	1.7432
562	7.1142	5	5	90	2.3438	-1	1	1.8305
563	7.1142	5	5	90	5.0313	-1	0	1.6913
564	7.1142	5	5	0	2.3438	-1	1	1.6373
565	7.1142	10	10	0	1	1	1	1.0695
566	7.1142	5	5	90	3.6875	1	1	1.5717
567	7.1142	10	10	90	1	-1	1	1.0576
568	7.1142	10	10	999	3.6875	-1	1	0.94003
569	7.1142	10	10	999	3.6875	-1	1	0.89307
570	7.1142	10	10	90	6.375	-1	1	0.9754
571	7.1142	5	5	0	5.0313	-1	1	1.9513
572	7.1142	5	5	0	3.6875	1	1	1.8306
573	7.1142	10	10	999	1	-1	1	1.2693
574	7.1142	5	5	90	2.3438	1	0	4.0626
575	7.1142	5	5	90	6.375	1	1	1.856
576	7.1142	10	10	0	2.3438	1	1	1.3048
577	7.1142	5	5	90	6.375	1	0	1.7436
578	7.1142	10	10	999	1	1	1	1.1282
579	7.1142	5	5	999	1	1	0	1.7238
580	7.1142	5	5	0	2.3438	-1	1	1.6345
581	7.1142	5	5	0	6.375	-1	1	1.6514
582	7.1142	5	5	0	3.6875	-1	0	1.7286
583	7.1142	5	5	90	5.0313	1	1	1.3513
584	7.1142	5	5	90	3.6875	-1	1	1.5784
585	7.1142	5	5	90	3.6875	1	1	1.5422
586	7.1142	10	10	999	1	-1	1	1.0576
587	7.1142	5	5	999	6.375	-1	1	1.3448
588	7.1142	5	5	0	3.6875	1	1	0.99932
589	7.1142	5	5	999	3.6875	-1	0	1.0342
590	7.1142	5	5	0	6.375	-1	0	1.9941
591	7.1142	10	10	90	1	1	1	1.1165
592	7.1142	5	5	90	3.6875	1	0	3.2653
593	7.1142	5	5	0	5.0313	-1	0	3.0825
594	7.1142	10	10	90	1	1	1	1.7967
595	7.1142	5	5	999	2.3438	1	0	1.6862
596	7.1142	5	5	90	6.375	-1	0	1.6481
597	7.1142	10	10	999	3.6875	-1	1	0.99934
598	7.1142	10	10	90	3.6875	-1	1	1.1165
599	7.1142	5	5	90	3.6875	1	1	1.2934
600	7.1142	5	5	90	6.375	1	1	1.5471
