# Supplementary material for: Temporal Integration of Motion Streaks in Migraine
Source: Vision (Basel). 2018 Jul 13;2(3):27. doi: 10.3390/vision2030027 (PMC6836222; doi:10.3390/vision2030027)
Supplement: Supplementary file 1 [file vision-02-00027-s001.zip › supplementary information/results/resultsObs47/allResponsesObs47.txt]

1	7.1142	10	10	999	6.375	-1	1	1.1321
2	7.1142	10	10	0	1	1	1	0.9773
3	7.1142	10	10	0	6.375	-1	1	0.91658
4	7.1142	10	10	999	5.0313	1	1	0.97535
5	7.1142	10	10	999	2.3438	-1	1	0.92829
6	7.1142	5	5	0	6.375	-1	1	1.3277
7	7.1142	5	5	999	2.3438	-1	1	1.2224
8	7.1142	10	10	90	5.0313	1	1	0.86949
9	7.1142	5	5	0	1	-1	0	1.4894
10	7.1142	10	10	999	5.0313	-1	1	0.97576
11	7.1142	10	10	0	5.0313	-1	1	0.96357
12	7.1142	5	5	90	5.0313	1	1	0.94005
13	7.1142	10	10	0	2.3438	1	1	0.9401
14	7.1142	10	10	90	5.0313	-1	1	0.98713
15	7.1142	5	5	0	5.0313	1	1	1.0224
16	7.1142	10	10	0	6.375	1	1	0.94012
17	7.1142	10	10	90	5.0313	1	1	0.92834
18	7.1142	10	10	999	3.6875	1	1	0.98708
19	7.1142	10	10	999	2.3438	-1	1	1.0342
20	7.1142	10	10	999	3.6875	1	1	0.89308
21	7.1142	5	5	90	3.6875	-1	1	0.98708
22	7.1142	5	5	90	2.3438	1	1	1.0342
23	7.1142	10	10	90	2.3438	1	1	0.99893
24	7.1142	10	10	90	1	-1	1	0.91655
25	7.1142	10	10	999	5.0313	1	1	0.95185
26	7.1142	10	10	90	6.375	-1	1	0.91649
27	7.1142	10	10	0	5.0313	1	1	0.9754
28	7.1142	10	10	999	2.3438	-1	1	1.0577
29	7.1142	5	5	999	1	1	1	2.8401
30	7.1142	5	5	90	3.6875	-1	0	4.2572
31	7.1142	10	10	999	5.0313	-1	1	0.96354
32	7.1142	10	10	999	2.3438	1	1	0.9401
33	7.1142	5	5	0	6.375	-1	1	0.95185
34	7.1142	10	10	999	2.3438	-1	1	1.0107
35	7.1142	5	5	999	6.375	-1	1	1.0459
36	7.1142	10	10	90	5.0313	-1	1	0.99881
37	7.1142	5	5	0	5.0313	1	1	1.1047
38	7.1142	10	10	90	6.375	1	1	0.9876
39	7.1142	5	5	999	5.0313	1	1	1.0459
40	7.1142	10	10	0	6.375	1	1	0.99897
41	7.1142	5	5	999	3.6875	-1	1	1.2811
42	7.1142	5	5	90	1	-1	1	1.0816
43	7.1142	5	5	0	1	-1	1	1.1987
44	7.1142	5	5	90	3.6875	-1	1	1.0816
45	7.1142	10	10	0	3.6875	-1	1	0.99888
46	7.1142	10	10	0	3.6875	-1	1	0.95184
47	7.1142	5	5	0	2.3438	-1	0	1.1518
48	7.1142	10	10	90	2.3438	1	1	0.98714
49	7.1142	10	10	999	3.6875	1	1	1.0224
50	7.1142	10	10	0	1	-1	1	0.98715
51	7.1142	5	5	0	6.375	1	0	1.0106
52	7.1142	5	5	90	3.6875	1	1	1.0577
53	7.1142	5	5	0	1	-1	0	1.2812
54	7.1142	10	10	999	1	1	1	0.99887
55	7.1142	5	5	90	5.0313	-1	0	1.4184
56	7.1142	10	10	999	3.6875	-1	1	0.99886
57	7.1142	5	5	999	6.375	-1	1	1.0224
58	7.1142	10	10	0	3.6875	-1	1	1.0223
59	7.1142	10	10	999	1	-1	1	1.1518
60	7.1142	10	10	999	6.375	-1	1	1.0699
61	7.1142	10	10	0	6.375	-1	1	0.98708
62	7.1142	10	10	90	5.0313	-1	1	0.99887
63	7.1142	10	10	999	5.0313	1	1	1.0695
64	7.1142	5	5	999	2.3438	-1	1	1.1164
65	7.1142	10	10	999	5.0313	-1	1	1.0695
66	7.1142	5	5	999	5.0313	1	1	1.046
67	7.1142	10	10	999	1	1	1	1.0341
68	7.1142	5	5	90	6.375	1	1	1.0224
69	7.1142	5	5	999	6.375	-1	1	0.99892
70	7.1142	5	5	0	6.375	1	0	1.2341
71	7.1142	10	10	90	3.6875	-1	1	0.97582
72	7.1142	10	10	90	3.6875	-1	1	1.0224
73	7.1142	10	10	0	2.3438	-1	1	0.99889
74	7.1142	5	5	0	1	-1	1	1.2929
75	7.1142	5	5	90	6.375	1	1	1.0811
76	7.1142	10	10	0	2.3438	-1	1	1.0224
77	7.1142	10	10	999	1	1	1	1.0459
78	7.1142	5	5	90	5.0313	1	0	1.0224
79	7.1142	10	10	90	6.375	-1	1	1.0341
80	7.1142	5	5	90	2.3438	-1	0	1.2576
81	7.1142	5	5	90	2.3438	-1	1	1.0577
82	7.1142	10	10	0	2.3438	-1	1	1.0694
83	7.1142	5	5	999	1	-1	0	2.1387
84	7.1142	5	5	0	3.6875	1	1	1.7498
85	7.1142	5	5	90	5.0313	1	1	0.92831
86	7.1142	10	10	0	2.3438	-1	1	1.034
87	7.1142	10	10	90	5.0313	1	1	1.0459
88	7.1142	10	10	0	1	-1	1	0.88121
89	7.1142	5	5	999	6.375	1	1	0.94008
90	7.1142	5	5	90	2.3438	1	0	3.2707
91	7.1142	5	5	90	2.3438	1	0	1.9606
92	7.1142	10	10	999	3.6875	1	1	1.0342
93	7.1142	5	5	0	2.3438	1	1	1.3302
94	7.1142	5	5	999	3.6875	1	1	1.1165
95	7.1142	10	10	999	1	1	1	0.92833
96	7.1142	5	5	0	1	-1	0	1.3047
97	7.1142	10	10	0	1	-1	1	0.94049
98	7.1142	5	5	0	3.6875	-1	1	1.9608
99	7.1142	10	10	90	1	-1	1	1.0694
100	7.1142	5	5	999	5.0313	-1	0	0.96357
101	7.1142	5	5	0	3.6875	-1	1	1.1636
102	7.1142	5	5	90	2.3438	-1	1	1.4939
103	7.1142	10	10	999	6.375	-1	1	1.0229
104	7.1142	5	5	0	5.0313	-1	1	1.0224
105	7.1142	5	5	999	3.6875	-1	0	1.7347
106	7.1142	10	10	0	1	-1	1	0.96363
107	7.1142	5	5	0	6.375	1	1	0.99883
108	7.1142	5	5	90	2.3438	-1	1	1.2812
109	7.1142	5	5	90	6.375	1	1	1.3661
110	7.1142	5	5	0	1	-1	0	1.2106
111	7.1142	10	10	999	3.6875	1	1	0.94008
112	7.1142	5	5	999	5.0313	-1	1	0.95181
113	7.1142	5	5	999	5.0313	1	1	1.0459
114	7.1142	10	10	0	6.375	-1	1	0.99888
115	7.1142	5	5	90	2.3438	-1	1	1.2576
116	7.1142	5	5	0	5.0313	1	0	1.4376
117	7.1142	5	5	0	6.375	-1	1	1.0459
118	7.1142	5	5	90	1	-1	1	1.2576
119	7.1142	5	5	0	5.0313	1	1	1.2694
120	7.1142	5	5	90	2.3438	1	1	1.0106
121	7.1142	5	5	90	1	1	1	1.2929
122	7.1142	5	5	999	3.6875	-1	0	1.9293
123	7.1142	10	10	90	1	1	1	0.99889
124	7.1142	5	5	0	5.0313	-1	0	1.7759
125	7.1142	10	10	999	2.3438	-1	1	0.9871
126	7.1142	5	5	0	5.0313	1	0	1.4126
127	7.1142	10	10	0	6.375	1	1	0.91698
128	7.1142	10	10	0	3.6875	-1	1	0.97529
129	7.1142	5	5	999	2.3438	-1	1	1.7356
130	7.1142	10	10	0	3.6875	-1	1	1.0342
131	7.1142	5	5	90	1	-1	1	1.3949
132	7.1142	10	10	0	3.6875	-1	1	1.0106
133	7.1142	10	10	999	5.0313	1	1	0.90484
134	7.1142	10	10	90	2.3438	-1	0	0.81072
135	7.1142	5	5	90	1	1	1	1.3707
136	7.1142	10	10	90	1	1	1	0.96402
137	7.1142	10	10	0	5.0313	1	1	0.95184
138	7.1142	5	5	999	1	-1	1	1.2694
139	7.1142	5	5	0	1	1	0	1.3283
140	7.1142	5	5	90	1	-1	0	1.1283
141	7.1142	5	5	90	5.0313	1	1	1.0224
142	7.1142	5	5	999	1	-1	0	1.7933
143	7.1142	5	5	90	1	-1	0	2.1575
144	7.1142	10	10	90	3.6875	-1	1	0.94006
145	7.1142	5	5	999	5.0313	-1	1	0.89304
146	7.1142	10	10	999	5.0313	-1	1	0.8107
147	7.1142	5	5	0	5.0313	1	0	0.74012
148	7.1142	10	10	999	5.0313	1	1	0.95182
149	7.1142	5	5	0	2.3438	-1	0	1.0694
150	7.1142	5	5	999	3.6875	-1	1	1.0812
151	7.1142	10	10	90	5.0313	-1	0	0.8577
152	7.1142	10	10	90	6.375	-1	1	0.85775
153	7.1142	5	5	999	3.6875	-1	1	0.89298
154	7.1142	5	5	0	3.6875	-1	1	0.88123
155	7.1142	10	10	999	2.3438	1	1	0.96358
156	7.1142	5	5	90	6.375	1	1	1.3631
157	7.1142	5	5	90	5.0313	-1	1	0.97523
158	7.1142	10	10	0	3.6875	-1	1	0.98718
159	7.1142	10	10	0	1	-1	1	1.0459
160	7.1142	10	10	0	1	-1	1	0.88125
161	7.1142	5	5	999	2.3438	-1	1	0.9872
162	7.1142	10	10	999	2.3438	1	1	0.89303
163	7.1142	5	5	90	3.6875	-1	1	0.99885
164	7.1142	10	10	999	6.375	-1	1	0.97537
165	7.1142	5	5	0	6.375	1	1	1.0107
166	7.1142	10	10	999	6.375	1	1	0.96363
167	7.1142	10	10	0	6.375	-1	1	0.94012
168	7.1142	10	10	90	1	1	1	0.90477
169	7.1142	5	5	999	5.0313	1	1	0.9518
170	7.1142	10	10	999	1	1	1	0.9165
171	7.1142	5	5	999	3.6875	1	1	0.98715
172	7.1142	5	5	0	5.0313	1	1	0.89299
173	7.1142	10	10	90	3.6875	-1	1	0.95186
174	7.1142	10	10	90	6.375	-1	1	0.90479
175	7.1142	5	5	90	3.6875	1	1	1.0694
176	7.1142	10	10	0	3.6875	1	1	0.88128
177	7.1142	10	10	90	2.3438	1	1	0.92827
178	7.1142	5	5	999	2.3438	1	0	1.2811
179	7.1142	10	10	90	1	-1	1	0.89304
180	7.1142	5	5	0	2.3438	1	1	1.4353
181	7.1142	5	5	90	3.6875	-1	1	1.2341
182	7.1142	5	5	999	2.3438	-1	1	1.1399
183	7.1142	5	5	0	6.375	1	1	0.95181
184	7.1142	10	10	90	6.375	1	1	1.0342
185	7.1142	10	10	90	6.375	1	1	0.89301
186	7.1142	5	5	999	3.6875	-1	1	1.0576
187	7.1142	5	5	999	3.6875	1	1	1.0341
188	7.1142	5	5	90	2.3438	1	0	1.3047
189	7.1142	10	10	0	3.6875	1	1	1.0346
190	7.1142	5	5	90	3.6875	1	1	1.0459
191	7.1142	5	5	999	2.3438	-1	1	1.0342
192	7.1142	5	5	999	2.3438	-1	1	1.2106
193	7.1142	10	10	90	1	1	1	0.98751
194	7.1142	10	10	0	5.0313	1	1	1.1047
195	7.1142	5	5	999	6.375	1	1	1.14
196	7.1142	10	10	0	2.3438	-1	1	0.97528
197	7.1142	10	10	0	2.3438	1	1	0.93999
198	7.1142	10	10	0	1	1	1	0.91649
199	7.1142	5	5	90	2.3438	-1	1	1.0342
200	7.1142	10	10	999	3.6875	1	1	0.91658
201	7.1142	10	10	0	5.0313	-1	1	0.94008
202	7.1142	5	5	90	6.375	1	1	0.91649
203	7.1142	10	10	999	6.375	-1	1	0.7401
204	7.1142	10	10	0	6.375	-1	1	0.94007
205	7.1142	10	10	90	1	1	1	0.88122
206	7.1142	10	10	0	1	1	1	1.0223
207	7.1142	10	10	90	3.6875	-1	1	0.92832
208	7.1142	10	10	999	1	-1	1	0.94006
209	7.1142	5	5	90	6.375	-1	0	1.0106
210	7.1142	10	10	999	3.6875	1	1	0.9518
211	7.1142	5	5	999	3.6875	1	1	0.9989
212	7.1142	10	10	0	3.6875	-1	1	0.86949
213	7.1142	10	10	999	3.6875	-1	1	0.94007
214	7.1142	5	5	0	3.6875	-1	1	0.91655
215	7.1142	10	10	0	2.3438	-1	1	0.84595
216	7.1142	5	5	0	5.0313	1	0	1.4
217	7.1142	5	5	999	1	-1	0	1.8251
218	7.1142	5	5	0	3.6875	-1	0	1.3164
219	7.1142	10	10	999	3.6875	1	1	1.0577
220	7.1142	10	10	90	1	1	1	0.91656
221	7.1142	10	10	999	1	-1	1	1.0577
222	7.1142	5	5	999	1	-1	1	1.8809
223	7.1142	10	10	999	6.375	1	1	0.94007
224	7.1142	5	5	90	3.6875	1	1	1.0224
225	7.1142	5	5	90	2.3438	-1	1	1.2223
226	7.1142	5	5	90	6.375	1	1	0.91657
227	7.1142	10	10	999	1	-1	1	1.0341
228	7.1142	5	5	0	6.375	1	1	0.99883
229	7.1142	5	5	0	5.0313	1	1	0.99885
230	7.1142	5	5	90	5.0313	1	1	1.1635
231	7.1142	5	5	90	1	1	1	1.14
232	7.1142	5	5	999	6.375	1	1	1.1517
233	7.1142	10	10	90	6.375	-1	1	0.92829
234	7.1142	5	5	999	2.3438	-1	1	1.2577
235	7.1142	5	5	999	6.375	1	1	0.99932
236	7.1142	10	10	0	5.0313	1	1	1.0106
237	7.1142	10	10	999	3.6875	1	1	0.97533
238	7.1142	10	10	0	2.3438	1	1	0.90477
239	7.1142	5	5	999	2.3438	-1	0	1.2224
240	7.1142	5	5	999	5.0313	-1	1	1.3047
241	7.1142	10	10	0	3.6875	-1	1	0.99888
242	7.1142	10	10	0	2.3438	1	1	1.0342
243	7.1142	5	5	999	2.3438	-1	0	1.4376
244	7.1142	5	5	999	5.0313	1	1	1.1051
245	7.1142	5	5	999	6.375	1	1	1.1404
246	7.1142	10	10	90	1	-1	1	1.0228
247	7.1142	10	10	999	6.375	-1	1	0.9518
248	7.1142	10	10	0	5.0313	1	0	0.88126
249	7.1142	5	5	90	6.375	-1	1	1.2811
250	7.1142	5	5	0	3.6875	-1	0	1.0346
251	7.1142	10	10	90	2.3438	1	1	0.96359
252	7.1142	10	10	999	3.6875	-1	1	0.95189
253	7.1142	5	5	0	5.0313	-1	0	1.2341
254	7.1142	10	10	90	5.0313	-1	1	0.97576
255	7.1142	10	10	999	5.0313	1	1	0.96365
256	7.1142	5	5	0	6.375	-1	1	1.0224
257	7.1142	10	10	90	3.6875	-1	1	0.98715
258	7.1142	5	5	90	6.375	-1	1	1.0107
259	7.1142	10	10	0	5.0313	1	1	0.95181
260	7.1142	5	5	999	2.3438	1	1	1.0341
261	7.1142	5	5	0	3.6875	1	0	0.86947
262	7.1142	10	10	90	1	-1	1	0.94007
263	7.1142	10	10	999	2.3438	1	1	0.86947
264	7.1142	5	5	999	1	-1	0	1.14
265	7.1142	5	5	90	5.0313	1	1	1.0817
266	7.1142	5	5	90	5.0313	-1	0	1.1518
267	7.1142	5	5	999	3.6875	-1	1	1.14
268	7.1142	10	10	999	6.375	1	1	0.99889
269	7.1142	10	10	90	1	-1	1	0.98714
270	7.1142	10	10	90	2.3438	-1	1	0.91656
271	7.1142	5	5	999	5.0313	-1	1	0.9989
272	7.1142	5	5	90	6.375	-1	1	1.0106
273	7.1142	10	10	0	5.0313	-1	1	0.90478
274	7.1142	5	5	0	6.375	-1	1	0.89302
275	7.1142	5	5	0	6.375	1	1	0.98713
276	7.1142	5	5	0	6.375	-1	1	1.0107
277	7.1142	5	5	90	6.375	-1	1	1.0341
278	7.1142	10	10	999	2.3438	1	1	0.96358
279	7.1142	10	10	90	5.0313	1	1	0.92829
280	7.1142	5	5	90	5.0313	-1	0	0.97529
281	7.1142	10	10	90	6.375	-1	1	0.94005
282	7.1142	10	10	90	3.6875	1	1	0.84601
283	7.1142	10	10	999	6.375	1	1	0.95177
284	7.1142	5	5	0	3.6875	-1	1	1.0695
285	7.1142	10	10	999	5.0313	1	1	0.88122
286	7.1142	10	10	999	2.3438	-1	1	1.0577
287	7.1142	10	10	0	5.0313	1	1	0.84592
288	7.1142	5	5	0	5.0313	-1	1	1.3165
289	7.1142	5	5	0	3.6875	1	0	1.4338
290	7.1142	10	10	0	2.3438	1	1	0.92826
291	7.1142	10	10	999	3.6875	1	1	0.95186
292	7.1142	10	10	0	5.0313	1	1	0.84596
293	7.1142	5	5	999	3.6875	-1	0	1.8834
294	7.1142	10	10	90	2.3438	-1	1	0.88125
295	7.1142	10	10	90	5.0313	-1	1	0.89301
296	7.1142	5	5	90	1	1	0	0.96359
297	7.1142	5	5	0	1	-1	0	1.2224
298	7.1142	10	10	90	2.3438	1	1	1.0223
299	7.1142	10	10	0	5.0313	1	1	0.89301
300	7.1142	10	10	0	3.6875	-1	1	1.0341
301	7.1142	5	5	999	5.0313	-1	1	1.1517
302	7.1142	5	5	999	1	-1	1	1.0694
303	7.1142	10	10	90	1	-1	1	0.98711
304	7.1142	5	5	90	1	-1	0	1.1164
305	7.1142	10	10	0	6.375	-1	1	0.96397
306	7.1142	5	5	999	2.3438	1	0	1.3781
307	7.1142	5	5	0	2.3438	1	0	1.0224
308	7.1142	10	10	0	6.375	-1	1	0.86946
309	7.1142	5	5	999	2.3438	1	1	1.4047
310	7.1142	10	10	0	3.6875	-1	1	0.92814
311	7.1142	10	10	90	1	-1	1	0.96362
312	7.1142	10	10	0	1	-1	1	0.89303
313	7.1142	10	10	999	5.0313	1	1	0.91652
314	7.1142	5	5	0	6.375	1	1	0.98711
315	7.1142	10	10	90	5.0313	-1	1	0.89302
316	7.1142	10	10	90	1	1	1	0.846
317	7.1142	10	10	0	3.6875	1	1	0.86946
318	7.1142	10	10	90	2.3438	-1	1	0.85782
319	7.1142	5	5	999	5.0313	1	1	0.88121
320	7.1142	10	10	999	1	-1	1	0.90476
321	7.1142	10	10	999	2.3438	1	1	0.84593
322	7.1142	5	5	90	6.375	1	0	0.98711
323	7.1142	5	5	0	3.6875	1	0	1.1165
324	7.1142	5	5	90	1	1	0	1.3968
325	7.1142	5	5	999	3.6875	-1	0	1.1165
326	7.1142	10	10	90	3.6875	1	1	0.96353
327	7.1142	10	10	999	5.0313	-1	1	0.97537
328	7.1142	10	10	90	1	-1	0	0.85777
329	7.1142	10	10	90	2.3438	-1	1	0.8577
330	7.1142	5	5	0	1	-1	1	1.7515
331	7.1142	5	5	999	3.6875	-1	1	1.352
332	7.1142	5	5	0	2.3438	-1	1	1.3046
333	7.1142	5	5	90	2.3438	-1	1	1.0341
334	7.1142	5	5	999	6.375	-1	1	0.97531
335	7.1142	5	5	90	3.6875	-1	0	0.94011
336	7.1142	5	5	0	2.3438	-1	1	1.1871
337	7.1142	10	10	999	2.3438	1	1	0.96361
338	7.1142	10	10	90	2.3438	-1	1	0.86931
339	7.1142	5	5	90	3.6875	-1	1	0.96357
340	7.1142	10	10	999	3.6875	-1	1	0.9283
341	7.1142	10	10	0	2.3438	1	1	0.96359
342	7.1142	10	10	999	6.375	-1	1	0.85775
343	7.1142	10	10	0	3.6875	1	1	0.84597
344	7.1142	5	5	0	1	1	0	1.0224
345	7.1142	5	5	90	2.3438	-1	0	0.95181
346	7.1142	10	10	0	6.375	1	1	0.89295
347	7.1142	5	5	0	3.6875	1	1	0.92826
348	7.1142	10	10	0	5.0313	-1	1	0.88125
349	7.1142	10	10	0	1	-1	1	0.86952
350	7.1142	5	5	90	1	1	1	0.96348
351	7.1142	5	5	0	5.0313	-1	1	0.91653
352	7.1142	10	10	0	2.3438	-1	1	0.88122
353	7.1142	10	10	0	1	-1	1	0.83418
354	7.1142	10	10	0	3.6875	-1	1	0.77541
355	7.1142	10	10	0	1	1	1	0.97534
356	7.1142	5	5	999	1	1	1	1.0577
357	7.1142	10	10	90	5.0313	1	1	0.89306
358	7.1142	10	10	0	3.6875	1	1	0.84587
359	7.1142	5	5	999	1	1	1	1.2576
360	7.1142	10	10	0	2.3438	-1	1	0.88125
361	7.1142	5	5	90	2.3438	-1	1	1.9711
362	7.1142	10	10	0	2.3438	1	1	1.0107
363	7.1142	5	5	0	1	1	1	1.2459
364	7.1142	5	5	0	2.3438	1	1	0.99929
365	7.1142	5	5	0	6.375	-1	0	1.0107
366	7.1142	5	5	90	2.3438	-1	0	2.2288
367	7.1142	10	10	0	5.0313	1	1	0.99883
368	7.1142	5	5	90	6.375	1	1	1.7659
369	7.1142	5	5	999	6.375	-1	1	0.97537
370	7.1142	5	5	999	1	-1	1	1.3164
371	7.1142	10	10	90	6.375	1	1	0.9518
372	7.1142	10	10	0	2.3438	1	1	1.1283
373	7.1142	10	10	999	2.3438	-1	1	0.88166
374	7.1142	10	10	0	6.375	1	1	0.95183
375	7.1142	5	5	90	1	1	1	1.1636
376	7.1142	10	10	90	2.3438	-1	1	0.89302
377	7.1142	10	10	90	5.0313	1	1	0.95187
378	7.1142	10	10	90	2.3438	1	1	0.98713
379	7.1142	10	10	90	2.3438	-1	1	0.88125
380	7.1142	5	5	0	1	1	0	1.844
381	7.1142	5	5	0	2.3438	1	1	1.2106
382	7.1142	5	5	999	3.6875	-1	0	1.0699
383	7.1142	10	10	0	3.6875	1	1	0.91657
384	7.1142	5	5	90	5.0313	-1	1	0.91655
385	7.1142	5	5	90	5.0313	1	1	1.2341
386	7.1142	5	5	90	6.375	-1	1	1.1757
387	7.1142	10	10	999	6.375	-1	1	0.97523
388	7.1142	10	10	999	3.6875	-1	1	0.98699
389	7.1142	10	10	90	5.0313	1	1	0.9989
390	7.1142	5	5	999	3.6875	1	0	1.2929
391	7.1142	10	10	90	6.375	1	1	0.90523
392	7.1142	5	5	0	6.375	-1	1	1.0694
393	7.1142	5	5	90	6.375	-1	1	1.0813
394	7.1142	10	10	0	6.375	-1	1	0.85774
395	7.1142	10	10	999	6.375	1	1	0.88124
396	7.1142	5	5	0	2.3438	-1	1	0.94013
397	7.1142	10	10	999	1	1	1	0.9518
398	7.1142	10	10	0	2.3438	1	0	0.78719
399	7.1142	5	5	90	2.3438	1	0	1.0694
400	7.1142	5	5	90	2.3438	1	0	0.95185
401	7.1142	5	5	999	2.3438	1	1	1.3419
402	7.1142	5	5	0	1	-1	0	1.2228
403	7.1142	10	10	0	1	1	1	0.95229
404	7.1142	10	10	90	3.6875	1	1	0.85774
405	7.1142	10	10	0	6.375	-1	1	0.99893
406	7.1142	5	5	90	2.3438	-1	1	1.093
407	7.1142	5	5	999	1	1	0	1.0813
408	7.1142	5	5	90	5.0313	-1	1	0.93997
409	7.1142	10	10	90	1	1	1	0.9516
410	7.1142	10	10	0	1	1	1	0.893
411	7.1142	5	5	999	6.375	1	1	1.0694
412	7.1142	5	5	90	1	-1	0	0.88126
413	7.1142	5	5	0	3.6875	-1	1	0.89301
414	7.1142	10	10	999	1	-1	1	0.88122
415	7.1142	5	5	999	1	1	0	1.3282
416	7.1142	5	5	0	5.0313	1	1	0.99889
417	7.1142	5	5	0	1	-1	0	1.0224
418	7.1142	5	5	999	2.3438	1	1	0.95167
419	7.1142	10	10	999	1	-1	1	1.0341
420	7.1142	5	5	0	3.6875	1	0	0.92825
421	7.1142	10	10	0	1	-1	1	0.90478
422	7.1142	10	10	90	2.3438	1	1	0.94002
423	7.1142	5	5	0	2.3438	1	0	0.97581
424	7.1142	5	5	999	5.0313	1	0	0.97535
425	7.1142	10	10	90	6.375	1	1	0.96363
426	7.1142	5	5	999	1	-1	0	1.0224
427	7.1142	5	5	90	3.6875	1	0	1.1283
428	7.1142	10	10	999	3.6875	-1	1	1.0224
429	7.1142	5	5	0	1	-1	1	1.3249
430	7.1142	10	10	0	6.375	-1	1	0.90521
431	7.1142	5	5	999	3.6875	1	0	1.2223
432	7.1142	5	5	999	1	1	0	1.3047
433	7.1142	5	5	999	1	1	0	0.90478
434	7.1142	10	10	90	2.3438	1	1	0.91652
435	7.1142	5	5	999	5.0313	1	1	1.1048
436	7.1142	5	5	90	5.0313	1	1	1.0106
437	7.1142	10	10	999	2.3438	1	1	0.92827
438	7.1142	10	10	0	3.6875	-1	1	1.0459
439	7.1142	10	10	90	6.375	1	1	0.96356
440	7.1142	10	10	90	3.6875	-1	1	0.89297
441	7.1142	5	5	999	2.3438	1	1	1.0695
442	7.1142	5	5	999	1	1	0	1.0694
443	7.1142	5	5	999	6.375	1	1	1.0224
444	7.1142	5	5	90	3.6875	-1	1	0.99888
445	7.1142	5	5	90	5.0313	1	1	1.0107
446	7.1142	10	10	90	5.0313	1	1	0.96356
447	7.1142	5	5	90	5.0313	-1	1	1.0812
448	7.1142	10	10	999	3.6875	-1	1	1.0107
449	7.1142	10	10	0	5.0313	-1	1	0.90479
450	7.1142	10	10	999	5.0313	-1	1	0.90479
451	7.1142	10	10	0	5.0313	-1	1	0.89309
452	7.1142	10	10	90	3.6875	1	1	0.9283
453	7.1142	5	5	90	6.375	1	1	0.9283
454	7.1142	10	10	999	1	-1	1	0.88121
455	7.1142	5	5	999	6.375	1	1	1.0224
456	7.1142	5	5	0	3.6875	1	1	1.2812
457	7.1142	5	5	999	5.0313	1	1	1.1401
458	7.1142	5	5	90	2.3438	1	1	1.1753
459	7.1142	5	5	999	2.3438	-1	1	0.9636
460	7.1142	5	5	0	2.3438	-1	1	1.2576
461	7.1142	5	5	0	1	1	0	1.3051
462	7.1142	5	5	999	3.6875	1	1	1.1399
463	7.1142	5	5	90	1	-1	0	1.0464
464	7.1142	10	10	90	3.6875	1	1	0.89305
465	7.1142	5	5	999	5.0313	1	1	0.97537
466	7.1142	10	10	999	1	1	1	0.97532
467	7.1142	10	10	0	6.375	1	1	0.83421
468	7.1142	5	5	0	5.0313	1	1	0.84596
469	7.1142	5	5	0	6.375	1	1	0.9283
470	7.1142	10	10	90	3.6875	-1	1	0.89299
471	7.1142	5	5	90	1	1	0	0.89301
472	7.1142	10	10	0	5.0313	-1	1	0.89306
473	7.1142	10	10	999	6.375	-1	1	0.85775
474	7.1142	10	10	0	6.375	-1	1	0.83423
475	7.1142	10	10	0	2.3438	-1	1	0.83418
476	7.1142	10	10	90	3.6875	-1	1	0.86946
477	7.1142	5	5	999	6.375	1	1	1.0341
478	7.1142	10	10	0	6.375	1	1	0.89301
479	7.1142	5	5	999	5.0313	-1	1	1.046
480	7.1142	5	5	999	5.0313	1	1	0.99892
481	7.1142	10	10	90	6.375	1	1	0.90478
482	7.1142	5	5	90	3.6875	1	1	0.85765
483	7.1142	10	10	90	1	-1	1	0.99885
484	7.1142	10	10	0	2.3438	1	1	0.84588
485	7.1142	10	10	90	2.3438	1	1	0.81067
486	7.1142	5	5	90	1	1	1	1.093
487	7.1142	10	10	999	5.0313	1	1	0.88121
488	7.1142	10	10	999	1	1	1	0.88122
489	7.1142	10	10	999	6.375	1	1	0.86952
490	7.1142	10	10	999	3.6875	-1	1	0.90474
491	7.1142	10	10	0	5.0313	-1	1	0.91652
492	7.1142	10	10	999	2.3438	-1	1	0.92832
493	7.1142	5	5	90	1	1	1	1.1518
494	7.1142	5	5	0	2.3438	-1	0	0.95184
495	7.1142	10	10	0	1	-1	1	0.88125
496	7.1142	5	5	0	1	1	0	0.89302
497	7.1142	5	5	0	2.3438	-1	0	0.94002
498	7.1142	5	5	0	2.3438	-1	0	0.96361
499	7.1142	10	10	999	5.0313	1	1	0.88118
500	7.1142	10	10	999	2.3438	-1	1	0.95184
501	7.1142	10	10	90	6.375	1	1	0.96362
502	7.1142	5	5	90	5.0313	-1	1	0.88128
503	7.1142	5	5	0	6.375	1	1	0.91654
504	7.1142	5	5	90	6.375	-1	1	1.0106
505	7.1142	5	5	999	6.375	-1	1	0.89301
506	7.1142	5	5	90	3.6875	1	0	0.79884
507	7.1142	5	5	999	1	1	0	1.0459
508	7.1142	10	10	90	6.375	-1	1	0.85778
509	7.1142	5	5	0	2.3438	1	1	1.1165
510	7.1142	10	10	90	2.3438	1	1	0.91657
511	7.1142	5	5	999	5.0313	1	1	0.97534
512	7.1142	10	10	999	2.3438	1	1	0.96357
513	7.1142	10	10	999	3.6875	1	1	0.88123
514	7.1142	10	10	90	6.375	1	1	0.91655
515	7.1142	10	10	90	5.0313	1	1	0.89307
516	7.1142	10	10	999	5.0313	-1	1	0.95184
517	7.1142	10	10	90	1	1	1	0.92807
518	7.1142	5	5	999	3.6875	1	0	1.0576
519	7.1142	5	5	90	3.6875	-1	0	1.1749
520	7.1142	5	5	0	5.0313	1	1	0.90459
521	7.1142	10	10	90	5.0313	1	1	0.9753
522	7.1142	5	5	999	2.3438	-1	1	1.1871
523	7.1142	5	5	90	5.0313	-1	1	1.1635
524	7.1142	10	10	0	3.6875	1	1	0.99887
525	7.1142	5	5	999	3.6875	-1	0	1.1518
526	7.1142	5	5	999	6.375	1	1	1.0341
527	7.1142	10	10	999	6.375	-1	0	0.89338
528	7.1142	10	10	90	3.6875	-1	1	0.92825
529	7.1142	5	5	0	3.6875	-1	1	1.3253
530	7.1142	10	10	999	6.375	-1	1	0.96359
531	7.1142	5	5	0	3.6875	-1	1	1.0342
532	7.1142	10	10	0	6.375	1	1	1.0224
533	7.1142	5	5	0	6.375	1	1	1.0695
534	7.1142	5	5	0	6.375	-1	1	1.0107
535	7.1142	10	10	999	6.375	-1	1	0.96357
536	7.1142	10	10	0	5.0313	1	1	0.92828
537	7.1142	10	10	0	1	-1	1	0.89301
538	7.1142	10	10	90	3.6875	1	1	0.85773
539	7.1142	5	5	999	6.375	1	1	1.1399
540	7.1142	10	10	999	1	-1	1	0.89305
541	7.1142	10	10	90	5.0313	1	1	0.95183
542	7.1142	5	5	0	1	1	1	1.0341
543	7.1142	5	5	999	6.375	1	0	1.1048
544	7.1142	5	5	999	2.3438	-1	1	1.1636
545	7.1142	10	10	999	6.375	-1	1	0.96364
546	7.1142	10	10	999	1	1	1	0.96356
547	7.1142	5	5	0	5.0313	1	1	1.0106
548	7.1142	5	5	90	5.0313	-1	1	1.5029
549	7.1142	10	10	90	6.375	-1	1	0.86937
550	7.1142	10	10	90	3.6875	-1	1	0.86951
551	7.1142	5	5	90	3.6875	1	1	1.0224
552	7.1142	5	5	90	3.6875	-1	0	0.86943
553	7.1142	10	10	90	6.375	1	1	0.90477
554	7.1142	5	5	999	1	1	1	1.0106
555	7.1142	5	5	0	2.3438	-1	1	1.0224
556	7.1142	10	10	999	6.375	-1	1	0.85777
557	7.1142	5	5	999	6.375	1	1	0.98709
558	7.1142	10	10	90	3.6875	-1	1	0.83424
559	7.1142	5	5	999	5.0313	1	1	1.0342
560	7.1142	10	10	0	1	1	0	0.83422
561	7.1142	5	5	999	6.375	1	1	1.0576
562	7.1142	10	10	999	5.0313	-1	1	0.97538
563	7.1142	10	10	90	2.3438	1	1	0.85766
564	7.1142	5	5	90	5.0313	-1	1	1.0224
565	7.1142	10	10	0	1	1	1	0.88127
566	7.1142	10	10	90	3.6875	1	1	0.95179
567	7.1142	10	10	0	5.0313	-1	1	0.90482
568	7.1142	5	5	90	6.375	1	1	0.88129
569	7.1142	10	10	999	5.0313	1	0	0.85774
570	7.1142	10	10	999	2.3438	1	1	0.96356
571	7.1142	10	10	999	1	1	1	0.90476
572	7.1142	5	5	0	2.3438	-1	0	1.0342
573	7.1142	5	5	90	1	-1	0	0.85773
574	7.1142	5	5	90	1	1	1	1.0577
575	7.1142	10	10	0	2.3438	-1	1	1.0813
576	7.1142	10	10	90	6.375	-1	1	0.86949
577	7.1142	5	5	0	5.0313	-1	1	1.0812
578	7.1142	10	10	999	2.3438	-1	1	1.0813
579	7.1142	10	10	90	5.0313	-1	1	1.0106
580	7.1142	5	5	0	1	1	0	1.187
581	7.1142	5	5	0	2.3438	1	0	0.79895
582	7.1142	10	10	90	5.0313	1	1	1.0106
583	7.1142	5	5	90	3.6875	-1	0	1.093
584	7.1142	5	5	90	6.375	1	1	1.058
585	7.1142	10	10	999	3.6875	-1	1	0.98713
586	7.1142	5	5	90	6.375	1	1	0.88124
587	7.1142	5	5	0	5.0313	1	1	1.0576
588	7.1142	5	5	0	3.6875	1	1	1.0459
589	7.1142	10	10	90	1	-1	1	0.98709
590	7.1142	5	5	0	3.6875	-1	1	1.1281
591	7.1142	5	5	0	2.3438	-1	1	0.86949
592	7.1142	5	5	90	3.6875	-1	1	1.0695
593	7.1142	10	10	90	2.3438	1	1	1.0107
594	7.1142	5	5	999	1	1	1	0.99888
595	7.1142	10	10	999	1	-1	1	0.96364
596	7.1142	10	10	90	3.6875	-1	0	0.83422
597	7.1142	10	10	999	5.0313	-1	1	0.91656
598	7.1142	5	5	0	3.6875	1	1	1.1636
599	7.1142	10	10	0	6.375	-1	1	0.96403
600	7.1142	5	5	0	1	-1	1	1.0224
