# Supplementary material for: Temporal Integration of Motion Streaks in Migraine
Source: Vision (Basel). 2018 Jul 13;2(3):27. doi: 10.3390/vision2030027 (PMC6836222; doi:10.3390/vision2030027)
Supplement: Supplementary file 1 [file vision-02-00027-s001.zip › supplementary information/results/resultsObs48/allResponsesObs48.txt]

1	7.1142	10	10	999	2.3438	1	1	1.6977
2	7.1142	5	5	999	5.0313	-1	1	1.4008
3	7.1142	5	5	0	1	-1	1	1.7335
4	7.1142	10	10	0	1	-1	1	1.4607
5	7.1142	10	10	0	2.3438	1	1	1.3979
6	7.1142	5	5	90	3.6875	-1	1	1.5702
7	7.1142	5	5	90	3.6875	-1	1	1.8696
8	7.1142	5	5	0	5.0313	-1	1	1.9392
9	7.1142	10	10	0	1	-1	1	1.4584
10	7.1142	5	5	0	3.6875	-1	0	1.6797
11	7.1142	5	5	90	3.6875	-1	1	1.7135
12	7.1142	5	5	0	2.3438	1	1	2.0156
13	7.1142	10	10	0	3.6875	-1	1	1.6362
14	7.1142	10	10	0	3.6875	-1	1	1.6007
15	7.1142	5	5	0	1	1	1	1.7411
16	7.1142	5	5	0	1	-1	0	1.8761
17	7.1142	5	5	0	5.0313	1	1	2.2141
18	7.1142	5	5	0	6.375	1	1	1.883
19	7.1142	5	5	90	3.6875	1	1	1.9894
20	7.1142	5	5	0	3.6875	-1	0	1.9936
21	7.1142	10	10	90	5.0313	1	1	1.7787
22	7.1142	5	5	999	3.6875	-1	1	2.6116
23	7.1142	5	5	90	5.0313	-1	1	2.6561
24	7.1142	5	5	0	5.0313	-1	1	1.9815
25	7.1142	10	10	0	3.6875	1	1	1.7615
26	7.1142	10	10	0	5.0313	-1	1	1.7168
27	7.1142	5	5	999	1	1	0	2.0212
28	7.1142	10	10	0	2.3438	-1	1	1.8458
29	7.1142	10	10	0	1	1	1	1.6511
30	7.1142	5	5	90	2.3438	1	0	2.3762
31	7.1142	10	10	90	3.6875	1	1	1.808
32	7.1142	10	10	90	2.3438	-1	1	1.6122
33	7.1142	10	10	90	6.375	-1	1	1.6091
34	7.1142	5	5	999	5.0313	1	1	1.395
35	7.1142	5	5	90	3.6875	-1	0	2.2475
36	7.1142	5	5	999	6.375	-1	1	1.6895
37	7.1142	5	5	999	1	-1	0	1.6368
38	7.1142	5	5	90	3.6875	-1	1	1.7338
39	7.1142	10	10	90	1	-1	1	1.7046
40	7.1142	10	10	0	3.6875	1	1	1.6511
41	7.1142	10	10	90	2.3438	-1	1	1.5895
42	7.1142	10	10	0	6.375	1	1	1.7497
43	7.1142	10	10	90	1	1	1	1.6982
44	7.1142	5	5	999	2.3438	-1	0	1.9616
45	7.1142	10	10	90	1	-1	1	1.7252
46	7.1142	5	5	90	1	1	1	1.9238
47	7.1142	5	5	90	3.6875	1	1	2.0627
48	7.1142	10	10	90	5.0313	-1	1	1.7123
49	7.1142	5	5	90	1	1	1	2.6592
50	7.1142	5	5	0	5.0313	1	1	1.8646
51	7.1142	10	10	90	2.3438	1	1	1.77
52	7.1142	5	5	0	6.375	1	1	1.4139
53	7.1142	10	10	999	3.6875	1	1	1.7314
54	7.1142	10	10	0	3.6875	-1	1	1.6863
55	7.1142	10	10	90	6.375	1	1	1.6406
56	7.1142	10	10	0	2.3438	1	1	1.597
57	7.1142	5	5	0	6.375	-1	1	1.6608
58	7.1142	5	5	90	2.3438	1	1	1.6544
59	7.1142	10	10	90	1	1	1	1.7203
60	7.1142	5	5	0	3.6875	-1	0	1.863
61	7.1142	10	10	90	6.375	-1	1	1.5808
62	7.1142	5	5	999	3.6875	-1	0	1.8537
63	7.1142	10	10	90	6.375	1	1	1.6551
64	7.1142	5	5	999	6.375	1	1	1.6334
65	7.1142	5	5	999	5.0313	-1	1	1.5634
66	7.1142	5	5	0	2.3438	1	1	1.6707
67	7.1142	5	5	999	5.0313	1	1	1.5695
68	7.1142	5	5	90	6.375	1	1	1.665
69	7.1142	5	5	999	2.3438	-1	0	1.8156
70	7.1142	10	10	90	2.3438	1	1	1.6321
71	7.1142	5	5	999	3.6875	-1	1	1.5742
72	7.1142	5	5	90	5.0313	-1	1	2.7422
73	7.1142	5	5	0	5.0313	1	0	2.0691
74	7.1142	5	5	0	3.6875	-1	0	2.3666
75	7.1142	5	5	999	1	-1	0	2.0872
76	7.1142	10	10	90	6.375	1	1	1.7613
77	7.1142	10	10	999	3.6875	-1	1	1.6018
78	7.1142	5	5	90	6.375	-1	1	1.638
79	7.1142	5	5	0	5.0313	-1	1	1.487
80	7.1142	10	10	999	5.0313	-1	1	1.3261
81	7.1142	5	5	90	5.0313	1	1	1.605
82	7.1142	10	10	0	6.375	1	1	1.6332
83	7.1142	10	10	90	2.3438	1	1	1.766
84	7.1142	10	10	0	5.0313	-1	1	1.6536
85	7.1142	10	10	90	3.6875	1	1	1.7308
86	7.1142	5	5	0	2.3438	1	0	2.1421
87	7.1142	5	5	999	2.3438	1	0	1.9299
88	7.1142	10	10	0	2.3438	-1	1	1.5728
89	7.1142	10	10	999	3.6875	1	1	1.6896
90	7.1142	10	10	90	3.6875	1	1	1.5155
91	7.1142	10	10	999	3.6875	-1	1	1.7079
92	7.1142	5	5	0	6.375	-1	1	1.6581
93	7.1142	10	10	999	1	-1	1	1.8088
94	7.1142	10	10	0	1	-1	1	1.6769
95	7.1142	5	5	90	1	1	1	2.0107
96	7.1142	10	10	999	5.0313	1	1	1.8164
97	7.1142	10	10	0	6.375	1	1	1.7769
98	7.1142	10	10	999	3.6875	1	1	1.7379
99	7.1142	10	10	0	3.6875	-1	1	1.6649
100	7.1142	5	5	0	6.375	-1	0	1.8188
101	7.1142	10	10	90	6.375	-1	1	1.9555
102	7.1142	5	5	0	3.6875	-1	1	2.1626
103	7.1142	10	10	999	6.375	-1	1	1.6592
104	7.1142	10	10	999	6.375	-1	1	1.346
105	7.1142	10	10	90	1	-1	1	1.5966
106	7.1142	5	5	0	6.375	-1	1	2.7247
107	7.1142	5	5	0	3.6875	-1	0	2.1715
108	7.1142	5	5	0	1	-1	0	2.0511
109	7.1142	10	10	0	2.3438	-1	1	1.8483
110	7.1142	10	10	999	1	-1	1	1.9309
111	7.1142	10	10	0	2.3438	-1	1	1.6058
112	7.1142	10	10	90	3.6875	-1	1	1.69
113	7.1142	10	10	999	5.0313	-1	1	1.6212
114	7.1142	5	5	90	6.375	-1	0	1.7497
115	7.1142	5	5	90	2.3438	1	1	1.8768
116	7.1142	10	10	999	3.6875	1	1	1.8157
117	7.1142	10	10	999	6.375	1	1	1.6619
118	7.1142	5	5	90	1	1	0	1.3627
119	7.1142	10	10	0	6.375	1	1	1.6416
120	7.1142	10	10	90	1	-1	1	1.603
121	7.1142	5	5	999	6.375	1	1	1.66
122	7.1142	5	5	999	3.6875	1	1	1.6986
123	7.1142	5	5	999	3.6875	-1	1	1.8186
124	7.1142	10	10	999	1	1	1	1.6878
125	7.1142	10	10	0	5.0313	-1	1	1.6096
126	7.1142	10	10	999	2.3438	1	1	1.6672
127	7.1142	5	5	90	3.6875	1	0	1.613
128	7.1142	5	5	999	3.6875	-1	1	1.9547
129	7.1142	10	10	90	6.375	1	1	1.626
130	7.1142	5	5	999	6.375	-1	1	1.5594
131	7.1142	10	10	0	6.375	-1	1	1.5746
132	7.1142	5	5	0	3.6875	-1	1	2.0622
133	7.1142	5	5	0	6.375	1	1	1.8034
134	7.1142	5	5	90	2.3438	-1	1	1.8514
135	7.1142	10	10	0	6.375	1	1	2.1366
136	7.1142	5	5	90	5.0313	-1	1	1.9034
137	7.1142	5	5	90	5.0313	-1	1	1.9176
138	7.1142	10	10	90	5.0313	1	1	1.712
139	7.1142	5	5	90	5.0313	-1	0	2.4542
140	7.1142	5	5	0	1	1	0	1.7513
141	7.1142	5	5	0	6.375	1	0	1.5905
142	7.1142	10	10	999	1	1	1	1.7875
143	7.1142	10	10	0	1	-1	1	1.8432
144	7.1142	5	5	90	5.0313	1	1	1.4202
145	7.1142	5	5	999	1	-1	1	2.1378
146	7.1142	10	10	0	2.3438	1	1	1.6287
147	7.1142	5	5	999	2.3438	-1	0	1.7427
148	7.1142	5	5	999	6.375	-1	1	1.7873
149	7.1142	5	5	999	5.0313	1	1	1.7841
150	7.1142	10	10	90	2.3438	-1	1	1.5717
151	7.1142	5	5	0	2.3438	1	1	1.7395
152	7.1142	10	10	0	2.3438	1	1	1.6063
153	7.1142	5	5	999	1	1	1	2.4477
154	7.1142	10	10	0	5.0313	-1	1	1.3165
155	7.1142	10	10	999	6.375	1	1	1.5122
156	7.1142	5	5	90	5.0313	1	1	1.6186
157	7.1142	10	10	0	6.375	-1	1	1.6276
158	7.1142	10	10	0	5.0313	-1	1	1.5636
159	7.1142	10	10	90	6.375	1	1	1.4587
160	7.1142	5	5	0	3.6875	-1	1	2.4563
161	7.1142	5	5	90	5.0313	1	0	2.1616
162	7.1142	10	10	90	1	1	1	1.6807
163	7.1142	10	10	90	5.0313	1	1	1.4863
164	7.1142	5	5	90	6.375	1	1	1.5164
165	7.1142	5	5	999	1	1	1	1.8397
166	7.1142	5	5	0	3.6875	1	1	1.3847
167	7.1142	10	10	90	3.6875	1	1	1.3052
168	7.1142	10	10	999	1	-1	1	1.3677
169	7.1142	5	5	0	6.375	-1	1	1.2806
170	7.1142	10	10	0	3.6875	1	1	1.4489
171	7.1142	5	5	0	6.375	-1	1	1.5178
172	7.1142	5	5	999	5.0313	-1	1	1.13
173	7.1142	10	10	0	5.0313	1	1	1.1048
174	7.1142	10	10	90	5.0313	-1	1	1.3048
175	7.1142	10	10	999	5.0313	-1	1	1.3655
176	7.1142	10	10	90	3.6875	1	1	1.2694
177	7.1142	10	10	0	5.0313	1	1	1.5183
178	7.1142	10	10	0	6.375	-1	1	1.5687
179	7.1142	5	5	999	1	1	0	1.6938
180	7.1142	5	5	90	6.375	1	1	1.6792
181	7.1142	5	5	0	5.0313	1	1	1.637
182	7.1142	10	10	999	6.375	1	1	1.6276
183	7.1142	10	10	999	6.375	1	1	1.3569
184	7.1142	10	10	90	6.375	-1	1	1.2929
185	7.1142	5	5	90	2.3438	-1	0	1.8462
186	7.1142	10	10	999	5.0313	1	1	1.3805
187	7.1142	5	5	90	2.3438	1	1	1.5521
188	7.1142	10	10	999	6.375	1	1	1.3927
189	7.1142	10	10	999	6.375	-1	1	1.1519
190	7.1142	10	10	0	1	1	1	1.481
191	7.1142	5	5	0	2.3438	1	1	1.7186
192	7.1142	5	5	0	1	1	1	1.7493
193	7.1142	5	5	0	2.3438	1	1	1.4844
194	7.1142	10	10	0	3.6875	1	1	1.4547
195	7.1142	5	5	90	5.0313	1	1	1.5075
196	7.1142	5	5	0	6.375	1	1	1.4015
197	7.1142	5	5	90	6.375	1	1	1.4015
198	7.1142	5	5	999	5.0313	-1	1	1.7549
199	7.1142	5	5	0	5.0313	-1	1	1.562
200	7.1142	10	10	0	5.0313	-1	1	1.4372
201	7.1142	5	5	90	2.3438	-1	0	1.5064
202	7.1142	5	5	90	6.375	-1	1	1.3328
203	7.1142	5	5	90	6.375	1	0	1.6872
204	7.1142	5	5	0	5.0313	-1	0	1.8128
205	7.1142	10	10	0	3.6875	1	1	1.3048
206	7.1142	5	5	90	3.6875	1	1	1.8156
207	7.1142	10	10	999	6.375	-1	1	0.99887
208	7.1142	10	10	999	2.3438	1	1	1.5822
209	7.1142	10	10	0	5.0313	-1	1	1.2929
210	7.1142	10	10	90	1	1	1	1.4121
211	7.1142	10	10	90	5.0313	-1	1	1.468
212	7.1142	10	10	90	3.6875	1	1	1.5138
213	7.1142	10	10	0	5.0313	1	1	1.5722
214	7.1142	10	10	90	2.3438	1	1	1.6361
215	7.1142	5	5	90	5.0313	1	1	1.6368
216	7.1142	5	5	999	2.3438	-1	0	2.1628
217	7.1142	5	5	0	3.6875	-1	1	1.6505
218	7.1142	5	5	90	6.375	-1	1	1.368
219	7.1142	10	10	999	6.375	-1	1	1.8604
220	7.1142	10	10	999	2.3438	-1	1	1.7389
221	7.1142	5	5	90	2.3438	-1	0	1.7704
222	7.1142	10	10	0	6.375	-1	1	1.8693
223	7.1142	5	5	999	6.375	1	1	2.2563
224	7.1142	5	5	0	2.3438	-1	0	2.2776
225	7.1142	5	5	999	6.375	1	1	1.7327
226	7.1142	5	5	90	1	1	1	1.6194
227	7.1142	10	10	999	2.3438	-1	1	1.8811
228	7.1142	10	10	999	1	1	1	1.6001
229	7.1142	5	5	90	5.0313	1	1	1.6603
230	7.1142	5	5	999	2.3438	-1	0	1.795
231	7.1142	10	10	0	2.3438	1	1	1.6233
232	7.1142	5	5	999	6.375	-1	1	1.3532
233	7.1142	5	5	0	2.3438	-1	0	1.7601
234	7.1142	10	10	999	1	1	1	1.5729
235	7.1142	10	10	90	6.375	1	1	2.0364
236	7.1142	5	5	999	1	-1	1	1.7349
237	7.1142	10	10	0	5.0313	-1	1	1.5697
238	7.1142	10	10	0	3.6875	1	1	1.8654
239	7.1142	5	5	0	1	1	0	1.8267
240	7.1142	10	10	0	5.0313	-1	1	1.6475
241	7.1142	10	10	999	5.0313	1	1	1.8019
242	7.1142	10	10	999	6.375	1	1	2.0076
243	7.1142	10	10	90	3.6875	-1	1	1.9081
244	7.1142	10	10	0	2.3438	-1	1	1.6944
245	7.1142	5	5	999	1	-1	0	2.1856
246	7.1142	10	10	0	2.3438	1	1	1.9095
247	7.1142	10	10	0	5.0313	1	1	1.5279
248	7.1142	5	5	0	1	-1	1	2.2067
249	7.1142	5	5	90	2.3438	-1	1	1.6349
250	7.1142	5	5	0	1	-1	0	1.7757
251	7.1142	10	10	999	3.6875	1	1	2.2567
252	7.1142	10	10	90	3.6875	1	1	1.79
253	7.1142	5	5	0	2.3438	1	1	2.046
254	7.1142	5	5	90	1	1	1	1.7393
255	7.1142	5	5	999	5.0313	1	1	1.6636
256	7.1142	5	5	90	5.0313	1	1	1.8731
257	7.1142	5	5	999	3.6875	-1	1	1.6839
258	7.1142	10	10	0	2.3438	1	1	1.7023
259	7.1142	10	10	90	2.3438	1	1	1.668
260	7.1142	10	10	999	2.3438	1	1	1.6707
261	7.1142	10	10	90	5.0313	1	1	1.6766
262	7.1142	5	5	999	1	-1	1	1.6473
263	7.1142	10	10	0	1	-1	1	1.5123
264	7.1142	5	5	0	3.6875	1	1	1.5988
265	7.1142	10	10	90	2.3438	-1	1	1.8947
266	7.1142	10	10	0	2.3438	1	1	1.733
267	7.1142	5	5	999	1	1	0	2.0211
268	7.1142	10	10	90	6.375	-1	1	1.6457
269	7.1142	5	5	999	2.3438	1	1	1.7045
270	7.1142	10	10	90	5.0313	1	1	1.8344
271	7.1142	10	10	90	3.6875	1	1	2.6594
272	7.1142	5	5	0	1	1	0	1.7251
273	7.1142	10	10	999	5.0313	-1	1	1.6375
274	7.1142	10	10	90	1	-1	1	1.6301
275	7.1142	5	5	90	6.375	1	0	1.8348
276	7.1142	5	5	0	3.6875	1	0	1.9479
277	7.1142	10	10	90	1	-1	1	1.6953
278	7.1142	5	5	0	1	-1	0	1.6214
279	7.1142	10	10	90	1	-1	1	1.5904
280	7.1142	5	5	999	3.6875	1	1	1.611
281	7.1142	5	5	90	1	1	1	2.4995
282	7.1142	10	10	0	1	1	1	1.6497
283	7.1142	10	10	90	5.0313	1	1	1.647
284	7.1142	5	5	999	6.375	1	1	1.2929
285	7.1142	5	5	0	2.3438	1	0	1.9231
286	7.1142	5	5	999	1	-1	1	1.6391
287	7.1142	10	10	90	1	1	1	1.8561
288	7.1142	5	5	0	1	1	0	2.1813
289	7.1142	10	10	0	5.0313	-1	1	1.8892
290	7.1142	5	5	999	5.0313	1	1	1.8323
291	7.1142	5	5	90	1	1	1	1.9409
292	7.1142	10	10	999	5.0313	1	1	1.7373
293	7.1142	5	5	0	2.3438	-1	1	1.7163
294	7.1142	5	5	90	5.0313	1	0	1.6267
295	7.1142	10	10	90	2.3438	-1	1	1.9916
296	7.1142	10	10	999	3.6875	1	1	1.8449
297	7.1142	5	5	90	1	-1	0	2.258
298	7.1142	10	10	90	3.6875	1	1	1.7321
299	7.1142	10	10	999	2.3438	-1	1	1.58
300	7.1142	10	10	0	6.375	1	1	1.5038
301	7.1142	10	10	0	5.0313	1	1	1.4705
302	7.1142	10	10	999	2.3438	-1	1	1.7449
303	7.1142	10	10	90	5.0313	1	1	1.3839
304	7.1142	10	10	90	3.6875	-1	1	1.5444
305	7.1142	10	10	0	1	-1	1	1.5914
306	7.1142	10	10	0	6.375	-1	1	1.5829
307	7.1142	5	5	999	6.375	1	1	1.684
308	7.1142	5	5	999	5.0313	1	1	2.2153
309	7.1142	10	10	999	3.6875	1	1	1.7172
310	7.1142	10	10	999	3.6875	-1	1	1.6249
311	7.1142	10	10	90	1	-1	1	1.6216
312	7.1142	5	5	999	3.6875	-1	0	2.4156
313	7.1142	10	10	999	5.0313	-1	1	1.6534
314	7.1142	10	10	0	2.3438	1	1	1.5508
315	7.1142	5	5	0	5.0313	1	1	1.5979
316	7.1142	5	5	90	6.375	1	1	1.7381
317	7.1142	10	10	90	1	1	1	1.8492
318	7.1142	5	5	0	6.375	1	1	1.6705
319	7.1142	10	10	90	1	1	1	1.6841
320	7.1142	10	10	0	3.6875	-1	1	1.6823
321	7.1142	10	10	0	2.3438	-1	1	1.864
322	7.1142	10	10	90	1	-1	1	1.9454
323	7.1142	5	5	0	2.3438	1	1	1.9126
324	7.1142	10	10	90	2.3438	1	1	1.5152
325	7.1142	10	10	999	5.0313	-1	1	1.6152
326	7.1142	10	10	999	2.3438	1	1	1.5804
327	7.1142	5	5	0	6.375	-1	1	1.7362
328	7.1142	10	10	0	2.3438	1	1	1.2228
329	7.1142	5	5	999	2.3438	-1	0	1.5648
330	7.1142	5	5	0	5.0313	1	1	1.4722
331	7.1142	5	5	90	5.0313	-1	1	1.5658
332	7.1142	5	5	0	2.3438	-1	1	1.1635
333	7.1142	5	5	999	2.3438	-1	0	1.6099
334	7.1142	10	10	999	5.0313	-1	1	2.1954
335	7.1142	10	10	90	1	1	1	1.8355
336	7.1142	10	10	999	5.0313	-1	1	1.5376
337	7.1142	10	10	90	2.3438	1	1	1.5688
338	7.1142	10	10	90	3.6875	1	1	1.6369
339	7.1142	10	10	90	3.6875	-1	1	1.5416
340	7.1142	5	5	0	1	1	1	1.6766
341	7.1142	10	10	90	3.6875	-1	1	1.4785
342	7.1142	5	5	90	5.0313	1	1	1.2106
343	7.1142	10	10	90	5.0313	-1	1	1.4727
344	7.1142	10	10	0	1	1	1	1.6101
345	7.1142	5	5	90	3.6875	-1	1	1.7221
346	7.1142	5	5	90	3.6875	-1	1	1.7528
347	7.1142	5	5	90	1	1	1	1.8202
348	7.1142	10	10	90	3.6875	1	1	1.9369
349	7.1142	10	10	0	3.6875	-1	1	1.4279
350	7.1142	10	10	999	1	1	1	1.9977
351	7.1142	10	10	999	6.375	1	1	1.3283
352	7.1142	5	5	0	5.0313	-1	1	2.1539
353	7.1142	10	10	0	3.6875	-1	1	1.7414
354	7.1142	10	10	999	1	-1	1	1.5057
355	7.1142	10	10	90	6.375	-1	1	1.6524
356	7.1142	5	5	0	5.0313	-1	0	1.8893
357	7.1142	5	5	0	6.375	1	1	2.2271
358	7.1142	5	5	0	3.6875	-1	1	1.896
359	7.1142	5	5	999	6.375	-1	1	2.0594
360	7.1142	5	5	90	5.0313	-1	1	1.5808
361	7.1142	10	10	90	2.3438	-1	1	1.6486
362	7.1142	5	5	0	5.0313	-1	1	1.4859
363	7.1142	10	10	999	3.6875	1	1	1.4929
364	7.1142	10	10	999	5.0313	-1	1	1.5441
365	7.1142	5	5	0	6.375	-1	0	1.8316
366	7.1142	5	5	999	3.6875	1	1	1.6614
367	7.1142	10	10	0	6.375	1	1	1.559
368	7.1142	5	5	90	2.3438	-1	1	1.6222
369	7.1142	10	10	0	6.375	1	1	1.6911
370	7.1142	5	5	90	2.3438	1	0	1.7013
371	7.1142	5	5	90	2.3438	1	1	2.0868
372	7.1142	5	5	90	1	1	1	1.7529
373	7.1142	5	5	90	2.3438	1	1	1.8361
374	7.1142	5	5	0	2.3438	1	1	1.7413
375	7.1142	10	10	0	1	-1	1	1.4844
376	7.1142	5	5	90	6.375	-1	1	1.6782
377	7.1142	10	10	999	1	1	1	1.5732
378	7.1142	5	5	999	3.6875	-1	0	1.89
379	7.1142	10	10	90	2.3438	-1	1	1.6402
380	7.1142	5	5	90	2.3438	1	0	2.3936
381	7.1142	5	5	999	5.0313	1	1	1.6224
382	7.1142	5	5	0	1	-1	1	1.8112
383	7.1142	5	5	999	5.0313	-1	1	1.5608
384	7.1142	10	10	999	3.6875	1	1	1.7694
385	7.1142	10	10	0	5.0313	1	1	1.7289
386	7.1142	5	5	999	3.6875	1	1	1.4489
387	7.1142	10	10	0	3.6875	1	1	1.582
388	7.1142	10	10	90	3.6875	-1	1	1.5779
389	7.1142	10	10	90	3.6875	1	1	1.4461
390	7.1142	5	5	999	3.6875	1	1	1.3165
391	7.1142	5	5	90	1	1	0	1.7424
392	7.1142	5	5	999	2.3438	-1	1	1.719
393	7.1142	5	5	0	2.3438	1	0	1.8856
394	7.1142	10	10	999	2.3438	1	1	1.721
395	7.1142	10	10	999	1	1	1	1.2812
396	7.1142	5	5	999	3.6875	1	1	1.2459
397	7.1142	10	10	90	2.3438	-1	1	1.2342
398	7.1142	5	5	90	3.6875	-1	1	1.2816
399	7.1142	10	10	999	1	1	1	1.3562
400	7.1142	10	10	999	6.375	1	1	1.2577
401	7.1142	5	5	0	3.6875	1	0	1.6814
402	7.1142	5	5	999	5.0313	1	1	1.14
403	7.1142	10	10	0	6.375	1	1	1.2694
404	7.1142	10	10	999	3.6875	1	1	1.2812
405	7.1142	5	5	90	2.3438	-1	1	1.4677
406	7.1142	5	5	90	1	-1	1	1.5855
407	7.1142	10	10	999	6.375	-1	1	1.6066
408	7.1142	5	5	999	6.375	1	1	1.6639
409	7.1142	10	10	999	1	-1	1	1.4625
410	7.1142	10	10	90	5.0313	1	1	1.3759
411	7.1142	10	10	999	3.6875	-1	1	1.4167
412	7.1142	10	10	0	6.375	1	1	1.4252
413	7.1142	5	5	999	1	1	1	1.6157
414	7.1142	10	10	999	6.375	-1	1	1.2577
415	7.1142	10	10	999	6.375	1	1	1.2343
416	7.1142	10	10	90	5.0313	1	1	1.2224
417	7.1142	5	5	0	1	1	0	1.9365
418	7.1142	10	10	0	1	1	1	1.5357
419	7.1142	10	10	0	6.375	-1	1	1.2577
420	7.1142	10	10	999	3.6875	-1	1	1.0346
421	7.1142	10	10	999	2.3438	1	1	1.2223
422	7.1142	5	5	999	5.0313	1	1	1.4124
423	7.1142	5	5	999	3.6875	1	1	1.5584
424	7.1142	10	10	999	1	-1	1	1.7391
425	7.1142	5	5	90	3.6875	1	0	2.0221
426	7.1142	10	10	0	2.3438	1	1	1.4706
427	7.1142	5	5	999	3.6875	1	1	1.6652
428	7.1142	5	5	90	3.6875	-1	1	1.6747
429	7.1142	5	5	0	2.3438	1	1	1.6969
430	7.1142	10	10	0	6.375	-1	1	1.791
431	7.1142	10	10	90	2.3438	1	1	1.5831
432	7.1142	5	5	999	1	1	1	1.6602
433	7.1142	10	10	999	2.3438	1	1	1.6429
434	7.1142	5	5	999	5.0313	-1	1	1.913
435	7.1142	5	5	0	6.375	1	1	2.2833
436	7.1142	10	10	0	2.3438	1	1	1.6215
437	7.1142	5	5	90	6.375	1	1	1.5104
438	7.1142	5	5	0	1	-1	1	1.8722
439	7.1142	5	5	999	5.0313	-1	1	2.0351
440	7.1142	5	5	999	6.375	1	0	2.0094
441	7.1142	10	10	999	5.0313	1	1	1.5912
442	7.1142	10	10	0	3.6875	1	1	1.423
443	7.1142	5	5	999	3.6875	1	1	1.8366
444	7.1142	5	5	90	2.3438	1	0	1.6297
445	7.1142	10	10	90	6.375	-1	1	1.3906
446	7.1142	10	10	0	5.0313	-1	1	1.2816
447	7.1142	5	5	90	1	1	1	1.6601
448	7.1142	5	5	0	5.0313	1	0	1.7054
449	7.1142	10	10	90	3.6875	1	1	1.4678
450	7.1142	10	10	999	6.375	1	1	1.4664
451	7.1142	5	5	999	2.3438	-1	1	1.9972
452	7.1142	10	10	90	6.375	1	1	1.4015
453	7.1142	10	10	90	2.3438	-1	1	1.4142
454	7.1142	10	10	0	6.375	-1	1	1.3982
455	7.1142	5	5	90	2.3438	-1	0	1.5064
456	7.1142	5	5	90	5.0313	1	0	0.9871
457	7.1142	5	5	90	6.375	-1	1	1.0813
458	7.1142	5	5	999	2.3438	1	0	1.7156
459	7.1142	10	10	999	5.0313	-1	1	1.4073
460	7.1142	10	10	999	3.6875	-1	1	1.3368
461	7.1142	5	5	90	6.375	1	1	1.6201
462	7.1142	5	5	999	2.3438	1	0	1.9412
463	7.1142	5	5	90	6.375	1	1	1.6686
464	7.1142	5	5	90	6.375	1	1	1.638
465	7.1142	10	10	999	2.3438	1	1	1.5241
466	7.1142	5	5	90	6.375	1	1	1.7152
467	7.1142	5	5	999	6.375	-1	1	1.7664
468	7.1142	5	5	999	2.3438	1	0	1.9712
469	7.1142	10	10	999	6.375	1	1	1.928
470	7.1142	5	5	90	3.6875	1	1	1.683
471	7.1142	5	5	0	5.0313	1	1	2.2649
472	7.1142	10	10	0	6.375	-1	1	2.0266
473	7.1142	5	5	0	6.375	1	0	1.8955
474	7.1142	5	5	90	1	1	0	1.7576
475	7.1142	10	10	999	3.6875	-1	1	1.7742
476	7.1142	10	10	999	3.6875	-1	1	1.1517
477	7.1142	5	5	999	5.0313	-1	1	1.3047
478	7.1142	5	5	90	2.3438	1	1	1.7499
479	7.1142	10	10	0	2.3438	-1	1	1.6088
480	7.1142	5	5	90	2.3438	1	0	1.589
481	7.1142	5	5	999	6.375	-1	1	1.4102
482	7.1142	10	10	0	3.6875	-1	1	1.5184
483	7.1142	10	10	999	1	1	1	1.4022
484	7.1142	5	5	999	3.6875	-1	1	1.3046
485	7.1142	10	10	90	1	1	1	1.4342
486	7.1142	10	10	999	3.6875	-1	1	1.3282
487	7.1142	10	10	90	2.3438	-1	1	1.2459
488	7.1142	5	5	90	1	-1	0	1.6438
489	7.1142	10	10	90	6.375	1	1	1.3451
490	7.1142	5	5	0	3.6875	1	0	1.5524
491	7.1142	10	10	90	6.375	1	1	1.2577
492	7.1142	10	10	90	1	1	1	1.2576
493	7.1142	10	10	0	3.6875	1	1	1.3901
494	7.1142	10	10	999	5.0313	-1	1	1.4672
495	7.1142	10	10	90	5.0313	1	1	1.5005
496	7.1142	5	5	999	2.3438	1	1	1.6961
497	7.1142	10	10	999	1	-1	1	1.3047
498	7.1142	10	10	999	6.375	-1	1	1.7947
499	7.1142	5	5	90	1	-1	0	2.5868
500	7.1142	10	10	0	1	1	1	1.8429
501	7.1142	5	5	999	6.375	1	1	1.7094
502	7.1142	5	5	0	5.0313	1	1	1.6478
503	7.1142	5	5	90	3.6875	-1	1	1.2341
504	7.1142	5	5	90	3.6875	-1	1	1.9102
505	7.1142	5	5	0	5.0313	1	1	1.6482
506	7.1142	5	5	0	6.375	1	0	1.7778
507	7.1142	10	10	90	5.0313	-1	1	1.6539
508	7.1142	5	5	0	2.3438	-1	1	1.8268
509	7.1142	5	5	0	3.6875	-1	0	1.472
510	7.1142	10	10	999	5.0313	-1	1	1.6422
511	7.1142	10	10	999	1	-1	1	1.7128
512	7.1142	10	10	999	5.0313	-1	1	1.3727
513	7.1142	10	10	999	2.3438	-1	1	1.5575
514	7.1142	10	10	999	5.0313	-1	1	1.4742
515	7.1142	10	10	999	2.3438	1	1	1.6972
516	7.1142	5	5	0	2.3438	-1	1	1.6153
517	7.1142	5	5	0	3.6875	-1	0	1.7603
518	7.1142	10	10	999	2.3438	-1	1	1.989
519	7.1142	10	10	0	5.0313	-1	1	1.8089
520	7.1142	10	10	90	5.0313	1	1	1.5534
521	7.1142	10	10	999	2.3438	1	1	1.354
522	7.1142	10	10	0	6.375	-1	1	1.3252
523	7.1142	5	5	999	1	-1	1	1.3815
524	7.1142	10	10	90	5.0313	1	1	1.2576
525	7.1142	10	10	0	1	1	1	1.3164
526	7.1142	10	10	90	6.375	-1	1	1.389
527	7.1142	5	5	90	3.6875	-1	0	1.821
528	7.1142	10	10	90	6.375	-1	1	1.373
529	7.1142	5	5	0	6.375	1	0	1.9372
530	7.1142	5	5	999	5.0313	-1	1	1.3414
531	7.1142	10	10	0	5.0313	-1	1	1.6083
532	7.1142	5	5	90	1	1	1	2.4766
533	7.1142	5	5	999	6.375	-1	1	1.7238
534	7.1142	5	5	999	6.375	-1	1	1.8718
535	7.1142	10	10	0	1	1	1	1.7174
536	7.1142	10	10	0	1	-1	1	1.7438
537	7.1142	5	5	999	3.6875	1	1	1.7881
538	7.1142	10	10	0	1	1	1	1.7758
539	7.1142	10	10	0	2.3438	-1	1	1.7316
540	7.1142	10	10	0	1	1	1	1.7826
541	7.1142	10	10	999	6.375	-1	1	1.7594
542	7.1142	5	5	90	1	1	0	2.0588
543	7.1142	10	10	0	3.6875	-1	1	1.6683
544	7.1142	10	10	0	3.6875	1	1	1.7941
545	7.1142	10	10	999	2.3438	-1	1	1.6516
546	7.1142	10	10	0	5.0313	1	1	1.4129
547	7.1142	10	10	999	3.6875	1	1	1.6584
548	7.1142	10	10	999	1	1	1	1.5691
549	7.1142	5	5	0	6.375	1	1	1.3847
550	7.1142	10	10	999	1	1	1	1.2812
551	7.1142	5	5	999	6.375	1	1	1.1635
552	7.1142	10	10	999	2.3438	-1	1	1.3454
553	7.1142	5	5	999	2.3438	-1	1	1.4375
554	7.1142	5	5	999	1	1	1	1.6713
555	7.1142	5	5	999	5.0313	-1	0	1.7622
556	7.1142	5	5	999	3.6875	1	1	1.7989
557	7.1142	10	10	90	1	1	1	1.6191
558	7.1142	10	10	90	5.0313	-1	1	1.7481
559	7.1142	5	5	90	5.0313	1	1	1.8427
560	7.1142	10	10	90	6.375	-1	1	1.7718
561	7.1142	5	5	90	3.6875	1	1	1.8273
562	7.1142	5	5	0	3.6875	1	1	1.8402
563	7.1142	5	5	999	1	1	0	2.0426
564	7.1142	10	10	90	6.375	-1	1	1.9075
565	7.1142	5	5	0	1	-1	0	1.7899
566	7.1142	5	5	0	1	1	1	2.0781
567	7.1142	5	5	90	3.6875	-1	1	2.3841
568	7.1142	10	10	90	5.0313	1	1	1.9242
569	7.1142	5	5	999	1	-1	0	1.7561
570	7.1142	5	5	0	5.0313	-1	0	2.0154
571	7.1142	5	5	90	6.375	1	1	1.6641
572	7.1142	10	10	90	5.0313	1	1	1.6495
573	7.1142	5	5	999	6.375	1	1	1.4757
574	7.1142	10	10	0	3.6875	1	1	1.63
575	7.1142	5	5	0	2.3438	1	1	2.2985
576	7.1142	5	5	0	1	1	0	2.1207
577	7.1142	5	5	999	1	1	0	2.0168
578	7.1142	10	10	999	1	1	1	1.6267
579	7.1142	5	5	999	5.0313	1	1	1.8768
580	7.1142	10	10	999	5.0313	-1	1	1.6036
581	7.1142	10	10	90	2.3438	-1	1	1.7758
582	7.1142	5	5	999	2.3438	1	1	1.8009
583	7.1142	5	5	0	3.6875	-1	1	1.9091
584	7.1142	5	5	0	2.3438	1	1	1.6354
585	7.1142	5	5	0	3.6875	1	0	1.6608
586	7.1142	5	5	90	5.0313	-1	1	1.2694
587	7.1142	5	5	999	2.3438	1	1	1.6965
588	7.1142	5	5	999	1	1	0	1.7718
589	7.1142	5	5	90	2.3438	-1	1	1.6401
590	7.1142	5	5	999	2.3438	1	0	1.9178
591	7.1142	10	10	0	1	1	1	1.5245
592	7.1142	5	5	90	6.375	1	1	1.8191
593	7.1142	10	10	90	2.3438	-1	1	1.6436
594	7.1142	5	5	999	2.3438	-1	1	1.9462
595	7.1142	10	10	999	2.3438	-1	1	1.6427
596	7.1142	10	10	90	3.6875	1	1	1.4916
597	7.1142	5	5	0	5.0313	1	1	1.5462
598	7.1142	10	10	0	1	1	1	1.7369
599	7.1142	5	5	0	1	-1	1	2.1878
600	7.1142	5	5	90	1	-1	1	1.9798
