# Supplementary material for: Temporal Integration of Motion Streaks in Migraine
Source: Vision (Basel). 2018 Jul 13;2(3):27. doi: 10.3390/vision2030027 (PMC6836222; doi:10.3390/vision2030027)
Supplement: Supplementary file 1 [file vision-02-00027-s001.zip › supplementary information/results/resultsObs49/allResponsesObs49.txt]

1	7.1142	5	5	999	1	1	0	3.8664
2	7.1142	10	10	90	2.3438	1	1	1.9834
3	7.1142	10	10	90	6.375	1	1	1.7073
4	7.1142	5	5	90	2.3438	-1	1	2.2174
5	7.1142	5	5	90	3.6875	1	1	2.4779
6	7.1142	5	5	90	1	-1	1	1.8794
7	7.1142	5	5	0	1	-1	0	2.8692
8	7.1142	5	5	999	5.0313	-1	1	2.7282
9	7.1142	5	5	999	5.0313	-1	1	1.9562
10	7.1142	5	5	999	3.6875	1	1	1.5845
11	7.1142	5	5	90	2.3438	1	1	2.0326
12	7.1142	5	5	0	3.6875	1	0	2.7089
13	7.1142	10	10	0	3.6875	1	1	2.4032
14	7.1142	10	10	0	3.6875	1	1	1.9714
15	7.1142	10	10	999	2.3438	-1	1	1.8963
16	7.1142	10	10	90	2.3438	-1	1	2.6342
17	7.1142	10	10	999	6.375	-1	1	2.1327
18	7.1142	10	10	999	5.0313	-1	1	1.9841
19	7.1142	10	10	999	1	1	1	1.9772
20	7.1142	5	5	999	3.6875	-1	0	2.6342
21	7.1142	5	5	90	1	-1	1	2.2989
22	7.1142	10	10	999	1	1	1	2.1343
23	7.1142	10	10	0	2.3438	-1	1	2.021
24	7.1142	5	5	90	3.6875	-1	1	1.9736
25	7.1142	10	10	999	3.6875	1	1	1.9143
26	7.1142	10	10	90	2.3438	1	1	1.8128
27	7.1142	10	10	90	2.3438	-1	1	1.953
28	7.1142	5	5	90	2.3438	1	1	1.9522
29	7.1142	10	10	999	6.375	-1	1	2.1246
30	7.1142	10	10	999	1	1	1	2.0324
31	7.1142	5	5	90	3.6875	-1	0	1.9892
32	7.1142	10	10	0	1	1	0	1.7691
33	7.1142	5	5	0	1	-1	0	1.9724
34	7.1142	10	10	90	5.0313	1	1	2.3161
35	7.1142	5	5	90	5.0313	-1	0	1.9425
36	7.1142	10	10	0	1	1	1	1.8335
37	7.1142	5	5	999	5.0313	1	1	1.8518
38	7.1142	10	10	999	6.375	1	1	1.8777
39	7.1142	5	5	90	6.375	-1	1	1.8793
40	7.1142	10	10	90	1	1	1	2.4407
41	7.1142	10	10	0	1	-1	1	2.2856
42	7.1142	5	5	999	1	-1	0	1.7729
43	7.1142	5	5	999	2.3438	1	1	2.1855
44	7.1142	10	10	0	5.0313	-1	1	2.3335
45	7.1142	5	5	0	6.375	1	0	2.1962
46	7.1142	10	10	0	5.0313	1	1	2.3841
47	7.1142	5	5	999	2.3438	-1	1	2.0012
48	7.1142	5	5	0	5.0313	1	1	1.9533
49	7.1142	5	5	90	3.6875	-1	1	1.9565
50	7.1142	10	10	0	6.375	1	1	2.2514
51	7.1142	5	5	90	2.3438	1	0	2.0285
52	7.1142	10	10	90	3.6875	1	1	1.941
53	7.1142	10	10	0	6.375	-1	1	1.36
54	7.1142	10	10	90	2.3438	-1	1	1.1518
55	7.1142	5	5	90	2.3438	1	1	1.55
56	7.1142	10	10	999	1	-1	1	1.5222
57	7.1142	5	5	999	5.0313	-1	0	1.6817
58	7.1142	10	10	0	6.375	-1	1	1.2228
59	7.1142	10	10	0	2.3438	-1	1	1.1299
60	7.1142	10	10	0	5.0313	1	1	1.1518
61	7.1142	10	10	90	6.375	-1	1	1.2107
62	7.1142	5	5	90	5.0313	1	1	1.5896
63	7.1142	5	5	999	5.0313	1	0	1.6188
64	7.1142	10	10	999	2.3438	-1	1	1.1165
65	7.1142	10	10	0	2.3438	-1	1	1.0224
66	7.1142	10	10	0	1	-1	1	1.0577
67	7.1142	10	10	999	2.3438	1	1	1.1989
68	7.1142	5	5	999	6.375	-1	1	2.9032
69	7.1142	5	5	90	2.3438	-1	1	2.3574
70	7.1142	5	5	90	5.0313	1	1	2.0608
71	7.1142	5	5	90	2.3438	1	0	1.9343
72	7.1142	5	5	0	6.375	-1	0	2.0172
73	7.1142	10	10	90	6.375	-1	1	1.6456
74	7.1142	10	10	90	6.375	1	1	1.5623
75	7.1142	10	10	90	3.6875	1	1	1.6094
76	7.1142	5	5	999	6.375	-1	0	1.6795
77	7.1142	5	5	90	3.6875	-1	1	1.6047
78	7.1142	5	5	90	5.0313	-1	0	1.8452
79	7.1142	5	5	90	2.3438	-1	1	2.0621
80	7.1142	5	5	999	5.0313	-1	0	1.9408
81	7.1142	10	10	90	2.3438	-1	1	1.9838
82	7.1142	5	5	0	5.0313	-1	0	1.9556
83	7.1142	5	5	90	1	1	0	2.0908
84	7.1142	10	10	90	5.0313	1	1	1.6047
85	7.1142	10	10	90	6.375	1	1	1.2341
86	7.1142	5	5	90	1	-1	1	2.5539
87	7.1142	10	10	90	2.3438	1	1	1.6007
88	7.1142	5	5	0	2.3438	-1	1	2.5927
89	7.1142	10	10	999	6.375	-1	1	1.5902
90	7.1142	5	5	90	6.375	1	1	1.3705
91	7.1142	10	10	90	1	1	1	1.3051
92	7.1142	5	5	90	6.375	1	1	2.3872
93	7.1142	5	5	0	3.6875	-1	1	2.0312
94	7.1142	5	5	90	1	-1	0	1.636
95	7.1142	10	10	999	5.0313	-1	1	1.6101
96	7.1142	10	10	0	3.6875	-1	1	1.7105
97	7.1142	10	10	90	5.0313	-1	1	1.661
98	7.1142	10	10	999	5.0313	1	1	1.4351
99	7.1142	10	10	90	3.6875	1	1	1.0346
100	7.1142	10	10	0	1	-1	1	1.0577
101	7.1142	10	10	0	2.3438	-1	1	1.0694
102	7.1142	5	5	0	2.3438	-1	1	1.5788
103	7.1142	5	5	0	5.0313	1	1	1.1754
104	7.1142	5	5	999	5.0313	-1	1	1.5796
105	7.1142	10	10	0	2.3438	1	1	1.4668
106	7.1142	10	10	90	3.6875	1	1	1.3287
107	7.1142	10	10	90	5.0313	1	1	1.5387
108	7.1142	5	5	0	1	-1	1	1.7895
109	7.1142	10	10	0	5.0313	1	1	1.3613
110	7.1142	10	10	999	1	1	1	1.0459
111	7.1142	10	10	90	3.6875	1	1	1.1048
112	7.1142	5	5	0	2.3438	-1	0	1.601
113	7.1142	10	10	90	6.375	-1	1	0.99889
114	7.1142	10	10	90	3.6875	-1	1	1.4085
115	7.1142	10	10	0	5.0313	1	1	0.95221
116	7.1142	5	5	90	5.0313	-1	1	1.9717
117	7.1142	5	5	0	2.3438	1	1	3.0471
118	7.1142	5	5	0	1	-1	0	1.7764
119	7.1142	10	10	999	5.0313	-1	1	0.83419
120	7.1142	5	5	90	2.3438	-1	1	2.2976
121	7.1142	10	10	0	5.0313	-1	1	1.0577
122	7.1142	10	10	999	2.3438	1	1	1.3819
123	7.1142	5	5	90	3.6875	1	0	1.5894
124	7.1142	10	10	999	5.0313	1	1	0.98713
125	7.1142	5	5	0	2.3438	1	0	0.86952
126	7.1142	5	5	90	1	1	1	1.9552
127	7.1142	5	5	999	1	1	1	1.1753
128	7.1142	10	10	999	3.6875	1	1	0.97574
129	7.1142	10	10	0	2.3438	-1	1	1.1048
130	7.1142	10	10	90	5.0313	-1	1	0.98702
131	7.1142	5	5	0	2.3438	-1	1	1.1989
132	7.1142	10	10	0	6.375	-1	1	1.0228
133	7.1142	10	10	999	1	1	1	0.77544
134	7.1142	10	10	90	1	-1	1	1.1985
135	7.1142	10	10	90	1	-1	1	1.0581
136	7.1142	5	5	0	3.6875	-1	1	2.3517
137	7.1142	10	10	90	2.3438	1	1	1.0812
138	7.1142	5	5	0	6.375	1	0	3.5121
139	7.1142	5	5	999	1	-1	1	1.8401
140	7.1142	10	10	999	1	-1	1	1.1165
141	7.1142	5	5	90	6.375	-1	1	2.7525
142	7.1142	10	10	90	3.6875	-1	1	1.0459
143	7.1142	10	10	90	1	1	1	1.1401
144	7.1142	5	5	999	6.375	-1	1	1.0578
145	7.1142	5	5	90	2.3438	1	1	0.98713
146	7.1142	10	10	999	5.0313	1	1	0.96358
147	7.1142	10	10	0	3.6875	-1	1	1.0224
148	7.1142	5	5	0	1	1	0	1.594
149	7.1142	5	5	90	6.375	-1	0	1.6058
150	7.1142	5	5	999	5.0313	-1	1	1.3596
151	7.1142	5	5	90	2.3438	1	1	2.2302
152	7.1142	10	10	0	2.3438	1	1	1.0224
153	7.1142	5	5	90	5.0313	1	0	0.91655
154	7.1142	10	10	90	2.3438	1	1	1.0342
155	7.1142	10	10	999	3.6875	-1	1	0.89307
156	7.1142	10	10	999	2.3438	-1	1	1.0812
157	7.1142	5	5	999	2.3438	-1	1	2.8411
158	7.1142	5	5	0	6.375	-1	1	2.142
159	7.1142	5	5	0	3.6875	-1	1	1.481
160	7.1142	10	10	90	6.375	-1	1	0.95183
161	7.1142	5	5	999	2.3438	1	1	1.6106
162	7.1142	5	5	0	1	1	0	1.8347
163	7.1142	10	10	999	5.0313	1	1	0.97533
164	7.1142	10	10	90	1	-1	1	1.0223
165	7.1142	10	10	0	5.0313	-1	1	1.0224
166	7.1142	10	10	0	5.0313	1	1	1.0929
167	7.1142	5	5	90	2.3438	-1	1	1.5308
168	7.1142	5	5	999	3.6875	1	1	1.9949
169	7.1142	5	5	90	1	1	0	1.6829
170	7.1142	5	5	90	6.375	-1	1	1.3686
171	7.1142	10	10	90	6.375	1	1	1.0342
172	7.1142	5	5	0	2.3438	-1	1	1.8928
173	7.1142	10	10	90	2.3438	1	1	1.2342
174	7.1142	5	5	90	1	-1	1	1.7233
175	7.1142	5	5	0	3.6875	-1	0	2.2019
176	7.1142	10	10	90	2.3438	1	1	1.1048
177	7.1142	5	5	0	2.3438	1	1	1.5761
178	7.1142	5	5	0	2.3438	1	0	1.6477
179	7.1142	10	10	999	6.375	-1	1	1.1287
180	7.1142	5	5	999	6.375	1	1	1.3897
181	7.1142	5	5	0	2.3438	-1	0	1.397
182	7.1142	5	5	999	3.6875	-1	1	1.7463
183	7.1142	5	5	90	6.375	1	1	1.8212
184	7.1142	5	5	0	3.6875	-1	0	1.9417
185	7.1142	5	5	90	6.375	-1	0	5.1766
186	7.1142	5	5	0	2.3438	-1	1	1.6329
187	7.1142	10	10	999	3.6875	-1	1	1.0105
188	7.1142	10	10	999	2.3438	-1	1	0.96364
189	7.1142	5	5	0	5.0313	-1	1	1.5955
190	7.1142	5	5	0	3.6875	1	1	2.0995
191	7.1142	5	5	0	6.375	-1	1	1.8455
192	7.1142	10	10	90	3.6875	1	1	2.5385
193	7.1142	10	10	0	1	1	0	1.602
194	7.1142	10	10	0	1	1	0	1.6023
195	7.1142	5	5	999	3.6875	-1	0	1.5954
196	7.1142	10	10	999	2.3438	-1	1	1.0107
197	7.1142	10	10	999	3.6875	-1	1	0.95185
198	7.1142	10	10	999	1	-1	1	0.99884
199	7.1142	10	10	90	5.0313	1	1	0.98714
200	7.1142	10	10	999	1	-1	1	0.98713
201	7.1142	10	10	999	6.375	-1	1	0.90473
202	7.1142	5	5	999	5.0313	-1	1	1.331
203	7.1142	5	5	999	6.375	-1	0	1.6308
204	7.1142	5	5	90	6.375	-1	0	1.6552
205	7.1142	10	10	0	3.6875	-1	1	0.95185
206	7.1142	10	10	0	6.375	-1	1	1.1165
207	7.1142	10	10	0	5.0313	1	1	1.0464
208	7.1142	10	10	0	5.0313	1	1	1.0106
209	7.1142	5	5	0	5.0313	1	0	1.5668
210	7.1142	5	5	0	6.375	-1	1	1.8183
211	7.1142	10	10	999	2.3438	-1	1	1.046
212	7.1142	5	5	999	2.3438	1	0	1.9903
213	7.1142	10	10	0	1	-1	1	1.6422
214	7.1142	5	5	999	6.375	1	1	1.5884
215	7.1142	10	10	0	3.6875	1	1	1.0929
216	7.1142	5	5	90	1	-1	1	2.4223
217	7.1142	10	10	90	2.3438	-1	1	1.0224
218	7.1142	5	5	90	6.375	-1	0	2.0074
219	7.1142	5	5	90	1	1	0	2.0677
220	7.1142	5	5	999	5.0313	1	1	1.5907
221	7.1142	5	5	999	1	-1	0	1.6278
222	7.1142	5	5	0	6.375	-1	0	1.7525
223	7.1142	5	5	999	1	1	0	1.6767
224	7.1142	10	10	999	2.3438	1	1	1.3837
225	7.1142	10	10	999	3.6875	1	1	1.5525
226	7.1142	5	5	0	5.0313	1	0	1.6118
227	7.1142	10	10	0	1	-1	1	1.2695
228	7.1142	5	5	999	3.6875	-1	0	1.7387
229	7.1142	5	5	90	6.375	-1	0	1.8698
230	7.1142	5	5	999	3.6875	-1	1	1.5925
231	7.1142	10	10	999	1	1	1	1.674
232	7.1142	5	5	999	2.3438	1	0	1.9889
233	7.1142	10	10	0	2.3438	1	1	1.1754
234	7.1142	10	10	0	2.3438	1	1	1.1165
235	7.1142	5	5	0	5.0313	-1	1	1.5869
236	7.1142	5	5	90	1	-1	1	1.5708
237	7.1142	5	5	0	5.0313	-1	1	2.0583
238	7.1142	10	10	90	6.375	1	1	1.2342
239	7.1142	10	10	90	3.6875	1	1	1.0459
240	7.1142	10	10	0	1	-1	0	1.4099
241	7.1142	10	10	0	6.375	-1	1	1.1283
242	7.1142	5	5	0	6.375	-1	0	1.6045
243	7.1142	10	10	90	3.6875	1	1	1.0459
244	7.1142	10	10	0	1	1	1	1.1989
245	7.1142	10	10	0	5.0313	1	1	0.96398
246	7.1142	10	10	0	6.375	1	1	0.89307
247	7.1142	5	5	0	5.0313	-1	1	1.3869
248	7.1142	10	10	999	6.375	1	1	1.0107
249	7.1142	5	5	0	3.6875	1	1	1.14
250	7.1142	10	10	999	1	1	1	1.0457
251	7.1142	10	10	90	6.375	-1	1	1.093
252	7.1142	5	5	90	5.0313	-1	0	1.5872
253	7.1142	10	10	90	2.3438	-1	1	0.96358
254	7.1142	10	10	90	5.0313	1	1	0.91646
255	7.1142	10	10	90	6.375	1	1	0.92826
256	7.1142	5	5	90	6.375	-1	1	1.2694
257	7.1142	10	10	90	1	1	1	0.92878
258	7.1142	5	5	999	3.6875	1	1	1.2223
259	7.1142	10	10	90	1	1	1	1.1052
260	7.1142	5	5	999	2.3438	1	0	1.9927
261	7.1142	10	10	0	1	-1	1	1.1637
262	7.1142	10	10	0	2.3438	1	0	1.6361
263	7.1142	5	5	90	3.6875	-1	0	1.2341
264	7.1142	10	10	90	2.3438	-1	1	1.0694
265	7.1142	5	5	999	5.0313	-1	1	1.1165
266	7.1142	5	5	0	6.375	-1	1	1.3229
267	7.1142	5	5	999	1	1	1	1.0341
268	7.1142	10	10	999	6.375	-1	1	0.98708
269	7.1142	10	10	0	6.375	1	1	0.90478
270	7.1142	5	5	90	5.0313	1	0	1.3282
271	7.1142	5	5	90	1	1	1	1.0577
272	7.1142	10	10	90	3.6875	-1	1	0.95183
273	7.1142	10	10	0	5.0313	1	1	0.84596
274	7.1142	5	5	90	5.0313	1	1	1.2106
275	7.1142	10	10	999	2.3438	1	1	0.97534
276	7.1142	10	10	999	5.0313	1	1	0.85766
277	7.1142	5	5	999	1	-1	0	1.1165
278	7.1142	5	5	90	2.3438	1	0	0.9635
279	7.1142	10	10	999	3.6875	-1	1	0.98711
280	7.1142	5	5	90	3.6875	1	1	1.4894
281	7.1142	5	5	90	1	-1	0	1.6037
282	7.1142	5	5	999	3.6875	-1	0	1.1165
283	7.1142	5	5	999	2.3438	1	1	0.97537
284	7.1142	5	5	90	6.375	-1	0	1.3918
285	7.1142	5	5	90	2.3438	-1	1	1.1287
286	7.1142	5	5	999	2.3438	-1	1	1.5836
287	7.1142	5	5	999	5.0313	-1	1	6.5684
288	7.1142	5	5	90	3.6875	1	1	1.8571
289	7.1142	10	10	90	3.6875	-1	1	0.92835
290	7.1142	10	10	0	6.375	-1	1	0.96364
291	7.1142	5	5	0	5.0313	-1	1	1.1518
292	7.1142	10	10	90	1	1	1	1.0459
293	7.1142	5	5	999	1	-1	0	2.0892
294	7.1142	5	5	0	1	-1	1	1.9231
295	7.1142	10	10	0	3.6875	-1	1	1.0459
296	7.1142	10	10	999	5.0313	-1	1	0.99889
297	7.1142	10	10	999	6.375	1	1	1.8933
298	7.1142	10	10	999	2.3438	-1	1	1.2812
299	7.1142	5	5	0	1	-1	0	1.1047
300	7.1142	5	5	999	2.3438	-1	0	1.2223
301	7.1142	10	10	999	5.0313	1	1	0.94008
302	7.1142	10	10	0	2.3438	1	1	1.0812
303	7.1142	5	5	999	1	1	0	1.7052
304	7.1142	5	5	0	3.6875	1	1	1.3286
305	7.1142	10	10	999	5.0313	-1	1	0.95187
306	7.1142	10	10	0	2.3438	1	1	1.0342
307	7.1142	10	10	0	3.6875	1	1	1.0812
308	7.1142	10	10	999	2.3438	1	1	0.95177
309	7.1142	5	5	90	3.6875	-1	0	1.565
310	7.1142	10	10	0	2.3438	1	1	2.1683
311	7.1142	5	5	999	5.0313	1	1	3.093
312	7.1142	10	10	0	5.0313	1	1	1.0577
313	7.1142	10	10	0	5.0313	1	1	0.9636
314	7.1142	10	10	0	6.375	1	1	0.98718
315	7.1142	5	5	999	2.3438	1	1	0.95179
316	7.1142	5	5	0	6.375	-1	0	1.14
317	7.1142	10	10	999	3.6875	-1	0	0.90481
318	7.1142	10	10	0	6.375	1	1	1.2223
319	7.1142	5	5	999	3.6875	-1	1	1.3877
320	7.1142	5	5	90	5.0313	1	0	1.4358
321	7.1142	5	5	0	1	-1	1	1.573
322	7.1142	5	5	90	2.3438	-1	0	1.2458
323	7.1142	5	5	90	5.0313	-1	1	1.293
324	7.1142	5	5	999	2.3438	-1	0	1.2812
325	7.1142	5	5	0	3.6875	-1	1	1.3164
326	7.1142	10	10	0	3.6875	1	1	1.1636
327	7.1142	5	5	90	5.0313	-1	1	1.7835
328	7.1142	10	10	999	6.375	-1	1	1.0812
329	7.1142	5	5	999	2.3438	1	1	2.4277
330	7.1142	10	10	90	6.375	-1	1	1.1048
331	7.1142	10	10	999	5.0313	-1	1	1.0577
332	7.1142	5	5	0	2.3438	-1	0	1.2576
333	7.1142	10	10	0	2.3438	1	0	0.95187
334	7.1142	10	10	90	5.0313	1	1	1.2106
335	7.1142	10	10	999	3.6875	1	1	0.98708
336	7.1142	10	10	90	6.375	1	1	1.8504
337	7.1142	5	5	999	2.3438	-1	1	1.8894
338	7.1142	5	5	0	6.375	1	1	1.4511
339	7.1142	5	5	0	3.6875	1	1	1.4005
340	7.1142	10	10	90	5.0313	-1	1	1.1165
341	7.1142	5	5	999	6.375	1	0	1.5878
342	7.1142	5	5	90	1	-1	0	1.8235
343	7.1142	5	5	999	1	1	0	1.4015
344	7.1142	5	5	0	1	1	1	1.5934
345	7.1142	10	10	90	5.0313	-1	1	1.1047
346	7.1142	5	5	0	1	1	0	1.2929
347	7.1142	5	5	90	6.375	-1	0	1.5613
348	7.1142	5	5	999	5.0313	1	0	1.662
349	7.1142	5	5	0	1	1	0	1.6474
350	7.1142	10	10	0	5.0313	-1	1	1.1753
351	7.1142	10	10	0	3.6875	-1	1	1.0812
352	7.1142	5	5	0	3.6875	-1	0	1.7857
353	7.1142	10	10	90	2.3438	1	1	1.1753
354	7.1142	5	5	90	1	-1	0	1.8454
355	7.1142	10	10	999	5.0313	1	1	1.0695
356	7.1142	5	5	0	3.6875	-1	1	2.0247
357	7.1142	5	5	999	6.375	-1	0	1.5946
358	7.1142	5	5	90	2.3438	1	0	1.9071
359	7.1142	10	10	999	1	1	1	1.1283
360	7.1142	5	5	90	6.375	-1	0	1.293
361	7.1142	5	5	999	3.6875	1	1	1.7239
362	7.1142	10	10	0	6.375	1	1	1.0342
363	7.1142	5	5	90	3.6875	-1	1	2.4674
364	7.1142	5	5	999	2.3438	-1	0	1.8865
365	7.1142	10	10	90	1	1	1	1.1871
366	7.1142	5	5	0	6.375	-1	1	1.7079
367	7.1142	10	10	0	3.6875	1	1	1.0694
368	7.1142	10	10	90	3.6875	1	1	1.2223
369	7.1142	5	5	0	6.375	1	1	1.3052
370	7.1142	5	5	0	3.6875	1	1	1.33
371	7.1142	10	10	90	2.3438	1	1	1.0346
372	7.1142	5	5	999	3.6875	-1	0	1.5228
373	7.1142	10	10	999	3.6875	1	1	1.0107
374	7.1142	5	5	999	6.375	1	1	1.1165
375	7.1142	5	5	0	6.375	-1	0	1.4063
376	7.1142	10	10	90	1	1	1	1.046
377	7.1142	10	10	999	6.375	-1	1	0.97534
378	7.1142	10	10	90	2.3438	1	1	0.98711
379	7.1142	10	10	90	5.0313	1	1	0.99885
380	7.1142	5	5	90	2.3438	1	0	1.3281
381	7.1142	10	10	999	2.3438	-1	1	0.99897
382	7.1142	5	5	999	5.0313	-1	1	1.8608
383	7.1142	10	10	0	5.0313	-1	1	1.7262
384	7.1142	5	5	999	3.6875	1	1	1.658
385	7.1142	5	5	0	2.3438	1	0	1.7193
386	7.1142	5	5	999	5.0313	-1	0	1.6468
387	7.1142	5	5	999	6.375	1	1	1.5931
388	7.1142	10	10	999	2.3438	1	1	1.0577
389	7.1142	10	10	90	5.0313	1	1	1.0224
390	7.1142	10	10	999	2.3438	1	1	0.97534
391	7.1142	5	5	999	2.3438	1	1	2.0704
392	7.1142	5	5	0	1	1	1	1.5519
393	7.1142	10	10	999	1	1	1	1.0464
394	7.1142	5	5	0	5.0313	1	1	1.2224
395	7.1142	5	5	0	5.0313	-1	0	1.5855
396	7.1142	5	5	0	5.0313	-1	1	2.4939
397	7.1142	10	10	999	6.375	1	1	1.1871
398	7.1142	10	10	999	2.3438	-1	1	1.2219
399	7.1142	10	10	999	2.3438	-1	1	1.1048
400	7.1142	5	5	0	1	1	0	1.3281
401	7.1142	5	5	999	3.6875	1	1	1.0463
402	7.1142	5	5	999	6.375	1	1	1.568
403	7.1142	10	10	0	5.0313	-1	1	0.99886
404	7.1142	5	5	999	6.375	1	1	0.99891
405	7.1142	5	5	999	1	-1	0	1.5061
406	7.1142	10	10	0	6.375	-1	1	0.98709
407	7.1142	10	10	999	3.6875	-1	1	1.0342
408	7.1142	5	5	90	3.6875	-1	0	1.2224
409	7.1142	5	5	999	6.375	1	0	1.1052
410	7.1142	10	10	999	1	-1	1	0.99892
411	7.1142	5	5	999	1	1	1	2.3723
412	7.1142	10	10	999	3.6875	1	1	3.1613
413	7.1142	5	5	90	3.6875	1	0	2.1808
414	7.1142	5	5	0	5.0313	-1	0	1.7928
415	7.1142	10	10	90	6.375	-1	1	1.187
416	7.1142	5	5	999	6.375	-1	0	1.7178
417	7.1142	5	5	0	3.6875	-1	1	1.5804
418	7.1142	10	10	0	6.375	-1	1	1.1522
419	7.1142	5	5	0	3.6875	1	1	1.5309
420	7.1142	5	5	999	1	-1	1	1.8269
421	7.1142	5	5	90	3.6875	1	0	1.3599
422	7.1142	10	10	90	3.6875	1	1	1.164
423	7.1142	5	5	999	3.6875	-1	1	1.1522
424	7.1142	5	5	999	2.3438	1	1	1.3886
425	7.1142	10	10	999	5.0313	-1	1	1.0694
426	7.1142	5	5	0	6.375	-1	0	1.2694
427	7.1142	10	10	0	3.6875	1	1	1.0812
428	7.1142	5	5	0	2.3438	-1	1	1.5776
429	7.1142	5	5	90	2.3438	1	1	1.6171
430	7.1142	10	10	0	2.3438	-1	1	1.1048
431	7.1142	10	10	999	3.6875	1	1	1.0694
432	7.1142	10	10	0	3.6875	1	1	1.1048
433	7.1142	5	5	0	1	1	1	1.6089
434	7.1142	5	5	90	5.0313	-1	1	1.1875
435	7.1142	5	5	90	1	-1	1	1.5124
436	7.1142	10	10	90	1	-1	1	1.5626
437	7.1142	10	10	999	5.0313	1	1	1.1282
438	7.1142	10	10	0	1	1	1	1.1871
439	7.1142	10	10	0	6.375	1	1	1.0107
440	7.1142	5	5	0	5.0313	-1	0	1.4339
441	7.1142	10	10	0	6.375	-1	1	1.1401
442	7.1142	5	5	90	1	-1	0	1.9614
443	7.1142	5	5	999	1	1	1	1.6222
444	7.1142	5	5	999	6.375	-1	0	1.5478
445	7.1142	10	10	999	6.375	1	1	1.0929
446	7.1142	10	10	90	1	1	1	1.4018
447	7.1142	10	10	0	1	-1	1	1.55
448	7.1142	5	5	90	3.6875	1	1	1.5812
449	7.1142	5	5	0	5.0313	-1	1	1.6733
450	7.1142	10	10	90	6.375	-1	1	1.1165
451	7.1142	10	10	0	2.3438	1	1	0.9754
452	7.1142	10	10	90	5.0313	-1	1	0.99888
453	7.1142	5	5	999	5.0313	1	1	1.0812
454	7.1142	10	10	90	2.3438	-1	1	0.96353
455	7.1142	5	5	90	1	1	0	1.3164
456	7.1142	5	5	90	5.0313	-1	0	1.1753
457	7.1142	10	10	0	3.6875	-1	1	0.98712
458	7.1142	10	10	0	3.6875	-1	1	0.99868
459	7.1142	10	10	0	2.3438	-1	1	1.1518
460	7.1142	10	10	0	6.375	1	1	0.91654
461	7.1142	5	5	0	6.375	-1	0	1.1636
462	7.1142	10	10	999	3.6875	-1	1	0.88097
463	7.1142	5	5	999	3.6875	-1	1	2.041
464	7.1142	5	5	0	3.6875	-1	1	1.4022
465	7.1142	10	10	0	2.3438	1	1	1.0222
466	7.1142	5	5	0	1	1	1	1.187
467	7.1142	10	10	999	6.375	-1	1	0.98718
468	7.1142	10	10	999	2.3438	-1	1	1.1517
469	7.1142	5	5	90	3.6875	-1	0	1.2459
470	7.1142	5	5	90	6.375	1	0	1.1636
471	7.1142	10	10	90	1	1	1	1.0929
472	7.1142	10	10	0	1	-1	1	1.046
473	7.1142	5	5	90	5.0313	-1	0	1.5543
474	7.1142	5	5	999	1	1	0	1.4831
475	7.1142	5	5	0	6.375	1	1	1.2459
476	7.1142	5	5	90	5.0313	1	0	1.3047
477	7.1142	10	10	0	3.6875	-1	1	1.0576
478	7.1142	10	10	0	6.375	1	1	0.97538
479	7.1142	10	10	999	1	1	1	0.9872
480	7.1142	5	5	999	3.6875	-1	1	1.4667
481	7.1142	10	10	0	3.6875	-1	1	1.0111
482	7.1142	5	5	0	1	-1	0	1.2812
483	7.1142	10	10	999	1	1	1	1.0346
484	7.1142	5	5	0	6.375	1	0	1.2459
485	7.1142	10	10	999	5.0313	1	1	0.88117
486	7.1142	5	5	999	2.3438	-1	1	1.5933
487	7.1142	5	5	999	3.6875	1	0	1.9344
488	7.1142	10	10	0	2.3438	-1	1	1.1282
489	7.1142	10	10	90	5.0313	-1	1	1.0229
490	7.1142	5	5	999	6.375	1	0	3.1136
491	7.1142	10	10	0	1	1	1	1.6763
492	7.1142	10	10	90	1	1	1	0.98707
493	7.1142	5	5	0	1	-1	1	1.3975
494	7.1142	5	5	90	3.6875	1	0	2.1416
495	7.1142	5	5	90	3.6875	-1	1	1.2226
496	7.1142	5	5	999	1	1	1	1.5105
497	7.1142	5	5	0	5.0313	-1	0	1.8489
498	7.1142	5	5	999	3.6875	-1	0	1.7473
499	7.1142	10	10	999	5.0313	1	1	1.0459
500	7.1142	10	10	999	5.0313	1	1	0.92832
501	7.1142	10	10	999	1	1	1	1.0106
502	7.1142	5	5	90	6.375	1	0	1.0813
503	7.1142	5	5	90	5.0313	1	0	1.3282
504	7.1142	10	10	90	3.6875	-1	1	1.0106
505	7.1142	10	10	999	2.3438	1	1	0.94005
506	7.1142	5	5	0	3.6875	1	0	1.3282
507	7.1142	10	10	0	1	1	1	1.2576
508	7.1142	5	5	0	2.3438	1	0	1.2106
509	7.1142	10	10	90	5.0313	1	1	0.92836
510	7.1142	5	5	999	6.375	-1	1	1.3863
511	7.1142	10	10	999	5.0313	1	1	1.0577
512	7.1142	5	5	999	2.3438	-1	1	1.5857
513	7.1142	5	5	90	5.0313	-1	0	1.6134
514	7.1142	10	10	0	1	-1	0	1.5301
515	7.1142	10	10	0	5.0313	1	1	1.0694
516	7.1142	5	5	90	2.3438	1	0	1.2577
517	7.1142	5	5	90	5.0313	1	1	1.2812
518	7.1142	5	5	0	3.6875	1	1	1.2929
519	7.1142	10	10	999	3.6875	-1	1	0.99889
520	7.1142	10	10	999	1	1	1	0.94016
521	7.1142	5	5	999	6.375	1	1	1.3446
522	7.1142	10	10	0	5.0313	1	1	0.9993
523	7.1142	5	5	999	5.0313	-1	0	0.95182
524	7.1142	5	5	0	5.0313	1	1	1.0812
525	7.1142	10	10	999	3.6875	1	1	1.0459
526	7.1142	10	10	90	5.0313	-1	1	0.96364
527	7.1142	5	5	999	3.6875	1	1	1.093
528	7.1142	10	10	999	6.375	1	1	1.046
529	7.1142	10	10	90	3.6875	1	1	0.9754
530	7.1142	5	5	999	1	1	0	1.609
531	7.1142	10	10	0	1	-1	1	1.3043
532	7.1142	10	10	90	3.6875	1	1	1.0346
533	7.1142	10	10	90	5.0313	-1	1	0.97534
534	7.1142	10	10	90	6.375	-1	1	0.9636
535	7.1142	10	10	90	1	1	1	1.0107
536	7.1142	10	10	999	6.375	-1	1	0.88126
537	7.1142	10	10	90	3.6875	-1	1	1.1283
538	7.1142	10	10	90	2.3438	-1	1	1.0106
539	7.1142	5	5	999	2.3438	1	1	1.5222
540	7.1142	10	10	90	1	-1	1	1.1988
541	7.1142	5	5	0	1	1	0	1.5047
542	7.1142	5	5	999	1	1	0	1.5603
543	7.1142	5	5	90	3.6875	1	1	1.7197
544	7.1142	5	5	999	1	-1	1	1.1166
545	7.1142	10	10	90	5.0313	-1	1	1.0695
546	7.1142	5	5	90	6.375	1	1	1.1984
547	7.1142	10	10	90	1	1	1	1.0228
548	7.1142	5	5	0	5.0313	1	0	1.7349
549	7.1142	10	10	999	6.375	1	1	0.97535
550	7.1142	10	10	999	3.6875	1	1	1.1047
551	7.1142	10	10	0	6.375	1	1	1.0929
552	7.1142	10	10	999	6.375	1	1	0.94002
553	7.1142	10	10	999	3.6875	-1	1	1.1513
554	7.1142	10	10	999	1	-1	1	1.1518
555	7.1142	10	10	0	1	1	0	2.9892
556	7.1142	10	10	0	2.3438	-1	1	1.1165
557	7.1142	5	5	0	2.3438	1	0	2.0154
558	7.1142	10	10	0	5.0313	1	0	1.8799
559	7.1142	5	5	0	2.3438	-1	0	1.6856
560	7.1142	10	10	90	6.375	-1	1	0.94008
561	7.1142	5	5	90	1	1	0	1.2458
562	7.1142	5	5	999	5.0313	-1	1	1.222
563	7.1142	5	5	90	2.3438	-1	1	1.6017
564	7.1142	10	10	999	6.375	-1	1	1.0577
565	7.1142	10	10	90	3.6875	-1	1	1.0812
566	7.1142	5	5	90	6.375	1	1	1.1871
567	7.1142	10	10	90	6.375	-1	1	0.95222
568	7.1142	5	5	0	6.375	-1	1	1.2225
569	7.1142	10	10	0	6.375	-1	1	1.0811
570	7.1142	10	10	90	5.0313	-1	1	0.95185
571	7.1142	5	5	0	3.6875	1	1	1.4372
572	7.1142	10	10	90	1	-1	1	1.0694
573	7.1142	10	10	999	2.3438	-1	1	0.92829
574	7.1142	5	5	0	2.3438	-1	0	1.3434
575	7.1142	5	5	0	2.3438	1	0	1.3286
576	7.1142	10	10	0	3.6875	-1	1	0.92874
577	7.1142	5	5	0	2.3438	1	1	1.1047
578	7.1142	10	10	90	6.375	1	1	1.0699
579	7.1142	10	10	999	3.6875	1	1	0.9871
580	7.1142	10	10	999	6.375	1	1	0.99886
581	7.1142	10	10	0	3.6875	-1	1	1.0929
582	7.1142	10	10	0	3.6875	1	1	2.1709
583	7.1142	10	10	90	5.0313	-1	1	1.1636
584	7.1142	5	5	999	6.375	-1	1	1.5916
585	7.1142	5	5	90	3.6875	-1	0	1.595
586	7.1142	10	10	90	1	1	1	1.1518
587	7.1142	5	5	0	1	1	0	1.7501
588	7.1142	5	5	0	5.0313	-1	1	2.3413
589	7.1142	5	5	90	5.0313	-1	0	1.5844
590	7.1142	10	10	999	5.0313	-1	1	0.97538
591	7.1142	10	10	90	2.3438	1	1	1.2341
592	7.1142	5	5	0	6.375	1	0	1.6494
593	7.1142	10	10	90	3.6875	1	1	1.1165
594	7.1142	5	5	90	6.375	1	1	1.417
595	7.1142	5	5	999	5.0313	1	0	1.6386
596	7.1142	10	10	999	1	-1	1	1.0577
597	7.1142	10	10	90	6.375	1	1	0.85772
598	7.1142	10	10	999	3.6875	1	1	1.0342
599	7.1142	5	5	999	6.375	1	1	1.2224
600	7.1142	5	5	90	1	1	0	1.3991
