# Supplementary material for: Temporal Integration of Motion Streaks in Migraine
Source: Vision (Basel). 2018 Jul 13;2(3):27. doi: 10.3390/vision2030027 (PMC6836222; doi:10.3390/vision2030027)
Supplement: Supplementary file 1 [file vision-02-00027-s001.zip › supplementary information/results/resultsObs5/allResponsesObs5.txt]

1	3.9369	10	10	90	1	-1	1	0.89667
2	3.9369	5	5	0	1	1	1	1.0675
3	3.9369	5	5	0	2.3438	1	1	1.0993
4	3.9369	10	10	0	5.0313	-1	1	0.8076
5	3.9369	5	5	90	1	-1	0	1.828
6	3.9369	5	5	0	6.375	-1	1	1.016
7	3.9369	10	10	0	1	-1	0	0.94881
8	3.9369	10	10	90	3.6875	-1	1	0.89924
9	3.9369	5	5	0	1	1	0	2.0679
10	3.9369	10	10	999	5.0313	1	1	0.9993
11	3.9369	5	5	90	1	-1	1	1.8454
12	3.9369	10	10	999	6.375	-1	1	0.93259
13	3.9369	10	10	999	6.375	-1	1	0.933
14	3.9369	10	10	0	5.0313	-1	1	0.85758
15	3.9369	10	10	999	1	1	1	0.88259
16	3.9369	10	10	0	6.375	1	1	1.0158
17	3.9369	5	5	90	1	1	0	1.9609
18	3.9369	5	5	0	2.3438	-1	1	2.5907
19	3.9369	5	5	0	1	-1	1	2.4198
20	3.9369	5	5	90	1	-1	1	1.1243
21	3.9369	5	5	999	1	-1	1	1.6668
22	3.9369	5	5	90	6.375	1	1	0.9826
23	3.9369	5	5	90	1	-1	0	1.6993
24	3.9369	5	5	999	2.3438	-1	1	0.99095
25	3.9369	5	5	90	5.0313	1	1	0.95763
26	3.9369	10	10	999	5.0313	-1	1	0.84929
27	3.9369	10	10	999	3.6875	1	1	0.94102
28	3.9369	5	5	0	5.0313	-1	1	1.0154
29	3.9369	10	10	0	5.0313	1	1	0.81587
30	3.9369	5	5	0	2.3438	-1	1	1.0743
31	3.9369	10	10	0	3.6875	-1	1	0.89091
32	3.9369	10	10	999	1	-1	1	0.88261
33	3.9369	10	10	0	1	-1	1	0.99047
34	3.9369	10	10	999	3.6875	1	1	0.89088
35	3.9369	5	5	999	1	-1	1	0.99098
36	3.9369	5	5	999	3.6875	-1	1	0.88261
37	3.9369	10	10	0	6.375	-1	1	0.89133
38	3.9369	10	10	999	6.375	1	1	0.81591
39	3.9369	5	5	0	5.0313	1	1	0.91638
40	3.9369	5	5	999	6.375	-1	1	0.84925
41	3.9369	10	10	0	2.3438	1	1	0.84093
42	3.9369	10	10	0	3.6875	-1	1	0.81589
43	3.9369	10	10	90	5.0313	-1	1	0.84088
44	3.9369	5	5	90	2.3438	1	1	0.82418
45	3.9369	10	10	999	5.0313	-1	1	0.81593
46	3.9369	5	5	90	3.6875	1	1	0.87432
47	3.9369	10	10	0	2.3438	1	1	0.88263
48	3.9369	5	5	999	3.6875	-1	1	0.88257
49	3.9369	5	5	0	3.6875	-1	1	0.96642
50	3.9369	10	10	90	5.0313	1	1	0.78257
51	3.9369	5	5	0	3.6875	1	1	0.883
52	3.9369	10	10	90	3.6875	-1	1	0.78261
53	3.9369	5	5	90	6.375	-1	1	0.93255
54	3.9369	5	5	90	1	-1	1	0.92382
55	3.9369	5	5	999	5.0313	-1	1	0.94089
56	3.9369	5	5	90	1	-1	1	1.2739
57	3.9369	10	10	90	6.375	1	1	0.84092
58	3.9369	10	10	90	5.0313	1	1	0.85753
59	3.9369	5	5	0	2.3438	1	1	1.87
60	3.9369	5	5	0	1	-1	0	1.8319
61	3.9369	10	10	90	1	-1	1	0.82419
62	3.9369	5	5	0	3.6875	1	1	2.0476
63	3.9369	5	5	999	3.6875	1	1	0.95757
64	3.9369	10	10	0	1	-1	1	1.0077
65	3.9369	10	10	999	5.0313	-1	1	0.98305
66	3.9369	5	5	0	5.0313	-1	1	0.92422
67	3.9369	10	10	90	5.0313	-1	1	0.89925
68	3.9369	10	10	999	6.375	1	1	0.85762
69	3.9369	5	5	90	5.0313	-1	1	0.8909
70	3.9369	10	10	0	3.6875	-1	1	0.90758
71	3.9369	10	10	0	1	1	1	0.89095
72	3.9369	5	5	90	3.6875	1	1	1.0414
73	3.9369	5	5	999	2.3438	1	1	1.0576
74	3.9369	5	5	90	6.375	-1	1	0.84923
75	3.9369	10	10	999	6.375	-1	1	0.84926
76	3.9369	5	5	999	3.6875	1	1	0.89091
77	3.9369	5	5	999	3.6875	1	1	0.86594
78	3.9369	5	5	999	6.375	1	1	0.8997
79	3.9369	5	5	999	6.375	1	1	0.97382
80	3.9369	5	5	999	1	-1	1	0.84086
81	3.9369	10	10	999	5.0313	1	1	0.95759
82	3.9369	10	10	0	1	1	1	0.92427
83	3.9369	5	5	999	2.3438	-1	1	0.86588
84	3.9369	10	10	0	2.3438	-1	1	0.90753
85	3.9369	5	5	90	2.3438	1	1	1.0576
86	3.9369	5	5	999	1	1	0	1.9589
87	3.9369	10	10	999	2.3438	1	1	0.91592
88	3.9369	5	5	999	1	1	0	0.99052
89	3.9369	10	10	90	1	1	1	0.94091
90	3.9369	10	10	999	2.3438	1	1	0.80756
91	3.9369	10	10	0	2.3438	1	1	0.84087
92	3.9369	5	5	999	2.3438	-1	1	1.0997
93	3.9369	5	5	999	6.375	-1	1	0.88218
94	3.9369	10	10	999	6.375	-1	1	0.85759
95	3.9369	10	10	999	1	1	1	0.84048
96	3.9369	5	5	999	1	1	1	0.94925
97	3.9369	5	5	999	6.375	-1	1	0.85755
98	3.9369	5	5	999	5.0313	-1	1	0.88256
99	3.9369	10	10	999	3.6875	-1	1	0.87425
100	3.9369	10	10	999	2.3438	-1	1	0.85758
101	3.9369	10	10	0	1	1	1	0.84923
102	3.9369	5	5	90	1	-1	1	1.0243
103	3.9369	10	10	999	6.375	1	1	0.79881
104	3.9369	10	10	999	5.0313	1	0	0.83257
105	3.9369	5	5	999	6.375	1	1	0.88261
106	3.9369	10	10	999	6.375	1	1	0.82419
107	3.9369	5	5	90	2.3438	-1	1	0.8993
108	3.9369	10	10	0	5.0313	-1	1	0.87421
109	3.9369	5	5	999	2.3438	1	1	0.84922
110	3.9369	10	10	999	2.3438	1	1	0.9576
111	3.9369	5	5	0	5.0313	1	1	0.8909
112	3.9369	5	5	999	6.375	1	1	0.84094
113	3.9369	5	5	999	1	1	1	1.1076
114	3.9369	10	10	90	3.6875	1	1	0.82468
115	3.9369	5	5	999	3.6875	1	1	0.83217
116	3.9369	10	10	90	6.375	-1	1	0.81587
117	3.9369	5	5	90	5.0313	1	1	0.79093
118	3.9369	10	10	90	3.6875	1	1	0.85802
119	3.9369	10	10	90	2.3438	-1	1	0.82426
120	3.9369	10	10	999	2.3438	-1	1	0.87426
121	3.9369	5	5	999	3.6875	-1	1	0.89927
122	3.9369	5	5	999	1	1	1	0.95763
123	3.9369	5	5	0	2.3438	1	1	1.2159
124	3.9369	10	10	0	5.0313	-1	1	0.82423
125	3.9369	10	10	90	6.375	1	1	0.82428
126	3.9369	5	5	0	2.3438	-1	1	1.5456
127	3.9369	5	5	0	5.0313	-1	0	2.2809
128	3.9369	5	5	0	2.3438	-1	1	1.1492
129	3.9369	10	10	999	6.375	-1	1	1.2326
130	3.9369	5	5	999	6.375	-1	1	0.93305
131	3.9369	10	10	90	3.6875	1	1	0.89095
132	3.9369	5	5	0	2.3438	1	1	1.0493
133	3.9369	10	10	999	6.375	-1	1	1.0076
134	3.9369	10	10	999	2.3438	-1	1	0.85758
135	3.9369	5	5	0	3.6875	1	1	0.98263
136	3.9369	5	5	90	1	1	1	1.0905
137	3.9369	10	10	90	2.3438	1	1	0.88257
138	3.9369	5	5	90	2.3438	-1	1	0.99137
139	3.9369	10	10	0	2.3438	1	1	1.0238
140	3.9369	5	5	0	3.6875	-1	1	0.90752
141	3.9369	10	10	999	5.0313	1	1	0.82425
142	3.9369	5	5	0	1	-1	0	1.4706
143	3.9369	5	5	0	6.375	-1	1	0.84085
144	3.9369	10	10	999	3.6875	1	1	0.80757
145	3.9369	5	5	90	6.375	1	1	0.97425
146	3.9369	10	10	90	1	-1	1	0.78262
147	3.9369	10	10	0	5.0313	-1	1	0.84925
148	3.9369	5	5	999	5.0313	1	1	1.8931
149	3.9369	10	10	0	3.6875	1	1	0.8492
150	3.9369	10	10	0	6.375	-1	1	0.79924
151	3.9369	5	5	0	6.375	-1	1	1.1076
152	3.9369	5	5	0	5.0313	-1	1	0.98256
153	3.9369	10	10	999	2.3438	-1	1	0.85758
154	3.9369	5	5	90	2.3438	1	1	0.94971
155	3.9369	5	5	0	3.6875	1	1	1.0414
156	3.9369	10	10	0	1	1	1	1.1326
157	3.9369	5	5	90	6.375	1	1	0.94091
158	3.9369	10	10	999	3.6875	1	1	0.85757
159	3.9369	10	10	0	2.3438	1	1	0.8493
160	3.9369	10	10	90	3.6875	-1	1	0.88304
161	3.9369	10	10	999	6.375	1	1	0.80716
162	3.9369	5	5	0	5.0313	-1	1	1.1076
163	3.9369	10	10	0	5.0313	1	1	0.91592
164	3.9369	5	5	999	5.0313	1	1	1.0997
165	3.9369	10	10	999	3.6875	1	1	0.93258
166	3.9369	5	5	0	6.375	1	1	0.95719
167	3.9369	10	10	0	3.6875	1	1	0.87429
168	3.9369	10	10	999	2.3438	1	1	0.86587
169	3.9369	5	5	999	5.0313	-1	1	1.1076
170	3.9369	5	5	90	1	1	1	2.4699
171	3.9369	5	5	0	1	1	1	1.4309
172	3.9369	5	5	999	5.0313	-1	1	0.8744
173	3.9369	10	10	0	5.0313	-1	1	0.89043
174	3.9369	10	10	90	2.3438	-1	1	0.89093
175	3.9369	5	5	90	5.0313	-1	1	0.99926
176	3.9369	5	5	90	6.375	1	1	0.89969
177	3.9369	10	10	0	5.0313	-1	1	0.89924
178	3.9369	10	10	0	6.375	-1	1	0.88217
179	3.9369	10	10	90	6.375	1	1	0.90758
180	3.9369	5	5	0	2.3438	-1	1	1.475
181	3.9369	10	10	90	3.6875	-1	1	0.99927
182	3.9369	5	5	90	6.375	1	1	0.94049
183	3.9369	5	5	999	2.3438	-1	1	0.93259
184	3.9369	10	10	999	5.0313	1	1	0.94883
185	3.9369	5	5	0	1	-1	1	1.1493
186	3.9369	5	5	90	5.0313	-1	1	0.93263
187	3.9369	5	5	999	1	-1	0	1.7283
188	3.9369	10	10	90	2.3438	1	1	1.0075
189	3.9369	5	5	0	3.6875	-1	1	1.1659
190	3.9369	5	5	90	6.375	1	1	1.1326
191	3.9369	5	5	0	1	-1	1	1.0913
192	3.9369	5	5	0	3.6875	-1	1	1.0413
193	3.9369	10	10	90	2.3438	-1	1	0.88219
194	3.9369	10	10	0	5.0313	-1	1	0.82465
195	3.9369	10	10	90	2.3438	-1	1	0.99929
196	3.9369	5	5	0	6.375	1	1	0.966
197	3.9369	5	5	0	3.6875	-1	1	0.98254
198	3.9369	5	5	999	1	1	1	1.6554
199	3.9369	5	5	0	6.375	-1	1	1.1489
200	3.9369	5	5	999	3.6875	1	1	1.2826
201	3.9369	5	5	90	5.0313	1	1	1.2572
202	3.9369	10	10	0	6.375	-1	1	0.99088
203	3.9369	5	5	999	6.375	-1	1	0.92428
204	3.9369	10	10	90	1	1	1	0.87425
205	3.9369	10	10	999	3.6875	-1	1	0.88305
206	3.9369	10	10	0	2.3438	1	1	0.8409
207	3.9369	10	10	90	1	-1	1	0.80759
208	3.9369	5	5	0	6.375	-1	1	0.93261
209	3.9369	10	10	90	5.0313	-1	1	0.80751
210	3.9369	10	10	999	3.6875	1	1	0.93256
211	3.9369	10	10	999	2.3438	1	1	0.84922
212	3.9369	5	5	90	2.3438	1	1	1.033
213	3.9369	10	10	0	1	1	1	0.87383
214	3.9369	5	5	90	6.375	1	1	0.87426
215	3.9369	5	5	999	3.6875	-1	1	0.94928
216	3.9369	5	5	0	2.3438	-1	1	1.0326
217	3.9369	10	10	0	6.375	-1	1	0.97431
218	3.9369	10	10	90	2.3438	1	1	0.90763
219	3.9369	5	5	90	3.6875	-1	1	1.1493
220	3.9369	5	5	999	6.375	-1	1	0.88258
221	3.9369	10	10	90	1	-1	1	0.90808
222	3.9369	5	5	90	5.0313	-1	1	0.91593
223	3.9369	5	5	0	6.375	1	1	0.97385
224	3.9369	5	5	999	3.6875	-1	1	0.83257
225	3.9369	5	5	999	5.0313	-1	1	0.93262
226	3.9369	5	5	90	6.375	1	1	0.88256
227	3.9369	5	5	90	5.0313	-1	1	0.98215
228	3.9369	5	5	999	6.375	1	1	0.88258
229	3.9369	5	5	0	5.0313	-1	1	0.94091
230	3.9369	10	10	0	3.6875	-1	1	0.87379
231	3.9369	5	5	90	5.0313	1	1	0.93256
232	3.9369	10	10	0	2.3438	-1	1	0.83215
233	3.9369	10	10	90	6.375	1	1	0.81596
234	3.9369	10	10	0	2.3438	-1	1	0.92387
235	3.9369	5	5	90	3.6875	1	1	1.0993
236	3.9369	10	10	0	5.0313	-1	1	0.80759
237	3.9369	10	10	0	2.3438	1	1	0.84131
238	3.9369	10	10	999	3.6875	1	1	0.89962
239	3.9369	10	10	90	3.6875	-1	1	0.96589
240	3.9369	10	10	0	5.0313	1	1	0.84092
241	3.9369	5	5	0	1	-1	0	1.2493
242	3.9369	10	10	999	6.375	-1	1	1.0243
243	3.9369	5	5	999	2.3438	1	1	0.97418
244	3.9369	5	5	0	2.3438	1	1	0.94876
245	3.9369	10	10	999	1	-1	1	0.89095
246	3.9369	5	5	90	5.0313	1	1	0.86592
247	3.9369	5	5	999	6.375	-1	1	0.84927
248	3.9369	10	10	999	2.3438	1	1	0.87383
249	3.9369	5	5	90	2.3438	1	1	1.1409
250	3.9369	5	5	90	6.375	-1	1	0.9329
251	3.9369	5	5	0	3.6875	1	1	0.8905
252	3.9369	10	10	0	1	1	1	0.89089
253	3.9369	5	5	0	3.6875	-1	0	1.141
254	3.9369	10	10	0	1	1	1	0.97419
255	3.9369	5	5	999	5.0313	1	1	1.0993
256	3.9369	5	5	90	2.3438	1	1	1.1825
257	3.9369	10	10	90	6.375	-1	1	0.8826
258	3.9369	5	5	0	6.375	1	1	1.0576
259	3.9369	5	5	90	6.375	-1	1	1.1414
260	3.9369	10	10	90	5.0313	1	1	0.79091
261	3.9369	10	10	999	2.3438	1	1	0.94971
262	3.9369	10	10	999	2.3438	1	1	0.84924
263	3.9369	5	5	999	1	1	1	0.96637
264	3.9369	5	5	999	1	-1	1	1.0076
265	3.9369	10	10	0	1	-1	1	0.9247
266	3.9369	10	10	90	1	1	1	1.0163
267	3.9369	5	5	999	1	1	1	1.1576
268	3.9369	10	10	999	5.0313	1	1	0.88261
269	3.9369	5	5	999	2.3438	-1	1	0.99083
270	3.9369	10	10	999	5.0313	1	1	0.81549
271	3.9369	5	5	90	3.6875	-1	1	0.84092
272	3.9369	5	5	999	2.3438	1	1	1.0993
273	3.9369	5	5	90	6.375	-1	1	1.0076
274	3.9369	5	5	0	3.6875	1	1	1.7114
275	3.9369	5	5	0	3.6875	1	1	1.2493
276	3.9369	10	10	999	5.0313	1	1	0.97468
277	3.9369	10	10	0	3.6875	1	1	0.93213
278	3.9369	10	10	999	3.6875	-1	1	0.97422
279	3.9369	10	10	90	3.6875	1	1	0.81575
280	3.9369	5	5	999	3.6875	-1	1	0.89967
281	3.9369	5	5	0	2.3438	1	1	0.92427
282	3.9369	10	10	0	1	1	1	0.91635
283	3.9369	5	5	90	2.3438	-1	1	0.84093
284	3.9369	5	5	0	5.0313	-1	1	1.0655
285	3.9369	5	5	999	2.3438	1	1	0.89922
286	3.9369	10	10	0	3.6875	-1	1	0.94929
287	3.9369	10	10	0	2.3438	-1	1	0.91597
288	3.9369	5	5	90	1	1	1	1.0826
289	3.9369	10	10	90	2.3438	1	1	0.86551
290	3.9369	10	10	90	2.3438	1	1	0.84094
291	3.9369	5	5	90	1	1	0	1.5264
292	3.9369	5	5	999	2.3438	1	1	1.0075
293	3.9369	5	5	90	6.375	-1	0	1.0571
294	3.9369	5	5	999	6.375	-1	1	0.94088
295	3.9369	10	10	90	3.6875	-1	1	0.92426
296	3.9369	10	10	90	3.6875	1	1	1.0831
297	3.9369	5	5	999	2.3438	1	1	0.91637
298	3.9369	10	10	90	3.6875	-1	1	0.92383
299	3.9369	10	10	90	6.375	1	1	0.79923
300	3.9369	10	10	0	6.375	-1	1	0.9405
301	3.9369	5	5	999	5.0313	1	1	1.527
302	3.9369	5	5	0	3.6875	-1	1	0.991
303	3.9369	5	5	999	5.0313	-1	1	2.3992
304	3.9369	10	10	90	5.0313	1	1	0.82418
305	3.9369	5	5	0	2.3438	1	1	1.3238
306	3.9369	10	10	999	1	1	1	1.0492
307	3.9369	5	5	0	6.375	-1	1	0.92469
308	3.9369	10	10	999	3.6875	-1	1	0.89922
309	3.9369	5	5	90	5.0313	-1	1	1.1243
310	3.9369	5	5	0	5.0313	1	1	0.99095
311	3.9369	5	5	999	2.3438	-1	1	0.87411
312	3.9369	10	10	999	2.3438	1	1	0.82427
313	3.9369	10	10	90	5.0313	-1	1	0.75754
314	3.9369	10	10	0	6.375	1	1	0.66592
315	3.9369	10	10	90	3.6875	1	0	0.71583
316	3.9369	5	5	0	6.375	1	1	1.2322
317	3.9369	5	5	90	3.6875	-1	1	1.1078
318	3.9369	10	10	999	5.0313	1	1	0.82412
319	3.9369	10	10	999	1	1	1	0.88257
320	3.9369	5	5	90	3.6875	-1	1	2.8086
321	3.9369	5	5	999	5.0313	1	1	0.94925
322	3.9369	10	10	0	1	-1	1	0.89884
323	3.9369	10	10	90	2.3438	1	1	0.84091
324	3.9369	5	5	90	2.3438	-1	1	0.98217
325	3.9369	10	10	90	5.0313	1	1	0.75756
326	3.9369	10	10	999	2.3438	1	1	1.2243
327	3.9369	5	5	90	5.0313	-1	1	1.4532
328	3.9369	5	5	0	6.375	1	1	0.94096
329	3.9369	10	10	999	1	-1	1	0.84088
330	3.9369	10	10	999	2.3438	1	1	0.83215
331	3.9369	10	10	0	3.6875	1	1	0.83256
332	3.9369	10	10	0	6.375	1	1	0.81535
333	3.9369	5	5	90	3.6875	1	1	0.91591
334	3.9369	10	10	999	1	-1	1	0.85712
335	3.9369	5	5	90	1	1	1	0.83256
336	3.9369	10	10	999	3.6875	1	1	0.83219
337	3.9369	10	10	90	3.6875	-1	1	0.88253
338	3.9369	5	5	90	5.0313	-1	0	0.78215
339	3.9369	5	5	90	3.6875	-1	1	0.85749
340	3.9369	5	5	0	5.0313	-1	0	1.6515
341	3.9369	5	5	90	5.0313	-1	1	0.84929
342	3.9369	5	5	0	5.0313	1	1	0.91592
343	3.9369	5	5	90	5.0313	1	1	0.98265
344	3.9369	5	5	90	3.6875	1	1	0.88216
345	3.9369	5	5	0	1	1	0	1.8314
346	3.9369	5	5	999	2.3438	1	1	1.2489
347	3.9369	10	10	0	3.6875	-1	1	0.9326
348	3.9369	5	5	0	1	-1	0	1.2993
349	3.9369	10	10	90	6.375	1	1	0.97419
350	3.9369	10	10	90	1	-1	0	0.89093
351	3.9369	5	5	90	6.375	-1	1	0.92425
352	3.9369	5	5	0	5.0313	1	1	1.116
353	3.9369	10	10	999	1	-1	1	0.82424
354	3.9369	10	10	999	1	-1	1	0.85805
355	3.9369	5	5	999	5.0313	1	1	1.0072
356	3.9369	5	5	999	3.6875	-1	1	0.83268
357	3.9369	10	10	999	1	-1	1	0.8238
358	3.9369	5	5	90	5.0313	1	1	1.1243
359	3.9369	10	10	0	6.375	-1	1	0.8409
360	3.9369	5	5	90	6.375	-1	1	0.87469
361	3.9369	10	10	90	5.0313	-1	1	0.59921
362	3.9369	10	10	0	5.0313	-1	1	0.83258
363	3.9369	10	10	999	2.3438	1	1	1.2576
364	3.9369	10	10	999	3.6875	-1	1	0.79093
365	3.9369	10	10	0	2.3438	-1	1	0.88259
366	3.9369	5	5	999	5.0313	1	0	0.89884
367	3.9369	10	10	999	5.0313	-1	1	0.83256
368	3.9369	10	10	90	5.0313	-1	1	0.89864
369	3.9369	10	10	90	1	1	1	0.87425
370	3.9369	10	10	90	5.0313	-1	1	0.76595
371	3.9369	5	5	90	2.3438	1	1	0.9159
372	3.9369	5	5	0	3.6875	1	0	0.87419
373	3.9369	5	5	90	1	1	1	1.0409
374	3.9369	5	5	0	5.0313	-1	1	0.8743
375	3.9369	10	10	90	5.0313	-1	1	0.86551
376	3.9369	5	5	999	5.0313	1	1	0.96595
377	3.9369	5	5	0	2.3438	-1	1	1.2576
378	3.9369	10	10	90	1	-1	1	0.86589
379	3.9369	10	10	0	6.375	-1	1	0.89922
380	3.9369	10	10	0	6.375	1	1	0.85713
381	3.9369	10	10	0	2.3438	-1	1	0.85754
382	3.9369	10	10	90	6.375	-1	1	0.80761
383	3.9369	5	5	999	5.0313	-1	1	0.83254
384	3.9369	5	5	90	2.3438	-1	1	0.93218
385	3.9369	5	5	90	1	1	1	1.091
386	3.9369	10	10	90	2.3438	-1	1	0.81593
387	3.9369	5	5	90	5.0313	-1	1	0.84878
388	3.9369	5	5	999	2.3438	1	1	1.041
389	3.9369	10	10	999	3.6875	-1	1	0.77377
390	3.9369	5	5	0	2.3438	-1	1	1.5325
391	3.9369	10	10	0	6.375	-1	1	0.89922
392	3.9369	5	5	999	1	1	1	0.90754
393	3.9369	5	5	999	1	1	1	2.2754
394	3.9369	10	10	999	2.3438	1	1	1.0409
395	3.9369	5	5	999	2.3438	1	1	0.99094
396	3.9369	10	10	0	2.3438	1	1	0.84084
397	3.9369	10	10	999	6.375	1	1	0.84097
398	3.9369	10	10	90	1	1	1	0.90756
399	3.9369	10	10	90	6.375	-1	1	0.89092
400	3.9369	10	10	999	5.0313	-1	1	0.94887
401	3.9369	5	5	999	3.6875	-1	1	0.87427
402	3.9369	5	5	90	1	-1	1	0.95709
403	3.9369	5	5	0	2.3438	-1	1	1.3493
404	3.9369	5	5	90	5.0313	1	1	0.98258
405	3.9369	5	5	0	6.375	-1	1	0.83262
406	3.9369	5	5	0	2.3438	1	0	1.2326
407	3.9369	5	5	0	1	1	1	2.1669
408	3.9369	10	10	90	6.375	1	1	0.95755
409	3.9369	10	10	0	6.375	-1	1	1.1493
410	3.9369	5	5	0	2.3438	1	0	2.3064
411	3.9369	10	10	0	1	-1	1	0.89091
412	3.9369	10	10	90	1	1	1	0.8325
413	3.9369	10	10	0	2.3438	1	0	0.99882
414	3.9369	10	10	90	6.375	1	1	0.89939
415	3.9369	10	10	90	3.6875	-1	1	1.0247
416	3.9369	10	10	0	1	-1	1	1.0571
417	3.9369	10	10	0	1	-1	1	1.0576
418	3.9369	5	5	0	5.0313	-1	1	0.97428
419	3.9369	5	5	999	3.6875	1	1	0.92429
420	3.9369	10	10	999	1	1	1	0.95764
421	3.9369	10	10	0	3.6875	-1	1	0.80759
422	3.9369	10	10	999	1	-1	1	0.908
423	3.9369	5	5	999	6.375	-1	1	0.9409
424	3.9369	10	10	90	5.0313	-1	1	0.83302
425	3.9369	10	10	90	6.375	-1	1	0.84091
426	3.9369	5	5	999	1	-1	1	1.8502
427	3.9369	10	10	0	2.3438	1	1	1.0243
428	3.9369	10	10	999	3.6875	-1	1	1.1409
429	3.9369	10	10	999	3.6875	-1	1	0.88267
430	3.9369	10	10	90	5.0313	-1	1	0.75758
431	3.9369	5	5	0	6.375	1	0	1.1164
432	3.9369	10	10	999	6.375	1	0	0.83258
433	3.9369	10	10	90	5.0313	-1	1	0.79126
434	3.9369	5	5	0	6.375	-1	1	1.6495
435	3.9369	5	5	90	5.0313	1	1	0.88253
436	3.9369	10	10	90	6.375	1	1	0.85717
437	3.9369	10	10	0	3.6875	-1	1	1.3747
438	3.9369	10	10	0	2.3438	-1	0	0.84929
439	3.9369	5	5	90	5.0313	-1	1	0.93304
440	3.9369	5	5	0	1	1	1	1.712
441	3.9369	5	5	90	6.375	1	1	1.1243
442	3.9369	5	5	0	6.375	1	1	1.1826
443	3.9369	10	10	90	6.375	1	1	0.88259
444	3.9369	5	5	999	6.375	1	1	0.9826
445	3.9369	5	5	0	3.6875	-1	1	1.9036
446	3.9369	5	5	90	2.3438	1	1	1.0659
447	3.9369	10	10	90	5.0313	-1	1	0.88258
448	3.9369	10	10	90	2.3438	-1	1	0.97425
449	3.9369	5	5	90	3.6875	1	1	0.98262
450	3.9369	5	5	0	1	1	1	1.6159
451	3.9369	10	10	999	6.375	-1	1	0.8575
452	3.9369	10	10	0	1	1	1	0.90717
453	3.9369	5	5	999	5.0313	-1	1	0.96594
454	3.9369	5	5	90	3.6875	1	1	1.0405
455	3.9369	5	5	0	6.375	1	1	1.2161
456	3.9369	5	5	999	1	-1	1	0.96597
457	3.9369	10	10	0	3.6875	1	1	0.92428
458	3.9369	10	10	0	2.3438	1	1	0.883
459	3.9369	10	10	0	3.6875	1	1	0.94093
460	3.9369	5	5	0	5.0313	-1	0	1.9472
461	3.9369	10	10	90	3.6875	-1	1	0.87424
462	3.9369	10	10	0	5.0313	-1	1	0.97429
463	3.9369	5	5	0	5.0313	1	1	1.7215
464	3.9369	10	10	90	3.6875	-1	1	0.81594
465	3.9369	10	10	0	5.0313	1	1	0.98254
466	3.9369	10	10	0	3.6875	-1	1	0.92429
467	3.9369	5	5	90	6.375	1	1	0.98222
468	3.9369	5	5	90	2.3438	-1	1	0.93259
469	3.9369	10	10	0	1	-1	1	0.83259
470	3.9369	10	10	999	6.375	-1	1	0.92423
471	3.9369	10	10	90	5.0313	-1	1	0.84059
472	3.9369	10	10	90	1	1	1	1.0076
473	3.9369	5	5	999	1	-1	1	1.041
474	3.9369	10	10	90	2.3438	1	1	0.91551
475	3.9369	10	10	90	1	1	0	1.2914
476	3.9369	10	10	0	6.375	1	1	0.93256
477	3.9369	5	5	999	6.375	-1	1	0.87428
478	3.9369	10	10	999	3.6875	1	1	0.89921
479	3.9369	10	10	90	6.375	-1	1	1.1914
480	3.9369	5	5	90	3.6875	-1	1	1.8412
481	3.9369	10	10	0	6.375	1	1	0.79926
482	3.9369	5	5	90	3.6875	-1	0	1.0826
483	3.9369	10	10	0	5.0313	1	1	0.87378
484	3.9369	10	10	90	6.375	-1	1	0.79927
485	3.9369	10	10	999	1	-1	1	1.1489
486	3.9369	10	10	90	1	-1	1	0.87427
487	3.9369	10	10	999	1	-1	1	0.84925
488	3.9369	5	5	999	6.375	1	1	1.0081
489	3.9369	10	10	999	6.375	1	1	0.89925
490	3.9369	10	10	999	3.6875	1	1	1.6404
491	3.9369	5	5	90	2.3438	1	1	0.93259
492	3.9369	5	5	90	1	1	1	1.9942
493	3.9369	10	10	90	3.6875	1	1	0.84926
494	3.9369	5	5	999	2.3438	1	1	1.0492
495	3.9369	5	5	0	6.375	-1	0	0.85756
496	3.9369	10	10	90	2.3438	1	1	0.84049
497	3.9369	10	10	90	3.6875	-1	1	0.85756
498	3.9369	5	5	0	5.0313	1	1	0.98216
499	3.9369	10	10	90	2.3438	1	1	0.96587
500	3.9369	5	5	0	1	1	1	1.483
501	3.9369	10	10	0	5.0313	-1	1	0.85759
502	3.9369	10	10	90	5.0313	1	1	0.8655
503	3.9369	10	10	0	6.375	1	1	0.95756
504	3.9369	5	5	0	1	-1	1	0.79094
505	3.9369	10	10	999	6.375	1	1	0.81631
506	3.9369	10	10	90	6.375	1	1	0.81553
507	3.9369	5	5	0	6.375	1	1	1.9834
508	3.9369	5	5	0	2.3438	-1	1	2.6126
509	3.9369	5	5	0	1	-1	0	1.2743
510	3.9369	10	10	0	5.0313	1	1	0.88259
511	3.9369	5	5	999	5.0313	1	1	0.95715
512	3.9369	10	10	999	3.6875	-1	1	0.91591
513	3.9369	10	10	90	2.3438	1	1	0.94886
514	3.9369	10	10	999	1	1	1	0.9242
515	3.9369	5	5	0	2.3438	-1	1	1.6339
516	3.9369	10	10	0	3.6875	1	1	0.9576
517	3.9369	5	5	0	1	1	1	2.5561
518	3.9369	10	10	999	6.375	-1	1	0.96597
519	3.9369	5	5	999	6.375	1	1	1.0238
520	3.9369	10	10	999	5.0313	-1	1	1.0577
521	3.9369	5	5	90	3.6875	1	1	1.1576
522	3.9369	10	10	0	3.6875	1	1	0.89086
523	3.9369	5	5	999	3.6875	-1	1	0.97424
524	3.9369	5	5	90	3.6875	1	1	2.08
525	3.9369	5	5	0	1	1	0	2.4008
526	3.9369	10	10	90	6.375	-1	1	1.0826
527	3.9369	5	5	999	2.3438	-1	1	0.95762
528	3.9369	5	5	999	2.3438	1	1	1.133
529	3.9369	10	10	999	5.0313	-1	1	0.84878
530	3.9369	10	10	999	2.3438	1	1	0.95762
531	3.9369	10	10	999	1	1	1	0.90714
532	3.9369	10	10	0	3.6875	-1	1	0.79924
533	3.9369	10	10	999	3.6875	-1	1	1.0659
534	3.9369	5	5	0	1	1	1	0.96598
535	3.9369	5	5	90	2.3438	1	1	0.86596
536	3.9369	5	5	0	3.6875	-1	1	1.0492
537	3.9369	10	10	90	5.0313	-1	1	0.88258
538	3.9369	10	10	999	2.3438	1	0	0.9076
539	3.9369	10	10	999	6.375	1	1	0.89094
540	3.9369	10	10	90	3.6875	1	1	0.9243
541	3.9369	5	5	90	3.6875	1	1	0.89091
542	3.9369	5	5	999	2.3438	1	1	0.82425
543	3.9369	10	10	90	2.3438	1	1	0.7992
544	3.9369	5	5	999	6.375	-1	1	0.9993
545	3.9369	5	5	0	3.6875	-1	1	0.94885
546	3.9369	10	10	999	2.3438	1	1	0.84092
547	3.9369	10	10	0	6.375	1	1	0.84883
548	3.9369	5	5	999	3.6875	-1	1	0.99089
549	3.9369	5	5	999	1	-1	1	1.0822
550	3.9369	5	5	90	2.3438	1	1	0.84089
551	3.9369	10	10	90	1	-1	1	0.89087
552	3.9369	5	5	0	6.375	1	1	0.93259
553	3.9369	5	5	999	5.0313	1	0	0.76589
554	3.9369	5	5	999	3.6875	1	1	0.84921
555	3.9369	5	5	999	6.375	-1	1	0.8159
556	3.9369	5	5	999	1	1	1	1.1243
557	3.9369	5	5	90	2.3438	1	0	1.6242
558	3.9369	10	10	999	1	-1	1	0.89927
559	3.9369	10	10	0	5.0313	-1	1	0.92473
560	3.9369	10	10	999	5.0313	1	1	0.8909
561	3.9369	5	5	999	3.6875	-1	1	1.0326
562	3.9369	5	5	90	1	-1	1	1.0072
563	3.9369	10	10	0	5.0313	-1	1	0.87426
564	3.9369	10	10	999	5.0313	-1	1	0.92428
565	3.9369	10	10	90	1	-1	1	0.85754
566	3.9369	5	5	90	3.6875	-1	1	1.1243
567	3.9369	5	5	999	5.0313	-1	1	0.99051
568	3.9369	5	5	0	3.6875	1	0	1.1659
569	3.9369	10	10	999	1	-1	1	0.96636
570	3.9369	5	5	90	6.375	1	0	1.996
571	3.9369	10	10	0	1	1	1	1.2576
572	3.9369	5	5	999	5.0313	1	0	1.4543
573	3.9369	10	10	0	6.375	1	1	1.0326
574	3.9369	5	5	0	5.0313	-1	1	1.3881
575	3.9369	5	5	90	6.375	-1	1	1.4091
576	3.9369	5	5	90	1	-1	0	1.5654
577	3.9369	10	10	0	3.6875	1	1	0.91592
578	3.9369	5	5	999	3.6875	-1	1	1.1243
579	3.9369	5	5	90	1	-1	0	1.4945
580	3.9369	10	10	90	2.3438	-1	1	0.85759
581	3.9369	10	10	999	1	-1	1	0.88266
582	3.9369	10	10	90	2.3438	-1	1	0.85759
583	3.9369	10	10	0	3.6875	1	0	1.4404
584	3.9369	10	10	0	2.3438	-1	1	0.85753
585	3.9369	5	5	90	3.6875	1	1	0.99929
586	3.9369	10	10	0	2.3438	-1	1	0.98259
587	3.9369	10	10	0	6.375	1	1	0.9075
588	3.9369	5	5	90	3.6875	-1	1	1.2576
589	3.9369	10	10	90	2.3438	1	1	0.88257
590	3.9369	10	10	0	1	1	1	1.0572
591	3.9369	5	5	0	3.6875	-1	1	1.0243
592	3.9369	5	5	999	3.6875	-1	1	1.1493
593	3.9369	5	5	0	5.0313	1	1	0.79965
594	3.9369	10	10	999	5.0313	-1	1	0.93257
595	3.9369	5	5	90	2.3438	-1	0	1.4836
596	3.9369	10	10	90	6.375	-1	1	0.77423
597	3.9369	10	10	90	1	1	1	1.191
598	3.9369	10	10	90	1	-1	1	0.89922
599	3.9369	5	5	90	2.3438	-1	0	1.8641
600	3.9369	10	10	999	5.0313	1	1	0.91587
