# Supplementary material for: Temporal Integration of Motion Streaks in Migraine
Source: Vision (Basel). 2018 Jul 13;2(3):27. doi: 10.3390/vision2030027 (PMC6836222; doi:10.3390/vision2030027)
Supplement: Supplementary file 1 [file vision-02-00027-s001.zip › supplementary information/results/resultsObs50/allResponsesObs50.txt]

1	7.1142	10	10	999	6.375	-1	1	1.3476
2	7.1142	10	10	0	1	1	1	1.1533
3	7.1142	10	10	0	6.375	-1	1	1.0225
4	7.1142	10	10	999	5.0313	1	1	0.95181
5	7.1142	10	10	999	2.3438	-1	1	1.0694
6	7.1142	5	5	0	6.375	-1	1	1.721
7	7.1142	5	5	999	2.3438	-1	1	1.7408
8	7.1142	10	10	90	5.0313	1	1	1.093
9	7.1142	5	5	0	1	-1	0	1.8735
10	7.1142	10	10	999	5.0313	-1	1	1.0577
11	7.1142	10	10	0	5.0313	-1	1	1.1871
12	7.1142	5	5	90	5.0313	1	1	1.8128
13	7.1142	10	10	0	2.3438	1	1	1.1282
14	7.1142	10	10	90	5.0313	-1	1	0.97578
15	7.1142	5	5	0	5.0313	1	0	1.823
16	7.1142	10	10	0	6.375	1	1	1.1165
17	7.1142	10	10	90	5.0313	1	1	0.97536
18	7.1142	10	10	999	3.6875	1	1	0.95184
19	7.1142	10	10	999	2.3438	-1	1	1.0577
20	7.1142	10	10	999	3.6875	1	1	0.97533
21	7.1142	5	5	90	3.6875	-1	0	1.6444
22	7.1142	5	5	90	2.3438	1	1	1.7093
23	7.1142	10	10	90	2.3438	1	1	1.0342
24	7.1142	10	10	90	1	-1	1	1.0107
25	7.1142	10	10	999	5.0313	1	1	0.95181
26	7.1142	10	10	90	6.375	-1	1	1.0107
27	7.1142	10	10	0	5.0313	1	1	1.14
28	7.1142	10	10	999	2.3438	-1	1	1.1165
29	7.1142	5	5	999	1	1	0	1.8962
30	7.1142	5	5	90	3.6875	-1	1	1.7462
31	7.1142	10	10	999	5.0313	-1	1	0.9405
32	7.1142	10	10	999	2.3438	1	1	1.1403
33	7.1142	5	5	0	6.375	-1	1	1.5812
34	7.1142	10	10	999	2.3438	-1	1	0.94039
35	7.1142	5	5	999	6.375	-1	0	1.8104
36	7.1142	10	10	90	5.0313	-1	1	0.90482
37	7.1142	5	5	0	5.0313	1	1	1.0341
38	7.1142	10	10	90	6.375	1	1	0.95183
39	7.1142	5	5	999	5.0313	1	1	1.5655
40	7.1142	10	10	0	6.375	1	1	1.0106
41	7.1142	5	5	999	3.6875	-1	0	1.6704
42	7.1142	5	5	90	1	-1	1	1.1871
43	7.1142	5	5	0	1	-1	1	1.5075
44	7.1142	5	5	90	3.6875	-1	0	1.1168
45	7.1142	10	10	0	3.6875	-1	1	0.94052
46	7.1142	10	10	0	3.6875	-1	1	0.95181
47	7.1142	5	5	0	2.3438	-1	0	1.4579
48	7.1142	10	10	90	2.3438	1	1	0.96359
49	7.1142	10	10	999	3.6875	1	1	0.94006
50	7.1142	10	10	0	1	-1	0	1.342
51	7.1142	5	5	0	6.375	1	0	1.3281
52	7.1142	5	5	90	3.6875	1	1	1.1875
53	7.1142	5	5	0	1	-1	1	1.14
54	7.1142	10	10	999	1	1	1	1.0106
55	7.1142	5	5	90	5.0313	-1	1	1.547
56	7.1142	10	10	999	3.6875	-1	1	0.9165
57	7.1142	5	5	999	6.375	-1	0	1.5308
58	7.1142	10	10	0	3.6875	-1	1	0.9401
59	7.1142	10	10	999	1	-1	1	0.9871
60	7.1142	10	10	999	6.375	-1	1	0.94006
61	7.1142	10	10	0	6.375	-1	1	1.0341
62	7.1142	10	10	90	5.0313	-1	1	0.9165
63	7.1142	10	10	999	5.0313	1	1	1.0341
64	7.1142	5	5	999	2.3438	-1	1	1.7236
65	7.1142	10	10	999	5.0313	-1	1	0.91655
66	7.1142	5	5	999	5.0313	1	0	1.5471
67	7.1142	10	10	999	1	1	1	0.9636
68	7.1142	5	5	90	6.375	1	0	1.2459
69	7.1142	5	5	999	6.375	-1	1	0.99892
70	7.1142	5	5	0	6.375	1	1	1.1871
71	7.1142	10	10	90	3.6875	-1	1	1.0225
72	7.1142	10	10	90	3.6875	-1	1	0.95185
73	7.1142	10	10	0	2.3438	-1	1	0.94009
74	7.1142	5	5	0	1	-1	1	1.2929
75	7.1142	5	5	90	6.375	1	1	1.1635
76	7.1142	10	10	0	2.3438	-1	1	0.95189
77	7.1142	10	10	999	1	1	1	0.97532
78	7.1142	5	5	90	5.0313	1	0	1.2223
79	7.1142	10	10	90	6.375	-1	1	0.84633
80	7.1142	5	5	90	2.3438	-1	0	1.4808
81	7.1142	5	5	90	2.3438	-1	1	1.1872
82	7.1142	10	10	0	2.3438	-1	1	0.99884
83	7.1142	5	5	999	1	-1	0	1.4072
84	7.1142	5	5	0	3.6875	1	0	1.2929
85	7.1142	5	5	90	5.0313	1	0	1.1871
86	7.1142	10	10	0	2.3438	-1	1	1.0224
87	7.1142	10	10	90	5.0313	1	1	0.91656
88	7.1142	10	10	0	1	-1	1	1.0577
89	7.1142	5	5	999	6.375	1	1	1.293
90	7.1142	5	5	90	2.3438	1	0	0.9283
91	7.1142	5	5	90	2.3438	1	1	1.0224
92	7.1142	10	10	999	3.6875	1	1	0.9401
93	7.1142	5	5	0	2.3438	1	0	1.187
94	7.1142	5	5	999	3.6875	1	1	1.6597
95	7.1142	10	10	999	1	1	1	0.91656
96	7.1142	5	5	0	1	-1	1	1.1517
97	7.1142	10	10	0	1	-1	1	1.0107
98	7.1142	5	5	0	3.6875	-1	1	1.4916
99	7.1142	10	10	90	1	-1	1	0.94006
100	7.1142	5	5	999	5.0313	-1	1	1.4695
101	7.1142	5	5	0	3.6875	-1	0	1.2929
102	7.1142	5	5	90	2.3438	-1	1	1.4887
103	7.1142	10	10	999	6.375	-1	1	0.91658
104	7.1142	5	5	0	5.0313	-1	1	0.9871
105	7.1142	5	5	999	3.6875	-1	1	0.95186
106	7.1142	10	10	0	1	-1	1	0.92832
107	7.1142	5	5	0	6.375	1	0	1.4326
108	7.1142	5	5	90	2.3438	-1	0	1.1989
109	7.1142	5	5	90	6.375	1	0	1.3574
110	7.1142	5	5	0	1	-1	1	1.1988
111	7.1142	10	10	999	3.6875	1	1	1.0347
112	7.1142	5	5	999	5.0313	-1	1	1.632
113	7.1142	5	5	999	5.0313	1	0	1.442
114	7.1142	10	10	0	6.375	-1	1	0.94017
115	7.1142	5	5	90	2.3438	-1	1	3.2296
116	7.1142	5	5	0	5.0313	1	0	1.9868
117	7.1142	5	5	0	6.375	-1	1	1.2576
118	7.1142	5	5	90	1	-1	1	1.2458
119	7.1142	5	5	0	5.0313	1	0	1.0813
120	7.1142	5	5	90	2.3438	1	0	1.5303
121	7.1142	5	5	90	1	1	0	1.4089
122	7.1142	5	5	999	3.6875	-1	0	1.7944
123	7.1142	10	10	90	1	1	1	0.92827
124	7.1142	5	5	0	5.0313	-1	1	1.489
125	7.1142	10	10	999	2.3438	-1	1	0.94003
126	7.1142	5	5	0	5.0313	1	0	1.6586
127	7.1142	10	10	0	6.375	1	1	0.85772
128	7.1142	10	10	0	3.6875	-1	1	0.95184
129	7.1142	5	5	999	2.3438	-1	1	1.385
130	7.1142	10	10	0	3.6875	-1	1	0.88121
131	7.1142	5	5	90	1	-1	1	0.99893
132	7.1142	10	10	0	3.6875	-1	1	0.86945
133	7.1142	10	10	999	5.0313	1	1	0.91657
134	7.1142	10	10	90	2.3438	-1	1	0.88119
135	7.1142	5	5	90	1	1	1	1.0341
136	7.1142	10	10	90	1	1	1	0.96361
137	7.1142	10	10	0	5.0313	1	1	0.90461
138	7.1142	5	5	999	1	-1	1	2.3481
139	7.1142	5	5	0	1	1	1	0.97544
140	7.1142	5	5	90	1	-1	0	1.3388
141	7.1142	5	5	90	5.0313	1	1	1.422
142	7.1142	5	5	999	1	-1	0	1.4153
143	7.1142	5	5	90	1	-1	1	1.1636
144	7.1142	10	10	90	3.6875	-1	1	0.84584
145	7.1142	5	5	999	5.0313	-1	1	0.97538
146	7.1142	10	10	999	5.0313	-1	1	0.90475
147	7.1142	5	5	0	5.0313	1	0	1.2341
148	7.1142	10	10	999	5.0313	1	1	0.89346
149	7.1142	5	5	0	2.3438	-1	0	1.1753
150	7.1142	5	5	999	3.6875	-1	0	1.5682
151	7.1142	10	10	90	5.0313	-1	1	1.0695
152	7.1142	10	10	90	6.375	-1	1	0.8813
153	7.1142	5	5	999	3.6875	-1	1	1.9078
154	7.1142	5	5	0	3.6875	-1	1	1.1518
155	7.1142	10	10	999	2.3438	1	1	0.96356
156	7.1142	5	5	90	6.375	1	0	1.1753
157	7.1142	5	5	90	5.0313	-1	0	1.234
158	7.1142	10	10	0	3.6875	-1	1	0.97576
159	7.1142	10	10	0	1	-1	1	0.95185
160	7.1142	10	10	0	1	-1	1	1.0224
161	7.1142	5	5	999	2.3438	-1	1	1.2106
162	7.1142	10	10	999	2.3438	1	1	0.96355
163	7.1142	5	5	90	3.6875	-1	0	1.3047
164	7.1142	10	10	999	6.375	-1	1	0.91653
165	7.1142	5	5	0	6.375	1	0	1.1754
166	7.1142	10	10	999	6.375	1	1	1.1047
167	7.1142	10	10	0	6.375	-1	1	0.86945
168	7.1142	10	10	90	1	1	1	1.0577
169	7.1142	5	5	999	5.0313	1	1	1.1635
170	7.1142	10	10	999	1	1	1	1.1753
171	7.1142	5	5	999	3.6875	1	1	1.8036
172	7.1142	5	5	0	5.0313	1	1	1.2105
173	7.1142	10	10	90	3.6875	-1	1	0.96399
174	7.1142	10	10	90	6.375	-1	1	0.84594
175	7.1142	5	5	90	3.6875	1	0	0.91651
176	7.1142	10	10	0	3.6875	1	0	1.1753
177	7.1142	10	10	90	2.3438	1	1	0.95226
178	7.1142	5	5	999	2.3438	1	0	1.798
179	7.1142	10	10	90	1	-1	1	0.98711
180	7.1142	5	5	0	2.3438	1	0	2.1778
181	7.1142	5	5	90	3.6875	-1	0	2.1214
182	7.1142	5	5	999	2.3438	-1	0	2.4133
183	7.1142	5	5	0	6.375	1	0	1.2929
184	7.1142	10	10	90	6.375	1	1	0.97535
185	7.1142	10	10	90	6.375	1	1	0.84597
186	7.1142	5	5	999	3.6875	-1	1	0.90478
187	7.1142	5	5	999	3.6875	1	1	1.2694
188	7.1142	5	5	90	2.3438	1	0	1.5262
189	7.1142	10	10	0	3.6875	1	1	0.9989
190	7.1142	5	5	90	3.6875	1	1	1.2459
191	7.1142	5	5	999	2.3438	-1	0	1.2458
192	7.1142	5	5	999	2.3438	-1	0	1.2694
193	7.1142	10	10	90	1	1	1	1.1047
194	7.1142	10	10	0	5.0313	1	1	0.99884
195	7.1142	5	5	999	6.375	1	1	1.1047
196	7.1142	10	10	0	2.3438	-1	0	1.2581
197	7.1142	10	10	0	2.3438	1	1	0.89343
198	7.1142	10	10	0	1	1	1	1.1047
199	7.1142	5	5	90	2.3438	-1	0	1.1518
200	7.1142	10	10	999	3.6875	1	1	0.9636
201	7.1142	10	10	0	5.0313	-1	1	1.0341
202	7.1142	5	5	90	6.375	1	1	1.0224
203	7.1142	10	10	999	6.375	-1	1	0.9636
204	7.1142	10	10	0	6.375	-1	1	0.95181
205	7.1142	10	10	90	1	1	1	1.0694
206	7.1142	10	10	0	1	1	1	1.5627
207	7.1142	10	10	90	3.6875	-1	1	0.964
208	7.1142	10	10	999	1	-1	1	0.92827
209	7.1142	5	5	90	6.375	-1	1	1.9173
210	7.1142	10	10	999	3.6875	1	1	0.89306
211	7.1142	5	5	999	3.6875	1	1	0.92831
212	7.1142	10	10	0	3.6875	-1	1	0.92836
213	7.1142	10	10	999	3.6875	-1	1	0.88131
214	7.1142	5	5	0	3.6875	-1	0	1.8727
215	7.1142	10	10	0	2.3438	-1	1	1.7184
216	7.1142	5	5	0	5.0313	1	0	1.4649
217	7.1142	5	5	999	1	-1	1	1.6956
218	7.1142	5	5	0	3.6875	-1	0	1.4542
219	7.1142	10	10	999	3.6875	1	1	0.93998
220	7.1142	10	10	90	1	1	0	1.3873
221	7.1142	10	10	999	1	-1	1	0.99927
222	7.1142	5	5	999	1	-1	0	3.8817
223	7.1142	10	10	999	6.375	1	1	0.95178
224	7.1142	5	5	90	3.6875	1	0	1.3405
225	7.1142	5	5	90	2.3438	-1	0	3.1592
226	7.1142	5	5	90	6.375	1	1	1.7991
227	7.1142	10	10	999	1	-1	1	1.0106
228	7.1142	5	5	0	6.375	1	1	1.5248
229	7.1142	5	5	0	5.0313	1	0	1.1634
230	7.1142	5	5	90	5.0313	1	0	1.0576
231	7.1142	5	5	90	1	1	1	1.1635
232	7.1142	5	5	999	6.375	1	1	1.2342
233	7.1142	10	10	90	6.375	-1	1	0.88126
234	7.1142	5	5	999	2.3438	-1	0	1.1753
235	7.1142	5	5	999	6.375	1	1	1.2227
236	7.1142	10	10	0	5.0313	1	1	0.95182
237	7.1142	10	10	999	3.6875	1	1	0.88125
238	7.1142	10	10	0	2.3438	1	1	0.88128
239	7.1142	5	5	999	2.3438	-1	0	1.1752
240	7.1142	5	5	999	5.0313	-1	0	1.0811
241	7.1142	10	10	0	3.6875	-1	1	0.95178
242	7.1142	10	10	0	2.3438	1	1	0.99884
243	7.1142	5	5	999	2.3438	-1	1	1.3543
244	7.1142	5	5	999	5.0313	1	0	1.6269
245	7.1142	5	5	999	6.375	1	0	1.5209
246	7.1142	10	10	90	1	-1	1	1.0699
247	7.1142	10	10	999	6.375	-1	1	1.0812
248	7.1142	10	10	0	5.0313	1	1	1.0224
249	7.1142	5	5	90	6.375	-1	0	1.8568
250	7.1142	5	5	0	3.6875	-1	1	1.2336
251	7.1142	10	10	90	2.3438	1	1	0.97582
252	7.1142	10	10	999	3.6875	-1	1	0.86946
253	7.1142	5	5	0	5.0313	-1	0	1.433
254	7.1142	10	10	90	5.0313	-1	1	0.89296
255	7.1142	10	10	999	5.0313	1	1	0.89296
256	7.1142	5	5	0	6.375	-1	1	1.1635
257	7.1142	10	10	90	3.6875	-1	1	0.89342
258	7.1142	5	5	90	6.375	-1	0	1.6684
259	7.1142	10	10	0	5.0313	1	1	0.96358
260	7.1142	5	5	999	2.3438	1	1	1.7108
261	7.1142	5	5	0	3.6875	1	0	1.5772
262	7.1142	10	10	90	1	-1	1	1.0812
263	7.1142	10	10	999	2.3438	1	1	0.88124
264	7.1142	5	5	999	1	-1	0	1.7949
265	7.1142	5	5	90	5.0313	1	0	1.611
266	7.1142	5	5	90	5.0313	-1	0	1.1282
267	7.1142	5	5	999	3.6875	-1	0	2.0595
268	7.1142	10	10	999	6.375	1	1	0.98706
269	7.1142	10	10	90	1	-1	1	1.1636
270	7.1142	10	10	90	2.3438	-1	0	0.91699
271	7.1142	5	5	999	5.0313	-1	1	2.1369
272	7.1142	5	5	90	6.375	-1	0	1.2458
273	7.1142	10	10	0	5.0313	-1	1	1.0341
274	7.1142	5	5	0	6.375	-1	0	1.9981
275	7.1142	5	5	0	6.375	1	0	1.6825
276	7.1142	5	5	0	6.375	-1	0	1.5486
277	7.1142	5	5	90	6.375	-1	1	1.8996
278	7.1142	10	10	999	2.3438	1	1	1.0106
279	7.1142	10	10	90	5.0313	1	1	1.0576
280	7.1142	5	5	90	5.0313	-1	1	1.7848
281	7.1142	10	10	90	6.375	-1	1	0.90477
282	7.1142	10	10	90	3.6875	1	1	0.99919
283	7.1142	10	10	999	6.375	1	1	0.90478
284	7.1142	5	5	0	3.6875	-1	0	1.9266
285	7.1142	10	10	999	5.0313	1	1	0.98706
286	7.1142	10	10	999	2.3438	-1	1	0.94004
287	7.1142	10	10	0	5.0313	1	1	0.97539
288	7.1142	5	5	0	5.0313	-1	0	1.7105
289	7.1142	5	5	0	3.6875	1	0	1.1636
290	7.1142	10	10	0	2.3438	1	1	0.95178
291	7.1142	10	10	999	3.6875	1	1	0.9048
292	7.1142	10	10	0	5.0313	1	1	0.97528
293	7.1142	5	5	999	3.6875	-1	1	1.5195
294	7.1142	10	10	90	2.3438	-1	1	0.9283
295	7.1142	10	10	90	5.0313	-1	1	0.96355
296	7.1142	5	5	90	1	1	1	1.1047
297	7.1142	5	5	0	1	-1	1	1.2223
298	7.1142	10	10	90	2.3438	1	1	0.8812
299	7.1142	10	10	0	5.0313	1	1	0.9518
300	7.1142	10	10	0	3.6875	-1	1	0.99886
301	7.1142	5	5	999	5.0313	-1	0	1.9368
302	7.1142	5	5	999	1	-1	0	1.6133
303	7.1142	10	10	90	1	-1	1	1.0342
304	7.1142	5	5	90	1	-1	0	1.1517
305	7.1142	10	10	0	6.375	-1	1	0.98754
306	7.1142	5	5	999	2.3438	1	1	1.3164
307	7.1142	5	5	0	2.3438	1	0	0.92823
308	7.1142	10	10	0	6.375	-1	1	1.0106
309	7.1142	5	5	999	2.3438	1	0	1.4176
310	7.1142	10	10	0	3.6875	-1	1	0.90478
311	7.1142	10	10	90	1	-1	1	1.1164
312	7.1142	10	10	0	1	-1	1	1.1045
313	7.1142	10	10	999	5.0313	1	1	0.94048
314	7.1142	5	5	0	6.375	1	1	1.2106
315	7.1142	10	10	90	5.0313	-1	1	0.9636
316	7.1142	10	10	90	1	1	0	1.0695
317	7.1142	10	10	0	3.6875	1	1	0.92829
318	7.1142	10	10	90	2.3438	-1	1	0.90474
319	7.1142	5	5	999	5.0313	1	1	1.1282
320	7.1142	10	10	999	1	-1	1	2.228
321	7.1142	10	10	999	2.3438	1	1	0.9518
322	7.1142	5	5	90	6.375	1	1	1.2929
323	7.1142	5	5	0	3.6875	1	0	1.7996
324	7.1142	5	5	90	1	1	0	1.7157
325	7.1142	5	5	999	3.6875	-1	1	1.6795
326	7.1142	10	10	90	3.6875	1	1	1.0699
327	7.1142	10	10	999	5.0313	-1	1	0.98712
328	7.1142	10	10	90	1	-1	1	1.6079
329	7.1142	10	10	90	2.3438	-1	1	1.2219
330	7.1142	5	5	0	1	-1	0	1.9015
331	7.1142	5	5	999	3.6875	-1	1	1.2694
332	7.1142	5	5	0	2.3438	-1	1	1.6264
333	7.1142	5	5	90	2.3438	-1	1	1.5911
334	7.1142	5	5	999	6.375	-1	1	1.5563
335	7.1142	5	5	90	3.6875	-1	1	1.5835
336	7.1142	5	5	0	2.3438	-1	1	1.5917
337	7.1142	10	10	999	2.3438	1	1	1.0696
338	7.1142	10	10	90	2.3438	-1	1	1.0694
339	7.1142	5	5	90	3.6875	-1	0	1.5441
340	7.1142	10	10	999	3.6875	-1	1	0.99885
341	7.1142	10	10	0	2.3438	1	1	1.0223
342	7.1142	10	10	999	6.375	-1	1	0.97532
343	7.1142	10	10	0	3.6875	1	1	1.1283
344	7.1142	5	5	0	1	1	1	1.7442
345	7.1142	5	5	90	2.3438	-1	1	1.3354
346	7.1142	10	10	0	6.375	1	1	1.0223
347	7.1142	5	5	0	3.6875	1	1	1.7385
348	7.1142	10	10	0	5.0313	-1	1	1.0458
349	7.1142	10	10	0	1	-1	1	1.2811
350	7.1142	5	5	90	1	1	0	1.9366
351	7.1142	5	5	0	5.0313	-1	0	1.4351
352	7.1142	10	10	0	2.3438	-1	1	1.1522
353	7.1142	10	10	0	1	-1	0	2.1315
354	7.1142	10	10	0	3.6875	-1	1	1.7662
355	7.1142	10	10	0	1	1	0	1.5902
356	7.1142	5	5	999	1	1	0	1.8029
357	7.1142	10	10	90	5.0313	1	1	1.0694
358	7.1142	10	10	0	3.6875	1	0	1.8288
359	7.1142	5	5	999	1	1	1	1.3282
360	7.1142	10	10	0	2.3438	-1	1	0.92835
361	7.1142	5	5	90	2.3438	-1	1	2.0482
362	7.1142	10	10	0	2.3438	1	1	1.1517
363	7.1142	5	5	0	1	1	0	1.6765
364	7.1142	5	5	0	2.3438	1	0	1.5541
365	7.1142	5	5	0	6.375	-1	0	1.6936
366	7.1142	5	5	90	2.3438	-1	1	1.5674
367	7.1142	10	10	0	5.0313	1	1	1.1636
368	7.1142	5	5	90	6.375	1	0	1.1522
369	7.1142	5	5	999	6.375	-1	0	1.331
370	7.1142	5	5	999	1	-1	0	1.1989
371	7.1142	10	10	90	6.375	1	1	0.91646
372	7.1142	10	10	0	2.3438	1	1	1.0106
373	7.1142	10	10	999	2.3438	-1	1	0.89307
374	7.1142	10	10	0	6.375	1	1	0.90476
375	7.1142	5	5	90	1	1	1	1.423
376	7.1142	10	10	90	2.3438	-1	1	0.96362
377	7.1142	10	10	90	5.0313	1	1	1.0106
378	7.1142	10	10	90	2.3438	1	1	0.94006
379	7.1142	10	10	90	2.3438	-1	1	0.92828
380	7.1142	5	5	0	1	1	0	1.8367
381	7.1142	5	5	0	2.3438	1	1	1.1047
382	7.1142	5	5	999	3.6875	-1	1	1.905
383	7.1142	10	10	0	3.6875	1	1	1.3046
384	7.1142	5	5	90	5.0313	-1	0	2.6457
385	7.1142	5	5	90	5.0313	1	0	1.839
386	7.1142	5	5	90	6.375	-1	1	1.7599
387	7.1142	10	10	999	6.375	-1	1	1.0459
388	7.1142	10	10	999	3.6875	-1	1	0.92828
389	7.1142	10	10	90	5.0313	1	1	1.0224
390	7.1142	5	5	999	3.6875	1	0	1.8714
391	7.1142	10	10	90	6.375	1	1	0.8577
392	7.1142	5	5	0	6.375	-1	1	1.6582
393	7.1142	5	5	90	6.375	-1	1	1.9275
394	7.1142	10	10	0	6.375	-1	1	0.97532
395	7.1142	10	10	999	6.375	1	1	0.92826
396	7.1142	5	5	0	2.3438	-1	0	1.3697
397	7.1142	10	10	999	1	1	1	0.83422
398	7.1142	10	10	0	2.3438	1	1	0.84594
399	7.1142	5	5	90	2.3438	1	1	1.2812
400	7.1142	5	5	90	2.3438	1	1	1.0224
401	7.1142	5	5	999	2.3438	1	1	0.98714
402	7.1142	5	5	0	1	-1	1	0.82244
403	7.1142	10	10	0	1	1	1	1.1399
404	7.1142	10	10	90	3.6875	1	1	1.0224
405	7.1142	10	10	0	6.375	-1	1	0.93999
406	7.1142	5	5	90	2.3438	-1	0	1.4229
407	7.1142	5	5	999	1	1	0	1.7286
408	7.1142	5	5	90	5.0313	-1	0	1.7238
409	7.1142	10	10	90	1	1	1	1.6344
410	7.1142	10	10	0	1	1	1	1.1283
411	7.1142	5	5	999	6.375	1	0	1.4274
412	7.1142	5	5	90	1	-1	0	1.672
413	7.1142	5	5	0	3.6875	-1	1	1.7097
414	7.1142	10	10	999	1	-1	1	0.96404
415	7.1142	5	5	999	1	1	0	1.1283
416	7.1142	5	5	0	5.0313	1	0	0.96355
417	7.1142	5	5	0	1	-1	0	1.1518
418	7.1142	5	5	999	2.3438	1	1	1.2928
419	7.1142	10	10	999	1	-1	1	1.2342
420	7.1142	5	5	0	3.6875	1	0	1.6614
421	7.1142	10	10	0	1	-1	1	1.4304
422	7.1142	10	10	90	2.3438	1	1	1.0106
423	7.1142	5	5	0	2.3438	1	0	1.5593
424	7.1142	5	5	999	5.0313	1	1	1.772
425	7.1142	10	10	90	6.375	1	1	0.96357
426	7.1142	5	5	999	1	-1	1	1.7324
427	7.1142	5	5	90	3.6875	1	1	1.14
428	7.1142	10	10	999	3.6875	-1	0	1.034
429	7.1142	5	5	0	1	-1	1	5.1403
430	7.1142	10	10	0	6.375	-1	1	0.98718
431	7.1142	5	5	999	3.6875	1	1	1.1282
432	7.1142	5	5	999	1	1	0	1.4013
433	7.1142	5	5	999	1	1	1	1.1517
434	7.1142	10	10	90	2.3438	1	1	1.0694
435	7.1142	5	5	999	5.0313	1	0	1.7606
436	7.1142	5	5	90	5.0313	1	0	1.4002
437	7.1142	10	10	999	2.3438	1	1	0.97541
438	7.1142	10	10	0	3.6875	-1	1	0.97538
439	7.1142	10	10	90	6.375	1	1	0.94004
440	7.1142	10	10	90	3.6875	-1	1	0.9636
441	7.1142	5	5	999	2.3438	1	1	1.629
442	7.1142	5	5	999	1	1	0	1.1401
443	7.1142	5	5	999	6.375	1	1	1.4957
444	7.1142	5	5	90	3.6875	-1	1	0.98761
445	7.1142	5	5	90	5.0313	1	0	1.1988
446	7.1142	10	10	90	5.0313	1	1	1.0347
447	7.1142	5	5	90	5.0313	-1	0	3.5045
448	7.1142	10	10	999	3.6875	-1	1	1.0224
449	7.1142	10	10	0	5.0313	-1	1	0.9282
450	7.1142	10	10	999	5.0313	-1	1	0.89298
451	7.1142	10	10	0	5.0313	-1	1	0.98715
452	7.1142	10	10	90	3.6875	1	1	0.95183
453	7.1142	5	5	90	6.375	1	1	3.6891
454	7.1142	10	10	999	1	-1	1	0.91655
455	7.1142	5	5	999	6.375	1	0	1.4442
456	7.1142	5	5	0	3.6875	1	1	1.8136
457	7.1142	5	5	999	5.0313	1	1	1.1401
458	7.1142	5	5	90	2.3438	1	0	1.1639
459	7.1142	5	5	999	2.3438	-1	1	1.2577
460	7.1142	5	5	0	2.3438	-1	0	2.2285
461	7.1142	5	5	0	1	1	1	1.3663
462	7.1142	5	5	999	3.6875	1	0	1.5864
463	7.1142	5	5	90	1	-1	1	0.92825
464	7.1142	10	10	90	3.6875	1	1	0.9989
465	7.1142	5	5	999	5.0313	1	1	1.4193
466	7.1142	10	10	999	1	1	1	1.3449
467	7.1142	10	10	0	6.375	1	1	0.96395
468	7.1142	5	5	0	5.0313	1	1	1.3966
469	7.1142	5	5	0	6.375	1	1	0.99928
470	7.1142	10	10	90	3.6875	-1	1	0.96364
471	7.1142	5	5	90	1	1	1	1.5503
472	7.1142	10	10	0	5.0313	-1	1	0.987
473	7.1142	10	10	999	6.375	-1	1	0.92832
474	7.1142	10	10	0	6.375	-1	1	0.89299
475	7.1142	10	10	0	2.3438	-1	1	0.95179
476	7.1142	10	10	90	3.6875	-1	1	0.88128
477	7.1142	5	5	999	6.375	1	0	1.4167
478	7.1142	10	10	0	6.375	1	1	1.0577
479	7.1142	5	5	999	5.0313	-1	1	1.3767
480	7.1142	5	5	999	5.0313	1	1	1.7737
481	7.1142	10	10	90	6.375	1	1	1.0224
482	7.1142	5	5	90	3.6875	1	0	2.1884
483	7.1142	10	10	90	1	-1	1	1.0812
484	7.1142	10	10	0	2.3438	1	1	0.90483
485	7.1142	10	10	90	2.3438	1	1	1.0106
486	7.1142	5	5	90	1	1	0	1.5681
487	7.1142	10	10	999	5.0313	1	1	0.89307
488	7.1142	10	10	999	1	1	1	1.0223
489	7.1142	10	10	999	6.375	1	1	0.85774
490	7.1142	10	10	999	3.6875	-1	1	0.99897
491	7.1142	10	10	0	5.0313	-1	1	0.9989
492	7.1142	10	10	999	2.3438	-1	1	0.88112
493	7.1142	5	5	90	1	1	1	1.6936
494	7.1142	5	5	0	2.3438	-1	1	0.83425
495	7.1142	10	10	0	1	-1	1	1.3707
496	7.1142	5	5	0	1	1	0	1.3282
497	7.1142	5	5	0	2.3438	-1	1	1.3241
498	7.1142	5	5	0	2.3438	-1	0	1.3882
499	7.1142	10	10	999	5.0313	1	1	0.92836
500	7.1142	10	10	999	2.3438	-1	1	0.99884
501	7.1142	10	10	90	6.375	1	1	1.0694
502	7.1142	5	5	90	5.0313	-1	0	1.7847
503	7.1142	5	5	0	6.375	1	1	1.7936
504	7.1142	5	5	90	6.375	-1	0	1.4588
505	7.1142	5	5	999	6.375	-1	1	1.3377
506	7.1142	5	5	90	3.6875	1	0	1.4817
507	7.1142	5	5	999	1	1	0	1.4644
508	7.1142	10	10	90	6.375	-1	1	1.0107
509	7.1142	5	5	0	2.3438	1	0	2.0601
510	7.1142	10	10	90	2.3438	1	0	1.1283
511	7.1142	5	5	999	5.0313	1	0	1.7702
512	7.1142	10	10	999	2.3438	1	1	1.0342
513	7.1142	10	10	999	3.6875	1	1	1.0342
514	7.1142	10	10	90	6.375	1	1	0.94011
515	7.1142	10	10	90	5.0313	1	1	0.9165
516	7.1142	10	10	999	5.0313	-1	0	0.90476
517	7.1142	10	10	90	1	1	1	1.0341
518	7.1142	5	5	999	3.6875	1	1	1.8037
519	7.1142	5	5	90	3.6875	-1	1	1.601
520	7.1142	5	5	0	5.0313	1	0	1.6782
521	7.1142	10	10	90	5.0313	1	1	1.0224
522	7.1142	5	5	999	2.3438	-1	1	1.5667
523	7.1142	5	5	90	5.0313	-1	0	1.7992
524	7.1142	10	10	0	3.6875	1	1	1.0695
525	7.1142	5	5	999	3.6875	-1	1	1.8589
526	7.1142	5	5	999	6.375	1	1	1.3282
527	7.1142	10	10	999	6.375	-1	1	0.98712
528	7.1142	10	10	90	3.6875	-1	1	0.92828
529	7.1142	5	5	0	3.6875	-1	1	1.3303
530	7.1142	10	10	999	6.375	-1	1	0.9405
531	7.1142	5	5	0	3.6875	-1	1	1.4663
532	7.1142	10	10	0	6.375	1	1	1.1047
533	7.1142	5	5	0	6.375	1	1	1.3795
534	7.1142	5	5	0	6.375	-1	1	1.2463
535	7.1142	10	10	999	6.375	-1	1	0.95174
536	7.1142	10	10	0	5.0313	1	1	0.95181
537	7.1142	10	10	0	1	-1	1	1.4947
538	7.1142	10	10	90	3.6875	1	1	1.14
539	7.1142	5	5	999	6.375	1	1	2.3699
540	7.1142	10	10	999	1	-1	1	0.94003
541	7.1142	10	10	90	5.0313	1	1	1.0695
542	7.1142	5	5	0	1	1	0	1.1165
543	7.1142	5	5	999	6.375	1	1	1.6651
544	7.1142	5	5	999	2.3438	-1	1	1.2459
545	7.1142	10	10	999	6.375	-1	1	0.88131
546	7.1142	10	10	999	1	1	1	1.0224
547	7.1142	5	5	0	5.0313	1	0	1.4944
548	7.1142	5	5	90	5.0313	-1	0	2.9013
549	7.1142	10	10	90	6.375	-1	1	1.0577
550	7.1142	10	10	90	3.6875	-1	1	0.96357
551	7.1142	5	5	90	3.6875	1	1	1.8034
552	7.1142	5	5	90	3.6875	-1	1	0.98715
553	7.1142	10	10	90	6.375	1	1	1.0695
554	7.1142	5	5	999	1	1	1	1.8439
555	7.1142	5	5	0	2.3438	-1	1	1.5578
556	7.1142	10	10	999	6.375	-1	1	0.92828
557	7.1142	5	5	999	6.375	1	1	1.4381
558	7.1142	10	10	90	3.6875	-1	1	0.90478
559	7.1142	5	5	999	5.0313	1	0	1.2811
560	7.1142	10	10	0	1	1	0	1.9856
561	7.1142	5	5	999	6.375	1	1	1.1169
562	7.1142	10	10	999	5.0313	-1	1	0.90474
563	7.1142	10	10	90	2.3438	1	1	1.0341
564	7.1142	5	5	90	5.0313	-1	1	1.093
565	7.1142	10	10	0	1	1	1	1.4031
566	7.1142	10	10	90	3.6875	1	1	1.873
567	7.1142	10	10	0	5.0313	-1	1	1.1164
568	7.1142	5	5	90	6.375	1	1	1.54
569	7.1142	10	10	999	5.0313	1	1	1.0578
570	7.1142	10	10	999	2.3438	1	1	1.1404
571	7.1142	10	10	999	1	1	1	1.1164
572	7.1142	5	5	0	2.3438	-1	1	1.3785
573	7.1142	5	5	90	1	-1	0	0.71662
574	7.1142	5	5	90	1	1	0	0.88127
575	7.1142	10	10	0	2.3438	-1	1	1.0811
576	7.1142	10	10	90	6.375	-1	1	0.893
577	7.1142	5	5	0	5.0313	-1	0	1.6365
578	7.1142	10	10	999	2.3438	-1	1	0.90473
579	7.1142	10	10	90	5.0313	-1	1	0.94001
580	7.1142	5	5	0	1	1	0	1.6338
581	7.1142	5	5	0	2.3438	1	0	1.1047
582	7.1142	10	10	90	5.0313	1	1	1.1405
583	7.1142	5	5	90	3.6875	-1	0	2.3003
584	7.1142	5	5	90	6.375	1	1	2.7834
585	7.1142	10	10	999	3.6875	-1	1	0.92824
586	7.1142	5	5	90	6.375	1	1	1.5204
587	7.1142	5	5	0	5.0313	1	0	0.7637
588	7.1142	5	5	0	3.6875	1	0	0.7283
589	7.1142	10	10	90	1	-1	1	1.0342
590	7.1142	5	5	0	3.6875	-1	1	1.3165
591	7.1142	5	5	0	2.3438	-1	0	1.1518
592	7.1142	5	5	90	3.6875	-1	0	1.2462
593	7.1142	10	10	90	2.3438	1	1	1.0816
594	7.1142	5	5	999	1	1	0	1.0342
595	7.1142	10	10	999	1	-1	1	1.0224
596	7.1142	10	10	90	3.6875	-1	1	0.88122
597	7.1142	10	10	999	5.0313	-1	1	0.86947
598	7.1142	5	5	0	3.6875	1	0	1.2812
599	7.1142	10	10	0	6.375	-1	1	1.1635
600	7.1142	5	5	0	1	-1	1	1.2929
