# Supplementary material for: Temporal Integration of Motion Streaks in Migraine
Source: Vision (Basel). 2018 Jul 13;2(3):27. doi: 10.3390/vision2030027 (PMC6836222; doi:10.3390/vision2030027)
Supplement: Supplementary file 1 [file vision-02-00027-s001.zip › supplementary information/results/resultsObs51/allResponsesObs51.txt]

1	7.1142	10	10	999	6.375	-1	1	1.0504
2	7.1142	10	10	0	1	1	1	0.91805
3	7.1142	10	10	0	6.375	-1	1	0.88136
4	7.1142	10	10	999	5.0313	1	1	0.85773
5	7.1142	10	10	999	2.3438	-1	1	0.83429
6	7.1142	5	5	0	6.375	-1	1	1.2122
7	7.1142	5	5	999	2.3438	-1	1	0.99895
8	7.1142	10	10	90	5.0313	1	1	0.89311
9	7.1142	5	5	0	1	-1	1	1.6151
10	7.1142	10	10	999	5.0313	-1	1	1.0464
11	7.1142	10	10	0	5.0313	-1	1	0.99894
12	7.1142	5	5	90	5.0313	1	1	1.2341
13	7.1142	10	10	0	2.3438	1	1	0.98724
14	7.1142	10	10	90	5.0313	-1	1	0.893
15	7.1142	5	5	0	5.0313	1	1	1.046
16	7.1142	10	10	0	6.375	1	1	0.96365
17	7.1142	10	10	90	5.0313	1	1	0.90473
18	7.1142	10	10	999	3.6875	1	1	0.89299
19	7.1142	10	10	999	2.3438	-1	1	0.84596
20	7.1142	10	10	999	3.6875	1	1	0.83428
21	7.1142	5	5	90	3.6875	-1	1	0.98711
22	7.1142	5	5	90	2.3438	1	1	1.1519
23	7.1142	10	10	90	2.3438	1	0	0.90525
24	7.1142	10	10	90	1	-1	1	0.90466
25	7.1142	10	10	999	5.0313	1	1	0.91657
26	7.1142	10	10	90	6.375	-1	1	0.88129
27	7.1142	10	10	0	5.0313	1	1	0.90486
28	7.1142	10	10	999	2.3438	-1	1	0.84601
29	7.1142	5	5	999	1	1	0	1.5589
30	7.1142	5	5	90	3.6875	-1	1	1.9512
31	7.1142	10	10	999	5.0313	-1	1	0.98715
32	7.1142	10	10	999	2.3438	1	1	0.89306
33	7.1142	5	5	0	6.375	-1	1	0.98722
34	7.1142	10	10	999	2.3438	-1	1	0.91651
35	7.1142	5	5	999	6.375	-1	1	0.96359
36	7.1142	10	10	90	5.0313	-1	1	0.92834
37	7.1142	5	5	0	5.0313	1	1	1.4194
38	7.1142	10	10	90	6.375	1	1	0.91702
39	7.1142	5	5	999	5.0313	1	0	2.005
40	7.1142	10	10	0	6.375	1	1	0.9636
41	7.1142	5	5	999	3.6875	-1	1	0.96367
42	7.1142	5	5	90	1	-1	0	1.9751
43	7.1142	5	5	0	1	-1	1	1.4275
44	7.1142	5	5	90	3.6875	-1	1	2.293
45	7.1142	10	10	0	3.6875	-1	1	1.0347
46	7.1142	10	10	0	3.6875	-1	1	0.86952
47	7.1142	5	5	0	2.3438	-1	1	1.0342
48	7.1142	10	10	90	2.3438	1	1	0.91654
49	7.1142	10	10	999	3.6875	1	1	0.9988
50	7.1142	10	10	0	1	-1	1	0.97542
51	7.1142	5	5	0	6.375	1	1	2.2501
52	7.1142	5	5	90	3.6875	1	1	2.4843
53	7.1142	5	5	0	1	-1	1	2.6429
54	7.1142	10	10	999	1	1	1	4.5809
55	7.1142	5	5	90	5.0313	-1	1	1.293
56	7.1142	10	10	999	3.6875	-1	1	1.0464
57	7.1142	5	5	999	6.375	-1	1	0.98705
58	7.1142	10	10	0	3.6875	-1	1	0.85777
59	7.1142	10	10	999	1	-1	1	0.86949
60	7.1142	10	10	999	6.375	-1	1	0.83422
61	7.1142	10	10	0	6.375	-1	1	0.90486
62	7.1142	10	10	90	5.0313	-1	1	0.92813
63	7.1142	10	10	999	5.0313	1	1	0.9166
64	7.1142	5	5	999	2.3438	-1	0	2.012
65	7.1142	10	10	999	5.0313	-1	1	0.8695
66	7.1142	5	5	999	5.0313	1	1	0.97543
67	7.1142	10	10	999	1	1	1	0.89305
68	7.1142	5	5	90	6.375	1	1	1.1636
69	7.1142	5	5	999	6.375	-1	1	1.0225
70	7.1142	5	5	0	6.375	1	1	0.98718
71	7.1142	10	10	90	3.6875	-1	1	0.89304
72	7.1142	10	10	90	3.6875	-1	1	0.88132
73	7.1142	10	10	0	2.3438	-1	1	0.846
74	7.1142	5	5	0	1	-1	0	1.6176
75	7.1142	5	5	90	6.375	1	1	1.0341
76	7.1142	10	10	0	2.3438	-1	1	0.83429
77	7.1142	10	10	999	1	1	1	0.90489
78	7.1142	5	5	90	5.0313	1	0	1.4883
79	7.1142	10	10	90	6.375	-1	1	0.89306
80	7.1142	5	5	90	2.3438	-1	0	2.2133
81	7.1142	5	5	90	2.3438	-1	1	1.8822
82	7.1142	10	10	0	2.3438	-1	1	1.0107
83	7.1142	5	5	999	1	-1	1	1.8822
84	7.1142	5	5	0	3.6875	1	1	1.1165
85	7.1142	5	5	90	5.0313	1	0	1.9193
86	7.1142	10	10	0	2.3438	-1	1	0.96363
87	7.1142	10	10	90	5.0313	1	1	0.92831
88	7.1142	10	10	0	1	-1	1	0.893
89	7.1142	5	5	999	6.375	1	1	0.92831
90	7.1142	5	5	90	2.3438	1	1	1.5274
91	7.1142	5	5	90	2.3438	1	0	1.5833
92	7.1142	10	10	999	3.6875	1	1	0.90484
93	7.1142	5	5	0	2.3438	1	1	1.731
94	7.1142	5	5	999	3.6875	1	1	1.5395
95	7.1142	10	10	999	1	1	1	0.91658
96	7.1142	5	5	0	1	-1	0	1.9191
97	7.1142	10	10	0	1	-1	1	0.88132
98	7.1142	5	5	0	3.6875	-1	1	2.0404
99	7.1142	10	10	90	1	-1	1	0.97582
100	7.1142	5	5	999	5.0313	-1	1	1.0576
101	7.1142	5	5	0	3.6875	-1	1	1.0225
102	7.1142	5	5	90	2.3438	-1	1	1.3165
103	7.1142	10	10	999	6.375	-1	1	0.84598
104	7.1142	5	5	0	5.0313	-1	1	0.94013
105	7.1142	5	5	999	3.6875	-1	1	0.98715
106	7.1142	10	10	0	1	-1	1	0.89309
107	7.1142	5	5	0	6.375	1	1	0.91663
108	7.1142	5	5	90	2.3438	-1	1	0.9283
109	7.1142	5	5	90	6.375	1	0	0.90484
110	7.1142	5	5	0	1	-1	1	1.7819
111	7.1142	10	10	999	3.6875	1	1	0.90482
112	7.1142	5	5	999	5.0313	-1	1	1.0107
113	7.1142	5	5	999	5.0313	1	1	0.92832
114	7.1142	10	10	0	6.375	-1	1	0.86949
115	7.1142	5	5	90	2.3438	-1	1	1.9456
116	7.1142	5	5	0	5.0313	1	0	1.7533
117	7.1142	5	5	0	6.375	-1	1	0.95183
118	7.1142	5	5	90	1	-1	0	2.1005
119	7.1142	5	5	0	5.0313	1	1	2.8315
120	7.1142	5	5	90	2.3438	1	0	2.0171
121	7.1142	5	5	90	1	1	1	2.0822
122	7.1142	5	5	999	3.6875	-1	1	1.8498
123	7.1142	10	10	90	1	1	1	1.0224
124	7.1142	5	5	0	5.0313	-1	0	1.9683
125	7.1142	10	10	999	2.3438	-1	1	1.0224
126	7.1142	5	5	0	5.0313	1	1	1.2813
127	7.1142	10	10	0	6.375	1	1	0.98719
128	7.1142	10	10	0	3.6875	-1	1	0.88135
129	7.1142	5	5	999	2.3438	-1	1	2.2523
130	7.1142	10	10	0	3.6875	-1	1	0.9401
131	7.1142	5	5	90	1	-1	1	2.394
132	7.1142	10	10	0	3.6875	-1	1	0.905
133	7.1142	10	10	999	5.0313	1	1	0.91658
134	7.1142	10	10	90	2.3438	-1	1	0.893
135	7.1142	5	5	90	1	1	1	1.4521
136	7.1142	10	10	90	1	1	1	1.0229
137	7.1142	10	10	0	5.0313	1	1	0.88123
138	7.1142	5	5	999	1	-1	1	2.4062
139	7.1142	5	5	0	1	1	0	1.5951
140	7.1142	5	5	90	1	-1	1	1.5914
141	7.1142	5	5	90	5.0313	1	1	1.0934
142	7.1142	5	5	999	1	-1	0	2.1316
143	7.1142	5	5	90	1	-1	0	1.7151
144	7.1142	10	10	90	3.6875	-1	1	0.9989
145	7.1142	5	5	999	5.0313	-1	1	1.0695
146	7.1142	10	10	999	5.0313	-1	1	0.88124
147	7.1142	5	5	0	5.0313	1	1	0.99892
148	7.1142	10	10	999	5.0313	1	1	1.0577
149	7.1142	5	5	0	2.3438	-1	0	2.2676
150	7.1142	5	5	999	3.6875	-1	1	0.90483
151	7.1142	10	10	90	5.0313	-1	1	0.84597
152	7.1142	10	10	90	6.375	-1	1	0.83421
153	7.1142	5	5	999	3.6875	-1	1	1.6286
154	7.1142	5	5	0	3.6875	-1	1	0.92834
155	7.1142	10	10	999	2.3438	1	1	0.95237
156	7.1142	5	5	90	6.375	1	1	0.95176
157	7.1142	5	5	90	5.0313	-1	1	1.1518
158	7.1142	10	10	0	3.6875	-1	1	0.85772
159	7.1142	10	10	0	1	-1	1	0.9401
160	7.1142	10	10	0	1	-1	1	0.99891
161	7.1142	5	5	999	2.3438	-1	1	0.94003
162	7.1142	10	10	999	2.3438	1	1	1.1519
163	7.1142	5	5	90	3.6875	-1	1	1.8905
164	7.1142	10	10	999	6.375	-1	1	0.94008
165	7.1142	5	5	0	6.375	1	1	0.95184
166	7.1142	10	10	999	6.375	1	0	0.88149
167	7.1142	10	10	0	6.375	-1	1	0.88128
168	7.1142	10	10	90	1	1	1	0.95178
169	7.1142	5	5	999	5.0313	1	1	0.96362
170	7.1142	10	10	999	1	1	1	1.0459
171	7.1142	5	5	999	3.6875	1	1	1.0459
172	7.1142	5	5	0	5.0313	1	1	1.2106
173	7.1142	10	10	90	3.6875	-1	1	0.90476
174	7.1142	10	10	90	6.375	-1	1	0.90477
175	7.1142	5	5	90	3.6875	1	1	1.2807
176	7.1142	10	10	0	3.6875	1	1	0.88111
177	7.1142	10	10	90	2.3438	1	1	1.1401
178	7.1142	5	5	999	2.3438	1	1	1.8861
179	7.1142	10	10	90	1	-1	1	4.8433
180	7.1142	5	5	0	2.3438	1	1	4.253
181	7.1142	5	5	90	3.6875	-1	0	1.6108
182	7.1142	5	5	999	2.3438	-1	1	1.6361
183	7.1142	5	5	0	6.375	1	1	0.9754
184	7.1142	10	10	90	6.375	1	1	1.0577
185	7.1142	10	10	90	6.375	1	1	0.88131
186	7.1142	5	5	999	3.6875	-1	0	0.98706
187	7.1142	5	5	999	3.6875	1	1	0.89307
188	7.1142	5	5	90	2.3438	1	1	1.4746
189	7.1142	10	10	0	3.6875	1	1	1.0111
190	7.1142	5	5	90	3.6875	1	0	2.2001
191	7.1142	5	5	999	2.3438	-1	1	1.8218
192	7.1142	5	5	999	2.3438	-1	1	1.8351
193	7.1142	10	10	90	1	1	1	0.95186
194	7.1142	10	10	0	5.0313	1	1	0.88139
195	7.1142	5	5	999	6.375	1	1	0.91652
196	7.1142	10	10	0	2.3438	-1	1	0.9401
197	7.1142	10	10	0	2.3438	1	1	0.98718
198	7.1142	10	10	0	1	1	1	1.0459
199	7.1142	5	5	90	2.3438	-1	1	1.8028
200	7.1142	10	10	999	3.6875	1	1	0.91662
201	7.1142	10	10	0	5.0313	-1	1	0.88127
202	7.1142	5	5	90	6.375	1	1	0.86946
203	7.1142	10	10	999	6.375	-1	1	0.85776
204	7.1142	10	10	0	6.375	-1	1	0.90479
205	7.1142	10	10	90	1	1	1	0.95178
206	7.1142	10	10	0	1	1	1	1.0694
207	7.1142	10	10	90	3.6875	-1	1	0.88132
208	7.1142	10	10	999	1	-1	1	0.92831
209	7.1142	5	5	90	6.375	-1	1	0.99884
210	7.1142	10	10	999	3.6875	1	1	0.88129
211	7.1142	5	5	999	3.6875	1	1	0.91651
212	7.1142	10	10	0	3.6875	-1	1	0.86952
213	7.1142	10	10	999	3.6875	-1	1	0.88131
214	7.1142	5	5	0	3.6875	-1	1	2.266
215	7.1142	10	10	0	2.3438	-1	1	1.14
216	7.1142	5	5	0	5.0313	1	0	1.9944
217	7.1142	5	5	999	1	-1	1	1.9639
218	7.1142	5	5	0	3.6875	-1	1	1.2812
219	7.1142	10	10	999	3.6875	1	1	0.91645
220	7.1142	10	10	90	1	1	1	0.98714
221	7.1142	10	10	999	1	-1	1	0.86946
222	7.1142	5	5	999	1	-1	1	1.093
223	7.1142	10	10	999	6.375	1	1	0.88132
224	7.1142	5	5	90	3.6875	1	0	1.7732
225	7.1142	5	5	90	2.3438	-1	0	0.99886
226	7.1142	5	5	90	6.375	1	1	0.99895
227	7.1142	10	10	999	1	-1	1	0.95184
228	7.1142	5	5	0	6.375	1	1	0.98716
229	7.1142	5	5	0	5.0313	1	1	1.0342
230	7.1142	5	5	90	5.0313	1	1	1.0106
231	7.1142	5	5	90	1	1	1	1.4701
232	7.1142	5	5	999	6.375	1	1	0.94007
233	7.1142	10	10	90	6.375	-1	1	1.0341
234	7.1142	5	5	999	2.3438	-1	1	0.99881
235	7.1142	5	5	999	6.375	1	1	0.95186
236	7.1142	10	10	0	5.0313	1	1	0.92831
237	7.1142	10	10	999	3.6875	1	1	0.9519
238	7.1142	10	10	0	2.3438	1	1	0.82245
239	7.1142	5	5	999	2.3438	-1	1	1.6625
240	7.1142	5	5	999	5.0313	-1	1	0.91642
241	7.1142	10	10	0	3.6875	-1	1	0.88122
242	7.1142	10	10	0	2.3438	1	1	0.94004
243	7.1142	5	5	999	2.3438	-1	1	1.3454
244	7.1142	5	5	999	5.0313	1	1	0.95232
245	7.1142	5	5	999	6.375	1	1	1.1048
246	7.1142	10	10	90	1	-1	1	0.96362
247	7.1142	10	10	999	6.375	-1	1	0.92876
248	7.1142	10	10	0	5.0313	1	1	0.89311
249	7.1142	5	5	90	6.375	-1	1	0.94012
250	7.1142	5	5	0	3.6875	-1	0	1.9639
251	7.1142	10	10	90	2.3438	1	1	0.94008
252	7.1142	10	10	999	3.6875	-1	1	0.91649
253	7.1142	5	5	0	5.0313	-1	1	0.99888
254	7.1142	10	10	90	5.0313	-1	1	0.85775
255	7.1142	10	10	999	5.0313	1	0	0.86959
256	7.1142	5	5	0	6.375	-1	1	0.99894
257	7.1142	10	10	90	3.6875	-1	1	0.94005
258	7.1142	5	5	90	6.375	-1	1	1.0577
259	7.1142	10	10	0	5.0313	1	1	0.91655
260	7.1142	5	5	999	2.3438	1	1	1.6094
261	7.1142	5	5	0	3.6875	1	1	1.1636
262	7.1142	10	10	90	1	-1	1	1.0106
263	7.1142	10	10	999	2.3438	1	1	0.9048
264	7.1142	5	5	999	1	-1	0	2.0622
265	7.1142	5	5	90	5.0313	1	1	1.7757
266	7.1142	5	5	90	5.0313	-1	1	1.7397
267	7.1142	5	5	999	3.6875	-1	1	1.1284
268	7.1142	10	10	999	6.375	1	0	0.85775
269	7.1142	10	10	90	1	-1	1	1.1636
270	7.1142	10	10	90	2.3438	-1	1	0.9287
271	7.1142	5	5	999	5.0313	-1	1	0.97535
272	7.1142	5	5	90	6.375	-1	1	1.2459
273	7.1142	10	10	0	5.0313	-1	1	0.96369
274	7.1142	5	5	0	6.375	-1	1	1.222
275	7.1142	5	5	0	6.375	1	1	0.99877
276	7.1142	5	5	0	6.375	-1	1	1.093
277	7.1142	5	5	90	6.375	-1	1	0.95189
278	7.1142	10	10	999	2.3438	1	1	0.96366
279	7.1142	10	10	90	5.0313	1	1	0.94019
280	7.1142	5	5	90	5.0313	-1	1	0.96354
281	7.1142	10	10	90	6.375	-1	1	0.9283
282	7.1142	10	10	90	3.6875	1	1	0.90477
283	7.1142	10	10	999	6.375	1	1	0.95181
284	7.1142	5	5	0	3.6875	-1	1	0.95186
285	7.1142	10	10	999	5.0313	1	1	0.86952
286	7.1142	10	10	999	2.3438	-1	1	0.88129
287	7.1142	10	10	0	5.0313	1	1	0.83424
288	7.1142	5	5	0	5.0313	-1	1	1.1753
289	7.1142	5	5	0	3.6875	1	1	0.90525
290	7.1142	10	10	0	2.3438	1	1	0.9283
291	7.1142	10	10	999	3.6875	1	1	0.83423
292	7.1142	10	10	0	5.0313	1	1	0.94006
293	7.1142	5	5	999	3.6875	-1	1	0.97541
294	7.1142	10	10	90	2.3438	-1	1	0.86957
295	7.1142	10	10	90	5.0313	-1	1	0.90482
296	7.1142	5	5	90	1	1	0	1.8839
297	7.1142	5	5	0	1	-1	1	1.7899
298	7.1142	10	10	90	2.3438	1	1	0.90475
299	7.1142	10	10	0	5.0313	1	1	0.98716
300	7.1142	10	10	0	3.6875	-1	1	0.90477
301	7.1142	5	5	999	5.0313	-1	1	1.0107
302	7.1142	5	5	999	1	-1	0	1.8449
303	7.1142	10	10	90	1	-1	1	0.91655
304	7.1142	5	5	90	1	-1	1	1.3165
305	7.1142	10	10	0	6.375	-1	1	0.91695
306	7.1142	5	5	999	2.3438	1	1	1.7788
307	7.1142	5	5	0	2.3438	1	1	1.8307
308	7.1142	10	10	0	6.375	-1	1	1.0224
309	7.1142	5	5	999	2.3438	1	1	0.9754
310	7.1142	10	10	0	3.6875	-1	1	0.85778
311	7.1142	10	10	90	1	-1	1	0.91652
312	7.1142	10	10	0	1	-1	1	0.92831
313	7.1142	10	10	999	5.0313	1	1	0.92834
314	7.1142	5	5	0	6.375	1	1	0.98714
315	7.1142	10	10	90	5.0313	-1	1	0.89301
316	7.1142	10	10	90	1	1	1	0.95185
317	7.1142	10	10	0	3.6875	1	1	0.92832
318	7.1142	10	10	90	2.3438	-1	1	0.86954
319	7.1142	5	5	999	5.0313	1	1	0.94008
320	7.1142	10	10	999	1	-1	1	0.91643
321	7.1142	10	10	999	2.3438	1	1	0.83417
322	7.1142	5	5	90	6.375	1	1	0.95183
323	7.1142	5	5	0	3.6875	1	1	1.1518
324	7.1142	5	5	90	1	1	0	1.4715
325	7.1142	5	5	999	3.6875	-1	1	1.5383
326	7.1142	10	10	90	3.6875	1	1	0.88119
327	7.1142	10	10	999	5.0313	-1	1	0.91658
328	7.1142	10	10	90	1	-1	1	0.90478
329	7.1142	10	10	90	2.3438	-1	1	0.86948
330	7.1142	5	5	0	1	-1	0	1.6182
331	7.1142	5	5	999	3.6875	-1	0	1.7679
332	7.1142	5	5	0	2.3438	-1	0	1.7237
333	7.1142	5	5	90	2.3438	-1	1	1.0696
334	7.1142	5	5	999	6.375	-1	1	1.2929
335	7.1142	5	5	90	3.6875	-1	1	1.7631
336	7.1142	5	5	0	2.3438	-1	0	1.4784
337	7.1142	10	10	999	2.3438	1	1	0.96354
338	7.1142	10	10	90	2.3438	-1	1	0.94004
339	7.1142	5	5	90	3.6875	-1	1	1.4438
340	7.1142	10	10	999	3.6875	-1	1	0.94053
341	7.1142	10	10	0	2.3438	1	1	0.89303
342	7.1142	10	10	999	6.375	-1	1	0.86951
343	7.1142	10	10	0	3.6875	1	1	0.86951
344	7.1142	5	5	0	1	1	1	1.9628
345	7.1142	5	5	90	2.3438	-1	1	2.6541
346	7.1142	10	10	0	6.375	1	1	0.98712
347	7.1142	5	5	0	3.6875	1	1	1.3164
348	7.1142	10	10	0	5.0313	-1	1	0.89304
349	7.1142	10	10	0	1	-1	1	1.1047
350	7.1142	5	5	90	1	1	1	1.862
351	7.1142	5	5	0	5.0313	-1	1	1.1165
352	7.1142	10	10	0	2.3438	-1	1	1.0812
353	7.1142	10	10	0	1	-1	1	0.92827
354	7.1142	10	10	0	3.6875	-1	1	0.89307
355	7.1142	10	10	0	1	1	1	0.97536
356	7.1142	5	5	999	1	1	1	2.0488
357	7.1142	10	10	90	5.0313	1	1	0.91659
358	7.1142	10	10	0	3.6875	1	1	0.9165
359	7.1142	5	5	999	1	1	0	1.7401
360	7.1142	10	10	0	2.3438	-1	1	0.9636
361	7.1142	5	5	90	2.3438	-1	0	1.8905
362	7.1142	10	10	0	2.3438	1	1	0.97532
363	7.1142	5	5	0	1	1	1	1.6518
364	7.1142	5	5	0	2.3438	1	1	1.3165
365	7.1142	5	5	0	6.375	-1	1	1.0699
366	7.1142	5	5	90	2.3438	-1	0	2.8329
367	7.1142	10	10	0	5.0313	1	1	0.99883
368	7.1142	5	5	90	6.375	1	1	0.99888
369	7.1142	5	5	999	6.375	-1	1	1.0224
370	7.1142	5	5	999	1	-1	0	2.0691
371	7.1142	10	10	90	6.375	1	1	1.0224
372	7.1142	10	10	0	2.3438	1	1	0.94003
373	7.1142	10	10	999	2.3438	-1	1	0.89306
374	7.1142	10	10	0	6.375	1	1	0.83421
375	7.1142	5	5	90	1	1	1	1.5981
376	7.1142	10	10	90	2.3438	-1	1	0.91655
377	7.1142	10	10	90	5.0313	1	1	0.90475
378	7.1142	10	10	90	2.3438	1	1	0.94014
379	7.1142	10	10	90	2.3438	-1	1	0.94006
380	7.1142	5	5	0	1	1	1	1.8366
381	7.1142	5	5	0	2.3438	1	1	1.9817
382	7.1142	5	5	999	3.6875	-1	1	1.1166
383	7.1142	10	10	0	3.6875	1	1	0.9518
384	7.1142	5	5	90	5.0313	-1	1	1.1048
385	7.1142	5	5	90	5.0313	1	1	0.99935
386	7.1142	5	5	90	6.375	-1	1	0.97538
387	7.1142	10	10	999	6.375	-1	1	0.96366
388	7.1142	10	10	999	3.6875	-1	1	0.89305
389	7.1142	10	10	90	5.0313	1	1	0.88125
390	7.1142	5	5	999	3.6875	1	1	1.3412
391	7.1142	10	10	90	6.375	1	1	0.95183
392	7.1142	5	5	0	6.375	-1	1	0.94007
393	7.1142	5	5	90	6.375	-1	0	2.0502
394	7.1142	10	10	0	6.375	-1	1	1.3435
395	7.1142	10	10	999	6.375	1	1	0.92833
396	7.1142	5	5	0	2.3438	-1	1	1.3165
397	7.1142	10	10	999	1	1	1	0.91656
398	7.1142	10	10	0	2.3438	1	1	0.92834
399	7.1142	5	5	90	2.3438	1	0	1.5034
400	7.1142	5	5	90	2.3438	1	1	1.3165
401	7.1142	5	5	999	2.3438	1	0	1.901
402	7.1142	5	5	0	1	-1	1	1.0812
403	7.1142	10	10	0	1	1	1	0.91651
404	7.1142	10	10	90	3.6875	1	1	0.94012
405	7.1142	10	10	0	6.375	-1	1	0.9048
406	7.1142	5	5	90	2.3438	-1	1	1.0459
407	7.1142	5	5	999	1	1	0	1.5786
408	7.1142	5	5	90	5.0313	-1	0	1.0106
409	7.1142	10	10	90	1	1	1	0.893
410	7.1142	10	10	0	1	1	1	0.88124
411	7.1142	5	5	999	6.375	1	1	0.86947
412	7.1142	5	5	90	1	-1	0	1.0812
413	7.1142	5	5	0	3.6875	-1	1	1.046
414	7.1142	10	10	999	1	-1	1	0.86957
415	7.1142	5	5	999	1	1	0	1.2224
416	7.1142	5	5	0	5.0313	1	1	0.94006
417	7.1142	5	5	0	1	-1	1	1.1636
418	7.1142	5	5	999	2.3438	1	0	0.99888
419	7.1142	10	10	999	1	-1	1	0.83425
420	7.1142	5	5	0	3.6875	1	0	1.1636
421	7.1142	10	10	0	1	-1	1	0.95183
422	7.1142	10	10	90	2.3438	1	1	0.89299
423	7.1142	5	5	0	2.3438	1	0	1.502
424	7.1142	5	5	999	5.0313	1	1	0.89303
425	7.1142	10	10	90	6.375	1	1	1.0107
426	7.1142	5	5	999	1	-1	0	1.9446
427	7.1142	5	5	90	3.6875	1	1	1.0577
428	7.1142	10	10	999	3.6875	-1	1	0.8813
429	7.1142	5	5	0	1	-1	0	1.2577
430	7.1142	10	10	0	6.375	-1	1	0.84598
431	7.1142	5	5	999	3.6875	1	0	1.6147
432	7.1142	5	5	999	1	1	0	1.0812
433	7.1142	5	5	999	1	1	0	1.1989
434	7.1142	10	10	90	2.3438	1	1	0.86949
435	7.1142	5	5	999	5.0313	1	1	0.93999
436	7.1142	5	5	90	5.0313	1	1	1.3047
437	7.1142	10	10	999	2.3438	1	1	0.86994
438	7.1142	10	10	0	3.6875	-1	1	0.91646
439	7.1142	10	10	90	6.375	1	1	0.86953
440	7.1142	10	10	90	3.6875	-1	1	0.91652
441	7.1142	5	5	999	2.3438	1	1	1.6409
442	7.1142	5	5	999	1	1	1	2.0151
443	7.1142	5	5	999	6.375	1	1	0.92832
444	7.1142	5	5	90	3.6875	-1	1	1.6315
445	7.1142	5	5	90	5.0313	1	1	1.0812
446	7.1142	10	10	90	5.0313	1	1	0.99889
447	7.1142	5	5	90	5.0313	-1	0	1.0224
448	7.1142	10	10	999	3.6875	-1	1	0.95188
449	7.1142	10	10	0	5.0313	-1	1	0.91652
450	7.1142	10	10	999	5.0313	-1	1	0.88129
451	7.1142	10	10	0	5.0313	-1	1	0.89303
452	7.1142	10	10	90	3.6875	1	1	0.95183
453	7.1142	5	5	90	6.375	1	1	1.3046
454	7.1142	10	10	999	1	-1	1	0.8813
455	7.1142	5	5	999	6.375	1	1	1.2577
456	7.1142	5	5	0	3.6875	1	0	1.6406
457	7.1142	5	5	999	5.0313	1	1	1.1283
458	7.1142	5	5	90	2.3438	1	0	1.8857
459	7.1142	5	5	999	2.3438	-1	0	1.8327
460	7.1142	5	5	0	2.3438	-1	0	1.1517
461	7.1142	5	5	0	1	1	1	1.7611
462	7.1142	5	5	999	3.6875	1	0	1.7133
463	7.1142	5	5	90	1	-1	1	1.7795
464	7.1142	10	10	90	3.6875	1	1	1.0813
465	7.1142	5	5	999	5.0313	1	1	1.093
466	7.1142	10	10	999	1	1	1	0.94009
467	7.1142	10	10	0	6.375	1	1	1.0341
468	7.1142	5	5	0	5.0313	1	1	0.97531
469	7.1142	5	5	0	6.375	1	1	1.2694
470	7.1142	10	10	90	3.6875	-1	1	1.0576
471	7.1142	5	5	90	1	1	1	1.2694
472	7.1142	10	10	0	5.0313	-1	1	0.99926
473	7.1142	10	10	999	6.375	-1	1	1.0225
474	7.1142	10	10	0	6.375	-1	1	0.91649
475	7.1142	10	10	0	2.3438	-1	1	1.0107
476	7.1142	10	10	90	3.6875	-1	1	0.91654
477	7.1142	5	5	999	6.375	1	1	1.1871
478	7.1142	10	10	0	6.375	1	1	0.95181
479	7.1142	5	5	999	5.0313	-1	1	1.187
480	7.1142	5	5	999	5.0313	1	1	1.0225
481	7.1142	10	10	90	6.375	1	1	0.92837
482	7.1142	5	5	90	3.6875	1	1	2.1569
483	7.1142	10	10	90	1	-1	1	1.1871
484	7.1142	10	10	0	2.3438	1	1	0.98712
485	7.1142	10	10	90	2.3438	1	1	0.97535
486	7.1142	5	5	90	1	1	0	1.6636
487	7.1142	10	10	999	5.0313	1	1	1.093
488	7.1142	10	10	999	1	1	1	0.99883
489	7.1142	10	10	999	6.375	1	1	0.92832
490	7.1142	10	10	999	3.6875	-1	1	1.2459
491	7.1142	10	10	0	5.0313	-1	1	1.0343
492	7.1142	10	10	999	2.3438	-1	1	0.96365
493	7.1142	5	5	90	1	1	0	1.5768
494	7.1142	5	5	0	2.3438	-1	1	1.5613
495	7.1142	10	10	0	1	-1	1	1.3801
496	7.1142	5	5	0	1	1	0	1.6399
497	7.1142	5	5	0	2.3438	-1	1	1.6088
498	7.1142	5	5	0	2.3438	-1	1	1.5091
499	7.1142	10	10	999	5.0313	1	1	0.97533
500	7.1142	10	10	999	2.3438	-1	1	0.99887
501	7.1142	10	10	90	6.375	1	1	0.95186
502	7.1142	5	5	90	5.0313	-1	1	1.8164
503	7.1142	5	5	0	6.375	1	0	1.9529
504	7.1142	5	5	90	6.375	-1	1	1.2811
505	7.1142	5	5	999	6.375	-1	1	1.8674
506	7.1142	5	5	90	3.6875	1	0	1.5291
507	7.1142	5	5	999	1	1	0	1.6251
508	7.1142	10	10	90	6.375	-1	1	1.011
509	7.1142	5	5	0	2.3438	1	0	1.7219
510	7.1142	10	10	90	2.3438	1	1	1.0577
511	7.1142	5	5	999	5.0313	1	1	1.2694
512	7.1142	10	10	999	2.3438	1	1	0.92834
513	7.1142	10	10	999	3.6875	1	1	0.9048
514	7.1142	10	10	90	6.375	1	1	0.9165
515	7.1142	10	10	90	5.0313	1	1	0.85773
516	7.1142	10	10	999	5.0313	-1	1	1.0577
517	7.1142	10	10	90	1	1	1	0.90475
518	7.1142	5	5	999	3.6875	1	1	1.1283
519	7.1142	5	5	90	3.6875	-1	1	1.7119
520	7.1142	5	5	0	5.0313	1	1	1.3051
521	7.1142	10	10	90	5.0313	1	1	1.0694
522	7.1142	5	5	999	2.3438	-1	1	1.9951
523	7.1142	5	5	90	5.0313	-1	1	1.3632
524	7.1142	10	10	0	3.6875	1	1	1.1287
525	7.1142	5	5	999	3.6875	-1	1	1.6426
526	7.1142	5	5	999	6.375	1	1	1.0813
527	7.1142	10	10	999	6.375	-1	1	1.1401
528	7.1142	10	10	90	3.6875	-1	1	0.98759
529	7.1142	5	5	0	3.6875	-1	1	2.3661
530	7.1142	10	10	999	6.375	-1	1	1.2224
531	7.1142	5	5	0	3.6875	-1	1	0.98706
532	7.1142	10	10	0	6.375	1	1	1.0695
533	7.1142	5	5	0	6.375	1	1	1.1988
534	7.1142	5	5	0	6.375	-1	1	0.95181
535	7.1142	10	10	999	6.375	-1	1	1.0342
536	7.1142	10	10	0	5.0313	1	1	0.99885
537	7.1142	10	10	0	1	-1	1	0.92833
538	7.1142	10	10	90	3.6875	1	1	0.91653
539	7.1142	5	5	999	6.375	1	1	1.4842
540	7.1142	10	10	999	1	-1	1	1.0106
541	7.1142	10	10	90	5.0313	1	1	0.92828
542	7.1142	5	5	0	1	1	1	1.1754
543	7.1142	5	5	999	6.375	1	1	0.9519
544	7.1142	5	5	999	2.3438	-1	0	1.3996
545	7.1142	10	10	999	6.375	-1	1	0.90526
546	7.1142	10	10	999	1	1	1	0.94007
547	7.1142	5	5	0	5.0313	1	1	1.0694
548	7.1142	5	5	90	5.0313	-1	0	1.6011
549	7.1142	10	10	90	6.375	-1	1	0.95179
550	7.1142	10	10	90	3.6875	-1	1	0.91652
551	7.1142	5	5	90	3.6875	1	1	1.1635
552	7.1142	5	5	90	3.6875	-1	1	1.5908
553	7.1142	10	10	90	6.375	1	1	1.6949
554	7.1142	5	5	999	1	1	0	2.2098
555	7.1142	5	5	0	2.3438	-1	1	1.7101
556	7.1142	10	10	999	6.375	-1	1	1.0341
557	7.1142	5	5	999	6.375	1	1	1.2577
558	7.1142	10	10	90	3.6875	-1	1	1.0106
559	7.1142	5	5	999	5.0313	1	1	1.1871
560	7.1142	10	10	0	1	1	1	0.98713
561	7.1142	5	5	999	6.375	1	1	1.0106
562	7.1142	10	10	999	5.0313	-1	1	0.90474
563	7.1142	10	10	90	2.3438	1	1	0.88127
564	7.1142	5	5	90	5.0313	-1	1	1.0813
565	7.1142	10	10	0	1	1	1	0.89307
566	7.1142	10	10	90	3.6875	1	1	0.94005
567	7.1142	10	10	0	5.0313	-1	1	0.96365
568	7.1142	5	5	90	6.375	1	1	1.2812
569	7.1142	10	10	999	5.0313	1	1	0.88177
570	7.1142	10	10	999	2.3438	1	1	0.85776
571	7.1142	10	10	999	1	1	1	0.91658
572	7.1142	5	5	0	2.3438	-1	1	1.7732
573	7.1142	5	5	90	1	-1	1	1.5327
574	7.1142	5	5	90	1	1	0	1.3756
575	7.1142	10	10	0	2.3438	-1	1	1.0695
576	7.1142	10	10	90	6.375	-1	1	0.85773
577	7.1142	5	5	0	5.0313	-1	0	1.8098
578	7.1142	10	10	999	2.3438	-1	1	0.86946
579	7.1142	10	10	90	5.0313	-1	1	0.88142
580	7.1142	5	5	0	1	1	1	1.7544
581	7.1142	5	5	0	2.3438	1	1	1.33
582	7.1142	10	10	90	5.0313	1	1	0.99893
583	7.1142	5	5	90	3.6875	-1	1	1.7129
584	7.1142	5	5	90	6.375	1	1	1.2106
585	7.1142	10	10	999	3.6875	-1	1	0.9052
586	7.1142	5	5	90	6.375	1	1	0.96363
587	7.1142	5	5	0	5.0313	1	1	1.093
588	7.1142	5	5	0	3.6875	1	1	1.1047
589	7.1142	10	10	90	1	-1	1	0.97579
590	7.1142	5	5	0	3.6875	-1	0	1.582
591	7.1142	5	5	0	2.3438	-1	1	1.6657
592	7.1142	5	5	90	3.6875	-1	1	1.6512
593	7.1142	10	10	90	2.3438	1	1	0.94006
594	7.1142	5	5	999	1	1	0	1.7447
595	7.1142	10	10	999	1	-1	1	1.0106
596	7.1142	10	10	90	3.6875	-1	1	0.8695
597	7.1142	10	10	999	5.0313	-1	1	0.8342
598	7.1142	5	5	0	3.6875	1	1	0.99894
599	7.1142	10	10	0	6.375	-1	1	0.88126
600	7.1142	5	5	0	1	-1	0	1.1282
