# Supplementary material for: Temporal Integration of Motion Streaks in Migraine
Source: Vision (Basel). 2018 Jul 13;2(3):27. doi: 10.3390/vision2030027 (PMC6836222; doi:10.3390/vision2030027)
Supplement: Supplementary file 1 [file vision-02-00027-s001.zip › supplementary information/results/resultsObs52/allResponsesObs52.txt]

1	7.1142	5	5	0	3.6875	1	1	1.5838
2	7.1142	10	10	999	1	-1	1	1.5925
3	7.1142	10	10	999	1	-1	1	1.4457
4	7.1142	5	5	90	5.0313	-1	1	1.3825
5	7.1142	10	10	999	6.375	-1	1	1.3835
6	7.1142	10	10	0	5.0313	1	1	1.2577
7	7.1142	5	5	90	5.0313	-1	1	1.211
8	7.1142	5	5	90	3.6875	-1	1	1.4934
9	7.1142	5	5	90	1	1	1	1.2228
10	7.1142	5	5	0	5.0313	1	1	1.1992
11	7.1142	5	5	0	2.3438	-1	1	1.5158
12	7.1142	5	5	999	3.6875	-1	1	1.3671
13	7.1142	5	5	90	6.375	1	1	1.2223
14	7.1142	10	10	999	6.375	-1	1	1.2694
15	7.1142	10	10	0	1	-1	1	1.3581
16	7.1142	10	10	90	2.3438	-1	1	1.3166
17	7.1142	10	10	999	2.3438	1	1	1.118
18	7.1142	5	5	90	1	-1	0	1.747
19	7.1142	5	5	999	1	1	1	1.3048
20	7.1142	5	5	999	5.0313	-1	1	1.2811
21	7.1142	10	10	90	3.6875	1	1	1.2341
22	7.1142	5	5	0	1	1	1	1.5449
23	7.1142	10	10	90	6.375	1	1	1.14
24	7.1142	10	10	0	1	1	1	1.1522
25	7.1142	5	5	90	3.6875	-1	1	1.117
26	7.1142	5	5	90	5.0313	-1	1	1.1993
27	7.1142	10	10	90	3.6875	-1	1	1.1287
28	7.1142	5	5	90	5.0313	1	1	1.1048
29	7.1142	10	10	999	1	1	1	1.0577
30	7.1142	10	10	0	1	-1	1	0.96362
31	7.1142	5	5	999	3.6875	1	1	1.0695
32	7.1142	5	5	0	5.0313	-1	0	1.4081
33	7.1142	10	10	90	1	1	1	1.1048
34	7.1142	5	5	90	6.375	1	1	1.0581
35	7.1142	5	5	90	5.0313	-1	1	2.0555
36	7.1142	5	5	0	5.0313	1	1	1.0459
37	7.1142	10	10	999	1	-1	1	1.0226
38	7.1142	10	10	90	6.375	1	1	1.0928
39	7.1142	5	5	90	1	1	1	1.2929
40	7.1142	5	5	0	6.375	1	1	1.2463
41	7.1142	5	5	0	5.0313	-1	1	1.2463
42	7.1142	10	10	0	6.375	1	1	1.1758
43	7.1142	5	5	90	3.6875	-1	1	1.2228
44	7.1142	5	5	999	3.6875	1	1	1.1987
45	7.1142	10	10	0	6.375	-1	1	1.1165
46	7.1142	10	10	999	3.6875	1	1	1.1283
47	7.1142	5	5	999	3.6875	-1	1	1.1517
48	7.1142	5	5	999	1	-1	1	1.5538
49	7.1142	10	10	999	5.0313	1	1	1.1875
50	7.1142	5	5	0	5.0313	-1	0	1.99
51	7.1142	10	10	90	1	1	1	1.2106
52	7.1142	10	10	90	1	1	1	1.1404
53	7.1142	5	5	0	1	1	1	1.5291
54	7.1142	5	5	90	3.6875	1	1	1.1988
55	7.1142	5	5	90	2.3438	-1	1	1.4471
56	7.1142	10	10	0	6.375	1	1	1.2106
57	7.1142	10	10	999	1	-1	1	1.1047
58	7.1142	10	10	90	3.6875	-1	1	1.1404
59	7.1142	5	5	999	6.375	1	1	1.0459
60	7.1142	5	5	999	5.0313	1	1	1.1518
61	7.1142	10	10	0	3.6875	-1	1	1.1401
62	7.1142	5	5	90	2.3438	1	1	1.1283
63	7.1142	5	5	0	6.375	1	1	1.2224
64	7.1142	10	10	90	6.375	1	1	1.1166
65	7.1142	10	10	0	2.3438	-1	1	1.1749
66	7.1142	5	5	0	2.3438	-1	1	1.1988
67	7.1142	5	5	0	6.375	1	1	1.1875
68	7.1142	10	10	999	6.375	-1	1	0.99933
69	7.1142	10	10	0	3.6875	1	1	1.1635
70	7.1142	10	10	0	6.375	-1	1	1.0812
71	7.1142	5	5	0	3.6875	1	1	1.2811
72	7.1142	5	5	999	5.0313	-1	1	1.0577
73	7.1142	10	10	90	1	-1	1	0.95181
74	7.1142	5	5	999	2.3438	-1	1	1.3165
75	7.1142	10	10	0	2.3438	-1	1	1.1052
76	7.1142	5	5	90	6.375	-1	1	1.1522
77	7.1142	10	10	999	2.3438	-1	1	1.1047
78	7.1142	10	10	999	2.3438	1	1	1.0225
79	7.1142	5	5	90	2.3438	-1	0	1.6814
80	7.1142	10	10	999	2.3438	-1	1	1.1048
81	7.1142	5	5	999	5.0313	-1	1	1.0225
82	7.1142	5	5	999	5.0313	-1	1	1.1048
83	7.1142	10	10	0	2.3438	-1	1	1.1169
84	7.1142	10	10	90	2.3438	1	1	1.0224
85	7.1142	10	10	0	5.0313	1	1	0.9754
86	7.1142	10	10	999	3.6875	1	1	1.0224
87	7.1142	5	5	90	5.0313	1	1	0.97534
88	7.1142	10	10	90	5.0313	-1	1	0.99887
89	7.1142	10	10	90	1	-1	1	1.1283
90	7.1142	10	10	999	2.3438	-1	1	1.0224
91	7.1142	10	10	0	2.3438	1	1	0.96361
92	7.1142	5	5	90	1	-1	0	1.4895
93	7.1142	10	10	999	2.3438	-1	1	0.97537
94	7.1142	5	5	999	2.3438	-1	1	1.1047
95	7.1142	5	5	90	1	1	1	1.4154
96	7.1142	10	10	999	5.0313	1	1	1.0576
97	7.1142	10	10	0	5.0313	1	1	1.0695
98	7.1142	5	5	90	1	1	0	1.3715
99	7.1142	5	5	0	3.6875	-1	1	1.1398
100	7.1142	10	10	999	3.6875	-1	1	1.0692
101	7.1142	10	10	90	5.0313	-1	1	1.0224
102	7.1142	10	10	0	5.0313	-1	1	1.0812
103	7.1142	5	5	90	1	1	1	1.6096
104	7.1142	10	10	999	6.375	1	1	1.14
105	7.1142	10	10	0	1	-1	1	1.0342
106	7.1142	5	5	999	5.0313	-1	1	1.4358
107	7.1142	10	10	999	3.6875	-1	1	1.1165
108	7.1142	10	10	999	5.0313	-1	1	1.0694
109	7.1142	5	5	0	1	-1	1	1.65
110	7.1142	5	5	90	2.3438	1	1	1.1636
111	7.1142	5	5	0	1	-1	0	1.4104
112	7.1142	10	10	90	5.0313	1	1	1.0695
113	7.1142	5	5	999	5.0313	-1	1	1.2106
114	7.1142	5	5	999	6.375	1	1	1.1282
115	7.1142	10	10	999	2.3438	-1	1	1.0699
116	7.1142	5	5	999	2.3438	-1	0	1.3408
117	7.1142	10	10	0	2.3438	1	1	1.0224
118	7.1142	10	10	999	1	-1	1	0.97539
119	7.1142	5	5	999	2.3438	-1	1	1.0694
120	7.1142	5	5	999	2.3438	1	1	1.0577
121	7.1142	10	10	90	1	1	1	0.98705
122	7.1142	10	10	999	6.375	1	1	0.94002
123	7.1142	10	10	90	2.3438	-1	1	0.98712
124	7.1142	5	5	999	3.6875	1	1	1.1401
125	7.1142	5	5	90	6.375	1	1	1.046
126	7.1142	10	10	999	1	-1	1	1.0106
127	7.1142	5	5	90	6.375	-1	1	1.0577
128	7.1142	10	10	999	5.0313	1	1	0.96356
129	7.1142	10	10	0	2.3438	1	1	1.046
130	7.1142	5	5	999	1	1	1	1.0811
131	7.1142	10	10	0	5.0313	1	1	1.0107
132	7.1142	10	10	999	6.375	-1	1	1.0577
133	7.1142	10	10	999	1	-1	1	0.96362
134	7.1142	10	10	999	1	1	1	0.92823
135	7.1142	10	10	999	1	-1	1	0.94009
136	7.1142	5	5	90	5.0313	-1	1	0.99871
137	7.1142	5	5	90	5.0313	1	1	0.99888
138	7.1142	5	5	90	5.0313	1	1	1.1282
139	7.1142	5	5	999	1	1	1	1.5979
140	7.1142	5	5	0	1	1	1	1.1635
141	7.1142	10	10	90	2.3438	-1	1	0.98759
142	7.1142	5	5	999	3.6875	1	1	1.0342
143	7.1142	5	5	999	2.3438	1	1	1.1518
144	7.1142	10	10	90	5.0313	1	1	1.0463
145	7.1142	5	5	0	3.6875	1	1	0.99886
146	7.1142	10	10	0	1	-1	1	1.0578
147	7.1142	10	10	999	3.6875	-1	1	1.0576
148	7.1142	10	10	0	6.375	-1	1	1.0812
149	7.1142	10	10	90	3.6875	-1	1	0.91653
150	7.1142	5	5	999	6.375	-1	1	0.96364
151	7.1142	5	5	0	1	-1	0	1.5026
152	7.1142	5	5	90	1	-1	0	1.2576
153	7.1142	5	5	90	2.3438	-1	1	1.466
154	7.1142	5	5	999	1	-1	1	1.6804
155	7.1142	10	10	999	1	-1	1	1.0812
156	7.1142	5	5	0	5.0313	-1	1	1.0225
157	7.1142	5	5	0	2.3438	1	1	1.5291
158	7.1142	10	10	90	3.6875	1	1	1.093
159	7.1142	10	10	90	3.6875	1	1	1.0106
160	7.1142	5	5	90	1	1	1	1.2107
161	7.1142	10	10	0	1	1	1	1.1283
162	7.1142	5	5	0	2.3438	1	1	1.2576
163	7.1142	5	5	0	3.6875	-1	1	1.6775
164	7.1142	10	10	90	5.0313	1	1	1.1283
165	7.1142	5	5	999	1	1	0	1.8389
166	7.1142	10	10	0	3.6875	-1	1	1.14
167	7.1142	5	5	0	5.0313	-1	1	1.0812
168	7.1142	10	10	999	6.375	-1	1	1.0459
169	7.1142	10	10	0	6.375	-1	1	1.1048
170	7.1142	5	5	999	6.375	-1	1	1.0816
171	7.1142	10	10	0	2.3438	1	1	1.0224
172	7.1142	10	10	90	3.6875	-1	1	0.89297
173	7.1142	10	10	0	3.6875	-1	1	1.0576
174	7.1142	10	10	90	6.375	-1	1	1.1048
175	7.1142	10	10	90	6.375	1	1	0.96363
176	7.1142	5	5	999	6.375	1	1	1.0695
177	7.1142	10	10	90	2.3438	1	1	0.97527
178	7.1142	5	5	999	3.6875	1	1	0.97534
179	7.1142	10	10	0	2.3438	-1	1	0.94007
180	7.1142	5	5	0	3.6875	1	1	0.98707
181	7.1142	10	10	0	3.6875	-1	1	1.0225
182	7.1142	5	5	999	1	-1	0	1.293
183	7.1142	5	5	90	5.0313	1	1	0.91657
184	7.1142	10	10	90	1	-1	1	0.99888
185	7.1142	10	10	90	5.0313	1	1	0.9165
186	7.1142	5	5	90	3.6875	-1	1	0.95186
187	7.1142	10	10	90	3.6875	-1	1	0.88125
188	7.1142	5	5	90	6.375	-1	1	1.0577
189	7.1142	5	5	90	2.3438	1	1	0.9754
190	7.1142	5	5	90	2.3438	1	1	0.96364
191	7.1142	5	5	999	2.3438	1	1	1.0342
192	7.1142	5	5	999	5.0313	1	1	1.0224
193	7.1142	5	5	0	3.6875	1	1	1.3165
194	7.1142	5	5	0	2.3438	-1	1	1.1992
195	7.1142	5	5	999	3.6875	-1	1	1.0347
196	7.1142	5	5	90	1	-1	0	1.293
197	7.1142	10	10	0	2.3438	1	1	0.9871
198	7.1142	5	5	0	1	1	1	1.2578
199	7.1142	10	10	90	3.6875	1	1	1.0225
200	7.1142	5	5	0	6.375	1	1	1.1046
201	7.1142	10	10	90	1	1	1	1.0577
202	7.1142	5	5	90	1	1	1	1.2929
203	7.1142	10	10	0	6.375	1	1	1.0934
204	7.1142	5	5	999	3.6875	1	1	1.3047
205	7.1142	10	10	999	5.0313	1	1	1.1169
206	7.1142	10	10	0	3.6875	1	1	1.1636
207	7.1142	10	10	0	1	1	1	1.1871
208	7.1142	5	5	0	1	-1	0	1.7632
209	7.1142	5	5	0	6.375	1	1	1.3281
210	7.1142	5	5	999	1	1	0	1.3712
211	7.1142	5	5	90	3.6875	-1	0	1.5066
212	7.1142	10	10	0	6.375	-1	1	1.1518
213	7.1142	10	10	90	5.0313	-1	1	0.99888
214	7.1142	10	10	999	5.0313	-1	1	1.0224
215	7.1142	5	5	999	1	1	1	1.6263
216	7.1142	10	10	999	1	-1	1	1.0458
217	7.1142	5	5	90	2.3438	-1	1	1.14
218	7.1142	5	5	90	3.6875	-1	1	1.164
219	7.1142	10	10	0	1	1	1	1.0464
220	7.1142	5	5	0	1	1	1	1.3525
221	7.1142	10	10	999	3.6875	1	1	1.0695
222	7.1142	5	5	90	5.0313	-1	1	1.0576
223	7.1142	5	5	999	6.375	-1	1	1.1635
224	7.1142	5	5	0	2.3438	-1	0	1.8562
225	7.1142	5	5	999	5.0313	-1	1	1.1518
226	7.1142	5	5	90	3.6875	1	1	1.1165
227	7.1142	5	5	0	5.0313	-1	1	1.0813
228	7.1142	10	10	999	2.3438	1	1	1.0225
229	7.1142	10	10	0	1	-1	1	1.0342
230	7.1142	10	10	90	1	-1	1	0.97533
231	7.1142	10	10	90	2.3438	1	1	0.96354
232	7.1142	10	10	0	5.0313	1	1	0.9754
233	7.1142	5	5	999	5.0313	1	1	1.0459
234	7.1142	5	5	999	3.6875	1	1	1.0577
235	7.1142	10	10	0	5.0313	-1	1	1.0695
236	7.1142	5	5	999	5.0313	1	1	1.0459
237	7.1142	10	10	0	2.3438	1	1	1.0459
238	7.1142	5	5	90	2.3438	-1	0	1.293
239	7.1142	10	10	999	2.3438	-1	1	1.0346
240	7.1142	5	5	90	1	1	1	1.0695
241	7.1142	5	5	0	6.375	1	0	1.441
242	7.1142	5	5	999	1	1	1	1.2342
243	7.1142	5	5	90	6.375	1	1	1.1518
244	7.1142	10	10	999	2.3438	1	1	1.0576
245	7.1142	10	10	90	5.0313	1	1	1.0929
246	7.1142	5	5	90	1	1	1	1.4514
247	7.1142	5	5	999	1	1	1	1.4057
248	7.1142	5	5	90	2.3438	-1	1	1.2228
249	7.1142	10	10	0	5.0313	1	1	0.97537
250	7.1142	10	10	90	2.3438	-1	1	1.0693
251	7.1142	5	5	999	6.375	-1	1	0.99893
252	7.1142	10	10	999	5.0313	1	1	0.99883
253	7.1142	10	10	999	1	1	1	0.95187
254	7.1142	5	5	999	2.3438	1	0	1.5075
255	7.1142	5	5	90	2.3438	1	1	1.0813
256	7.1142	5	5	999	2.3438	1	1	1.1871
257	7.1142	10	10	999	1	-1	1	1.0106
258	7.1142	10	10	999	3.6875	-1	1	1.1283
259	7.1142	5	5	999	1	1	1	1.3556
260	7.1142	5	5	0	1	1	1	1.6307
261	7.1142	5	5	999	2.3438	-1	1	1.2341
262	7.1142	10	10	0	6.375	-1	1	1.046
263	7.1142	5	5	90	1	1	0	1.5861
264	7.1142	5	5	90	6.375	1	1	1.093
265	7.1142	10	10	999	6.375	-1	1	0.97533
266	7.1142	5	5	90	6.375	1	1	1.0577
267	7.1142	10	10	90	3.6875	-1	1	1.1753
268	7.1142	10	10	999	6.375	1	1	1.0228
269	7.1142	5	5	999	1	1	1	1.7403
270	7.1142	5	5	0	5.0313	-1	1	1.14
271	7.1142	5	5	0	2.3438	-1	0	1.4017
272	7.1142	5	5	999	6.375	-1	1	1.1869
273	7.1142	10	10	999	3.6875	1	1	0.98719
274	7.1142	10	10	90	2.3438	1	1	1.1753
275	7.1142	5	5	0	1	-1	0	1.3597
276	7.1142	10	10	0	6.375	1	1	0.97537
277	7.1142	10	10	999	1	-1	1	1.0812
278	7.1142	10	10	90	6.375	-1	1	1.093
279	7.1142	10	10	999	6.375	-1	1	0.99878
280	7.1142	5	5	90	5.0313	-1	1	1.1165
281	7.1142	10	10	0	1	-1	1	1.1047
282	7.1142	5	5	0	2.3438	-1	1	2.1651
283	7.1142	5	5	999	3.6875	1	1	1.1048
284	7.1142	5	5	0	3.6875	-1	1	1.1517
285	7.1142	10	10	90	5.0313	-1	1	1.0699
286	7.1142	5	5	0	6.375	-1	1	1.3165
287	7.1142	10	10	90	6.375	1	1	0.91697
288	7.1142	10	10	90	6.375	1	1	1.0695
289	7.1142	10	10	0	2.3438	-1	1	1.0813
290	7.1142	10	10	90	6.375	1	1	1.0695
291	7.1142	10	10	90	3.6875	-1	1	0.98712
292	7.1142	10	10	0	3.6875	1	1	1.0577
293	7.1142	5	5	999	2.3438	1	1	1.234
294	7.1142	5	5	999	2.3438	1	1	1.4141
295	7.1142	10	10	0	3.6875	1	1	1.0224
296	7.1142	10	10	999	3.6875	-1	1	0.99882
297	7.1142	10	10	90	2.3438	1	1	1.0929
298	7.1142	10	10	0	1	-1	1	1.1165
299	7.1142	10	10	0	2.3438	1	1	0.89349
300	7.1142	10	10	0	5.0313	1	1	1.1047
301	7.1142	5	5	999	5.0313	-1	1	0.9636
302	7.1142	10	10	0	6.375	-1	1	1.0459
303	7.1142	10	10	0	1	-1	1	1.0812
304	7.1142	5	5	0	1	-1	0	1.1518
305	7.1142	5	5	0	3.6875	-1	1	1.1522
306	7.1142	5	5	90	6.375	-1	1	1.1048
307	7.1142	10	10	90	5.0313	1	1	1.0459
308	7.1142	5	5	999	2.3438	-1	1	1.362
309	7.1142	5	5	0	2.3438	-1	1	1.4692
310	7.1142	10	10	0	6.375	-1	1	1.0694
311	7.1142	10	10	999	6.375	1	1	0.97532
312	7.1142	10	10	90	6.375	-1	1	0.95195
313	7.1142	5	5	0	6.375	1	1	1.14
314	7.1142	5	5	999	6.375	-1	1	1.1405
315	7.1142	10	10	999	3.6875	-1	1	1.0106
316	7.1142	5	5	90	5.0313	-1	1	1.187
317	7.1142	5	5	90	2.3438	-1	1	1.1753
318	7.1142	10	10	0	5.0313	1	1	1.1752
319	7.1142	10	10	90	2.3438	-1	1	1.1865
320	7.1142	5	5	999	5.0313	-1	1	1.0935
321	7.1142	5	5	0	2.3438	-1	1	1.6189
322	7.1142	10	10	0	2.3438	1	1	1.1169
323	7.1142	10	10	999	2.3438	1	1	1.1165
324	7.1142	5	5	999	1	1	1	2.0345
325	7.1142	10	10	90	3.6875	1	1	1.0929
326	7.1142	5	5	0	2.3438	1	1	1.4172
327	7.1142	10	10	90	5.0313	1	1	1.0812
328	7.1142	10	10	999	2.3438	1	1	0.95193
329	7.1142	5	5	999	1	1	0	1.8169
330	7.1142	10	10	999	5.0313	-1	1	0.9871
331	7.1142	10	10	0	5.0313	1	1	1.0577
332	7.1142	5	5	90	6.375	1	1	1.1165
333	7.1142	5	5	90	6.375	-1	1	1.0464
334	7.1142	5	5	0	6.375	1	1	1.3047
335	7.1142	10	10	90	3.6875	1	1	1.1523
336	7.1142	5	5	90	3.6875	1	1	1.2699
337	7.1142	10	10	999	2.3438	1	1	0.99894
338	7.1142	5	5	999	3.6875	-1	1	1.0812
339	7.1142	10	10	90	2.3438	1	1	1.1161
340	7.1142	5	5	90	3.6875	-1	1	1.1052
341	7.1142	10	10	999	5.0313	1	1	0.91632
342	7.1142	10	10	999	2.3438	-1	1	0.97539
343	7.1142	10	10	90	2.3438	1	1	1.0224
344	7.1142	10	10	999	3.6875	1	1	0.9989
345	7.1142	10	10	0	3.6875	-1	1	0.92819
346	7.1142	5	5	999	5.0313	-1	1	1.0459
347	7.1142	5	5	0	5.0313	1	1	1.0695
348	7.1142	5	5	90	1	1	1	1.293
349	7.1142	5	5	90	2.3438	-1	0	1.1757
350	7.1142	5	5	90	3.6875	1	0	1.2346
351	7.1142	10	10	999	5.0313	1	1	0.96354
352	7.1142	10	10	999	6.375	-1	1	0.99888
353	7.1142	5	5	90	5.0313	1	1	0.97538
354	7.1142	10	10	90	1	1	1	0.99889
355	7.1142	10	10	0	3.6875	-1	1	0.96363
356	7.1142	5	5	90	2.3438	-1	0	1.0106
357	7.1142	5	5	0	6.375	1	1	1.1872
358	7.1142	10	10	90	2.3438	1	1	1.093
359	7.1142	5	5	999	3.6875	1	1	1.093
360	7.1142	5	5	999	3.6875	1	1	1.1047
361	7.1142	10	10	90	6.375	-1	1	0.96364
362	7.1142	5	5	999	2.3438	1	1	1.0694
363	7.1142	10	10	90	2.3438	1	1	0.98715
364	7.1142	10	10	90	3.6875	1	1	0.91653
365	7.1142	5	5	999	6.375	-1	1	0.98716
366	7.1142	5	5	999	2.3438	-1	0	1.4876
367	7.1142	5	5	0	1	-1	1	1.2816
368	7.1142	10	10	90	1	1	1	0.96359
369	7.1142	5	5	0	3.6875	-1	0	1.2807
370	7.1142	5	5	0	6.375	-1	1	1.034
371	7.1142	10	10	0	5.0313	-1	1	0.97539
372	7.1142	10	10	0	5.0313	1	1	0.89293
373	7.1142	5	5	0	2.3438	-1	1	0.91657
374	7.1142	10	10	90	2.3438	-1	1	0.95179
375	7.1142	5	5	0	3.6875	-1	1	1.1165
376	7.1142	10	10	0	5.0313	-1	1	0.97582
377	7.1142	10	10	0	2.3438	1	1	0.91652
378	7.1142	5	5	90	3.6875	-1	1	0.94011
379	7.1142	5	5	90	6.375	-1	1	0.9636
380	7.1142	5	5	0	3.6875	-1	1	1.1165
381	7.1142	10	10	999	5.0313	-1	1	1.0106
382	7.1142	5	5	999	2.3438	1	0	2.6635
383	7.1142	10	10	0	6.375	1	1	1.046
384	7.1142	10	10	999	3.6875	1	1	1.0459
385	7.1142	10	10	999	6.375	1	1	0.98711
386	7.1142	5	5	999	3.6875	-1	1	1.0106
387	7.1142	5	5	90	2.3438	1	1	1.0224
388	7.1142	5	5	90	3.6875	-1	1	0.96362
389	7.1142	10	10	90	2.3438	-1	1	0.99892
390	7.1142	10	10	90	6.375	-1	1	0.94013
391	7.1142	5	5	0	3.6875	1	1	0.97536
392	7.1142	10	10	0	2.3438	-1	1	0.92831
393	7.1142	10	10	0	1	-1	1	0.96358
394	7.1142	10	10	90	1	1	1	0.97525
395	7.1142	5	5	0	1	1	1	1.2929
396	7.1142	10	10	999	5.0313	1	1	0.96355
397	7.1142	10	10	999	3.6875	-1	1	0.93999
398	7.1142	5	5	0	1	1	1	0.98718
399	7.1142	5	5	0	5.0313	1	1	0.97532
400	7.1142	10	10	0	2.3438	1	1	0.98715
401	7.1142	10	10	90	1	-1	1	0.86956
402	7.1142	5	5	0	5.0313	-1	0	1.2108
403	7.1142	5	5	999	1	-1	1	1.0812
404	7.1142	5	5	0	6.375	-1	1	1.1047
405	7.1142	10	10	90	5.0313	1	1	0.95182
406	7.1142	5	5	999	5.0313	-1	1	1.0459
407	7.1142	5	5	999	5.0313	-1	1	0.94005
408	7.1142	10	10	90	2.3438	-1	1	0.99889
409	7.1142	10	10	999	2.3438	-1	1	0.89302
410	7.1142	10	10	90	3.6875	1	1	0.94009
411	7.1142	10	10	90	3.6875	-1	1	0.9048
412	7.1142	10	10	0	3.6875	1	1	1.0106
413	7.1142	10	10	999	6.375	-1	1	0.92829
414	7.1142	5	5	0	6.375	1	1	0.92831
415	7.1142	10	10	999	6.375	-1	1	0.85769
416	7.1142	10	10	0	6.375	-1	1	0.95184
417	7.1142	5	5	999	6.375	1	1	0.91647
418	7.1142	10	10	90	1	-1	1	0.8812
419	7.1142	10	10	0	3.6875	1	1	1.1753
420	7.1142	5	5	0	3.6875	-1	0	1.1753
421	7.1142	5	5	90	1	-1	0	1.046
422	7.1142	5	5	90	2.3438	-1	1	0.89297
423	7.1142	5	5	999	5.0313	1	1	1.0224
424	7.1142	5	5	90	3.6875	-1	1	1.1281
425	7.1142	5	5	0	2.3438	-1	0	0.76361
426	7.1142	5	5	999	6.375	1	1	1.0695
427	7.1142	10	10	999	1	1	1	0.97536
428	7.1142	5	5	999	1	1	1	1.0577
429	7.1142	10	10	90	3.6875	-1	1	0.89304
430	7.1142	5	5	0	1	1	0	1.1165
431	7.1142	5	5	0	6.375	1	1	1.0811
432	7.1142	10	10	0	6.375	-1	1	0.9048
433	7.1142	5	5	0	5.0313	-1	0	0.90479
434	7.1142	10	10	999	2.3438	1	1	0.95184
435	7.1142	5	5	999	6.375	-1	1	1.0223
436	7.1142	10	10	0	3.6875	-1	1	1.046
437	7.1142	5	5	0	3.6875	-1	1	1.1753
438	7.1142	10	10	0	3.6875	1	1	1.0105
439	7.1142	10	10	90	6.375	-1	1	0.91654
440	7.1142	5	5	0	5.0313	-1	1	0.99883
441	7.1142	10	10	0	6.375	1	1	0.94006
442	7.1142	5	5	90	6.375	-1	1	0.9048
443	7.1142	10	10	90	1	-1	1	0.9635
444	7.1142	10	10	90	5.0313	1	1	0.86945
445	7.1142	5	5	90	6.375	1	1	0.90472
446	7.1142	10	10	90	6.375	-1	1	0.9165
447	7.1142	10	10	90	6.375	1	1	0.92832
448	7.1142	10	10	0	6.375	-1	1	0.82251
449	7.1142	10	10	90	1	1	1	0.89302
450	7.1142	10	10	90	2.3438	1	1	0.92831
451	7.1142	5	5	90	3.6875	1	1	0.92834
452	7.1142	10	10	0	1	1	1	0.90479
453	7.1142	5	5	999	1	-1	0	1.3803
454	7.1142	5	5	90	5.0313	-1	1	0.97539
455	7.1142	10	10	90	1	-1	1	1.0694
456	7.1142	10	10	90	5.0313	-1	1	0.88131
457	7.1142	5	5	999	3.6875	1	1	1.0224
458	7.1142	5	5	0	2.3438	1	1	0.99893
459	7.1142	10	10	0	2.3438	-1	1	0.85776
460	7.1142	10	10	999	3.6875	1	1	0.90478
461	7.1142	5	5	0	6.375	1	1	1.1165
462	7.1142	5	5	90	6.375	1	1	0.99885
463	7.1142	10	10	90	3.6875	-1	1	0.91652
464	7.1142	10	10	999	5.0313	1	1	0.84592
465	7.1142	10	10	0	2.3438	1	1	0.9048
466	7.1142	10	10	0	6.375	-1	1	0.84604
467	7.1142	10	10	999	1	1	1	0.92831
468	7.1142	10	10	90	6.375	1	1	0.97538
469	7.1142	10	10	90	3.6875	-1	1	0.8812
470	7.1142	10	10	90	2.3438	-1	1	0.96351
471	7.1142	5	5	999	6.375	-1	1	0.9754
472	7.1142	5	5	0	2.3438	1	1	1.0224
473	7.1142	10	10	999	3.6875	1	1	0.94011
474	7.1142	5	5	0	3.6875	1	1	1.0577
475	7.1142	10	10	90	5.0313	-1	1	1.1517
476	7.1142	5	5	90	2.3438	-1	1	0.96351
477	7.1142	10	10	90	5.0313	1	1	0.85775
478	7.1142	5	5	90	5.0313	1	1	1.0812
479	7.1142	10	10	999	5.0313	-1	1	0.88127
480	7.1142	10	10	0	3.6875	1	1	0.846
481	7.1142	10	10	90	1	1	1	0.90478
482	7.1142	10	10	999	5.0313	-1	1	0.81065
483	7.1142	5	5	90	6.375	1	1	0.99892
484	7.1142	5	5	0	3.6875	-1	1	0.89302
485	7.1142	5	5	0	5.0313	1	1	0.9989
486	7.1142	5	5	90	6.375	1	1	0.90477
487	7.1142	5	5	0	6.375	-1	0	1.1871
488	7.1142	5	5	999	6.375	-1	1	0.89305
489	7.1142	5	5	0	2.3438	-1	0	1.1516
490	7.1142	5	5	999	6.375	-1	1	0.90476
491	7.1142	5	5	90	3.6875	-1	1	1.0812
492	7.1142	5	5	0	5.0313	-1	0	1.1871
493	7.1142	5	5	90	3.6875	-1	0	1.0459
494	7.1142	10	10	0	5.0313	1	1	0.98714
495	7.1142	10	10	999	5.0313	1	1	0.89296
496	7.1142	10	10	0	6.375	1	1	0.92835
497	7.1142	10	10	0	1	-1	1	0.92825
498	7.1142	5	5	0	6.375	-1	1	0.86945
499	7.1142	5	5	90	1	1	1	0.92824
500	7.1142	10	10	90	5.0313	1	1	0.92834
501	7.1142	10	10	0	3.6875	-1	1	0.84596
502	7.1142	5	5	0	3.6875	-1	0	1.2224
503	7.1142	10	10	90	1	-1	1	0.9046
504	7.1142	10	10	0	1	1	1	0.97529
505	7.1142	5	5	0	3.6875	1	1	1.1165
506	7.1142	5	5	0	6.375	1	1	0.94006
507	7.1142	10	10	90	5.0313	1	1	0.86952
508	7.1142	5	5	90	5.0313	-1	1	0.97532
509	7.1142	5	5	0	5.0313	1	1	0.89296
510	7.1142	5	5	90	1	-1	0	1.1517
511	7.1142	10	10	0	1	1	1	0.99938
512	7.1142	10	10	999	5.0313	-1	1	0.86953
513	7.1142	10	10	0	5.0313	1	1	0.90478
514	7.1142	5	5	90	2.3438	-1	1	1.1047
515	7.1142	5	5	0	5.0313	-1	0	0.95226
516	7.1142	10	10	90	6.375	1	1	0.92831
517	7.1142	10	10	0	3.6875	-1	1	0.88125
518	7.1142	10	10	999	1	-1	1	0.91657
519	7.1142	10	10	999	3.6875	1	1	0.85781
520	7.1142	5	5	999	1	1	1	1.1635
521	7.1142	10	10	90	5.0313	-1	1	0.7995
522	7.1142	5	5	0	6.375	-1	0	0.91657
523	7.1142	5	5	999	6.375	-1	1	0.9283
524	7.1142	5	5	90	3.6875	1	1	0.9283
525	7.1142	10	10	999	3.6875	1	1	0.94002
526	7.1142	5	5	0	5.0313	1	1	1.3047
527	7.1142	10	10	90	6.375	-1	1	0.92875
528	7.1142	10	10	0	3.6875	-1	1	0.91654
529	7.1142	10	10	999	3.6875	1	1	0.84602
530	7.1142	5	5	999	6.375	1	1	0.90483
531	7.1142	10	10	999	5.0313	1	1	0.88126
532	7.1142	10	10	999	3.6875	-1	1	0.85772
533	7.1142	5	5	90	1	-1	0	1.0459
534	7.1142	10	10	999	3.6875	-1	1	0.83419
535	7.1142	5	5	0	2.3438	-1	0	0.92831
536	7.1142	5	5	999	2.3438	-1	1	0.89299
537	7.1142	5	5	999	3.6875	-1	1	0.94002
538	7.1142	5	5	90	3.6875	1	1	0.91646
539	7.1142	5	5	999	5.0313	1	1	0.92831
540	7.1142	10	10	0	2.3438	1	1	0.9048
541	7.1142	10	10	999	6.375	-1	1	0.83422
542	7.1142	5	5	999	1	-1	0	1.0812
543	7.1142	5	5	999	2.3438	-1	1	0.98714
544	7.1142	5	5	0	6.375	1	1	1.1753
545	7.1142	10	10	90	6.375	1	0	0.97535
546	7.1142	5	5	0	3.6875	-1	1	0.97541
547	7.1142	5	5	90	2.3438	1	1	0.7753
548	7.1142	10	10	999	5.0313	1	1	0.92831
549	7.1142	5	5	90	3.6875	-1	1	0.96354
550	7.1142	5	5	90	5.0313	-1	1	0.9871
551	7.1142	10	10	999	6.375	1	1	0.86954
552	7.1142	5	5	999	3.6875	1	1	0.97541
553	7.1142	10	10	999	2.3438	1	1	0.92831
554	7.1142	10	10	999	2.3438	-1	1	1.0578
555	7.1142	5	5	999	2.3438	-1	1	0.97536
556	7.1142	5	5	0	2.3438	-1	0	1.0577
557	7.1142	10	10	90	3.6875	-1	1	0.98713
558	7.1142	5	5	999	6.375	1	1	0.91661
559	7.1142	10	10	999	1	1	1	0.96372
560	7.1142	5	5	90	2.3438	1	0	1.3282
561	7.1142	5	5	999	3.6875	1	1	0.95183
562	7.1142	5	5	999	5.0313	1	1	1.1635
563	7.1142	10	10	0	6.375	-1	1	0.86989
564	7.1142	10	10	0	1	-1	1	1.0342
565	7.1142	5	5	0	5.0313	-1	1	1.0929
566	7.1142	10	10	90	5.0313	-1	1	0.85772
567	7.1142	10	10	999	6.375	1	1	1.1047
568	7.1142	10	10	0	3.6875	1	1	0.91651
569	7.1142	10	10	0	1	1	1	0.90476
570	7.1142	5	5	90	1	1	1	1.1518
571	7.1142	5	5	0	1	1	1	1.4847
572	7.1142	5	5	999	5.0313	1	1	0.95169
573	7.1142	5	5	999	2.3438	1	1	1.2341
574	7.1142	5	5	0	2.3438	1	1	0.95189
575	7.1142	10	10	90	2.3438	1	1	0.85775
576	7.1142	10	10	0	5.0313	1	1	0.91653
577	7.1142	10	10	0	5.0313	1	1	0.91652
578	7.1142	5	5	0	2.3438	1	0	1.3047
579	7.1142	10	10	90	6.375	-1	1	0.96361
580	7.1142	5	5	90	6.375	1	1	0.98713
581	7.1142	10	10	0	2.3438	-1	1	0.88125
582	7.1142	5	5	0	1	-1	1	1.0224
583	7.1142	5	5	0	1	-1	0	1.2929
584	7.1142	10	10	999	6.375	1	1	0.91655
585	7.1142	5	5	999	6.375	1	1	1.0459
586	7.1142	10	10	0	5.0313	-1	1	0.85773
587	7.1142	10	10	999	6.375	-1	1	0.85776
588	7.1142	5	5	0	1	1	1	0.94011
589	7.1142	10	10	0	1	-1	0	0.97538
590	7.1142	5	5	999	3.6875	-1	1	1.1635
591	7.1142	10	10	0	3.6875	-1	1	0.94011
592	7.1142	10	10	999	2.3438	1	1	0.95179
593	7.1142	10	10	999	5.0313	-1	1	0.9047
594	7.1142	5	5	90	6.375	-1	1	0.96357
595	7.1142	10	10	0	5.0313	1	1	0.92835
596	7.1142	10	10	999	2.3438	1	1	0.96362
597	7.1142	5	5	90	5.0313	-1	1	0.9636
598	7.1142	10	10	90	1	-1	1	0.94003
599	7.1142	10	10	999	1	-1	1	1.0106
600	7.1142	5	5	90	5.0313	1	1	0.94016
