# Supplementary material for: Temporal Integration of Motion Streaks in Migraine
Source: Vision (Basel). 2018 Jul 13;2(3):27. doi: 10.3390/vision2030027 (PMC6836222; doi:10.3390/vision2030027)
Supplement: Supplementary file 1 [file vision-02-00027-s001.zip › supplementary information/results/resultsObs6/allResponsesObs6.txt]

1	3.9369	5	5	0	2.3438	-1	0	3.7902
2	3.9369	10	10	999	3.6875	-1	1	1.2841
3	3.9369	5	5	999	2.3438	-1	1	1.5275
4	3.9369	10	10	0	5.0313	-1	1	1.2493
5	3.9369	10	10	999	2.3438	-1	1	1.3247
6	3.9369	5	5	0	6.375	1	1	1.6525
7	3.9369	5	5	999	2.3438	-1	0	1.7304
8	3.9369	10	10	999	5.0313	1	1	1.1176
9	3.9369	5	5	0	1	-1	1	1.717
10	3.9369	10	10	999	3.6875	1	1	0.99091
11	3.9369	5	5	999	5.0313	1	1	1.0581
12	3.9369	10	10	999	6.375	-1	1	1.2164
13	3.9369	10	10	999	6.375	1	1	0.99926
14	3.9369	5	5	999	5.0313	1	1	0.97425
15	3.9369	10	10	90	2.3438	1	1	0.89095
16	3.9369	10	10	90	1	1	1	0.94923
17	3.9369	10	10	90	1	1	1	0.94935
18	3.9369	5	5	999	2.3438	-1	1	1.2159
19	3.9369	5	5	0	6.375	1	1	1.4103
20	3.9369	10	10	999	6.375	-1	1	0.94975
21	3.9369	5	5	999	3.6875	1	1	0.97427
22	3.9369	10	10	999	3.6875	-1	1	0.97382
23	3.9369	10	10	999	1	-1	1	0.94928
24	3.9369	10	10	999	3.6875	1	1	1.1164
25	3.9369	5	5	90	5.0313	1	1	0.99882
26	3.9369	10	10	90	6.375	-1	1	0.96593
27	3.9369	5	5	0	2.3438	-1	0	1.6997
28	3.9369	10	10	90	6.375	1	1	0.87424
29	3.9369	10	10	0	6.375	-1	1	0.89093
30	3.9369	10	10	999	1	-1	1	0.98261
31	3.9369	5	5	999	6.375	1	1	0.94133
32	3.9369	5	5	999	2.3438	-1	1	0.9993
33	3.9369	5	5	999	6.375	1	1	0.89137
34	3.9369	5	5	0	5.0313	-1	1	0.94883
35	3.9369	5	5	0	2.3438	-1	0	0.81594
36	3.9369	10	10	999	6.375	1	1	0.94886
37	3.9369	5	5	90	5.0313	-1	1	0.91593
38	3.9369	10	10	0	6.375	1	1	0.81594
39	3.9369	5	5	0	3.6875	1	1	0.71628
40	3.9369	10	10	0	3.6875	1	1	0.87426
41	3.9369	5	5	90	6.375	1	1	0.94927
42	3.9369	5	5	999	3.6875	-1	1	0.82423
43	3.9369	10	10	0	6.375	-1	1	0.96636
44	3.9369	10	10	0	6.375	1	1	0.97425
45	3.9369	5	5	0	1	-1	0	0.96639
46	3.9369	5	5	90	5.0313	1	1	1.0576
47	3.9369	5	5	0	3.6875	1	1	0.92426
48	3.9369	10	10	0	1	1	1	0.91592
49	3.9369	10	10	999	5.0313	1	1	0.94094
50	3.9369	5	5	0	3.6875	1	0	1.6487
51	3.9369	10	10	999	1	-1	1	1.0826
52	3.9369	5	5	999	1	-1	1	1.1239
53	3.9369	5	5	0	1	1	1	1.0326
54	3.9369	10	10	0	3.6875	-1	1	1.0831
55	3.9369	5	5	999	5.0313	1	1	0.99881
56	3.9369	5	5	999	1	1	0	1.8836
57	3.9369	10	10	999	2.3438	1	1	1.0158
58	3.9369	5	5	90	2.3438	1	1	1.0075
59	3.9369	10	10	999	5.0313	1	1	0.89102
60	3.9369	5	5	0	3.6875	1	0	1.2992
61	3.9369	5	5	999	6.375	-1	1	1.0243
62	3.9369	10	10	90	1	-1	1	1.0164
63	3.9369	10	10	0	2.3438	1	1	0.84925
64	3.9369	10	10	90	1	1	1	1.0247
65	3.9369	10	10	90	5.0313	1	1	0.90761
66	3.9369	5	5	0	5.0313	1	1	1.0742
67	3.9369	5	5	90	1	-1	1	1.2493
68	3.9369	10	10	999	1	1	1	0.84969
69	3.9369	5	5	0	5.0313	-1	1	1.0076
70	3.9369	10	10	90	5.0313	-1	1	0.93254
71	3.9369	5	5	0	3.6875	1	1	1.6877
72	3.9369	10	10	0	1	1	1	0.95757
73	3.9369	5	5	90	6.375	-1	1	0.84929
74	3.9369	10	10	0	5.0313	1	1	0.90717
75	3.9369	10	10	90	5.0313	1	1	0.94089
76	3.9369	5	5	999	3.6875	-1	1	0.96546
77	3.9369	5	5	0	1	-1	0	0.91593
78	3.9369	10	10	0	5.0313	-1	0	0.81591
79	3.9369	5	5	999	5.0313	-1	1	0.94923
80	3.9369	10	10	0	5.0313	-1	1	0.97469
81	3.9369	5	5	0	1	-1	0	1.2493
82	3.9369	5	5	0	6.375	1	1	0.85755
83	3.9369	10	10	0	3.6875	1	1	0.91636
84	3.9369	5	5	0	1	-1	1	0.99884
85	3.9369	10	10	90	2.3438	1	1	0.87421
86	3.9369	5	5	0	1	1	0	0.98303
87	3.9369	10	10	90	3.6875	-1	1	0.99096
88	3.9369	10	10	999	1	-1	1	1.0993
89	3.9369	10	10	0	6.375	1	1	0.88259
90	3.9369	5	5	90	1	1	1	1.7833
91	3.9369	5	5	999	1	-1	1	1.3072
92	3.9369	5	5	999	5.0313	-1	1	1.0576
93	3.9369	5	5	90	5.0313	1	1	0.94926
94	3.9369	10	10	90	5.0313	-1	1	0.9076
95	3.9369	5	5	90	1	1	0	1.4135
96	3.9369	10	10	90	3.6875	1	1	0.95761
97	3.9369	10	10	0	2.3438	1	1	0.8909
98	3.9369	5	5	90	3.6875	-1	1	0.9993
99	3.9369	10	10	999	6.375	1	1	0.92383
100	3.9369	5	5	0	6.375	1	1	1.1409
101	3.9369	5	5	999	6.375	1	0	0.85719
102	3.9369	10	10	90	1	1	1	1.058
103	3.9369	5	5	999	3.6875	-1	1	0.96637
104	3.9369	10	10	0	6.375	-1	1	0.96589
105	3.9369	5	5	90	3.6875	-1	1	1.0409
106	3.9369	10	10	90	2.3438	1	1	0.88256
107	3.9369	5	5	999	1	1	1	0.99971
108	3.9369	5	5	999	3.6875	1	1	0.95758
109	3.9369	10	10	999	5.0313	1	1	0.94881
110	3.9369	10	10	999	5.0313	1	1	0.97425
111	3.9369	10	10	90	1	1	1	0.92378
112	3.9369	10	10	0	3.6875	1	1	1.108
113	3.9369	10	10	999	1	1	1	1.083
114	3.9369	10	10	999	2.3438	-1	1	1.0742
115	3.9369	10	10	90	2.3438	1	1	1.0826
116	3.9369	10	10	0	6.375	1	1	0.97424
117	3.9369	5	5	90	5.0313	-1	1	0.97422
118	3.9369	5	5	0	1	1	1	0.88245
119	3.9369	10	10	0	6.375	1	1	0.86592
120	3.9369	10	10	0	1	-1	1	0.95716
121	3.9369	10	10	999	3.6875	-1	1	0.95758
122	3.9369	10	10	999	3.6875	1	1	0.89053
123	3.9369	10	10	0	3.6875	1	1	0.94924
124	3.9369	10	10	999	6.375	-1	1	0.95809
125	3.9369	10	10	90	3.6875	-1	1	0.89087
126	3.9369	10	10	90	6.375	-1	1	0.88254
127	3.9369	10	10	90	1	-1	1	0.9321
128	3.9369	5	5	0	2.3438	1	1	0.92429
129	3.9369	10	10	0	1	1	1	0.92409
130	3.9369	10	10	999	6.375	-1	1	0.95804
131	3.9369	5	5	90	3.6875	-1	1	0.90757
132	3.9369	10	10	0	5.0313	-1	1	0.85752
133	3.9369	10	10	90	3.6875	-1	1	0.85754
134	3.9369	10	10	999	6.375	-1	1	0.91549
135	3.9369	5	5	0	5.0313	-1	1	1.0159
136	3.9369	5	5	999	1	1	1	0.83257
137	3.9369	10	10	90	3.6875	1	1	0.84091
138	3.9369	10	10	999	3.6875	-1	1	0.87386
139	3.9369	5	5	90	3.6875	-1	1	0.90759
140	3.9369	5	5	90	2.3438	1	1	1.3572
141	3.9369	10	10	0	2.3438	1	1	0.8159
142	3.9369	5	5	90	3.6875	1	1	0.87425
143	3.9369	5	5	999	3.6875	1	1	0.98256
144	3.9369	10	10	90	2.3438	-1	1	0.87468
145	3.9369	10	10	0	1	1	1	0.94967
146	3.9369	5	5	90	6.375	1	1	0.95719
147	3.9369	5	5	0	3.6875	-1	0	0.94091
148	3.9369	5	5	90	2.3438	1	1	0.84924
149	3.9369	5	5	999	5.0313	-1	1	0.90806
150	3.9369	10	10	999	3.6875	1	1	0.89925
151	3.9369	5	5	90	5.0313	1	1	0.89131
152	3.9369	10	10	999	3.6875	-1	1	0.89092
153	3.9369	5	5	0	2.3438	1	1	0.89923
154	3.9369	5	5	90	2.3438	-1	1	0.86629
155	3.9369	10	10	0	2.3438	1	1	0.8988
156	3.9369	5	5	0	6.375	1	1	0.82424
157	3.9369	5	5	90	5.0313	1	1	0.89879
158	3.9369	10	10	999	2.3438	1	1	0.95761
159	3.9369	10	10	999	2.3438	-1	1	0.89045
160	3.9369	5	5	999	5.0313	-1	1	0.94928
161	3.9369	5	5	0	2.3438	1	1	0.94922
162	3.9369	10	10	0	5.0313	1	1	1.1326
163	3.9369	10	10	90	1	1	1	0.93261
164	3.9369	5	5	999	2.3438	1	0	1.3489
165	3.9369	5	5	0	3.6875	1	0	1.5194
166	3.9369	5	5	999	3.6875	-1	0	0.87426
167	3.9369	10	10	90	6.375	-1	1	1.0993
168	3.9369	5	5	90	1	1	1	1.7898
169	3.9369	5	5	0	2.3438	-1	0	1.6192
170	3.9369	5	5	999	3.6875	1	1	1.0492
171	3.9369	5	5	90	5.0313	1	1	0.9905
172	3.9369	5	5	0	5.0313	1	0	1.0576
173	3.9369	10	10	90	2.3438	1	1	0.97428
174	3.9369	10	10	90	3.6875	1	1	1.0409
175	3.9369	5	5	90	3.6875	1	1	0.96595
176	3.9369	10	10	0	1	1	1	0.9826
177	3.9369	5	5	999	3.6875	-1	1	1.1497
178	3.9369	10	10	90	2.3438	-1	1	0.94137
179	3.9369	5	5	0	1	1	0	1.0743
180	3.9369	10	10	0	2.3438	1	1	1.0909
181	3.9369	10	10	999	1	-1	1	1.0743
182	3.9369	10	10	0	5.0313	1	1	1.0329
183	3.9369	5	5	999	2.3438	-1	1	1.1905
184	3.9369	5	5	999	2.3438	-1	1	1.1326
185	3.9369	5	5	0	1	1	0	1.7472
186	3.9369	10	10	0	5.0313	1	1	1.0076
187	3.9369	10	10	0	3.6875	-1	1	1.0326
188	3.9369	10	10	999	3.6875	-1	1	0.95802
189	3.9369	10	10	90	2.3438	1	1	0.9576
190	3.9369	10	10	0	1	-1	1	1.0826
191	3.9369	10	10	999	3.6875	1	1	0.89092
192	3.9369	10	10	999	6.375	1	0	0.89135
193	3.9369	10	10	999	5.0313	-1	1	0.8659
194	3.9369	10	10	90	1	1	1	0.97419
195	3.9369	10	10	90	6.375	1	1	1.0243
196	3.9369	5	5	90	3.6875	1	1	1.141
197	3.9369	5	5	999	6.375	-1	1	1.0488
198	3.9369	10	10	0	1	1	1	0.99096
199	3.9369	10	10	999	2.3438	-1	1	0.99088
200	3.9369	10	10	0	2.3438	1	1	0.85753
201	3.9369	10	10	90	2.3438	1	1	1.1905
202	3.9369	5	5	90	5.0313	-1	1	1.0243
203	3.9369	10	10	999	2.3438	-1	1	0.94132
204	3.9369	5	5	90	3.6875	-1	1	1.0074
205	3.9369	10	10	0	5.0313	-1	1	1.0405
206	3.9369	5	5	0	6.375	1	1	1.091
207	3.9369	10	10	0	6.375	-1	1	1.0159
208	3.9369	10	10	999	1	1	1	1.0576
209	3.9369	5	5	999	2.3438	-1	1	1.091
210	3.9369	10	10	0	3.6875	1	1	1.066
211	3.9369	10	10	90	2.3438	-1	1	0.9826
212	3.9369	10	10	999	2.3438	-1	1	1.0409
213	3.9369	10	10	999	2.3438	-1	1	0.8576
214	3.9369	5	5	999	2.3438	1	1	1.0572
215	3.9369	10	10	999	3.6875	1	1	0.91593
216	3.9369	5	5	999	5.0313	1	1	1.0072
217	3.9369	10	10	999	6.375	1	1	1.0657
218	3.9369	5	5	0	2.3438	-1	1	1.183
219	3.9369	5	5	999	2.3438	1	1	1.0576
220	3.9369	10	10	999	6.375	-1	1	0.94876
221	3.9369	5	5	90	2.3438	-1	0	1.1076
222	3.9369	5	5	90	3.6875	-1	1	0.92419
223	3.9369	10	10	0	5.0313	1	1	0.88305
224	3.9369	10	10	999	2.3438	-1	1	0.87425
225	3.9369	10	10	999	2.3438	-1	1	0.97428
226	3.9369	5	5	90	3.6875	-1	1	1.1743
227	3.9369	10	10	999	1	-1	1	0.89092
228	3.9369	10	10	999	5.0313	1	1	0.88255
229	3.9369	10	10	90	2.3438	-1	1	0.82422
230	3.9369	10	10	90	1	-1	1	1.041
231	3.9369	5	5	0	5.0313	-1	1	0.91629
232	3.9369	5	5	999	1	-1	1	1.0655
233	3.9369	10	10	90	5.0313	1	1	0.91593
234	3.9369	10	10	999	2.3438	1	1	1.016
235	3.9369	10	10	90	5.0313	1	1	0.98214
236	3.9369	10	10	0	1	-1	1	1.0493
237	3.9369	10	10	90	3.6875	1	1	0.94097
238	3.9369	10	10	999	5.0313	-1	1	0.93302
239	3.9369	10	10	90	5.0313	1	1	0.9497
240	3.9369	10	10	0	2.3438	-1	1	1.0326
241	3.9369	5	5	90	1	1	1	1.0993
242	3.9369	10	10	999	5.0313	-1	1	0.99095
243	3.9369	10	10	0	2.3438	-1	1	1.0155
244	3.9369	5	5	90	6.375	1	1	1.0076
245	3.9369	10	10	90	5.0313	1	1	0.99137
246	3.9369	10	10	0	3.6875	1	1	0.99088
247	3.9369	10	10	999	1	-1	1	0.97424
248	3.9369	10	10	90	2.3438	1	1	0.9159
249	3.9369	10	10	999	3.6875	1	1	0.93221
250	3.9369	5	5	999	6.375	1	1	0.93261
251	3.9369	10	10	90	5.0313	1	1	0.85759
252	3.9369	5	5	999	6.375	1	1	1.0076
253	3.9369	5	5	999	5.0313	-1	1	0.95713
254	3.9369	10	10	999	3.6875	-1	1	0.94927
255	3.9369	5	5	0	3.6875	1	1	1.091
256	3.9369	5	5	90	3.6875	1	1	0.98259
257	3.9369	10	10	0	1	1	1	0.89093
258	3.9369	5	5	90	2.3438	1	1	0.94927
259	3.9369	10	10	0	2.3438	1	1	0.99961
260	3.9369	10	10	90	2.3438	-1	1	0.89087
261	3.9369	5	5	999	2.3438	-1	1	0.93259
262	3.9369	10	10	0	5.0313	1	1	1.0076
263	3.9369	10	10	0	1	1	1	0.97426
264	3.9369	10	10	0	3.6875	-1	1	0.87469
265	3.9369	10	10	90	6.375	1	1	0.93259
266	3.9369	10	10	999	5.0313	-1	1	0.89047
267	3.9369	10	10	999	1	1	1	0.94089
268	3.9369	5	5	999	3.6875	1	1	1.0072
269	3.9369	5	5	999	6.375	-1	1	0.87429
270	3.9369	5	5	999	2.3438	-1	1	1.0242
271	3.9369	10	10	999	1	-1	1	0.88255
272	3.9369	5	5	0	6.375	1	0	1.083
273	3.9369	5	5	90	3.6875	1	1	1.0155
274	3.9369	10	10	0	5.0313	-1	1	0.92428
275	3.9369	10	10	0	6.375	-1	1	0.933
276	3.9369	10	10	0	5.0313	-1	1	0.91589
277	3.9369	5	5	90	1	-1	1	0.96637
278	3.9369	10	10	999	3.6875	1	0	0.89043
279	3.9369	5	5	0	5.0313	-1	1	0.94095
280	3.9369	5	5	999	6.375	-1	0	1.1576
281	3.9369	5	5	90	1	1	0	0.84088
282	3.9369	10	10	999	6.375	1	1	1.0576
283	3.9369	10	10	999	6.375	1	1	0.99048
284	3.9369	5	5	0	1	1	0	0.89091
285	3.9369	10	10	90	5.0313	1	1	0.91591
286	3.9369	5	5	90	5.0313	1	1	0.94927
287	3.9369	10	10	999	2.3438	1	1	0.87472
288	3.9369	10	10	90	5.0313	1	1	0.92384
289	3.9369	5	5	999	1	1	1	1.0576
290	3.9369	5	5	999	1	1	1	1.091
291	3.9369	5	5	90	1	-1	0	1.0159
292	3.9369	10	10	0	2.3438	1	1	0.91637
293	3.9369	5	5	999	3.6875	1	1	0.98217
294	3.9369	10	10	0	6.375	1	1	1.0826
295	3.9369	10	10	90	6.375	-1	1	1.0164
296	3.9369	10	10	0	5.0313	-1	1	0.96553
297	3.9369	5	5	0	6.375	-1	0	1.3243
298	3.9369	5	5	0	5.0313	1	0	0.94089
299	3.9369	5	5	999	5.0313	-1	1	0.99137
300	3.9369	5	5	90	3.6875	1	1	0.85714
301	3.9369	5	5	90	5.0313	1	1	0.90759
302	3.9369	5	5	90	5.0313	1	1	0.98216
303	3.9369	10	10	90	3.6875	1	1	0.87424
304	3.9369	10	10	0	2.3438	1	1	0.99925
305	3.9369	10	10	90	5.0313	1	1	0.8821
306	3.9369	10	10	0	3.6875	1	1	0.90754
307	3.9369	10	10	0	3.6875	1	1	0.94886
308	3.9369	5	5	0	5.0313	-1	1	1.0243
309	3.9369	10	10	90	3.6875	1	1	0.88256
310	3.9369	10	10	0	2.3438	-1	1	0.8988
311	3.9369	5	5	0	3.6875	1	1	1.0159
312	3.9369	10	10	90	1	1	1	0.94093
313	3.9369	10	10	0	2.3438	1	1	0.94978
314	3.9369	10	10	999	5.0313	1	1	1.0326
315	3.9369	5	5	90	2.3438	1	1	0.98216
316	3.9369	5	5	90	2.3438	1	1	0.95759
317	3.9369	10	10	90	2.3438	-1	1	0.94923
318	3.9369	10	10	0	2.3438	1	1	0.89051
319	3.9369	10	10	999	5.0313	1	1	0.94923
320	3.9369	10	10	0	6.375	-1	1	0.93217
321	3.9369	5	5	0	5.0313	-1	1	1.116
322	3.9369	5	5	0	6.375	1	1	0.94927
323	3.9369	10	10	90	1	-1	1	0.91549
324	3.9369	5	5	999	6.375	-1	1	0.94925
325	3.9369	5	5	0	1	-1	1	1.091
326	3.9369	5	5	999	6.375	1	1	1.0163
327	3.9369	5	5	90	2.3438	-1	1	1.1493
328	3.9369	5	5	999	6.375	1	1	0.84921
329	3.9369	10	10	90	6.375	1	1	0.89092
330	3.9369	5	5	999	6.375	1	1	0.98257
331	3.9369	5	5	0	2.3438	-1	1	0.94091
332	3.9369	5	5	0	1	-1	0	0.87424
333	3.9369	10	10	90	3.6875	-1	1	0.83258
334	3.9369	5	5	90	1	-1	1	0.99917
335	3.9369	10	10	0	5.0313	1	1	0.91589
336	3.9369	10	10	999	5.0313	-1	1	1.0155
337	3.9369	10	10	999	2.3438	-1	1	0.9326
338	3.9369	10	10	0	1	1	1	0.89885
339	3.9369	10	10	0	2.3438	-1	1	0.89066
340	3.9369	5	5	90	6.375	-1	1	0.92421
341	3.9369	5	5	999	2.3438	-1	1	0.89924
342	3.9369	5	5	0	2.3438	-1	1	1.0993
343	3.9369	5	5	999	5.0313	-1	1	0.98219
344	3.9369	5	5	999	1	-1	1	0.94092
345	3.9369	10	10	0	6.375	-1	1	0.84089
346	3.9369	10	10	999	1	1	1	1.0243
347	3.9369	10	10	999	6.375	-1	1	0.91633
348	3.9369	5	5	999	2.3438	1	1	1.0572
349	3.9369	10	10	999	6.375	1	0	0.84929
350	3.9369	5	5	90	2.3438	1	1	1.0321
351	3.9369	10	10	90	5.0313	1	1	0.89092
352	3.9369	5	5	999	1	1	0	1.6784
353	3.9369	5	5	999	1	1	0	0.90762
354	3.9369	10	10	0	1	-1	1	0.94927
355	3.9369	5	5	0	3.6875	1	0	1.0076
356	3.9369	10	10	90	1	-1	1	0.83255
357	3.9369	5	5	999	1	-1	1	0.95716
358	3.9369	5	5	0	2.3438	-1	1	0.88256
359	3.9369	10	10	0	5.0313	-1	1	0.82383
360	3.9369	5	5	90	1	1	0	1.0576
361	3.9369	10	10	0	6.375	-1	1	0.9326
362	3.9369	5	5	0	6.375	1	1	1.0748
363	3.9369	10	10	0	6.375	1	1	0.96596
364	3.9369	10	10	90	3.6875	1	1	0.95759
365	3.9369	10	10	90	6.375	-1	1	0.98303
366	3.9369	5	5	0	6.375	1	1	1.1076
367	3.9369	5	5	0	2.3438	1	0	1.3326
368	3.9369	5	5	999	6.375	-1	1	1.1076
369	3.9369	10	10	90	6.375	1	1	1.141
370	3.9369	10	10	90	1	-1	1	0.93258
371	3.9369	10	10	0	1	1	1	0.8913
372	3.9369	5	5	999	5.0313	-1	1	0.99884
373	3.9369	10	10	90	3.6875	1	1	1.0159
374	3.9369	5	5	0	3.6875	-1	1	0.8075
375	3.9369	5	5	0	1	1	1	1.0661
376	3.9369	5	5	999	2.3438	-1	1	1.0659
377	3.9369	10	10	0	6.375	1	1	0.96592
378	3.9369	5	5	0	2.3438	-1	1	1.0914
379	3.9369	10	10	0	5.0313	1	1	0.92423
380	3.9369	5	5	999	1	-1	1	1.5463
381	3.9369	10	10	90	3.6875	1	1	0.94089
382	3.9369	10	10	0	2.3438	1	1	0.90715
383	3.9369	5	5	90	6.375	-1	1	1.0742
384	3.9369	5	5	999	3.6875	1	1	0.93259
385	3.9369	5	5	999	3.6875	1	1	0.80803
386	3.9369	5	5	999	1	1	0	1.1159
387	3.9369	10	10	999	6.375	1	1	0.94049
388	3.9369	10	10	999	5.0313	-1	1	0.9409
389	3.9369	10	10	0	3.6875	-1	1	0.93214
390	3.9369	10	10	90	1	1	1	0.81595
391	3.9369	10	10	90	5.0313	-1	1	0.81548
392	3.9369	10	10	999	1	-1	1	0.94137
393	3.9369	10	10	90	6.375	1	0	0.85761
394	3.9369	5	5	999	5.0313	-1	1	0.92428
395	3.9369	5	5	90	1	1	1	1.0325
396	3.9369	5	5	90	1	1	1	1.1659
397	3.9369	10	10	0	5.0313	1	0	0.85764
398	3.9369	5	5	0	6.375	1	1	2.8949
399	3.9369	5	5	90	5.0313	-1	1	0.94928
400	3.9369	5	5	90	6.375	1	1	0.94096
401	3.9369	5	5	90	5.0313	-1	1	1.116
402	3.9369	5	5	90	1	-1	0	1.0238
403	3.9369	5	5	90	3.6875	-1	1	0.94929
404	3.9369	10	10	999	5.0313	1	1	0.8909
405	3.9369	10	10	0	6.375	1	1	0.94134
406	3.9369	10	10	999	2.3438	-1	1	0.82426
407	3.9369	5	5	90	6.375	-1	1	0.98253
408	3.9369	5	5	999	1	-1	1	1.0493
409	3.9369	10	10	90	2.3438	-1	1	0.91595
410	3.9369	5	5	999	6.375	-1	1	0.89086
411	3.9369	10	10	90	6.375	1	0	0.84923
412	3.9369	5	5	0	5.0313	-1	1	0.90802
413	3.9369	10	10	999	2.3438	1	1	0.97476
414	3.9369	5	5	90	5.0313	1	0	0.83251
415	3.9369	5	5	999	3.6875	-1	1	0.97469
416	3.9369	5	5	0	3.6875	1	1	0.8655
417	3.9369	10	10	90	5.0313	-1	1	0.84096
418	3.9369	5	5	90	5.0313	-1	1	1.0238
419	3.9369	5	5	999	6.375	1	1	0.88255
420	3.9369	5	5	0	3.6875	-1	0	0.99092
421	3.9369	5	5	0	6.375	-1	1	1.1081
422	3.9369	10	10	90	3.6875	1	1	0.84923
423	3.9369	5	5	0	5.0313	1	1	1.0242
424	3.9369	5	5	90	6.375	1	1	0.94093
425	3.9369	10	10	90	3.6875	1	1	0.94913
426	3.9369	5	5	0	1	1	0	0.93201
427	3.9369	10	10	90	3.6875	-1	1	0.81594
428	3.9369	5	5	999	1	1	1	1.141
429	3.9369	10	10	999	1	1	1	0.88217
430	3.9369	5	5	0	6.375	1	1	0.94098
431	3.9369	10	10	90	6.375	1	1	0.89046
432	3.9369	5	5	0	3.6875	-1	1	1.0409
433	3.9369	10	10	0	1	-1	1	0.96593
434	3.9369	10	10	999	5.0313	1	1	0.92426
435	3.9369	10	10	90	2.3438	1	0	0.86598
436	3.9369	5	5	0	3.6875	1	0	1.2826
437	3.9369	10	10	999	6.375	-1	1	1.041
438	3.9369	10	10	0	3.6875	1	1	0.91631
439	3.9369	5	5	999	3.6875	-1	1	0.90715
440	3.9369	10	10	90	6.375	-1	0	0.79089
441	3.9369	5	5	0	6.375	1	1	0.8659
442	3.9369	10	10	0	2.3438	1	1	0.91592
443	3.9369	5	5	0	1	-1	1	0.89968
444	3.9369	10	10	999	1	1	1	0.99051
445	3.9369	10	10	0	3.6875	1	1	0.94087
446	3.9369	5	5	0	5.0313	1	1	1.0488
447	3.9369	10	10	90	2.3438	1	1	0.89089
448	3.9369	5	5	90	5.0313	1	1	1.0414
449	3.9369	10	10	90	1	-1	1	0.95757
450	3.9369	5	5	999	5.0313	1	1	1.0243
451	3.9369	5	5	999	6.375	1	1	0.96637
452	3.9369	5	5	0	3.6875	-1	1	1.1155
453	3.9369	10	10	90	2.3438	-1	1	0.95761
454	3.9369	10	10	90	3.6875	1	1	0.91587
455	3.9369	5	5	90	1	1	0	1.2327
456	3.9369	10	10	90	1	1	1	0.88262
457	3.9369	5	5	90	6.375	-1	1	0.95761
458	3.9369	10	10	0	1	-1	1	0.94053
459	3.9369	10	10	90	6.375	1	1	0.89089
460	3.9369	10	10	999	3.6875	-1	1	0.93259
461	3.9369	5	5	90	2.3438	-1	1	1.0409
462	3.9369	10	10	999	6.375	-1	1	1.0076
463	3.9369	5	5	999	2.3438	-1	1	1.0655
464	3.9369	5	5	0	6.375	1	1	0.89928
465	3.9369	10	10	0	3.6875	-1	1	0.9664
466	3.9369	5	5	999	1	-1	1	1.2572
467	3.9369	5	5	90	1	1	0	0.92425
468	3.9369	10	10	999	1	1	1	1.0743
469	3.9369	10	10	999	3.6875	-1	1	0.99891
470	3.9369	10	10	0	1	-1	1	0.92423
471	3.9369	5	5	0	5.0313	1	1	0.9242
472	3.9369	5	5	90	6.375	-1	1	0.93257
473	3.9369	5	5	999	3.6875	1	1	0.95804
474	3.9369	5	5	90	6.375	-1	1	0.96548
475	3.9369	5	5	90	6.375	1	1	0.90758
476	3.9369	10	10	999	1	1	1	0.95759
477	3.9369	5	5	90	3.6875	-1	1	0.9659
478	3.9369	5	5	999	2.3438	1	1	0.98303
479	3.9369	10	10	999	5.0313	-1	1	0.83212
480	3.9369	5	5	0	6.375	-1	1	0.94095
481	3.9369	5	5	0	1	-1	1	0.99883
482	3.9369	10	10	0	2.3438	1	1	0.81597
483	3.9369	5	5	999	5.0313	1	1	0.99097
484	3.9369	5	5	0	2.3438	-1	0	0.77423
485	3.9369	5	5	999	3.6875	-1	1	0.97432
486	3.9369	10	10	0	3.6875	1	0	0.79923
487	3.9369	5	5	999	1	1	0	1.191
488	3.9369	10	10	0	5.0313	-1	1	0.96586
489	3.9369	5	5	90	3.6875	-1	1	0.98259
490	3.9369	5	5	90	2.3438	1	1	0.92423
491	3.9369	5	5	0	2.3438	-1	1	0.94049
492	3.9369	5	5	0	6.375	-1	0	0.89925
493	3.9369	10	10	90	5.0313	1	1	0.92424
494	3.9369	10	10	0	5.0313	1	1	1.0826
495	3.9369	5	5	0	5.0313	1	1	0.94092
496	3.9369	10	10	90	3.6875	1	1	1.1076
497	3.9369	10	10	999	6.375	1	1	0.97426
498	3.9369	5	5	0	5.0313	-1	1	1.041
499	3.9369	10	10	90	5.0313	-1	1	1.0826
500	3.9369	5	5	90	2.3438	-1	1	1.1247
501	3.9369	10	10	90	1	1	1	0.99924
502	3.9369	5	5	90	1	1	1	1.5873
503	3.9369	10	10	999	2.3438	-1	1	0.93259
504	3.9369	10	10	90	5.0313	1	1	0.91591
505	3.9369	5	5	0	2.3438	-1	1	1.0993
506	3.9369	5	5	90	5.0313	-1	1	0.99929
507	3.9369	5	5	90	1	-1	0	1.0159
508	3.9369	5	5	0	5.0313	1	1	0.92385
509	3.9369	10	10	0	6.375	1	1	0.9243
510	3.9369	10	10	999	3.6875	-1	1	0.8909
511	3.9369	5	5	0	2.3438	1	1	0.98306
512	3.9369	10	10	999	2.3438	-1	1	0.86636
513	3.9369	10	10	999	1	1	1	0.89089
514	3.9369	5	5	0	5.0313	1	0	1.1326
515	3.9369	5	5	999	1	-1	0	1.2993
516	3.9369	5	5	0	2.3438	1	0	0.87423
517	3.9369	10	10	0	1	1	1	0.8997
518	3.9369	5	5	0	1	1	0	1.083
519	3.9369	5	5	999	5.0313	1	1	0.93217
520	3.9369	10	10	999	3.6875	1	1	0.89923
521	3.9369	5	5	90	6.375	1	1	0.91551
522	3.9369	5	5	90	6.375	-1	1	1.0825
523	3.9369	10	10	999	5.0313	1	1	0.91589
524	3.9369	10	10	90	5.0313	-1	1	1.1164
525	3.9369	10	10	90	1	-1	1	0.94923
526	3.9369	10	10	90	3.6875	-1	1	0.99926
527	3.9369	5	5	90	2.3438	1	1	0.96635
528	3.9369	5	5	0	3.6875	1	1	0.95796
529	3.9369	5	5	90	3.6875	-1	1	0.89085
530	3.9369	5	5	999	5.0313	-1	1	0.89091
531	3.9369	10	10	999	5.0313	1	1	1.0576
532	3.9369	5	5	999	3.6875	1	1	0.93258
533	3.9369	5	5	999	6.375	-1	1	0.94092
534	3.9369	5	5	0	3.6875	1	1	0.92386
535	3.9369	5	5	0	3.6875	1	1	0.89089
536	3.9369	10	10	999	5.0313	-1	1	0.87376
537	3.9369	5	5	999	6.375	1	1	0.9326
538	3.9369	10	10	90	3.6875	1	1	0.91591
539	3.9369	5	5	0	6.375	1	1	0.89925
540	3.9369	5	5	999	3.6875	-1	1	0.91592
541	3.9369	10	10	0	1	1	1	0.87419
542	3.9369	10	10	0	2.3438	1	1	0.9159
543	3.9369	5	5	0	2.3438	-1	1	1.2822
544	3.9369	10	10	999	2.3438	-1	1	0.84084
545	3.9369	5	5	90	2.3438	1	1	0.99924
546	3.9369	10	10	90	2.3438	1	1	0.9155
547	3.9369	5	5	999	1	1	1	1.0159
548	3.9369	5	5	90	1	-1	1	0.97426
549	3.9369	5	5	90	3.6875	1	1	0.90802
550	3.9369	10	10	999	3.6875	1	1	0.91594
551	3.9369	5	5	999	5.0313	-1	1	0.94099
552	3.9369	5	5	999	5.0313	-1	0	0.9076
553	3.9369	5	5	0	1	1	1	0.89882
554	3.9369	5	5	90	3.6875	1	0	0.74918
555	3.9369	5	5	90	6.375	-1	1	1.0322
556	3.9369	10	10	999	6.375	-1	1	0.94093
557	3.9369	5	5	90	1	1	1	1.316
558	3.9369	5	5	0	6.375	1	1	0.81587
559	3.9369	5	5	90	1	1	1	0.96592
560	3.9369	5	5	90	2.3438	1	0	0.89927
561	3.9369	5	5	0	5.0313	-1	1	0.78217
562	3.9369	10	10	90	2.3438	-1	1	0.75754
563	3.9369	5	5	0	1	-1	1	0.99927
564	3.9369	10	10	90	6.375	-1	1	0.82424
565	3.9369	5	5	0	2.3438	-1	1	0.90714
566	3.9369	5	5	999	2.3438	-1	1	0.89093
567	3.9369	5	5	90	3.6875	1	1	0.97382
568	3.9369	10	10	0	3.6875	-1	1	0.87427
569	3.9369	5	5	999	5.0313	-1	1	0.87426
570	3.9369	5	5	90	6.375	-1	1	0.89929
571	3.9369	10	10	90	6.375	1	1	0.8326
572	3.9369	5	5	90	6.375	1	1	0.90762
573	3.9369	10	10	999	1	1	1	0.89931
574	3.9369	5	5	90	2.3438	1	1	0.90712
575	3.9369	10	10	90	6.375	-1	1	0.87428
576	3.9369	10	10	0	2.3438	1	1	0.79879
577	3.9369	10	10	0	3.6875	1	1	0.79923
578	3.9369	5	5	90	6.375	-1	1	0.89882
579	3.9369	5	5	90	2.3438	1	0	0.99923
580	3.9369	10	10	999	2.3438	-1	1	0.89092
581	3.9369	5	5	90	2.3438	1	1	0.92469
582	3.9369	10	10	0	3.6875	1	1	0.966
583	3.9369	5	5	90	6.375	1	1	0.92424
584	3.9369	10	10	0	1	1	1	0.88254
585	3.9369	10	10	0	6.375	1	1	0.82382
586	3.9369	5	5	999	2.3438	1	1	1.0242
587	3.9369	5	5	0	5.0313	1	1	0.83256
588	3.9369	5	5	0	3.6875	-1	1	0.84135
589	3.9369	10	10	0	3.6875	1	1	0.82421
590	3.9369	10	10	90	1	1	1	0.83254
591	3.9369	5	5	90	2.3438	-1	0	0.91597
592	3.9369	5	5	999	3.6875	1	1	0.91589
593	3.9369	5	5	90	5.0313	-1	1	1.0163
594	3.9369	5	5	90	5.0313	-1	1	0.89045
595	3.9369	5	5	999	2.3438	1	1	0.89928
596	3.9369	10	10	90	6.375	-1	1	0.89878
597	3.9369	10	10	90	6.375	1	1	0.99092
598	3.9369	10	10	0	6.375	1	1	0.87471
599	3.9369	10	10	90	5.0313	-1	1	0.86591
600	3.9369	5	5	999	6.375	1	1	0.9326
