# Supplementary material for: Temporal Integration of Motion Streaks in Migraine
Source: Vision (Basel). 2018 Jul 13;2(3):27. doi: 10.3390/vision2030027 (PMC6836222; doi:10.3390/vision2030027)
Supplement: Supplementary file 1 [file vision-02-00027-s001.zip › supplementary information/results/resultsObs7/allResponsesObs7.txt]

1	3.9369	5	5	0	3.6875	1	1	1.3549
2	3.9369	5	5	0	6.375	-1	1	1.2086
3	3.9369	5	5	0	5.0313	1	1	1.0174
4	3.9369	10	10	90	3.6875	1	1	0.97425
5	3.9369	10	10	999	1	-1	1	1.0576
6	3.9369	10	10	999	1	-1	1	0.89088
7	3.9369	5	5	90	3.6875	1	1	0.91637
8	3.9369	10	10	90	5.0313	1	1	0.85803
9	3.9369	10	10	999	5.0313	-1	1	0.84926
10	3.9369	5	5	0	3.6875	1	1	0.91595
11	3.9369	10	10	0	6.375	-1	1	0.81596
12	3.9369	5	5	90	2.3438	-1	0	5.4248
13	3.9369	5	5	0	1	-1	0	2.3562
14	3.9369	5	5	90	3.6875	-1	1	1.1655
15	3.9369	5	5	0	6.375	1	1	1.058
16	3.9369	5	5	0	6.375	1	1	0.97429
17	3.9369	10	10	0	3.6875	-1	1	1.1076
18	3.9369	10	10	90	3.6875	1	1	0.89922
19	3.9369	10	10	90	3.6875	-1	1	0.88215
20	3.9369	10	10	0	6.375	1	1	1.0159
21	3.9369	5	5	999	1	1	0	1.5069
22	3.9369	5	5	90	5.0313	-1	1	1.066
23	3.9369	10	10	999	1	1	1	0.87381
24	3.9369	10	10	999	1	-1	1	0.85752
25	3.9369	5	5	90	6.375	-1	1	0.98215
26	3.9369	5	5	0	2.3438	-1	0	1.1076
27	3.9369	5	5	90	3.6875	1	1	0.96634
28	3.9369	5	5	0	1	-1	1	1.7652
29	3.9369	10	10	0	2.3438	1	1	0.941
30	3.9369	5	5	0	5.0313	1	0	1.5471
31	3.9369	5	5	0	3.6875	-1	1	0.97441
32	3.9369	10	10	999	3.6875	1	1	0.95717
33	3.9369	10	10	0	1	1	1	0.80761
34	3.9369	10	10	999	3.6875	1	1	0.85718
35	3.9369	5	5	999	1	1	0	1.066
36	3.9369	5	5	90	5.0313	-1	1	0.97427
37	3.9369	5	5	90	6.375	-1	1	1.133
38	3.9369	10	10	999	1	1	1	0.86589
39	3.9369	5	5	90	2.3438	-1	1	1.0326
40	3.9369	10	10	0	3.6875	-1	1	1.0659
41	3.9369	5	5	90	6.375	1	1	0.87468
42	3.9369	5	5	0	5.0313	1	1	1.3906
43	3.9369	5	5	90	2.3438	-1	1	1.1493
44	3.9369	5	5	0	1	1	1	1.7674
45	3.9369	10	10	0	1	1	1	0.93256
46	3.9369	5	5	0	3.6875	-1	1	1.0409
47	3.9369	10	10	90	5.0313	-1	1	0.94916
48	3.9369	5	5	0	5.0313	1	1	1.116
49	3.9369	10	10	0	2.3438	-1	1	0.95764
50	3.9369	5	5	0	2.3438	1	1	1.0909
51	3.9369	5	5	999	6.375	1	0	0.94922
52	3.9369	10	10	999	6.375	1	1	0.85719
53	3.9369	10	10	999	5.0313	1	1	0.86589
54	3.9369	5	5	90	5.0313	-1	1	0.87383
55	3.9369	5	5	999	2.3438	1	1	2.7445
56	3.9369	5	5	90	1	1	1	1.8873
57	3.9369	10	10	999	1	-1	1	0.9326
58	3.9369	10	10	0	2.3438	1	1	0.8154
59	3.9369	10	10	999	5.0313	-1	1	0.85758
60	3.9369	5	5	0	1	-1	0	0.82426
61	3.9369	10	10	90	2.3438	1	1	0.85805
62	3.9369	5	5	0	2.3438	-1	0	1.7404
63	3.9369	5	5	90	2.3438	1	1	0.96599
64	3.9369	5	5	90	6.375	1	1	0.93259
65	3.9369	10	10	90	1	-1	1	0.93256
66	3.9369	5	5	0	6.375	1	1	0.9414
67	3.9369	10	10	0	5.0313	-1	1	0.91635
68	3.9369	5	5	999	6.375	1	1	0.90758
69	3.9369	10	10	90	5.0313	1	1	0.9159
70	3.9369	10	10	999	5.0313	-1	1	0.90765
71	3.9369	10	10	0	3.6875	1	1	1.1989
72	3.9369	10	10	999	1	1	1	0.90763
73	3.9369	5	5	90	3.6875	-1	1	0.92428
74	3.9369	5	5	999	2.3438	-1	1	0.97385
75	3.9369	5	5	999	5.0313	-1	1	1.0076
76	3.9369	10	10	90	5.0313	-1	1	0.89046
77	3.9369	5	5	999	2.3438	1	1	0.9576
78	3.9369	5	5	999	1	-1	0	1.48
79	3.9369	5	5	999	3.6875	-1	1	0.9576
80	3.9369	10	10	90	6.375	1	1	1.0827
81	3.9369	5	5	90	1	-1	0	1.9007
82	3.9369	5	5	0	6.375	1	1	1.0073
83	3.9369	5	5	0	3.6875	1	1	0.89927
84	3.9369	5	5	999	3.6875	1	1	0.93305
85	3.9369	10	10	90	1	-1	1	0.94926
86	3.9369	10	10	90	3.6875	-1	1	0.89927
87	3.9369	5	5	90	5.0313	-1	1	0.89091
88	3.9369	10	10	999	3.6875	-1	1	0.89094
89	3.9369	10	10	0	5.0313	1	1	0.83254
90	3.9369	10	10	90	2.3438	-1	1	0.86639
91	3.9369	5	5	90	2.3438	1	1	0.95756
92	3.9369	10	10	90	5.0313	1	1	0.84921
93	3.9369	5	5	999	1	1	0	1.6832
94	3.9369	5	5	0	1	-1	0	1.6526
95	3.9369	10	10	999	5.0313	-1	1	0.93301
96	3.9369	5	5	999	6.375	-1	1	0.94092
97	3.9369	5	5	999	1	1	0	2.1835
98	3.9369	5	5	90	1	-1	1	2.5008
99	3.9369	10	10	999	6.375	1	1	0.87422
100	3.9369	5	5	999	3.6875	1	1	0.91589
101	3.9369	10	10	999	6.375	1	1	0.85714
102	3.9369	5	5	999	3.6875	-1	1	0.93258
103	3.9369	5	5	90	5.0313	1	1	1.0738
104	3.9369	5	5	0	6.375	-1	1	1.116
105	3.9369	10	10	0	2.3438	1	1	0.89972
106	3.9369	5	5	999	6.375	-1	1	0.89877
107	3.9369	5	5	0	3.6875	-1	1	1.0326
108	3.9369	10	10	999	2.3438	1	1	0.85756
109	3.9369	5	5	90	2.3438	-1	1	0.84969
110	3.9369	10	10	999	6.375	1	1	0.86586
111	3.9369	5	5	90	5.0313	1	1	0.91592
112	3.9369	10	10	90	5.0313	-1	1	1.108
113	3.9369	5	5	0	1	-1	0	1.4329
114	3.9369	5	5	999	2.3438	1	1	0.92427
115	3.9369	10	10	0	6.375	1	1	0.84137
116	3.9369	10	10	999	6.375	-1	1	0.84092
117	3.9369	5	5	90	6.375	-1	0	0.91593
118	3.9369	10	10	90	1	-1	1	0.87425
119	3.9369	10	10	0	5.0313	-1	1	0.90803
120	3.9369	10	10	0	5.0313	1	1	0.81588
121	3.9369	10	10	0	1	-1	1	0.84924
122	3.9369	10	10	999	3.6875	1	1	0.93255
123	3.9369	10	10	999	1	-1	1	0.85762
124	3.9369	10	10	999	1	-1	1	0.89095
125	3.9369	5	5	0	5.0313	1	1	0.89088
126	3.9369	10	10	90	6.375	1	1	0.85805
127	3.9369	10	10	90	3.6875	-1	1	0.87423
128	3.9369	5	5	999	2.3438	1	1	0.93259
129	3.9369	10	10	90	3.6875	1	1	0.89045
130	3.9369	10	10	999	1	-1	1	0.9743
131	3.9369	10	10	999	3.6875	-1	0	0.99088
132	3.9369	5	5	999	5.0313	1	1	0.95762
133	3.9369	10	10	0	6.375	1	1	0.84088
134	3.9369	10	10	90	1	1	1	0.89139
135	3.9369	5	5	999	2.3438	-1	1	0.94089
136	3.9369	10	10	90	6.375	1	1	0.82425
137	3.9369	5	5	999	2.3438	-1	1	0.89095
138	3.9369	5	5	0	6.375	-1	0	0.97429
139	3.9369	5	5	999	1	-1	1	1.0577
140	3.9369	10	10	90	6.375	1	1	0.89048
141	3.9369	5	5	90	6.375	-1	1	0.95802
142	3.9369	5	5	90	6.375	1	1	0.86593
143	3.9369	10	10	0	3.6875	-1	1	0.83255
144	3.9369	10	10	0	2.3438	-1	1	0.98254
145	3.9369	5	5	90	2.3438	-1	1	0.99096
146	3.9369	10	10	0	3.6875	-1	1	0.87424
147	3.9369	10	10	90	3.6875	-1	1	0.89089
148	3.9369	5	5	90	2.3438	-1	1	1.0493
149	3.9369	5	5	0	1	-1	1	1.0076
150	3.9369	10	10	90	2.3438	1	1	0.86591
151	3.9369	5	5	90	2.3438	-1	1	0.89969
152	3.9369	5	5	0	3.6875	1	1	0.90799
153	3.9369	5	5	90	3.6875	-1	1	0.97426
154	3.9369	10	10	0	2.3438	-1	1	0.9076
155	3.9369	10	10	90	5.0313	-1	1	0.93258
156	3.9369	5	5	999	1	1	1	1.366
157	3.9369	5	5	0	2.3438	-1	1	0.9826
158	3.9369	5	5	999	3.6875	-1	1	1.0997
159	3.9369	5	5	0	5.0313	1	1	0.8826
160	3.9369	5	5	999	2.3438	-1	1	0.99096
161	3.9369	10	10	999	2.3438	-1	1	0.90713
162	3.9369	5	5	0	6.375	-1	0	0.82423
163	3.9369	5	5	999	2.3438	-1	1	1.0738
164	3.9369	10	10	999	6.375	1	1	0.88259
165	3.9369	10	10	999	3.6875	1	1	0.94093
166	3.9369	10	10	999	2.3438	1	1	0.99085
167	3.9369	5	5	90	5.0313	-1	1	0.97426
168	3.9369	10	10	999	1	-1	1	1.0909
169	3.9369	5	5	999	6.375	1	1	0.88257
170	3.9369	10	10	999	6.375	-1	1	1.0326
171	3.9369	5	5	0	3.6875	-1	1	1.8817
172	3.9369	5	5	0	6.375	1	1	1.1076
173	3.9369	10	10	999	1	1	1	0.9988
174	3.9369	5	5	999	6.375	-1	1	1.0409
175	3.9369	10	10	90	5.0313	-1	1	1.0326
176	3.9369	5	5	0	3.6875	1	1	1.5982
177	3.9369	10	10	0	2.3438	1	1	0.99927
178	3.9369	5	5	0	5.0313	-1	1	1.1826
179	3.9369	10	10	0	5.0313	-1	1	1.0493
180	3.9369	10	10	0	2.3438	1	1	0.91634
181	3.9369	10	10	0	6.375	1	1	0.8576
182	3.9369	10	10	90	3.6875	-1	1	0.88304
183	3.9369	10	10	90	5.0313	1	1	0.81593
184	3.9369	10	10	90	1	1	0	0.89089
185	3.9369	10	10	0	6.375	-1	1	0.9247
186	3.9369	10	10	0	2.3438	-1	1	0.98222
187	3.9369	10	10	90	3.6875	1	1	0.91592
188	3.9369	10	10	90	3.6875	-1	1	0.87382
189	3.9369	10	10	90	5.0313	-1	1	0.95755
190	3.9369	10	10	0	3.6875	1	1	0.86594
191	3.9369	10	10	999	3.6875	1	1	0.89924
192	3.9369	10	10	999	2.3438	-1	1	0.9076
193	3.9369	10	10	0	5.0313	-1	1	0.91591
194	3.9369	10	10	999	5.0313	1	1	0.86595
195	3.9369	5	5	90	6.375	-1	1	0.85718
196	3.9369	5	5	999	5.0313	1	1	0.90762
197	3.9369	5	5	999	6.375	1	1	0.99051
198	3.9369	10	10	0	6.375	-1	1	0.87423
199	3.9369	10	10	90	1	-1	0	1.0405
200	3.9369	5	5	999	2.3438	1	1	0.97423
201	3.9369	10	10	90	6.375	-1	1	0.88302
202	3.9369	10	10	999	3.6875	-1	1	0.91593
203	3.9369	10	10	0	3.6875	1	1	0.89137
204	3.9369	5	5	999	5.0313	1	1	0.93217
205	3.9369	5	5	999	1	-1	1	1.3855
206	3.9369	5	5	999	1	-1	0	1.4899
207	3.9369	10	10	999	1	-1	1	0.94089
208	3.9369	10	10	999	2.3438	1	1	1.0655
209	3.9369	5	5	0	1	1	0	1.8035
210	3.9369	5	5	999	2.3438	1	1	0.9076
211	3.9369	5	5	999	3.6875	-1	1	1.0247
212	3.9369	5	5	90	6.375	-1	1	0.91591
213	3.9369	10	10	0	2.3438	-1	1	0.91592
214	3.9369	5	5	0	3.6875	-1	0	1.3326
215	3.9369	5	5	0	6.375	-1	1	0.96589
216	3.9369	5	5	0	2.3438	-1	0	1.7771
217	3.9369	5	5	90	6.375	-1	1	0.91589
218	3.9369	5	5	999	1	-1	1	1.0576
219	3.9369	5	5	0	6.375	1	1	1.016
220	3.9369	10	10	0	6.375	-1	1	0.8992
221	3.9369	5	5	0	2.3438	1	1	0.96549
222	3.9369	5	5	0	1	-1	1	1.432
223	3.9369	10	10	999	3.6875	1	1	0.89099
224	3.9369	5	5	999	3.6875	-1	1	0.94924
225	3.9369	10	10	999	5.0313	1	1	0.88256
226	3.9369	10	10	0	3.6875	-1	1	0.86631
227	3.9369	5	5	0	5.0313	-1	1	0.89091
228	3.9369	10	10	999	2.3438	-1	1	0.93303
229	3.9369	10	10	999	6.375	-1	1	0.93262
230	3.9369	5	5	0	2.3438	1	0	1.423
231	3.9369	10	10	90	6.375	1	1	0.94089
232	3.9369	5	5	0	1	1	0	1.6108
233	3.9369	10	10	0	5.0313	-1	1	0.9659
234	3.9369	5	5	90	6.375	-1	1	0.95758
235	3.9369	10	10	90	5.0313	-1	1	0.84918
236	3.9369	5	5	999	3.6875	1	1	1.0159
237	3.9369	5	5	999	5.0313	1	1	0.90759
238	3.9369	5	5	90	1	-1	1	1.008
239	3.9369	5	5	999	5.0313	1	1	0.8655
240	3.9369	10	10	0	1	1	1	0.90759
241	3.9369	5	5	999	6.375	-1	1	0.90716
242	3.9369	5	5	999	3.6875	-1	1	0.99094
243	3.9369	10	10	999	2.3438	1	1	0.81551
244	3.9369	5	5	999	1	1	0	1.1493
245	3.9369	10	10	0	1	1	1	0.90759
246	3.9369	10	10	999	6.375	-1	1	0.92469
247	3.9369	5	5	999	3.6875	-1	1	0.88306
248	3.9369	10	10	999	5.0313	1	1	0.83215
249	3.9369	5	5	0	2.3438	-1	1	0.99093
250	3.9369	10	10	0	1	-1	1	0.91546
251	3.9369	5	5	999	5.0313	-1	1	0.99926
252	3.9369	5	5	999	5.0313	-1	1	0.88216
253	3.9369	5	5	999	2.3438	1	1	0.93258
254	3.9369	5	5	0	5.0313	1	1	1.2493
255	3.9369	10	10	0	6.375	1	1	1.058
256	3.9369	5	5	90	1	-1	1	1.6982
257	3.9369	5	5	0	6.375	-1	1	1.8833
258	3.9369	10	10	90	2.3438	-1	1	0.89927
259	3.9369	5	5	999	1	-1	1	2.2654
260	3.9369	5	5	0	3.6875	1	1	0.91594
261	3.9369	5	5	999	3.6875	-1	1	0.94927
262	3.9369	10	10	999	3.6875	-1	1	1.0742
263	3.9369	5	5	0	6.375	1	1	1.0155
264	3.9369	5	5	0	1	1	1	1.266
265	3.9369	10	10	999	6.375	1	1	0.93261
266	3.9369	10	10	999	3.6875	1	1	0.89047
267	3.9369	10	10	999	3.6875	-1	1	1.0326
268	3.9369	10	10	90	2.3438	-1	1	0.89091
269	3.9369	5	5	999	3.6875	1	1	1.0664
270	3.9369	5	5	0	2.3438	-1	1	0.96634
271	3.9369	5	5	90	6.375	-1	1	0.91584
272	3.9369	5	5	999	1	-1	1	1.5504
273	3.9369	5	5	999	1	1	1	2.0963
274	3.9369	10	10	0	5.0313	1	1	0.93261
275	3.9369	5	5	999	1	-1	1	1.0822
276	3.9369	10	10	0	3.6875	1	1	0.86591
277	3.9369	10	10	90	1	1	1	0.84967
278	3.9369	5	5	999	5.0313	1	1	0.84927
279	3.9369	10	10	999	5.0313	-1	1	0.84923
280	3.9369	5	5	90	1	-1	1	1.141
281	3.9369	10	10	999	1	1	1	0.84093
282	3.9369	10	10	999	2.3438	1	1	1.0072
283	3.9369	5	5	90	6.375	-1	1	0.89923
284	3.9369	5	5	0	3.6875	-1	1	2.5658
285	3.9369	5	5	0	5.0313	1	1	0.93254
286	3.9369	10	10	999	2.3438	1	1	0.86548
287	3.9369	5	5	999	1	1	0	1.2743
288	3.9369	10	10	90	6.375	1	1	0.8409
289	3.9369	10	10	90	5.0313	-1	1	0.84929
290	3.9369	10	10	999	3.6875	-1	1	0.94971
291	3.9369	5	5	90	2.3438	1	1	0.79046
292	3.9369	10	10	90	2.3438	-1	1	0.80755
293	3.9369	10	10	0	1	1	1	0.84926
294	3.9369	10	10	0	1	-1	1	0.78257
295	3.9369	5	5	90	5.0313	1	1	1.1076
296	3.9369	10	10	90	6.375	-1	1	0.81594
297	3.9369	5	5	0	1	1	1	1.1577
298	3.9369	10	10	999	6.375	1	1	0.85713
299	3.9369	10	10	90	2.3438	-1	1	0.84089
300	3.9369	5	5	90	3.6875	-1	1	0.91587
301	3.9369	5	5	90	3.6875	1	1	1.0159
302	3.9369	10	10	0	5.0313	1	1	0.91577
303	3.9369	10	10	90	1	-1	1	0.91598
304	3.9369	5	5	90	1	1	0	0.96592
305	3.9369	5	5	90	6.375	-1	1	0.93218
306	3.9369	10	10	999	5.0313	1	1	0.84921
307	3.9369	5	5	999	5.0313	1	1	0.88261
308	3.9369	5	5	90	5.0313	1	1	0.88256
309	3.9369	5	5	90	6.375	1	1	0.92385
310	3.9369	10	10	999	5.0313	1	1	0.90755
311	3.9369	5	5	999	6.375	1	1	0.90759
312	3.9369	10	10	999	3.6875	-1	1	0.85759
313	3.9369	10	10	90	3.6875	-1	0	0.74044
314	3.9369	5	5	90	6.375	1	1	0.88261
315	3.9369	10	10	999	2.3438	1	1	0.85716
316	3.9369	10	10	999	3.6875	-1	1	0.89089
317	3.9369	5	5	999	2.3438	-1	1	0.92427
318	3.9369	10	10	999	5.0313	-1	1	0.88253
319	3.9369	5	5	0	6.375	1	1	0.90712
320	3.9369	10	10	999	3.6875	-1	1	0.84089
321	3.9369	10	10	0	5.0313	-1	1	0.89876
322	3.9369	10	10	0	5.0313	-1	1	0.87426
323	3.9369	10	10	999	2.3438	-1	1	0.97425
324	3.9369	5	5	999	5.0313	-1	1	0.86589
325	3.9369	5	5	999	3.6875	-1	1	0.99927
326	3.9369	5	5	999	6.375	1	1	0.87425
327	3.9369	5	5	999	3.6875	-1	1	0.94095
328	3.9369	10	10	0	6.375	1	1	0.81589
329	3.9369	5	5	0	6.375	1	1	0.88259
330	3.9369	10	10	0	3.6875	-1	1	0.84091
331	3.9369	5	5	999	5.0313	1	1	0.88253
332	3.9369	5	5	0	5.0313	-1	0	1.4465
333	3.9369	10	10	999	1	-1	1	0.95758
334	3.9369	10	10	0	6.375	-1	0	0.78238
335	3.9369	5	5	90	3.6875	-1	1	0.9905
336	3.9369	5	5	0	2.3438	1	1	2.0693
337	3.9369	5	5	90	2.3438	1	1	1.2243
338	3.9369	5	5	999	1	-1	1	1.5173
339	3.9369	10	10	999	1	-1	1	1.0659
340	3.9369	10	10	0	1	1	1	0.90712
341	3.9369	10	10	0	2.3438	-1	1	0.89921
342	3.9369	10	10	90	5.0313	-1	1	0.88252
343	3.9369	10	10	0	3.6875	1	1	0.83259
344	3.9369	10	10	0	1	1	1	1.0326
345	3.9369	5	5	90	3.6875	-1	1	0.94093
346	3.9369	10	10	0	1	-1	1	0.8992
347	3.9369	5	5	90	1	1	1	1.366
348	3.9369	5	5	90	6.375	-1	1	0.90753
349	3.9369	10	10	90	3.6875	-1	1	0.84927
350	3.9369	5	5	0	1	-1	1	1.9576
351	3.9369	10	10	90	2.3438	-1	1	0.9243
352	3.9369	5	5	90	3.6875	-1	1	1.1247
353	3.9369	10	10	90	3.6875	1	1	0.84091
354	3.9369	10	10	90	1	-1	1	0.81636
355	3.9369	10	10	999	5.0313	1	1	0.79924
356	3.9369	5	5	90	1	-1	1	0.93258
357	3.9369	5	5	0	2.3438	1	1	0.86588
358	3.9369	5	5	999	5.0313	-1	1	0.87385
359	3.9369	5	5	90	3.6875	-1	1	0.94094
360	3.9369	10	10	999	2.3438	1	1	0.83257
361	3.9369	5	5	90	2.3438	-1	1	1.0159
362	3.9369	5	5	0	1	-1	1	1.1414
363	3.9369	5	5	90	5.0313	1	1	0.88212
364	3.9369	10	10	90	2.3438	-1	1	0.86593
365	3.9369	5	5	90	5.0313	1	1	0.8988
366	3.9369	5	5	0	3.6875	1	0	1.1409
367	3.9369	10	10	999	3.6875	-1	1	0.83299
368	3.9369	10	10	999	5.0313	-1	1	0.83258
369	3.9369	5	5	0	3.6875	-1	1	0.99933
370	3.9369	10	10	90	3.6875	1	1	0.8488
371	3.9369	10	10	0	2.3438	1	1	0.90745
372	3.9369	10	10	0	6.375	-1	1	0.94922
373	3.9369	10	10	90	5.0313	1	1	0.86584
374	3.9369	10	10	90	6.375	1	1	0.87424
375	3.9369	5	5	0	2.3438	-1	1	0.8909
376	3.9369	10	10	90	6.375	-1	1	0.91634
377	3.9369	5	5	90	5.0313	1	1	0.88213
378	3.9369	5	5	0	5.0313	1	1	1.0326
379	3.9369	5	5	90	2.3438	-1	1	0.92426
380	3.9369	10	10	90	2.3438	-1	0	0.85806
381	3.9369	5	5	90	5.0313	-1	1	0.97427
382	3.9369	10	10	0	3.6875	1	1	0.86553
383	3.9369	5	5	999	3.6875	-1	1	0.89094
384	3.9369	5	5	999	2.3438	1	1	0.89051
385	3.9369	5	5	90	1	1	0	0.90757
386	3.9369	5	5	0	5.0313	-1	1	1.0159
387	3.9369	10	10	90	5.0313	1	1	0.90761
388	3.9369	5	5	999	2.3438	1	1	1.0831
389	3.9369	5	5	90	1	1	1	1.0155
390	3.9369	10	10	0	1	1	1	0.90755
391	3.9369	5	5	0	3.6875	1	0	0.95805
392	3.9369	5	5	999	5.0313	-1	1	0.94882
393	3.9369	10	10	90	6.375	1	1	0.8909
394	3.9369	10	10	90	2.3438	1	1	1.1159
395	3.9369	5	5	0	3.6875	1	1	1.0988
396	3.9369	5	5	0	2.3438	-1	1	0.96589
397	3.9369	10	10	0	5.0313	1	1	1.0242
398	3.9369	10	10	999	5.0313	1	1	0.90715
399	3.9369	5	5	90	3.6875	1	1	0.99091
400	3.9369	5	5	0	5.0313	1	1	0.92426
401	3.9369	5	5	90	1	1	0	1.4532
402	3.9369	10	10	90	2.3438	-1	1	0.99926
403	3.9369	5	5	0	2.3438	-1	0	1.5489
404	3.9369	10	10	999	6.375	1	1	1.0576
405	3.9369	5	5	0	2.3438	1	0	1.2493
406	3.9369	10	10	90	2.3438	-1	1	0.93304
407	3.9369	10	10	999	5.0313	1	1	0.85713
408	3.9369	5	5	999	6.375	1	1	0.92426
409	3.9369	5	5	999	3.6875	-1	1	0.94089
410	3.9369	5	5	90	1	1	1	0.90752
411	3.9369	10	10	90	6.375	-1	1	0.87418
412	3.9369	5	5	999	1	1	1	1.6014
413	3.9369	10	10	999	6.375	1	1	0.86637
414	3.9369	5	5	0	1	1	0	1.1739
415	3.9369	10	10	90	5.0313	-1	1	0.8826
416	3.9369	5	5	0	1	-1	0	1.3862
417	3.9369	10	10	90	6.375	1	1	0.84925
418	3.9369	5	5	999	3.6875	-1	1	0.96639
419	3.9369	10	10	90	5.0313	1	1	0.93214
420	3.9369	5	5	90	3.6875	1	1	0.9576
421	3.9369	10	10	0	5.0313	1	1	0.90759
422	3.9369	10	10	90	3.6875	-1	1	0.84969
423	3.9369	10	10	999	6.375	1	1	0.82421
424	3.9369	10	10	999	2.3438	-1	1	0.95758
425	3.9369	10	10	0	2.3438	-1	0	0.79921
426	3.9369	5	5	90	3.6875	-1	1	0.91628
427	3.9369	5	5	90	1	1	1	1.8575
428	3.9369	5	5	90	2.3438	1	1	1.0576
429	3.9369	10	10	0	5.0313	-1	1	0.8409
430	3.9369	5	5	0	3.6875	1	0	1.5049
431	3.9369	5	5	90	3.6875	-1	1	1.0242
432	3.9369	10	10	0	6.375	1	1	0.9238
433	3.9369	5	5	999	3.6875	-1	1	0.99935
434	3.9369	10	10	999	5.0313	-1	1	0.99097
435	3.9369	5	5	999	1	1	1	1.3076
436	3.9369	5	5	999	5.0313	1	1	0.95762
437	3.9369	5	5	90	2.3438	1	0	2.442
438	3.9369	10	10	0	5.0313	-1	1	0.90759
439	3.9369	5	5	90	3.6875	1	1	0.91543
440	3.9369	10	10	999	2.3438	-1	1	0.92432
441	3.9369	5	5	90	3.6875	1	1	0.89053
442	3.9369	5	5	90	5.0313	1	1	1.016
443	3.9369	5	5	90	1	-1	1	1.1743
444	3.9369	10	10	999	2.3438	-1	1	0.89964
445	3.9369	5	5	0	2.3438	1	1	0.91596
446	3.9369	10	10	0	3.6875	-1	1	0.96588
447	3.9369	10	10	0	2.3438	1	1	0.80754
448	3.9369	5	5	0	5.0313	-1	1	1.874
449	3.9369	10	10	0	3.6875	-1	1	0.91593
450	3.9369	10	10	0	1	-1	1	0.90749
451	3.9369	5	5	999	3.6875	-1	1	0.99043
452	3.9369	10	10	0	6.375	-1	1	0.88255
453	3.9369	10	10	0	6.375	-1	1	0.89092
454	3.9369	10	10	999	3.6875	1	1	0.83259
455	3.9369	5	5	90	5.0313	-1	1	0.89091
456	3.9369	10	10	90	1	-1	1	0.89091
457	3.9369	10	10	999	2.3438	-1	1	0.93262
458	3.9369	5	5	999	6.375	1	1	0.8826
459	3.9369	5	5	0	2.3438	-1	1	1.0913
460	3.9369	10	10	90	1	1	1	0.85716
461	3.9369	5	5	0	6.375	1	1	0.91634
462	3.9369	10	10	90	3.6875	1	1	0.87425
463	3.9369	10	10	90	1	1	1	0.90754
464	3.9369	10	10	90	5.0313	-1	1	0.8742
465	3.9369	5	5	999	5.0313	-1	1	0.94884
466	3.9369	10	10	90	1	1	1	0.83257
467	3.9369	10	10	90	1	1	1	0.92374
468	3.9369	10	10	90	6.375	1	1	0.88256
469	3.9369	10	10	0	6.375	1	1	0.87426
470	3.9369	10	10	90	3.6875	1	0	0.84923
471	3.9369	10	10	0	2.3438	1	1	0.88256
472	3.9369	5	5	90	5.0313	-1	1	0.99087
473	3.9369	5	5	90	3.6875	-1	1	1.1412
474	3.9369	5	5	90	1	-1	1	1.4457
475	3.9369	5	5	999	6.375	-1	1	0.94098
476	3.9369	10	10	0	1	-1	1	0.8905
477	3.9369	10	10	0	2.3438	1	1	0.85758
478	3.9369	10	10	90	1	1	0	0.85718
479	3.9369	5	5	999	6.375	1	1	0.89925
480	3.9369	10	10	90	6.375	-1	1	0.81544
481	3.9369	10	10	0	3.6875	1	1	0.80759
482	3.9369	5	5	0	2.3438	1	1	1.116
483	3.9369	5	5	999	3.6875	1	1	0.91591
484	3.9369	10	10	0	3.6875	-1	1	0.89068
485	3.9369	10	10	90	6.375	-1	1	0.9409
486	3.9369	10	10	999	1	1	1	0.89924
487	3.9369	5	5	999	5.0313	-1	1	0.90758
488	3.9369	5	5	999	5.0313	1	1	0.86586
489	3.9369	10	10	0	1	-1	1	0.88213
490	3.9369	10	10	999	1	1	1	0.85757
491	3.9369	5	5	0	3.6875	-1	0	1.4516
492	3.9369	10	10	90	5.0313	1	1	0.87425
493	3.9369	5	5	90	5.0313	-1	1	0.83296
494	3.9369	5	5	90	6.375	-1	1	1.0743
495	3.9369	5	5	90	5.0313	-1	1	0.93219
496	3.9369	5	5	90	1	-1	1	0.91595
497	3.9369	10	10	90	6.375	-1	1	0.87459
498	3.9369	10	10	0	5.0313	1	1	0.80762
499	3.9369	5	5	999	2.3438	-1	1	0.87377
500	3.9369	10	10	0	1	-1	1	0.8492
501	3.9369	10	10	999	6.375	1	1	0.84049
502	3.9369	5	5	999	6.375	1	1	1.0326
503	3.9369	5	5	0	3.6875	-1	1	0.92424
504	3.9369	10	10	90	3.6875	-1	1	0.85803
505	3.9369	5	5	90	1	-1	1	1.133
506	3.9369	5	5	999	6.375	-1	1	1.1739
507	3.9369	5	5	90	2.3438	-1	0	1.5216
508	3.9369	10	10	0	2.3438	-1	1	0.83259
509	3.9369	10	10	90	1	-1	1	0.8576
510	3.9369	10	10	90	5.0313	1	1	0.8743
511	3.9369	10	10	0	3.6875	-1	1	0.83257
512	3.9369	5	5	0	2.3438	-1	1	0.93259
513	3.9369	10	10	999	6.375	1	1	0.8159
514	3.9369	5	5	0	1	1	1	1.033
515	3.9369	5	5	0	6.375	-1	0	0.88263
516	3.9369	5	5	999	5.0313	1	1	1.0157
517	3.9369	10	10	0	5.0313	-1	1	0.93268
518	3.9369	5	5	90	2.3438	-1	1	1.6948
519	3.9369	5	5	999	6.375	1	1	0.94139
520	3.9369	5	5	999	6.375	1	1	1.1076
521	3.9369	10	10	0	3.6875	1	1	0.91592
522	3.9369	10	10	0	6.375	-1	1	0.88258
523	3.9369	10	10	999	1	-1	1	0.89918
524	3.9369	5	5	999	1	1	0	1.2155
525	3.9369	5	5	0	1	-1	1	1.0076
526	3.9369	5	5	0	5.0313	-1	1	0.98298
527	3.9369	5	5	0	3.6875	1	1	1.4914
528	3.9369	10	10	90	1	-1	1	1.0576
529	3.9369	5	5	0	1	1	1	1.5507
530	3.9369	10	10	0	6.375	1	1	0.82422
531	3.9369	5	5	0	5.0313	-1	1	0.89923
532	3.9369	10	10	999	5.0313	1	1	0.81589
533	3.9369	10	10	90	2.3438	-1	1	0.82424
534	3.9369	5	5	0	5.0313	-1	0	0.91593
535	3.9369	10	10	999	6.375	1	1	0.8659
536	3.9369	5	5	90	2.3438	1	0	1.366
537	3.9369	10	10	0	1	-1	1	0.91594
538	3.9369	5	5	999	6.375	1	1	0.89045
539	3.9369	5	5	90	5.0313	-1	1	0.87426
540	3.9369	10	10	90	2.3438	1	1	0.8155
541	3.9369	10	10	0	6.375	1	1	0.88265
542	3.9369	5	5	90	5.0313	1	1	0.93215
543	3.9369	5	5	90	6.375	-1	1	0.87427
544	3.9369	10	10	0	5.0313	-1	1	0.9243
545	3.9369	10	10	90	6.375	1	1	0.89092
546	3.9369	10	10	0	2.3438	-1	1	0.8492
547	3.9369	10	10	999	3.6875	1	1	0.82381
548	3.9369	5	5	90	3.6875	-1	1	0.87422
549	3.9369	10	10	999	6.375	1	1	0.82422
550	3.9369	5	5	90	1	-1	0	0.9576
551	3.9369	10	10	999	1	1	1	0.88257
552	3.9369	5	5	999	2.3438	-1	1	1.0576
553	3.9369	10	10	90	6.375	1	1	0.88212
554	3.9369	10	10	90	1	1	1	0.89933
555	3.9369	10	10	90	2.3438	-1	1	0.84921
556	3.9369	10	10	90	3.6875	-1	1	0.85801
557	3.9369	5	5	0	5.0313	1	1	1.0163
558	3.9369	10	10	90	2.3438	1	1	0.92382
559	3.9369	10	10	999	2.3438	-1	1	0.81592
560	3.9369	10	10	90	1	-1	1	0.89881
561	3.9369	5	5	90	3.6875	-1	1	1.0742
562	3.9369	10	10	999	2.3438	-1	1	0.89092
563	3.9369	10	10	90	6.375	-1	1	0.89968
564	3.9369	10	10	0	1	-1	1	1.0659
565	3.9369	10	10	90	1	1	1	0.84048
566	3.9369	5	5	999	2.3438	-1	1	0.97425
567	3.9369	10	10	0	3.6875	-1	1	0.89095
568	3.9369	5	5	90	6.375	1	1	0.8747
569	3.9369	10	10	999	2.3438	1	1	0.85757
570	3.9369	5	5	90	2.3438	-1	1	0.85759
571	3.9369	10	10	0	1	1	1	0.91593
572	3.9369	10	10	0	2.3438	-1	1	0.81553
573	3.9369	5	5	90	2.3438	-1	0	0.80748
574	3.9369	10	10	999	6.375	-1	1	0.91591
575	3.9369	5	5	999	2.3438	-1	1	0.99973
576	3.9369	5	5	0	6.375	1	1	1.567
577	3.9369	10	10	90	3.6875	1	1	0.89927
578	3.9369	10	10	0	5.0313	1	1	0.91594
579	3.9369	10	10	999	2.3438	1	1	0.88256
580	3.9369	10	10	90	2.3438	1	0	0.92418
581	3.9369	5	5	999	5.0313	1	1	0.97426
582	3.9369	10	10	0	5.0313	-1	1	0.87382
583	3.9369	10	10	999	3.6875	1	1	0.90759
584	3.9369	10	10	999	5.0313	-1	1	0.92384
585	3.9369	5	5	0	2.3438	1	0	1.2076
586	3.9369	10	10	90	2.3438	1	1	0.87466
587	3.9369	10	10	0	3.6875	1	1	0.84049
588	3.9369	5	5	0	6.375	-1	1	1.0243
589	3.9369	5	5	0	1	-1	1	1.341
590	3.9369	5	5	0	6.375	-1	1	0.9409
591	3.9369	5	5	999	6.375	1	1	0.94095
592	3.9369	10	10	0	2.3438	1	1	0.96596
593	3.9369	10	10	0	6.375	-1	1	0.89045
594	3.9369	10	10	90	2.3438	1	1	0.84929
595	3.9369	5	5	0	5.0313	-1	1	0.94925
596	3.9369	5	5	999	2.3438	-1	1	1.1659
597	3.9369	10	10	999	5.0313	1	1	0.89925
598	3.9369	5	5	90	1	-1	1	0.90718
599	3.9369	10	10	0	1	1	1	0.87424
600	3.9369	10	10	999	6.375	1	1	0.89044
