# Supplementary material for: Temporal Integration of Motion Streaks in Migraine
Source: Vision (Basel). 2018 Jul 13;2(3):27. doi: 10.3390/vision2030027 (PMC6836222; doi:10.3390/vision2030027)
Supplement: Supplementary file 1 [file vision-02-00027-s001.zip › supplementary information/results/resultsObs8/allResponsesObs8.txt]

1	3.9369	5	5	90	6.375	-1	1	41.409
2	3.9369	10	10	90	1	1	1	1.6855
3	3.9369	5	5	90	2.3438	1	0	7.6387
4	3.9369	10	10	90	1	-1	1	1.3406
5	3.9369	10	10	0	6.375	1	1	1.0009
6	3.9369	5	5	90	1	-1	1	1.7176
7	3.9369	10	10	999	3.6875	1	1	1.0159
8	3.9369	10	10	999	1	-1	1	0.90762
9	3.9369	10	10	0	3.6875	-1	1	0.91635
10	3.9369	10	10	0	3.6875	1	1	0.92423
11	3.9369	5	5	999	2.3438	-1	1	1.7159
12	3.9369	10	10	999	5.0313	1	1	0.89088
13	3.9369	10	10	999	2.3438	1	1	0.94135
14	3.9369	10	10	999	3.6875	1	1	0.89088
15	3.9369	10	10	999	5.0313	-1	1	0.88258
16	3.9369	5	5	0	1	-1	0	2.588
17	3.9369	5	5	999	1	1	1	0.9326
18	3.9369	5	5	0	3.6875	-1	1	1.1331
19	3.9369	5	5	999	2.3438	1	1	1.391
20	3.9369	5	5	0	6.375	1	0	1.6436
21	3.9369	10	10	0	1	-1	1	1.1326
22	3.9369	10	10	999	1	1	1	0.94929
23	3.9369	5	5	90	1	-1	1	1.5519
24	3.9369	5	5	0	1	1	0	1.5026
25	3.9369	10	10	0	2.3438	1	1	0.93256
26	3.9369	10	10	999	1	1	1	0.88216
27	3.9369	10	10	90	2.3438	1	0	0.87425
28	3.9369	10	10	90	1	1	1	1.0493
29	3.9369	5	5	0	3.6875	1	1	1.0326
30	3.9369	5	5	999	2.3438	-1	0	1.6629
31	3.9369	5	5	90	5.0313	-1	1	1.0576
32	3.9369	10	10	90	5.0313	-1	1	0.89098
33	3.9369	5	5	999	1	1	1	1.0405
34	3.9369	10	10	999	2.3438	-1	1	0.84923
35	3.9369	5	5	90	1	1	1	0.91589
36	3.9369	10	10	0	5.0313	-1	1	0.88261
37	3.9369	5	5	90	6.375	-1	1	1.0576
38	3.9369	5	5	999	3.6875	1	1	0.90719
39	3.9369	5	5	90	3.6875	-1	1	0.95756
40	3.9369	10	10	90	1	1	1	0.9493
41	3.9369	10	10	0	5.0313	-1	1	0.81599
42	3.9369	5	5	999	6.375	-1	1	1.0247
43	3.9369	5	5	90	1	-1	1	1.3573
44	3.9369	5	5	0	1	1	1	1.5679
45	3.9369	5	5	999	1	1	1	1.0492
46	3.9369	5	5	90	6.375	1	1	1.008
47	3.9369	5	5	999	5.0313	-1	0	2.6595
48	3.9369	10	10	999	6.375	-1	1	0.78261
49	3.9369	10	10	999	5.0313	1	1	0.78216
50	3.9369	5	5	90	6.375	1	0	0.74089
51	3.9369	5	5	90	2.3438	-1	1	0.97429
52	3.9369	10	10	90	1	-1	1	0.89927
53	3.9369	10	10	0	5.0313	1	1	0.84093
54	3.9369	5	5	999	5.0313	1	1	0.89924
55	3.9369	10	10	0	1	1	1	0.89048
56	3.9369	5	5	0	5.0313	1	1	0.98262
57	3.9369	10	10	999	2.3438	1	1	0.85759
58	3.9369	10	10	0	1	-1	0	0.82464
59	3.9369	10	10	90	6.375	-1	1	0.90761
60	3.9369	10	10	999	6.375	-1	1	0.83254
61	3.9369	5	5	0	2.3438	-1	1	0.89921
62	3.9369	5	5	90	5.0313	1	1	0.93262
63	3.9369	5	5	999	3.6875	-1	1	0.91601
64	3.9369	10	10	999	2.3438	1	1	0.83216
65	3.9369	5	5	999	2.3438	1	0	0.90761
66	3.9369	5	5	999	6.375	1	1	0.89931
67	3.9369	10	10	90	3.6875	1	1	0.908
68	3.9369	10	10	90	5.0313	-1	1	0.84883
69	3.9369	10	10	0	6.375	1	1	0.89922
70	3.9369	10	10	90	2.3438	-1	1	0.86589
71	3.9369	5	5	90	5.0313	-1	1	1.1493
72	3.9369	5	5	90	5.0313	-1	1	1.0492
73	3.9369	10	10	0	6.375	1	1	0.86593
74	3.9369	10	10	999	3.6875	-1	1	0.84976
75	3.9369	10	10	90	3.6875	-1	1	0.85715
76	3.9369	10	10	90	6.375	1	1	0.84922
77	3.9369	10	10	90	3.6875	-1	1	0.81588
78	3.9369	10	10	999	6.375	-1	1	0.84916
79	3.9369	10	10	90	6.375	1	1	0.79922
80	3.9369	5	5	0	6.375	-1	0	2.3093
81	3.9369	10	10	0	2.3438	1	1	0.85759
82	3.9369	5	5	0	5.0313	1	0	1.5201
83	3.9369	10	10	999	2.3438	-1	1	0.87424
84	3.9369	10	10	0	2.3438	1	1	0.94965
85	3.9369	10	10	999	3.6875	1	1	0.87425
86	3.9369	10	10	90	5.0313	1	1	0.91595
87	3.9369	5	5	0	3.6875	1	1	0.95797
88	3.9369	5	5	0	1	-1	0	0.8909
89	3.9369	10	10	90	1	1	1	0.87425
90	3.9369	10	10	0	2.3438	1	1	0.8655
91	3.9369	10	10	90	2.3438	-1	1	0.85763
92	3.9369	10	10	90	5.0313	1	1	0.8492
93	3.9369	10	10	90	1	-1	1	0.85758
94	3.9369	5	5	0	6.375	1	1	1.1743
95	3.9369	5	5	0	2.3438	-1	0	1.0159
96	3.9369	10	10	999	6.375	1	1	0.87428
97	3.9369	10	10	999	6.375	-1	1	0.86629
98	3.9369	5	5	0	3.6875	1	1	0.89082
99	3.9369	10	10	90	2.3438	1	1	0.85762
100	3.9369	5	5	999	1	1	1	1.141
101	3.9369	10	10	999	3.6875	-1	1	0.87467
102	3.9369	10	10	90	2.3438	-1	1	0.92388
103	3.9369	5	5	90	5.0313	-1	1	0.92424
104	3.9369	10	10	0	3.6875	1	1	0.88259
105	3.9369	5	5	90	1	1	1	1.0331
106	3.9369	5	5	0	2.3438	1	0	0.93261
107	3.9369	10	10	999	1	1	1	0.88257
108	3.9369	10	10	999	3.6875	-1	1	0.8409
109	3.9369	10	10	999	1	-1	1	0.87385
110	3.9369	5	5	90	2.3438	1	1	0.88257
111	3.9369	10	10	999	5.0313	-1	1	0.79879
112	3.9369	10	10	90	1	1	1	0.76593
113	3.9369	5	5	90	5.0313	1	1	0.99921
114	3.9369	5	5	90	2.3438	1	1	1.0158
115	3.9369	10	10	0	1	1	1	0.89929
116	3.9369	10	10	0	5.0313	1	1	0.8164
117	3.9369	10	10	0	6.375	-1	1	0.83254
118	3.9369	5	5	90	2.3438	1	1	0.85758
119	3.9369	10	10	90	5.0313	1	1	0.89135
120	3.9369	5	5	90	6.375	-1	1	1.0076
121	3.9369	5	5	0	2.3438	-1	0	1.0243
122	3.9369	5	5	999	6.375	-1	1	0.94139
123	3.9369	10	10	999	1	-1	1	0.90801
124	3.9369	10	10	90	1	1	1	0.8409
125	3.9369	10	10	90	6.375	-1	1	0.80757
126	3.9369	5	5	0	6.375	-1	1	1.141
127	3.9369	10	10	999	6.375	-1	1	0.84046
128	3.9369	5	5	90	3.6875	1	1	0.89927
129	3.9369	10	10	90	6.375	-1	1	0.81544
130	3.9369	5	5	999	5.0313	-1	1	0.94086
131	3.9369	10	10	90	2.3438	1	1	0.7826
132	3.9369	5	5	0	1	-1	1	1.2076
133	3.9369	5	5	90	2.3438	1	1	1.4588
134	3.9369	5	5	90	6.375	-1	0	1.0076
135	3.9369	10	10	90	3.6875	-1	1	0.84927
136	3.9369	10	10	0	3.6875	-1	1	0.88299
137	3.9369	10	10	90	5.0313	-1	1	0.84136
138	3.9369	10	10	999	5.0313	1	1	0.86588
139	3.9369	5	5	999	1	1	0	2.0888
140	3.9369	10	10	999	1	-1	1	0.90759
141	3.9369	5	5	0	1	-1	1	1.216
142	3.9369	10	10	0	1	-1	1	0.84965
143	3.9369	5	5	0	5.0313	-1	1	0.81596
144	3.9369	5	5	999	5.0313	-1	1	0.94919
145	3.9369	10	10	999	5.0313	1	1	0.92381
146	3.9369	5	5	90	3.6875	-1	1	0.85758
147	3.9369	5	5	0	6.375	1	1	1.0238
148	3.9369	10	10	0	3.6875	-1	1	0.80757
149	3.9369	5	5	90	5.0313	-1	1	0.90763
150	3.9369	10	10	0	2.3438	1	1	0.90752
151	3.9369	5	5	0	6.375	-1	1	0.8159
152	3.9369	5	5	0	2.3438	-1	1	0.8909
153	3.9369	5	5	90	1	-1	0	1.1164
154	3.9369	10	10	999	3.6875	1	1	0.89882
155	3.9369	10	10	0	5.0313	1	1	0.88257
156	3.9369	10	10	0	5.0313	1	1	0.8326
157	3.9369	10	10	90	3.6875	1	1	0.85762
158	3.9369	5	5	0	1	-1	0	1.0747
159	3.9369	5	5	90	2.3438	1	1	0.97427
160	3.9369	10	10	0	6.375	1	1	0.84922
161	3.9369	10	10	0	2.3438	-1	1	0.78254
162	3.9369	10	10	90	3.6875	1	1	0.81591
163	3.9369	10	10	0	5.0313	-1	1	0.75752
164	3.9369	10	10	999	2.3438	1	1	0.82427
165	3.9369	10	10	0	2.3438	1	1	0.85712
166	3.9369	5	5	0	1	1	1	1.2493
167	3.9369	10	10	0	1	1	1	0.74092
168	3.9369	5	5	0	6.375	-1	1	0.97424
169	3.9369	10	10	999	2.3438	-1	1	0.83257
170	3.9369	5	5	999	3.6875	1	1	0.89091
171	3.9369	5	5	0	6.375	1	0	0.84132
172	3.9369	5	5	90	5.0313	-1	1	0.88252
173	3.9369	5	5	999	3.6875	1	1	0.92466
174	3.9369	10	10	90	5.0313	-1	1	0.82383
175	3.9369	5	5	0	6.375	1	1	0.96596
176	3.9369	10	10	90	2.3438	1	0	0.79877
177	3.9369	10	10	999	3.6875	-1	1	0.89924
178	3.9369	5	5	90	3.6875	-1	1	0.90714
179	3.9369	5	5	999	5.0313	-1	1	0.95762
180	3.9369	5	5	0	3.6875	1	0	0.99928
181	3.9369	5	5	999	6.375	1	1	0.9414
182	3.9369	10	10	90	2.3438	1	0	0.82466
183	3.9369	10	10	90	2.3438	1	1	0.84096
184	3.9369	10	10	999	5.0313	-1	1	0.89924
185	3.9369	10	10	999	3.6875	-1	1	0.89885
186	3.9369	5	5	999	2.3438	1	1	1.4729
187	3.9369	10	10	0	3.6875	1	1	0.91598
188	3.9369	5	5	999	1	-1	1	1.4545
189	3.9369	5	5	90	6.375	-1	1	0.90759
190	3.9369	5	5	999	5.0313	1	1	0.94968
191	3.9369	5	5	999	2.3438	1	1	1.0326
192	3.9369	5	5	999	2.3438	-1	1	1.033
193	3.9369	5	5	999	1	1	1	1.1581
194	3.9369	10	10	90	5.0313	-1	1	0.86591
195	3.9369	10	10	90	2.3438	-1	1	0.90802
196	3.9369	5	5	999	6.375	1	1	0.92425
197	3.9369	10	10	0	5.0313	1	1	0.84925
198	3.9369	5	5	999	3.6875	1	1	1.0497
199	3.9369	5	5	90	6.375	-1	1	0.92425
200	3.9369	10	10	0	3.6875	-1	1	0.84917
201	3.9369	10	10	90	6.375	1	1	0.84882
202	3.9369	5	5	90	2.3438	1	1	0.92428
203	3.9369	5	5	90	5.0313	-1	1	0.91637
204	3.9369	10	10	0	5.0313	1	1	0.79095
205	3.9369	5	5	90	6.375	1	0	0.82428
206	3.9369	5	5	999	1	-1	1	1.1743
207	3.9369	5	5	90	2.3438	1	1	0.86596
208	3.9369	10	10	90	6.375	-1	1	0.84924
209	3.9369	5	5	0	5.0313	-1	1	1.2243
210	3.9369	5	5	90	2.3438	-1	1	1.1826
211	3.9369	5	5	999	5.0313	-1	1	0.93256
212	3.9369	10	10	999	5.0313	1	1	0.78255
213	3.9369	5	5	999	5.0313	-1	1	1.5751
214	3.9369	5	5	0	3.6875	1	1	0.91591
215	3.9369	10	10	0	5.0313	1	0	0.60711
216	3.9369	10	10	0	5.0313	-1	1	0.84921
217	3.9369	10	10	0	2.3438	1	1	0.85755
218	3.9369	5	5	0	2.3438	-1	1	1.5278
219	3.9369	10	10	999	3.6875	1	1	0.81586
220	3.9369	5	5	999	1	-1	1	1.0905
221	3.9369	10	10	0	1	1	1	0.86591
222	3.9369	5	5	0	3.6875	1	0	1.0076
223	3.9369	10	10	999	1	1	1	0.80752
224	3.9369	10	10	0	1	-1	1	0.9247
225	3.9369	5	5	90	1	1	1	1.0826
226	3.9369	5	5	999	3.6875	1	1	0.89094
227	3.9369	5	5	999	6.375	-1	1	0.87424
228	3.9369	10	10	90	6.375	-1	0	0.70756
229	3.9369	10	10	0	3.6875	1	1	0.79925
230	3.9369	10	10	90	5.0313	-1	1	0.82427
231	3.9369	5	5	999	3.6875	1	1	0.92425
232	3.9369	10	10	999	5.0313	-1	1	0.84926
233	3.9369	5	5	0	2.3438	-1	0	1.2492
234	3.9369	10	10	0	1	-1	1	0.82427
235	3.9369	10	10	0	2.3438	1	1	0.85801
236	3.9369	10	10	999	3.6875	1	1	0.77421
237	3.9369	5	5	0	5.0313	1	1	0.93259
238	3.9369	10	10	999	1	-1	1	0.80759
239	3.9369	5	5	999	5.0313	1	1	0.92383
240	3.9369	5	5	999	6.375	1	1	0.89927
241	3.9369	5	5	90	3.6875	-1	1	0.83257
242	3.9369	5	5	0	2.3438	-1	1	0.92467
243	3.9369	5	5	999	6.375	1	1	0.99088
244	3.9369	10	10	999	5.0313	1	1	0.7826
245	3.9369	10	10	999	6.375	-1	1	0.81592
246	3.9369	5	5	0	3.6875	-1	1	1.0909
247	3.9369	10	10	0	2.3438	1	1	0.80759
248	3.9369	5	5	999	3.6875	1	1	0.94054
249	3.9369	10	10	0	3.6875	-1	1	0.76593
250	3.9369	5	5	999	5.0313	1	1	0.93259
251	3.9369	5	5	0	1	1	0	0.89092
252	3.9369	10	10	999	6.375	-1	1	0.81549
253	3.9369	5	5	999	2.3438	-1	1	1.3826
254	3.9369	10	10	90	6.375	-1	1	0.81582
255	3.9369	10	10	90	2.3438	1	1	0.8409
256	3.9369	10	10	0	3.6875	-1	1	0.81584
257	3.9369	10	10	0	6.375	-1	1	0.80759
258	3.9369	10	10	90	1	-1	1	0.89967
259	3.9369	5	5	90	5.0313	1	1	1.0159
260	3.9369	5	5	90	1	-1	1	1.058
261	3.9369	5	5	999	5.0313	1	1	0.87425
262	3.9369	5	5	999	3.6875	-1	1	0.82471
263	3.9369	5	5	999	5.0313	-1	1	0.8909
264	3.9369	10	10	90	6.375	-1	1	0.74923
265	3.9369	10	10	0	3.6875	-1	1	0.82466
266	3.9369	10	10	90	2.3438	-1	1	0.82465
267	3.9369	5	5	0	5.0313	1	1	0.84923
268	3.9369	5	5	0	5.0313	-1	1	1.2914
269	3.9369	10	10	90	5.0313	1	1	0.86589
270	3.9369	5	5	999	5.0313	-1	1	0.84881
271	3.9369	10	10	999	5.0313	1	1	0.80759
272	3.9369	10	10	0	5.0313	-1	1	0.76596
273	3.9369	5	5	90	1	1	1	0.95761
274	3.9369	10	10	999	1	-1	1	0.8238
275	3.9369	10	10	999	5.0313	-1	1	0.84924
276	3.9369	5	5	0	6.375	1	1	0.9738
277	3.9369	5	5	90	3.6875	-1	1	0.89925
278	3.9369	5	5	999	6.375	1	1	1.0155
279	3.9369	5	5	0	1	1	0	1.0576
280	3.9369	5	5	90	3.6875	1	1	1.3243
281	3.9369	10	10	999	3.6875	-1	1	0.8242
282	3.9369	5	5	90	3.6875	1	1	0.9488
283	3.9369	5	5	0	1	1	0	1.1159
284	3.9369	10	10	90	3.6875	1	1	0.84091
285	3.9369	5	5	999	6.375	1	1	0.94133
286	3.9369	5	5	999	2.3438	-1	1	1.9222
287	3.9369	5	5	0	3.6875	1	1	0.87428
288	3.9369	5	5	0	6.375	-1	1	0.67422
289	3.9369	5	5	0	6.375	1	1	0.74925
290	3.9369	5	5	0	2.3438	-1	0	0.89087
291	3.9369	5	5	90	2.3438	-1	0	1.1493
292	3.9369	5	5	999	6.375	-1	1	0.89922
293	3.9369	5	5	999	3.6875	-1	1	1.2406
294	3.9369	5	5	0	1	1	0	1.0826
295	3.9369	10	10	90	1	1	1	0.90766
296	3.9369	10	10	90	3.6875	1	1	0.86591
297	3.9369	5	5	999	1	-1	1	1.9921
298	3.9369	5	5	999	6.375	-1	1	0.84921
299	3.9369	10	10	0	1	1	1	0.87424
300	3.9369	5	5	90	2.3438	1	0	1.2405
301	3.9369	10	10	0	5.0313	-1	1	0.9243
302	3.9369	5	5	0	5.0313	-1	1	1.166
303	3.9369	10	10	90	6.375	1	1	1.0826
304	3.9369	5	5	0	2.3438	1	0	1.5673
305	3.9369	5	5	999	6.375	-1	1	1.016
306	3.9369	5	5	0	2.3438	1	1	0.62424
307	3.9369	5	5	999	6.375	1	0	0.84971
308	3.9369	5	5	999	1	-1	1	1.3322
309	3.9369	10	10	90	3.6875	1	0	0.66593
310	3.9369	10	10	90	1	-1	1	0.91631
311	3.9369	10	10	999	2.3438	1	1	0.80758
312	3.9369	10	10	90	5.0313	-1	1	0.87421
313	3.9369	5	5	90	6.375	1	1	0.95759
314	3.9369	5	5	0	5.0313	1	0	0.98262
315	3.9369	5	5	90	6.375	-1	0	0.67374
316	3.9369	10	10	90	5.0313	1	0	0.87415
317	3.9369	10	10	90	2.3438	1	1	0.89052
318	3.9369	5	5	0	2.3438	-1	1	0.90759
319	3.9369	10	10	0	5.0313	1	1	0.78247
320	3.9369	5	5	999	2.3438	-1	1	1.2826
321	3.9369	10	10	999	6.375	1	1	0.86592
322	3.9369	10	10	999	2.3438	-1	1	0.81593
323	3.9369	5	5	90	2.3438	1	1	1.1326
324	3.9369	5	5	90	1	-1	1	1.0409
325	3.9369	10	10	90	5.0313	1	1	0.85757
326	3.9369	5	5	999	1	-1	1	1.797
327	3.9369	10	10	0	2.3438	1	1	0.8243
328	3.9369	10	10	90	6.375	1	0	0.80748
329	3.9369	5	5	0	3.6875	1	1	0.88259
330	3.9369	5	5	90	6.375	1	1	1.0164
331	3.9369	10	10	999	5.0313	1	1	0.83217
332	3.9369	5	5	90	6.375	1	1	0.88256
333	3.9369	10	10	90	1	-1	1	0.89052
334	3.9369	10	10	999	5.0313	1	1	0.79085
335	3.9369	10	10	90	6.375	1	1	0.79926
336	3.9369	5	5	0	2.3438	1	1	1.5405
337	3.9369	10	10	999	6.375	-1	1	0.82424
338	3.9369	5	5	0	6.375	1	1	0.81546
339	3.9369	5	5	0	3.6875	1	0	0.81594
340	3.9369	10	10	0	3.6875	1	1	0.69925
341	3.9369	5	5	999	2.3438	-1	1	1.041
342	3.9369	5	5	90	1	1	1	0.76545
343	3.9369	5	5	999	2.3438	1	1	0.99932
344	3.9369	5	5	0	2.3438	-1	0	0.9826
345	3.9369	5	5	0	6.375	-1	1	1.016
346	3.9369	5	5	0	1	-1	1	1.0243
347	3.9369	5	5	90	6.375	1	1	0.91587
348	3.9369	5	5	90	1	1	0	0.75802
349	3.9369	10	10	90	3.6875	-1	1	0.84905
350	3.9369	5	5	90	5.0313	1	1	0.87419
351	3.9369	10	10	90	3.6875	1	1	0.95757
352	3.9369	5	5	90	1	1	1	1.0576
353	3.9369	5	5	999	1	1	1	1.6422
354	3.9369	10	10	0	3.6875	1	1	0.8997
355	3.9369	5	5	0	5.0313	-1	0	0.78299
356	3.9369	10	10	0	1	-1	1	0.94039
357	3.9369	5	5	90	6.375	-1	0	0.62426
358	3.9369	10	10	90	2.3438	-1	1	0.83256
359	3.9369	5	5	90	3.6875	1	1	0.75755
360	3.9369	10	10	999	6.375	-1	1	0.7993
361	3.9369	5	5	999	3.6875	1	1	1.091
362	3.9369	5	5	0	3.6875	-1	0	1.1739
363	3.9369	5	5	90	5.0313	1	1	0.99926
364	3.9369	5	5	0	5.0313	-1	1	1.0497
365	3.9369	5	5	999	6.375	-1	1	0.89882
366	3.9369	10	10	90	3.6875	-1	1	0.84088
367	3.9369	10	10	999	3.6875	1	1	0.86547
368	3.9369	10	10	999	6.375	1	1	0.8576
369	3.9369	5	5	0	6.375	-1	1	0.89042
370	3.9369	10	10	0	5.0313	1	1	0.86588
371	3.9369	5	5	0	5.0313	-1	1	0.92427
372	3.9369	10	10	0	3.6875	-1	1	0.88259
373	3.9369	5	5	999	5.0313	1	1	0.95803
374	3.9369	5	5	999	5.0313	-1	1	0.94044
375	3.9369	10	10	999	5.0313	1	1	0.79091
376	3.9369	10	10	999	1	1	1	0.86591
377	3.9369	5	5	999	6.375	-1	1	0.933
378	3.9369	10	10	999	2.3438	1	1	0.79087
379	3.9369	10	10	0	3.6875	-1	1	0.87422
380	3.9369	10	10	999	2.3438	-1	1	0.8826
381	3.9369	10	10	90	2.3438	-1	1	0.8409
382	3.9369	10	10	0	2.3438	1	1	0.83255
383	3.9369	5	5	999	3.6875	1	1	0.83258
384	3.9369	10	10	0	3.6875	-1	1	0.85753
385	3.9369	10	10	90	3.6875	-1	1	0.83254
386	3.9369	10	10	999	1	1	1	0.85756
387	3.9369	10	10	999	1	1	0	0.79089
388	3.9369	10	10	90	2.3438	1	1	0.80755
389	3.9369	5	5	999	5.0313	-1	1	0.87385
390	3.9369	10	10	999	5.0313	1	1	0.7909
391	3.9369	5	5	0	5.0313	-1	0	0.85715
392	3.9369	10	10	999	3.6875	-1	1	0.82427
393	3.9369	10	10	999	1	1	0	0.94924
394	3.9369	10	10	0	6.375	-1	1	0.81634
395	3.9369	10	10	999	2.3438	1	1	0.82377
396	3.9369	5	5	0	6.375	1	1	1.1655
397	3.9369	10	10	90	5.0313	1	1	0.6992
398	3.9369	10	10	0	5.0313	1	1	0.91588
399	3.9369	10	10	0	5.0313	-1	1	0.86591
400	3.9369	5	5	90	6.375	1	1	0.78296
401	3.9369	10	10	0	2.3438	1	1	0.83261
402	3.9369	5	5	90	1	1	0	1.0664
403	3.9369	5	5	999	2.3438	1	1	1.0247
404	3.9369	5	5	999	6.375	1	1	0.99097
405	3.9369	5	5	999	6.375	-1	1	0.9743
406	3.9369	5	5	90	3.6875	-1	0	0.64921
407	3.9369	5	5	0	6.375	1	1	0.9164
408	3.9369	10	10	0	3.6875	-1	1	0.84049
409	3.9369	10	10	999	2.3438	1	1	0.83252
410	3.9369	10	10	999	5.0313	-1	1	0.84049
411	3.9369	5	5	90	2.3438	-1	0	0.61585
412	3.9369	10	10	0	2.3438	-1	1	0.84098
413	3.9369	5	5	90	2.3438	1	1	1.1826
414	3.9369	10	10	90	1	1	1	0.81591
415	3.9369	10	10	999	6.375	-1	1	0.83259
416	3.9369	10	10	0	6.375	1	1	0.77378
417	3.9369	10	10	0	6.375	1	0	0.7159
418	3.9369	10	10	90	6.375	1	1	1.0155
419	3.9369	10	10	90	1	-1	1	0.84088
420	3.9369	5	5	999	1	-1	0	1.2655
421	3.9369	5	5	0	3.6875	-1	0	0.74923
422	3.9369	5	5	90	1	1	1	0.74919
423	3.9369	5	5	0	5.0313	1	1	1.0326
424	3.9369	10	10	999	2.3438	-1	1	0.85802
425	3.9369	10	10	0	1	-1	1	0.91551
426	3.9369	10	10	0	6.375	-1	1	0.82422
427	3.9369	10	10	0	3.6875	1	1	0.87412
428	3.9369	5	5	999	2.3438	-1	1	1.191
429	3.9369	5	5	90	1	-1	0	0.74133
430	3.9369	10	10	90	1	-1	1	0.64042
431	3.9369	10	10	90	3.6875	1	1	0.79927
432	3.9369	5	5	0	5.0313	1	0	1.427
433	3.9369	5	5	0	2.3438	-1	0	0.90758
434	3.9369	10	10	90	5.0313	1	1	1.0076
435	3.9369	10	10	90	5.0313	-1	1	0.81543
436	3.9369	10	10	90	3.6875	1	1	0.79087
437	3.9369	10	10	0	1	-1	1	0.87421
438	3.9369	10	10	999	3.6875	1	1	0.76591
439	3.9369	5	5	0	1	1	1	1.1989
440	3.9369	10	10	90	3.6875	-1	1	0.89091
441	3.9369	5	5	90	1	1	0	1.0409
442	3.9369	10	10	0	5.0313	1	1	0.81549
443	3.9369	5	5	90	2.3438	1	0	0.90761
444	3.9369	5	5	999	1	-1	1	1.4395
445	3.9369	5	5	90	6.375	-1	0	0.79924
446	3.9369	5	5	999	1	-1	0	1.2327
447	3.9369	10	10	90	5.0313	-1	1	0.85807
448	3.9369	10	10	90	3.6875	-1	1	0.86545
449	3.9369	5	5	90	2.3438	1	0	1.366
450	3.9369	10	10	999	6.375	1	1	0.83261
451	3.9369	10	10	0	2.3438	1	1	0.92435
452	3.9369	10	10	999	5.0313	-1	1	0.79922
453	3.9369	10	10	0	1	-1	1	1.5658
454	3.9369	5	5	0	1	1	1	1.9561
455	3.9369	10	10	90	6.375	1	1	0.86597
456	3.9369	10	10	0	6.375	1	0	0.56583
457	3.9369	10	10	0	3.6875	-1	1	1.0993
458	3.9369	10	10	999	2.3438	-1	1	0.84091
459	3.9369	10	10	90	6.375	-1	1	0.79878
460	3.9369	10	10	0	6.375	1	1	0.88256
461	3.9369	5	5	90	6.375	-1	1	0.9238
462	3.9369	10	10	999	6.375	1	1	0.79093
463	3.9369	10	10	90	5.0313	1	0	0.82422
464	3.9369	10	10	999	6.375	1	1	0.82422
465	3.9369	10	10	999	6.375	1	1	0.79925
466	3.9369	10	10	999	5.0313	1	1	0.79924
467	3.9369	10	10	0	2.3438	1	1	0.7909
468	3.9369	10	10	90	5.0313	-1	1	0.8742
469	3.9369	5	5	90	5.0313	1	1	0.73252
470	3.9369	10	10	90	1	1	1	0.89051
471	3.9369	5	5	90	5.0313	1	1	0.91591
472	3.9369	5	5	999	2.3438	1	1	1.4615
473	3.9369	5	5	90	3.6875	-1	0	1.0075
474	3.9369	5	5	0	1	1	1	0.90715
475	3.9369	5	5	90	3.6875	-1	0	0.966
476	3.9369	5	5	90	3.6875	-1	1	1.016
477	3.9369	5	5	0	1	1	0	0.983
478	3.9369	5	5	999	5.0313	1	1	0.9993
479	3.9369	5	5	90	3.6875	-1	1	1.0576
480	3.9369	5	5	999	1	-1	0	0.8493
481	3.9369	10	10	90	6.375	-1	0	0.95759
482	3.9369	5	5	999	3.6875	-1	1	1.0326
483	3.9369	10	10	90	6.375	1	1	0.86591
484	3.9369	10	10	999	5.0313	-1	1	0.79882
485	3.9369	5	5	999	2.3438	-1	1	1.1242
486	3.9369	10	10	999	1	1	1	0.97427
487	3.9369	10	10	999	6.375	1	1	0.81632
488	3.9369	5	5	999	2.3438	-1	1	0.94094
489	3.9369	10	10	0	3.6875	-1	1	0.89927
490	3.9369	5	5	0	5.0313	-1	1	0.89967
491	3.9369	10	10	999	2.3438	-1	1	0.84879
492	3.9369	5	5	999	5.0313	-1	1	0.89928
493	3.9369	5	5	90	5.0313	-1	1	0.94936
494	3.9369	5	5	0	5.0313	1	0	0.78252
495	3.9369	5	5	0	2.3438	-1	1	0.83207
496	3.9369	5	5	999	5.0313	-1	1	0.8659
497	3.9369	5	5	0	5.0313	-1	1	1.0488
498	3.9369	5	5	90	1	-1	1	1.1243
499	3.9369	10	10	0	1	-1	1	0.86633
500	3.9369	5	5	90	5.0313	1	1	0.91547
501	3.9369	10	10	0	2.3438	-1	1	0.84091
502	3.9369	5	5	0	2.3438	-1	1	1.1326
503	3.9369	5	5	0	3.6875	-1	1	0.94047
504	3.9369	10	10	0	6.375	1	1	1.0493
505	3.9369	10	10	0	5.0313	1	1	0.8243
506	3.9369	10	10	90	2.3438	-1	1	0.85802
507	3.9369	10	10	0	6.375	-1	1	0.8743
508	3.9369	10	10	999	3.6875	-1	1	0.94089
509	3.9369	5	5	0	6.375	-1	1	0.94087
510	3.9369	5	5	0	2.3438	1	1	1.0572
511	3.9369	5	5	90	3.6875	1	0	0.9326
512	3.9369	5	5	0	2.3438	1	1	0.93257
513	3.9369	10	10	999	2.3438	1	1	0.83214
514	3.9369	10	10	90	3.6875	1	1	0.85756
515	3.9369	10	10	999	1	-1	1	0.92381
516	3.9369	5	5	999	3.6875	1	0	1.1821
517	3.9369	5	5	90	3.6875	1	1	1.158
518	3.9369	5	5	0	3.6875	-1	1	1.0404
519	3.9369	10	10	90	3.6875	1	1	0.84924
520	3.9369	5	5	0	3.6875	-1	0	2.212
521	3.9369	5	5	999	3.6875	-1	0	2.7872
522	3.9369	5	5	0	6.375	1	1	1.0243
523	3.9369	10	10	999	2.3438	-1	1	0.87427
524	3.9369	10	10	999	6.375	-1	1	0.84141
525	3.9369	5	5	0	6.375	1	1	0.74091
526	3.9369	5	5	90	3.6875	-1	1	0.84926
527	3.9369	10	10	999	1	-1	1	0.84046
528	3.9369	5	5	0	2.3438	1	0	0.94092
529	3.9369	10	10	0	1	-1	1	0.59922
530	3.9369	10	10	999	2.3438	-1	1	0.84135
531	3.9369	10	10	0	1	1	0	0.60715
532	3.9369	5	5	999	1	-1	0	0.94971
533	3.9369	5	5	90	5.0313	1	0	0.65797
534	3.9369	10	10	999	3.6875	1	1	0.79088
535	3.9369	5	5	999	3.6875	1	1	1.3076
536	3.9369	5	5	0	3.6875	1	0	1.0576
537	3.9369	10	10	90	2.3438	-1	1	0.99876
538	3.9369	10	10	0	6.375	1	1	0.93254
539	3.9369	10	10	90	1	-1	0	1.3743
540	3.9369	10	10	0	6.375	1	1	0.8576
541	3.9369	10	10	90	1	1	1	0.94051
542	3.9369	5	5	0	1	1	1	2.4751
543	3.9369	10	10	0	6.375	1	1	1.0492
544	3.9369	5	5	999	2.3438	-1	1	1.2581
545	3.9369	10	10	90	5.0313	-1	0	0.7159
546	3.9369	10	10	0	1	-1	1	0.89091
547	3.9369	5	5	999	3.6875	-1	1	0.9576
548	3.9369	10	10	0	1	1	1	0.91588
549	3.9369	5	5	90	5.0313	1	1	0.91588
550	3.9369	5	5	90	1	-1	1	1.1739
551	3.9369	5	5	0	3.6875	1	1	1.3656
552	3.9369	10	10	0	6.375	1	1	1.083
553	3.9369	10	10	999	1	1	1	0.98258
554	3.9369	10	10	999	1	1	1	0.91572
555	3.9369	5	5	90	2.3438	-1	1	0.77457
556	3.9369	5	5	90	3.6875	-1	1	0.74089
557	3.9369	5	5	0	5.0313	1	1	0.83253
558	3.9369	10	10	999	1	1	1	0.88216
559	3.9369	5	5	0	1	-1	0	0.81596
560	3.9369	5	5	999	2.3438	-1	1	1.2488
561	3.9369	10	10	999	2.3438	1	0	0.90761
562	3.9369	5	5	90	2.3438	-1	0	0.81635
563	3.9369	10	10	90	3.6875	1	1	0.94048
564	3.9369	10	10	999	3.6875	1	1	0.87424
565	3.9369	5	5	999	1	-1	0	1.9664
566	3.9369	5	5	90	5.0313	-1	0	0.88255
567	3.9369	5	5	999	5.0313	-1	0	0.96554
568	3.9369	10	10	999	3.6875	-1	0	0.85762
569	3.9369	10	10	0	5.0313	-1	1	0.88219
570	3.9369	10	10	999	6.375	1	1	0.91592
571	3.9369	10	10	0	6.375	1	1	0.96589
572	3.9369	10	10	0	2.3438	1	1	0.89131
573	3.9369	5	5	999	3.6875	1	1	0.99969
574	3.9369	5	5	0	1	-1	0	0.84044
575	3.9369	5	5	90	6.375	-1	1	1.041
576	3.9369	10	10	90	2.3438	1	1	0.94926
577	3.9369	5	5	0	3.6875	-1	1	1.0497
578	3.9369	5	5	999	6.375	1	1	0.89136
579	3.9369	10	10	0	6.375	1	1	0.85762
580	3.9369	5	5	999	1	-1	0	1.3243
581	3.9369	10	10	90	6.375	1	1	0.84093
582	3.9369	10	10	90	1	1	1	0.82377
583	3.9369	5	5	0	5.0313	-1	1	1.3076
584	3.9369	5	5	90	1	-1	0	0.82429
585	3.9369	5	5	999	2.3438	1	0	1.0488
586	3.9369	5	5	999	3.6875	1	1	1.2576
587	3.9369	10	10	90	6.375	-1	1	0.84134
588	3.9369	10	10	0	2.3438	1	1	0.81523
589	3.9369	5	5	90	5.0313	1	0	1.0742
590	3.9369	5	5	90	3.6875	-1	1	0.99094
591	3.9369	10	10	0	1	-1	1	0.92424
592	3.9369	10	10	0	2.3438	1	1	0.9326
593	3.9369	5	5	999	3.6875	-1	1	1.3572
594	3.9369	5	5	90	6.375	1	1	0.91591
595	3.9369	10	10	90	2.3438	1	1	0.97469
596	3.9369	5	5	90	2.3438	-1	0	0.99967
597	3.9369	5	5	0	3.6875	1	0	1.0572
598	3.9369	10	10	999	3.6875	1	1	0.92427
599	3.9369	5	5	90	3.6875	-1	0	1.1243
600	3.9369	5	5	999	6.375	-1	1	0.8988
