# Supplementary material for: Temporal Integration of Motion Streaks in Migraine
Source: Vision (Basel). 2018 Jul 13;2(3):27. doi: 10.3390/vision2030027 (PMC6836222; doi:10.3390/vision2030027)
Supplement: Supplementary file 1 [file vision-02-00027-s001.zip › supplementary information/results/resultsObs9/allResponsesObs9.txt]

1	3.9369	5	5	0	3.6875	-1	1	1.5654
2	3.9369	10	10	0	3.6875	-1	1	1.3927
3	3.9369	10	10	999	6.375	-1	1	1.2993
4	3.9369	10	10	999	2.3438	-1	1	1.2489
5	3.9369	5	5	90	6.375	-1	1	1.266
6	3.9369	10	10	999	2.3438	1	1	1.1176
7	3.9369	10	10	0	6.375	-1	1	1.1409
8	3.9369	10	10	999	3.6875	-1	1	1.016
9	3.9369	5	5	0	3.6875	-1	0	1.5885
10	3.9369	10	10	0	6.375	-1	1	1.316
11	3.9369	10	10	0	6.375	1	1	1.2409
12	3.9369	10	10	999	3.6875	-1	1	1.2497
13	3.9369	5	5	0	2.3438	1	1	1.7151
14	3.9369	5	5	999	3.6875	-1	1	1.2159
15	3.9369	10	10	999	3.6875	-1	1	1.1414
16	3.9369	5	5	999	2.3438	1	1	1.0405
17	3.9369	10	10	90	1	1	1	1.116
18	3.9369	5	5	90	5.0313	1	1	1.1164
19	3.9369	5	5	90	2.3438	1	1	1.0993
20	3.9369	10	10	999	6.375	-1	1	1.0498
21	3.9369	5	5	999	5.0313	1	1	1.0408
22	3.9369	5	5	0	5.0313	-1	1	1.1739
23	3.9369	5	5	90	5.0313	-1	1	1.116
24	3.9369	10	10	0	1	1	1	0.95712
25	3.9369	5	5	0	6.375	-1	1	1.0159
26	3.9369	10	10	0	3.6875	1	1	1.008
27	3.9369	10	10	999	6.375	1	1	1.0238
28	3.9369	10	10	90	6.375	-1	1	0.9749
29	3.9369	5	5	999	5.0313	-1	1	0.93301
30	3.9369	5	5	0	6.375	-1	1	0.99928
31	3.9369	5	5	90	1	1	1	1.7639
32	3.9369	5	5	0	6.375	-1	1	1.0492
33	3.9369	10	10	999	3.6875	1	1	0.90751
34	3.9369	10	10	90	3.6875	-1	1	0.9326
35	3.9369	10	10	0	2.3438	1	1	0.91621
36	3.9369	10	10	90	3.6875	-1	1	0.91634
37	3.9369	10	10	999	6.375	1	1	0.89874
38	3.9369	10	10	0	3.6875	1	1	0.90744
39	3.9369	5	5	999	1	-1	1	1.639
40	3.9369	10	10	0	6.375	1	1	0.95763
41	3.9369	5	5	999	3.6875	1	1	0.94889
42	3.9369	5	5	0	5.0313	-1	1	0.96601
43	3.9369	10	10	999	6.375	-1	1	0.95729
44	3.9369	10	10	90	5.0313	1	1	0.94919
45	3.9369	5	5	999	5.0313	-1	1	0.8992
46	3.9369	10	10	90	1	-1	1	0.92421
47	3.9369	5	5	90	6.375	1	1	0.88247
48	3.9369	10	10	0	2.3438	-1	1	0.8488
49	3.9369	10	10	0	6.375	1	1	0.82421
50	3.9369	5	5	90	5.0313	-1	1	0.94088
51	3.9369	5	5	999	6.375	-1	1	0.9326
52	3.9369	10	10	0	1	-1	1	0.92378
53	3.9369	5	5	0	2.3438	-1	1	1.0742
54	3.9369	5	5	999	2.3438	1	1	0.90756
55	3.9369	5	5	0	2.3438	1	1	0.84921
56	3.9369	10	10	999	2.3438	-1	1	0.87421
57	3.9369	5	5	0	1	1	1	0.88257
58	3.9369	10	10	90	3.6875	1	1	0.8576
59	3.9369	5	5	0	2.3438	1	1	0.87383
60	3.9369	5	5	999	2.3438	1	1	0.88256
61	3.9369	5	5	90	2.3438	-1	1	0.84883
62	3.9369	5	5	999	5.0313	-1	1	0.90762
63	3.9369	10	10	0	2.3438	1	1	0.88214
64	3.9369	10	10	90	1	1	1	0.87422
65	3.9369	5	5	999	2.3438	1	1	0.8821
66	3.9369	10	10	90	2.3438	1	1	0.8492
67	3.9369	10	10	999	5.0313	1	1	0.79923
68	3.9369	10	10	999	1	1	1	0.88256
69	3.9369	5	5	0	5.0313	-1	1	1.0743
70	3.9369	5	5	999	2.3438	-1	1	1.041
71	3.9369	10	10	0	6.375	1	1	0.82421
72	3.9369	10	10	0	2.3438	1	1	0.82382
73	3.9369	5	5	0	2.3438	1	1	0.83254
74	3.9369	10	10	90	1	1	1	0.80712
75	3.9369	5	5	0	1	1	1	1.2655
76	3.9369	5	5	90	1	1	0	1.6404
77	3.9369	10	10	0	3.6875	1	1	0.91593
78	3.9369	5	5	90	6.375	1	1	0.85758
79	3.9369	10	10	0	2.3438	1	1	0.7997
80	3.9369	5	5	90	1	1	1	1.066
81	3.9369	5	5	90	1	-1	1	1.3493
82	3.9369	10	10	90	6.375	-1	1	0.99094
83	3.9369	10	10	90	5.0313	1	1	0.83294
84	3.9369	10	10	0	3.6875	-1	1	0.87383
85	3.9369	10	10	0	1	-1	1	0.85799
86	3.9369	10	10	0	3.6875	1	1	0.82425
87	3.9369	10	10	90	1	1	0	0.79072
88	3.9369	10	10	999	3.6875	-1	1	0.92425
89	3.9369	10	10	999	2.3438	1	1	0.87417
90	3.9369	5	5	0	5.0313	-1	1	1.1076
91	3.9369	10	10	90	3.6875	-1	1	0.93208
92	3.9369	5	5	0	2.3438	-1	1	1.0076
93	3.9369	5	5	999	2.3438	1	1	0.88213
94	3.9369	10	10	999	2.3438	-1	1	0.96591
95	3.9369	5	5	90	6.375	-1	1	0.91595
96	3.9369	5	5	0	3.6875	-1	1	0.9497
97	3.9369	5	5	999	6.375	-1	1	0.9993
98	3.9369	5	5	0	5.0313	-1	1	0.9905
99	3.9369	5	5	999	2.3438	-1	1	0.97428
100	3.9369	5	5	999	1	-1	1	1.0576
101	3.9369	10	10	90	2.3438	-1	1	0.8747
102	3.9369	10	10	90	3.6875	1	1	0.92426
103	3.9369	10	10	90	3.6875	-1	1	0.89882
104	3.9369	5	5	90	2.3438	1	1	0.88263
105	3.9369	10	10	0	1	-1	1	0.86591
106	3.9369	5	5	999	5.0313	1	1	0.92462
107	3.9369	10	10	999	2.3438	1	1	0.85756
108	3.9369	5	5	999	6.375	-1	1	0.93303
109	3.9369	10	10	90	5.0313	1	1	0.85758
110	3.9369	5	5	0	3.6875	-1	1	1.1414
111	3.9369	10	10	999	5.0313	-1	1	0.86633
112	3.9369	10	10	0	1	1	1	0.85713
113	3.9369	10	10	90	6.375	1	1	0.83262
114	3.9369	10	10	90	1	-1	1	0.92385
115	3.9369	5	5	0	5.0313	-1	1	0.91589
116	3.9369	5	5	90	3.6875	-1	1	1.066
117	3.9369	10	10	90	5.0313	1	1	0.81593
118	3.9369	5	5	999	2.3438	-1	1	0.89926
119	3.9369	10	10	999	3.6875	-1	1	0.89092
120	3.9369	10	10	0	6.375	1	1	0.90791
121	3.9369	10	10	0	2.3438	1	1	0.89049
122	3.9369	10	10	90	3.6875	-1	1	0.88258
123	3.9369	5	5	999	6.375	1	1	0.89047
124	3.9369	10	10	0	1	-1	1	0.90764
125	3.9369	10	10	999	3.6875	-1	1	0.92374
126	3.9369	5	5	90	2.3438	-1	1	0.94927
127	3.9369	10	10	0	6.375	1	1	0.88262
128	3.9369	5	5	90	2.3438	1	1	0.96592
129	3.9369	10	10	999	2.3438	1	1	0.84969
130	3.9369	10	10	0	6.375	-1	1	0.92428
131	3.9369	5	5	90	1	-1	1	0.95758
132	3.9369	5	5	0	5.0313	-1	1	0.88217
133	3.9369	5	5	999	6.375	1	0	0.93253
134	3.9369	5	5	0	2.3438	-1	0	1.7342
135	3.9369	10	10	0	5.0313	-1	1	0.91596
136	3.9369	10	10	90	5.0313	1	1	0.80752
137	3.9369	10	10	999	3.6875	-1	1	0.87464
138	3.9369	10	10	0	3.6875	1	1	0.85713
139	3.9369	10	10	999	2.3438	-1	1	0.90751
140	3.9369	10	10	90	2.3438	1	1	0.85754
141	3.9369	10	10	90	5.0313	-1	1	0.93259
142	3.9369	5	5	0	1	1	1	1.8891
143	3.9369	5	5	90	3.6875	-1	1	0.98258
144	3.9369	10	10	90	3.6875	1	1	0.85753
145	3.9369	10	10	90	5.0313	-1	1	0.88219
146	3.9369	5	5	0	5.0313	1	1	0.89089
147	3.9369	5	5	999	2.3438	-1	1	0.8743
148	3.9369	10	10	0	5.0313	1	1	0.84087
149	3.9369	10	10	999	3.6875	1	1	0.84877
150	3.9369	5	5	999	6.375	-1	1	0.94093
151	3.9369	5	5	999	6.375	1	1	0.80719
152	3.9369	5	5	0	5.0313	-1	1	0.90759
153	3.9369	5	5	999	3.6875	-1	1	0.96593
154	3.9369	10	10	0	6.375	-1	1	0.96601
155	3.9369	10	10	0	3.6875	-1	1	0.95762
156	3.9369	10	10	0	3.6875	-1	1	0.94049
157	3.9369	5	5	90	6.375	-1	1	0.95761
158	3.9369	10	10	999	1	1	1	0.82378
159	3.9369	5	5	90	1	-1	1	0.91589
160	3.9369	10	10	999	2.3438	1	1	0.86549
161	3.9369	5	5	90	2.3438	1	1	0.9159
162	3.9369	5	5	999	1	1	1	0.95716
163	3.9369	10	10	90	1	-1	1	0.95756
164	3.9369	5	5	90	5.0313	1	1	0.95806
165	3.9369	5	5	90	6.375	-1	1	1.0071
166	3.9369	10	10	0	5.0313	1	1	0.93263
167	3.9369	5	5	0	6.375	-1	1	1.1493
168	3.9369	5	5	90	1	1	1	1.0659
169	3.9369	5	5	0	2.3438	1	1	1.1659
170	3.9369	5	5	999	2.3438	-1	1	0.96591
171	3.9369	5	5	0	2.3438	-1	1	1.016
172	3.9369	10	10	999	1	1	1	0.89091
173	3.9369	10	10	0	1	1	1	0.84099
174	3.9369	10	10	999	1	-1	1	0.84052
175	3.9369	5	5	999	2.3438	1	1	0.95761
176	3.9369	5	5	999	3.6875	-1	1	0.88261
177	3.9369	5	5	999	6.375	-1	1	0.92428
178	3.9369	10	10	90	5.0313	-1	1	0.80753
179	3.9369	10	10	0	2.3438	1	1	0.84927
180	3.9369	10	10	90	6.375	-1	1	0.85716
181	3.9369	5	5	999	1	1	1	1.1905
182	3.9369	5	5	0	3.6875	-1	1	1.5604
183	3.9369	10	10	999	5.0313	1	1	0.87421
184	3.9369	10	10	999	3.6875	-1	1	0.84094
185	3.9369	10	10	999	2.3438	-1	1	0.90759
186	3.9369	10	10	999	1	1	1	0.88257
187	3.9369	5	5	90	3.6875	-1	1	0.87467
188	3.9369	5	5	0	6.375	-1	1	0.89051
189	3.9369	10	10	999	5.0313	1	1	0.89091
190	3.9369	5	5	999	2.3438	1	1	0.89879
191	3.9369	5	5	90	2.3438	-1	1	1.0742
192	3.9369	5	5	0	2.3438	-1	1	1.2493
193	3.9369	5	5	90	2.3438	-1	1	1.0664
194	3.9369	5	5	999	2.3438	-1	1	0.95762
195	3.9369	10	10	0	3.6875	1	1	0.93309
196	3.9369	10	10	90	1	1	1	0.84053
197	3.9369	5	5	999	6.375	1	1	0.87424
198	3.9369	10	10	999	2.3438	-1	1	0.90719
199	3.9369	5	5	999	3.6875	1	1	0.86592
200	3.9369	5	5	999	2.3438	1	1	0.90718
201	3.9369	10	10	0	5.0313	-1	1	0.86589
202	3.9369	5	5	0	6.375	1	1	0.84051
203	3.9369	5	5	0	3.6875	1	1	0.85802
204	3.9369	5	5	0	2.3438	-1	0	1.8288
205	3.9369	10	10	90	6.375	1	1	0.88258
206	3.9369	5	5	90	3.6875	-1	1	0.92381
207	3.9369	5	5	90	3.6875	-1	1	0.94099
208	3.9369	10	10	0	6.375	-1	1	1.0326
209	3.9369	5	5	90	2.3438	1	1	0.93263
210	3.9369	5	5	0	6.375	1	1	1.0161
211	3.9369	10	10	90	6.375	1	1	0.89086
212	3.9369	5	5	0	6.375	-1	1	0.8663
213	3.9369	5	5	0	6.375	1	1	0.88259
214	3.9369	5	5	0	3.6875	1	1	1.1242
215	3.9369	5	5	999	3.6875	1	1	0.96586
216	3.9369	5	5	999	3.6875	1	1	0.93259
217	3.9369	5	5	0	6.375	-1	1	1.1664
218	3.9369	5	5	90	2.3438	-1	1	1.0076
219	3.9369	5	5	90	3.6875	-1	1	0.94925
220	3.9369	10	10	90	2.3438	1	1	0.87471
221	3.9369	10	10	0	5.0313	1	1	0.89093
222	3.9369	5	5	90	5.0313	1	1	0.91551
223	3.9369	5	5	999	5.0313	1	1	0.92419
224	3.9369	5	5	999	3.6875	-1	1	0.90715
225	3.9369	5	5	90	1	1	1	0.92429
226	3.9369	10	10	90	3.6875	1	1	0.83259
227	3.9369	10	10	0	5.0313	1	1	0.89131
228	3.9369	5	5	90	2.3438	-1	1	0.96589
229	3.9369	10	10	0	5.0313	1	1	0.82422
230	3.9369	5	5	90	3.6875	1	1	0.9747
231	3.9369	5	5	90	6.375	-1	1	0.88218
232	3.9369	10	10	0	6.375	-1	1	0.91592
233	3.9369	10	10	90	1	1	1	0.90719
234	3.9369	10	10	90	1	-1	1	0.89092
235	3.9369	5	5	0	3.6875	1	1	1.2327
236	3.9369	5	5	999	5.0313	1	1	0.88263
237	3.9369	10	10	999	3.6875	-1	1	0.99926
238	3.9369	5	5	0	2.3438	-1	0	1.6174
239	3.9369	10	10	0	5.0313	1	1	0.89093
240	3.9369	5	5	0	1	1	1	1.6867
241	3.9369	10	10	90	6.375	1	1	0.87414
242	3.9369	10	10	999	3.6875	-1	1	0.96587
243	3.9369	10	10	90	1	-1	1	0.89081
244	3.9369	10	10	0	5.0313	1	1	0.8659
245	3.9369	10	10	0	1	1	1	0.89926
246	3.9369	5	5	90	5.0313	1	1	0.94971
247	3.9369	10	10	90	2.3438	1	1	0.84094
248	3.9369	5	5	999	5.0313	-1	1	0.91596
249	3.9369	5	5	90	6.375	1	1	0.99092
250	3.9369	5	5	999	6.375	1	1	0.88256
251	3.9369	10	10	0	3.6875	1	1	1.0572
252	3.9369	10	10	90	6.375	1	1	0.83257
253	3.9369	10	10	90	2.3438	-1	1	1.1247
254	3.9369	10	10	0	2.3438	1	1	0.81545
255	3.9369	5	5	0	1	-1	1	0.88263
256	3.9369	10	10	90	2.3438	-1	1	0.93212
257	3.9369	10	10	90	3.6875	1	1	0.79926
258	3.9369	10	10	999	5.0313	-1	1	0.84923
259	3.9369	5	5	999	1	-1	1	1.0076
260	3.9369	5	5	0	2.3438	-1	0	1.5907
261	3.9369	5	5	0	1	1	1	0.98254
262	3.9369	10	10	999	2.3438	1	1	0.85716
263	3.9369	5	5	0	3.6875	1	1	1.0409
264	3.9369	10	10	90	5.0313	1	1	1.0159
265	3.9369	10	10	999	5.0313	-1	1	0.90755
266	3.9369	10	10	90	6.375	-1	1	0.8326
267	3.9369	5	5	0	2.3438	-1	1	1.1488
268	3.9369	10	10	999	3.6875	-1	1	0.8493
269	3.9369	5	5	999	2.3438	-1	1	1.0747
270	3.9369	5	5	90	6.375	-1	1	0.83211
271	3.9369	10	10	0	2.3438	1	1	0.83257
272	3.9369	5	5	90	3.6875	1	1	0.84047
273	3.9369	10	10	90	3.6875	1	1	0.8493
274	3.9369	5	5	999	1	1	1	0.85757
275	3.9369	10	10	0	3.6875	1	1	0.87425
276	3.9369	10	10	90	2.3438	-1	1	0.84879
277	3.9369	5	5	0	3.6875	-1	1	0.98253
278	3.9369	5	5	0	3.6875	1	1	1.0993
279	3.9369	5	5	0	6.375	1	1	1.1327
280	3.9369	5	5	999	1	-1	1	1.0497
281	3.9369	5	5	999	3.6875	1	1	0.87417
282	3.9369	10	10	90	5.0313	-1	1	0.86636
283	3.9369	5	5	999	3.6875	1	1	0.91629
284	3.9369	10	10	999	6.375	1	1	0.89097
285	3.9369	5	5	999	3.6875	-1	1	0.92421
286	3.9369	10	10	90	2.3438	-1	1	0.8909
287	3.9369	5	5	0	1	1	1	1.2076
288	3.9369	5	5	0	6.375	1	1	0.86594
289	3.9369	5	5	999	1	1	1	1.4317
290	3.9369	10	10	999	5.0313	1	1	0.86592
291	3.9369	5	5	999	6.375	-1	1	0.88254
292	3.9369	10	10	90	6.375	1	1	0.83262
293	3.9369	5	5	0	1	1	1	2.0578
294	3.9369	5	5	90	2.3438	-1	1	0.94094
295	3.9369	5	5	90	1	-1	1	1.0413
296	3.9369	10	10	90	3.6875	1	1	0.8659
297	3.9369	10	10	90	2.3438	-1	1	0.833
298	3.9369	5	5	999	3.6875	-1	1	0.89922
299	3.9369	5	5	0	1	-1	0	1.5607
300	3.9369	5	5	999	3.6875	-1	1	0.91592
301	3.9369	5	5	0	5.0313	-1	1	0.9242
302	3.9369	5	5	999	3.6875	1	1	0.88219
303	3.9369	5	5	90	2.3438	-1	1	1.0493
304	3.9369	5	5	90	3.6875	1	1	0.9076
305	3.9369	5	5	0	6.375	1	1	1.0988
306	3.9369	5	5	0	1	-1	1	0.95756
307	3.9369	10	10	0	2.3438	-1	1	0.90758
308	3.9369	5	5	90	5.0313	1	1	0.89925
309	3.9369	10	10	999	6.375	1	1	0.84922
310	3.9369	5	5	999	2.3438	1	1	0.89884
311	3.9369	10	10	90	5.0313	1	1	0.81592
312	3.9369	10	10	999	2.3438	-1	1	0.84925
313	3.9369	10	10	0	1	1	1	0.89095
314	3.9369	10	10	90	3.6875	-1	1	0.84877
315	3.9369	5	5	999	1	1	1	1.623
316	3.9369	5	5	999	5.0313	-1	1	0.96593
317	3.9369	5	5	90	5.0313	1	1	0.94927
318	3.9369	10	10	90	3.6875	-1	1	1.0247
319	3.9369	10	10	999	5.0313	1	1	0.87425
320	3.9369	5	5	0	3.6875	1	1	1.0488
321	3.9369	10	10	0	3.6875	1	1	0.8242
322	3.9369	5	5	90	1	-1	1	1.1906
323	3.9369	10	10	999	1	-1	1	0.84923
324	3.9369	5	5	90	3.6875	1	1	0.93258
325	3.9369	10	10	999	2.3438	-1	1	0.85758
326	3.9369	5	5	999	1	1	1	1.6205
327	3.9369	5	5	0	3.6875	1	1	0.98262
328	3.9369	5	5	90	3.6875	1	1	0.9916
329	3.9369	10	10	999	3.6875	-1	1	0.99882
330	3.9369	10	10	90	1	-1	0	0.83256
331	3.9369	10	10	0	5.0313	-1	1	0.958
332	3.9369	10	10	0	1	1	1	0.92378
333	3.9369	10	10	999	5.0313	-1	1	0.88264
334	3.9369	10	10	0	2.3438	-1	1	0.89048
335	3.9369	10	10	90	5.0313	-1	1	0.84924
336	3.9369	5	5	999	3.6875	-1	1	0.89045
337	3.9369	10	10	999	3.6875	-1	1	0.83285
338	3.9369	5	5	90	3.6875	1	1	0.94884
339	3.9369	5	5	90	3.6875	1	1	0.8659
340	3.9369	10	10	90	2.3438	-1	1	0.86591
341	3.9369	5	5	999	5.0313	1	1	1.5977
342	3.9369	10	10	999	3.6875	1	1	0.85759
343	3.9369	5	5	0	5.0313	-1	1	1.0743
344	3.9369	10	10	999	2.3438	1	1	0.84045
345	3.9369	10	10	999	6.375	1	1	0.90754
346	3.9369	10	10	999	1	1	1	0.87421
347	3.9369	10	10	0	3.6875	1	1	0.85755
348	3.9369	10	10	90	6.375	1	1	0.82381
349	3.9369	10	10	999	6.375	1	1	0.84923
350	3.9369	10	10	0	3.6875	-1	1	0.84091
351	3.9369	5	5	0	6.375	1	1	0.86587
352	3.9369	10	10	90	6.375	-1	1	0.85756
353	3.9369	10	10	999	1	-1	1	0.84922
354	3.9369	10	10	999	2.3438	-1	1	0.89047
355	3.9369	10	10	0	3.6875	1	1	0.80745
356	3.9369	5	5	999	3.6875	-1	1	0.79051
357	3.9369	5	5	90	6.375	-1	1	0.85758
358	3.9369	5	5	999	3.6875	1	1	0.86549
359	3.9369	10	10	90	6.375	1	1	0.82425
360	3.9369	5	5	90	5.0313	-1	1	0.83216
361	3.9369	10	10	999	3.6875	1	1	0.77425
362	3.9369	5	5	999	5.0313	-1	1	0.84926
363	3.9369	5	5	90	6.375	1	1	0.83257
364	3.9369	5	5	0	3.6875	-1	0	1.7552
365	3.9369	10	10	90	5.0313	-1	1	0.92431
366	3.9369	10	10	90	3.6875	1	1	0.72422
367	3.9369	10	10	90	1	-1	1	0.82432
368	3.9369	10	10	0	6.375	1	1	0.78249
369	3.9369	10	10	0	1	1	1	0.86591
370	3.9369	5	5	999	1	-1	1	1.0326
371	3.9369	10	10	90	5.0313	1	1	0.81586
372	3.9369	5	5	999	1	1	1	1.4902
373	3.9369	10	10	90	2.3438	-1	1	0.89094
374	3.9369	10	10	90	5.0313	1	1	0.8825
375	3.9369	10	10	999	1	1	1	0.8405
376	3.9369	5	5	999	3.6875	-1	1	1.1743
377	3.9369	10	10	90	6.375	-1	1	0.93259
378	3.9369	5	5	90	1	-1	1	1.216
379	3.9369	5	5	90	5.0313	1	1	0.83254
380	3.9369	10	10	999	5.0313	-1	1	1.0494
381	3.9369	5	5	90	1	1	1	1.6327
382	3.9369	5	5	90	5.0313	1	1	0.85758
383	3.9369	5	5	0	6.375	1	1	0.89086
384	3.9369	5	5	0	1	-1	1	1.4466
385	3.9369	5	5	999	6.375	1	1	0.89095
386	3.9369	10	10	0	1	1	1	0.97376
387	3.9369	10	10	999	1	1	1	0.83258
388	3.9369	10	10	999	5.0313	1	1	0.83217
389	3.9369	5	5	0	2.3438	-1	1	1.1659
390	3.9369	10	10	90	5.0313	-1	1	0.82424
391	3.9369	10	10	0	6.375	-1	1	0.81589
392	3.9369	10	10	90	5.0313	1	1	0.85803
393	3.9369	10	10	90	2.3438	1	0	0.80762
394	3.9369	10	10	0	2.3438	-1	1	0.84135
395	3.9369	10	10	0	1	1	1	0.83261
396	3.9369	10	10	0	1	1	1	0.87421
397	3.9369	10	10	0	1	-1	1	0.81591
398	3.9369	5	5	90	1	-1	1	0.92425
399	3.9369	10	10	0	2.3438	-1	1	1.0905
400	3.9369	10	10	90	1	-1	1	0.88255
401	3.9369	10	10	999	2.3438	1	1	0.82427
402	3.9369	5	5	90	6.375	-1	1	0.88256
403	3.9369	10	10	999	2.3438	-1	1	0.85758
404	3.9369	5	5	999	6.375	1	1	0.87471
405	3.9369	5	5	0	1	1	1	0.87425
406	3.9369	10	10	90	1	-1	1	0.84135
407	3.9369	5	5	90	5.0313	1	1	0.85755
408	3.9369	10	10	90	5.0313	-1	1	0.80753
409	3.9369	5	5	0	5.0313	1	1	1.612
410	3.9369	5	5	90	2.3438	1	1	0.96588
411	3.9369	10	10	90	3.6875	1	1	0.91594
412	3.9369	5	5	90	1	-1	1	1.1164
413	3.9369	10	10	999	5.0313	-1	1	0.85803
414	3.9369	5	5	999	1	1	1	1.2989
415	3.9369	10	10	90	1	-1	1	0.91594
416	3.9369	5	5	0	1	-1	0	2.0562
417	3.9369	10	10	999	1	1	1	0.88255
418	3.9369	10	10	999	6.375	-1	1	0.87463
419	3.9369	10	10	90	2.3438	-1	1	0.89092
420	3.9369	10	10	0	1	-1	1	0.92467
421	3.9369	10	10	999	1	-1	1	0.87462
422	3.9369	10	10	90	5.0313	1	1	0.84088
423	3.9369	10	10	999	2.3438	-1	1	0.87428
424	3.9369	10	10	999	5.0313	1	1	0.89921
425	3.9369	10	10	999	1	-1	1	0.89092
426	3.9369	10	10	999	1	1	1	0.83255
427	3.9369	5	5	0	5.0313	1	1	0.85757
428	3.9369	5	5	999	6.375	-1	1	1.0242
429	3.9369	5	5	999	5.0313	-1	1	0.84964
430	3.9369	5	5	90	1	1	1	1.6792
431	3.9369	5	5	0	3.6875	1	1	1.2493
432	3.9369	5	5	999	1	1	0	1.6628
433	3.9369	5	5	0	3.6875	1	1	1.2326
434	3.9369	10	10	999	1	1	1	0.95763
435	3.9369	5	5	999	2.3438	-1	1	0.99926
436	3.9369	5	5	90	2.3438	-1	1	0.88299
437	3.9369	5	5	90	1	-1	0	1.4789
438	3.9369	10	10	999	5.0313	1	1	0.89925
439	3.9369	5	5	999	5.0313	-1	1	0.87467
440	3.9369	10	10	0	5.0313	1	1	0.84878
441	3.9369	5	5	90	5.0313	1	1	1.0577
442	3.9369	10	10	0	3.6875	1	1	0.8909
443	3.9369	5	5	0	1	-1	1	1.3239
444	3.9369	10	10	90	2.3438	-1	1	1.0243
445	3.9369	10	10	999	2.3438	1	1	0.84134
446	3.9369	5	5	999	1	1	1	1.7879
447	3.9369	5	5	90	3.6875	-1	0	0.94093
448	3.9369	5	5	999	5.0313	-1	1	1.0322
449	3.9369	10	10	90	5.0313	1	1	0.89925
450	3.9369	5	5	0	2.3438	1	0	1.5916
451	3.9369	5	5	90	6.375	1	1	0.90767
452	3.9369	10	10	0	1	1	1	0.84883
453	3.9369	5	5	999	3.6875	1	1	0.89923
454	3.9369	10	10	0	2.3438	-1	1	0.89072
455	3.9369	10	10	0	5.0313	-1	1	0.85802
456	3.9369	5	5	999	2.3438	-1	1	0.90753
457	3.9369	10	10	999	3.6875	-1	1	0.88261
458	3.9369	5	5	0	6.375	-1	1	0.93257
459	3.9369	10	10	0	1	1	1	0.85758
460	3.9369	5	5	90	2.3438	1	1	0.86591
461	3.9369	10	10	90	6.375	1	1	0.93218
462	3.9369	10	10	90	3.6875	1	1	0.84921
463	3.9369	5	5	0	5.0313	-1	1	1.0738
464	3.9369	10	10	0	5.0313	-1	1	0.80756
465	3.9369	5	5	999	6.375	-1	1	0.8659
466	3.9369	5	5	0	1	1	1	0.9409
467	3.9369	5	5	0	5.0313	-1	1	0.95762
468	3.9369	5	5	999	5.0313	-1	1	0.90713
469	3.9369	5	5	90	6.375	1	1	0.89091
470	3.9369	10	10	0	3.6875	1	1	0.90759
471	3.9369	10	10	90	2.3438	1	1	0.89087
472	3.9369	5	5	90	5.0313	-1	1	0.88262
473	3.9369	5	5	0	1	-1	0	1.6217
474	3.9369	5	5	0	1	1	1	0.92467
475	3.9369	5	5	999	5.0313	1	1	0.86593
476	3.9369	5	5	0	6.375	1	1	0.91547
477	3.9369	5	5	999	1	1	1	1.7136
478	3.9369	10	10	90	6.375	-1	1	0.86591
479	3.9369	5	5	0	3.6875	-1	1	1.0909
480	3.9369	5	5	0	2.3438	-1	1	1.1992
481	3.9369	10	10	0	5.0313	-1	1	0.98255
482	3.9369	10	10	999	5.0313	1	1	0.94053
483	3.9369	10	10	0	3.6875	1	1	0.86595
484	3.9369	10	10	0	5.0313	1	1	0.84923
485	3.9369	10	10	0	6.375	1	1	0.87423
486	3.9369	5	5	0	1	1	0	2.0958
487	3.9369	10	10	999	6.375	1	1	0.86593
488	3.9369	5	5	999	1	-1	0	1.697
489	3.9369	10	10	999	6.375	-1	1	1.0576
490	3.9369	10	10	90	6.375	1	1	0.83257
491	3.9369	10	10	0	2.3438	1	1	0.84966
492	3.9369	10	10	999	6.375	1	1	0.80756
493	3.9369	5	5	90	5.0313	1	1	0.89092
494	3.9369	5	5	0	1	-1	1	1.2905
495	3.9369	5	5	90	5.0313	-1	1	0.90761
496	3.9369	10	10	999	6.375	1	1	0.93259
497	3.9369	5	5	90	3.6875	-1	1	1.0326
498	3.9369	5	5	90	6.375	1	1	0.8905
499	3.9369	5	5	90	3.6875	1	1	0.89092
500	3.9369	10	10	0	2.3438	1	1	0.84888
501	3.9369	10	10	0	1	-1	1	0.86635
502	3.9369	10	10	0	5.0313	-1	1	0.93253
503	3.9369	10	10	0	5.0313	-1	1	0.8576
504	3.9369	10	10	999	1	-1	1	0.99092
505	3.9369	5	5	0	1	1	1	1.4706
506	3.9369	5	5	90	2.3438	-1	1	0.9826
507	3.9369	5	5	90	1	1	0	1.5823
508	3.9369	5	5	0	3.6875	-1	1	0.99068
509	3.9369	10	10	999	3.6875	-1	1	0.88262
510	3.9369	10	10	90	2.3438	1	1	0.8071
511	3.9369	5	5	999	1	1	1	1.3243
512	3.9369	10	10	90	1	1	1	0.84095
513	3.9369	10	10	90	2.3438	-1	1	0.83214
514	3.9369	5	5	90	5.0313	-1	1	0.92421
515	3.9369	5	5	999	6.375	-1	1	0.89926
516	3.9369	5	5	90	1	1	1	1.1576
517	3.9369	5	5	90	6.375	-1	1	0.94965
518	3.9369	10	10	90	1	-1	1	0.92378
519	3.9369	10	10	90	2.3438	-1	1	1.0243
520	3.9369	5	5	90	3.6875	-1	1	1.0575
521	3.9369	10	10	999	1	-1	1	1.0238
522	3.9369	10	10	0	2.3438	-1	1	1.0326
523	3.9369	5	5	90	2.3438	1	1	1.1326
524	3.9369	10	10	999	6.375	-1	1	0.84087
525	3.9369	10	10	999	6.375	1	1	0.90801
526	3.9369	5	5	90	6.375	-1	1	0.8997
527	3.9369	10	10	90	1	1	1	0.79927
528	3.9369	10	10	999	1	1	1	0.89088
529	3.9369	10	10	0	5.0313	-1	1	0.80764
530	3.9369	5	5	0	6.375	-1	1	0.92431
531	3.9369	5	5	999	3.6875	-1	1	0.8655
532	3.9369	10	10	0	3.6875	-1	1	0.86587
533	3.9369	5	5	0	5.0313	1	1	0.94881
534	3.9369	5	5	90	6.375	-1	1	0.85759
535	3.9369	5	5	999	5.0313	1	1	0.88215
536	3.9369	5	5	0	2.3438	-1	1	1.5659
537	3.9369	5	5	999	5.0313	-1	1	0.98261
538	3.9369	10	10	0	6.375	1	1	0.81638
539	3.9369	10	10	999	5.0313	1	1	0.85754
540	3.9369	5	5	0	3.6875	-1	1	1.166
541	3.9369	10	10	999	6.375	-1	1	0.81592
542	3.9369	5	5	90	3.6875	-1	1	1.141
543	3.9369	5	5	999	6.375	-1	1	0.86588
544	3.9369	10	10	0	1	-1	1	0.85796
545	3.9369	10	10	0	2.3438	1	1	0.88302
546	3.9369	10	10	999	6.375	-1	1	0.91549
547	3.9369	10	10	999	3.6875	1	1	0.84924
548	3.9369	5	5	90	6.375	-1	1	0.91552
549	3.9369	5	5	90	2.3438	1	0	0.81587
550	3.9369	10	10	999	1	-1	1	0.84054
551	3.9369	5	5	999	6.375	1	1	0.90755
552	3.9369	5	5	999	5.0313	-1	1	1.0159
553	3.9369	10	10	0	6.375	-1	1	0.80756
554	3.9369	10	10	90	3.6875	-1	1	0.80712
555	3.9369	10	10	90	2.3438	-1	1	0.84922
556	3.9369	10	10	90	3.6875	1	0	0.81593
557	3.9369	10	10	0	2.3438	1	1	0.87425
558	3.9369	5	5	90	5.0313	-1	1	1.2072
559	3.9369	5	5	999	2.3438	1	1	0.84095
560	3.9369	5	5	0	5.0313	-1	1	0.94916
561	3.9369	5	5	90	3.6875	1	1	1.0405
562	3.9369	5	5	90	2.3438	-1	1	0.8742
563	3.9369	5	5	0	5.0313	-1	1	0.93262
564	3.9369	10	10	999	6.375	1	1	0.90756
565	3.9369	5	5	0	5.0313	-1	1	0.85754
566	3.9369	5	5	0	5.0313	-1	1	1.4624
567	3.9369	10	10	999	5.0313	-1	1	0.89092
568	3.9369	5	5	90	1	-1	0	1.3974
569	3.9369	5	5	0	2.3438	-1	1	1.3243
570	3.9369	5	5	90	6.375	1	1	0.94923
571	3.9369	5	5	0	2.3438	-1	1	1.2331
572	3.9369	5	5	999	1	-1	0	1.4619
573	3.9369	5	5	0	3.6875	-1	1	1.0243
574	3.9369	5	5	0	6.375	-1	1	0.94049
575	3.9369	10	10	90	6.375	-1	1	0.91597
576	3.9369	10	10	999	6.375	-1	1	0.89092
577	3.9369	10	10	90	6.375	1	1	0.79922
578	3.9369	10	10	0	6.375	1	1	0.85761
579	3.9369	10	10	999	5.0313	-1	1	0.99925
580	3.9369	10	10	0	6.375	-1	1	0.89924
581	3.9369	10	10	90	1	-1	1	0.87467
582	3.9369	10	10	90	3.6875	-1	1	0.88256
583	3.9369	10	10	0	6.375	1	1	0.84051
584	3.9369	10	10	0	5.0313	-1	1	0.84922
585	3.9369	5	5	90	1	1	1	1.4316
586	3.9369	5	5	999	6.375	-1	1	0.98261
587	3.9369	5	5	90	5.0313	1	1	0.89134
588	3.9369	10	10	999	1	1	1	0.82466
589	3.9369	10	10	999	5.0313	1	1	0.81633
590	3.9369	5	5	999	6.375	-1	1	0.88215
591	3.9369	5	5	999	5.0313	-1	1	0.94929
592	3.9369	5	5	90	5.0313	-1	1	0.82381
593	3.9369	10	10	90	6.375	-1	1	0.92422
594	3.9369	10	10	0	5.0313	1	1	0.84923
595	3.9369	5	5	999	1	-1	1	1.2331
596	3.9369	5	5	999	2.3438	-1	1	0.9326
597	3.9369	10	10	0	2.3438	1	1	0.84091
598	3.9369	5	5	0	6.375	1	1	0.94928
599	3.9369	5	5	90	3.6875	1	1	0.87427
600	3.9369	10	10	999	5.0313	1	1	0.81636
