# Supplementary material for: Temporal Integration of Motion Streaks in Migraine
Source: Vision (Basel). 2018 Jul 13;2(3):27. doi: 10.3390/vision2030027 (PMC6836222; doi:10.3390/vision2030027)
Supplement: Supplementary file 1 [file vision-02-00027-s001.zip › supplementary information/results/resultsObs99/allResponsesObs99.txt]

1	4.2584	10	10	0	1	1	1	1.161
2	4.2584	5	5	90	1	1	0	1.7716
3	4.2584	10	10	90	31.875	-1	1	0.93414
4	4.2584	5	5	90	8.7188	1	0	1.6646
5	4.2584	10	10	999	24.156	-1	1	0.9242
6	4.2584	5	5	90	1	-1	0	1.4541
7	4.2584	10	10	90	16.438	1	1	0.94089
8	4.2584	10	10	999	1	-1	1	1.3243
9	4.2584	10	10	999	24.156	1	1	1.1744
10	4.2584	10	10	90	1	-1	1	0.91585
11	4.2584	5	5	999	8.7188	1	1	1.0743
12	4.2584	10	10	0	1	-1	1	0.84929
13	4.2584	5	5	0	1	1	0	1.4356
14	4.2584	10	10	999	16.438	1	1	0.88262
15	4.2584	10	10	90	8.7188	-1	1	0.86634
16	4.2584	10	10	90	24.156	1	1	0.97378
17	4.2584	10	10	90	8.7188	-1	1	0.85756
18	4.2584	5	5	90	24.156	1	1	0.94884
19	4.2584	5	5	90	1	-1	1	1.1493
20	4.2584	5	5	0	31.875	1	0	0.96596
21	4.2584	5	5	999	1	1	0	1.2739
22	4.2584	10	10	90	1	-1	1	0.99915
23	4.2584	10	10	0	1	-1	1	0.91597
24	4.2584	5	5	0	16.438	1	1	1.0826
25	4.2584	10	10	0	1	-1	1	0.98213
26	4.2584	10	10	999	31.875	-1	1	0.92427
27	4.2584	5	5	0	1	-1	0	1.1909
28	4.2584	10	10	0	24.156	-1	1	0.93299
29	4.2584	5	5	0	31.875	1	1	1.0576
30	4.2584	10	10	90	8.7188	1	1	0.99142
31	4.2584	10	10	0	24.156	-1	1	0.86554
32	4.2584	5	5	0	24.156	-1	0	1.7885
33	4.2584	10	10	90	1	-1	1	1.0326
34	4.2584	5	5	0	1	-1	1	1.3573
35	4.2584	10	10	0	31.875	1	1	0.99094
36	4.2584	5	5	999	31.875	1	1	0.94096
37	4.2584	10	10	90	8.7188	1	1	0.89052
38	4.2584	5	5	0	24.156	-1	1	1.0493
39	4.2584	10	10	90	24.156	-1	1	0.93263
40	4.2584	5	5	0	8.7188	-1	1	0.9326
41	4.2584	5	5	0	1	-1	0	1.266
42	4.2584	10	10	90	24.156	-1	1	0.91592
43	4.2584	5	5	90	1	1	0	1.266
44	4.2584	5	5	0	31.875	1	1	0.99929
45	4.2584	10	10	90	24.156	1	0	0.87474
46	4.2584	10	10	999	8.7188	-1	1	0.97386
47	4.2584	5	5	90	16.438	-1	1	1.1076
48	4.2584	10	10	999	1	1	1	0.98305
49	4.2584	5	5	999	1	-1	1	1.4007
50	4.2584	10	10	999	1	-1	1	0.90758
51	4.2584	5	5	0	31.875	1	1	0.89924
52	4.2584	5	5	999	31.875	1	1	0.95718
53	4.2584	10	10	0	8.7188	-1	1	0.81595
54	4.2584	10	10	999	1	1	1	1.0243
55	4.2584	5	5	0	1	-1	1	1.3987
56	4.2584	5	5	0	1	1	0	1.141
57	4.2584	10	10	999	31.875	1	1	0.94095
58	4.2584	5	5	90	8.7188	1	1	1.0326
59	4.2584	10	10	999	16.438	-1	1	1.0326
60	4.2584	10	10	90	8.7188	1	1	0.81595
61	4.2584	5	5	999	24.156	1	1	0.95725
62	4.2584	10	10	0	31.875	-1	1	0.89094
63	4.2584	5	5	0	31.875	1	1	1.1831
64	4.2584	10	10	0	31.875	1	1	0.96588
65	4.2584	10	10	0	8.7188	1	1	0.95758
66	4.2584	10	10	90	16.438	1	1	0.9159
67	4.2584	10	10	90	31.875	1	1	0.87469
68	4.2584	5	5	90	1	-1	1	1.4981
69	4.2584	10	10	90	31.875	1	1	0.94096
70	4.2584	10	10	999	1	-1	1	0.98211
71	4.2584	10	10	90	16.438	-1	1	0.99923
72	4.2584	10	10	0	24.156	-1	1	1.066
73	4.2584	10	10	90	16.438	-1	1	0.92417
74	4.2584	10	10	999	24.156	1	1	0.91634
75	4.2584	5	5	999	31.875	-1	1	0.94095
76	4.2584	10	10	0	8.7188	-1	1	1.0243
77	4.2584	10	10	0	24.156	1	1	0.87429
78	4.2584	10	10	90	16.438	-1	1	0.94883
79	4.2584	10	10	0	24.156	1	1	0.89925
80	4.2584	5	5	90	16.438	1	1	1.0576
81	4.2584	5	5	999	31.875	1	1	0.94885
82	4.2584	5	5	90	8.7188	-1	1	1.5692
83	4.2584	10	10	90	8.7188	1	1	0.99096
84	4.2584	10	10	0	1	-1	1	0.99138
85	4.2584	5	5	0	31.875	-1	1	0.97383
86	4.2584	10	10	0	16.438	-1	1	0.97425
87	4.2584	5	5	999	1	-1	1	1.6158
88	4.2584	10	10	0	16.438	-1	1	0.97427
89	4.2584	5	5	90	8.7188	-1	1	1.0243
90	4.2584	5	5	999	8.7188	-1	1	1.0326
91	4.2584	5	5	90	8.7188	1	1	0.94923
92	4.2584	5	5	999	8.7188	-1	1	0.99886
93	4.2584	10	10	999	24.156	-1	1	0.94089
94	4.2584	5	5	90	16.438	-1	1	0.95802
95	4.2584	5	5	999	1	1	0	1.266
96	4.2584	10	10	0	8.7188	-1	1	1.0076
97	4.2584	10	10	0	31.875	1	1	1.0743
98	4.2584	10	10	0	31.875	1	1	0.94929
99	4.2584	10	10	0	8.7188	-1	1	1.0331
100	4.2584	10	10	999	31.875	1	1	0.90755
101	4.2584	10	10	999	31.875	-1	1	0.88215
102	4.2584	5	5	90	24.156	-1	1	0.90758
103	4.2584	5	5	999	8.7188	1	1	1.0409
104	4.2584	5	5	90	31.875	-1	1	0.91595
105	4.2584	10	10	90	8.7188	1	1	0.89955
106	4.2584	5	5	0	16.438	1	1	1.0572
107	4.2584	5	5	90	24.156	1	1	0.91598
108	4.2584	10	10	999	1	-1	1	1.0076
109	4.2584	5	5	999	31.875	-1	1	0.91594
110	4.2584	10	10	0	16.438	1	0	0.89923
111	4.2584	5	5	90	16.438	1	1	1.0155
112	4.2584	5	5	999	24.156	1	1	0.99932
113	4.2584	10	10	90	1	-1	1	0.94087
114	4.2584	5	5	90	31.875	-1	1	0.94139
115	4.2584	5	5	999	1	-1	1	1.6302
116	4.2584	5	5	0	16.438	-1	1	1.5933
117	4.2584	5	5	999	16.438	1	1	0.9576
118	4.2584	5	5	0	24.156	-1	1	1.1577
119	4.2584	10	10	999	1	1	1	1.0243
120	4.2584	5	5	999	16.438	-1	1	1.1322
121	4.2584	10	10	0	24.156	1	1	0.87427
122	4.2584	10	10	90	8.7188	-1	1	0.96598
123	4.2584	10	10	0	8.7188	-1	1	0.99095
124	4.2584	5	5	90	16.438	-1	1	1.0326
125	4.2584	5	5	0	1	1	1	1.5686
126	4.2584	5	5	999	1	1	1	1.8576
127	4.2584	10	10	999	31.875	1	1	1.0994
128	4.2584	5	5	0	8.7188	-1	0	2.5681
129	4.2584	5	5	0	31.875	1	1	1.7426
130	4.2584	10	10	999	31.875	-1	1	0.91591
131	4.2584	10	10	90	24.156	-1	1	0.89936
132	4.2584	5	5	0	8.7188	-1	0	1.7944
133	4.2584	10	10	999	16.438	-1	1	0.89934
134	4.2584	5	5	90	8.7188	-1	1	1.2239
135	4.2584	5	5	999	24.156	-1	1	1.1656
136	4.2584	10	10	90	1	1	0	1.5767
137	4.2584	10	10	0	16.438	1	1	0.87424
138	4.2584	5	5	90	24.156	-1	1	0.92428
139	4.2584	5	5	0	8.7188	1	0	1.1739
140	4.2584	5	5	90	8.7188	-1	1	1.0076
141	4.2584	5	5	90	31.875	1	1	0.88258
142	4.2584	10	10	90	24.156	1	1	0.92469
143	4.2584	10	10	999	31.875	-1	1	0.89877
144	4.2584	5	5	90	16.438	-1	1	1.091
145	4.2584	5	5	0	16.438	1	1	0.98257
146	4.2584	5	5	0	8.7188	-1	1	1.0997
147	4.2584	5	5	0	24.156	-1	1	0.97425
148	4.2584	10	10	0	16.438	1	1	0.96596
149	4.2584	10	10	999	16.438	1	0	0.85756
150	4.2584	5	5	90	24.156	-1	1	1.2744
151	4.2584	10	10	999	8.7188	-1	1	1.0906
152	4.2584	5	5	90	24.156	-1	1	1.1655
153	4.2584	10	10	0	1	-1	1	1.0493
154	4.2584	5	5	0	24.156	-1	1	1.0748
155	4.2584	10	10	90	8.7188	-1	1	0.91594
156	4.2584	5	5	0	24.156	1	0	2.0439
157	4.2584	5	5	90	8.7188	1	1	0.99094
158	4.2584	10	10	90	1	-1	1	1.0326
159	4.2584	10	10	0	31.875	1	1	0.89973
160	4.2584	10	10	90	1	1	0	1.266
161	4.2584	10	10	90	24.156	1	1	0.8909
162	4.2584	10	10	0	1	1	1	1.2156
163	4.2584	5	5	999	16.438	1	1	1.091
164	4.2584	10	10	0	16.438	1	1	1.0492
165	4.2584	10	10	999	24.156	1	1	0.90759
166	4.2584	10	10	999	24.156	-1	1	0.99975
167	4.2584	10	10	90	1	-1	0	1.5791
168	4.2584	5	5	90	24.156	-1	0	1.1576
169	4.2584	5	5	90	16.438	-1	1	1.7111
170	4.2584	5	5	0	24.156	-1	1	1.4714
171	4.2584	5	5	90	24.156	1	1	1.0159
172	4.2584	5	5	90	1	-1	1	1.6297
173	4.2584	5	5	0	8.7188	1	0	1.4497
174	4.2584	10	10	999	1	1	1	1.1327
175	4.2584	10	10	0	31.875	1	1	1.1326
176	4.2584	10	10	999	24.156	1	1	0.94139
177	4.2584	5	5	999	16.438	1	1	1.0488
178	4.2584	10	10	90	24.156	1	1	0.93259
179	4.2584	5	5	0	1	-1	0	1.4633
180	4.2584	10	10	0	1	-1	0	1.191
181	4.2584	5	5	90	31.875	1	1	1.1326
182	4.2584	10	10	0	1	1	1	1.1743
183	4.2584	5	5	90	24.156	-1	1	1.2239
184	4.2584	10	10	90	16.438	1	1	1.5283
185	4.2584	5	5	999	8.7188	-1	1	1.9148
186	4.2584	5	5	0	16.438	-1	0	1.5951
187	4.2584	10	10	0	8.7188	1	1	1.1326
188	4.2584	10	10	0	8.7188	1	1	1.0826
189	4.2584	5	5	0	31.875	1	0	1.6499
190	4.2584	10	10	0	24.156	1	1	0.94098
191	4.2584	10	10	90	31.875	1	1	1.1409
192	4.2584	10	10	0	24.156	-1	1	0.90761
193	4.2584	5	5	0	8.7188	-1	0	1.7246
194	4.2584	10	10	90	31.875	1	1	1.0076
195	4.2584	5	5	90	1	1	1	2.1448
196	4.2584	5	5	999	16.438	1	1	1.141
197	4.2584	10	10	0	8.7188	-1	1	0.97473
198	4.2584	5	5	90	31.875	-1	1	1.0072
199	4.2584	10	10	90	8.7188	1	1	0.98256
200	4.2584	5	5	0	8.7188	-1	0	2.2022
201	4.2584	10	10	90	8.7188	-1	1	1.0076
202	4.2584	10	10	90	31.875	-1	1	0.99891
203	4.2584	5	5	90	16.438	1	1	1.0743
204	4.2584	10	10	90	31.875	-1	1	1.016
205	4.2584	5	5	0	31.875	1	1	0.966
206	4.2584	5	5	0	1	-1	1	1.1744
207	4.2584	10	10	90	16.438	-1	1	1.0909
208	4.2584	10	10	0	16.438	-1	1	0.94093
209	4.2584	5	5	0	31.875	-1	1	1.0747
210	4.2584	5	5	999	24.156	1	1	0.91597
211	4.2584	5	5	90	24.156	1	1	0.96555
212	4.2584	10	10	90	24.156	-1	1	0.94927
213	4.2584	10	10	90	8.7188	1	1	0.89966
214	4.2584	5	5	0	16.438	1	1	1.0826
215	4.2584	5	5	0	24.156	-1	1	1.2827
216	4.2584	5	5	0	8.7188	1	0	1.5462
217	4.2584	10	10	999	1	-1	1	0.99096
218	4.2584	5	5	90	8.7188	1	1	1.008
219	4.2584	5	5	0	8.7188	-1	0	1.2822
220	4.2584	10	10	999	8.7188	1	1	0.97427
221	4.2584	5	5	999	31.875	1	1	1.0414
222	4.2584	10	10	90	24.156	-1	1	1.141
223	4.2584	5	5	999	31.875	1	1	0.97472
224	4.2584	10	10	999	8.7188	1	1	0.98261
225	4.2584	5	5	0	24.156	-1	1	0.89932
226	4.2584	10	10	999	31.875	-1	1	1.0664
227	4.2584	10	10	999	8.7188	1	1	0.99097
228	4.2584	10	10	90	24.156	-1	1	0.81592
229	4.2584	10	10	999	24.156	1	1	0.96601
230	4.2584	10	10	90	31.875	1	1	0.94888
231	4.2584	5	5	90	31.875	1	1	0.99929
232	4.2584	10	10	999	8.7188	1	1	1.2077
233	4.2584	10	10	999	16.438	1	1	0.93257
234	4.2584	10	10	0	31.875	-1	1	0.94096
235	4.2584	10	10	0	31.875	1	1	0.89092
236	4.2584	10	10	0	8.7188	-1	1	1.0571
237	4.2584	5	5	0	31.875	1	1	1.6515
238	4.2584	10	10	0	16.438	1	1	0.95766
239	4.2584	5	5	999	8.7188	-1	1	1.1577
240	4.2584	10	10	90	16.438	-1	1	0.98307
241	4.2584	5	5	999	24.156	-1	1	1.0077
242	4.2584	10	10	0	24.156	1	1	0.92432
243	4.2584	10	10	90	16.438	1	1	0.92432
244	4.2584	10	10	90	31.875	1	1	0.94974
245	4.2584	5	5	0	1	-1	0	1.5712
246	4.2584	5	5	0	24.156	1	0	2.0486
247	4.2584	5	5	999	16.438	1	1	1.1909
248	4.2584	10	10	90	16.438	-1	1	1.1243
249	4.2584	5	5	999	8.7188	-1	0	2.2703
250	4.2584	10	10	0	1	1	1	1.1659
251	4.2584	5	5	999	31.875	-1	1	1.0243
252	4.2584	10	10	999	16.438	-1	1	0.94925
253	4.2584	10	10	90	1	-1	1	0.90805
254	4.2584	5	5	0	8.7188	-1	1	0.94926
255	4.2584	5	5	999	31.875	-1	1	1.2827
256	4.2584	10	10	0	16.438	1	1	1.1076
257	4.2584	10	10	90	24.156	1	1	1.0159
258	4.2584	5	5	0	16.438	1	0	1.3155
259	4.2584	5	5	999	8.7188	-1	1	1.166
260	4.2584	10	10	0	1	1	1	1.1077
261	4.2584	5	5	999	16.438	-1	1	1.0826
262	4.2584	10	10	90	8.7188	-1	1	0.98302
263	4.2584	10	10	0	16.438	1	1	1.4453
264	4.2584	5	5	999	1	-1	1	1.4509
265	4.2584	5	5	999	8.7188	-1	1	1.0659
266	4.2584	5	5	999	16.438	-1	1	1.0238
267	4.2584	5	5	0	8.7188	1	0	1.0743
268	4.2584	5	5	90	16.438	1	1	1.0243
269	4.2584	10	10	0	8.7188	-1	1	0.96597
270	4.2584	10	10	999	31.875	1	1	0.93265
271	4.2584	5	5	999	16.438	1	1	1.0331
272	4.2584	5	5	90	16.438	-1	1	0.90779
273	4.2584	10	10	999	8.7188	-1	1	0.8831
274	4.2584	10	10	90	8.7188	1	1	0.87426
275	4.2584	5	5	90	24.156	1	0	0.89094
276	4.2584	10	10	999	31.875	-1	1	0.86551
277	4.2584	10	10	90	16.438	1	1	0.90766
278	4.2584	5	5	90	8.7188	-1	1	1.0493
279	4.2584	5	5	999	8.7188	-1	1	1.7737
280	4.2584	10	10	90	8.7188	-1	1	0.96596
281	4.2584	5	5	0	8.7188	1	0	1.522
282	4.2584	5	5	999	1	-1	1	1.0831
283	4.2584	5	5	90	1	1	1	1.6546
284	4.2584	10	10	0	8.7188	1	1	0.88255
285	4.2584	5	5	90	1	1	1	1.3576
286	4.2584	10	10	0	16.438	1	1	1.0576
287	4.2584	10	10	999	31.875	1	1	1.0243
288	4.2584	5	5	90	8.7188	1	1	1.1247
289	4.2584	10	10	0	24.156	-1	1	0.89092
290	4.2584	5	5	0	16.438	-1	1	1.041
291	4.2584	5	5	999	31.875	1	1	1.0743
292	4.2584	10	10	0	16.438	1	1	0.96597
293	4.2584	5	5	90	16.438	1	1	1.0408
294	4.2584	10	10	0	31.875	1	1	0.89928
295	4.2584	10	10	0	16.438	-1	1	0.91592
296	4.2584	5	5	0	16.438	1	0	1.3076
297	4.2584	5	5	0	8.7188	-1	1	1.3575
298	4.2584	5	5	90	16.438	-1	1	1.3561
299	4.2584	10	10	999	1	1	1	1.091
300	4.2584	5	5	90	8.7188	-1	0	0.90759
301	4.2584	10	10	90	16.438	-1	1	0.91595
302	4.2584	5	5	0	31.875	1	1	1.0905
303	4.2584	5	5	999	1	-1	0	1.6125
304	4.2584	5	5	90	1	1	0	1.0326
305	4.2584	10	10	90	31.875	-1	1	0.86585
306	4.2584	10	10	0	31.875	1	1	0.90765
307	4.2584	10	10	0	31.875	-1	1	0.99103
308	4.2584	5	5	0	16.438	1	1	0.88258
309	4.2584	5	5	999	31.875	-1	1	1.0739
310	4.2584	5	5	90	1	-1	0	1.4992
311	4.2584	10	10	999	31.875	1	1	1.0076
312	4.2584	5	5	999	16.438	-1	1	0.95756
313	4.2584	10	10	999	16.438	1	0	0.88221
314	4.2584	10	10	999	24.156	1	1	3.0209
315	4.2584	5	5	999	8.7188	-1	0	1.6676
316	4.2584	5	5	999	8.7188	-1	0	1.5841
317	4.2584	10	10	999	8.7188	-1	1	0.92432
318	4.2584	10	10	999	31.875	-1	1	0.98219
319	4.2584	5	5	0	16.438	1	0	1.6086
320	4.2584	5	5	999	1	-1	0	1.0826
321	4.2584	5	5	999	1	-1	1	1.166
322	4.2584	5	5	999	24.156	-1	1	1.0248
323	4.2584	5	5	90	31.875	1	1	0.94877
324	4.2584	10	10	0	8.7188	1	1	0.94927
325	4.2584	10	10	0	16.438	-1	1	0.90804
326	4.2584	10	10	999	24.156	1	1	0.88222
327	4.2584	5	5	90	1	1	0	1.1827
328	4.2584	5	5	90	24.156	-1	1	1.191
329	4.2584	5	5	90	31.875	-1	1	1.0993
330	4.2584	10	10	999	24.156	-1	1	0.84926
331	4.2584	5	5	90	24.156	1	1	1.0247
332	4.2584	5	5	90	31.875	1	1	1.1406
333	4.2584	10	10	999	24.156	1	1	1.0244
334	4.2584	10	10	90	24.156	1	1	0.95761
335	4.2584	5	5	90	1	1	0	1.4756
336	4.2584	5	5	0	1	1	1	1.5154
337	4.2584	10	10	90	31.875	1	1	0.89093
338	4.2584	10	10	999	8.7188	1	1	1.0326
339	4.2584	10	10	0	8.7188	-1	1	0.91591
340	4.2584	5	5	0	1	-1	0	1.7466
341	4.2584	5	5	0	8.7188	1	1	1.5615
342	4.2584	5	5	999	16.438	-1	1	1.0576
343	4.2584	10	10	999	24.156	-1	1	1.066
344	4.2584	5	5	0	24.156	1	1	1.6347
345	4.2584	10	10	90	31.875	1	1	0.95761
346	4.2584	10	10	0	1	-1	1	1.0659
347	4.2584	10	10	999	31.875	1	1	0.86593
348	4.2584	5	5	0	8.7188	1	0	0.96594
349	4.2584	5	5	0	24.156	-1	0	1.0406
350	4.2584	10	10	0	31.875	-1	1	0.9159
351	4.2584	10	10	0	24.156	1	1	0.88262
352	4.2584	10	10	0	8.7188	-1	1	0.84881
353	4.2584	10	10	999	16.438	-1	1	0.9743
354	4.2584	5	5	90	24.156	-1	1	0.84056
355	4.2584	10	10	0	24.156	1	1	0.94928
356	4.2584	5	5	999	31.875	1	1	0.92382
357	4.2584	5	5	999	24.156	1	1	1.066
358	4.2584	5	5	999	31.875	-1	1	0.94097
359	4.2584	5	5	90	1	-1	1	1.1748
360	4.2584	10	10	999	31.875	1	1	0.9413
361	4.2584	5	5	0	16.438	1	1	0.94076
362	4.2584	5	5	999	16.438	1	1	0.99968
363	4.2584	5	5	999	1	1	1	1.5978
364	4.2584	5	5	90	24.156	-1	1	0.93266
365	4.2584	5	5	0	16.438	1	1	1.0247
366	4.2584	10	10	90	16.438	-1	1	0.89889
367	4.2584	5	5	999	31.875	1	1	1.0993
368	4.2584	5	5	999	24.156	1	1	0.91594
369	4.2584	5	5	90	8.7188	-1	1	0.89967
370	4.2584	10	10	90	16.438	1	1	0.89969
371	4.2584	10	10	90	16.438	-1	1	0.92377
372	4.2584	10	10	999	31.875	1	1	0.85757
373	4.2584	10	10	0	24.156	-1	1	0.99887
374	4.2584	5	5	0	24.156	1	1	0.94087
375	4.2584	5	5	999	24.156	1	1	1.041
376	4.2584	5	5	999	16.438	-1	1	1.0905
377	4.2584	10	10	90	24.156	-1	1	0.98264
378	4.2584	5	5	999	31.875	-1	0	0.99094
379	4.2584	10	10	90	16.438	-1	0	0.91642
380	4.2584	10	10	0	8.7188	-1	1	0.95758
381	4.2584	5	5	90	16.438	1	1	1.0826
382	4.2584	10	10	999	31.875	-1	1	0.92429
383	4.2584	5	5	999	1	-1	0	2.533
384	4.2584	5	5	90	1	1	1	1.6517
385	4.2584	5	5	0	16.438	1	1	1.141
386	4.2584	5	5	999	16.438	-1	1	1.066
387	4.2584	10	10	999	31.875	1	1	0.97428
388	4.2584	5	5	90	24.156	1	1	1.0498
389	4.2584	10	10	999	31.875	-1	1	0.93261
390	4.2584	5	5	999	8.7188	-1	1	0.98218
391	4.2584	10	10	90	31.875	-1	1	0.98263
392	4.2584	10	10	999	16.438	1	1	1.0243
393	4.2584	10	10	0	1	1	0	1.8368
394	4.2584	5	5	0	1	1	0	1.5597
395	4.2584	5	5	999	31.875	-1	1	0.9743
396	4.2584	10	10	0	16.438	1	1	0.99142
397	4.2584	5	5	90	31.875	-1	1	0.91551
398	4.2584	10	10	0	1	1	0	1.0326
399	4.2584	10	10	999	16.438	-1	1	0.95767
400	4.2584	10	10	90	24.156	-1	1	0.89135
401	4.2584	5	5	999	24.156	1	0	1.6925
402	4.2584	5	5	999	31.875	-1	1	1.0827
403	4.2584	5	5	90	24.156	1	1	1.0664
404	4.2584	5	5	999	31.875	1	1	0.99053
405	4.2584	5	5	999	8.7188	1	1	1.2493
406	4.2584	10	10	999	8.7188	1	1	0.99093
407	4.2584	5	5	90	16.438	-1	1	1.0326
408	4.2584	5	5	999	24.156	-1	1	1.3446
409	4.2584	10	10	0	31.875	1	1	1.0159
410	4.2584	5	5	999	24.156	1	1	0.99932
411	4.2584	10	10	90	1	-1	1	1.0238
412	4.2584	10	10	90	1	-1	1	1.1409
413	4.2584	10	10	90	31.875	1	1	1.1409
414	4.2584	10	10	999	16.438	1	1	1.0326
415	4.2584	5	5	90	31.875	1	1	1.1164
416	4.2584	10	10	90	16.438	-1	1	0.99927
417	4.2584	5	5	0	31.875	1	1	1.0659
418	4.2584	5	5	0	31.875	-1	1	0.98261
419	4.2584	10	10	0	1	1	1	1.0993
420	4.2584	5	5	999	16.438	-1	1	0.95755
421	4.2584	10	10	90	24.156	-1	1	0.91599
422	4.2584	10	10	90	31.875	-1	1	1.0414
423	4.2584	10	10	0	1	-1	1	0.91633
424	4.2584	5	5	90	31.875	1	1	1.2072
425	4.2584	5	5	0	16.438	-1	0	1.9134
426	4.2584	5	5	999	1	1	0	2.1407
427	4.2584	5	5	90	8.7188	-1	0	1.3716
428	4.2584	5	5	0	24.156	1	1	1.5055
429	4.2584	5	5	0	8.7188	1	0	1.8178
430	4.2584	5	5	0	24.156	1	1	1.0492
431	4.2584	5	5	90	16.438	-1	0	1.2409
432	4.2584	5	5	90	24.156	1	1	1.0576
433	4.2584	5	5	0	31.875	-1	1	0.94932
434	4.2584	5	5	90	8.7188	1	1	1.0155
435	4.2584	10	10	90	1	-1	1	0.98265
436	4.2584	10	10	90	16.438	-1	1	1.0576
437	4.2584	10	10	90	24.156	-1	1	0.92428
438	4.2584	10	10	0	16.438	1	1	1.0414
439	4.2584	5	5	0	1	1	0	1.2664
440	4.2584	10	10	999	1	-1	1	0.99929
441	4.2584	5	5	0	24.156	1	1	1.4523
442	4.2584	10	10	999	24.156	1	1	1.016
443	4.2584	10	10	90	31.875	-1	1	1.1243
444	4.2584	5	5	999	1	1	0	2.1768
445	4.2584	5	5	0	31.875	-1	0	1.7184
446	4.2584	10	10	90	1	-1	1	0.99928
447	4.2584	10	10	999	31.875	1	1	1.0743
448	4.2584	10	10	999	8.7188	1	1	0.99887
449	4.2584	5	5	90	8.7188	1	1	1.0159
450	4.2584	5	5	90	31.875	1	1	1.1163
451	4.2584	10	10	999	1	1	1	1.0076
452	4.2584	10	10	90	31.875	-1	1	0.82427
453	4.2584	5	5	999	8.7188	-1	1	1.1822
454	4.2584	10	10	0	16.438	1	1	0.96592
455	4.2584	10	10	999	16.438	-1	1	1.0493
456	4.2584	5	5	999	31.875	1	1	0.99929
457	4.2584	5	5	90	31.875	1	1	1.0492
458	4.2584	10	10	999	8.7188	-1	1	0.81594
459	4.2584	5	5	90	1	-1	0	1.6133
460	4.2584	10	10	0	24.156	1	1	0.96595
461	4.2584	5	5	999	16.438	-1	1	1.0078
462	4.2584	5	5	0	1	-1	1	0.76596
463	4.2584	10	10	90	31.875	-1	0	0.71547
464	4.2584	10	10	0	24.156	1	1	0.84097
465	4.2584	10	10	999	1	1	1	0.9738
466	4.2584	10	10	90	31.875	-1	1	0.92427
467	4.2584	5	5	90	31.875	-1	1	0.96639
468	4.2584	10	10	0	31.875	-1	1	0.89135
469	4.2584	10	10	0	16.438	1	1	0.97421
470	4.2584	10	10	90	24.156	-1	1	0.94885
471	4.2584	5	5	0	16.438	-1	1	1.1243
472	4.2584	5	5	0	8.7188	-1	1	0.97472
473	4.2584	5	5	0	31.875	-1	1	0.99045
474	4.2584	10	10	999	1	1	1	0.9743
475	4.2584	5	5	0	16.438	1	1	1.1076
476	4.2584	10	10	90	16.438	-1	1	0.98221
477	4.2584	10	10	90	1	-1	1	0.94096
478	4.2584	10	10	999	8.7188	-1	1	1.0247
479	4.2584	5	5	0	1	1	0	1.0156
480	4.2584	10	10	90	1	1	1	1.1076
481	4.2584	10	10	90	1	-1	1	1.0163
482	4.2584	5	5	90	8.7188	-1	1	1.0992
483	4.2584	5	5	999	8.7188	-1	1	1.1739
484	4.2584	10	10	0	31.875	1	1	0.94931
485	4.2584	10	10	0	8.7188	-1	1	0.94093
486	4.2584	5	5	0	24.156	-1	0	1.2157
487	4.2584	5	5	0	1	1	1	2.3753
488	4.2584	5	5	0	24.156	-1	1	1.4767
489	4.2584	10	10	999	8.7188	-1	1	0.89928
490	4.2584	10	10	0	24.156	-1	1	0.93305
491	4.2584	10	10	0	16.438	1	1	1.0327
492	4.2584	10	10	999	24.156	-1	1	0.8993
493	4.2584	10	10	90	8.7188	-1	1	0.90764
494	4.2584	5	5	90	16.438	-1	1	0.97384
495	4.2584	5	5	90	16.438	1	1	0.99928
496	4.2584	5	5	90	1	1	1	1.6276
497	4.2584	10	10	999	24.156	1	1	0.97421
498	4.2584	5	5	0	24.156	1	1	1.0076
499	4.2584	5	5	90	31.875	-1	1	1.0659
500	4.2584	5	5	999	24.156	-1	1	0.94967
501	4.2584	5	5	0	16.438	-1	0	1.2822
502	4.2584	5	5	0	1	-1	0	1.3159
503	4.2584	5	5	999	1	-1	0	1.5087
504	4.2584	10	10	0	8.7188	-1	1	1.116
505	4.2584	5	5	0	24.156	-1	0	1.6766
506	4.2584	5	5	90	1	1	0	1.1993
507	4.2584	5	5	0	8.7188	-1	1	1.6189
508	4.2584	10	10	999	24.156	1	1	0.93262
509	4.2584	5	5	999	24.156	-1	1	1.1072
510	4.2584	5	5	90	24.156	-1	1	1.0077
511	4.2584	10	10	999	1	-1	1	0.94091
512	4.2584	5	5	0	31.875	1	1	1.4594
513	4.2584	10	10	999	16.438	1	1	1.016
514	4.2584	10	10	999	16.438	-1	1	0.9497
515	4.2584	10	10	0	31.875	-1	1	0.93261
516	4.2584	10	10	90	24.156	-1	1	0.83306
517	4.2584	5	5	999	24.156	-1	1	0.91589
518	4.2584	10	10	999	16.438	-1	1	0.99927
519	4.2584	10	10	999	1	-1	1	0.99137
520	4.2584	5	5	999	8.7188	1	0	1.2242
521	4.2584	5	5	999	16.438	1	1	1.1827
522	4.2584	5	5	999	1	-1	0	1.6943
523	4.2584	10	10	999	24.156	1	1	0.9909
524	4.2584	5	5	999	24.156	-1	1	1.3706
525	4.2584	5	5	90	24.156	1	1	1.3842
526	4.2584	10	10	90	8.7188	-1	1	1.0326
527	4.2584	10	10	999	16.438	-1	1	1.2327
528	4.2584	5	5	0	31.875	-1	1	1.6877
529	4.2584	5	5	90	8.7188	1	0	1.7285
530	4.2584	10	10	999	1	1	1	1.166
531	4.2584	5	5	999	16.438	1	1	1.1076
532	4.2584	5	5	999	24.156	-1	1	0.96593
533	4.2584	10	10	90	8.7188	1	0	0.98303
534	4.2584	5	5	90	31.875	-1	1	0.95757
535	4.2584	10	10	0	1	1	1	1.166
536	4.2584	5	5	90	1	-1	0	1.6237
537	4.2584	10	10	999	8.7188	-1	1	0.99091
538	4.2584	10	10	90	24.156	1	1	1.2328
539	4.2584	5	5	999	24.156	-1	1	1.0493
540	4.2584	5	5	999	24.156	-1	0	1.6958
541	4.2584	5	5	999	1	-1	1	2.075
542	4.2584	5	5	0	8.7188	-1	1	1.8045
543	4.2584	10	10	0	8.7188	1	0	1.1409
544	4.2584	5	5	90	1	-1	0	1.291
545	4.2584	10	10	999	1	-1	1	1.341
546	4.2584	5	5	90	16.438	1	1	1.1242
547	4.2584	5	5	90	16.438	-1	1	1.635
548	4.2584	10	10	0	1	-1	1	6.934
549	4.2584	5	5	0	1	-1	1	1.6206
550	4.2584	10	10	999	8.7188	-1	1	1.266
551	4.2584	5	5	999	24.156	-1	1	1.1239
552	4.2584	10	10	999	24.156	1	1	1.0326
553	4.2584	10	10	90	1	-1	1	1.5494
554	4.2584	10	10	999	16.438	-1	1	0.99091
555	4.2584	5	5	0	1	1	1	1.9881
556	4.2584	5	5	0	31.875	-1	0	1.2159
557	4.2584	10	10	0	24.156	-1	1	0.94092
558	4.2584	10	10	999	8.7188	-1	1	0.99933
559	4.2584	10	10	999	8.7188	1	1	1.008
560	4.2584	5	5	999	1	1	0	1.6233
561	4.2584	5	5	90	16.438	1	1	1.0576
562	4.2584	5	5	999	8.7188	1	1	1.1238
563	4.2584	5	5	999	16.438	1	1	1.1493
564	4.2584	10	10	999	24.156	-1	1	0.95754
565	4.2584	5	5	999	1	-1	1	2.462
566	4.2584	10	10	0	31.875	1	1	1.2826
567	4.2584	5	5	90	31.875	1	1	1.0576
568	4.2584	5	5	999	16.438	-1	1	0.99929
569	4.2584	10	10	999	16.438	-1	1	1.0993
570	4.2584	10	10	999	8.7188	-1	1	0.98218
571	4.2584	10	10	90	1	1	1	1.0076
572	4.2584	10	10	90	1	1	1	1.0665
573	4.2584	10	10	0	1	-1	1	0.89884
574	4.2584	5	5	90	8.7188	1	1	1.191
575	4.2584	5	5	999	8.7188	1	0	1.0497
576	4.2584	10	10	999	16.438	-1	1	0.86593
577	4.2584	5	5	0	16.438	1	1	0.96595
578	4.2584	5	5	90	8.7188	-1	1	1.1081
579	4.2584	10	10	0	16.438	1	1	0.89927
580	4.2584	10	10	999	1	1	1	0.96594
581	4.2584	10	10	0	24.156	-1	1	0.87423
582	4.2584	5	5	90	31.875	-1	1	1.1997
583	4.2584	10	10	0	1	1	1	0.98258
584	4.2584	5	5	999	8.7188	-1	1	1.0243
585	4.2584	10	10	90	8.7188	-1	1	0.95725
586	4.2584	10	10	0	31.875	-1	1	0.94928
587	4.2584	10	10	999	8.7188	1	1	1.1322
588	4.2584	10	10	999	16.438	1	1	0.95715
589	4.2584	5	5	0	16.438	-1	1	1.0743
590	4.2584	5	5	90	31.875	-1	1	0.91592
591	4.2584	10	10	90	16.438	1	1	1.083
592	4.2584	10	10	0	8.7188	1	1	0.99927
593	4.2584	10	10	0	31.875	-1	1	0.88263
594	4.2584	10	10	0	24.156	1	1	1.033
595	4.2584	10	10	90	1	1	1	1.0997
596	4.2584	10	10	0	24.156	1	1	0.97427
597	4.2584	10	10	90	8.7188	1	1	0.89963
598	4.2584	10	10	999	1	-1	1	0.94927
599	4.2584	10	10	90	31.875	-1	1	0.91554
600	4.2584	5	5	999	31.875	-1	1	0.97434
