# Supplementary material for: Temporal Integration of Motion Streaks in Migraine
Source: Vision (Basel). 2018 Jul 13;2(3):27. doi: 10.3390/vision2030027 (PMC6836222; doi:10.3390/vision2030027)
Supplement: Supplementary file 1 [file vision-02-00027-s001.zip › supplementary information/resultsmark2/resultsObs1/allResponsesObs1.txt]

1	7.1142	5	5	0	25.5	2	1	0	91.721
2	7.1142	5	5	999	13.25	2	-1	1	19.9
3	7.1142	5	5	0	25.5	1	1	0	4.8146
4	7.1142	5	5	0	7.125	2	-1	0	2.4525
5	7.1142	5	5	0	1	2	-1	0	2.1264
6	7.1142	5	5	0	19.375	1	-1	0	3.95
7	7.1142	5	5	0	19.375	2	-1	0	2.3902
8	7.1142	5	5	0	13.25	2	-1	0	2.3024
9	7.1142	5	5	90	7.125	2	-1	0	2.2211
10	7.1142	5	5	0	1	1	-1	0	3.682
11	7.1142	5	5	999	13.25	1	-1	1	1.498
12	7.1142	5	5	999	25.5	2	1	1	1.1753
13	7.1142	5	5	90	19.375	1	-1	0	2.9651
14	7.1142	5	5	90	1	1	1	0	2.677
15	7.1142	5	5	90	13.25	2	1	0	2.5671
16	7.1142	5	5	0	13.25	1	1	1	4.8389
17	7.1142	5	5	0	19.375	2	-1	0	2.841
18	7.1142	5	5	0	25.5	1	-1	0	2.7952
19	7.1142	5	5	0	1	2	-1	0	6.8518
20	7.1142	5	5	90	13.25	1	1	1	1.9787
21	7.1142	5	5	90	1	1	1	0	2.8512
22	7.1142	5	5	0	13.25	2	1	1	2.3648
23	7.1142	5	5	999	7.125	1	-1	0	2.1464
24	7.1142	5	5	90	25.5	2	-1	0	3.8419
25	7.1142	5	5	999	19.375	2	-1	1	2.8809
26	7.1142	5	5	90	19.375	1	-1	1	2.004
27	7.1142	5	5	0	1	1	1	1	2.1443
28	7.1142	5	5	999	19.375	2	-1	1	1.5774
29	7.1142	5	5	90	1	2	-1	0	1.6575
30	7.1142	5	5	0	1	1	-1	1	2.2189
31	7.1142	5	5	999	25.5	2	1	1	1.8609
32	7.1142	5	5	999	1	2	1	0	1.812
33	7.1142	5	5	0	1	2	1	0	2.2408
34	7.1142	5	5	90	7.125	1	-1	1	3.2024
35	7.1142	5	5	999	25.5	2	-1	0	1.9603
36	7.1142	5	5	999	1	1	1	0	1.9373
37	7.1142	5	5	0	25.5	2	1	1	1.737
38	7.1142	5	5	999	7.125	2	1	0	2.4095
39	7.1142	5	5	999	19.375	1	-1	1	2.0797
40	7.1142	5	5	999	1	1	1	1	2.0869
41	7.1142	5	5	90	25.5	2	-1	0	1.8772
42	7.1142	5	5	90	1	1	1	0	2.911
43	7.1142	5	5	0	7.125	1	1	0	1.9269
44	7.1142	5	5	999	1	1	-1	1	2.1669
45	7.1142	5	5	90	19.375	2	1	1	2.4263
46	7.1142	5	5	999	1	2	1	0	2.6167
47	7.1142	5	5	0	7.125	1	1	1	2.19
48	7.1142	5	5	0	19.375	2	-1	1	2.0786
49	7.1142	5	5	0	19.375	1	1	1	1.6882
50	7.1142	5	5	999	7.125	1	1	0	2.196
51	7.1142	5	5	90	25.5	2	1	0	2.8723
52	7.1142	5	5	0	7.125	1	1	0	2.6227
53	7.1142	5	5	999	13.25	2	1	1	2.1896
54	7.1142	5	5	90	25.5	1	1	1	1.882
55	7.1142	5	5	0	19.375	1	1	0	2.4123
56	7.1142	5	5	90	7.125	1	-1	1	2.2973
57	7.1142	5	5	0	7.125	1	-1	0	2.4076
58	7.1142	5	5	90	13.25	1	-1	1	1.7084
59	7.1142	5	5	999	13.25	1	1	1	1.572
60	7.1142	5	5	999	19.375	1	1	1	3.9414
61	7.1142	5	5	999	1	2	-1	0	2.1382
62	7.1142	5	5	0	19.375	2	1	1	1.6973
63	7.1142	5	5	999	13.25	2	1	1	1.6291
64	7.1142	5	5	999	25.5	1	-1	1	1.5957
65	7.1142	5	5	999	1	2	1	0	2.4056
66	7.1142	5	5	999	7.125	1	-1	1	1.6396
67	7.1142	5	5	0	7.125	2	1	0	2.0086
68	7.1142	5	5	0	7.125	1	-1	1	1.7457
69	7.1142	5	5	999	1	1	1	0	2.114
70	7.1142	5	5	999	25.5	1	1	1	1.6219
71	7.1142	5	5	90	1	1	-1	0	1.9561
72	7.1142	5	5	999	1	2	1	0	3.7487
73	7.1142	5	5	90	7.125	2	-1	0	2.0526
74	7.1142	5	5	0	19.375	1	-1	1	1.8584
75	7.1142	5	5	90	19.375	2	-1	0	2.6162
76	7.1142	5	5	90	13.25	1	1	1	1.6136
77	7.1142	5	5	90	19.375	1	-1	1	1.6982
78	7.1142	5	5	90	7.125	1	-1	0	2.4132
79	7.1142	5	5	999	25.5	2	1	0	1.9309
80	7.1142	5	5	90	25.5	1	-1	1	1.8661
81	7.1142	5	5	90	1	2	-1	0	2.1519
82	7.1142	5	5	90	13.25	2	-1	0	2.7434
83	7.1142	5	5	90	13.25	2	-1	0	2.1513
84	7.1142	5	5	0	7.125	2	-1	0	2.0949
85	7.1142	5	5	999	7.125	1	1	1	1.9345
86	7.1142	5	5	999	19.375	2	1	1	3.0466
87	7.1142	5	5	90	1	1	-1	1	1.8483
88	7.1142	5	5	999	25.5	2	1	1	1.5708
89	7.1142	5	5	90	13.25	2	-1	1	3.1589
90	7.1142	5	5	999	7.125	1	-1	1	1.6398
91	7.1142	5	5	999	25.5	1	-1	1	1.7259
92	7.1142	5	5	0	25.5	2	-1	1	1.6013
93	7.1142	5	5	90	19.375	1	-1	1	1.3259
94	7.1142	5	5	999	25.5	1	1	1	1.5899
95	7.1142	5	5	0	19.375	2	-1	0	1.6944
96	7.1142	5	5	0	25.5	1	-1	1	1.5047
97	7.1142	5	5	90	13.25	2	-1	0	1.7029
98	7.1142	5	5	90	1	2	-1	0	1.8737
99	7.1142	5	5	90	25.5	1	1	1	1.7361
100	7.1142	5	5	90	7.125	2	1	0	2.1789
101	7.1142	5	5	999	19.375	1	1	1	1.6643
102	7.1142	5	5	90	7.125	2	-1	0	2.874
103	7.1142	5	5	0	7.125	1	-1	1	3.2565
104	7.1142	5	5	90	19.375	2	1	1	1.9946
105	7.1142	5	5	90	25.5	2	1	1	2.4109
106	7.1142	5	5	999	1	1	1	1	1.6928
107	7.1142	5	5	999	7.125	2	-1	0	2.5644
108	7.1142	5	5	999	25.5	2	-1	1	1.6333
109	7.1142	5	5	0	25.5	2	1	1	1.6784
110	7.1142	5	5	999	7.125	1	1	1	1.6132
111	7.1142	5	5	0	13.25	2	-1	1	1.7939
112	7.1142	5	5	90	7.125	1	-1	0	1.7624
113	7.1142	5	5	0	13.25	1	-1	1	1.3224
114	7.1142	5	5	90	7.125	2	-1	1	1.7496
115	7.1142	5	5	0	19.375	2	-1	1	1.6806
116	7.1142	5	5	999	19.375	1	-1	1	1.3879
117	7.1142	5	5	999	25.5	1	-1	1	1.561
118	7.1142	5	5	0	25.5	1	-1	1	1.2694
119	7.1142	5	5	0	7.125	1	-1	1	1.2695
120	7.1142	5	5	0	25.5	2	-1	1	1.8442
121	7.1142	5	5	0	13.25	1	1	1	1.2929
122	7.1142	5	5	999	25.5	2	-1	1	1.4094
123	7.1142	5	5	999	13.25	2	1	1	1.5674
124	7.1142	5	5	999	25.5	1	1	1	1.4601
125	7.1142	5	5	999	13.25	1	-1	1	1.6074
126	7.1142	5	5	0	1	2	1	0	1.6319
127	7.1142	5	5	90	19.375	1	1	1	1.3297
128	7.1142	5	5	0	25.5	1	1	1	1.596
129	7.1142	5	5	90	1	1	1	0	1.6648
130	7.1142	5	5	0	1	1	-1	1	2.5425
131	7.1142	5	5	90	25.5	2	-1	1	1.8947
132	7.1142	5	5	90	19.375	1	-1	1	1.4332
133	7.1142	5	5	999	13.25	2	-1	0	2.2237
134	7.1142	5	5	90	7.125	2	1	1	1.6205
135	7.1142	5	5	999	1	2	-1	0	1.5627
136	7.1142	5	5	90	19.375	1	1	0	2.2309
137	7.1142	5	5	999	25.5	2	1	1	1.6655
138	7.1142	5	5	0	19.375	2	-1	1	1.8434
139	7.1142	5	5	0	1	2	1	0	1.9126
140	7.1142	5	5	999	25.5	2	-1	1	1.2459
141	7.1142	5	5	0	13.25	2	-1	1	1.3262
142	7.1142	5	5	90	19.375	1	1	1	1.7897
143	7.1142	5	5	90	13.25	2	-1	0	1.9296
144	7.1142	5	5	0	1	1	1	0	2.3969
145	7.1142	5	5	90	7.125	1	1	1	1.8018
146	7.1142	5	5	999	1	1	-1	0	1.8353
147	7.1142	5	5	999	7.125	2	1	1	1.7699
148	7.1142	5	5	999	1	1	-1	0	1.7346
149	7.1142	5	5	0	25.5	1	1	1	1.5017
150	7.1142	5	5	90	1	1	1	0	1.6966
151	7.1142	5	5	999	13.25	2	-1	0	2.2924
152	7.1142	5	5	90	19.375	2	-1	1	1.9787
153	7.1142	5	5	0	13.25	2	1	1	3.479
154	7.1142	5	5	0	13.25	1	-1	1	1.7057
155	7.1142	5	5	999	19.375	1	1	1	1.5815
156	7.1142	5	5	999	7.125	2	-1	0	1.583
157	7.1142	5	5	90	7.125	1	-1	0	1.7151
158	7.1142	5	5	0	7.125	1	1	0	1.8653
159	7.1142	5	5	0	19.375	2	1	0	2.0833
160	7.1142	5	5	999	25.5	1	1	1	1.6829
161	7.1142	5	5	999	19.375	2	1	1	2.3502
162	7.1142	5	5	0	25.5	2	-1	0	2.0859
163	7.1142	5	5	90	25.5	2	-1	0	1.6927
164	7.1142	5	5	0	1	1	-1	0	1.7351
165	7.1142	5	5	90	13.25	1	1	1	1.6104
166	7.1142	5	5	90	1	2	-1	0	1.9708
167	7.1142	5	5	999	19.375	1	1	1	1.7874
168	7.1142	5	5	999	1	1	-1	0	2.1446
169	7.1142	5	5	90	1	2	-1	0	33.424
170	7.1142	5	5	90	19.375	2	1	1	2.4798
171	7.1142	5	5	90	1	1	1	0	1.6978
172	7.1142	5	5	999	1	1	1	0	1.5816
173	7.1142	5	5	0	19.375	2	-1	1	1.7975
174	7.1142	5	5	999	19.375	1	-1	1	1.6796
175	7.1142	5	5	999	25.5	1	1	1	1.7107
176	7.1142	5	5	0	7.125	2	1	1	2.3812
177	7.1142	5	5	999	19.375	1	1	1	1.6267
178	7.1142	5	5	999	19.375	1	-1	1	1.6845
179	7.1142	5	5	999	13.25	1	-1	1	1.7084
180	7.1142	5	5	90	7.125	1	-1	0	2.4624
181	7.1142	5	5	0	1	2	1	0	3.24
182	7.1142	5	5	999	7.125	2	-1	0	1.7429
183	7.1142	5	5	0	13.25	1	1	1	1.5863
184	7.1142	5	5	999	1	2	-1	0	1.3166
185	7.1142	5	5	0	7.125	2	-1	0	1.8465
186	7.1142	5	5	0	19.375	1	1	1	1.6442
187	7.1142	5	5	0	19.375	2	1	0	2.4376
188	7.1142	5	5	90	19.375	2	1	0	2.315
189	7.1142	5	5	999	13.25	2	1	1	4.8511
190	7.1142	5	5	0	25.5	2	-1	1	2.461
191	7.1142	5	5	90	13.25	2	-1	0	1.7273
192	7.1142	5	5	90	7.125	1	1	1	1.7824
193	7.1142	5	5	999	1	2	1	0	1.5397
194	7.1142	5	5	999	7.125	1	-1	0	1.6568
195	7.1142	5	5	90	1	1	1	0	2.278
196	7.1142	5	5	90	13.25	2	-1	0	1.9158
197	7.1142	5	5	999	1	2	-1	0	2.4961
198	7.1142	5	5	90	7.125	2	1	1	2.1908
199	7.1142	5	5	999	7.125	2	-1	0	2.0804
200	7.1142	5	5	0	13.25	2	-1	1	2.4786
201	7.1142	5	5	90	25.5	1	-1	1	1.7814
202	7.1142	5	5	0	19.375	2	1	0	1.67
203	7.1142	5	5	0	7.125	1	-1	0	1.7519
204	7.1142	5	5	90	7.125	1	-1	0	1.6757
205	7.1142	5	5	90	19.375	2	1	1	1.6632
206	7.1142	5	5	0	1	1	-1	0	2.1246
207	7.1142	5	5	999	25.5	2	1	1	1.6891
208	7.1142	5	5	90	1	2	-1	0	1.9714
209	7.1142	5	5	999	25.5	1	-1	1	1.8412
210	7.1142	5	5	0	1	1	1	0	2.3744
211	7.1142	5	5	90	1	2	-1	0	1.4466
212	7.1142	5	5	999	7.125	2	1	0	1.9653
213	7.1142	5	5	0	1	1	1	0	50.12
214	7.1142	5	5	999	7.125	2	1	1	1.6994
215	7.1142	5	5	999	7.125	1	1	0	1.6073
216	7.1142	5	5	0	25.5	1	-1	1	1.7164
217	7.1142	5	5	90	1	2	1	1	1.8506
218	7.1142	5	5	999	19.375	2	-1	0	1.645
219	7.1142	5	5	90	25.5	2	-1	0	1.6263
220	7.1142	5	5	999	25.5	1	1	1	1.7565
221	7.1142	5	5	0	7.125	2	-1	0	1.8564
222	7.1142	5	5	999	1	2	1	0	1.6715
223	7.1142	5	5	90	7.125	1	1	1	1.5906
224	7.1142	5	5	999	7.125	2	1	1	2.1878
225	7.1142	5	5	90	25.5	2	1	1	2.0284
226	7.1142	5	5	0	19.375	1	-1	1	2.1011
227	7.1142	5	5	0	13.25	1	-1	1	1.7674
228	7.1142	5	5	999	19.375	2	1	0	1.8766
229	7.1142	5	5	90	19.375	2	1	0	1.6466
230	7.1142	5	5	90	13.25	1	-1	1	1.721
231	7.1142	5	5	0	13.25	1	1	0	2.2998
232	7.1142	5	5	90	25.5	2	1	0	2.2864
233	7.1142	5	5	90	1	1	-1	1	1.793
234	7.1142	5	5	90	13.25	1	1	1	1.6692
235	7.1142	5	5	0	7.125	1	1	1	2.2834
236	7.1142	5	5	999	13.25	2	-1	0	2.0671
237	7.1142	5	5	0	13.25	1	1	0	1.8417
238	7.1142	5	5	999	25.5	2	-1	1	1.6323
239	7.1142	5	5	999	1	2	1	1	1.6949
240	7.1142	5	5	90	7.125	1	-1	1	2.2814
241	7.1142	5	5	999	7.125	1	1	0	1.6894
242	7.1142	5	5	90	1	2	1	0	1.9197
243	7.1142	5	5	0	13.25	2	-1	1	1.4868
244	7.1142	5	5	999	25.5	1	-1	1	1.522
245	7.1142	5	5	999	25.5	2	-1	0	1.642
246	7.1142	5	5	90	25.5	2	-1	0	2.4435
247	7.1142	5	5	999	13.25	2	1	0	1.8662
248	7.1142	5	5	0	13.25	2	-1	0	2.1764
249	7.1142	5	5	90	19.375	1	-1	1	1.6209
250	7.1142	5	5	90	13.25	2	1	1	1.642
251	7.1142	5	5	0	7.125	2	-1	1	1.7799
252	7.1142	5	5	999	19.375	2	-1	0	1.5611
253	7.1142	5	5	90	7.125	1	1	1	1.3771
254	7.1142	5	5	0	7.125	2	-1	0	1.5931
255	7.1142	5	5	0	19.375	1	-1	1	1.7583
256	7.1142	5	5	999	25.5	1	-1	1	1.5471
257	7.1142	5	5	999	19.375	2	-1	1	1.5682
258	7.1142	5	5	999	19.375	1	1	1	1.6454
259	7.1142	5	5	90	25.5	2	1	1	1.7188
260	7.1142	5	5	0	1	2	-1	1	6.3018
261	7.1142	5	5	90	25.5	2	1	0	2.0658
262	7.1142	5	5	0	25.5	2	-1	1	1.664
263	7.1142	5	5	0	13.25	2	-1	0	2.0899
264	7.1142	5	5	0	7.125	1	1	0	1.6209
265	7.1142	5	5	90	1	2	1	0	2.7503
266	7.1142	5	5	0	1	2	1	0	1.8861
267	7.1142	5	5	0	19.375	1	-1	1	1.4204
268	7.1142	5	5	0	19.375	2	-1	1	1.5939
269	7.1142	5	5	999	19.375	2	-1	1	1.2341
270	7.1142	5	5	0	13.25	1	-1	0	1.8212
271	7.1142	5	5	0	25.5	2	-1	1	1.2694
272	7.1142	5	5	999	13.25	1	1	1	1.5411
273	7.1142	5	5	90	1	2	1	0	1.937
274	7.1142	5	5	0	19.375	2	1	0	1.5366
275	7.1142	5	5	999	1	2	1	0	1.7729
276	7.1142	5	5	0	7.125	1	-1	0	1.6806
277	7.1142	5	5	999	25.5	2	-1	1	1.3047
278	7.1142	5	5	0	19.375	1	-1	1	1.4664
279	7.1142	5	5	90	25.5	2	1	0	1.3766
280	7.1142	5	5	999	19.375	2	-1	1	1.3821
281	7.1142	5	5	999	25.5	2	1	1	1.4432
282	7.1142	5	5	999	13.25	2	-1	0	1.5934
283	7.1142	5	5	999	13.25	1	-1	1	1.5472
284	7.1142	5	5	90	25.5	1	-1	1	1.5553
285	7.1142	5	5	999	13.25	2	1	0	1.824
286	7.1142	5	5	90	25.5	2	-1	1	1.401
287	7.1142	5	5	90	1	2	1	0	1.9177
288	7.1142	5	5	999	19.375	1	1	1	1.6062
289	7.1142	5	5	999	13.25	2	-1	0	1.8519
290	7.1142	5	5	90	19.375	1	-1	1	1.3258
291	7.1142	5	5	90	19.375	1	-1	1	1.4811
292	7.1142	5	5	90	19.375	1	1	1	1.2694
293	7.1142	5	5	90	1	2	-1	1	1.6734
294	7.1142	5	5	90	7.125	1	-1	1	1.5036
295	7.1142	5	5	0	25.5	2	-1	0	1.706
296	7.1142	5	5	0	13.25	2	1	0	1.5765
297	7.1142	5	5	0	25.5	2	1	0	1.8886
298	7.1142	5	5	999	25.5	1	1	1	1.187
299	7.1142	5	5	0	13.25	1	1	0	1.7563
300	7.1142	5	5	0	19.375	2	1	0	12.184
301	7.1142	5	5	0	7.125	1	-1	0	1.8744
302	7.1142	5	5	0	1	1	-1	0	1.9765
303	7.1142	5	5	0	25.5	1	1	1	1.3885
304	7.1142	5	5	90	19.375	2	1	0	1.601
305	7.1142	5	5	999	1	1	1	1	1.5311
306	7.1142	5	5	999	1	2	1	0	1.4232
307	7.1142	5	5	90	13.25	1	1	1	1.6166
308	7.1142	5	5	90	25.5	1	-1	1	1.5818
309	7.1142	5	5	0	7.125	2	-1	1	1.3814
310	7.1142	5	5	0	1	1	1	0	2.1935
311	7.1142	5	5	0	25.5	2	1	1	1.7386
312	7.1142	5	5	90	7.125	2	-1	0	3.0018
313	7.1142	5	5	90	25.5	1	-1	1	1.5188
314	7.1142	5	5	999	1	2	-1	1	1.635
315	7.1142	5	5	999	25.5	2	1	1	1.4534
316	7.1142	5	5	999	13.25	2	1	0	1.5042
317	7.1142	5	5	90	25.5	1	1	1	1.2459
318	7.1142	5	5	0	13.25	1	-1	1	1.5567
319	7.1142	5	5	90	19.375	1	-1	1	1.4604
320	7.1142	5	5	0	1	2	1	0	1.6303
321	7.1142	5	5	0	19.375	2	1	1	1.968
322	7.1142	5	5	0	13.25	2	-1	0	2.1598
323	7.1142	5	5	90	13.25	2	-1	0	35.875
324	7.1142	5	5	0	13.25	2	1	0	17.702
325	7.1142	5	5	90	19.375	2	1	0	3.632
326	7.1142	5	5	90	19.375	2	1	1	14.542
327	7.1142	5	5	90	19.375	2	-1	0	1.9678
328	7.1142	5	5	0	19.375	2	1	0	1.9236
329	7.1142	5	5	999	7.125	2	-1	1	1.7166
330	7.1142	5	5	0	19.375	1	1	0	2.1073
331	7.1142	5	5	0	25.5	2	1	1	1.5545
332	7.1142	5	5	999	7.125	2	1	0	1.7309
333	7.1142	5	5	999	13.25	1	1	1	1.5394
334	7.1142	5	5	90	13.25	1	1	1	1.6472
335	7.1142	5	5	999	19.375	2	-1	0	1.8538
336	7.1142	5	5	0	7.125	2	-1	1	1.4718
337	7.1142	5	5	90	7.125	1	1	1	1.7221
338	7.1142	5	5	999	13.25	1	-1	1	1.3654
339	7.1142	5	5	90	13.25	1	-1	1	1.2694
340	7.1142	5	5	999	7.125	2	-1	0	2.2639
341	7.1142	5	5	0	19.375	1	1	0	1.4944
342	7.1142	5	5	90	25.5	1	-1	1	1.3891
343	7.1142	5	5	90	7.125	1	-1	0	1.7216
344	7.1142	5	5	999	13.25	1	1	1	1.5937
345	7.1142	5	5	90	19.375	1	-1	1	1.3222
346	7.1142	5	5	0	13.25	1	1	1	1.3048
347	7.1142	5	5	999	1	2	1	0	1.7532
348	7.1142	5	5	90	25.5	1	-1	1	1.357
349	7.1142	5	5	0	25.5	1	-1	1	1.7212
350	7.1142	5	5	90	19.375	2	1	1	1.7919
351	7.1142	5	5	90	13.25	1	1	0	1.8804
352	7.1142	5	5	0	13.25	2	1	0	32.942
353	7.1142	5	5	0	1	2	-1	0	1.7448
354	7.1142	5	5	0	25.5	1	1	1	1.6606
355	7.1142	5	5	999	13.25	1	-1	1	1.6718
356	7.1142	5	5	0	1	1	-1	0	1.7938
357	7.1142	5	5	0	13.25	2	-1	1	1.6663
358	7.1142	5	5	999	25.5	1	-1	1	1.7415
359	7.1142	5	5	90	13.25	2	1	0	1.8133
360	7.1142	5	5	999	13.25	2	-1	0	1.6151
361	7.1142	5	5	90	7.125	1	-1	0	1.7483
362	7.1142	5	5	90	1	2	-1	0	1.7281
363	7.1142	5	5	90	7.125	2	1	0	1.7673
364	7.1142	5	5	90	25.5	1	-1	1	1.4272
365	7.1142	5	5	0	19.375	1	1	1	1.4605
366	7.1142	5	5	999	13.25	2	-1	0	1.1993
367	7.1142	5	5	0	7.125	2	-1	0	1.98
368	7.1142	5	5	999	1	2	-1	0	1.7485
369	7.1142	5	5	999	25.5	2	1	1	1.445
370	7.1142	5	5	999	7.125	1	1	0	1.4395
371	7.1142	5	5	90	19.375	1	1	1	1.2106
372	7.1142	5	5	999	1	1	1	0	1.8995
373	7.1142	5	5	90	19.375	2	1	1	1.5418
374	7.1142	5	5	999	1	1	1	0	1.443
375	7.1142	5	5	999	13.25	1	-1	1	1.3898
376	7.1142	5	5	0	25.5	2	-1	1	1.442
377	7.1142	5	5	0	25.5	2	-1	1	1.3353
378	7.1142	5	5	90	7.125	2	-1	0	1.8274
379	7.1142	5	5	0	7.125	2	-1	0	1.8565
380	7.1142	5	5	999	1	1	1	0	1.7037
381	7.1142	5	5	999	25.5	1	1	1	1.4398
382	7.1142	5	5	0	7.125	2	1	0	1.7212
383	7.1142	5	5	90	7.125	2	1	0	2.0082
384	7.1142	5	5	0	25.5	1	-1	0	34.192
385	7.1142	5	5	90	1	1	1	0	1.816
386	7.1142	5	5	90	25.5	1	1	0	1.985
387	7.1142	5	5	0	19.375	1	-1	1	1.5697
388	7.1142	5	5	999	13.25	1	1	1	1.2694
389	7.1142	5	5	90	1	1	-1	1	1.4015
390	7.1142	5	5	999	7.125	2	1	0	1.3282
391	7.1142	5	5	999	1	1	1	0	1.4633
392	7.1142	5	5	90	1	1	-1	1	1.6941
393	7.1142	5	5	0	1	2	1	0	1.584
394	7.1142	5	5	999	13.25	1	1	1	1.3164
395	7.1142	5	5	0	25.5	2	1	0	1.6719
396	7.1142	5	5	90	1	2	1	0	1.6339
397	7.1142	5	5	90	13.25	2	1	1	1.5069
398	7.1142	5	5	90	19.375	2	-1	1	1.6574
399	7.1142	5	5	0	7.125	2	-1	1	1.4237
400	7.1142	5	5	90	25.5	1	-1	1	1.5169
401	7.1142	5	5	999	25.5	1	1	1	1.293
402	7.1142	5	5	999	25.5	1	-1	1	1.2572
403	7.1142	5	5	999	19.375	2	1	1	1.423
404	7.1142	5	5	0	13.25	2	-1	1	1.4008
405	7.1142	5	5	999	1	1	1	0	1.6304
406	7.1142	5	5	0	19.375	1	1	1	1.5477
407	7.1142	5	5	90	7.125	2	-1	0	1.7322
408	7.1142	5	5	90	1	1	-1	1	1.6027
409	7.1142	5	5	90	1	1	1	0	1.4716
410	7.1142	5	5	90	7.125	2	1	1	1.4014
411	7.1142	5	5	0	7.125	1	-1	1	1.4221
412	7.1142	5	5	999	1	2	1	0	1.6202
413	7.1142	5	5	999	19.375	2	1	1	1.4668
414	7.1142	5	5	0	25.5	1	1	0	1.5362
415	7.1142	5	5	0	7.125	2	-1	0	1.3355
416	7.1142	5	5	0	1	1	-1	1	1.4229
417	7.1142	5	5	0	1	1	-1	0	1.3165
418	7.1142	5	5	0	1	2	-1	0	1.5123
419	7.1142	5	5	999	7.125	2	-1	0	1.5444
420	7.1142	5	5	0	7.125	1	1	0	1.2929
421	7.1142	5	5	0	7.125	1	1	0	1.3787
422	7.1142	5	5	0	7.125	2	-1	0	2.1113
423	7.1142	5	5	90	7.125	1	-1	1	1.6339
424	7.1142	5	5	90	25.5	1	-1	1	1.5194
425	7.1142	5	5	0	1	2	1	0	1.9699
426	7.1142	5	5	0	25.5	2	1	0	1.5902
427	7.1142	5	5	90	25.5	2	1	1	1.531
428	7.1142	5	5	999	7.125	2	1	0	1.3159
429	7.1142	5	5	999	19.375	1	1	1	1.1875
430	7.1142	5	5	90	13.25	2	1	0	17.184
431	7.1142	5	5	999	7.125	2	1	0	1.8686
432	7.1142	5	5	90	13.25	1	1	0	1.7106
433	7.1142	5	5	0	7.125	1	1	0	1.7256
434	7.1142	5	5	0	1	1	1	0	1.4127
435	7.1142	5	5	0	25.5	2	1	0	1.3854
436	7.1142	5	5	999	19.375	1	-1	1	1.4315
437	7.1142	5	5	90	25.5	1	-1	1	1.3368
438	7.1142	5	5	90	13.25	1	1	1	1.4403
439	7.1142	5	5	999	7.125	1	1	0	1.6065
440	7.1142	5	5	999	25.5	1	1	1	1.3326
441	7.1142	5	5	90	1	1	1	0	1.2576
442	7.1142	5	5	999	19.375	2	-1	0	1.4633
443	7.1142	5	5	90	7.125	1	1	0	42.567
444	7.1142	5	5	90	19.375	2	1	0	1.7168
445	7.1142	5	5	0	19.375	1	-1	1	1.2812
446	7.1142	5	5	0	25.5	1	1	0	1.658
447	7.1142	5	5	90	19.375	1	1	0	1.7079
448	7.1142	5	5	90	25.5	1	1	1	1.6111
449	7.1142	5	5	999	19.375	1	-1	1	1.258
450	7.1142	5	5	90	25.5	2	-1	1	1.4297
451	7.1142	5	5	0	25.5	1	-1	1	1.5555
452	7.1142	5	5	999	7.125	1	-1	1	1.3286
453	7.1142	5	5	90	19.375	2	-1	0	1.1283
454	7.1142	5	5	999	13.25	2	-1	0	1.568
455	7.1142	5	5	0	1	2	1	1	1.5121
456	7.1142	5	5	999	19.375	1	-1	1	1.3047
457	7.1142	5	5	999	25.5	2	-1	1	1.5043
458	7.1142	5	5	0	25.5	1	-1	0	1.4306
459	7.1142	5	5	999	7.125	2	-1	0	1.5807
460	7.1142	5	5	999	7.125	1	-1	1	1.2341
461	7.1142	5	5	0	13.25	1	1	0	1.3052
462	7.1142	5	5	0	1	2	1	0	1.9941
463	7.1142	5	5	90	25.5	2	-1	0	1.3169
464	7.1142	5	5	0	7.125	2	-1	0	1.318
465	7.1142	5	5	999	13.25	1	1	1	1.6827
466	7.1142	5	5	0	13.25	1	1	0	79.275
467	7.1142	5	5	0	19.375	1	1	0	8.4228
468	7.1142	5	5	0	25.5	1	-1	0	1.7297
469	7.1142	5	5	999	19.375	1	-1	1	1.3576
470	7.1142	5	5	90	1	1	-1	1	1.6773
471	7.1142	5	5	999	7.125	1	1	0	1.6408
472	7.1142	5	5	90	7.125	2	1	0	1.2808
473	7.1142	5	5	999	25.5	1	-1	1	1.3979
474	7.1142	5	5	90	1	2	1	0	1.6473
475	7.1142	5	5	999	1	2	1	0	1.8694
476	7.1142	5	5	999	13.25	2	1	0	1.9485
477	7.1142	5	5	999	1	1	1	0	1.3496
478	7.1142	5	5	90	1	2	-1	0	1.1401
479	7.1142	5	5	90	13.25	2	1	0	1.3046
480	7.1142	5	5	90	19.375	1	1	1	1.5203
481	7.1142	5	5	999	19.375	2	1	0	1.5089
482	7.1142	5	5	999	7.125	2	1	0	1.7121
483	7.1142	5	5	90	19.375	1	-1	1	1.4831
484	7.1142	5	5	999	13.25	2	1	0	1.6424
485	7.1142	5	5	90	13.25	1	-1	1	1.3767
486	7.1142	5	5	999	7.125	1	-1	0	1.5936
487	7.1142	5	5	0	1	2	1	0	1.9264
488	7.1142	5	5	999	13.25	1	1	1	17.378
489	7.1142	5	5	0	7.125	1	-1	0	1.5941
490	7.1142	5	5	90	13.25	2	-1	0	1.7108
491	7.1142	5	5	90	1	2	-1	0	1.7256
492	7.1142	5	5	0	25.5	2	1	1	1.6008
493	7.1142	5	5	90	13.25	1	1	1	1.4978
494	7.1142	5	5	90	1	1	-1	1	1.6127
495	7.1142	5	5	0	13.25	1	1	0	1.7576
496	7.1142	5	5	0	1	2	1	1	1.7092
497	7.1142	5	5	90	25.5	2	1	1	1.4439
498	7.1142	5	5	999	7.125	1	1	0	1.6542
499	7.1142	5	5	0	1	1	1	0	1.6161
500	7.1142	5	5	0	13.25	2	1	0	1.5732
501	7.1142	5	5	90	19.375	1	-1	1	1.2577
502	7.1142	5	5	999	25.5	2	1	1	1.6555
503	7.1142	5	5	90	25.5	1	1	1	1.3694
504	7.1142	5	5	999	1	1	1	0	2.0428
505	7.1142	5	5	0	7.125	2	-1	1	1.7963
506	7.1142	5	5	90	7.125	2	-1	0	1.6816
507	7.1142	5	5	999	13.25	1	1	1	1.1166
508	7.1142	5	5	90	25.5	2	1	0	2.1634
509	7.1142	5	5	999	1	2	1	0	1.652
510	7.1142	5	5	90	7.125	1	-1	0	1.3734
511	7.1142	5	5	90	25.5	2	-1	1	1.586
512	7.1142	5	5	999	25.5	1	1	1	1.4195
513	7.1142	5	5	0	25.5	2	-1	0	1.453
514	7.1142	5	5	0	13.25	1	-1	0	51.758
515	7.1142	5	5	90	13.25	1	-1	0	1.8092
516	7.1142	5	5	0	1	2	1	0	1.7456
517	7.1142	5	5	90	7.125	2	-1	0	1.565
518	7.1142	5	5	90	1	1	-1	0	1.7851
519	7.1142	5	5	0	1	1	-1	0	1.6253
520	7.1142	5	5	90	1	2	-1	1	1.7105
521	7.1142	5	5	0	1	2	-1	0	1.3047
522	7.1142	5	5	0	7.125	1	1	0	1.3165
523	7.1142	5	5	90	19.375	2	-1	0	1.3302
524	7.1142	5	5	0	13.25	1	-1	1	1.4977
525	7.1142	5	5	999	19.375	2	-1	1	1.6046
526	7.1142	5	5	999	19.375	2	-1	0	26.606
527	7.1142	5	5	90	13.25	1	1	0	1.4723
528	7.1142	5	5	999	13.25	1	1	0	1.5715
529	7.1142	5	5	999	7.125	2	-1	1	1.6892
530	7.1142	5	5	90	7.125	2	-1	0	1.1753
531	7.1142	5	5	90	7.125	2	-1	0	1.2812
532	7.1142	5	5	999	7.125	1	-1	0	1.3385
533	7.1142	5	5	0	19.375	1	-1	0	9.4818
534	7.1142	5	5	999	19.375	2	-1	0	1.5989
535	7.1142	5	5	999	7.125	1	1	1	1.4653
536	7.1142	5	5	0	7.125	2	-1	0	1.2341
537	7.1142	5	5	0	19.375	2	1	0	1.2341
538	7.1142	5	5	90	1	1	-1	0	1.2342
539	7.1142	5	5	0	25.5	1	1	0	1.6261
540	7.1142	5	5	999	19.375	1	-1	1	1.1635
541	7.1142	5	5	0	19.375	2	-1	1	1.3327
542	7.1142	5	5	999	13.25	1	1	1	1.0694
543	7.1142	5	5	999	1	1	-1	0	1.9119
544	7.1142	5	5	999	13.25	2	-1	0	1.3204
545	7.1142	5	5	90	13.25	1	1	1	1.3711
546	7.1142	5	5	999	19.375	2	1	0	2.0926
547	7.1142	5	5	90	19.375	2	-1	0	1.5351
548	7.1142	5	5	0	19.375	1	-1	1	1.5223
549	7.1142	5	5	0	13.25	2	-1	0	1.4499
550	7.1142	5	5	90	13.25	2	-1	0	1.8197
551	7.1142	5	5	999	7.125	2	1	0	1.4057
552	7.1142	5	5	0	7.125	1	1	0	1.7304
553	7.1142	5	5	0	13.25	1	1	0	2.1177
554	7.1142	5	5	999	19.375	1	1	0	1.8778
555	7.1142	5	5	0	1	2	-1	0	1.6402
556	7.1142	5	5	0	13.25	2	-1	0	2.8577
557	7.1142	5	5	999	19.375	1	-1	1	1.9167
558	7.1142	5	5	0	13.25	2	-1	0	4.0599
559	7.1142	5	5	0	13.25	1	1	0	1.7305
560	7.1142	5	5	90	7.125	1	-1	1	1.6581
561	7.1142	5	5	999	19.375	1	-1	1	1.2694
562	7.1142	5	5	0	19.375	2	-1	0	1.4195
563	7.1142	5	5	0	25.5	1	1	0	1.4803
564	7.1142	5	5	0	1	1	-1	0	16.914
565	7.1142	5	5	90	1	2	-1	1	1.3165
566	7.1142	5	5	999	1	1	-1	0	1.4075
567	7.1142	5	5	0	1	1	1	0	1.504
568	7.1142	5	5	999	25.5	2	1	0	1.4159
569	7.1142	5	5	90	25.5	1	-1	0	1.6013
570	7.1142	5	5	90	7.125	2	1	1	1.1635
571	7.1142	5	5	90	19.375	1	1	0	1.3938
572	7.1142	5	5	90	13.25	2	-1	1	1.3984
573	7.1142	5	5	90	13.25	2	-1	0	29.794
574	7.1142	5	5	90	13.25	1	1	0	1.657
575	7.1142	5	5	90	7.125	2	1	0	1.2459
576	7.1142	5	5	999	13.25	1	-1	1	1.3169
577	7.1142	5	5	0	25.5	1	-1	1	1.4046
578	7.1142	5	5	999	13.25	2	-1	0	1.3744
579	7.1142	5	5	0	1	1	1	0	1.3579
580	7.1142	5	5	90	13.25	2	-1	0	1.678
581	7.1142	5	5	999	1	1	-1	1	1.2929
582	7.1142	5	5	0	13.25	2	-1	0	1.34
583	7.1142	5	5	999	13.25	1	1	1	1.3367
584	7.1142	5	5	90	13.25	1	1	1	1.1169
585	7.1142	5	5	999	7.125	1	-1	0	1.246
586	7.1142	5	5	0	19.375	1	-1	1	1.2581
587	7.1142	5	5	0	25.5	1	-1	1	1.1875
588	7.1142	5	5	999	19.375	2	-1	0	1.4564
589	7.1142	5	5	90	19.375	2	-1	1	1.1757
590	7.1142	5	5	90	13.25	2	-1	0	1.4746
591	7.1142	5	5	0	19.375	2	-1	0	1.5482
592	7.1142	5	5	999	7.125	1	1	0	1.1401
593	7.1142	5	5	90	13.25	1	1	1	1.14
594	7.1142	5	5	90	25.5	1	1	1	1.1636
595	7.1142	5	5	999	25.5	2	1	1	1.4161
596	7.1142	5	5	90	25.5	1	-1	1	1.1519
597	7.1142	5	5	0	19.375	1	-1	1	1.1636
598	7.1142	5	5	0	13.25	1	-1	1	1.1518
599	7.1142	5	5	0	7.125	2	1	1	1.2811
600	7.1142	5	5	999	1	2	-1	1	1.4284
