# Supplementary material for: Temporal Integration of Motion Streaks in Migraine
Source: Vision (Basel). 2018 Jul 13;2(3):27. doi: 10.3390/vision2030027 (PMC6836222; doi:10.3390/vision2030027)
Supplement: Supplementary file 1 [file vision-02-00027-s001.zip › supplementary information/resultsmark2/resultsObs10/allResponsesObs10.txt]

1	7.1142	5	5	90	19.375	1	1	1	1.9734
2	7.1142	5	5	90	25.5	2	1	0	1.5074
3	7.1142	5	5	999	25.5	1	-1	1	1.14
4	7.1142	5	5	0	25.5	1	-1	1	1.2459
5	7.1142	5	5	999	7.125	2	-1	1	1.1401
6	7.1142	5	5	999	25.5	2	1	1	2.9187
7	7.1142	5	5	999	1	1	-1	0	3.6512
8	7.1142	5	5	999	13.25	1	1	1	3.7585
9	7.1142	5	5	90	19.375	1	1	0	1.3345
10	7.1142	5	5	90	1	1	-1	0	2.5138
11	7.1142	5	5	999	1	1	1	0	1.9064
12	7.1142	5	5	90	25.5	2	-1	1	1.4449
13	7.1142	5	5	0	13.25	1	1	0	2.5785
14	7.1142	5	5	0	19.375	2	-1	1	1.8913
15	7.1142	5	5	0	7.125	1	1	1	3.8056
16	7.1142	5	5	999	25.5	2	1	1	1.776
17	7.1142	5	5	0	25.5	1	-1	1	1.7126
18	7.1142	5	5	90	1	1	1	0	2.0397
19	7.1142	5	5	0	19.375	2	-1	1	1.7975
20	7.1142	5	5	999	1	2	-1	0	1.8191
21	7.1142	5	5	0	25.5	1	-1	1	1.9604
22	7.1142	5	5	999	7.125	1	1	1	1.6814
23	7.1142	5	5	90	19.375	2	1	0	2.1878
24	7.1142	5	5	0	7.125	2	-1	0	2.6246
25	7.1142	5	5	90	25.5	2	1	1	1.7101
26	7.1142	5	5	90	7.125	2	-1	0	2.2692
27	7.1142	5	5	999	7.125	1	-1	1	1.8806
28	7.1142	5	5	90	1	1	-1	0	2.3151
29	7.1142	5	5	999	19.375	1	1	1	1.7947
30	7.1142	5	5	999	19.375	1	-1	1	1.8527
31	7.1142	5	5	0	7.125	1	-1	0	2.7752
32	7.1142	5	5	0	1	1	-1	0	1.9833
33	7.1142	5	5	0	13.25	2	-1	1	1.6998
34	7.1142	5	5	999	25.5	2	1	1	1.5398
35	7.1142	5	5	90	25.5	1	1	1	1.8471
36	7.1142	5	5	0	1	2	-1	0	2.489
37	7.1142	5	5	999	1	1	-1	1	2.3089
38	7.1142	5	5	90	19.375	1	1	1	1.8197
39	7.1142	5	5	999	1	2	-1	1	1.9901
40	7.1142	5	5	0	7.125	2	-1	1	1.9668
41	7.1142	5	5	0	7.125	2	-1	1	1.795
42	7.1142	5	5	999	7.125	1	-1	0	1.6087
43	7.1142	5	5	0	25.5	1	-1	1	1.8695
44	7.1142	5	5	0	19.375	1	-1	1	1.7839
45	7.1142	5	5	999	25.5	1	-1	1	1.8217
46	7.1142	5	5	999	13.25	1	1	1	1.8122
47	7.1142	5	5	90	1	2	-1	0	2.0335
48	7.1142	5	5	0	13.25	2	1	1	1.731
49	7.1142	5	5	999	25.5	1	1	1	1.7075
50	7.1142	5	5	999	13.25	2	1	1	1.908
51	7.1142	5	5	999	13.25	2	1	1	1.2931
52	7.1142	5	5	999	1	2	1	0	2.3316
53	7.1142	5	5	90	13.25	2	1	0	2.1825
54	7.1142	5	5	999	25.5	2	1	1	1.8679
55	7.1142	5	5	90	1	1	-1	0	1.8265
56	7.1142	5	5	999	1	2	-1	0	2.2129
57	7.1142	5	5	999	19.375	2	1	1	1.7952
58	7.1142	5	5	90	13.25	1	1	0	2.5637
59	7.1142	5	5	999	7.125	1	-1	1	1.7611
60	7.1142	5	5	999	19.375	1	1	1	2.05
61	7.1142	5	5	90	1	1	-1	0	2.1919
62	7.1142	5	5	90	25.5	2	1	0	1.9567
63	7.1142	5	5	90	13.25	1	1	1	1.8608
64	7.1142	5	5	0	19.375	1	1	0	1.8581
65	7.1142	5	5	90	19.375	1	-1	1	1.8319
66	7.1142	5	5	0	1	1	1	0	2.3095
67	7.1142	5	5	90	7.125	1	1	1	1.8646
68	7.1142	5	5	0	1	1	-1	0	1.7107
69	7.1142	5	5	0	7.125	2	-1	0	1.7014
70	7.1142	5	5	999	7.125	2	-1	1	1.5136
71	7.1142	5	5	90	19.375	2	1	0	2.7677
72	7.1142	5	5	90	1	1	-1	0	2.1163
73	7.1142	5	5	0	19.375	1	-1	0	2.1353
74	7.1142	5	5	999	25.5	1	1	1	1.8835
75	7.1142	5	5	90	25.5	1	-1	1	1.71
76	7.1142	5	5	999	19.375	1	-1	1	1.6305
77	7.1142	5	5	0	25.5	1	1	1	1.9556
78	7.1142	5	5	90	1	1	-1	0	3.0555
79	7.1142	5	5	999	13.25	1	-1	1	1.6705
80	7.1142	5	5	90	1	1	-1	0	2.8889
81	7.1142	5	5	0	1	1	-1	0	1.9352
82	7.1142	5	5	0	19.375	2	-1	1	1.6912
83	7.1142	5	5	90	7.125	1	-1	1	1.7015
84	7.1142	5	5	90	13.25	2	1	0	1.8047
85	7.1142	5	5	999	1	2	1	0	2.3703
86	7.1142	5	5	999	7.125	1	-1	1	1.1165
87	7.1142	5	5	999	7.125	2	-1	1	2.8193
88	7.1142	5	5	999	13.25	1	1	1	2.198
89	7.1142	5	5	0	1	1	-1	1	2.5228
90	7.1142	5	5	0	7.125	1	-1	1	2.2102
91	7.1142	5	5	0	13.25	2	-1	0	1.9561
92	7.1142	5	5	90	19.375	1	1	1	1.8954
93	7.1142	5	5	999	19.375	1	1	1	1.7591
94	7.1142	5	5	999	7.125	1	-1	1	1.7243
95	7.1142	5	5	0	25.5	2	1	1	1.8754
96	7.1142	5	5	0	19.375	1	-1	1	1.526
97	7.1142	5	5	90	19.375	1	1	1	1.8012
98	7.1142	5	5	90	19.375	2	1	1	1.7462
99	7.1142	5	5	0	13.25	1	1	0	1.6865
100	7.1142	5	5	0	7.125	1	-1	1	1.9844
101	7.1142	5	5	90	25.5	2	1	1	1.7407
102	7.1142	5	5	90	13.25	2	1	0	1.9319
103	7.1142	5	5	0	1	2	1	0	1.8675
104	7.1142	5	5	90	1	2	1	0	1.9532
105	7.1142	5	5	0	13.25	2	-1	0	1.9971
106	7.1142	5	5	0	25.5	2	-1	0	1.7902
107	7.1142	5	5	90	19.375	1	-1	0	2.0232
108	7.1142	5	5	0	7.125	1	-1	1	1.5131
109	7.1142	5	5	90	13.25	2	-1	1	1.6003
110	7.1142	5	5	0	7.125	1	-1	0	2.1405
111	7.1142	5	5	90	13.25	1	-1	1	2.0159
112	7.1142	5	5	999	13.25	2	1	1	1.8419
113	7.1142	5	5	0	25.5	1	1	1	1.9357
114	7.1142	5	5	999	13.25	2	-1	1	2.692
115	7.1142	5	5	0	19.375	1	-1	1	2.0546
116	7.1142	5	5	999	1	1	1	0	1.8458
117	7.1142	5	5	0	19.375	2	1	1	2.0035
118	7.1142	5	5	0	13.25	1	1	0	1.7324
119	7.1142	5	5	0	13.25	2	-1	0	2.6841
120	7.1142	5	5	90	7.125	2	-1	0	1.9027
121	7.1142	5	5	999	7.125	1	-1	1	1.7503
122	7.1142	5	5	0	7.125	1	-1	1	1.7098
123	7.1142	5	5	0	19.375	2	1	1	1.7649
124	7.1142	5	5	90	1	1	1	1	2.3048
125	7.1142	5	5	999	25.5	1	-1	1	1.801
126	7.1142	5	5	999	19.375	1	-1	1	1.6985
127	7.1142	5	5	90	13.25	2	-1	1	2.3456
128	7.1142	5	5	999	25.5	2	-1	1	1.7264
129	7.1142	5	5	999	25.5	2	-1	1	1.6624
130	7.1142	5	5	90	19.375	1	1	0	1.8808
131	7.1142	5	5	999	7.125	1	-1	0	1.7278
132	7.1142	5	5	0	1	2	-1	0	1.927
133	7.1142	5	5	999	13.25	2	1	1	1.4396
134	7.1142	5	5	90	25.5	1	-1	1	1.5138
135	7.1142	5	5	90	1	1	-1	0	1.6927
136	7.1142	5	5	999	7.125	1	1	1	1.7284
137	7.1142	5	5	90	19.375	2	1	0	1.9324
138	7.1142	5	5	0	13.25	2	-1	0	1.5198
139	7.1142	5	5	90	7.125	1	1	1	1.3467
140	7.1142	5	5	0	13.25	1	1	0	1.7978
141	7.1142	5	5	90	1	1	-1	0	1.7542
142	7.1142	5	5	0	19.375	1	-1	0	2.2459
143	7.1142	5	5	0	1	2	-1	1	1.7035
144	7.1142	5	5	90	25.5	1	1	1	1.511
145	7.1142	5	5	999	13.25	2	-1	1	1.6386
146	7.1142	5	5	90	1	2	1	0	1.8764
147	7.1142	5	5	0	19.375	1	-1	1	1.6547
148	7.1142	5	5	0	19.375	1	-1	1	1.4887
149	7.1142	5	5	0	19.375	1	-1	1	1.1753
150	7.1142	5	5	90	25.5	1	-1	1	1.1047
151	7.1142	5	5	0	7.125	2	1	1	1.4622
152	7.1142	5	5	90	13.25	1	-1	1	1.3442
153	7.1142	5	5	999	25.5	2	-1	1	1.433
154	7.1142	5	5	999	7.125	1	-1	1	1.3313
155	7.1142	5	5	999	25.5	2	1	1	1.4639
156	7.1142	5	5	0	7.125	2	1	1	1.438
157	7.1142	5	5	0	19.375	1	1	1	1.3364
158	7.1142	5	5	0	19.375	2	1	1	1.6672
159	7.1142	5	5	0	1	1	1	0	2.8489
160	7.1142	5	5	999	25.5	2	1	0	1.9193
161	7.1142	5	5	999	19.375	2	-1	1	1.6676
162	7.1142	5	5	90	25.5	2	1	1	1.7462
163	7.1142	5	5	90	7.125	1	1	0	1.7539
164	7.1142	5	5	0	1	1	-1	1	1.6701
165	7.1142	5	5	0	25.5	2	-1	1	1.7836
166	7.1142	5	5	90	1	1	-1	0	1.6321
167	7.1142	5	5	999	13.25	1	1	1	1.7666
168	7.1142	5	5	0	19.375	1	-1	1	1.8664
169	7.1142	5	5	0	13.25	1	1	1	1.5607
170	7.1142	5	5	0	13.25	1	-1	1	1.3208
171	7.1142	5	5	90	19.375	1	-1	1	1.5997
172	7.1142	5	5	999	1	2	1	1	1.7936
173	7.1142	5	5	0	13.25	1	1	0	1.6422
174	7.1142	5	5	0	1	2	1	0	1.8639
175	7.1142	5	5	0	19.375	1	1	0	1.5704
176	7.1142	5	5	0	19.375	1	1	0	1.6668
177	7.1142	5	5	999	25.5	1	-1	1	1.7298
178	7.1142	5	5	0	1	2	-1	0	1.657
179	7.1142	5	5	999	25.5	1	-1	1	1.4043
180	7.1142	5	5	999	7.125	1	1	1	1.2811
181	7.1142	5	5	90	7.125	1	1	1	1.1635
182	7.1142	5	5	999	1	1	1	1	1.5213
183	7.1142	5	5	0	1	1	1	0	2.3481
184	7.1142	5	5	0	1	1	1	0	1.6561
185	7.1142	5	5	90	7.125	2	-1	1	1.6664
186	7.1142	5	5	90	13.25	2	-1	1	1.4679
187	7.1142	5	5	0	1	1	-1	1	1.834
188	7.1142	5	5	0	19.375	1	1	1	1.6919
189	7.1142	5	5	999	13.25	1	1	1	1.6388
190	7.1142	5	5	90	19.375	2	-1	0	1.733
191	7.1142	5	5	0	1	1	-1	0	1.9476
192	7.1142	5	5	999	19.375	2	1	1	1.8362
193	7.1142	5	5	0	1	1	1	0	1.9458
194	7.1142	5	5	999	19.375	2	1	1	1.2224
195	7.1142	5	5	999	25.5	2	-1	1	1.4208
196	7.1142	5	5	0	13.25	2	1	1	1.4061
197	7.1142	5	5	0	1	1	1	0	1.8272
198	7.1142	5	5	90	25.5	2	1	1	1.7285
199	7.1142	5	5	0	1	1	-1	0	1.6237
200	7.1142	5	5	999	7.125	2	-1	1	1.834
201	7.1142	5	5	90	1	2	1	0	1.9992
202	7.1142	5	5	90	7.125	1	-1	1	2.0243
203	7.1142	5	5	0	19.375	1	-1	1	1.8655
204	7.1142	5	5	90	13.25	1	1	1	1.8396
205	7.1142	5	5	90	13.25	2	1	1	1.8374
206	7.1142	5	5	999	19.375	2	1	1	1.844
207	7.1142	5	5	999	13.25	1	-1	1	1.7227
208	7.1142	5	5	0	13.25	2	-1	1	1.654
209	7.1142	5	5	999	7.125	2	1	1	1.789
210	7.1142	5	5	999	13.25	2	-1	1	1.6949
211	7.1142	5	5	90	13.25	2	1	0	1.494
212	7.1142	5	5	0	13.25	2	1	0	1.5806
213	7.1142	5	5	90	19.375	2	1	1	1.7374
214	7.1142	5	5	0	1	2	-1	0	1.5651
215	7.1142	5	5	0	25.5	1	-1	1	1.9129
216	7.1142	5	5	999	7.125	2	-1	0	1.6095
217	7.1142	5	5	0	13.25	2	-1	0	1.5865
218	7.1142	5	5	999	19.375	2	1	1	1.8279
219	7.1142	5	5	0	19.375	1	-1	1	1.6176
220	7.1142	5	5	0	7.125	2	-1	1	1.9466
221	7.1142	5	5	999	25.5	2	-1	1	1.6196
222	7.1142	5	5	999	7.125	2	-1	1	1.598
223	7.1142	5	5	999	13.25	2	-1	1	1.6399
224	7.1142	5	5	999	7.125	2	-1	1	1.6864
225	7.1142	5	5	999	19.375	2	1	0	1.3702
226	7.1142	5	5	0	1	2	1	0	1.6021
227	7.1142	5	5	999	1	1	1	0	1.4201
228	7.1142	5	5	90	7.125	1	1	1	1.1753
229	7.1142	5	5	90	19.375	2	1	1	1.6294
230	7.1142	5	5	90	25.5	2	1	1	1.7387
231	7.1142	5	5	0	25.5	1	-1	1	1.8224
232	7.1142	5	5	999	13.25	2	1	1	1.7929
233	7.1142	5	5	90	19.375	1	-1	1	1.6974
234	7.1142	5	5	999	7.125	1	1	1	1.8133
235	7.1142	5	5	999	13.25	1	-1	1	1.7676
236	7.1142	5	5	90	25.5	2	1	1	1.8401
237	7.1142	5	5	0	19.375	2	1	1	1.8299
238	7.1142	5	5	0	7.125	2	1	1	1.7193
239	7.1142	5	5	90	7.125	1	-1	1	2.2385
240	7.1142	5	5	90	25.5	1	1	1	1.8801
241	7.1142	5	5	90	7.125	1	-1	1	1.7823
242	7.1142	5	5	90	13.25	1	1	0	1.5747
243	7.1142	5	5	0	1	2	-1	1	1.4232
244	7.1142	5	5	90	7.125	1	1	0	1.7292
245	7.1142	5	5	0	13.25	2	1	0	1.524
246	7.1142	5	5	999	19.375	2	1	1	1.6802
247	7.1142	5	5	0	7.125	2	-1	0	1.5264
248	7.1142	5	5	90	7.125	2	-1	0	1.6417
249	7.1142	5	5	90	1	2	1	0	1.7354
250	7.1142	5	5	999	7.125	1	1	1	1.8436
251	7.1142	5	5	999	19.375	2	-1	1	1.6423
252	7.1142	5	5	90	25.5	1	1	1	1.4442
253	7.1142	5	5	999	1	2	-1	1	1.8145
254	7.1142	5	5	90	25.5	1	1	1	1.5916
255	7.1142	5	5	999	13.25	1	1	1	1.0811
256	7.1142	5	5	0	25.5	2	1	1	1.4917
257	7.1142	5	5	999	13.25	1	-1	1	1.5434
258	7.1142	5	5	90	13.25	1	1	0	1.3792
259	7.1142	5	5	0	19.375	1	1	0	1.1405
260	7.1142	5	5	999	19.375	1	-1	1	1.1636
261	7.1142	5	5	90	7.125	2	-1	1	1.5484
262	7.1142	5	5	999	1	2	1	1	2.2365
263	7.1142	5	5	999	7.125	1	-1	0	1.5312
264	7.1142	5	5	999	1	2	-1	0	1.7843
265	7.1142	5	5	90	1	2	-1	0	1.7524
266	7.1142	5	5	0	1	2	1	0	1.528
267	7.1142	5	5	0	1	2	-1	0	1.2106
268	7.1142	5	5	999	1	1	1	0	1.2223
269	7.1142	5	5	0	7.125	2	1	1	1.9222
270	7.1142	5	5	999	19.375	2	1	1	1.878
271	7.1142	5	5	0	7.125	1	-1	1	3.2244
272	7.1142	5	5	999	25.5	2	-1	0	1.7669
273	7.1142	5	5	90	25.5	2	-1	1	1.7515
274	7.1142	5	5	999	7.125	2	-1	1	1.6324
275	7.1142	5	5	0	19.375	2	-1	1	1.6856
276	7.1142	5	5	999	19.375	1	1	1	1.6137
277	7.1142	5	5	0	25.5	1	1	0	2.1026
278	7.1142	5	5	999	7.125	2	-1	0	1.5949
279	7.1142	5	5	0	25.5	2	-1	1	1.8835
280	7.1142	5	5	0	7.125	1	1	0	2.6858
281	7.1142	5	5	90	7.125	2	-1	0	1.8443
282	7.1142	5	5	999	13.25	1	1	1	1.811
283	7.1142	5	5	90	7.125	1	1	1	1.724
284	7.1142	5	5	0	25.5	2	-1	1	2.0351
285	7.1142	5	5	90	25.5	2	1	1	1.8686
286	7.1142	5	5	999	25.5	1	1	1	1.8117
287	7.1142	5	5	90	19.375	1	-1	1	1.7647
288	7.1142	5	5	90	13.25	1	1	1	1.6409
289	7.1142	5	5	90	1	1	1	0	1.9309
290	7.1142	5	5	0	1	2	-1	0	1.4666
291	7.1142	5	5	0	7.125	2	1	1	1.7964
292	7.1142	5	5	90	13.25	2	-1	0	1.5975
293	7.1142	5	5	999	19.375	2	-1	0	1.5833
294	7.1142	5	5	999	7.125	2	-1	0	1.164
295	7.1142	5	5	90	1	2	1	0	1.6213
296	7.1142	5	5	0	7.125	1	-1	0	1.2458
297	7.1142	5	5	999	25.5	1	-1	0	1.5809
298	7.1142	5	5	0	25.5	2	-1	1	1.7174
299	7.1142	5	5	0	13.25	2	-1	1	1.6045
300	7.1142	5	5	0	1	2	1	0	1.7216
301	7.1142	5	5	0	13.25	1	-1	1	1.9255
302	7.1142	5	5	0	13.25	2	1	1	1.8453
303	7.1142	5	5	90	19.375	2	1	1	1.7709
304	7.1142	5	5	0	19.375	2	1	1	1.8593
305	7.1142	5	5	90	19.375	2	1	1	1.8736
306	7.1142	5	5	999	1	2	1	1	2.1405
307	7.1142	5	5	999	1	2	1	0	1.4653
308	7.1142	5	5	999	13.25	1	1	0	1.3368
309	7.1142	5	5	0	25.5	1	-1	1	1.1048
310	7.1142	5	5	0	25.5	1	1	1	1.1047
311	7.1142	5	5	0	1	2	1	0	1.6854
312	7.1142	5	5	999	25.5	1	1	1	1.5644
313	7.1142	5	5	999	19.375	2	-1	1	1.4613
314	7.1142	5	5	0	25.5	1	1	1	1.663
315	7.1142	5	5	0	25.5	1	-1	1	2.0172
316	7.1142	5	5	999	1	1	1	1	1.6911
317	7.1142	5	5	90	25.5	1	1	1	1.5538
318	7.1142	5	5	90	7.125	2	-1	0	1.8018
319	7.1142	5	5	90	1	2	1	1	1.4028
320	7.1142	5	5	90	13.25	2	1	0	1.7071
321	7.1142	5	5	0	1	2	1	0	3.3298
322	7.1142	5	5	90	25.5	1	-1	1	1.3294
323	7.1142	5	5	90	7.125	1	-1	0	1.5853
324	7.1142	5	5	90	25.5	1	1	0	1.5694
325	7.1142	5	5	0	7.125	1	-1	0	1.7774
326	7.1142	5	5	90	19.375	1	1	1	1.562
327	7.1142	5	5	0	13.25	1	1	1	1.8377
328	7.1142	5	5	0	13.25	1	-1	0	1.875
329	7.1142	5	5	90	13.25	2	-1	0	1.7893
330	7.1142	5	5	999	1	1	-1	0	3.275
331	7.1142	5	5	0	13.25	2	-1	1	1.906
332	7.1142	5	5	90	13.25	1	-1	1	1.5809
333	7.1142	5	5	999	13.25	2	1	1	2.1748
334	7.1142	5	5	90	7.125	2	-1	1	1.9029
335	7.1142	5	5	999	13.25	2	-1	1	1.5629
336	7.1142	5	5	999	13.25	2	-1	1	1.624
337	7.1142	5	5	90	25.5	2	1	1	1.5694
338	7.1142	5	5	90	19.375	2	1	1	1.2463
339	7.1142	5	5	90	25.5	1	1	1	1.5871
340	7.1142	5	5	90	13.25	2	-1	0	1.6239
341	7.1142	5	5	90	25.5	2	1	0	1.497
342	7.1142	5	5	999	19.375	2	1	0	1.4724
343	7.1142	5	5	0	13.25	1	-1	0	1.1399
344	7.1142	5	5	90	25.5	1	1	1	1.1636
345	7.1142	5	5	999	1	2	1	1	1.7434
346	7.1142	5	5	999	19.375	1	-1	1	1.2341
347	7.1142	5	5	999	13.25	1	-1	1	1.3626
348	7.1142	5	5	999	19.375	2	1	1	1.7795
349	7.1142	5	5	0	7.125	2	-1	0	1.5038
350	7.1142	5	5	90	19.375	2	1	0	1.5344
351	7.1142	5	5	0	19.375	2	-1	0	1.5222
352	7.1142	5	5	0	7.125	1	-1	1	1.6219
353	7.1142	5	5	90	1	2	1	0	1.5547
354	7.1142	5	5	90	13.25	2	1	1	1.7905
355	7.1142	5	5	999	1	1	-1	0	1.7925
356	7.1142	5	5	0	7.125	1	-1	0	1.5534
357	7.1142	5	5	999	1	1	1	1	1.6146
358	7.1142	5	5	999	25.5	2	1	1	1.8885
359	7.1142	5	5	999	7.125	1	1	1	1.7804
360	7.1142	5	5	90	7.125	1	-1	1	1.1753
361	7.1142	5	5	999	1	1	-1	0	1.7655
362	7.1142	5	5	999	7.125	2	-1	1	1.3864
363	7.1142	5	5	90	13.25	1	-1	0	1.5595
364	7.1142	5	5	999	1	2	-1	0	1.2812
365	7.1142	5	5	90	7.125	1	1	0	1.5511
366	7.1142	5	5	0	7.125	1	1	1	1.5751
367	7.1142	5	5	999	13.25	1	-1	1	1.4923
368	7.1142	5	5	0	7.125	2	-1	1	1.8589
369	7.1142	5	5	999	25.5	2	1	1	1.69
370	7.1142	5	5	999	13.25	1	1	1	1.9221
371	7.1142	5	5	0	7.125	2	1	1	1.6331
372	7.1142	5	5	0	25.5	2	1	1	1.1988
373	7.1142	5	5	0	1	2	1	1	1.5752
374	7.1142	5	5	90	25.5	2	1	0	1.2459
375	7.1142	5	5	90	19.375	2	-1	0	1.4303
376	7.1142	5	5	90	1	2	1	0	1.7917
377	7.1142	5	5	0	25.5	2	1	1	1.4722
378	7.1142	5	5	999	19.375	1	-1	1	1.4247
379	7.1142	5	5	90	19.375	1	1	1	1.3282
380	7.1142	5	5	0	7.125	2	1	1	1.3367
381	7.1142	5	5	90	13.25	1	-1	0	1.5281
382	7.1142	5	5	90	7.125	2	1	1	1.5192
383	7.1142	5	5	0	19.375	2	-1	1	1.4147
384	7.1142	5	5	999	1	2	1	0	1.3286
385	7.1142	5	5	0	7.125	2	1	1	1.332
386	7.1142	5	5	999	25.5	1	1	1	0.98715
387	7.1142	5	5	999	25.5	1	-1	1	0.92825
388	7.1142	5	5	999	19.375	1	-1	1	0.96362
389	7.1142	5	5	90	7.125	2	-1	0	1.7225
390	7.1142	5	5	0	19.375	2	1	1	1.1985
391	7.1142	5	5	999	13.25	1	-1	1	1.2816
392	7.1142	5	5	999	1	1	-1	1	1.6038
393	7.1142	5	5	999	7.125	1	-1	1	1.3896
394	7.1142	5	5	90	1	2	1	0	1.1517
395	7.1142	5	5	0	19.375	2	-1	0	1.3047
396	7.1142	5	5	999	1	1	-1	0	1.4061
397	7.1142	5	5	0	19.375	2	1	1	1.4107
398	7.1142	5	5	90	25.5	1	-1	1	1.1283
399	7.1142	5	5	0	19.375	2	1	1	1.1876
400	7.1142	5	5	90	13.25	1	-1	1	1.1522
401	7.1142	5	5	0	7.125	2	1	1	1.1283
402	7.1142	5	5	999	25.5	1	1	1	1.1283
403	7.1142	5	5	999	25.5	1	1	1	0.92831
404	7.1142	5	5	0	13.25	1	1	1	1.1871
405	7.1142	5	5	999	1	2	1	1	1.8887
406	7.1142	5	5	0	1	2	-1	0	1.6878
407	7.1142	5	5	999	1	2	1	0	2.0677
408	7.1142	5	5	90	19.375	1	1	1	1.6899
409	7.1142	5	5	90	25.5	1	-1	1	1.1518
410	7.1142	5	5	90	19.375	2	1	1	1.7765
411	7.1142	5	5	0	25.5	2	1	1	1.0812
412	7.1142	5	5	0	13.25	1	1	1	1.1048
413	7.1142	5	5	0	7.125	2	1	1	1.3537
414	7.1142	5	5	999	25.5	1	1	1	1.1399
415	7.1142	5	5	0	19.375	2	1	1	1.3046
416	7.1142	5	5	90	19.375	1	-1	1	1.1169
417	7.1142	5	5	90	19.375	2	1	1	1.3051
418	7.1142	5	5	90	7.125	2	1	1	1.2228
419	7.1142	5	5	0	7.125	1	-1	0	1.5487
420	7.1142	5	5	90	19.375	2	-1	0	1.1992
421	7.1142	5	5	0	25.5	1	-1	1	1.369
422	7.1142	5	5	999	1	2	-1	0	1.8424
423	7.1142	5	5	999	19.375	2	-1	1	1.7854
424	7.1142	5	5	90	13.25	2	1	0	1.3897
425	7.1142	5	5	999	7.125	2	-1	1	1.1164
426	7.1142	5	5	90	1	2	-1	1	1.3164
427	7.1142	5	5	999	19.375	1	-1	0	1.3165
428	7.1142	5	5	999	25.5	1	1	1	0.98714
429	7.1142	5	5	90	13.25	1	-1	1	0.99889
430	7.1142	5	5	90	13.25	1	1	1	0.90465
431	7.1142	5	5	0	13.25	2	-1	1	1.0695
432	7.1142	5	5	999	1	1	1	1	1.1635
433	7.1142	5	5	999	7.125	1	1	1	1.2107
434	7.1142	5	5	999	19.375	1	-1	1	1.2224
435	7.1142	5	5	90	7.125	1	1	1	0.99879
436	7.1142	5	5	90	13.25	2	-1	1	1.2102
437	7.1142	5	5	90	7.125	2	-1	1	1.1523
438	7.1142	5	5	90	1	1	-1	0	1.1283
439	7.1142	5	5	0	7.125	1	-1	1	1.2577
440	7.1142	5	5	999	25.5	1	-1	1	0.99873
441	7.1142	5	5	90	7.125	2	-1	0	1.0812
442	7.1142	5	5	999	19.375	1	1	1	1.0695
443	7.1142	5	5	90	1	2	1	0	1.4108
444	7.1142	5	5	90	13.25	2	-1	0	1.3164
445	7.1142	5	5	999	13.25	1	-1	1	1.1288
446	7.1142	5	5	999	19.375	2	-1	1	1.1635
447	7.1142	5	5	0	13.25	1	-1	1	0.98714
448	7.1142	5	5	90	1	1	1	0	1.1871
449	7.1142	5	5	999	13.25	1	-1	1	0.98713
450	7.1142	5	5	90	13.25	2	-1	1	0.99887
451	7.1142	5	5	0	19.375	1	-1	1	1.0224
452	7.1142	5	5	90	13.25	1	-1	1	0.96367
453	7.1142	5	5	0	25.5	2	-1	1	0.89304
454	7.1142	5	5	0	1	1	-1	0	1.046
455	7.1142	5	5	90	19.375	1	-1	1	1.0341
456	7.1142	5	5	90	13.25	1	-1	1	1.2811
457	7.1142	5	5	90	25.5	1	-1	0	5.7348
458	7.1142	5	5	999	1	1	1	1	3.3037
459	7.1142	5	5	999	7.125	1	1	1	1.9282
460	7.1142	5	5	0	13.25	1	-1	1	1.3165
461	7.1142	5	5	90	19.375	1	1	1	1.579
462	7.1142	5	5	0	7.125	1	1	0	1.7236
463	7.1142	5	5	999	19.375	1	1	1	1.5641
464	7.1142	5	5	999	13.25	2	1	1	1.9852
465	7.1142	5	5	0	13.25	2	1	0	2.2498
466	7.1142	5	5	999	25.5	2	1	1	1.8607
467	7.1142	5	5	0	1	2	-1	1	1.9709
468	7.1142	5	5	999	25.5	1	1	1	1.6839
469	7.1142	5	5	0	1	1	-1	1	1.7146
470	7.1142	5	5	0	19.375	2	-1	1	1.7617
471	7.1142	5	5	999	13.25	2	1	1	1.871
472	7.1142	5	5	90	25.5	2	-1	1	1.6489
473	7.1142	5	5	0	25.5	2	-1	0	3.4065
474	7.1142	5	5	999	1	2	1	0	0.97537
475	7.1142	5	5	0	25.5	2	1	1	1.8289
476	7.1142	5	5	0	1	1	-1	0	2.0667
477	7.1142	5	5	90	7.125	1	1	1	1.793
478	7.1142	5	5	0	19.375	2	-1	1	3.6974
479	7.1142	5	5	90	7.125	1	-1	1	1.6687
480	7.1142	5	5	90	25.5	1	1	1	1.1753
481	7.1142	5	5	90	13.25	1	1	1	1.0581
482	7.1142	5	5	0	13.25	2	1	1	1.5416
483	7.1142	5	5	90	1	1	-1	0	1.0817
484	7.1142	5	5	0	13.25	1	-1	1	1.0459
485	7.1142	5	5	0	25.5	2	-1	1	1.2808
486	7.1142	5	5	999	19.375	1	-1	1	1.0342
487	7.1142	5	5	90	19.375	2	1	1	1.3047
488	7.1142	5	5	999	1	1	-1	1	1.1051
489	7.1142	5	5	0	25.5	2	1	1	1.1639
490	7.1142	5	5	90	1	2	-1	0	1.2694
491	7.1142	5	5	0	25.5	2	-1	1	1.1522
492	7.1142	5	5	999	19.375	1	1	1	0.9405
493	7.1142	5	5	0	19.375	2	1	0	0.83423
494	7.1142	5	5	999	19.375	2	1	1	1.1165
495	7.1142	5	5	999	25.5	1	-1	1	1.1048
496	7.1142	5	5	0	7.125	1	1	1	1.293
497	7.1142	5	5	90	13.25	2	1	1	1.0695
498	7.1142	5	5	90	13.25	2	1	1	1.667
499	7.1142	5	5	90	25.5	2	-1	0	1.8134
500	7.1142	5	5	0	25.5	2	-1	1	1.2458
501	7.1142	5	5	999	7.125	1	1	1	1.2227
502	7.1142	5	5	999	25.5	2	1	1	1.3634
503	7.1142	5	5	999	25.5	2	1	1	1.3165
504	7.1142	5	5	90	1	1	-1	0	1.2223
505	7.1142	5	5	999	13.25	2	-1	1	1.6895
506	7.1142	5	5	0	1	1	1	0	2.136
507	7.1142	5	5	0	13.25	1	1	1	1.2105
508	7.1142	5	5	90	1	2	1	0	1.6927
509	7.1142	5	5	999	7.125	2	-1	1	1.2811
510	7.1142	5	5	90	19.375	1	1	1	1.2812
511	7.1142	5	5	90	7.125	2	1	0	1.929
512	7.1142	5	5	90	7.125	1	-1	0	1.8407
513	7.1142	5	5	90	19.375	1	1	1	1.8464
514	7.1142	5	5	999	1	1	1	0	1.6933
515	7.1142	5	5	90	1	1	-1	0	1.3047
516	7.1142	5	5	999	7.125	1	1	1	1.1047
517	7.1142	5	5	999	13.25	2	1	1	1.7842
518	7.1142	5	5	999	25.5	1	-1	1	1.1517
519	7.1142	5	5	90	7.125	2	-1	1	1.5536
520	7.1142	5	5	90	13.25	1	1	1	1.3695
521	7.1142	5	5	999	25.5	2	1	1	1.1165
522	7.1142	5	5	90	1	2	-1	0	1.2106
523	7.1142	5	5	90	19.375	2	-1	1	1.6711
524	7.1142	5	5	90	1	1	-1	0	1.2455
525	7.1142	5	5	90	19.375	2	1	1	1.5402
526	7.1142	5	5	999	7.125	2	-1	1	1.6645
527	7.1142	5	5	0	1	2	-1	0	1.7468
528	7.1142	5	5	0	25.5	1	-1	1	1.2459
529	7.1142	5	5	0	1	1	-1	0	2.105
530	7.1142	5	5	90	7.125	2	1	1	1.868
531	7.1142	5	5	90	7.125	2	-1	0	1.8582
532	7.1142	5	5	999	19.375	2	-1	1	1.5454
533	7.1142	5	5	0	25.5	1	-1	1	1.6253
534	7.1142	5	5	90	1	2	-1	0	1.5943
535	7.1142	5	5	999	7.125	2	-1	0	1.3525
536	7.1142	5	5	90	7.125	2	-1	0	1.4968
537	7.1142	5	5	0	13.25	1	-1	0	1.0699
538	7.1142	5	5	0	19.375	1	1	0	1.0577
539	7.1142	5	5	999	19.375	1	1	0	1.0577
540	7.1142	5	5	0	7.125	2	1	1	1.5019
541	7.1142	5	5	0	1	1	-1	0	1.2345
542	7.1142	5	5	90	7.125	2	-1	0	1.7266
543	7.1142	5	5	999	1	1	1	0	1.5586
544	7.1142	5	5	999	13.25	2	1	1	1.3282
545	7.1142	5	5	90	25.5	2	-1	1	1.211
546	7.1142	5	5	0	19.375	1	-1	1	1.1519
547	7.1142	5	5	999	13.25	2	-1	0	1.3929
548	7.1142	5	5	90	1	1	-1	0	1.1052
549	7.1142	5	5	90	1	2	1	0	0.98755
550	7.1142	5	5	999	1	2	-1	0	1.1047
551	7.1142	5	5	0	13.25	1	1	0	0.84598
552	7.1142	5	5	999	13.25	1	-1	1	1.1165
553	7.1142	5	5	999	19.375	2	1	1	1.2816
554	7.1142	5	5	90	7.125	1	-1	1	1.3744
555	7.1142	5	5	999	13.25	2	1	1	1.1875
556	7.1142	5	5	0	25.5	2	1	1	0.95166
557	7.1142	5	5	90	19.375	2	1	1	1.1047
558	7.1142	5	5	0	13.25	2	-1	1	1.5699
559	7.1142	5	5	999	1	1	-1	0	1.3046
560	7.1142	5	5	0	7.125	1	-1	0	1.1876
561	7.1142	5	5	90	1	2	-1	0	1.4031
562	7.1142	5	5	999	13.25	1	-1	1	1.0346
563	7.1142	5	5	90	7.125	1	-1	1	1.0459
564	7.1142	5	5	999	7.125	2	1	1	1.2341
565	7.1142	5	5	0	7.125	1	-1	0	1.3165
566	7.1142	5	5	0	25.5	1	1	1	1.14
567	7.1142	5	5	90	13.25	1	-1	1	1.8047
568	7.1142	5	5	0	1	2	1	0	1.6334
569	7.1142	5	5	90	19.375	2	-1	1	1.6232
570	7.1142	5	5	90	25.5	2	-1	0	1.6415
571	7.1142	5	5	90	25.5	2	-1	1	1.3164
572	7.1142	5	5	90	1	2	-1	0	1.61
573	7.1142	5	5	0	25.5	2	1	1	1.3286
574	7.1142	5	5	0	25.5	1	1	1	0.97545
575	7.1142	5	5	999	7.125	2	1	1	1.1047
576	7.1142	5	5	0	7.125	2	1	1	1.1398
577	7.1142	5	5	0	13.25	2	-1	1	1.1639
578	7.1142	5	5	0	13.25	2	-1	1	1.1634
579	7.1142	5	5	90	13.25	1	-1	1	0.98765
580	7.1142	5	5	90	7.125	2	-1	1	1.3165
581	7.1142	5	5	999	25.5	2	-1	1	1.046
582	7.1142	5	5	999	19.375	2	1	1	1.1636
583	7.1142	5	5	90	13.25	2	1	0	1.3481
584	7.1142	5	5	999	7.125	2	1	0	1.1634
585	7.1142	5	5	90	25.5	2	1	1	1.1401
586	7.1142	5	5	999	13.25	2	1	1	1.222
587	7.1142	5	5	0	19.375	2	-1	1	1.0576
588	7.1142	5	5	999	1	2	-1	0	1.3047
589	7.1142	5	5	999	19.375	1	-1	1	0.98751
590	7.1142	5	5	90	25.5	1	-1	1	1.1047
591	7.1142	5	5	999	25.5	2	-1	1	1.1401
592	7.1142	5	5	999	7.125	2	1	1	1.2107
593	7.1142	5	5	0	25.5	2	1	1	1.1518
594	7.1142	5	5	90	19.375	1	-1	0	1.2577
595	7.1142	5	5	0	25.5	1	-1	0	1.0224
596	7.1142	5	5	90	25.5	1	1	1	1.1047
597	7.1142	5	5	0	25.5	1	1	1	0.99926
598	7.1142	5	5	0	13.25	1	-1	1	1.2694
599	7.1142	5	5	999	19.375	1	1	0	1.2699
600	7.1142	5	5	90	25.5	1	-1	1	1.0111
