# Supplementary material for: Temporal Integration of Motion Streaks in Migraine
Source: Vision (Basel). 2018 Jul 13;2(3):27. doi: 10.3390/vision2030027 (PMC6836222; doi:10.3390/vision2030027)
Supplement: Supplementary file 1 [file vision-02-00027-s001.zip › supplementary information/resultsmark2/resultsObs11/allResponsesObs11.txt]

1	7.1142	5	5	999	19.375	1	-1	1	1.17
2	7.1142	5	5	90	25.5	2	1	1	4.7778
3	7.1142	5	5	999	7.125	1	-1	1	1.1871
4	7.1142	5	5	0	19.375	1	-1	1	1.0695
5	7.1142	5	5	0	7.125	1	1	1	3.4903
6	7.1142	5	5	999	25.5	2	-1	0	4.6379
7	7.1142	5	5	999	1	1	1	0	5.7214
8	7.1142	5	5	0	7.125	1	1	0	53.736
9	7.1142	5	5	999	1	2	-1	1	1.7369
10	7.1142	5	5	999	19.375	2	-1	1	1.6972
11	7.1142	5	5	90	7.125	1	-1	0	1.8119
12	7.1142	5	5	0	25.5	1	-1	0	2.6176
13	7.1142	5	5	90	7.125	2	1	0	1.943
14	7.1142	5	5	90	1	1	1	0	2.7303
15	7.1142	5	5	999	1	1	-1	0	2.8708
16	7.1142	5	5	0	1	1	-1	0	1.1988
17	7.1142	5	5	90	19.375	1	1	1	1.338
18	7.1142	5	5	0	25.5	1	-1	1	1.0106
19	7.1142	5	5	0	19.375	1	-1	1	1.0812
20	7.1142	5	5	999	7.125	2	1	0	1.8209
21	7.1142	5	5	0	19.375	1	-1	1	1.0577
22	7.1142	5	5	0	1	1	-1	1	1.3047
23	7.1142	5	5	0	1	1	1	1	1.4745
24	7.1142	5	5	90	1	2	1	0	2.1931
25	7.1142	5	5	90	25.5	2	-1	0	2.0936
26	7.1142	5	5	999	19.375	1	-1	1	1.0577
27	7.1142	5	5	90	13.25	2	1	0	1.8268
28	7.1142	5	5	90	7.125	2	1	0	1.9605
29	7.1142	5	5	90	7.125	2	-1	1	1.5685
30	7.1142	5	5	999	7.125	1	-1	1	1.0459
31	7.1142	5	5	999	13.25	2	1	0	1.7882
32	7.1142	5	5	90	19.375	1	1	0	1.8928
33	7.1142	5	5	90	25.5	1	1	1	1.1282
34	7.1142	5	5	90	7.125	2	-1	0	1.8537
35	7.1142	5	5	90	25.5	1	1	1	1.0459
36	7.1142	5	5	999	1	1	-1	0	2.1586
37	7.1142	5	5	0	7.125	2	-1	0	1.4707
38	7.1142	5	5	999	1	1	1	0	2.4306
39	7.1142	5	5	999	25.5	1	-1	1	0.93996
40	7.1142	5	5	999	13.25	2	1	0	1.8571
41	7.1142	5	5	90	13.25	1	-1	0	1.8746
42	7.1142	5	5	0	1	2	1	0	1.9571
43	7.1142	5	5	90	25.5	1	-1	1	1.1048
44	7.1142	5	5	90	25.5	2	-1	0	2.1401
45	7.1142	5	5	90	13.25	1	1	1	1.3798
46	7.1142	5	5	90	13.25	1	-1	1	1.0224
47	7.1142	5	5	90	1	1	1	0	1.7933
48	7.1142	5	5	999	19.375	2	-1	0	2.0273
49	7.1142	5	5	90	25.5	2	1	0	1.2223
50	7.1142	5	5	90	1	1	-1	0	1.3052
51	7.1142	5	5	999	7.125	1	-1	1	0.99891
52	7.1142	5	5	999	13.25	1	1	1	0.96361
53	7.1142	5	5	0	25.5	2	-1	1	0.96355
54	7.1142	5	5	90	13.25	2	-1	0	1.7432
55	7.1142	5	5	999	1	2	-1	0	1.8312
56	7.1142	5	5	0	1	1	1	0	1.7485
57	7.1142	5	5	0	13.25	2	1	0	1.6402
58	7.1142	5	5	90	1	1	-1	1	1.6822
59	7.1142	5	5	90	1	2	-1	1	1.5801
60	7.1142	5	5	999	19.375	1	-1	1	0.9754
61	7.1142	5	5	90	1	2	-1	0	1.2224
62	7.1142	5	5	90	19.375	1	-1	1	0.96363
63	7.1142	5	5	90	25.5	2	-1	0	1.746
64	7.1142	5	5	999	13.25	2	-1	1	1.7423
65	7.1142	5	5	999	7.125	1	-1	1	1.1048
66	7.1142	5	5	0	7.125	1	1	1	1.1989
67	7.1142	5	5	0	25.5	1	1	0	1.5986
68	7.1142	5	5	90	7.125	1	1	0	1.2694
69	7.1142	5	5	0	25.5	1	1	0	1.2577
70	7.1142	5	5	90	25.5	1	1	1	1.3307
71	7.1142	5	5	999	19.375	1	-1	1	0.96403
72	7.1142	5	5	999	7.125	2	1	0	1.5244
73	7.1142	5	5	90	7.125	1	-1	0	1.3165
74	7.1142	5	5	90	19.375	2	1	0	1.2222
75	7.1142	5	5	0	7.125	1	-1	0	1.7799
76	7.1142	5	5	0	7.125	2	-1	0	1.8478
77	7.1142	5	5	90	7.125	1	-1	0	1.5538
78	7.1142	5	5	999	1	2	1	1	2.1748
79	7.1142	5	5	999	7.125	1	-1	0	1.7605
80	7.1142	5	5	90	1	2	-1	1	1.9723
81	7.1142	5	5	90	1	2	-1	0	1.6128
82	7.1142	5	5	90	1	1	-1	1	1.9498
83	7.1142	5	5	0	7.125	1	1	0	1.8417
84	7.1142	5	5	0	13.25	2	1	0	0.88116
85	7.1142	5	5	999	1	1	1	1	2.0143
86	7.1142	5	5	0	19.375	1	-1	0	1.7753
87	7.1142	5	5	90	25.5	1	1	1	1.7514
88	7.1142	5	5	90	25.5	1	-1	1	1.1048
89	7.1142	5	5	999	19.375	2	1	0	2.0666
90	7.1142	5	5	90	19.375	1	-1	1	1.0577
91	7.1142	5	5	999	19.375	2	-1	0	2.1269
92	7.1142	5	5	90	7.125	1	1	1	1.1518
93	7.1142	5	5	90	1	1	-1	0	2.2177
94	7.1142	5	5	0	1	2	1	1	1.9873
95	7.1142	5	5	0	19.375	2	1	1	1.1048
96	7.1142	5	5	999	13.25	2	1	1	1.0106
97	7.1142	5	5	90	13.25	2	1	0	1.3047
98	7.1142	5	5	90	13.25	2	-1	0	1.0343
99	7.1142	5	5	0	1	2	1	0	1.6804
100	7.1142	5	5	999	13.25	2	1	0	1.5232
101	7.1142	5	5	999	25.5	1	1	0	1.5876
102	7.1142	5	5	0	13.25	1	-1	1	1.093
103	7.1142	5	5	999	19.375	1	1	1	1.2694
104	7.1142	5	5	999	7.125	2	-1	0	3.3856
105	7.1142	5	5	0	7.125	1	1	0	1.1635
106	7.1142	5	5	999	1	1	1	0	1.3161
107	7.1142	5	5	90	7.125	1	-1	1	1.1876
108	7.1142	5	5	0	1	1	1	1	1.9786
109	7.1142	5	5	0	13.25	1	1	0	1.3046
110	7.1142	5	5	90	25.5	1	1	0	0.85825
111	7.1142	5	5	999	25.5	2	-1	0	2.3636
112	7.1142	5	5	0	19.375	2	1	0	1.9153
113	7.1142	5	5	0	1	1	1	1	1.8184
114	7.1142	5	5	0	1	2	1	0	1.6796
115	7.1142	5	5	999	7.125	2	1	0	2.1668
116	7.1142	5	5	90	1	1	-1	0	2.2911
117	7.1142	5	5	90	7.125	2	-1	1	1.33
118	7.1142	5	5	0	19.375	1	-1	1	1.3332
119	7.1142	5	5	999	7.125	2	1	0	1.7661
120	7.1142	5	5	90	13.25	2	-1	0	1.6023
121	7.1142	5	5	0	1	2	-1	0	1.2341
122	7.1142	5	5	0	19.375	2	-1	1	1.3685
123	7.1142	5	5	0	7.125	1	-1	0	1.2812
124	7.1142	5	5	90	7.125	1	-1	0	1.4314
125	7.1142	5	5	90	7.125	2	1	0	1.804
126	7.1142	5	5	0	25.5	2	1	0	1.7732
127	7.1142	5	5	90	19.375	2	1	1	2.0735
128	7.1142	5	5	999	1	2	1	0	1.4448
129	7.1142	5	5	0	13.25	1	-1	0	1.093
130	7.1142	5	5	90	1	2	1	0	1.553
131	7.1142	5	5	999	13.25	1	-1	1	1.1048
132	7.1142	5	5	0	13.25	2	1	0	2.3369
133	7.1142	5	5	999	19.375	1	-1	1	1.1518
134	7.1142	5	5	0	19.375	1	-1	0	1.5129
135	7.1142	5	5	90	13.25	1	-1	1	1.1165
136	7.1142	5	5	0	13.25	2	1	0	1.8145
137	7.1142	5	5	0	25.5	1	-1	1	1.0812
138	7.1142	5	5	90	19.375	1	1	1	1.1989
139	7.1142	5	5	0	1	1	1	0	1.8187
140	7.1142	5	5	90	13.25	2	-1	0	1.9238
141	7.1142	5	5	999	19.375	2	1	1	1.4598
142	7.1142	5	5	0	13.25	2	-1	0	2.01
143	7.1142	5	5	0	25.5	1	-1	1	1.0225
144	7.1142	5	5	0	7.125	2	-1	1	2.0279
145	7.1142	5	5	0	19.375	2	-1	0	1.9734
146	7.1142	5	5	90	19.375	1	-1	1	1.0695
147	7.1142	5	5	999	13.25	2	1	0	1.7527
148	7.1142	5	5	90	25.5	1	1	1	1.0695
149	7.1142	5	5	0	1	1	-1	1	1.9663
150	7.1142	5	5	0	13.25	1	1	0	1.4025
151	7.1142	5	5	90	1	2	-1	0	1.7198
152	7.1142	5	5	0	1	1	-1	0	1.0577
153	7.1142	5	5	0	13.25	1	-1	0	0.8695
154	7.1142	5	5	90	19.375	2	-1	0	0.94009
155	7.1142	5	5	0	1	1	-1	0	1.1165
156	7.1142	5	5	90	13.25	1	-1	1	0.85762
157	7.1142	5	5	999	7.125	2	1	0	1.0577
158	7.1142	5	5	0	19.375	2	-1	0	0.85774
159	7.1142	5	5	999	25.5	2	1	1	1.1048
160	7.1142	5	5	0	1	1	-1	0	1.0695
161	7.1142	5	5	999	25.5	2	-1	1	1.2223
162	7.1142	5	5	90	13.25	2	-1	1	1.1282
163	7.1142	5	5	0	7.125	1	-1	0	0.89299
164	7.1142	5	5	999	19.375	1	-1	0	2.0767
165	7.1142	5	5	90	25.5	2	1	1	1.1875
166	7.1142	5	5	90	19.375	1	-1	1	1.0816
167	7.1142	5	5	90	1	2	1	0	1.5816
168	7.1142	5	5	0	19.375	1	1	1	1.1992
169	7.1142	5	5	999	25.5	2	1	1	1.0934
170	7.1142	5	5	999	1	2	-1	1	1.6916
171	7.1142	5	5	90	25.5	2	-1	0	2.4779
172	7.1142	5	5	999	19.375	2	-1	1	1.6895
173	7.1142	5	5	90	19.375	1	-1	1	1.2224
174	7.1142	5	5	0	13.25	1	-1	0	1.8895
175	7.1142	5	5	90	1	1	1	1	1.7117
176	7.1142	5	5	90	1	2	-1	0	1.3428
177	7.1142	5	5	0	25.5	1	-1	0	0.84598
178	7.1142	5	5	90	19.375	2	-1	0	0.89306
179	7.1142	5	5	90	13.25	1	-1	0	1.1282
180	7.1142	5	5	90	13.25	2	-1	0	0.95185
181	7.1142	5	5	999	13.25	1	1	1	1.0107
182	7.1142	5	5	90	13.25	2	1	0	1.2342
183	7.1142	5	5	999	25.5	2	-1	1	1.3165
184	7.1142	5	5	999	1	1	1	0	1.0346
185	7.1142	5	5	999	7.125	2	1	0	1.5345
186	7.1142	5	5	999	1	1	1	1	1.0224
187	7.1142	5	5	90	7.125	2	1	0	0.61073
188	7.1142	5	5	90	7.125	2	1	0	1.2577
189	7.1142	5	5	90	7.125	1	1	0	1.0463
190	7.1142	5	5	90	19.375	2	-1	0	1.6004
191	7.1142	5	5	0	7.125	2	-1	0	1.3575
192	7.1142	5	5	0	7.125	2	-1	1	1.3406
193	7.1142	5	5	90	1	1	1	1	1.1282
194	7.1142	5	5	0	25.5	1	1	0	1.3795
195	7.1142	5	5	0	19.375	1	-1	1	1.4478
196	7.1142	5	5	0	1	2	1	0	1.9819
197	7.1142	5	5	90	25.5	2	-1	1	1.4977
198	7.1142	5	5	0	7.125	1	-1	0	1.9688
199	7.1142	5	5	0	1	1	1	1	1.9487
200	7.1142	5	5	999	25.5	1	1	1	1.0816
201	7.1142	5	5	90	19.375	2	-1	1	2.2758
202	7.1142	5	5	90	19.375	1	-1	1	1.1518
203	7.1142	5	5	999	19.375	1	-1	1	1.046
204	7.1142	5	5	999	1	2	-1	0	1.6903
205	7.1142	5	5	999	19.375	1	1	1	1.0107
206	7.1142	5	5	0	19.375	1	-1	0	2.0667
207	7.1142	5	5	90	13.25	2	1	0	1.1989
208	7.1142	5	5	90	1	2	-1	1	0.91703
209	7.1142	5	5	0	7.125	2	-1	0	1.0459
210	7.1142	5	5	90	1	2	1	0	1.0343
211	7.1142	5	5	0	13.25	1	-1	1	1.2224
212	7.1142	5	5	0	1	2	-1	1	1.9252
213	7.1142	5	5	90	13.25	1	-1	0	1.4332
214	7.1142	5	5	90	19.375	1	-1	0	1.4266
215	7.1142	5	5	999	19.375	2	1	0	1.4971
216	7.1142	5	5	90	19.375	2	1	1	0.94043
217	7.1142	5	5	999	25.5	2	1	0	1.0812
218	7.1142	5	5	999	25.5	2	1	0	1.3802
219	7.1142	5	5	999	7.125	1	-1	0	1.6296
220	7.1142	5	5	90	7.125	2	-1	1	1.2342
221	7.1142	5	5	0	25.5	2	-1	0	1.5367
222	7.1142	5	5	90	19.375	2	1	0	1.9156
223	7.1142	5	5	999	19.375	1	-1	1	1.0106
224	7.1142	5	5	0	1	1	1	0	1.4836
225	7.1142	5	5	90	7.125	1	1	0	1.9622
226	7.1142	5	5	999	19.375	2	-1	0	1.7589
227	7.1142	5	5	90	7.125	2	1	0	1.6113
228	7.1142	5	5	999	19.375	2	1	1	1.1635
229	7.1142	5	5	90	19.375	1	-1	1	1.14
230	7.1142	5	5	90	19.375	1	1	1	1.0107
231	7.1142	5	5	90	1	1	1	0	1.4854
232	7.1142	5	5	0	13.25	2	-1	0	1.7396
233	7.1142	5	5	999	19.375	1	1	1	1.0812
234	7.1142	5	5	999	1	1	-1	0	2.1192
235	7.1142	5	5	0	25.5	2	-1	1	1.2107
236	7.1142	5	5	999	13.25	2	1	1	1.1282
237	7.1142	5	5	999	19.375	2	-1	0	2.1493
238	7.1142	5	5	999	19.375	2	1	1	1.9061
239	7.1142	5	5	90	7.125	1	-1	0	1.6332
240	7.1142	5	5	90	13.25	1	-1	0	1.7183
241	7.1142	5	5	999	25.5	2	1	1	1.0224
242	7.1142	5	5	0	1	2	-1	0	1.8121
243	7.1142	5	5	90	25.5	2	1	1	0.99889
244	7.1142	5	5	999	25.5	1	-1	1	1.2342
245	7.1142	5	5	999	19.375	1	-1	1	1.211
246	7.1142	5	5	90	1	2	1	0	1.7061
247	7.1142	5	5	90	7.125	2	-1	0	1.2457
248	7.1142	5	5	999	25.5	1	1	1	0.98707
249	7.1142	5	5	999	19.375	2	-1	1	1.1988
250	7.1142	5	5	999	1	1	1	1	1.6954
251	7.1142	5	5	999	13.25	2	-1	0	1.5665
252	7.1142	5	5	0	1	1	-1	1	1.2459
253	7.1142	5	5	999	13.25	1	-1	0	1.1283
254	7.1142	5	5	0	1	2	-1	0	1.1871
255	7.1142	5	5	0	13.25	1	-1	1	1.2341
256	7.1142	5	5	999	1	2	1	0	1.5606
257	7.1142	5	5	0	25.5	2	-1	1	1.2106
258	7.1142	5	5	0	7.125	1	-1	0	0.91655
259	7.1142	5	5	90	13.25	1	-1	0	0.92842
260	7.1142	5	5	999	13.25	1	-1	1	0.99893
261	7.1142	5	5	0	13.25	2	-1	0	1.0107
262	7.1142	5	5	0	13.25	1	-1	0	1.0577
263	7.1142	5	5	0	19.375	2	-1	1	0.9518
264	7.1142	5	5	0	7.125	1	1	0	1.4027
265	7.1142	5	5	90	7.125	2	1	0	1.7195
266	7.1142	5	5	90	7.125	1	1	0	1.6988
267	7.1142	5	5	90	19.375	1	1	0	1.2933
268	7.1142	5	5	999	7.125	2	-1	1	1.6013
269	7.1142	5	5	90	19.375	2	-1	0	1.5139
270	7.1142	5	5	999	25.5	1	1	1	0.98712
271	7.1142	5	5	0	13.25	1	1	0	1.6902
272	7.1142	5	5	999	7.125	2	1	1	1.6864
273	7.1142	5	5	90	13.25	2	-1	0	1.5764
274	7.1142	5	5	0	25.5	1	1	0	1.316
275	7.1142	5	5	90	1	2	1	0	0.97574
276	7.1142	5	5	999	19.375	2	1	0	1.3325
277	7.1142	5	5	999	25.5	2	1	1	1.1404
278	7.1142	5	5	0	7.125	2	1	0	0.73999
279	7.1142	5	5	999	13.25	2	-1	1	2.0653
280	7.1142	5	5	999	25.5	1	1	1	1.3283
281	7.1142	5	5	0	25.5	2	-1	1	1.0229
282	7.1142	5	5	0	7.125	1	1	1	1.2577
283	7.1142	5	5	999	7.125	2	1	1	1.093
284	7.1142	5	5	90	1	1	1	1	0.98714
285	7.1142	5	5	0	13.25	2	-1	1	1.1518
286	7.1142	5	5	90	7.125	1	1	1	1.0107
287	7.1142	5	5	999	7.125	1	1	1	1.0224
288	7.1142	5	5	0	13.25	2	1	1	1.3678
289	7.1142	5	5	90	1	2	1	0	1.034
290	7.1142	5	5	90	25.5	1	-1	0	1.1047
291	7.1142	5	5	90	7.125	1	-1	1	1.1876
292	7.1142	5	5	90	19.375	2	-1	1	1.3169
293	7.1142	5	5	0	1	1	-1	0	1.1758
294	7.1142	5	5	0	19.375	2	1	1	0.99936
295	7.1142	5	5	0	13.25	1	-1	1	1.1988
296	7.1142	5	5	90	25.5	2	1	1	1.3281
297	7.1142	5	5	0	1	2	-1	1	1.8713
298	7.1142	5	5	999	13.25	1	1	1	1.0812
299	7.1142	5	5	999	7.125	1	-1	0	1.9019
300	7.1142	5	5	999	13.25	1	1	1	1.1635
301	7.1142	5	5	0	19.375	2	1	1	1.1988
302	7.1142	5	5	0	1	2	1	0	1.6744
303	7.1142	5	5	90	13.25	2	-1	1	1.4127
304	7.1142	5	5	90	1	1	-1	0	1.8943
305	7.1142	5	5	999	19.375	2	1	1	1.1165
306	7.1142	5	5	0	25.5	1	-1	0	1.0229
307	7.1142	5	5	0	7.125	2	-1	1	0.98716
308	7.1142	5	5	0	13.25	2	1	0	1.0812
309	7.1142	5	5	0	1	1	-1	0	1.3246
310	7.1142	5	5	0	7.125	2	-1	1	1.1871
311	7.1142	5	5	0	1	1	1	0	0.83415
312	7.1142	5	5	999	1	2	-1	0	1.795
313	7.1142	5	5	90	1	1	1	1	1.3048
314	7.1142	5	5	90	7.125	2	-1	0	0.92872
315	7.1142	5	5	0	1	1	1	0	1.2224
316	7.1142	5	5	999	7.125	2	1	1	1.0694
317	7.1142	5	5	90	7.125	2	1	0	0.94001
318	7.1142	5	5	999	1	2	-1	0	1.4497
319	7.1142	5	5	90	25.5	1	-1	1	1.1993
320	7.1142	5	5	90	25.5	2	-1	1	1.1871
321	7.1142	5	5	0	25.5	1	1	1	1.1165
322	7.1142	5	5	90	19.375	1	-1	1	1.0577
323	7.1142	5	5	0	1	2	1	0	1.4296
324	7.1142	5	5	999	25.5	2	1	1	0.91697
325	7.1142	5	5	999	1	2	1	0	2.0999
326	7.1142	5	5	0	19.375	2	1	0	1.6069
327	7.1142	5	5	999	25.5	2	1	1	0.99887
328	7.1142	5	5	0	13.25	2	-1	1	1.3174
329	7.1142	5	5	999	25.5	1	1	1	0.96357
330	7.1142	5	5	90	1	1	1	0	1.7017
331	7.1142	5	5	0	19.375	1	-1	0	0.88128
332	7.1142	5	5	90	7.125	2	1	1	1.3048
333	7.1142	5	5	90	25.5	1	1	1	1.1047
334	7.1142	5	5	999	1	2	-1	1	1.6732
335	7.1142	5	5	90	13.25	2	-1	1	1.9147
336	7.1142	5	5	0	25.5	2	-1	0	1.5336
337	7.1142	5	5	0	25.5	2	-1	0	1.1516
338	7.1142	5	5	0	25.5	1	1	1	1.293
339	7.1142	5	5	999	13.25	2	-1	1	1.2457
340	7.1142	5	5	90	7.125	2	-1	0	1.1287
341	7.1142	5	5	0	7.125	1	1	0	1.117
342	7.1142	5	5	999	7.125	2	1	1	1.1518
343	7.1142	5	5	90	19.375	1	-1	0	0.58723
344	7.1142	5	5	90	19.375	1	-1	0	0.57591
345	7.1142	5	5	90	1	1	-1	0	0.66952
346	7.1142	5	5	90	7.125	1	-1	1	0.91648
347	7.1142	5	5	999	25.5	1	-1	1	1.0106
348	7.1142	5	5	999	13.25	2	1	1	1.8402
349	7.1142	5	5	90	1	2	1	0	1.1165
350	7.1142	5	5	999	13.25	2	1	1	0.8813
351	7.1142	5	5	0	25.5	2	1	1	1.0107
352	7.1142	5	5	90	25.5	1	-1	1	0.94014
353	7.1142	5	5	0	13.25	1	1	1	1.0342
354	7.1142	5	5	0	19.375	1	-1	1	1.1164
355	7.1142	5	5	0	13.25	2	-1	1	1.211
356	7.1142	5	5	999	1	2	-1	0	1.4706
357	7.1142	5	5	999	25.5	1	1	1	0.96358
358	7.1142	5	5	0	25.5	2	-1	0	1.2929
359	7.1142	5	5	90	1	1	-1	1	1.3881
360	7.1142	5	5	90	7.125	1	1	0	1.1165
361	7.1142	5	5	90	19.375	2	-1	0	0.7994
362	7.1142	5	5	90	25.5	2	-1	0	0.84601
363	7.1142	5	5	999	13.25	2	1	1	0.96357
364	7.1142	5	5	999	7.125	1	1	0	1.4196
365	7.1142	5	5	999	25.5	2	-1	1	1.0106
366	7.1142	5	5	0	19.375	2	1	0	1.0106
367	7.1142	5	5	0	1	1	1	0	0.90473
368	7.1142	5	5	90	1	2	-1	1	0.92821
369	7.1142	5	5	0	25.5	1	-1	0	1.3223
370	7.1142	5	5	999	1	1	-1	0	1.1992
371	7.1142	5	5	0	19.375	1	1	1	1.0341
372	7.1142	5	5	999	13.25	1	1	0	1.3283
373	7.1142	5	5	999	13.25	2	-1	1	1.1518
374	7.1142	5	5	90	19.375	2	1	1	1.6697
375	7.1142	5	5	999	25.5	1	-1	1	1.046
376	7.1142	5	5	999	7.125	2	-1	1	1.6959
377	7.1142	5	5	0	7.125	2	1	0	1.5106
378	7.1142	5	5	0	1	2	-1	0	1.3163
379	7.1142	5	5	0	1	2	-1	0	1.9082
380	7.1142	5	5	0	19.375	1	-1	0	1.5873
381	7.1142	5	5	0	19.375	1	-1	1	1.2695
382	7.1142	5	5	90	25.5	2	1	0	1.3421
383	7.1142	5	5	999	7.125	2	-1	1	1.7228
384	7.1142	5	5	90	25.5	1	-1	1	1.1046
385	7.1142	5	5	999	25.5	1	1	1	1.0582
386	7.1142	5	5	0	19.375	2	1	0	1.4958
387	7.1142	5	5	999	25.5	1	-1	1	1.1522
388	7.1142	5	5	999	13.25	2	-1	1	1.681
389	7.1142	5	5	0	13.25	1	1	1	1.1635
390	7.1142	5	5	90	7.125	2	1	1	1.2106
391	7.1142	5	5	0	25.5	1	-1	0	0.83423
392	7.1142	5	5	90	7.125	1	-1	0	0.66954
393	7.1142	5	5	999	13.25	1	-1	1	0.96363
394	7.1142	5	5	999	19.375	1	1	1	0.96353
395	7.1142	5	5	90	25.5	2	1	0	0.91656
396	7.1142	5	5	999	1	1	1	0	2.0813
397	7.1142	5	5	90	7.125	1	-1	0	1.1283
398	7.1142	5	5	999	13.25	1	-1	1	1.1047
399	7.1142	5	5	999	7.125	1	1	1	1.8355
400	7.1142	5	5	90	1	2	-1	1	1.6892
401	7.1142	5	5	90	13.25	1	1	0	1.2694
402	7.1142	5	5	90	1	2	-1	0	1.1169
403	7.1142	5	5	90	7.125	2	-1	0	1.3168
404	7.1142	5	5	0	1	2	1	0	1.9762
405	7.1142	5	5	999	13.25	2	1	0	1.6536
406	7.1142	5	5	999	25.5	2	-1	1	0.96358
407	7.1142	5	5	0	19.375	2	1	1	1.2106
408	7.1142	5	5	999	1	1	1	0	1.4345
409	7.1142	5	5	999	1	1	1	0	3.1285
410	7.1142	5	5	0	13.25	1	1	0	1.4682
411	7.1142	5	5	90	13.25	1	-1	0	3.3821
412	7.1142	5	5	999	25.5	1	1	0	2.2277
413	7.1142	5	5	0	13.25	1	-1	1	1.1165
414	7.1142	5	5	999	19.375	2	-1	0	1.718
415	7.1142	5	5	999	7.125	1	-1	0	1.7105
416	7.1142	5	5	90	13.25	1	1	1	1.1283
417	7.1142	5	5	0	1	2	-1	0	1.597
418	7.1142	5	5	90	19.375	1	1	0	1.0464
419	7.1142	5	5	999	13.25	1	-1	1	1.1047
420	7.1142	5	5	999	13.25	1	1	1	0.98715
421	7.1142	5	5	999	7.125	1	1	1	1.2577
422	7.1142	5	5	90	1	1	1	0	4.777
423	7.1142	5	5	90	19.375	1	-1	1	1.3297
424	7.1142	5	5	999	7.125	1	1	1	1.0695
425	7.1142	5	5	0	13.25	1	-1	0	1.4643
426	7.1142	5	5	0	19.375	1	1	0	1.0228
427	7.1142	5	5	999	19.375	2	1	1	1.1636
428	7.1142	5	5	999	25.5	1	-1	1	1.046
429	7.1142	5	5	999	13.25	1	1	1	1.0812
430	7.1142	5	5	90	25.5	1	1	1	1.1282
431	7.1142	5	5	999	13.25	2	1	1	1.0342
432	7.1142	5	5	90	7.125	1	1	0	1.3482
433	7.1142	5	5	999	13.25	1	-1	1	0.94005
434	7.1142	5	5	999	25.5	1	1	1	0.86944
435	7.1142	5	5	999	19.375	1	-1	1	1.1518
436	7.1142	5	5	999	7.125	2	1	0	1.3694
437	7.1142	5	5	999	19.375	1	-1	1	1.0812
438	7.1142	5	5	999	7.125	1	-1	0	1.39
439	7.1142	5	5	999	19.375	1	-1	1	1.0816
440	7.1142	5	5	0	13.25	1	-1	0	1.1047
441	7.1142	5	5	90	13.25	1	1	0	1.0459
442	7.1142	5	5	90	25.5	1	-1	1	1.0812
443	7.1142	5	5	90	19.375	2	-1	1	1.8569
444	7.1142	5	5	0	25.5	1	1	1	1.0342
445	7.1142	5	5	0	19.375	2	-1	1	1.3637
446	7.1142	5	5	0	7.125	1	-1	1	1.0341
447	7.1142	5	5	999	7.125	1	-1	0	1.4177
448	7.1142	5	5	90	25.5	2	1	0	0.98757
449	7.1142	5	5	999	1	1	-1	0	1.5805
450	7.1142	5	5	0	7.125	1	-1	0	0.90476
451	7.1142	5	5	0	25.5	2	1	1	1.1518
452	7.1142	5	5	0	1	2	1	0	1.784
453	7.1142	5	5	0	25.5	2	-1	1	1.1283
454	7.1142	5	5	0	7.125	2	-1	0	1.1518
455	7.1142	5	5	0	13.25	2	-1	0	1.293
456	7.1142	5	5	0	13.25	2	1	0	1.4978
457	7.1142	5	5	90	19.375	1	-1	0	1.2694
458	7.1142	5	5	999	1	1	-1	0	3.2158
459	7.1142	5	5	999	13.25	2	1	0	1.9588
460	7.1142	5	5	999	19.375	1	-1	1	1.1401
461	7.1142	5	5	0	19.375	1	1	1	0.98763
462	7.1142	5	5	0	25.5	2	-1	1	1.3196
463	7.1142	5	5	0	25.5	2	-1	0	1.1751
464	7.1142	5	5	90	1	1	1	0	1.2345
465	7.1142	5	5	90	13.25	1	-1	0	0.97577
466	7.1142	5	5	90	19.375	2	1	0	1.0225
467	7.1142	5	5	999	7.125	1	-1	1	0.97536
468	7.1142	5	5	0	19.375	2	-1	0	0.90487
469	7.1142	5	5	0	1	2	1	0	0.79892
470	7.1142	5	5	999	1	2	-1	0	0.9636
471	7.1142	5	5	0	13.25	2	-1	0	0.98711
472	7.1142	5	5	90	13.25	1	-1	1	0.61072
473	7.1142	5	5	999	1	1	1	0	0.98714
474	7.1142	5	5	999	13.25	2	1	0	0.89305
475	7.1142	5	5	0	25.5	1	1	1	1.2812
476	7.1142	5	5	0	7.125	2	-1	1	4.5289
477	7.1142	5	5	0	7.125	1	1	0	1.1635
478	7.1142	5	5	999	19.375	2	-1	1	1.1518
479	7.1142	5	5	0	25.5	2	1	0	0.81113
480	7.1142	5	5	0	7.125	1	1	0	0.89302
481	7.1142	5	5	90	13.25	1	1	0	0.52851
482	7.1142	5	5	999	13.25	1	1	1	0.97533
483	7.1142	5	5	0	7.125	2	1	0	4.7406
484	7.1142	5	5	999	13.25	1	1	1	1.2929
485	7.1142	5	5	0	25.5	1	-1	1	1.0111
486	7.1142	5	5	90	13.25	1	-1	0	0.82251
487	7.1142	5	5	999	13.25	1	-1	1	1.0695
488	7.1142	5	5	90	19.375	2	-1	1	0.98713
489	7.1142	5	5	999	7.125	1	-1	1	0.96355
490	7.1142	5	5	90	13.25	2	1	0	0.97536
491	7.1142	5	5	999	19.375	1	-1	1	0.89301
492	7.1142	5	5	0	19.375	1	-1	0	0.6932
493	7.1142	5	5	999	1	1	1	0	0.9519
494	7.1142	5	5	90	19.375	2	1	0	0.7401
495	7.1142	5	5	0	19.375	2	-1	0	0.85767
496	7.1142	5	5	0	1	1	-1	0	0.66951
497	7.1142	5	5	90	19.375	2	-1	0	0.52849
498	7.1142	5	5	90	7.125	1	-1	1	0.74009
499	7.1142	5	5	0	7.125	1	-1	0	0.84601
500	7.1142	5	5	90	1	1	-1	0	0.92833
501	7.1142	5	5	0	13.25	2	-1	1	1.1871
502	7.1142	5	5	90	25.5	2	-1	0	0.93998
503	7.1142	5	5	90	25.5	2	-1	0	0.83419
504	7.1142	5	5	90	25.5	2	-1	1	2.537
505	7.1142	5	5	999	19.375	1	1	1	1.3537
506	7.1142	5	5	0	19.375	2	1	0	0.9989
507	7.1142	5	5	90	13.25	2	-1	0	0.61069
508	7.1142	5	5	999	25.5	2	-1	0	1.293
509	7.1142	5	5	999	1	2	1	0	1.293
510	7.1142	5	5	90	13.25	2	-1	0	0.52827
511	7.1142	5	5	0	13.25	1	1	0	1.1989
512	7.1142	5	5	90	19.375	2	1	0	0.71661
513	7.1142	5	5	90	25.5	1	-1	1	0.88123
514	7.1142	5	5	999	1	2	1	0	1.2224
515	7.1142	5	5	999	25.5	2	-1	1	0.9048
516	7.1142	5	5	90	25.5	2	-1	0	0.65779
517	7.1142	5	5	0	7.125	2	1	0	0.52848
518	7.1142	5	5	0	7.125	2	1	0	1.1048
519	7.1142	5	5	0	13.25	1	-1	0	0.81109
520	7.1142	5	5	999	7.125	2	1	0	1.0106
521	7.1142	5	5	0	7.125	2	-1	0	0.84591
522	7.1142	5	5	90	13.25	2	1	0	0.75183
523	7.1142	5	5	0	1	2	-1	1	0.77534
524	7.1142	5	5	0	13.25	1	1	0	0.74013
525	7.1142	5	5	0	25.5	1	1	0	0.58724
526	7.1142	5	5	0	7.125	1	-1	0	0.52844
527	7.1142	5	5	999	1	2	-1	1	1.1635
528	7.1142	5	5	999	1	1	-1	0	0.96356
529	7.1142	5	5	90	7.125	2	-1	0	0.74005
530	7.1142	5	5	90	7.125	2	-1	0	0.72836
531	7.1142	5	5	0	13.25	2	-1	1	0.62248
532	7.1142	5	5	90	25.5	1	-1	0	0.8578
533	7.1142	5	5	90	13.25	1	-1	1	1.3749
534	7.1142	5	5	90	25.5	1	1	0	1.3754
535	7.1142	5	5	90	13.25	2	1	0	0.85823
536	7.1142	5	5	999	7.125	2	-1	0	0.97536
537	7.1142	5	5	90	19.375	1	-1	1	0.82245
538	7.1142	5	5	90	13.25	2	-1	0	0.71658
539	7.1142	5	5	999	7.125	2	1	0	7.1512
540	7.1142	5	5	999	19.375	1	-1	0	3.6738
541	7.1142	5	5	999	19.375	2	-1	0	1.1635
542	7.1142	5	5	999	7.125	1	1	0	1.9392
543	7.1142	5	5	0	25.5	2	1	1	1.14
544	7.1142	5	5	999	7.125	2	1	0	1.14
545	7.1142	5	5	90	25.5	2	-1	1	1.0577
546	7.1142	5	5	999	13.25	2	-1	0	1.2694
547	7.1142	5	5	999	13.25	1	1	0	1.5389
548	7.1142	5	5	0	7.125	2	1	1	1.1517
549	7.1142	5	5	999	25.5	2	-1	1	1.1282
550	7.1142	5	5	0	19.375	1	1	0	1.2457
551	7.1142	5	5	999	1	2	1	0	0.85819
552	7.1142	5	5	999	13.25	1	1	1	1.093
553	7.1142	5	5	0	13.25	2	-1	0	1.0813
554	7.1142	5	5	90	13.25	2	1	0	0.70473
555	7.1142	5	5	90	19.375	2	-1	0	0.74017
556	7.1142	5	5	0	19.375	1	-1	0	0.77543
557	7.1142	5	5	90	7.125	1	-1	0	0.8578
558	7.1142	5	5	0	19.375	2	-1	1	1.2576
559	7.1142	5	5	999	25.5	2	1	1	0.90474
560	7.1142	5	5	0	7.125	1	1	0	1.1636
561	7.1142	5	5	999	1	2	-1	0	1.2812
562	7.1142	5	5	999	25.5	2	-1	1	1.3397
563	7.1142	5	5	90	1	2	1	0	0.75176
564	7.1142	5	5	0	25.5	2	1	0	0.66955
565	7.1142	5	5	999	7.125	2	-1	0	0.95166
566	7.1142	5	5	999	19.375	2	1	0	0.81063
567	7.1142	5	5	0	13.25	2	1	0	8.4035
568	7.1142	5	5	0	7.125	2	1	0	2.862
569	7.1142	5	5	0	7.125	2	-1	0	1.7602
570	7.1142	5	5	0	19.375	1	1	1	1.5401
571	7.1142	5	5	0	13.25	2	-1	0	0.97576
572	7.1142	5	5	999	25.5	1	1	1	1.1988
573	7.1142	5	5	0	25.5	2	1	0	2.1337
574	7.1142	5	5	999	7.125	1	1	0	1.2576
575	7.1142	5	5	999	19.375	2	1	1	1.0812
576	7.1142	5	5	999	1	2	-1	1	1.1635
577	7.1142	5	5	0	25.5	2	1	0	0.52847
578	7.1142	5	5	0	25.5	1	-1	0	0.599
579	7.1142	5	5	0	25.5	2	1	1	0.58723
580	7.1142	5	5	999	25.5	1	-1	1	0.96361
581	7.1142	5	5	999	25.5	1	1	1	0.97536
582	7.1142	5	5	999	25.5	2	1	1	1.0577
583	7.1142	5	5	999	1	2	-1	0	1.3666
584	7.1142	5	5	999	7.125	1	1	1	1.093
585	7.1142	5	5	90	1	2	1	1	1.2695
586	7.1142	5	5	90	25.5	1	-1	1	1.3165
587	7.1142	5	5	90	13.25	1	1	1	1.0106
588	7.1142	5	5	0	19.375	2	-1	1	1.0342
589	7.1142	5	5	999	13.25	1	-1	0	0.99886
590	7.1142	5	5	0	7.125	2	1	0	1.791
591	7.1142	5	5	90	13.25	1	-1	1	1.0459
592	7.1142	5	5	0	19.375	2	-1	0	1.5096
593	7.1142	5	5	0	19.375	2	-1	1	0.94013
594	7.1142	5	5	90	1	1	-1	0	1.6563
595	7.1142	5	5	999	1	1	-1	0	1.7076
596	7.1142	5	5	90	25.5	1	-1	1	1.0812
597	7.1142	5	5	0	1	2	1	0	1.4408
598	7.1142	5	5	90	19.375	2	-1	0	1.1047
599	7.1142	5	5	999	25.5	1	-1	0	0.86961
600	7.1142	5	5	0	25.5	1	1	1	1.2106
