# Supplementary material for: Temporal Integration of Motion Streaks in Migraine
Source: Vision (Basel). 2018 Jul 13;2(3):27. doi: 10.3390/vision2030027 (PMC6836222; doi:10.3390/vision2030027)
Supplement: Supplementary file 1 [file vision-02-00027-s001.zip › supplementary information/resultsmark2/resultsObs12/allResponsesObs12.txt]

1	7.1142	5	5	90	7.125	2	1	0	9.9213
2	7.1142	5	5	0	7.125	2	-1	0	3.2764
3	7.1142	5	5	999	19.375	2	-1	0	4.8599
4	7.1142	5	5	999	1	2	-1	0	2.0753
5	7.1142	5	5	0	13.25	2	-1	0	2.41
6	7.1142	5	5	0	7.125	1	-1	0	1.9943
7	7.1142	5	5	90	1	1	1	0	2.3078
8	7.1142	5	5	90	1	1	1	0	2.1467
9	7.1142	5	5	90	19.375	1	1	1	1.3303
10	7.1142	5	5	90	7.125	2	1	0	2.5015
11	7.1142	5	5	999	7.125	1	-1	0	3.1372
12	7.1142	5	5	999	25.5	1	-1	1	1.5583
13	7.1142	5	5	0	19.375	2	-1	0	2.7465
14	7.1142	5	5	999	1	1	1	1	1.7068
15	7.1142	5	5	999	25.5	2	-1	0	2.0626
16	7.1142	5	5	0	1	2	1	0	3.3008
17	7.1142	5	5	90	25.5	1	1	0	2.4674
18	7.1142	5	5	999	13.25	1	1	1	1.8671
19	7.1142	5	5	0	19.375	2	-1	0	2.5167
20	7.1142	5	5	0	7.125	2	-1	1	2.34
21	7.1142	5	5	90	7.125	1	1	0	2.3835
22	7.1142	5	5	90	19.375	1	1	1	1.5197
23	7.1142	5	5	0	25.5	2	-1	1	2.3669
24	7.1142	5	5	0	13.25	1	1	0	2.3751
25	7.1142	5	5	90	19.375	1	-1	1	1.6878
26	7.1142	5	5	90	19.375	1	1	1	1.7537
27	7.1142	5	5	0	25.5	1	1	0	2.0456
28	7.1142	5	5	999	13.25	2	-1	0	1.8326
29	7.1142	5	5	0	1	2	-1	0	2.0139
30	7.1142	5	5	90	1	2	-1	1	2.4347
31	7.1142	5	5	0	7.125	2	-1	0	1.9243
32	7.1142	5	5	0	7.125	1	-1	0	2.4195
33	7.1142	5	5	90	25.5	1	1	1	1.7688
34	7.1142	5	5	0	1	1	1	0	2.0927
35	7.1142	5	5	0	19.375	2	-1	0	2.2471
36	7.1142	5	5	90	1	1	1	0	3.6366
37	7.1142	5	5	999	7.125	1	-1	1	2.4593
38	7.1142	5	5	90	7.125	2	-1	1	1.9856
39	7.1142	5	5	90	13.25	2	-1	0	1.8418
40	7.1142	5	5	0	13.25	1	-1	1	2.5991
41	7.1142	5	5	999	7.125	1	1	0	2.133
42	7.1142	5	5	90	7.125	1	-1	0	1.7039
43	7.1142	5	5	0	1	1	-1	0	2.5506
44	7.1142	5	5	90	1	2	1	1	2.0347
45	7.1142	5	5	999	7.125	1	-1	1	2.0851
46	7.1142	5	5	0	19.375	1	1	1	1.9111
47	7.1142	5	5	999	19.375	1	-1	1	1.907
48	7.1142	5	5	0	1	1	-1	0	1.9216
49	7.1142	5	5	90	13.25	2	1	0	2.0169
50	7.1142	5	5	0	7.125	1	-1	1	2.242
51	7.1142	5	5	0	13.25	1	-1	0	2.1513
52	7.1142	5	5	0	19.375	2	1	0	2.183
53	7.1142	5	5	90	19.375	1	-1	1	1.9315
54	7.1142	5	5	90	13.25	1	-1	1	1.8192
55	7.1142	5	5	999	7.125	2	-1	0	2.5811
56	7.1142	5	5	999	19.375	2	-1	1	2.0105
57	7.1142	5	5	0	13.25	2	1	0	2.0953
58	7.1142	5	5	90	19.375	2	-1	0	2.6098
59	7.1142	5	5	90	25.5	1	1	1	1.8585
60	7.1142	5	5	999	7.125	2	1	0	3.1736
61	7.1142	5	5	999	25.5	2	1	0	1.923
62	7.1142	5	5	90	1	2	-1	0	2.2022
63	7.1142	5	5	90	19.375	2	1	1	2.0033
64	7.1142	5	5	0	7.125	2	-1	0	2.012
65	7.1142	5	5	999	1	1	1	0	2.0385
66	7.1142	5	5	90	7.125	2	-1	0	1.9675
67	7.1142	5	5	999	25.5	1	1	1	1.9051
68	7.1142	5	5	999	25.5	1	1	1	2.0209
69	7.1142	5	5	0	7.125	1	1	0	1.9426
70	7.1142	5	5	999	25.5	2	-1	1	2.1388
71	7.1142	5	5	0	1	2	-1	0	1.9145
72	7.1142	5	5	999	25.5	2	1	0	2.0096
73	7.1142	5	5	999	7.125	2	1	1	1.7637
74	7.1142	5	5	90	7.125	1	-1	1	1.8556
75	7.1142	5	5	0	13.25	2	-1	1	2.0171
76	7.1142	5	5	90	13.25	2	-1	0	1.9584
77	7.1142	5	5	90	25.5	2	-1	1	1.8583
78	7.1142	5	5	0	7.125	1	-1	0	2.6481
79	7.1142	5	5	0	7.125	2	1	0	3.4455
80	7.1142	5	5	0	19.375	1	-1	1	1.8116
81	7.1142	5	5	90	1	2	1	1	2.0762
82	7.1142	5	5	999	13.25	1	-1	0	1.8029
83	7.1142	5	5	999	13.25	1	-1	0	1.7366
84	7.1142	5	5	999	13.25	1	1	1	1.9498
85	7.1142	5	5	0	25.5	2	1	1	1.7815
86	7.1142	5	5	0	7.125	1	-1	0	2.0258
87	7.1142	5	5	0	1	2	-1	1	2.1597
88	7.1142	5	5	0	19.375	1	-1	1	1.8634
89	7.1142	5	5	90	7.125	1	1	0	2.1816
90	7.1142	5	5	90	13.25	2	-1	1	1.946
91	7.1142	5	5	999	1	2	-1	0	1.9503
92	7.1142	5	5	999	13.25	1	-1	1	1.8869
93	7.1142	5	5	0	1	1	-1	0	2.2852
94	7.1142	5	5	0	7.125	2	-1	0	1.9475
95	7.1142	5	5	90	19.375	2	1	1	1.9072
96	7.1142	5	5	90	25.5	2	-1	1	1.7816
97	7.1142	5	5	999	7.125	1	1	1	1.9148
98	7.1142	5	5	0	1	1	-1	0	2.7936
99	7.1142	5	5	0	1	1	-1	0	1.9303
100	7.1142	5	5	90	1	2	-1	0	1.9455
101	7.1142	5	5	999	25.5	2	1	0	1.6699
102	7.1142	5	5	999	19.375	2	-1	0	1.8976
103	7.1142	5	5	90	19.375	1	-1	1	1.8196
104	7.1142	5	5	90	19.375	2	-1	1	1.8368
105	7.1142	5	5	0	7.125	2	1	1	2.2341
106	7.1142	5	5	999	1	1	1	1	1.8327
107	7.1142	5	5	90	13.25	1	1	1	1.9467
108	7.1142	5	5	90	19.375	2	1	0	2.3059
109	7.1142	5	5	90	25.5	1	1	1	1.6129
110	7.1142	5	5	999	13.25	1	1	1	1.7429
111	7.1142	5	5	0	25.5	1	-1	0	1.8186
112	7.1142	5	5	0	7.125	1	-1	1	1.9873
113	7.1142	5	5	999	25.5	1	1	1	1.8646
114	7.1142	5	5	999	7.125	2	-1	0	2.0276
115	7.1142	5	5	999	1	1	-1	1	2.0534
116	7.1142	5	5	999	13.25	1	1	1	1.8286
117	7.1142	5	5	999	19.375	2	1	0	1.8786
118	7.1142	5	5	0	13.25	1	-1	0	1.8566
119	7.1142	5	5	0	25.5	1	1	0	1.91
120	7.1142	5	5	0	13.25	1	-1	0	1.8329
121	7.1142	5	5	90	25.5	2	1	1	1.6941
122	7.1142	5	5	90	19.375	1	1	1	1.3282
123	7.1142	5	5	0	13.25	1	-1	0	1.872
124	7.1142	5	5	999	7.125	2	-1	0	1.6105
125	7.1142	5	5	0	13.25	2	1	1	1.5791
126	7.1142	5	5	90	19.375	1	-1	1	1.2106
127	7.1142	5	5	999	19.375	2	1	1	1.8374
128	7.1142	5	5	0	1	1	-1	0	1.7951
129	7.1142	5	5	0	25.5	1	1	1	1.1989
130	7.1142	5	5	90	1	2	1	0	1.6395
131	7.1142	5	5	0	7.125	1	-1	1	1.5808
132	7.1142	5	5	90	13.25	2	-1	0	1.7406
133	7.1142	5	5	999	7.125	2	1	0	1.6051
134	7.1142	5	5	0	1	2	1	0	1.7256
135	7.1142	5	5	0	25.5	1	-1	1	1.6171
136	7.1142	5	5	999	25.5	2	-1	1	1.6029
137	7.1142	5	5	999	25.5	1	1	1	1.5447
138	7.1142	5	5	999	19.375	1	-1	1	1.5734
139	7.1142	5	5	999	7.125	1	-1	0	2.0186
140	7.1142	5	5	999	19.375	1	1	1	1.3363
141	7.1142	5	5	0	19.375	2	1	0	1.6399
142	7.1142	5	5	999	19.375	2	-1	0	1.663
143	7.1142	5	5	90	19.375	2	-1	0	1.3165
144	7.1142	5	5	90	19.375	2	1	0	1.0695
145	7.1142	5	5	999	19.375	1	-1	1	1.5661
146	7.1142	5	5	90	7.125	1	1	0	1.7896
147	7.1142	5	5	90	25.5	2	-1	1	1.682
148	7.1142	5	5	0	7.125	1	1	0	1.7686
149	7.1142	5	5	90	13.25	2	1	1	1.7085
150	7.1142	5	5	0	19.375	2	1	1	2.0949
151	7.1142	5	5	0	25.5	2	-1	1	1.7219
152	7.1142	5	5	999	1	1	1	0	1.9374
153	7.1142	5	5	0	7.125	2	1	0	1.7287
154	7.1142	5	5	90	1	2	-1	0	1.5561
155	7.1142	5	5	90	25.5	1	-1	1	1.8799
156	7.1142	5	5	999	1	2	1	0	2.463
157	7.1142	5	5	90	13.25	1	1	0	1.8971
158	7.1142	5	5	999	1	2	-1	0	1.6289
159	7.1142	5	5	90	13.25	1	1	1	1.6902
160	7.1142	5	5	0	25.5	1	1	1	1.5802
161	7.1142	5	5	0	19.375	1	-1	1	1.8483
162	7.1142	5	5	0	1	1	1	0	2.1743
163	7.1142	5	5	999	1	1	-1	0	1.9518
164	7.1142	5	5	999	13.25	1	1	1	1.7528
165	7.1142	5	5	999	19.375	2	-1	0	1.8653
166	7.1142	5	5	0	13.25	2	-1	1	1.8273
167	7.1142	5	5	0	19.375	2	1	1	1.7047
168	7.1142	5	5	90	25.5	1	-1	1	1.675
169	7.1142	5	5	0	25.5	2	-1	1	1.7288
170	7.1142	5	5	0	19.375	1	-1	0	1.8168
171	7.1142	5	5	0	25.5	2	1	1	1.5374
172	7.1142	5	5	90	1	1	1	0	1.8608
173	7.1142	5	5	90	19.375	1	1	1	1.7145
174	7.1142	5	5	999	7.125	2	1	0	1.883
175	7.1142	5	5	90	13.25	2	1	1	1.6295
176	7.1142	5	5	999	25.5	1	-1	1	1.4238
177	7.1142	5	5	999	13.25	2	-1	1	1.894
178	7.1142	5	5	0	19.375	1	1	1	1.6884
179	7.1142	5	5	999	25.5	1	-1	1	1.6358
180	7.1142	5	5	90	13.25	2	1	1	1.5931
181	7.1142	5	5	90	7.125	2	-1	1	1.7977
182	7.1142	5	5	90	25.5	2	-1	1	1.6063
183	7.1142	5	5	0	19.375	2	-1	0	1.9748
184	7.1142	5	5	0	19.375	1	1	1	1.8192
185	7.1142	5	5	0	25.5	1	1	1	1.7765
186	7.1142	5	5	999	25.5	1	1	1	1.7579
187	7.1142	5	5	999	7.125	2	1	0	1.6228
188	7.1142	5	5	90	13.25	1	1	0	1.7719
189	7.1142	5	5	90	25.5	1	-1	1	1.6351
190	7.1142	5	5	0	13.25	1	1	1	1.82
191	7.1142	5	5	999	1	1	1	1	1.823
192	7.1142	5	5	999	19.375	1	-1	1	1.7855
193	7.1142	5	5	90	19.375	2	-1	1	1.666
194	7.1142	5	5	999	1	2	1	1	1.9578
195	7.1142	5	5	0	7.125	1	-1	0	1.845
196	7.1142	5	5	90	1	1	1	0	1.591
197	7.1142	5	5	999	19.375	1	1	1	1.4847
198	7.1142	5	5	999	25.5	2	-1	1	1.624
199	7.1142	5	5	90	25.5	2	-1	0	1.7892
200	7.1142	5	5	90	25.5	2	1	1	2.0939
201	7.1142	5	5	90	25.5	1	1	1	1.6125
202	7.1142	5	5	0	13.25	1	-1	1	1.702
203	7.1142	5	5	90	7.125	2	1	1	1.48
204	7.1142	5	5	999	7.125	1	-1	1	1.281
205	7.1142	5	5	0	13.25	1	1	1	1.35
206	7.1142	5	5	999	25.5	2	1	1	1.3048
207	7.1142	5	5	0	19.375	2	-1	1	1.5011
208	7.1142	5	5	0	25.5	2	1	1	1.6112
209	7.1142	5	5	999	19.375	1	-1	1	1.4089
210	7.1142	5	5	90	19.375	2	1	1	1.5822
211	7.1142	5	5	90	13.25	2	1	1	2.0066
212	7.1142	5	5	0	25.5	2	-1	0	1.6317
213	7.1142	5	5	999	7.125	1	1	0	1.9541
214	7.1142	5	5	90	25.5	2	1	1	1.3282
215	7.1142	5	5	999	19.375	1	1	1	1.5584
216	7.1142	5	5	0	1	1	-1	0	1.8225
217	7.1142	5	5	90	7.125	1	-1	0	1.7718
218	7.1142	5	5	0	7.125	1	1	0	1.2694
219	7.1142	5	5	90	19.375	1	1	1	1.1516
220	7.1142	5	5	90	1	2	-1	0	1.6937
221	7.1142	5	5	0	1	1	1	0	1.3047
222	7.1142	5	5	90	7.125	2	1	1	1.8066
223	7.1142	5	5	999	7.125	2	-1	1	1.9291
224	7.1142	5	5	999	13.25	2	1	1	1.7457
225	7.1142	5	5	999	1	1	1	0	1.7222
226	7.1142	5	5	999	7.125	1	1	0	2.1985
227	7.1142	5	5	999	1	1	1	0	1.8885
228	7.1142	5	5	0	13.25	2	-1	1	1.2576
229	7.1142	5	5	999	7.125	2	1	1	1.2694
230	7.1142	5	5	0	13.25	2	-1	0	2.0677
231	7.1142	5	5	90	7.125	1	-1	1	2.0785
232	7.1142	5	5	90	1	1	1	0	2.1892
233	7.1142	5	5	90	25.5	2	1	1	1.65
234	7.1142	5	5	999	1	1	-1	0	1.7366
235	7.1142	5	5	90	1	2	1	1	1.7654
236	7.1142	5	5	999	7.125	1	-1	0	1.7142
237	7.1142	5	5	90	25.5	1	1	1	1.6813
238	7.1142	5	5	90	1	2	-1	1	1.6881
239	7.1142	5	5	999	1	2	1	1	1.2577
240	7.1142	5	5	0	13.25	2	-1	0	2.009
241	7.1142	5	5	0	7.125	2	1	0	1.6896
242	7.1142	5	5	999	13.25	1	-1	1	1.6336
243	7.1142	5	5	0	7.125	1	-1	0	1.8709
244	7.1142	5	5	999	19.375	1	-1	1	1.726
245	7.1142	5	5	90	13.25	2	1	1	1.6451
246	7.1142	5	5	90	13.25	2	-1	1	1.7026
247	7.1142	5	5	999	1	2	1	1	1.6669
248	7.1142	5	5	0	7.125	1	1	0	1.5489
249	7.1142	5	5	999	25.5	2	-1	1	1.6257
250	7.1142	5	5	0	7.125	2	1	0	1.8308
251	7.1142	5	5	90	1	1	-1	0	1.8361
252	7.1142	5	5	999	25.5	1	-1	1	1.9227
253	7.1142	5	5	0	1	2	1	0	1.8457
254	7.1142	5	5	0	25.5	2	1	0	1.8317
255	7.1142	5	5	90	25.5	2	1	1	1.797
256	7.1142	5	5	999	13.25	2	1	0	1.9744
257	7.1142	5	5	0	25.5	2	-1	1	1.6908
258	7.1142	5	5	0	25.5	1	1	1	1.8095
259	7.1142	5	5	90	7.125	2	1	0	1.8189
260	7.1142	5	5	999	25.5	1	1	1	1.4845
261	7.1142	5	5	0	1	2	1	0	1.4025
262	7.1142	5	5	90	25.5	1	1	1	1.5353
263	7.1142	5	5	0	1	1	-1	0	1.7948
264	7.1142	5	5	90	19.375	1	-1	1	1.607
265	7.1142	5	5	0	19.375	2	1	0	2.0037
266	7.1142	5	5	999	25.5	1	-1	1	1.14
267	7.1142	5	5	90	7.125	1	-1	0	1.7369
268	7.1142	5	5	90	25.5	1	-1	1	1.4321
269	7.1142	5	5	0	19.375	1	-1	0	2.0697
270	7.1142	5	5	0	19.375	2	1	1	1.5993
271	7.1142	5	5	0	13.25	1	1	0	1.7326
272	7.1142	5	5	90	25.5	2	1	0	1.8324
273	7.1142	5	5	90	13.25	2	1	1	2.0217
274	7.1142	5	5	999	7.125	1	-1	0	1.6886
275	7.1142	5	5	999	25.5	2	1	1	3.6482
276	7.1142	5	5	90	1	2	1	0	2.0421
277	7.1142	5	5	90	1	1	1	1	1.944
278	7.1142	5	5	90	19.375	2	1	0	1.9196
279	7.1142	5	5	0	1	1	1	0	1.7832
280	7.1142	5	5	90	13.25	2	-1	0	1.7998
281	7.1142	5	5	999	19.375	2	1	1	1.9175
282	7.1142	5	5	0	1	1	-1	0	1.6367
283	7.1142	5	5	0	19.375	1	-1	0	1.7182
284	7.1142	5	5	90	13.25	1	-1	1	1.6053
285	7.1142	5	5	999	25.5	1	1	1	1.5991
286	7.1142	5	5	90	25.5	2	-1	0	1.7918
287	7.1142	5	5	90	19.375	1	-1	1	1.572
288	7.1142	5	5	90	7.125	1	-1	0	1.7401
289	7.1142	5	5	0	1	2	-1	1	1.6479
290	7.1142	5	5	999	1	2	1	1	1.6984
291	7.1142	5	5	90	25.5	2	-1	1	1.697
292	7.1142	5	5	90	13.25	1	-1	0	1.6433
293	7.1142	5	5	90	1	2	1	0	1.785
294	7.1142	5	5	999	7.125	2	1	0	1.6825
295	7.1142	5	5	0	25.5	1	1	1	1.6608
296	7.1142	5	5	999	25.5	2	1	1	1.6962
297	7.1142	5	5	90	25.5	2	-1	0	1.9627
298	7.1142	5	5	90	13.25	1	-1	1	1.5784
299	7.1142	5	5	0	7.125	2	1	0	1.9703
300	7.1142	5	5	999	1	1	-1	0	1.6152
301	7.1142	5	5	0	25.5	2	1	0	1.5558
302	7.1142	5	5	0	25.5	1	1	1	1.788
303	7.1142	5	5	999	19.375	1	-1	1	1.7777
304	7.1142	5	5	90	7.125	2	-1	1	1.6343
305	7.1142	5	5	999	25.5	1	1	1	1.6493
306	7.1142	5	5	999	1	1	-1	0	2.0287
307	7.1142	5	5	90	1	1	1	0	1.8143
308	7.1142	5	5	999	1	2	1	0	1.7367
309	7.1142	5	5	90	19.375	2	-1	1	1.852
310	7.1142	5	5	999	7.125	1	-1	1	1.7109
311	7.1142	5	5	999	19.375	2	-1	1	1.9184
312	7.1142	5	5	999	7.125	1	1	1	1.7709
313	7.1142	5	5	999	13.25	1	-1	1	1.624
314	7.1142	5	5	0	25.5	1	-1	1	1.6453
315	7.1142	5	5	90	25.5	2	1	1	1.7352
316	7.1142	5	5	90	19.375	2	-1	1	1.7391
317	7.1142	5	5	0	7.125	2	1	0	1.6902
318	7.1142	5	5	999	19.375	1	1	1	1.3544
319	7.1142	5	5	0	25.5	2	-1	0	1.3383
320	7.1142	5	5	0	19.375	1	-1	0	1.8818
321	7.1142	5	5	999	19.375	2	-1	0	1.6296
322	7.1142	5	5	0	7.125	1	1	0	1.7228
323	7.1142	5	5	999	19.375	2	-1	1	1.7234
324	7.1142	5	5	90	19.375	2	1	1	1.698
325	7.1142	5	5	0	25.5	1	1	0	1.4204
326	7.1142	5	5	90	13.25	2	-1	1	1.4534
327	7.1142	5	5	0	1	2	1	0	1.579
328	7.1142	5	5	90	25.5	1	-1	1	1.6432
329	7.1142	5	5	90	13.25	1	-1	0	1.405
330	7.1142	5	5	999	1	2	1	0	1.7071
331	7.1142	5	5	90	7.125	2	-1	1	1.5816
332	7.1142	5	5	999	25.5	2	-1	1	1.2694
333	7.1142	5	5	90	7.125	1	1	0	1.629
334	7.1142	5	5	999	1	2	1	0	1.7434
335	7.1142	5	5	90	25.5	2	-1	1	1.5073
336	7.1142	5	5	0	13.25	2	1	0	1.6975
337	7.1142	5	5	0	7.125	1	-1	0	1.0107
338	7.1142	5	5	90	13.25	2	-1	0	1.6004
339	7.1142	5	5	90	7.125	1	1	0	1.2933
340	7.1142	5	5	90	13.25	1	1	1	1.7318
341	7.1142	5	5	999	19.375	2	1	0	1.7162
342	7.1142	5	5	999	13.25	1	-1	1	1.6207
343	7.1142	5	5	999	19.375	2	1	1	1.6387
344	7.1142	5	5	999	1	1	-1	0	1.8693
345	7.1142	5	5	90	13.25	1	1	1	1.5112
346	7.1142	5	5	90	13.25	1	-1	1	1.3165
347	7.1142	5	5	0	7.125	2	-1	0	1.6694
348	7.1142	5	5	90	19.375	2	-1	1	1.0577
349	7.1142	5	5	90	1	2	-1	0	1.1518
350	7.1142	5	5	999	7.125	1	1	1	1.5648
351	7.1142	5	5	999	13.25	1	-1	1	1.3178
352	7.1142	5	5	90	13.25	1	1	1	1.3047
353	7.1142	5	5	999	19.375	1	1	1	1.4292
354	7.1142	5	5	0	13.25	1	-1	0	1.2811
355	7.1142	5	5	999	25.5	1	-1	1	1.4936
356	7.1142	5	5	999	1	2	-1	0	2.3086
357	7.1142	5	5	0	25.5	1	-1	1	1.6194
358	7.1142	5	5	999	7.125	1	-1	1	1.2577
359	7.1142	5	5	90	25.5	1	-1	1	1.316
360	7.1142	5	5	90	25.5	2	-1	1	2.0627
361	7.1142	5	5	90	7.125	2	-1	0	1.7885
362	7.1142	5	5	0	13.25	2	1	1	1.773
363	7.1142	5	5	999	13.25	1	-1	1	1.5661
364	7.1142	5	5	90	19.375	1	-1	1	1.3261
365	7.1142	5	5	0	19.375	1	1	1	1.2929
366	7.1142	5	5	90	19.375	1	1	1	1.0813
367	7.1142	5	5	999	13.25	2	1	1	1.4553
368	7.1142	5	5	999	19.375	1	-1	1	1.3259
369	7.1142	5	5	90	1	2	1	0	1.7574
370	7.1142	5	5	999	19.375	2	-1	1	2.0111
371	7.1142	5	5	90	1	1	1	0	1.7957
372	7.1142	5	5	90	25.5	1	1	1	1.544
373	7.1142	5	5	0	19.375	1	1	0	3.1313
374	7.1142	5	5	999	1	1	-1	0	1.8648
375	7.1142	5	5	999	1	2	-1	0	1.6635
376	7.1142	5	5	999	1	1	1	1	1.4029
377	7.1142	5	5	90	7.125	2	1	1	1.9999
378	7.1142	5	5	90	1	1	1	0	1.2812
379	7.1142	5	5	0	19.375	1	1	1	1.7182
380	7.1142	5	5	0	13.25	1	-1	1	1.6816
381	7.1142	5	5	999	25.5	2	-1	1	2.2647
382	7.1142	5	5	0	13.25	2	-1	0	1.623
383	7.1142	5	5	0	19.375	1	1	1	1.3844
384	7.1142	5	5	999	13.25	2	-1	1	1.9655
385	7.1142	5	5	999	1	1	1	0	1.6108
386	7.1142	5	5	0	13.25	1	1	1	1.3926
387	7.1142	5	5	999	13.25	2	1	0	1.6292
388	7.1142	5	5	0	25.5	2	-1	1	1.6701
389	7.1142	5	5	0	13.25	1	1	0	1.4801
390	7.1142	5	5	90	13.25	1	1	0	1.0459
391	7.1142	5	5	999	19.375	2	-1	0	1.3487
392	7.1142	5	5	999	7.125	1	1	1	1.163
393	7.1142	5	5	90	13.25	1	-1	1	1.5618
394	7.1142	5	5	999	13.25	2	-1	1	1.6983
395	7.1142	5	5	90	1	1	1	1	4.0243
396	7.1142	5	5	90	7.125	2	1	0	1.3164
397	7.1142	5	5	90	19.375	2	1	1	1.2576
398	7.1142	5	5	0	13.25	1	1	0	1.5142
399	7.1142	5	5	0	13.25	2	-1	1	1.1522
400	7.1142	5	5	0	13.25	1	-1	1	1.3213
401	7.1142	5	5	999	19.375	2	1	0	2.7495
402	7.1142	5	5	999	1	2	1	0	1.7587
403	7.1142	5	5	90	1	2	-1	0	1.093
404	7.1142	5	5	0	19.375	2	-1	0	1.2459
405	7.1142	5	5	0	19.375	2	1	0	1.2229
406	7.1142	5	5	0	25.5	1	1	1	1.4753
407	7.1142	5	5	90	7.125	1	1	1	2.9935
408	7.1142	5	5	999	7.125	2	-1	0	2.0878
409	7.1142	5	5	0	7.125	2	1	0	1.4905
410	7.1142	5	5	999	25.5	2	1	1	1.4503
411	7.1142	5	5	999	1	2	-1	1	1.2575
412	7.1142	5	5	999	19.375	1	-1	1	1.3322
413	7.1142	5	5	0	25.5	2	1	1	1.3169
414	7.1142	5	5	999	7.125	2	-1	0	2.9514
415	7.1142	5	5	999	13.25	1	1	1	1.6162
416	7.1142	5	5	999	25.5	1	1	1	1.8305
417	7.1142	5	5	0	7.125	1	1	0	2.4238
418	7.1142	5	5	90	7.125	1	-1	0	2.2452
419	7.1142	5	5	0	7.125	2	1	0	2.0229
420	7.1142	5	5	90	19.375	2	1	1	2.5519
421	7.1142	5	5	90	13.25	1	-1	0	1.876
422	7.1142	5	5	90	7.125	1	-1	1	2.3505
423	7.1142	5	5	0	19.375	2	1	0	2.0071
424	7.1142	5	5	999	19.375	2	-1	0	1.817
425	7.1142	5	5	0	25.5	1	1	1	1.6822
426	7.1142	5	5	90	1	1	1	0	2.0322
427	7.1142	5	5	0	1	2	1	1	1.5459
428	7.1142	5	5	0	19.375	1	-1	0	1.6818
429	7.1142	5	5	999	7.125	2	1	0	1.6288
430	7.1142	5	5	90	1	1	-1	0	1.6099
431	7.1142	5	5	90	25.5	1	1	1	1.5191
432	7.1142	5	5	90	1	2	-1	1	1.6105
433	7.1142	5	5	999	19.375	2	1	1	1.6801
434	7.1142	5	5	999	7.125	1	1	1	1.3512
435	7.1142	5	5	90	19.375	2	1	1	3.4467
436	7.1142	5	5	999	25.5	1	-1	1	1.6142
437	7.1142	5	5	999	19.375	1	1	1	1.3968
438	7.1142	5	5	999	25.5	2	1	0	1.9473
439	7.1142	5	5	0	13.25	2	-1	1	1.4426
440	7.1142	5	5	999	1	1	-1	0	1.6449
441	7.1142	5	5	0	1	2	1	0	2.7154
442	7.1142	5	5	0	13.25	2	1	1	1.9262
443	7.1142	5	5	999	19.375	2	-1	1	1.6387
444	7.1142	5	5	0	1	2	-1	0	1.6359
445	7.1142	5	5	90	19.375	2	-1	0	1.7295
446	7.1142	5	5	999	13.25	2	-1	0	3.6177
447	7.1142	5	5	999	13.25	2	1	0	1.628
448	7.1142	5	5	90	1	1	-1	0	1.4609
449	7.1142	5	5	999	13.25	2	1	1	1.6483
450	7.1142	5	5	999	1	2	-1	0	1.5989
451	7.1142	5	5	0	13.25	2	1	0	1.6195
452	7.1142	5	5	90	25.5	1	-1	1	1.6281
453	7.1142	5	5	0	7.125	2	-1	0	1.6254
454	7.1142	5	5	90	13.25	2	-1	0	1.7346
455	7.1142	5	5	0	1	1	1	0	1.6618
456	7.1142	5	5	0	1	2	-1	0	1.5873
457	7.1142	5	5	90	13.25	1	-1	1	1.6717
458	7.1142	5	5	90	25.5	2	1	0	1.6656
459	7.1142	5	5	90	7.125	2	-1	0	1.9476
460	7.1142	5	5	90	1	1	1	0	1.5994
461	7.1142	5	5	0	25.5	2	-1	1	1.5327
462	7.1142	5	5	90	1	2	1	1	1.3283
463	7.1142	5	5	0	19.375	2	1	1	1.3562
464	7.1142	5	5	0	13.25	1	-1	1	1.6043
465	7.1142	5	5	999	13.25	2	1	0	1.6541
466	7.1142	5	5	0	1	1	-1	0	1.6164
467	7.1142	5	5	0	13.25	1	1	1	1.5888
468	7.1142	5	5	999	7.125	2	1	1	2.8626
469	7.1142	5	5	0	1	2	-1	0	1.6211
470	7.1142	5	5	0	7.125	1	1	0	0.95178
471	7.1142	5	5	0	1	2	-1	0	1.1635
472	7.1142	5	5	999	25.5	1	1	1	1.4754
473	7.1142	5	5	90	19.375	1	-1	1	1.6054
474	7.1142	5	5	0	1	2	-1	0	1.5174
475	7.1142	5	5	999	13.25	1	1	1	1.6775
476	7.1142	5	5	999	1	2	1	0	1.6413
477	7.1142	5	5	999	1	1	1	0	1.5519
478	7.1142	5	5	90	7.125	2	-1	1	1.2577
479	7.1142	5	5	999	13.25	1	-1	1	1.5698
480	7.1142	5	5	999	13.25	1	-1	1	1.2694
481	7.1142	5	5	90	13.25	1	-1	1	1.4331
482	7.1142	5	5	0	25.5	1	-1	1	1.5146
483	7.1142	5	5	0	25.5	2	-1	0	0.9871
484	7.1142	5	5	90	1	1	1	0	1.1283
485	7.1142	5	5	0	19.375	2	1	0	1.1636
486	7.1142	5	5	999	7.125	1	1	1	1.6372
487	7.1142	5	5	0	25.5	2	1	0	1.6947
488	7.1142	5	5	999	13.25	2	-1	0	1.5146
489	7.1142	5	5	0	13.25	2	1	0	1.7817
490	7.1142	5	5	999	13.25	2	-1	1	1.5597
491	7.1142	5	5	0	1	1	-1	0	1.6195
492	7.1142	5	5	90	7.125	1	-1	0	1.6812
493	7.1142	5	5	999	13.25	1	1	1	1.7081
494	7.1142	5	5	90	1	2	-1	0	1.6912
495	7.1142	5	5	999	19.375	1	-1	0	1.4343
496	7.1142	5	5	0	1	2	1	0	1.2694
497	7.1142	5	5	999	13.25	1	-1	1	1.3631
498	7.1142	5	5	0	19.375	1	1	1	1.2575
499	7.1142	5	5	90	7.125	2	-1	0	1.2457
500	7.1142	5	5	90	19.375	1	-1	1	1.0463
501	7.1142	5	5	0	25.5	2	1	1	1.484
502	7.1142	5	5	90	13.25	2	1	0	1.731
503	7.1142	5	5	999	13.25	2	1	1	1.419
504	7.1142	5	5	90	19.375	2	1	1	1.3358
505	7.1142	5	5	90	13.25	1	1	1	1.3517
506	7.1142	5	5	999	7.125	2	-1	1	1.7757
507	7.1142	5	5	0	25.5	1	1	1	1.5042
508	7.1142	5	5	90	7.125	2	-1	1	1.6666
509	7.1142	5	5	90	1	2	1	0	1.4447
510	7.1142	5	5	90	13.25	2	-1	0	1.5261
511	7.1142	5	5	0	1	1	1	0	1.5293
512	7.1142	5	5	90	25.5	1	-1	1	1.5087
513	7.1142	5	5	90	19.375	2	-1	1	1.5551
514	7.1142	5	5	0	1	1	-1	0	1.5553
515	7.1142	5	5	0	1	1	1	0	1.5877
516	7.1142	5	5	999	13.25	2	1	1	1.5765
517	7.1142	5	5	0	7.125	2	-1	1	1.5846
518	7.1142	5	5	90	25.5	2	1	1	1.6095
519	7.1142	5	5	0	25.5	1	-1	1	1.5737
520	7.1142	5	5	999	7.125	2	-1	0	1.5516
521	7.1142	5	5	0	1	2	1	0	1.6831
522	7.1142	5	5	999	1	2	-1	0	1.5461
523	7.1142	5	5	90	13.25	2	1	1	2.4256
524	7.1142	5	5	0	19.375	2	1	1	1.6071
525	7.1142	5	5	90	25.5	2	-1	1	1.2577
526	7.1142	5	5	999	7.125	2	-1	0	2.1383
527	7.1142	5	5	0	25.5	2	1	1	1.5061
528	7.1142	5	5	90	7.125	1	-1	0	1.5605
529	7.1142	5	5	90	7.125	2	-1	0	1.6006
530	7.1142	5	5	90	25.5	1	-1	1	1.4449
531	7.1142	5	5	999	19.375	1	-1	1	1.5591
532	7.1142	5	5	90	25.5	1	-1	1	1.4675
533	7.1142	5	5	999	1	1	1	0	1.8227
534	7.1142	5	5	90	7.125	1	1	1	1.755
535	7.1142	5	5	999	1	1	1	0	1.7405
536	7.1142	5	5	90	25.5	1	-1	1	1.5918
537	7.1142	5	5	999	13.25	2	-1	0	1.846
538	7.1142	5	5	999	25.5	2	1	1	1.5477
539	7.1142	5	5	0	25.5	1	1	1	1.5355
540	7.1142	5	5	90	19.375	1	1	1	1.5674
541	7.1142	5	5	0	7.125	1	-1	0	1.5389
542	7.1142	5	5	90	1	1	-1	1	1.5705
543	7.1142	5	5	90	7.125	1	1	0	1.4105
544	7.1142	5	5	0	25.5	2	-1	1	1.5593
545	7.1142	5	5	999	13.25	1	1	1	1.2812
546	7.1142	5	5	999	13.25	2	-1	1	1.5916
547	7.1142	5	5	90	13.25	2	1	1	1.1287
548	7.1142	5	5	999	7.125	2	-1	0	1.5125
549	7.1142	5	5	90	1	2	1	0	2.1557
550	7.1142	5	5	0	1	2	-1	1	1.8355
551	7.1142	5	5	0	13.25	2	1	0	1.2694
552	7.1142	5	5	999	25.5	2	1	0	1.7611
553	7.1142	5	5	999	25.5	1	1	1	1.3498
554	7.1142	5	5	0	19.375	1	1	1	1.518
555	7.1142	5	5	0	1	1	-1	0	1.4092
556	7.1142	5	5	999	1	2	-1	0	1.4671
557	7.1142	5	5	0	13.25	1	1	1	1.5135
558	7.1142	5	5	0	19.375	1	1	1	1.7598
559	7.1142	5	5	90	7.125	2	1	0	1.6634
560	7.1142	5	5	999	7.125	1	1	0	1.3164
561	7.1142	5	5	0	7.125	2	1	1	1.7927
562	7.1142	5	5	999	19.375	1	-1	1	1.3788
563	7.1142	5	5	999	7.125	2	1	0	1.6681
564	7.1142	5	5	90	13.25	1	1	1	1.3165
565	7.1142	5	5	90	19.375	1	1	1	1.549
566	7.1142	5	5	90	19.375	1	1	1	1.2341
567	7.1142	5	5	999	19.375	2	-1	1	1.4714
568	7.1142	5	5	0	19.375	2	1	1	1.5895
569	7.1142	5	5	999	19.375	1	1	1	1.2458
570	7.1142	5	5	0	7.125	1	-1	1	1.541
571	7.1142	5	5	999	7.125	1	1	1	1.4215
572	7.1142	5	5	0	1	2	-1	0	1.5542
573	7.1142	5	5	0	19.375	1	-1	1	1.5621
574	7.1142	5	5	999	25.5	1	1	1	1.3749
575	7.1142	5	5	999	25.5	2	1	0	1.7081
576	7.1142	5	5	999	25.5	2	1	1	1.4559
577	7.1142	5	5	0	7.125	1	1	0	1.7937
578	7.1142	5	5	0	19.375	2	-1	0	1.6296
579	7.1142	5	5	90	1	1	1	0	1.5388
580	7.1142	5	5	90	7.125	2	-1	1	1.6188
581	7.1142	5	5	999	1	2	-1	0	1.4815
582	7.1142	5	5	0	19.375	2	1	0	1.6352
583	7.1142	5	5	0	25.5	1	-1	1	1.5605
584	7.1142	5	5	0	13.25	1	-1	0	1.6166
585	7.1142	5	5	90	1	1	1	0	1.4531
586	7.1142	5	5	999	25.5	2	1	1	1.2929
587	7.1142	5	5	90	7.125	1	-1	0	1.5709
588	7.1142	5	5	0	13.25	2	-1	0	1.4754
589	7.1142	5	5	0	19.375	1	1	1	1.5944
590	7.1142	5	5	999	13.25	2	-1	0	1.8359
591	7.1142	5	5	0	7.125	2	-1	1	1.6417
592	7.1142	5	5	0	7.125	2	-1	0	1.623
593	7.1142	5	5	999	25.5	1	1	1	1.3047
594	7.1142	5	5	0	25.5	2	1	1	1.6323
595	7.1142	5	5	999	19.375	1	-1	1	1.4539
596	7.1142	5	5	90	19.375	1	1	1	1.348
597	7.1142	5	5	0	13.25	2	-1	0	1.2812
598	7.1142	5	5	0	13.25	2	-1	0	1.7377
599	7.1142	5	5	90	7.125	1	1	1	1.5731
600	7.1142	5	5	999	13.25	2	1	1	1.6023
