# Supplementary material for: Temporal Integration of Motion Streaks in Migraine
Source: Vision (Basel). 2018 Jul 13;2(3):27. doi: 10.3390/vision2030027 (PMC6836222; doi:10.3390/vision2030027)
Supplement: Supplementary file 1 [file vision-02-00027-s001.zip › supplementary information/resultsmark2/resultsObs13/allResponsesObs13.txt]

1	7.1142	5	5	0	25.5	2	-1	0	10.041
2	7.1142	5	5	999	1	2	1	0	15.616
3	7.1142	5	5	90	1	2	1	1	1.7525
4	7.1142	5	5	999	13.25	2	-1	0	1.6212
5	7.1142	5	5	0	25.5	1	-1	1	0.97499
6	7.1142	5	5	0	19.375	2	1	1	1.9228
7	7.1142	5	5	90	25.5	2	1	0	1.6026
8	7.1142	5	5	999	13.25	2	-1	0	2.8124
9	7.1142	5	5	0	19.375	1	-1	1	1.2929
10	7.1142	5	5	999	25.5	2	-1	0	1.5411
11	7.1142	5	5	0	19.375	1	-1	1	1.0929
12	7.1142	5	5	90	1	1	1	1	2.1227
13	7.1142	5	5	90	13.25	1	1	0	1.7338
14	7.1142	5	5	0	13.25	2	-1	0	1.433
15	7.1142	5	5	0	13.25	1	-1	1	1.4303
16	7.1142	5	5	0	25.5	1	-1	1	1.1871
17	7.1142	5	5	90	13.25	1	-1	1	1.2811
18	7.1142	5	5	999	13.25	1	-1	1	1.1518
19	7.1142	5	5	0	19.375	1	1	1	1.1517
20	7.1142	5	5	999	13.25	2	1	0	1.7792
21	7.1142	5	5	90	25.5	2	1	1	4.6795
22	7.1142	5	5	999	13.25	1	1	0	1.8238
23	7.1142	5	5	999	13.25	2	-1	0	2.6423
24	7.1142	5	5	999	19.375	1	-1	1	1.0106
25	7.1142	5	5	999	25.5	2	1	0	2.4067
26	7.1142	5	5	90	25.5	2	-1	0	1.5278
27	7.1142	5	5	999	25.5	2	-1	0	1.62
28	7.1142	5	5	999	1	1	1	0	1.5462
29	7.1142	5	5	999	25.5	1	1	1	1.1283
30	7.1142	5	5	0	7.125	1	-1	1	1.14
31	7.1142	5	5	999	19.375	2	-1	0	1.2341
32	7.1142	5	5	90	25.5	1	-1	1	1.1047
33	7.1142	5	5	90	25.5	2	-1	0	2.5257
34	7.1142	5	5	90	7.125	1	-1	0	2.2211
35	7.1142	5	5	90	7.125	2	1	0	1.5139
36	7.1142	5	5	90	19.375	2	-1	1	1.7045
37	7.1142	5	5	999	7.125	2	1	0	1.489
38	7.1142	5	5	999	1	2	-1	0	1.608
39	7.1142	5	5	0	25.5	2	-1	0	1.3164
40	7.1142	5	5	999	25.5	1	-1	1	1.0934
41	7.1142	5	5	90	7.125	2	-1	1	2.8555
42	7.1142	5	5	999	19.375	1	-1	1	1.0105
43	7.1142	5	5	0	13.25	2	-1	0	2.7871
44	7.1142	5	5	999	13.25	1	1	1	1.1518
45	7.1142	5	5	999	1	2	-1	0	2.5534
46	7.1142	5	5	0	7.125	2	-1	0	1.3532
47	7.1142	5	5	999	1	2	-1	0	3.9535
48	7.1142	5	5	90	19.375	2	-1	0	1.6021
49	7.1142	5	5	999	1	1	-1	0	1.4878
50	7.1142	5	5	999	7.125	1	-1	1	1.2224
51	7.1142	5	5	90	25.5	2	-1	0	1.164
52	7.1142	5	5	90	19.375	1	-1	1	0.98755
53	7.1142	5	5	999	13.25	1	1	1	0.99883
54	7.1142	5	5	999	7.125	2	-1	0	1.1984
55	7.1142	5	5	0	25.5	1	1	1	1.0106
56	7.1142	5	5	999	7.125	1	-1	1	1.4765
57	7.1142	5	5	90	19.375	1	-1	1	1.1052
58	7.1142	5	5	0	13.25	1	-1	0	1.3367
59	7.1142	5	5	90	7.125	2	1	0	2.1926
60	7.1142	5	5	0	1	2	1	0	2.0927
61	7.1142	5	5	0	13.25	2	1	0	1.5671
62	7.1142	5	5	0	25.5	1	-1	1	1.0107
63	7.1142	5	5	0	25.5	1	-1	1	1.1753
64	7.1142	5	5	90	1	2	1	0	1.4799
65	7.1142	5	5	999	25.5	1	-1	1	0.97584
66	7.1142	5	5	999	13.25	1	-1	1	1.0224
67	7.1142	5	5	90	7.125	2	-1	0	1.1518
68	7.1142	5	5	90	7.125	2	1	0	1.6599
69	7.1142	5	5	999	1	2	1	1	2.1512
70	7.1142	5	5	90	19.375	1	-1	1	1.1518
71	7.1142	5	5	999	13.25	2	1	0	1.2459
72	7.1142	5	5	0	1	2	-1	0	1.1869
73	7.1142	5	5	999	19.375	2	-1	0	2.3751
74	7.1142	5	5	0	25.5	2	1	1	1.1753
75	7.1142	5	5	90	1	2	1	0	1.8835
76	7.1142	5	5	90	25.5	1	-1	1	1.1282
77	7.1142	5	5	999	1	1	1	0	2.1212
78	7.1142	5	5	90	1	1	1	1	2.0009
79	7.1142	5	5	90	1	1	-1	1	1.093
80	7.1142	5	5	0	1	1	-1	1	1.1752
81	7.1142	5	5	999	19.375	1	-1	1	1.0464
82	7.1142	5	5	0	7.125	1	-1	0	2.3942
83	7.1142	5	5	90	19.375	1	-1	1	1.1871
84	7.1142	5	5	90	1	1	-1	0	2.0992
85	7.1142	5	5	0	7.125	2	-1	0	1.3899
86	7.1142	5	5	999	25.5	2	1	1	0.95186
87	7.1142	5	5	999	7.125	1	-1	1	1.1401
88	7.1142	5	5	0	1	1	-1	0	1.5713
89	7.1142	5	5	0	1	1	-1	0	2.4512
90	7.1142	5	5	0	7.125	2	1	1	1.8966
91	7.1142	5	5	999	7.125	1	-1	0	1.8242
92	7.1142	5	5	999	25.5	2	-1	0	1.2106
93	7.1142	5	5	90	25.5	1	-1	1	1.0464
94	7.1142	5	5	0	25.5	1	1	1	1.4124
95	7.1142	5	5	0	19.375	2	1	1	1.3169
96	7.1142	5	5	0	7.125	2	-1	0	1.728
97	7.1142	5	5	90	1	2	1	0	1.8713
98	7.1142	5	5	999	19.375	1	-1	1	1.1635
99	7.1142	5	5	999	19.375	2	-1	0	1.6831
100	7.1142	5	5	0	19.375	1	1	1	1.14
101	7.1142	5	5	0	25.5	1	1	1	1.1989
102	7.1142	5	5	999	25.5	2	1	1	1.8459
103	7.1142	5	5	0	19.375	1	-1	1	1.7151
104	7.1142	5	5	999	1	1	-1	1	1.8026
105	7.1142	5	5	90	1	1	-1	0	1.8158
106	7.1142	5	5	90	13.25	1	-1	0	1.9288
107	7.1142	5	5	999	7.125	1	1	1	1.1048
108	7.1142	5	5	0	13.25	2	-1	0	1.688
109	7.1142	5	5	999	7.125	2	1	0	2.0865
110	7.1142	5	5	90	7.125	1	1	0	1.2224
111	7.1142	5	5	90	7.125	1	-1	0	2.0099
112	7.1142	5	5	999	1	2	1	0	1.8994
113	7.1142	5	5	999	1	1	1	0	1.5231
114	7.1142	5	5	999	13.25	1	-1	1	1.0812
115	7.1142	5	5	90	1	1	-1	0	1.0459
116	7.1142	5	5	0	1	1	-1	0	1.0576
117	7.1142	5	5	999	7.125	1	1	1	1.1165
118	7.1142	5	5	90	25.5	1	1	1	1.1993
119	7.1142	5	5	90	13.25	2	-1	0	1.6699
120	7.1142	5	5	90	25.5	2	1	0	2.464
121	7.1142	5	5	999	13.25	1	1	1	0.95184
122	7.1142	5	5	90	1	2	1	1	2.135
123	7.1142	5	5	90	7.125	1	-1	1	0.9989
124	7.1142	5	5	0	19.375	2	1	1	1.1636
125	7.1142	5	5	90	13.25	2	1	1	0.94046
126	7.1142	5	5	90	19.375	2	-1	1	1.382
127	7.1142	5	5	0	7.125	2	1	1	2.0619
128	7.1142	5	5	90	13.25	2	-1	1	1.4438
129	7.1142	5	5	90	25.5	2	-1	1	1.2812
130	7.1142	5	5	0	7.125	1	1	0	2.7637
131	7.1142	5	5	0	19.375	2	1	0	1.3282
132	7.1142	5	5	999	1	2	1	0	2.8444
133	7.1142	5	5	0	13.25	2	1	0	1.786
134	7.1142	5	5	0	25.5	2	1	1	1.2459
135	7.1142	5	5	999	19.375	1	-1	1	1.093
136	7.1142	5	5	999	25.5	1	1	1	1.0465
137	7.1142	5	5	999	19.375	1	-1	1	0.94013
138	7.1142	5	5	90	13.25	1	1	1	0.90475
139	7.1142	5	5	999	25.5	1	-1	1	0.92832
140	7.1142	5	5	0	25.5	2	1	1	1.1871
141	7.1142	5	5	0	1	1	1	1	0.72839
142	7.1142	5	5	0	7.125	1	1	0	1.8563
143	7.1142	5	5	90	1	1	-1	0	1.8742
144	7.1142	5	5	999	7.125	2	1	0	1.2577
145	7.1142	5	5	0	25.5	2	-1	0	1.6785
146	7.1142	5	5	0	19.375	1	-1	0	1.4766
147	7.1142	5	5	0	25.5	1	-1	1	1.5664
148	7.1142	5	5	999	19.375	2	-1	0	1.0463
149	7.1142	5	5	999	7.125	2	-1	0	0.88132
150	7.1142	5	5	999	1	2	1	0	1.0813
151	7.1142	5	5	90	1	1	-1	1	1.1989
152	7.1142	5	5	999	25.5	1	-1	1	1.0224
153	7.1142	5	5	90	13.25	2	1	0	1.1988
154	7.1142	5	5	90	13.25	2	1	0	0.89343
155	7.1142	5	5	0	19.375	2	1	1	1.0107
156	7.1142	5	5	0	7.125	1	-1	0	0.65783
157	7.1142	5	5	999	19.375	2	1	1	1.3562
158	7.1142	5	5	0	13.25	2	-1	0	1.3962
159	7.1142	5	5	90	7.125	2	1	0	1.5288
160	7.1142	5	5	90	7.125	1	-1	1	0.78717
161	7.1142	5	5	999	25.5	1	-1	1	1.4855
162	7.1142	5	5	0	7.125	2	-1	0	1.6921
163	7.1142	5	5	999	1	2	-1	0	2.2553
164	7.1142	5	5	0	1	1	1	0	1.7294
165	7.1142	5	5	90	19.375	2	1	0	1.3568
166	7.1142	5	5	90	25.5	1	1	0	0.65776
167	7.1142	5	5	999	13.25	1	1	0	1.6107
168	7.1142	5	5	0	1	1	1	1	1.9157
169	7.1142	5	5	90	13.25	2	-1	0	1.338
170	7.1142	5	5	90	1	1	-1	1	1.2346
171	7.1142	5	5	0	13.25	2	-1	0	1.1993
172	7.1142	5	5	90	7.125	1	1	1	0.99935
173	7.1142	5	5	999	7.125	2	1	0	1.3721
174	7.1142	5	5	90	25.5	2	1	1	0.96407
175	7.1142	5	5	90	7.125	2	1	0	1.6914
176	7.1142	5	5	999	19.375	2	1	1	1.3551
177	7.1142	5	5	90	19.375	1	-1	1	1.0699
178	7.1142	5	5	0	25.5	2	1	1	0.98718
179	7.1142	5	5	999	1	2	-1	0	2.033
180	7.1142	5	5	90	13.25	2	1	0	2.1423
181	7.1142	5	5	90	19.375	2	1	1	1.093
182	7.1142	5	5	0	13.25	2	1	0	1.8049
183	7.1142	5	5	90	13.25	1	1	1	1.14
184	7.1142	5	5	90	1	1	-1	0	2.1008
185	7.1142	5	5	999	19.375	1	1	1	1.0812
186	7.1142	5	5	90	25.5	1	-1	1	0.97538
187	7.1142	5	5	90	19.375	2	1	1	1.1753
188	7.1142	5	5	0	7.125	2	-1	0	1.0577
189	7.1142	5	5	0	19.375	2	-1	1	1.921
190	7.1142	5	5	999	7.125	2	-1	1	2.0133
191	7.1142	5	5	0	1	1	1	0	1.3503
192	7.1142	5	5	999	25.5	2	1	1	1.987
193	7.1142	5	5	0	13.25	1	1	1	1.1165
194	7.1142	5	5	90	1	1	1	0	1.6379
195	7.1142	5	5	0	7.125	1	-1	0	1.4389
196	7.1142	5	5	999	7.125	1	1	1	1.0224
197	7.1142	5	5	999	1	2	1	0	1.5516
198	7.1142	5	5	0	7.125	1	1	0	1.3635
199	7.1142	5	5	90	19.375	2	1	1	1.9553
200	7.1142	5	5	999	7.125	1	1	1	1.1283
201	7.1142	5	5	999	1	1	1	0	2.0081
202	7.1142	5	5	0	7.125	1	-1	0	1.1989
203	7.1142	5	5	90	19.375	1	1	1	0.94011
204	7.1142	5	5	0	13.25	2	-1	1	2.3883
205	7.1142	5	5	0	19.375	1	1	1	1.4451
206	7.1142	5	5	999	19.375	1	1	1	0.96359
207	7.1142	5	5	90	25.5	1	-1	1	0.9989
208	7.1142	5	5	0	19.375	1	1	0	1.8924
209	7.1142	5	5	0	19.375	2	1	1	1.8309
210	7.1142	5	5	0	13.25	2	-1	0	0.92836
211	7.1142	5	5	90	1	2	1	1	0.91653
212	7.1142	5	5	999	25.5	1	-1	1	0.95188
213	7.1142	5	5	0	1	1	1	0	1.8042
214	7.1142	5	5	90	7.125	2	-1	0	1.4372
215	7.1142	5	5	90	7.125	2	1	0	1.2934
216	7.1142	5	5	999	25.5	1	-1	1	1.1165
217	7.1142	5	5	90	1	2	1	0	1.7769
218	7.1142	5	5	90	13.25	2	1	1	1.8051
219	7.1142	5	5	0	1	2	1	1	1.4105
220	7.1142	5	5	999	19.375	2	-1	0	1.2929
221	7.1142	5	5	999	25.5	2	-1	0	0.97535
222	7.1142	5	5	999	25.5	1	-1	1	0.96358
223	7.1142	5	5	0	1	1	-1	0	2.9649
224	7.1142	5	5	90	13.25	2	1	0	1.9931
225	7.1142	5	5	90	25.5	1	-1	1	1.2459
226	7.1142	5	5	90	1	1	1	0	2.1872
227	7.1142	5	5	90	25.5	2	1	0	2.2681
228	7.1142	5	5	999	13.25	1	-1	1	1.0931
229	7.1142	5	5	999	13.25	2	1	0	2.5388
230	7.1142	5	5	999	19.375	2	-1	0	2.1159
231	7.1142	5	5	999	1	1	-1	1	1.1165
232	7.1142	5	5	999	1	1	-1	0	1.5083
233	7.1142	5	5	999	7.125	1	1	1	1.5083
234	7.1142	5	5	0	19.375	1	1	1	1.3164
235	7.1142	5	5	90	13.25	2	1	0	1.7427
236	7.1142	5	5	0	7.125	2	1	1	1.8905
237	7.1142	5	5	0	7.125	2	1	0	1.0106
238	7.1142	5	5	0	19.375	1	-1	1	0.97535
239	7.1142	5	5	999	7.125	2	-1	0	1.4025
240	7.1142	5	5	90	1	2	-1	0	1.4114
241	7.1142	5	5	999	7.125	1	-1	1	0.99893
242	7.1142	5	5	90	7.125	1	-1	1	1.1871
243	7.1142	5	5	0	13.25	1	1	1	1.886
244	7.1142	5	5	0	25.5	1	-1	1	1.4566
245	7.1142	5	5	999	19.375	2	-1	1	2.471
246	7.1142	5	5	90	19.375	1	-1	1	1.1989
247	7.1142	5	5	90	19.375	2	1	1	1.1635
248	7.1142	5	5	90	1	2	-1	0	1.6297
249	7.1142	5	5	90	1	2	1	0	1.763
250	7.1142	5	5	999	19.375	1	1	1	1.0811
251	7.1142	5	5	999	19.375	1	1	1	1.0929
252	7.1142	5	5	90	19.375	2	1	0	1.417
253	7.1142	5	5	999	25.5	1	-1	1	0.9989
254	7.1142	5	5	90	25.5	1	-1	1	0.94006
255	7.1142	5	5	999	19.375	1	-1	1	0.91653
256	7.1142	5	5	0	25.5	1	-1	1	0.9871
257	7.1142	5	5	90	13.25	2	1	0	1.3911
258	7.1142	5	5	0	25.5	2	-1	0	1.3556
259	7.1142	5	5	90	7.125	2	1	1	1.4276
260	7.1142	5	5	999	7.125	2	-1	0	0.97539
261	7.1142	5	5	0	7.125	1	1	0	0.89304
262	7.1142	5	5	90	13.25	2	-1	0	0.70486
263	7.1142	5	5	90	25.5	2	-1	0	3.5784
264	7.1142	5	5	999	7.125	1	-1	1	1.1165
265	7.1142	5	5	0	1	1	-1	0	1.0225
266	7.1142	5	5	0	7.125	1	-1	0	0.7048
267	7.1142	5	5	90	19.375	2	1	1	0.52838
268	7.1142	5	5	90	13.25	1	1	0	0.5874
269	7.1142	5	5	0	7.125	2	1	0	1.1635
270	7.1142	5	5	0	19.375	2	1	0	1.0695
271	7.1142	5	5	0	1	1	1	0	1.436
272	7.1142	5	5	0	1	2	1	0	0.58729
273	7.1142	5	5	999	13.25	2	-1	0	1.1988
274	7.1142	5	5	999	19.375	2	-1	0	0.52824
275	7.1142	5	5	90	19.375	2	-1	0	0.5284
276	7.1142	5	5	90	13.25	1	1	0	1.1754
277	7.1142	5	5	999	19.375	2	1	1	1.3165
278	7.1142	5	5	90	25.5	2	-1	0	1.3274
279	7.1142	5	5	999	7.125	2	1	0	2.0596
280	7.1142	5	5	0	13.25	1	1	1	0.86945
281	7.1142	5	5	0	1	1	1	1	0.83399
282	7.1142	5	5	0	19.375	2	1	0	1.1636
283	7.1142	5	5	90	1	1	1	1	1.0694
284	7.1142	5	5	90	7.125	2	1	0	1.093
285	7.1142	5	5	0	19.375	2	-1	0	0.82246
286	7.1142	5	5	90	25.5	2	1	1	1.4502
287	7.1142	5	5	0	13.25	1	-1	1	1.6484
288	7.1142	5	5	999	7.125	2	1	1	3.6715
289	7.1142	5	5	0	7.125	2	-1	0	1.269
290	7.1142	5	5	999	7.125	1	-1	1	1.1401
291	7.1142	5	5	0	13.25	1	-1	1	1.1751
292	7.1142	5	5	0	13.25	2	1	1	1.1758
293	7.1142	5	5	90	19.375	2	-1	0	0.84583
294	7.1142	5	5	999	7.125	1	1	1	0.71657
295	7.1142	5	5	999	19.375	1	1	0	0.62261
296	7.1142	5	5	90	7.125	1	-1	1	1.7126
297	7.1142	5	5	90	13.25	1	1	0	4.5239
298	7.1142	5	5	90	7.125	2	1	0	3.0399
299	7.1142	5	5	999	13.25	2	1	1	1.8308
300	7.1142	5	5	999	25.5	1	1	1	0.95185
301	7.1142	5	5	90	19.375	2	-1	1	5.3479
302	7.1142	5	5	999	1	1	1	1	1.7859
303	7.1142	5	5	999	19.375	2	-1	0	1.7798
304	7.1142	5	5	90	1	2	-1	1	1.3841
305	7.1142	5	5	90	1	2	1	0	1.5841
306	7.1142	5	5	90	25.5	2	-1	0	0.77541
307	7.1142	5	5	0	7.125	2	1	0	1.4367
308	7.1142	5	5	90	13.25	2	-1	1	1.514
309	7.1142	5	5	999	7.125	2	-1	0	1.522
310	7.1142	5	5	999	1	2	-1	0	1.9459
311	7.1142	5	5	999	1	2	-1	1	1.5949
312	7.1142	5	5	90	25.5	1	1	1	0.99885
313	7.1142	5	5	90	1	2	-1	0	2.7285
314	7.1142	5	5	999	1	1	1	0	1.8096
315	7.1142	5	5	999	13.25	2	-1	0	1.14
316	7.1142	5	5	0	13.25	1	1	1	1.0812
317	7.1142	5	5	0	13.25	2	-1	1	1.0695
318	7.1142	5	5	0	25.5	1	-1	1	1.2223
319	7.1142	5	5	999	25.5	2	-1	1	1.3361
320	7.1142	5	5	90	13.25	2	1	1	1.6956
321	7.1142	5	5	90	19.375	1	-1	1	1.418
322	7.1142	5	5	999	1	1	1	0	2.4881
323	7.1142	5	5	0	13.25	1	-1	0	0.9993
324	7.1142	5	5	999	13.25	1	1	1	0.9401
325	7.1142	5	5	0	25.5	1	1	1	0.7637
326	7.1142	5	5	90	7.125	1	-1	0	0.93977
327	7.1142	5	5	90	19.375	1	1	0	1.9269
328	7.1142	5	5	90	19.375	1	1	1	1.4781
329	7.1142	5	5	90	25.5	1	-1	0	2.9886
330	7.1142	5	5	90	19.375	1	1	1	2.1053
331	7.1142	5	5	90	25.5	2	1	0	1.293
332	7.1142	5	5	90	1	1	-1	0	0.52885
333	7.1142	5	5	999	19.375	2	1	1	1.0225
334	7.1142	5	5	0	25.5	2	-1	0	0.52839
335	7.1142	5	5	999	1	1	-1	0	0.75189
336	7.1142	5	5	0	19.375	1	1	1	1.0106
337	7.1142	5	5	0	7.125	1	-1	0	0.6813
338	7.1142	5	5	90	1	2	-1	0	0.89304
339	7.1142	5	5	90	7.125	2	-1	0	0.64605
340	7.1142	5	5	999	1	2	1	0	1.1636
341	7.1142	5	5	0	13.25	1	1	1	1.0111
342	7.1142	5	5	90	7.125	1	1	0	0.86947
343	7.1142	5	5	90	19.375	1	-1	0	0.89303
344	7.1142	5	5	0	1	1	1	0	0.83422
345	7.1142	5	5	999	19.375	2	1	1	1.14
346	7.1142	5	5	999	25.5	1	1	1	1.1401
347	7.1142	5	5	999	13.25	2	1	1	1.8734
348	7.1142	5	5	0	1	1	1	1	1.0342
349	7.1142	5	5	0	7.125	2	1	0	1.4173
350	7.1142	5	5	90	7.125	2	-1	0	0.52883
351	7.1142	5	5	90	1	1	-1	0	0.58719
352	7.1142	5	5	90	13.25	1	1	1	0.57549
353	7.1142	5	5	90	7.125	2	-1	0	0.94012
354	7.1142	5	5	90	25.5	2	1	1	0.52842
355	7.1142	5	5	0	13.25	1	1	1	1.0107
356	7.1142	5	5	999	13.25	1	-1	1	1.1636
357	7.1142	5	5	90	25.5	2	-1	1	3.0277
358	7.1142	5	5	999	19.375	2	1	1	1.2929
359	7.1142	5	5	999	13.25	1	1	1	0.9871
360	7.1142	5	5	0	1	2	-1	0	1.0813
361	7.1142	5	5	999	19.375	2	-1	0	1.1047
362	7.1142	5	5	0	1	1	-1	1	1.2459
363	7.1142	5	5	0	25.5	1	-1	1	1.3292
364	7.1142	5	5	90	19.375	2	1	1	0.95184
365	7.1142	5	5	0	1	1	1	0	1.9324
366	7.1142	5	5	999	13.25	2	1	0	0.91654
367	7.1142	5	5	0	25.5	2	1	0	1.484
368	7.1142	5	5	90	19.375	2	-1	0	1.538
369	7.1142	5	5	0	7.125	2	1	0	2.4058
370	7.1142	5	5	0	1	2	-1	0	1.7708
371	7.1142	5	5	90	1	2	-1	0	2.1426
372	7.1142	5	5	90	19.375	1	1	0	1.1165
373	7.1142	5	5	0	1	2	1	0	1.0577
374	7.1142	5	5	999	19.375	1	-1	1	1.0577
375	7.1142	5	5	0	7.125	1	1	0	1.0341
376	7.1142	5	5	0	19.375	1	1	1	0.97527
377	7.1142	5	5	0	7.125	1	-1	0	2.115
378	7.1142	5	5	90	19.375	2	1	0	0.83422
379	7.1142	5	5	0	1	2	-1	1	2.1033
380	7.1142	5	5	90	13.25	2	1	0	1.4418
381	7.1142	5	5	999	7.125	1	1	1	1.093
382	7.1142	5	5	999	13.25	1	1	1	0.92832
383	7.1142	5	5	999	13.25	1	-1	1	0.96362
384	7.1142	5	5	90	25.5	2	-1	1	1.293
385	7.1142	5	5	90	13.25	1	1	1	1.1871
386	7.1142	5	5	0	7.125	2	-1	0	1.9599
387	7.1142	5	5	90	13.25	1	1	1	1.0107
388	7.1142	5	5	999	25.5	1	-1	1	0.91655
389	7.1142	5	5	0	13.25	2	1	0	2.1358
390	7.1142	5	5	90	13.25	1	-1	1	1.1165
391	7.1142	5	5	0	1	2	1	0	1.4624
392	7.1142	5	5	0	19.375	2	1	0	1.1993
393	7.1142	5	5	90	25.5	1	-1	1	0.95219
394	7.1142	5	5	0	7.125	1	-1	1	1.5933
395	7.1142	5	5	90	13.25	1	1	1	1.1758
396	7.1142	5	5	999	7.125	1	-1	1	1.0224
397	7.1142	5	5	999	7.125	1	-1	1	1.199
398	7.1142	5	5	0	1	1	1	0	1.3287
399	7.1142	5	5	0	19.375	2	-1	0	0.99875
400	7.1142	5	5	90	7.125	2	1	1	1.1282
401	7.1142	5	5	0	1	2	-1	0	1.0341
402	7.1142	5	5	0	13.25	2	1	1	1.0577
403	7.1142	5	5	0	25.5	2	-1	1	1.1988
404	7.1142	5	5	999	19.375	1	-1	1	1.0107
405	7.1142	5	5	999	25.5	2	1	1	1.5459
406	7.1142	5	5	0	1	1	-1	1	1.2104
407	7.1142	5	5	0	13.25	2	-1	0	1.6225
408	7.1142	5	5	90	19.375	2	-1	0	1.7558
409	7.1142	5	5	90	25.5	2	1	1	0.98719
410	7.1142	5	5	0	19.375	1	1	1	1.3759
411	7.1142	5	5	0	25.5	2	1	0	1.5971
412	7.1142	5	5	90	7.125	1	-1	0	1.3492
413	7.1142	5	5	999	25.5	1	-1	1	1.0694
414	7.1142	5	5	0	7.125	2	1	0	1.0812
415	7.1142	5	5	999	7.125	2	-1	0	1.0811
416	7.1142	5	5	999	13.25	2	-1	0	1.1282
417	7.1142	5	5	999	13.25	2	-1	0	1.1165
418	7.1142	5	5	999	7.125	2	1	1	1.1518
419	7.1142	5	5	90	1	1	1	0	1.3165
420	7.1142	5	5	999	1	1	-1	0	1.0224
421	7.1142	5	5	90	19.375	2	1	0	0.85775
422	7.1142	5	5	90	25.5	1	1	1	0.96355
423	7.1142	5	5	0	1	2	1	0	1.4574
424	7.1142	5	5	999	25.5	1	1	1	0.9401
425	7.1142	5	5	0	25.5	1	1	1	0.97539
426	7.1142	5	5	90	7.125	2	1	0	1.2106
427	7.1142	5	5	90	7.125	1	1	1	0.9754
428	7.1142	5	5	90	25.5	1	-1	1	0.96354
429	7.1142	5	5	90	1	1	-1	0	1.0694
430	7.1142	5	5	0	1	2	1	1	1.4493
431	7.1142	5	5	0	1	2	-1	0	1.0576
432	7.1142	5	5	999	25.5	2	1	1	1.1871
433	7.1142	5	5	999	7.125	2	1	1	1.3554
434	7.1142	5	5	0	19.375	2	-1	0	1.0811
435	7.1142	5	5	999	1	1	1	0	1.1165
436	7.1142	5	5	999	1	1	-1	0	0.66963
437	7.1142	5	5	999	13.25	2	1	1	0.52844
438	7.1142	5	5	0	19.375	1	-1	1	1.2102
439	7.1142	5	5	0	13.25	2	-1	0	1.2812
440	7.1142	5	5	90	19.375	1	-1	0	0.89338
441	7.1142	5	5	90	1	1	1	0	1.502
442	7.1142	5	5	90	19.375	1	1	0	1.3928
443	7.1142	5	5	999	19.375	2	1	1	2.3344
444	7.1142	5	5	999	25.5	2	-1	0	1.14
445	7.1142	5	5	90	13.25	1	-1	1	0.8107
446	7.1142	5	5	999	19.375	2	-1	0	0.9165
447	7.1142	5	5	90	25.5	1	1	0	0.99879
448	7.1142	5	5	0	25.5	2	1	1	1.5359
449	7.1142	5	5	999	13.25	1	1	1	0.95187
450	7.1142	5	5	999	13.25	2	-1	1	1.633
451	7.1142	5	5	90	25.5	1	-1	1	1.0929
452	7.1142	5	5	999	13.25	2	1	1	1.3698
453	7.1142	5	5	999	19.375	2	1	0	1.5754
454	7.1142	5	5	999	1	2	-1	0	0.9871
455	7.1142	5	5	999	7.125	2	1	0	0.9635
456	7.1142	5	5	0	1	2	1	0	1.2341
457	7.1142	5	5	999	7.125	1	1	1	0.99889
458	7.1142	5	5	90	1	1	-1	0	1.7647
459	7.1142	5	5	999	19.375	1	1	1	0.96358
460	7.1142	5	5	999	25.5	1	-1	1	0.97535
461	7.1142	5	5	0	13.25	2	1	1	1.3903
462	7.1142	5	5	0	13.25	1	1	0	1.1989
463	7.1142	5	5	90	7.125	1	-1	1	1.0577
464	7.1142	5	5	90	7.125	1	-1	1	1.0107
465	7.1142	5	5	90	25.5	1	-1	1	0.90483
466	7.1142	5	5	90	13.25	1	1	1	1.0107
467	7.1142	5	5	0	7.125	2	1	1	1.0343
468	7.1142	5	5	0	13.25	1	1	0	1.1635
469	7.1142	5	5	999	13.25	1	-1	1	1.0695
470	7.1142	5	5	0	7.125	1	1	1	1.0224
471	7.1142	5	5	90	25.5	1	-1	1	0.95181
472	7.1142	5	5	0	1	2	-1	0	1.2808
473	7.1142	5	5	90	13.25	2	-1	1	1.6356
474	7.1142	5	5	90	13.25	2	1	1	1.4445
475	7.1142	5	5	999	25.5	2	1	1	1.0343
476	7.1142	5	5	0	1	1	1	1	1.8243
477	7.1142	5	5	0	13.25	1	1	1	1.0459
478	7.1142	5	5	999	7.125	2	-1	0	0.86962
479	7.1142	5	5	0	25.5	2	1	1	1.0812
480	7.1142	5	5	0	25.5	2	-1	0	1.3482
481	7.1142	5	5	0	7.125	2	1	0	1.1636
482	7.1142	5	5	999	19.375	1	-1	1	0.89298
483	7.1142	5	5	90	7.125	2	1	0	1.1287
484	7.1142	5	5	999	13.25	2	-1	0	1.1165
485	7.1142	5	5	0	25.5	1	1	1	1.4137
486	7.1142	5	5	90	19.375	2	1	1	1.2694
487	7.1142	5	5	999	25.5	1	-1	1	0.98717
488	7.1142	5	5	999	1	1	1	0	2.9274
489	7.1142	5	5	999	13.25	1	1	1	1.046
490	7.1142	5	5	0	19.375	1	-1	1	1.2105
491	7.1142	5	5	999	19.375	1	-1	1	1.1749
492	7.1142	5	5	0	13.25	1	-1	0	2.92
493	7.1142	5	5	0	25.5	1	1	1	1.1636
494	7.1142	5	5	0	25.5	2	1	1	1.011
495	7.1142	5	5	0	19.375	2	1	1	1.4675
496	7.1142	5	5	90	7.125	1	-1	1	1.3334
497	7.1142	5	5	0	25.5	2	-1	0	1.1163
498	7.1142	5	5	90	13.25	1	1	1	1.164
499	7.1142	5	5	0	19.375	1	-1	1	1.3238
500	7.1142	5	5	999	1	1	1	0	1.784
501	7.1142	5	5	90	7.125	1	-1	1	1.1047
502	7.1142	5	5	0	19.375	1	1	1	1.1753
503	7.1142	5	5	999	1	1	1	1	1.1636
504	7.1142	5	5	999	25.5	1	1	1	0.95186
505	7.1142	5	5	0	19.375	1	-1	0	0.89306
506	7.1142	5	5	0	13.25	1	1	0	2.3591
507	7.1142	5	5	999	25.5	2	-1	0	1.0811
508	7.1142	5	5	999	13.25	2	-1	0	1.046
509	7.1142	5	5	90	19.375	1	1	1	0.99891
510	7.1142	5	5	90	7.125	1	-1	1	0.99889
511	7.1142	5	5	0	13.25	1	-1	1	1.0577
512	7.1142	5	5	90	7.125	1	1	1	0.99883
513	7.1142	5	5	90	1	1	1	0	1.5131
514	7.1142	5	5	0	7.125	1	-1	0	1.5244
515	7.1142	5	5	0	19.375	2	1	1	1.6071
516	7.1142	5	5	999	1	2	-1	0	1.3047
517	7.1142	5	5	999	25.5	2	-1	1	1.2224
518	7.1142	5	5	999	19.375	1	-1	0	1.8551
519	7.1142	5	5	90	1	2	-1	0	1.8411
520	7.1142	5	5	0	25.5	2	1	1	1.3913
521	7.1142	5	5	999	19.375	1	-1	1	0.98718
522	7.1142	5	5	0	1	2	-1	1	1.3164
523	7.1142	5	5	90	19.375	1	1	1	1.0812
524	7.1142	5	5	0	19.375	2	-1	1	1.1871
525	7.1142	5	5	0	1	2	1	1	1.4259
526	7.1142	5	5	0	13.25	2	-1	1	0.95184
527	7.1142	5	5	90	7.125	1	-1	0	1.2106
528	7.1142	5	5	999	25.5	2	1	0	0.91651
529	7.1142	5	5	999	1	1	1	0	0.72829
530	7.1142	5	5	999	1	1	-1	0	0.66957
531	7.1142	5	5	90	13.25	1	1	1	0.97541
532	7.1142	5	5	0	1	2	-1	1	1.2106
533	7.1142	5	5	999	1	2	1	1	1.6764
534	7.1142	5	5	0	19.375	2	-1	0	0.68131
535	7.1142	5	5	0	13.25	1	1	0	0.75195
536	7.1142	5	5	999	7.125	1	-1	1	1.046
537	7.1142	5	5	999	19.375	2	1	0	0.97532
538	7.1142	5	5	0	25.5	1	-1	1	0.75193
539	7.1142	5	5	0	13.25	1	1	0	0.82244
540	7.1142	5	5	999	7.125	2	-1	0	1.1047
541	7.1142	5	5	0	13.25	2	-1	0	0.92833
542	7.1142	5	5	999	1	2	-1	0	0.5283
543	7.1142	5	5	999	25.5	1	1	1	0.96382
544	7.1142	5	5	0	25.5	1	1	1	1.1635
545	7.1142	5	5	0	13.25	2	-1	0	1.2928
546	7.1142	5	5	90	1	2	1	1	1.1164
547	7.1142	5	5	90	7.125	2	1	1	1.6867
548	7.1142	5	5	0	7.125	2	-1	0	1.6848
549	7.1142	5	5	0	13.25	1	1	0	1.9032
550	7.1142	5	5	0	7.125	2	1	1	0.81069
551	7.1142	5	5	90	25.5	1	1	1	0.54017
552	7.1142	5	5	90	13.25	2	1	1	1.1518
553	7.1142	5	5	999	19.375	1	-1	1	0.95186
554	7.1142	5	5	90	13.25	2	1	1	1.0342
555	7.1142	5	5	90	25.5	2	-1	1	1.3161
556	7.1142	5	5	0	19.375	1	1	0	1.5436
557	7.1142	5	5	999	7.125	2	-1	0	1.3047
558	7.1142	5	5	999	25.5	2	1	0	1.14
559	7.1142	5	5	0	7.125	1	1	1	0.98707
560	7.1142	5	5	999	13.25	1	-1	1	0.92828
561	7.1142	5	5	90	19.375	1	1	1	0.92835
562	7.1142	5	5	0	25.5	2	-1	0	1.0577
563	7.1142	5	5	999	7.125	1	1	1	1.0224
564	7.1142	5	5	999	1	2	-1	0	1.0459
565	7.1142	5	5	90	13.25	1	1	0	0.77542
566	7.1142	5	5	0	19.375	2	1	1	0.91659
567	7.1142	5	5	0	19.375	1	1	1	0.96365
568	7.1142	5	5	999	25.5	2	-1	1	1.3652
569	7.1142	5	5	0	7.125	1	1	0	1.1636
570	7.1142	5	5	999	7.125	1	-1	0	1.2341
571	7.1142	5	5	0	25.5	2	1	1	0.96361
572	7.1142	5	5	0	7.125	1	-1	1	1.1753
573	7.1142	5	5	90	13.25	1	-1	1	1.0106
574	7.1142	5	5	0	25.5	1	1	1	1.1518
575	7.1142	5	5	999	25.5	2	-1	1	1.7683
576	7.1142	5	5	90	13.25	1	-1	1	1.2345
577	7.1142	5	5	999	1	2	1	1	1.447
578	7.1142	5	5	90	25.5	2	1	1	1.0694
579	7.1142	5	5	0	7.125	1	1	1	1.1753
580	7.1142	5	5	90	25.5	1	1	1	1.3165
581	7.1142	5	5	90	19.375	2	1	1	1.1635
582	7.1142	5	5	90	1	2	1	0	1.2576
583	7.1142	5	5	999	25.5	2	-1	0	2.3415
584	7.1142	5	5	90	7.125	1	1	1	1.0812
585	7.1142	5	5	0	19.375	2	1	1	0.91656
586	7.1142	5	5	90	19.375	1	1	1	0.92833
587	7.1142	5	5	0	1	2	1	1	1.7931
588	7.1142	5	5	999	13.25	1	-1	1	1.1165
589	7.1142	5	5	999	13.25	2	1	0	1.3165
590	7.1142	5	5	0	1	2	1	0	1.1635
591	7.1142	5	5	999	13.25	2	-1	0	1.0342
592	7.1142	5	5	0	25.5	1	1	0	0.88132
593	7.1142	5	5	0	19.375	2	-1	0	1.4486
594	7.1142	5	5	90	1	2	1	0	1.3281
595	7.1142	5	5	90	19.375	1	1	0	0.63472
596	7.1142	5	5	90	13.25	2	1	0	2.4871
597	7.1142	5	5	90	1	2	-1	0	2.1857
598	7.1142	5	5	90	7.125	2	1	0	0.94054
599	7.1142	5	5	999	7.125	2	-1	0	1.2106
600	7.1142	5	5	999	13.25	1	-1	1	0.9518
