# Supplementary material for: Temporal Integration of Motion Streaks in Migraine
Source: Vision (Basel). 2018 Jul 13;2(3):27. doi: 10.3390/vision2030027 (PMC6836222; doi:10.3390/vision2030027)
Supplement: Supplementary file 1 [file vision-02-00027-s001.zip › supplementary information/resultsmark2/resultsObs14/allResponsesObs14.txt]

1	7.1142	5	5	0	13.25	2	-1	1	5.5841
2	7.1142	5	5	999	13.25	2	-1	1	4.9161
3	7.1142	5	5	0	19.375	1	1	1	1.9795
4	7.1142	5	5	90	13.25	1	-1	1	2.0882
5	7.1142	5	5	90	7.125	2	1	0	2.1067
6	7.1142	5	5	0	7.125	2	1	1	2.6617
7	7.1142	5	5	999	25.5	1	1	1	2.3048
8	7.1142	5	5	90	25.5	1	-1	1	1.9638
9	7.1142	5	5	90	19.375	1	1	1	1.9954
10	7.1142	5	5	0	1	1	1	0	2.6601
11	7.1142	5	5	999	7.125	1	1	1	2.0192
12	7.1142	5	5	999	19.375	2	1	1	1.9092
13	7.1142	5	5	999	25.5	1	-1	1	2.081
14	7.1142	5	5	90	25.5	2	-1	0	2.1113
15	7.1142	5	5	999	7.125	1	1	1	2.1876
16	7.1142	5	5	0	13.25	1	1	1	1.9718
17	7.1142	5	5	999	7.125	1	-1	1	1.4929
18	7.1142	5	5	0	25.5	2	1	1	1.6273
19	7.1142	5	5	0	25.5	1	-1	1	1.8774
20	7.1142	5	5	999	25.5	2	-1	1	3.389
21	7.1142	5	5	0	13.25	2	-1	1	2.4778
22	7.1142	5	5	0	13.25	2	-1	1	1.9967
23	7.1142	5	5	999	1	1	-1	0	2.691
24	7.1142	5	5	90	13.25	2	-1	1	2.2056
25	7.1142	5	5	0	1	2	-1	0	2.2823
26	7.1142	5	5	0	7.125	2	-1	1	2.1931
27	7.1142	5	5	999	19.375	2	-1	1	2.0427
28	7.1142	5	5	90	25.5	2	-1	1	2.2809
29	7.1142	5	5	0	19.375	1	-1	1	2.2506
30	7.1142	5	5	999	19.375	1	-1	1	2.138
31	7.1142	5	5	0	7.125	1	1	0	2.4056
32	7.1142	5	5	0	1	2	1	0	2.0943
33	7.1142	5	5	90	25.5	2	-1	1	1.629
34	7.1142	5	5	0	13.25	1	-1	1	3.0817
35	7.1142	5	5	90	13.25	1	1	1	1.7527
36	7.1142	5	5	999	1	1	1	0	1.8892
37	7.1142	5	5	90	13.25	1	-1	1	1.9556
38	7.1142	5	5	0	25.5	1	1	1	1.8513
39	7.1142	5	5	999	7.125	1	1	1	1.6138
40	7.1142	5	5	999	25.5	2	-1	1	1.6678
41	7.1142	5	5	999	7.125	1	1	1	2.0509
42	7.1142	5	5	90	19.375	1	-1	1	1.8247
43	7.1142	5	5	0	7.125	2	1	1	2.206
44	7.1142	5	5	999	25.5	1	1	1	1.7082
45	7.1142	5	5	0	7.125	1	1	0	2.5953
46	7.1142	5	5	90	19.375	1	-1	1	1.4201
47	7.1142	5	5	90	19.375	2	-1	1	2.1527
48	7.1142	5	5	90	25.5	1	1	1	2.2691
49	7.1142	5	5	0	1	2	1	0	1.779
50	7.1142	5	5	90	25.5	1	1	1	2.1715
51	7.1142	5	5	999	19.375	1	-1	1	1.8046
52	7.1142	5	5	0	7.125	1	-1	1	2.0857
53	7.1142	5	5	999	13.25	2	1	1	1.8052
54	7.1142	5	5	90	19.375	1	-1	1	1.5738
55	7.1142	5	5	999	7.125	2	1	1	2.251
56	7.1142	5	5	0	25.5	1	1	1	2.0968
57	7.1142	5	5	0	25.5	2	1	0	2.1318
58	7.1142	5	5	999	1	1	1	0	3.2801
59	7.1142	5	5	0	19.375	2	1	1	1.6268
60	7.1142	5	5	90	19.375	2	1	1	1.7277
61	7.1142	5	5	0	7.125	2	1	1	1.6824
62	7.1142	5	5	0	1	1	-1	0	2.5324
63	7.1142	5	5	90	25.5	1	1	1	1.8959
64	7.1142	5	5	999	13.25	1	1	1	1.5995
65	7.1142	5	5	999	19.375	1	1	1	1.5817
66	7.1142	5	5	90	7.125	2	-1	0	2.5746
67	7.1142	5	5	90	19.375	1	-1	1	2.0506
68	7.1142	5	5	0	7.125	2	1	0	1.8964
69	7.1142	5	5	90	7.125	1	-1	1	1.9394
70	7.1142	5	5	999	1	2	-1	0	2.1559
71	7.1142	5	5	90	13.25	2	-1	1	1.4841
72	7.1142	5	5	90	7.125	1	1	1	1.7061
73	7.1142	5	5	999	19.375	1	-1	1	2.0906
74	7.1142	5	5	999	13.25	1	-1	1	2.4578
75	7.1142	5	5	90	25.5	1	1	1	2.1037
76	7.1142	5	5	90	13.25	2	-1	0	2.1706
77	7.1142	5	5	999	19.375	1	1	1	2.2283
78	7.1142	5	5	0	1	2	1	0	2.1653
79	7.1142	5	5	999	13.25	1	-1	1	1.9546
80	7.1142	5	5	999	7.125	1	1	1	2.2482
81	7.1142	5	5	0	19.375	2	1	1	1.9013
82	7.1142	5	5	0	25.5	2	-1	1	1.7117
83	7.1142	5	5	0	7.125	1	-1	0	2.9188
84	7.1142	5	5	999	1	2	1	0	2.0033
85	7.1142	5	5	90	25.5	2	-1	1	2.1004
86	7.1142	5	5	999	13.25	2	-1	1	1.78
87	7.1142	5	5	999	1	1	1	0	2.0734
88	7.1142	5	5	90	7.125	2	-1	1	2.3195
89	7.1142	5	5	0	1	1	1	0	1.8825
90	7.1142	5	5	0	19.375	2	-1	1	1.5889
91	7.1142	5	5	999	1	2	-1	0	1.9828
92	7.1142	5	5	999	1	1	1	1	1.6205
93	7.1142	5	5	90	13.25	2	-1	1	1.2459
94	7.1142	5	5	999	13.25	2	1	1	1.9763
95	7.1142	5	5	999	7.125	2	-1	1	1.3816
96	7.1142	5	5	90	19.375	2	1	1	1.3776
97	7.1142	5	5	90	19.375	1	-1	1	1.4541
98	7.1142	5	5	0	7.125	2	-1	0	1.6719
99	7.1142	5	5	90	7.125	1	-1	1	1.5096
100	7.1142	5	5	999	13.25	1	1	1	1.5697
101	7.1142	5	5	0	25.5	2	1	1	1.5303
102	7.1142	5	5	90	1	2	-1	1	1.5181
103	7.1142	5	5	999	1	2	-1	0	1.6823
104	7.1142	5	5	999	13.25	1	1	1	1.3164
105	7.1142	5	5	999	19.375	1	1	1	1.1518
106	7.1142	5	5	90	1	2	1	0	1.1636
107	7.1142	5	5	999	13.25	2	1	1	1.1753
108	7.1142	5	5	90	1	1	1	1	1.1872
109	7.1142	5	5	0	19.375	1	-1	1	1.915
110	7.1142	5	5	90	25.5	1	-1	1	1.3701
111	7.1142	5	5	90	13.25	1	1	1	1.1752
112	7.1142	5	5	90	13.25	1	1	1	1.5706
113	7.1142	5	5	0	13.25	1	-1	1	1.3503
114	7.1142	5	5	90	1	2	1	0	2.1098
115	7.1142	5	5	0	19.375	2	1	1	1.8606
116	7.1142	5	5	999	1	1	-1	0	1.5797
117	7.1142	5	5	999	25.5	2	1	1	1.4132
118	7.1142	5	5	90	7.125	1	-1	1	1.8338
119	7.1142	5	5	0	13.25	2	1	1	1.9468
120	7.1142	5	5	90	7.125	1	-1	0	1.978
121	7.1142	5	5	0	25.5	2	1	1	1.3282
122	7.1142	5	5	90	7.125	1	1	1	1.8176
123	7.1142	5	5	0	25.5	2	-1	1	1.7668
124	7.1142	5	5	90	1	1	1	0	2.4103
125	7.1142	5	5	90	7.125	2	1	1	5.0508
126	7.1142	5	5	0	13.25	2	1	1	2.0451
127	7.1142	5	5	90	1	2	-1	0	1.9107
128	7.1142	5	5	999	1	2	1	0	2.2429
129	7.1142	5	5	0	19.375	2	1	1	1.9965
130	7.1142	5	5	90	1	1	-1	0	3.3289
131	7.1142	5	5	90	25.5	2	1	1	2.2484
132	7.1142	5	5	999	19.375	1	1	1	1.6993
133	7.1142	5	5	999	1	1	-1	0	1.9671
134	7.1142	5	5	999	25.5	2	1	1	1.3165
135	7.1142	5	5	999	7.125	2	1	1	2.1002
136	7.1142	5	5	90	13.25	2	-1	0	1.8948
137	7.1142	5	5	90	19.375	1	1	1	2.0336
138	7.1142	5	5	0	13.25	2	1	1	2.0748
139	7.1142	5	5	0	1	1	1	0	2.3493
140	7.1142	5	5	999	1	1	-1	0	1.5739
141	7.1142	5	5	999	19.375	2	1	1	1.643
142	7.1142	5	5	0	1	1	1	1	2.0563
143	7.1142	5	5	999	7.125	2	-1	0	2.1749
144	7.1142	5	5	0	1	1	-1	1	1.8588
145	7.1142	5	5	0	19.375	1	-1	1	1.4289
146	7.1142	5	5	999	7.125	2	-1	0	2.6593
147	7.1142	5	5	90	7.125	1	1	1	1.6333
148	7.1142	5	5	90	25.5	2	1	1	2.3985
149	7.1142	5	5	90	19.375	2	-1	0	2.6434
150	7.1142	5	5	90	13.25	1	-1	1	2.8173
151	7.1142	5	5	90	7.125	2	-1	1	2.0426
152	7.1142	5	5	0	7.125	1	1	1	1.6404
153	7.1142	5	5	90	7.125	1	-1	1	1.5817
154	7.1142	5	5	90	19.375	2	-1	1	1.5495
155	7.1142	5	5	90	19.375	2	-1	1	1.9218
156	7.1142	5	5	0	1	2	-1	0	1.8487
157	7.1142	5	5	90	7.125	1	-1	1	1.3497
158	7.1142	5	5	999	1	1	1	0	4.1704
159	7.1142	5	5	0	25.5	1	1	1	2.507
160	7.1142	5	5	0	13.25	1	-1	1	1.9143
161	7.1142	5	5	90	19.375	2	-1	1	1.8256
162	7.1142	5	5	999	13.25	1	1	1	1.5239
163	7.1142	5	5	90	7.125	1	-1	0	1.6067
164	7.1142	5	5	999	7.125	2	1	0	2.2124
165	7.1142	5	5	999	1	2	-1	0	1.5578
166	7.1142	5	5	0	7.125	1	1	1	1.8695
167	7.1142	5	5	999	7.125	1	1	1	1.6324
168	7.1142	5	5	0	25.5	2	1	1	1.4136
169	7.1142	5	5	0	19.375	1	1	1	1.187
170	7.1142	5	5	0	19.375	1	1	1	1.4303
171	7.1142	5	5	999	19.375	2	1	1	1.2934
172	7.1142	5	5	999	25.5	2	1	1	1.3278
173	7.1142	5	5	90	13.25	1	-1	1	1.5042
174	7.1142	5	5	0	13.25	2	-1	1	1.5861
175	7.1142	5	5	0	7.125	1	-1	1	1.5424
176	7.1142	5	5	90	7.125	1	1	1	1.3941
177	7.1142	5	5	0	19.375	2	-1	1	1.5744
178	7.1142	5	5	999	19.375	2	1	1	1.395
179	7.1142	5	5	90	13.25	2	-1	1	1.2694
180	7.1142	5	5	999	19.375	1	1	1	1.4026
181	7.1142	5	5	90	25.5	1	-1	1	1.3512
182	7.1142	5	5	999	7.125	1	1	1	1.3283
183	7.1142	5	5	90	7.125	2	1	0	1.8307
184	7.1142	5	5	90	25.5	2	-1	1	1.4996
185	7.1142	5	5	0	7.125	1	1	1	1.5701
186	7.1142	5	5	0	19.375	2	-1	1	1.5297
187	7.1142	5	5	0	7.125	1	1	1	1.605
188	7.1142	5	5	0	1	2	-1	0	2.8096
189	7.1142	5	5	90	7.125	1	1	1	1.6989
190	7.1142	5	5	999	13.25	2	-1	1	1.7629
191	7.1142	5	5	999	1	1	-1	0	2.1239
192	7.1142	5	5	90	25.5	1	-1	1	2.5626
193	7.1142	5	5	90	25.5	1	1	1	2.2984
194	7.1142	5	5	0	1	1	1	0	2.0812
195	7.1142	5	5	90	19.375	2	1	1	1.8155
196	7.1142	5	5	999	1	2	-1	1	1.7972
197	7.1142	5	5	90	19.375	1	1	1	1.5416
198	7.1142	5	5	90	13.25	2	-1	0	3.0974
199	7.1142	5	5	0	13.25	1	-1	0	1.328
200	7.1142	5	5	999	25.5	1	1	1	1.199
201	7.1142	5	5	90	19.375	1	1	1	1.1758
202	7.1142	5	5	0	7.125	2	1	1	1.3045
203	7.1142	5	5	999	1	1	1	1	1.093
204	7.1142	5	5	0	19.375	2	1	1	1.2816
205	7.1142	5	5	0	13.25	1	-1	1	1.1287
206	7.1142	5	5	999	7.125	2	-1	0	2.1763
207	7.1142	5	5	90	1	1	1	1	1.0106
208	7.1142	5	5	999	7.125	2	-1	1	1.1871
209	7.1142	5	5	999	1	2	-1	0	2.0719
210	7.1142	5	5	999	19.375	1	1	1	1.1401
211	7.1142	5	5	90	19.375	2	1	1	1.2816
212	7.1142	5	5	999	13.25	1	-1	1	1.0346
213	7.1142	5	5	90	7.125	1	1	1	0.92825
214	7.1142	5	5	999	25.5	1	1	1	1.1517
215	7.1142	5	5	0	19.375	1	1	1	1.5676
216	7.1142	5	5	999	7.125	1	1	1	1.3928
217	7.1142	5	5	90	19.375	1	-1	1	1.293
218	7.1142	5	5	999	25.5	2	1	1	1.2342
219	7.1142	5	5	999	19.375	2	-1	1	1.2694
220	7.1142	5	5	90	25.5	1	-1	1	1.3256
221	7.1142	5	5	90	25.5	1	1	1	1.2459
222	7.1142	5	5	0	25.5	1	-1	1	1.2104
223	7.1142	5	5	0	13.25	1	-1	1	1.1523
224	7.1142	5	5	90	13.25	2	-1	1	1.1523
225	7.1142	5	5	0	19.375	2	1	1	1.3907
226	7.1142	5	5	999	25.5	1	-1	1	1.0813
227	7.1142	5	5	0	13.25	1	1	1	1.1283
228	7.1142	5	5	90	25.5	2	1	1	1.1753
229	7.1142	5	5	999	19.375	1	1	1	1.1636
230	7.1142	5	5	90	25.5	1	-1	1	0.97541
231	7.1142	5	5	999	25.5	1	1	1	1.0107
232	7.1142	5	5	999	13.25	1	1	1	1.1166
233	7.1142	5	5	0	1	2	1	1	1.6163
234	7.1142	5	5	999	25.5	2	-1	1	1.2222
235	7.1142	5	5	0	25.5	2	-1	1	0.95219
236	7.1142	5	5	999	1	1	1	1	1.1047
237	7.1142	5	5	999	19.375	1	-1	1	1.0577
238	7.1142	5	5	999	19.375	2	-1	1	1.1283
239	7.1142	5	5	999	7.125	1	1	1	1.046
240	7.1142	5	5	0	19.375	2	1	0	0.75186
241	7.1142	5	5	90	13.25	2	1	1	1.6064
242	7.1142	5	5	0	19.375	1	-1	1	1.3164
243	7.1142	5	5	999	1	1	1	1	1.2577
244	7.1142	5	5	0	19.375	1	-1	1	1.553
245	7.1142	5	5	999	1	2	-1	1	2.1463
246	7.1142	5	5	90	1	2	1	0	0.97545
247	7.1142	5	5	0	19.375	2	-1	1	1.2342
248	7.1142	5	5	90	25.5	2	1	1	1.1875
249	7.1142	5	5	0	25.5	1	-1	1	1.1987
250	7.1142	5	5	999	7.125	2	-1	1	1.164
251	7.1142	5	5	999	7.125	1	-1	1	0.99933
252	7.1142	5	5	0	7.125	2	1	1	1.2224
253	7.1142	5	5	90	19.375	2	1	1	1.1753
254	7.1142	5	5	90	25.5	2	-1	1	1.3584
255	7.1142	5	5	0	7.125	2	-1	0	2.1499
256	7.1142	5	5	90	13.25	2	-1	0	2.2376
257	7.1142	5	5	0	13.25	1	-1	1	1.3671
258	7.1142	5	5	999	25.5	1	1	1	1.8599
259	7.1142	5	5	0	13.25	1	-1	1	1.4778
260	7.1142	5	5	0	1	2	1	1	2.3117
261	7.1142	5	5	999	19.375	2	1	1	1.2695
262	7.1142	5	5	90	13.25	1	1	1	1.3283
263	7.1142	5	5	90	1	1	-1	1	1.3776
264	7.1142	5	5	999	19.375	1	1	1	1.0698
265	7.1142	5	5	999	7.125	1	-1	1	1.0106
266	7.1142	5	5	90	7.125	1	-1	1	0.94008
267	7.1142	5	5	90	13.25	1	-1	1	1.0813
268	7.1142	5	5	0	25.5	1	1	0	1.1047
269	7.1142	5	5	999	19.375	2	1	1	1.2694
270	7.1142	5	5	999	19.375	1	-1	1	1.0813
271	7.1142	5	5	90	13.25	2	1	1	1.2695
272	7.1142	5	5	90	1	2	-1	0	1.896
273	7.1142	5	5	90	19.375	2	1	1	1.2341
274	7.1142	5	5	90	25.5	1	1	1	1.1518
275	7.1142	5	5	999	25.5	2	1	1	1.2459
276	7.1142	5	5	90	7.125	1	1	1	1.3298
277	7.1142	5	5	999	13.25	1	1	1	1.2812
278	7.1142	5	5	999	1	2	-1	1	2.6661
279	7.1142	5	5	90	13.25	1	1	1	1.14
280	7.1142	5	5	999	19.375	2	-1	1	1.3047
281	7.1142	5	5	90	13.25	2	-1	1	1.14
282	7.1142	5	5	999	7.125	2	-1	1	1.1871
283	7.1142	5	5	90	7.125	1	1	1	1.1753
284	7.1142	5	5	90	7.125	2	-1	1	1.6642
285	7.1142	5	5	90	25.5	2	1	1	1.2455
286	7.1142	5	5	90	13.25	1	-1	1	1.1404
287	7.1142	5	5	0	13.25	2	1	1	1.3678
288	7.1142	5	5	999	19.375	2	1	1	1.1989
289	7.1142	5	5	0	13.25	1	1	1	1.7699
290	7.1142	5	5	0	7.125	1	-1	1	1.7658
291	7.1142	5	5	999	1	1	-1	0	1.8506
292	7.1142	5	5	999	13.25	2	1	1	1.5335
293	7.1142	5	5	90	19.375	1	1	1	1.1518
294	7.1142	5	5	999	1	2	1	0	2.8571
295	7.1142	5	5	0	13.25	1	-1	1	2.7515
296	7.1142	5	5	999	19.375	1	-1	1	2.0483
297	7.1142	5	5	999	7.125	1	-1	1	1.7429
298	7.1142	5	5	0	19.375	2	-1	1	1.4587
299	7.1142	5	5	0	1	2	-1	0	2.3044
300	7.1142	5	5	90	7.125	2	1	1	2.4076
301	7.1142	5	5	0	1	1	1	0	1.7171
302	7.1142	5	5	90	7.125	2	1	1	1.1052
303	7.1142	5	5	90	1	1	-1	0	1.2224
304	7.1142	5	5	999	25.5	2	-1	1	1.1051
305	7.1142	5	5	999	25.5	1	-1	1	1.1405
306	7.1142	5	5	90	7.125	2	-1	0	1.3052
307	7.1142	5	5	999	13.25	2	-1	1	1.1287
308	7.1142	5	5	0	7.125	1	-1	0	1.4677
309	7.1142	5	5	0	1	2	1	0	2.1769
310	7.1142	5	5	999	25.5	1	-1	1	1.1636
311	7.1142	5	5	0	1	1	1	1	1.55
312	7.1142	5	5	90	1	2	1	0	1.5261
313	7.1142	5	5	90	19.375	1	-1	1	1.1282
314	7.1142	5	5	0	1	2	1	0	1.0106
315	7.1142	5	5	90	1	1	-1	1	1.7208
316	7.1142	5	5	0	19.375	2	1	1	1.7199
317	7.1142	5	5	0	7.125	2	1	1	1.9473
318	7.1142	5	5	0	25.5	2	1	1	1.6189
319	7.1142	5	5	90	13.25	2	1	1	1.5202
320	7.1142	5	5	90	7.125	2	-1	1	1.5636
321	7.1142	5	5	999	25.5	1	-1	1	1.429
322	7.1142	5	5	0	19.375	2	1	1	1.1753
323	7.1142	5	5	999	7.125	1	-1	1	1.1514
324	7.1142	5	5	90	19.375	1	-1	1	1.3996
325	7.1142	5	5	0	1	2	-1	1	1.6038
326	7.1142	5	5	999	7.125	2	-1	1	1.8536
327	7.1142	5	5	0	1	1	-1	0	1.6152
328	7.1142	5	5	90	7.125	1	1	1	1.2812
329	7.1142	5	5	90	1	2	1	0	1.867
330	7.1142	5	5	0	25.5	1	1	1	1.4251
331	7.1142	5	5	0	1	2	1	1	2.0665
332	7.1142	5	5	999	1	2	-1	1	1.5693
333	7.1142	5	5	90	19.375	2	1	1	1.1518
334	7.1142	5	5	0	7.125	1	1	1	1.1405
335	7.1142	5	5	999	13.25	1	-1	1	1.14
336	7.1142	5	5	999	1	1	-1	0	1.8665
337	7.1142	5	5	0	7.125	1	1	1	1.1753
338	7.1142	5	5	90	25.5	2	1	1	1.1405
339	7.1142	5	5	90	25.5	1	1	1	1.0934
340	7.1142	5	5	0	1	1	-1	0	1.3181
341	7.1142	5	5	90	19.375	2	1	1	1.3165
342	7.1142	5	5	0	1	1	1	1	0.99927
343	7.1142	5	5	999	7.125	2	1	1	1.1753
344	7.1142	5	5	999	13.25	2	1	1	2.3513
345	7.1142	5	5	999	7.125	1	1	1	1.1635
346	7.1142	5	5	0	7.125	1	-1	1	1.7811
347	7.1142	5	5	90	19.375	1	1	1	1.5816
348	7.1142	5	5	0	19.375	1	-1	1	1.7539
349	7.1142	5	5	999	13.25	1	-1	1	1.5347
350	7.1142	5	5	999	25.5	2	-1	1	1.2224
351	7.1142	5	5	0	25.5	1	-1	1	1.1754
352	7.1142	5	5	0	7.125	1	-1	1	1.3406
353	7.1142	5	5	0	7.125	1	-1	1	1.0695
354	7.1142	5	5	999	13.25	2	1	1	1.2338
355	7.1142	5	5	999	13.25	2	1	1	1.14
356	7.1142	5	5	90	1	2	1	1	1.1522
357	7.1142	5	5	0	19.375	1	1	1	1.1759
358	7.1142	5	5	90	1	1	-1	1	0.964
359	7.1142	5	5	999	13.25	1	1	1	1.1754
360	7.1142	5	5	90	1	2	1	1	2.1692
361	7.1142	5	5	0	13.25	1	-1	0	3.2813
362	7.1142	5	5	90	19.375	2	-1	1	1.5481
363	7.1142	5	5	90	25.5	2	-1	1	1.093
364	7.1142	5	5	0	19.375	1	-1	1	1.1518
365	7.1142	5	5	0	25.5	2	-1	1	1.1288
366	7.1142	5	5	0	19.375	1	1	1	1.1282
367	7.1142	5	5	90	13.25	2	1	1	1.3045
368	7.1142	5	5	999	1	2	1	1	2.0969
369	7.1142	5	5	0	7.125	1	1	1	1.1283
370	7.1142	5	5	0	25.5	1	1	1	1.1989
371	7.1142	5	5	0	25.5	1	1	1	1.1282
372	7.1142	5	5	0	25.5	1	-1	1	1.1518
373	7.1142	5	5	999	1	2	1	0	1.8922
374	7.1142	5	5	0	13.25	2	1	1	1.1753
375	7.1142	5	5	999	7.125	1	-1	1	1.2812
376	7.1142	5	5	90	7.125	2	-1	1	1.1163
377	7.1142	5	5	999	13.25	1	1	1	1.0342
378	7.1142	5	5	90	19.375	1	-1	1	0.84603
379	7.1142	5	5	999	19.375	2	1	1	0.9753
380	7.1142	5	5	999	19.375	2	1	1	1.1635
381	7.1142	5	5	999	25.5	1	1	1	1.0346
382	7.1142	5	5	0	7.125	2	1	1	0.86956
383	7.1142	5	5	90	1	1	-1	0	1.9237
384	7.1142	5	5	999	13.25	2	1	0	0.86952
385	7.1142	5	5	999	7.125	2	1	1	1.093
386	7.1142	5	5	90	1	2	1	0	1.9068
387	7.1142	5	5	0	1	2	-1	0	1.0224
388	7.1142	5	5	999	25.5	1	-1	1	1.14
389	7.1142	5	5	90	25.5	1	-1	1	1.0107
390	7.1142	5	5	999	25.5	1	1	1	1.0224
391	7.1142	5	5	90	1	1	1	1	1.9578
392	7.1142	5	5	999	19.375	1	1	1	1.0107
393	7.1142	5	5	999	1	2	-1	1	1.5445
394	7.1142	5	5	90	19.375	1	1	1	1.1635
395	7.1142	5	5	90	19.375	2	1	1	1.2459
396	7.1142	5	5	0	1	1	1	1	0.75174
397	7.1142	5	5	999	1	2	1	0	1.5993
398	7.1142	5	5	90	1	2	-1	0	1.352
399	7.1142	5	5	90	1	2	-1	0	1.9518
400	7.1142	5	5	90	25.5	1	-1	1	2.1035
401	7.1142	5	5	0	1	2	1	0	1.1753
402	7.1142	5	5	0	1	1	-1	0	1.5822
403	7.1142	5	5	90	19.375	2	-1	0	1.293
404	7.1142	5	5	0	7.125	1	1	0	1.2463
405	7.1142	5	5	0	13.25	2	-1	0	0.78701
406	7.1142	5	5	90	1	2	-1	0	1.2695
407	7.1142	5	5	90	25.5	1	-1	1	1.2459
408	7.1142	5	5	90	7.125	2	1	1	1.2812
409	7.1142	5	5	999	25.5	2	-1	1	1.1404
410	7.1142	5	5	999	7.125	2	1	1	1.4904
411	7.1142	5	5	999	13.25	1	-1	1	1.2812
412	7.1142	5	5	0	25.5	2	-1	1	1.3531
413	7.1142	5	5	90	1	2	1	0	2.6169
414	7.1142	5	5	90	7.125	2	1	0	2.5028
415	7.1142	5	5	999	1	1	1	1	1.8547
416	7.1142	5	5	0	13.25	2	-1	0	1.5004
417	7.1142	5	5	90	7.125	2	-1	1	1.1401
418	7.1142	5	5	999	25.5	2	-1	1	1.1636
419	7.1142	5	5	0	7.125	1	-1	0	1.6395
420	7.1142	5	5	999	25.5	2	-1	1	1.3048
421	7.1142	5	5	0	1	2	1	0	1.9487
422	7.1142	5	5	0	13.25	1	1	1	1.8923
423	7.1142	5	5	0	13.25	2	1	0	1.5188
424	7.1142	5	5	999	7.125	1	-1	1	1.6629
425	7.1142	5	5	0	13.25	1	-1	1	1.1048
426	7.1142	5	5	999	19.375	2	-1	1	1.3964
427	7.1142	5	5	999	25.5	2	-1	1	1.2812
428	7.1142	5	5	999	25.5	1	-1	1	0.96358
429	7.1142	5	5	90	7.125	1	1	1	1.14
430	7.1142	5	5	999	1	2	1	0	1.542
431	7.1142	5	5	90	13.25	1	-1	1	0.99889
432	7.1142	5	5	999	19.375	2	-1	1	1.0695
433	7.1142	5	5	90	19.375	2	1	1	1.4336
434	7.1142	5	5	999	19.375	2	-1	1	0.64593
435	7.1142	5	5	90	1	1	-1	1	1.1636
436	7.1142	5	5	999	7.125	2	1	1	0.97537
437	7.1142	5	5	0	7.125	2	-1	1	0.91658
438	7.1142	5	5	90	25.5	2	1	1	0.96364
439	7.1142	5	5	0	25.5	1	1	1	1.1047
440	7.1142	5	5	90	25.5	1	-1	1	1.1283
441	7.1142	5	5	0	19.375	2	1	1	1.1282
442	7.1142	5	5	90	13.25	2	1	1	1.0812
443	7.1142	5	5	999	19.375	1	-1	1	1.1518
444	7.1142	5	5	90	13.25	2	1	0	1.2812
445	7.1142	5	5	999	13.25	2	-1	1	1.117
446	7.1142	5	5	90	1	1	1	0	1.5057
447	7.1142	5	5	999	25.5	2	-1	1	1.3378
448	7.1142	5	5	0	25.5	2	-1	1	1.1636
449	7.1142	5	5	0	1	1	-1	0	1.5209
450	7.1142	5	5	90	1	2	1	0	1.1753
451	7.1142	5	5	0	13.25	2	1	1	1.2577
452	7.1142	5	5	999	1	1	1	0	2.1545
453	7.1142	5	5	999	1	2	-1	0	1.8318
454	7.1142	5	5	0	19.375	1	1	1	2.3732
455	7.1142	5	5	90	13.25	1	1	1	1.6538
456	7.1142	5	5	90	1	2	-1	0	1.4957
457	7.1142	5	5	0	19.375	1	1	1	1.1988
458	7.1142	5	5	0	1	1	1	0	2.6391
459	7.1142	5	5	0	1	2	-1	0	2.6409
460	7.1142	5	5	999	19.375	2	-1	1	1.2106
461	7.1142	5	5	0	1	2	1	0	1.7893
462	7.1142	5	5	999	13.25	1	1	1	1.1636
463	7.1142	5	5	0	7.125	2	1	1	1.2223
464	7.1142	5	5	999	13.25	2	1	1	1.1047
465	7.1142	5	5	0	13.25	2	-1	1	1.1405
466	7.1142	5	5	90	13.25	1	1	1	1.1052
467	7.1142	5	5	90	7.125	2	1	1	1.2816
468	7.1142	5	5	0	19.375	2	1	1	1.2105
469	7.1142	5	5	90	1	1	1	0	1.6965
470	7.1142	5	5	999	19.375	2	1	1	0.96363
471	7.1142	5	5	999	1	2	-1	0	1.6655
472	7.1142	5	5	999	25.5	1	-1	1	1.1636
473	7.1142	5	5	90	7.125	1	1	1	1.1283
474	7.1142	5	5	0	1	2	1	0	1.535
475	7.1142	5	5	0	1	2	-1	0	1.6984
476	7.1142	5	5	999	1	2	1	0	2.2659
477	7.1142	5	5	90	25.5	2	-1	1	1.2463
478	7.1142	5	5	90	13.25	2	1	0	1.3615
479	7.1142	5	5	0	25.5	2	1	1	1.4287
480	7.1142	5	5	0	13.25	2	-1	1	1.8063
481	7.1142	5	5	90	25.5	2	1	1	1.3278
482	7.1142	5	5	0	13.25	1	1	1	0.98708
483	7.1142	5	5	999	19.375	2	-1	1	1.2341
484	7.1142	5	5	999	25.5	1	-1	1	0.93998
485	7.1142	5	5	0	19.375	1	-1	1	1.0107
486	7.1142	5	5	999	13.25	1	-1	1	0.99896
487	7.1142	5	5	0	7.125	1	1	0	1.5074
488	7.1142	5	5	0	19.375	1	1	1	1.1051
489	7.1142	5	5	999	7.125	2	-1	1	0.92833
490	7.1142	5	5	90	13.25	1	1	1	1.1636
491	7.1142	5	5	0	13.25	2	1	0	1.7307
492	7.1142	5	5	0	25.5	2	-1	1	1.4337
493	7.1142	5	5	0	13.25	1	1	1	1.4353
494	7.1142	5	5	90	13.25	1	1	1	1.3525
495	7.1142	5	5	999	7.125	2	-1	0	1.5612
496	7.1142	5	5	0	13.25	2	-1	1	1.4977
497	7.1142	5	5	999	25.5	2	1	1	1.3811
498	7.1142	5	5	0	7.125	2	1	1	1.1636
499	7.1142	5	5	90	13.25	2	1	0	1.3047
500	7.1142	5	5	999	13.25	1	1	1	1.1989
501	7.1142	5	5	999	25.5	2	1	1	1.3555
502	7.1142	5	5	999	1	1	-1	0	1.6048
503	7.1142	5	5	90	19.375	1	1	1	1.2106
504	7.1142	5	5	999	1	1	1	1	1.5803
505	7.1142	5	5	0	25.5	2	-1	0	1.1757
506	7.1142	5	5	999	19.375	1	-1	1	1.3331
507	7.1142	5	5	999	25.5	1	-1	1	0.94007
508	7.1142	5	5	90	1	1	1	0	1.1283
509	7.1142	5	5	90	7.125	1	1	0	3.9884
510	7.1142	5	5	90	1	1	-1	0	0.9872
511	7.1142	5	5	90	1	1	1	0	1.5847
512	7.1142	5	5	0	7.125	2	-1	1	1.5692
513	7.1142	5	5	0	25.5	1	-1	1	1.2812
514	7.1142	5	5	90	13.25	1	1	1	0.98695
515	7.1142	5	5	0	19.375	2	-1	1	1.1636
516	7.1142	5	5	0	25.5	1	-1	1	1.1047
517	7.1142	5	5	0	25.5	1	1	1	1.6295
518	7.1142	5	5	90	7.125	2	1	0	1.4109
519	7.1142	5	5	0	25.5	1	-1	1	0.97539
520	7.1142	5	5	90	19.375	1	1	1	1.2341
521	7.1142	5	5	0	19.375	2	1	1	1.3303
522	7.1142	5	5	90	13.25	2	-1	1	1.365
523	7.1142	5	5	999	25.5	2	-1	1	1.7538
524	7.1142	5	5	999	7.125	1	-1	0	1.375
525	7.1142	5	5	90	19.375	2	1	0	1.9716
526	7.1142	5	5	0	19.375	2	-1	1	1.1048
527	7.1142	5	5	0	7.125	2	-1	1	0.99921
528	7.1142	5	5	999	25.5	2	1	1	1.3641
529	7.1142	5	5	999	7.125	2	-1	1	1.7931
530	7.1142	5	5	0	25.5	1	-1	1	1.0224
531	7.1142	5	5	90	25.5	1	-1	1	0.94018
532	7.1142	5	5	0	25.5	1	1	1	1.0342
533	7.1142	5	5	90	13.25	1	1	0	0.94009
534	7.1142	5	5	0	25.5	2	-1	0	0.7754
535	7.1142	5	5	999	13.25	1	-1	1	1.0224
536	7.1142	5	5	999	13.25	2	-1	1	1.0341
537	7.1142	5	5	999	19.375	1	-1	1	0.91659
538	7.1142	5	5	90	13.25	2	1	0	1.5171
539	7.1142	5	5	90	19.375	1	-1	1	1.1875
540	7.1142	5	5	0	1	1	1	0	2.2281
541	7.1142	5	5	999	13.25	2	1	1	1.3784
542	7.1142	5	5	90	25.5	2	1	1	1.1052
543	7.1142	5	5	0	13.25	2	1	0	2.4569
544	7.1142	5	5	0	25.5	2	1	1	1.1401
545	7.1142	5	5	0	13.25	1	-1	1	1.4467
546	7.1142	5	5	0	13.25	2	1	0	1.36
547	7.1142	5	5	90	1	2	1	1	1.4598
548	7.1142	5	5	90	13.25	1	1	1	1.5337
549	7.1142	5	5	90	7.125	2	-1	0	2.1524
550	7.1142	5	5	999	7.125	2	1	1	1.4652
551	7.1142	5	5	999	7.125	1	-1	0	1.9884
552	7.1142	5	5	999	13.25	2	1	1	1.3047
553	7.1142	5	5	90	19.375	1	1	1	1.1052
554	7.1142	5	5	0	19.375	1	-1	0	1.4076
555	7.1142	5	5	999	19.375	1	-1	1	0.98711
556	7.1142	5	5	90	25.5	2	1	1	1.2458
557	7.1142	5	5	0	7.125	2	-1	0	1.9961
558	7.1142	5	5	0	1	1	-1	1	1.817
559	7.1142	5	5	999	19.375	1	-1	1	1.1757
560	7.1142	5	5	0	25.5	2	1	1	1.4665
561	7.1142	5	5	999	25.5	2	-1	1	1.3256
562	7.1142	5	5	90	1	2	1	0	1.14
563	7.1142	5	5	90	1	2	-1	0	1.0578
564	7.1142	5	5	0	1	1	1	1	1.1871
565	7.1142	5	5	90	1	1	-1	0	1.2106
566	7.1142	5	5	999	7.125	2	-1	1	1.2224
567	7.1142	5	5	999	1	1	1	0	1.3282
568	7.1142	5	5	0	19.375	1	1	1	1.1404
569	7.1142	5	5	90	1	1	1	0	1.2224
570	7.1142	5	5	0	7.125	2	1	0	1.1399
571	7.1142	5	5	0	19.375	2	-1	0	1.3539
572	7.1142	5	5	999	25.5	1	-1	1	1.0576
573	7.1142	5	5	0	25.5	1	-1	1	1.2223
574	7.1142	5	5	999	13.25	1	-1	1	0.98754
575	7.1142	5	5	999	13.25	2	-1	0	1.0459
576	7.1142	5	5	0	25.5	2	-1	1	1.2694
577	7.1142	5	5	90	25.5	2	-1	1	0.95186
578	7.1142	5	5	90	1	1	1	0	1.0812
579	7.1142	5	5	0	13.25	1	1	0	1.1752
580	7.1142	5	5	0	13.25	2	-1	1	0.86947
581	7.1142	5	5	90	25.5	2	-1	1	0.92824
582	7.1142	5	5	0	7.125	2	-1	1	3.2231
583	7.1142	5	5	90	25.5	1	-1	1	1.8366
584	7.1142	5	5	0	13.25	1	1	1	1.3047
585	7.1142	5	5	999	7.125	1	1	1	1.4305
586	7.1142	5	5	90	13.25	1	1	1	1.0107
587	7.1142	5	5	90	19.375	2	-1	1	1.1635
588	7.1142	5	5	90	7.125	2	1	0	1.3961
589	7.1142	5	5	0	1	1	1	0	1.3165
590	7.1142	5	5	999	25.5	1	-1	1	1.0224
591	7.1142	5	5	999	13.25	2	1	1	2.0951
592	7.1142	5	5	999	13.25	2	-1	1	1.3165
593	7.1142	5	5	0	7.125	2	1	0	0.83411
594	7.1142	5	5	999	19.375	2	1	1	1.3689
595	7.1142	5	5	0	19.375	1	1	1	1.2578
596	7.1142	5	5	90	19.375	2	-1	1	1.2464
597	7.1142	5	5	0	25.5	2	-1	1	1.0346
598	7.1142	5	5	90	7.125	2	-1	1	2.1772
599	7.1142	5	5	90	1	1	1	1	1.3283
600	7.1142	5	5	999	13.25	1	-1	1	1.0105
