# Supplementary material for: Temporal Integration of Motion Streaks in Migraine
Source: Vision (Basel). 2018 Jul 13;2(3):27. doi: 10.3390/vision2030027 (PMC6836222; doi:10.3390/vision2030027)
Supplement: Supplementary file 1 [file vision-02-00027-s001.zip › supplementary information/resultsmark2/resultsObs15/allResponsesObs15.txt]

1	7.1142	5	5	0	13.25	2	1	0	3.2874
2	7.1142	5	5	90	7.125	2	-1	0	4.1005
3	7.1142	5	5	999	19.375	1	-1	1	1.7203
4	7.1142	5	5	999	13.25	1	1	0	2.2328
5	7.1142	5	5	0	13.25	1	-1	1	2.4382
6	7.1142	5	5	999	25.5	2	-1	1	4.6529
7	7.1142	5	5	90	13.25	2	-1	0	2.6871
8	7.1142	5	5	90	13.25	2	-1	1	1.8096
9	7.1142	5	5	90	13.25	2	-1	0	3.2027
10	7.1142	5	5	0	7.125	2	-1	0	2.1716
11	7.1142	5	5	90	7.125	2	1	1	1.9679
12	7.1142	5	5	999	13.25	2	1	1	1.9408
13	7.1142	5	5	999	25.5	1	-1	1	2.3172
14	7.1142	5	5	999	1	2	1	1	2.1014
15	7.1142	5	5	90	19.375	2	1	0	2.1203
16	7.1142	5	5	999	7.125	1	-1	0	1.929
17	7.1142	5	5	0	7.125	2	-1	1	2.9239
18	7.1142	5	5	90	25.5	2	1	1	2.2471
19	7.1142	5	5	90	7.125	2	1	1	4.4241
20	7.1142	5	5	0	19.375	2	1	1	2.1057
21	7.1142	5	5	0	1	2	1	0	2.7567
22	7.1142	5	5	0	1	2	-1	0	2.4045
23	7.1142	5	5	90	25.5	2	1	1	1.8814
24	7.1142	5	5	90	25.5	1	-1	0	1.9154
25	7.1142	5	5	999	25.5	2	-1	1	1.9357
26	7.1142	5	5	90	1	1	-1	0	2.6948
27	7.1142	5	5	999	7.125	2	1	1	1.8466
28	7.1142	5	5	0	1	1	1	1	2.0439
29	7.1142	5	5	90	19.375	1	-1	1	1.7777
30	7.1142	5	5	0	7.125	2	-1	0	2.494
31	7.1142	5	5	90	1	1	1	0	2.2127
32	7.1142	5	5	90	1	1	1	1	1.7338
33	7.1142	5	5	90	7.125	1	-1	0	2.1529
34	7.1142	5	5	0	25.5	2	1	1	1.4884
35	7.1142	5	5	999	25.5	2	1	1	2.3877
36	7.1142	5	5	0	25.5	2	1	1	2.2086
37	7.1142	5	5	0	13.25	2	-1	0	2.2018
38	7.1142	5	5	0	25.5	1	-1	1	1.9586
39	7.1142	5	5	90	25.5	2	1	0	2.5742
40	7.1142	5	5	90	25.5	2	-1	1	1.8305
41	7.1142	5	5	90	25.5	1	1	1	2.0795
42	7.1142	5	5	90	1	1	1	0	2.1779
43	7.1142	5	5	999	13.25	2	-1	1	1.8595
44	7.1142	5	5	999	25.5	1	1	1	1.8346
45	7.1142	5	5	90	19.375	2	-1	0	2.3279
46	7.1142	5	5	90	25.5	2	-1	1	1.9954
47	7.1142	5	5	0	1	1	-1	1	2.4726
48	7.1142	5	5	90	19.375	1	-1	0	2.1821
49	7.1142	5	5	999	19.375	1	-1	1	2.0438
50	7.1142	5	5	999	13.25	1	-1	1	1.6544
51	7.1142	5	5	999	25.5	2	-1	1	1.7489
52	7.1142	5	5	0	25.5	1	1	1	1.8087
53	7.1142	5	5	90	19.375	1	1	1	1.7693
54	7.1142	5	5	90	13.25	1	1	1	1.9251
55	7.1142	5	5	0	1	1	-1	0	2.0843
56	7.1142	5	5	0	13.25	1	-1	1	2.0345
57	7.1142	5	5	0	13.25	2	-1	1	1.9001
58	7.1142	5	5	90	7.125	1	-1	1	1.7025
59	7.1142	5	5	90	25.5	2	1	1	2.9773
60	7.1142	5	5	0	7.125	1	-1	1	1.9015
61	7.1142	5	5	0	25.5	2	1	1	1.896
62	7.1142	5	5	90	1	2	-1	0	1.9901
63	7.1142	5	5	0	7.125	2	-1	0	2.0585
64	7.1142	5	5	90	13.25	1	-1	1	1.7207
65	7.1142	5	5	0	1	1	1	0	3.6958
66	7.1142	5	5	999	1	1	-1	0	1.8959
67	7.1142	5	5	999	1	2	1	0	2.084
68	7.1142	5	5	999	1	1	1	0	2.4433
69	7.1142	5	5	90	13.25	1	-1	0	1.8412
70	7.1142	5	5	90	25.5	2	1	0	2.1505
71	7.1142	5	5	0	19.375	2	1	1	1.8743
72	7.1142	5	5	0	7.125	1	-1	0	2.2443
73	7.1142	5	5	90	25.5	1	-1	1	2.1339
74	7.1142	5	5	90	25.5	1	-1	1	2.0328
75	7.1142	5	5	999	1	2	-1	1	2.2113
76	7.1142	5	5	0	19.375	2	-1	1	1.8358
77	7.1142	5	5	90	7.125	2	-1	0	1.8971
78	7.1142	5	5	999	13.25	1	1	1	2.541
79	7.1142	5	5	999	19.375	2	1	1	1.9977
80	7.1142	5	5	999	25.5	2	-1	1	1.6354
81	7.1142	5	5	0	19.375	1	1	0	1.8524
82	7.1142	5	5	90	25.5	2	1	1	1.8548
83	7.1142	5	5	90	19.375	2	1	1	1.9002
84	7.1142	5	5	90	13.25	1	1	1	1.823
85	7.1142	5	5	999	7.125	1	1	1	1.9487
86	7.1142	5	5	999	7.125	1	1	1	1.7774
87	7.1142	5	5	999	1	1	-1	0	2.4952
88	7.1142	5	5	0	7.125	2	1	0	1.9137
89	7.1142	5	5	90	19.375	1	1	1	1.7449
90	7.1142	5	5	90	13.25	2	-1	0	1.728
91	7.1142	5	5	999	25.5	2	-1	1	2.0965
92	7.1142	5	5	0	19.375	1	-1	1	1.8115
93	7.1142	5	5	0	13.25	2	1	1	2.0727
94	7.1142	5	5	90	13.25	2	1	1	2.351
95	7.1142	5	5	90	13.25	2	-1	0	2.219
96	7.1142	5	5	999	7.125	2	-1	1	1.8331
97	7.1142	5	5	999	13.25	2	-1	1	1.7555
98	7.1142	5	5	90	19.375	1	1	1	1.8314
99	7.1142	5	5	0	25.5	1	1	0	1.8207
100	7.1142	5	5	0	19.375	2	1	0	1.6255
101	7.1142	5	5	999	1	1	1	0	2.0797
102	7.1142	5	5	999	19.375	1	-1	1	1.7512
103	7.1142	5	5	90	1	2	-1	0	1.8228
104	7.1142	5	5	0	13.25	1	-1	1	1.8921
105	7.1142	5	5	999	25.5	2	1	1	1.9439
106	7.1142	5	5	0	25.5	1	1	1	2.1435
107	7.1142	5	5	999	13.25	2	-1	1	1.6524
108	7.1142	5	5	90	1	2	-1	1	2.5343
109	7.1142	5	5	999	7.125	1	-1	0	2.127
110	7.1142	5	5	999	1	2	1	0	1.9233
111	7.1142	5	5	0	1	2	1	0	2.0543
112	7.1142	5	5	0	19.375	1	-1	1	1.9518
113	7.1142	5	5	999	25.5	1	-1	1	1.9528
114	7.1142	5	5	999	7.125	1	-1	1	1.8498
115	7.1142	5	5	90	7.125	1	-1	1	1.679
116	7.1142	5	5	90	25.5	1	-1	1	1.9087
117	7.1142	5	5	90	13.25	2	-1	1	2.3875
118	7.1142	5	5	90	19.375	2	-1	1	2.0644
119	7.1142	5	5	0	13.25	2	-1	1	1.6782
120	7.1142	5	5	0	25.5	1	1	1	1.8081
121	7.1142	5	5	999	1	1	1	1	1.9263
122	7.1142	5	5	999	7.125	2	1	0	1.8586
123	7.1142	5	5	90	7.125	2	1	1	2.4163
124	7.1142	5	5	999	1	1	1	0	1.9864
125	7.1142	5	5	90	19.375	2	-1	0	2.1186
126	7.1142	5	5	0	1	2	-1	1	2.0138
127	7.1142	5	5	0	25.5	1	-1	1	1.7909
128	7.1142	5	5	90	19.375	1	-1	1	1.8912
129	7.1142	5	5	90	1	1	-1	0	2.1016
130	7.1142	5	5	90	25.5	1	1	1	1.8599
131	7.1142	5	5	0	7.125	2	1	0	2.1908
132	7.1142	5	5	0	25.5	2	-1	1	2.3476
133	7.1142	5	5	999	25.5	1	1	0	7.1404
134	7.1142	5	5	90	1	2	-1	1	2.0851
135	7.1142	5	5	0	25.5	2	-1	0	1.9921
136	7.1142	5	5	0	19.375	2	-1	1	1.7969
137	7.1142	5	5	0	13.25	1	1	1	1.8016
138	7.1142	5	5	0	13.25	1	1	0	2.8623
139	7.1142	5	5	999	7.125	1	1	1	2.1172
140	7.1142	5	5	90	1	2	-1	0	2.7202
141	7.1142	5	5	999	25.5	1	-1	1	1.8484
142	7.1142	5	5	0	13.25	2	-1	1	1.8062
143	7.1142	5	5	999	25.5	1	1	1	1.7282
144	7.1142	5	5	999	13.25	2	-1	1	1.6877
145	7.1142	5	5	0	7.125	1	-1	1	2.4699
146	7.1142	5	5	0	7.125	1	-1	1	1.7759
147	7.1142	5	5	999	13.25	2	1	1	1.9257
148	7.1142	5	5	999	13.25	2	1	1	1.7582
149	7.1142	5	5	90	7.125	2	1	1	1.6538
150	7.1142	5	5	999	13.25	2	1	1	1.6124
151	7.1142	5	5	90	7.125	2	1	1	1.9212
152	7.1142	5	5	90	13.25	2	-1	0	1.7758
153	7.1142	5	5	999	1	2	-1	0	1.8295
154	7.1142	5	5	0	19.375	1	-1	1	1.7312
155	7.1142	5	5	0	19.375	2	-1	1	1.8103
156	7.1142	5	5	90	7.125	2	-1	1	1.8509
157	7.1142	5	5	999	13.25	1	-1	1	1.8419
158	7.1142	5	5	0	7.125	2	-1	1	1.892
159	7.1142	5	5	999	19.375	1	-1	1	1.7914
160	7.1142	5	5	90	1	2	1	0	1.8719
161	7.1142	5	5	999	13.25	2	-1	1	1.7835
162	7.1142	5	5	90	25.5	2	1	1	2.6635
163	7.1142	5	5	90	1	2	-1	0	1.8978
164	7.1142	5	5	0	19.375	1	-1	0	2.0563
165	7.1142	5	5	0	25.5	1	-1	1	2.0461
166	7.1142	5	5	0	13.25	2	1	1	1.8876
167	7.1142	5	5	90	7.125	1	1	0	2.0266
168	7.1142	5	5	999	13.25	1	1	1	1.9246
169	7.1142	5	5	999	19.375	1	1	1	1.6206
170	7.1142	5	5	0	19.375	2	-1	1	1.9774
171	7.1142	5	5	0	7.125	1	1	0	1.7337
172	7.1142	5	5	90	1	1	-1	0	2.1648
173	7.1142	5	5	90	7.125	1	-1	1	1.5966
174	7.1142	5	5	999	19.375	2	-1	1	1.9183
175	7.1142	5	5	0	25.5	1	1	1	1.8456
176	7.1142	5	5	90	19.375	2	1	1	2.7788
177	7.1142	5	5	90	7.125	2	1	0	2.4393
178	7.1142	5	5	0	19.375	2	1	1	2.1886
179	7.1142	5	5	999	25.5	1	1	1	1.5903
180	7.1142	5	5	90	25.5	1	-1	1	2.0108
181	7.1142	5	5	0	19.375	1	-1	1	1.5151
182	7.1142	5	5	0	25.5	2	1	1	3.0976
183	7.1142	5	5	999	19.375	1	-1	1	1.3043
184	7.1142	5	5	0	1	1	-1	0	2.6122
185	7.1142	5	5	90	25.5	2	-1	0	2.2248
186	7.1142	5	5	90	19.375	1	-1	1	1.9336
187	7.1142	5	5	999	7.125	2	-1	0	2.4463
188	7.1142	5	5	90	25.5	2	-1	1	1.9764
189	7.1142	5	5	0	25.5	2	1	0	2.0208
190	7.1142	5	5	0	19.375	1	1	1	2.0378
191	7.1142	5	5	999	19.375	1	1	1	2.0642
192	7.1142	5	5	0	1	2	-1	1	2.2144
193	7.1142	5	5	0	1	2	-1	0	2.3158
194	7.1142	5	5	90	19.375	1	-1	0	2.7626
195	7.1142	5	5	90	7.125	2	1	1	2.2147
196	7.1142	5	5	90	1	1	-1	0	1.9235
197	7.1142	5	5	0	13.25	1	1	0	1.9584
198	7.1142	5	5	999	25.5	1	1	1	1.7354
199	7.1142	5	5	0	13.25	1	1	0	2.0987
200	7.1142	5	5	0	1	2	1	0	2.5652
201	7.1142	5	5	0	1	2	-1	0	2.0012
202	7.1142	5	5	999	19.375	1	1	1	2.2516
203	7.1142	5	5	90	25.5	1	1	1	1.8852
204	7.1142	5	5	999	25.5	1	1	1	1.6043
205	7.1142	5	5	0	1	2	1	0	2.2495
206	7.1142	5	5	90	25.5	2	1	0	1.9792
207	7.1142	5	5	0	19.375	2	-1	0	1.8795
208	7.1142	5	5	90	19.375	2	-1	0	1.8138
209	7.1142	5	5	90	25.5	2	1	1	3.171
210	7.1142	5	5	999	13.25	1	1	1	1.7845
211	7.1142	5	5	999	19.375	2	1	1	2.0575
212	7.1142	5	5	90	7.125	1	1	0	2.5352
213	7.1142	5	5	0	13.25	2	1	1	1.8785
214	7.1142	5	5	90	25.5	1	1	1	1.7684
215	7.1142	5	5	999	1	2	1	0	2.8655
216	7.1142	5	5	999	7.125	2	-1	1	1.8497
217	7.1142	5	5	90	13.25	2	-1	0	1.807
218	7.1142	5	5	90	19.375	2	1	1	1.8239
219	7.1142	5	5	0	7.125	1	-1	1	1.7813
220	7.1142	5	5	999	13.25	1	-1	1	1.6147
221	7.1142	5	5	0	19.375	2	1	0	2.0359
222	7.1142	5	5	999	7.125	1	-1	1	1.5871
223	7.1142	5	5	999	13.25	2	-1	1	2.0211
224	7.1142	5	5	0	13.25	2	-1	1	1.8384
225	7.1142	5	5	999	7.125	1	-1	1	1.9133
226	7.1142	5	5	0	19.375	1	-1	1	1.9685
227	7.1142	5	5	0	7.125	2	1	0	2.2609
228	7.1142	5	5	0	13.25	1	-1	1	1.987
229	7.1142	5	5	0	25.5	2	-1	1	1.8956
230	7.1142	5	5	0	1	1	-1	1	2.122
231	7.1142	5	5	999	7.125	1	-1	0	2.1263
232	7.1142	5	5	90	1	2	1	0	2.4498
233	7.1142	5	5	90	7.125	2	-1	1	1.6678
234	7.1142	5	5	999	1	2	1	0	1.8673
235	7.1142	5	5	999	1	1	-1	0	1.7224
236	7.1142	5	5	999	1	1	-1	1	2.0307
237	7.1142	5	5	999	25.5	1	-1	1	1.5819
238	7.1142	5	5	90	13.25	1	-1	1	1.6468
239	7.1142	5	5	90	19.375	1	1	1	1.5923
240	7.1142	5	5	0	1	1	1	0	1.8089
241	7.1142	5	5	90	19.375	1	1	1	1.3165
242	7.1142	5	5	999	7.125	1	1	1	2.1172
243	7.1142	5	5	0	13.25	2	-1	1	1.8603
244	7.1142	5	5	0	13.25	1	-1	0	1.8821
245	7.1142	5	5	999	1	1	1	0	1.8779
246	7.1142	5	5	0	1	1	-1	1	1.9684
247	7.1142	5	5	999	7.125	2	1	0	1.7054
248	7.1142	5	5	999	7.125	2	-1	0	1.6772
249	7.1142	5	5	90	13.25	1	1	1	1.7713
250	7.1142	5	5	999	1	2	-1	0	1.9568
251	7.1142	5	5	90	7.125	2	-1	1	1.9644
252	7.1142	5	5	999	13.25	2	1	1	1.9381
253	7.1142	5	5	0	1	2	-1	0	2.1133
254	7.1142	5	5	999	25.5	1	1	1	1.9257
255	7.1142	5	5	999	25.5	1	1	1	1.7902
256	7.1142	5	5	999	1	1	-1	0	2.2918
257	7.1142	5	5	90	1	2	-1	1	2.0107
258	7.1142	5	5	0	1	1	1	1	2.0074
259	7.1142	5	5	90	7.125	2	-1	0	1.7167
260	7.1142	5	5	0	19.375	1	-1	1	1.8279
261	7.1142	5	5	999	19.375	1	-1	1	1.5662
262	7.1142	5	5	999	7.125	2	1	0	1.7593
263	7.1142	5	5	999	19.375	1	1	1	1.7245
264	7.1142	5	5	999	25.5	2	-1	1	1.6844
265	7.1142	5	5	0	25.5	2	1	1	1.6144
266	7.1142	5	5	90	19.375	1	-1	1	1.5231
267	7.1142	5	5	999	25.5	1	-1	1	1.5471
268	7.1142	5	5	999	13.25	1	-1	1	2.0446
269	7.1142	5	5	90	25.5	1	1	1	1.686
270	7.1142	5	5	0	1	2	1	0	2.0527
271	7.1142	5	5	90	13.25	1	-1	1	1.8383
272	7.1142	5	5	999	13.25	1	1	1	1.6928
273	7.1142	5	5	90	25.5	1	-1	1	1.5593
274	7.1142	5	5	90	1	2	1	0	2.0633
275	7.1142	5	5	0	13.25	1	1	1	1.8097
276	7.1142	5	5	90	19.375	2	1	0	1.6268
277	7.1142	5	5	90	13.25	1	1	1	1.912
278	7.1142	5	5	90	1	1	1	1	1.8514
279	7.1142	5	5	0	1	1	-1	1	1.957
280	7.1142	5	5	90	25.5	2	-1	0	2.5405
281	7.1142	5	5	90	7.125	2	1	0	1.9285
282	7.1142	5	5	0	19.375	1	-1	1	2.8557
283	7.1142	5	5	999	25.5	1	-1	1	2.3275
284	7.1142	5	5	999	13.25	2	1	1	1.9484
285	7.1142	5	5	90	19.375	1	-1	1	2.02
286	7.1142	5	5	999	19.375	2	1	1	1.8503
287	7.1142	5	5	90	7.125	2	-1	0	2.872
288	7.1142	5	5	999	7.125	2	1	1	1.8238
289	7.1142	5	5	90	1	1	-1	0	1.789
290	7.1142	5	5	999	19.375	1	1	1	0.98712
291	7.1142	5	5	0	13.25	2	1	0	2.1465
292	7.1142	5	5	90	25.5	2	-1	1	1.71
293	7.1142	5	5	90	1	1	-1	0	1.9972
294	7.1142	5	5	999	19.375	2	-1	1	1.2577
295	7.1142	5	5	999	19.375	1	1	1	1.246
296	7.1142	5	5	0	13.25	1	1	1	1.8395
297	7.1142	5	5	90	13.25	2	1	1	4.1972
298	7.1142	5	5	999	1	2	1	0	1.7837
299	7.1142	5	5	0	25.5	1	1	1	1.8563
300	7.1142	5	5	90	1	1	1	0	1.8217
301	7.1142	5	5	90	13.25	2	-1	0	1.9308
302	7.1142	5	5	90	1	2	1	0	1.8259
303	7.1142	5	5	0	7.125	1	1	1	1.6989
304	7.1142	5	5	0	25.5	1	1	0	2.0218
305	7.1142	5	5	90	13.25	2	-1	1	3.1669
306	7.1142	5	5	90	7.125	2	1	0	2.3752
307	7.1142	5	5	90	19.375	2	-1	1	1.6836
308	7.1142	5	5	0	19.375	1	1	1	1.8738
309	7.1142	5	5	90	13.25	2	1	1	2.0597
310	7.1142	5	5	90	13.25	1	1	1	1.6214
311	7.1142	5	5	0	25.5	2	1	1	1.6544
312	7.1142	5	5	0	19.375	2	1	1	1.5362
313	7.1142	5	5	0	19.375	2	1	1	1.548
314	7.1142	5	5	0	1	2	-1	0	2.2684
315	7.1142	5	5	0	25.5	1	1	1	1.7581
316	7.1142	5	5	90	25.5	1	-1	1	1.5939
317	7.1142	5	5	90	19.375	2	1	1	1.3287
318	7.1142	5	5	999	1	1	-1	0	2.6306
319	7.1142	5	5	999	13.25	1	-1	1	1.5414
320	7.1142	5	5	0	7.125	2	1	0	1.8092
321	7.1142	5	5	999	13.25	2	1	1	1.5791
322	7.1142	5	5	999	25.5	1	1	1	1.0813
323	7.1142	5	5	999	19.375	1	1	1	1.5556
324	7.1142	5	5	999	13.25	2	-1	1	1.7361
325	7.1142	5	5	90	1	1	-1	0	2.0755
326	7.1142	5	5	90	1	1	1	0	1.5858
327	7.1142	5	5	0	1	1	1	0	1.8545
328	7.1142	5	5	999	19.375	2	-1	1	1.7817
329	7.1142	5	5	0	7.125	1	1	1	1.4382
330	7.1142	5	5	0	19.375	2	-1	1	1.5233
331	7.1142	5	5	0	25.5	1	-1	1	1.6626
332	7.1142	5	5	0	7.125	2	-1	1	1.5761
333	7.1142	5	5	999	25.5	2	-1	0	1.626
334	7.1142	5	5	90	13.25	2	-1	0	2.0397
335	7.1142	5	5	0	19.375	1	1	1	1.8247
336	7.1142	5	5	0	7.125	1	-1	1	1.8418
337	7.1142	5	5	0	7.125	2	1	0	2.031
338	7.1142	5	5	999	1	2	-1	0	1.9901
339	7.1142	5	5	999	7.125	2	1	0	1.8077
340	7.1142	5	5	90	25.5	2	-1	0	1.5329
341	7.1142	5	5	90	25.5	1	-1	0	1.6519
342	7.1142	5	5	0	19.375	2	-1	1	2.0021
343	7.1142	5	5	90	7.125	2	1	1	1.927
344	7.1142	5	5	90	1	2	-1	0	1.7261
345	7.1142	5	5	999	19.375	1	1	1	1.5747
346	7.1142	5	5	999	19.375	2	-1	1	1.5281
347	7.1142	5	5	0	19.375	2	-1	1	1.5153
348	7.1142	5	5	0	13.25	2	1	0	1.978
349	7.1142	5	5	0	25.5	2	-1	1	1.5743
350	7.1142	5	5	999	25.5	2	1	1	1.5761
351	7.1142	5	5	0	25.5	2	1	1	1.5442
352	7.1142	5	5	0	25.5	2	1	1	1.3476
353	7.1142	5	5	90	7.125	2	-1	0	3.3715
354	7.1142	5	5	999	25.5	1	1	1	1.6694
355	7.1142	5	5	0	13.25	2	1	0	1.6397
356	7.1142	5	5	90	19.375	2	-1	1	1.6336
357	7.1142	5	5	999	13.25	1	1	1	1.8327
358	7.1142	5	5	90	1	2	-1	0	3.2135
359	7.1142	5	5	90	1	2	-1	1	1.6708
360	7.1142	5	5	999	13.25	1	1	1	1.7626
361	7.1142	5	5	0	1	2	1	1	1.9265
362	7.1142	5	5	0	7.125	1	-1	0	1.7261
363	7.1142	5	5	999	19.375	2	-1	1	1.046
364	7.1142	5	5	999	7.125	1	-1	1	2.0648
365	7.1142	5	5	0	25.5	2	-1	1	2.6226
366	7.1142	5	5	999	19.375	2	1	0	2.7088
367	7.1142	5	5	999	13.25	2	1	0	1.2222
368	7.1142	5	5	0	7.125	1	-1	0	0.99893
369	7.1142	5	5	90	13.25	2	1	0	1.6582
370	7.1142	5	5	90	13.25	1	-1	0	1.8159
371	7.1142	5	5	999	19.375	1	1	1	1.6418
372	7.1142	5	5	90	13.25	2	1	0	3.2601
373	7.1142	5	5	999	19.375	2	1	0	1.8511
374	7.1142	5	5	90	19.375	2	1	0	1.9928
375	7.1142	5	5	0	25.5	2	-1	1	1.7939
376	7.1142	5	5	999	13.25	1	1	1	1.9474
377	7.1142	5	5	999	25.5	2	1	0	3.4087
378	7.1142	5	5	0	13.25	2	-1	1	2.1139
379	7.1142	5	5	0	1	1	-1	0	3.4811
380	7.1142	5	5	999	1	2	1	0	1.8891
381	7.1142	5	5	999	25.5	1	1	1	1.6567
382	7.1142	5	5	0	25.5	1	-1	1	1.731
383	7.1142	5	5	999	1	2	1	0	1.7952
384	7.1142	5	5	0	1	1	-1	0	1.6517
385	7.1142	5	5	90	7.125	1	-1	0	1.6697
386	7.1142	5	5	0	13.25	1	1	1	1.6875
387	7.1142	5	5	90	19.375	1	1	1	1.0812
388	7.1142	5	5	90	13.25	2	1	1	1.293
389	7.1142	5	5	999	19.375	2	1	1	1.0694
390	7.1142	5	5	999	7.125	1	-1	0	1.8788
391	7.1142	5	5	90	7.125	1	-1	1	1.565
392	7.1142	5	5	999	1	1	-1	0	1.687
393	7.1142	5	5	999	1	2	1	1	1.6902
394	7.1142	5	5	0	7.125	1	1	1	1.9044
395	7.1142	5	5	90	1	2	1	0	3.3553
396	7.1142	5	5	0	1	1	1	1	2.2075
397	7.1142	5	5	90	25.5	1	-1	1	1.7964
398	7.1142	5	5	999	7.125	2	-1	1	2.9423
399	7.1142	5	5	0	25.5	1	1	0	2.7901
400	7.1142	5	5	90	19.375	1	1	1	1.8383
401	7.1142	5	5	0	25.5	2	1	0	2.7358
402	7.1142	5	5	90	13.25	1	1	1	1.7597
403	7.1142	5	5	90	25.5	1	1	1	1.2106
404	7.1142	5	5	999	1	2	1	0	2.0299
405	7.1142	5	5	0	7.125	2	-1	1	1.1518
406	7.1142	5	5	999	13.25	1	-1	1	3.2204
407	7.1142	5	5	999	25.5	2	1	1	1.7393
408	7.1142	5	5	0	13.25	1	1	0	1.7385
409	7.1142	5	5	0	13.25	1	-1	1	1.6378
410	7.1142	5	5	0	19.375	1	-1	1	1.7038
411	7.1142	5	5	0	19.375	2	1	1	1.8308
412	7.1142	5	5	90	19.375	2	1	1	1.4206
413	7.1142	5	5	999	7.125	1	1	1	1.6667
414	7.1142	5	5	90	7.125	1	-1	1	1.7251
415	7.1142	5	5	999	13.25	1	1	1	1.589
416	7.1142	5	5	90	7.125	1	1	1	1.7016
417	7.1142	5	5	0	13.25	1	-1	1	1.5206
418	7.1142	5	5	999	19.375	1	-1	1	1.5685
419	7.1142	5	5	90	25.5	1	1	1	1.721
420	7.1142	5	5	0	25.5	1	-1	0	2.0237
421	7.1142	5	5	999	25.5	2	1	1	2.0215
422	7.1142	5	5	999	19.375	2	-1	1	1.5
423	7.1142	5	5	0	19.375	1	1	1	1.5072
424	7.1142	5	5	999	7.125	2	1	0	1.8431
425	7.1142	5	5	0	7.125	2	-1	1	2.4131
426	7.1142	5	5	90	13.25	1	1	1	1.6184
427	7.1142	5	5	0	19.375	1	1	0	6.5836
428	7.1142	5	5	0	7.125	1	1	0	1.7292
429	7.1142	5	5	90	19.375	1	1	1	1.4286
430	7.1142	5	5	90	13.25	2	1	0	3.0901
431	7.1142	5	5	999	7.125	1	1	1	2.049
432	7.1142	5	5	999	1	1	1	0	1.644
433	7.1142	5	5	999	13.25	1	-1	0	1.8586
434	7.1142	5	5	90	19.375	1	-1	0	3.8566
435	7.1142	5	5	90	25.5	2	1	0	1.6187
436	7.1142	5	5	90	13.25	1	1	1	1.7876
437	7.1142	5	5	90	13.25	1	-1	0	1.3163
438	7.1142	5	5	90	7.125	2	1	0	1.0223
439	7.1142	5	5	90	25.5	1	1	1	1.316
440	7.1142	5	5	0	1	1	1	1	1.6676
441	7.1142	5	5	999	19.375	2	-1	1	1.5026
442	7.1142	5	5	999	1	1	1	0	1.951
443	7.1142	5	5	0	13.25	1	-1	1	1.1283
444	7.1142	5	5	999	7.125	2	1	0	1.6145
445	7.1142	5	5	999	7.125	1	-1	1	1.4526
446	7.1142	5	5	999	13.25	2	1	0	1.6432
447	7.1142	5	5	999	13.25	1	1	1	1.2341
448	7.1142	5	5	90	13.25	1	-1	0	2.7485
449	7.1142	5	5	90	25.5	2	1	0	1.7159
450	7.1142	5	5	90	1	2	-1	0	1.1283
451	7.1142	5	5	0	7.125	2	1	0	4.0301
452	7.1142	5	5	90	7.125	1	1	0	2.0242
453	7.1142	5	5	999	7.125	1	-1	1	1.1635
454	7.1142	5	5	90	1	2	-1	0	3.9823
455	7.1142	5	5	90	19.375	2	-1	1	1.4352
456	7.1142	5	5	999	13.25	2	-1	1	1.3937
457	7.1142	5	5	90	13.25	1	1	0	1.5264
458	7.1142	5	5	999	25.5	1	-1	1	1.499
459	7.1142	5	5	999	13.25	2	-1	1	1.3667
460	7.1142	5	5	0	7.125	2	1	1	1.7901
461	7.1142	5	5	999	13.25	1	-1	1	1.3683
462	7.1142	5	5	999	1	2	1	0	1.5654
463	7.1142	5	5	0	25.5	2	1	1	2.3611
464	7.1142	5	5	999	19.375	2	1	0	1.9066
465	7.1142	5	5	999	1	2	-1	1	4.9585
466	7.1142	5	5	0	25.5	2	1	0	1.7791
467	7.1142	5	5	90	13.25	1	-1	1	1.1165
468	7.1142	5	5	0	1	2	-1	0	1.7187
469	7.1142	5	5	999	1	1	-1	0	1.8953
470	7.1142	5	5	999	7.125	2	1	0	1.3632
471	7.1142	5	5	0	25.5	2	-1	1	1.3757
472	7.1142	5	5	0	7.125	1	-1	0	1.6473
473	7.1142	5	5	90	7.125	1	-1	0	1.7453
474	7.1142	5	5	0	13.25	1	1	0	1.6211
475	7.1142	5	5	90	25.5	2	-1	0	2.6423
476	7.1142	5	5	90	13.25	2	1	0	3.6402
477	7.1142	5	5	90	13.25	1	-1	1	1.5739
478	7.1142	5	5	90	1	1	1	0	1.8581
479	7.1142	5	5	0	1	2	1	0	1.8318
480	7.1142	5	5	90	19.375	2	1	1	1.9096
481	7.1142	5	5	999	1	1	-1	0	1.6052
482	7.1142	5	5	0	13.25	1	1	0	1.3497
483	7.1142	5	5	999	7.125	2	-1	1	1.5021
484	7.1142	5	5	0	1	2	-1	0	1.6128
485	7.1142	5	5	90	19.375	1	-1	1	1.346
486	7.1142	5	5	0	7.125	1	1	0	3.309
487	7.1142	5	5	0	7.125	2	-1	0	1.7524
488	7.1142	5	5	999	13.25	2	-1	0	1.6254
489	7.1142	5	5	0	1	1	1	0	1.4433
490	7.1142	5	5	999	19.375	1	-1	1	1.9059
491	7.1142	5	5	999	1	2	-1	1	2.3257
492	7.1142	5	5	999	1	1	1	1	1.6346
493	7.1142	5	5	90	7.125	1	-1	1	1.8802
494	7.1142	5	5	90	1	1	1	0	0.97542
495	7.1142	5	5	90	1	2	-1	0	2.0827
496	7.1142	5	5	0	19.375	2	-1	0	1.6249
497	7.1142	5	5	999	25.5	2	-1	1	1.6955
498	7.1142	5	5	0	7.125	2	-1	1	2.046
499	7.1142	5	5	90	25.5	2	1	0	1.4433
500	7.1142	5	5	999	25.5	2	1	0	1.4819
501	7.1142	5	5	999	7.125	1	-1	0	1.0695
502	7.1142	5	5	90	7.125	1	1	0	1.5274
503	7.1142	5	5	90	13.25	2	1	0	1.3868
504	7.1142	5	5	90	1	2	1	0	1.6719
505	7.1142	5	5	90	1	2	-1	1	1.8542
506	7.1142	5	5	90	1	1	1	0	1.2577
507	7.1142	5	5	999	1	2	-1	0	1.6786
508	7.1142	5	5	0	25.5	2	-1	1	1.1165
509	7.1142	5	5	999	1	2	-1	1	1.8169
510	7.1142	5	5	0	1	1	1	0	1.1636
511	7.1142	5	5	999	7.125	2	-1	1	5.7787
512	7.1142	5	5	0	7.125	1	1	0	6.7
513	7.1142	5	5	0	7.125	1	1	0	1.1518
514	7.1142	5	5	0	13.25	2	1	0	1.6282
515	7.1142	5	5	0	25.5	1	1	1	1.681
516	7.1142	5	5	90	1	1	1	1	1.7794
517	7.1142	5	5	999	19.375	2	-1	1	1.211
518	7.1142	5	5	0	19.375	1	1	0	1.8494
519	7.1142	5	5	90	19.375	1	-1	0	1.1871
520	7.1142	5	5	999	7.125	2	1	0	2.0444
521	7.1142	5	5	999	19.375	2	-1	1	1.7032
522	7.1142	5	5	90	7.125	1	-1	0	1.6261
523	7.1142	5	5	0	7.125	1	-1	0	2.0313
524	7.1142	5	5	90	19.375	2	-1	1	1.6531
525	7.1142	5	5	999	1	2	1	0	1.9321
526	7.1142	5	5	0	1	2	-1	0	1.8118
527	7.1142	5	5	999	19.375	1	1	1	1.6025
528	7.1142	5	5	999	1	1	-1	0	1.7248
529	7.1142	5	5	0	25.5	1	1	1	1.3316
530	7.1142	5	5	0	19.375	2	-1	1	1.3165
531	7.1142	5	5	0	1	2	1	0	1.0346
532	7.1142	5	5	90	7.125	1	1	0	1.6631
533	7.1142	5	5	999	13.25	1	1	1	1.6429
534	7.1142	5	5	90	19.375	2	-1	1	1.6202
535	7.1142	5	5	90	1	1	1	0	1.8414
536	7.1142	5	5	90	19.375	2	-1	0	1.643
537	7.1142	5	5	90	13.25	1	-1	0	0.90481
538	7.1142	5	5	90	13.25	1	1	1	1.2107
539	7.1142	5	5	90	19.375	1	1	1	1.0223
540	7.1142	5	5	90	7.125	2	-1	1	1.7176
541	7.1142	5	5	999	1	1	1	0	1.9741
542	7.1142	5	5	999	25.5	2	-1	1	4.0998
543	7.1142	5	5	0	13.25	2	1	0	1.819
544	7.1142	5	5	999	7.125	2	1	0	2.1692
545	7.1142	5	5	0	7.125	2	1	0	1.4695
546	7.1142	5	5	999	25.5	2	-1	1	1.7124
547	7.1142	5	5	999	1	1	-1	0	1.3566
548	7.1142	5	5	90	7.125	1	-1	0	1.1166
549	7.1142	5	5	0	1	2	-1	1	1.8313
550	7.1142	5	5	999	13.25	2	1	0	1.7462
551	7.1142	5	5	90	7.125	1	-1	0	1.8291
552	7.1142	5	5	999	7.125	1	-1	0	1.6198
553	7.1142	5	5	999	19.375	2	-1	1	1.2695
554	7.1142	5	5	0	7.125	1	-1	0	1.2812
555	7.1142	5	5	0	25.5	1	1	0	2.1505
556	7.1142	5	5	0	19.375	1	1	0	2.3182
557	7.1142	5	5	999	7.125	2	-1	1	1.9023
558	7.1142	5	5	0	7.125	2	-1	1	1.7053
559	7.1142	5	5	0	13.25	1	1	0	0.91661
560	7.1142	5	5	0	1	2	-1	1	4.7786
561	7.1142	5	5	0	7.125	2	-1	0	1.7153
562	7.1142	5	5	0	13.25	1	-1	0	1.5944
563	7.1142	5	5	0	7.125	1	-1	0	1.0228
564	7.1142	5	5	0	19.375	1	1	1	1.2694
565	7.1142	5	5	999	25.5	1	1	1	1.7675
566	7.1142	5	5	999	19.375	1	1	1	1.2228
567	7.1142	5	5	0	19.375	1	-1	0	2.5298
568	7.1142	5	5	0	1	1	-1	0	3.6491
569	7.1142	5	5	90	19.375	1	-1	1	2.0199
570	7.1142	5	5	0	25.5	1	1	1	1.3814
571	7.1142	5	5	999	13.25	1	1	1	2.5207
572	7.1142	5	5	0	19.375	2	1	1	1.8202
573	7.1142	5	5	0	13.25	2	-1	0	1.8575
574	7.1142	5	5	999	25.5	2	-1	1	2.0571
575	7.1142	5	5	0	25.5	1	1	1	1.6708
576	7.1142	5	5	90	25.5	1	-1	1	1.6652
577	7.1142	5	5	90	25.5	1	-1	1	1.6192
578	7.1142	5	5	90	1	1	-1	1	2.1283
579	7.1142	5	5	999	19.375	2	1	1	3.4974
580	7.1142	5	5	0	1	1	-1	1	1.5765
581	7.1142	5	5	0	13.25	2	1	0	2.6447
582	7.1142	5	5	0	13.25	2	1	1	1.8784
583	7.1142	5	5	999	25.5	2	-1	1	1.5508
584	7.1142	5	5	999	7.125	2	-1	1	1.7993
585	7.1142	5	5	0	19.375	1	1	0	0.96362
586	7.1142	5	5	999	25.5	2	-1	1	1.381
587	7.1142	5	5	999	25.5	1	1	1	1.1875
588	7.1142	5	5	999	7.125	1	1	1	1.3803
589	7.1142	5	5	0	19.375	2	-1	1	1.0576
590	7.1142	5	5	999	19.375	2	-1	1	1.4184
591	7.1142	5	5	999	19.375	1	1	1	1.3609
592	7.1142	5	5	90	1	1	-1	0	1.6408
593	7.1142	5	5	90	7.125	1	1	0	0.81075
594	7.1142	5	5	90	7.125	1	1	1	1.7942
595	7.1142	5	5	999	7.125	1	1	1	1.6916
596	7.1142	5	5	90	19.375	2	1	1	1.766
597	7.1142	5	5	90	25.5	1	-1	1	1.293
598	7.1142	5	5	999	19.375	2	1	0	1.3534
599	7.1142	5	5	0	13.25	2	1	0	2.0888
600	7.1142	5	5	0	1	1	-1	1	1.4754
