# Supplementary material for: Temporal Integration of Motion Streaks in Migraine
Source: Vision (Basel). 2018 Jul 13;2(3):27. doi: 10.3390/vision2030027 (PMC6836222; doi:10.3390/vision2030027)
Supplement: Supplementary file 1 [file vision-02-00027-s001.zip › supplementary information/resultsmark2/resultsObs16/allResponsesObs16.txt]

1	7.1142	5	5	999	19.375	1	1	0	6.5579
2	7.1142	5	5	90	19.375	1	1	1	2.742
3	7.1142	5	5	999	7.125	2	1	0	2.0819
4	7.1142	5	5	90	19.375	1	-1	1	1.8049
5	7.1142	5	5	90	25.5	2	-1	0	2.7014
6	7.1142	5	5	999	13.25	1	1	1	2.0179
7	7.1142	5	5	90	13.25	2	-1	0	4.7027
8	7.1142	5	5	90	7.125	2	1	0	2.8022
9	7.1142	5	5	90	25.5	1	-1	1	1.8354
10	7.1142	5	5	999	7.125	1	-1	1	1.8619
11	7.1142	5	5	999	19.375	1	1	1	1.8054
12	7.1142	5	5	999	25.5	2	-1	1	1.7514
13	7.1142	5	5	0	19.375	2	1	1	2.9232
14	7.1142	5	5	999	19.375	2	-1	1	2.0877
15	7.1142	5	5	0	7.125	1	1	1	2.4858
16	7.1142	5	5	999	19.375	1	1	1	1.8612
17	7.1142	5	5	90	1	2	-1	0	2.3389
18	7.1142	5	5	0	1	2	-1	0	2.4544
19	7.1142	5	5	0	7.125	1	-1	1	2.0966
20	7.1142	5	5	90	25.5	2	-1	1	2.1389
21	7.1142	5	5	90	13.25	1	-1	1	1.9781
22	7.1142	5	5	999	1	2	1	0	1.8676
23	7.1142	5	5	90	19.375	1	-1	1	1.7099
24	7.1142	5	5	90	1	2	1	0	1.9087
25	7.1142	5	5	90	1	1	1	0	2.2439
26	7.1142	5	5	90	25.5	1	1	1	1.8332
27	7.1142	5	5	999	13.25	2	-1	1	1.7394
28	7.1142	5	5	999	13.25	2	-1	1	1.7762
29	7.1142	5	5	999	1	2	1	0	2.0299
30	7.1142	5	5	90	13.25	2	1	0	2.0438
31	7.1142	5	5	0	7.125	2	1	0	1.922
32	7.1142	5	5	999	19.375	2	-1	1	1.77
33	7.1142	5	5	0	7.125	2	-1	0	1.9145
34	7.1142	5	5	0	7.125	2	-1	0	2.1821
35	7.1142	5	5	999	7.125	2	1	0	2.08
36	7.1142	5	5	90	1	1	-1	1	2.0669
37	7.1142	5	5	0	25.5	1	-1	1	1.8653
38	7.1142	5	5	999	7.125	1	1	0	1.9764
39	7.1142	5	5	90	7.125	2	1	0	2.1284
40	7.1142	5	5	0	1	1	-1	0	2.2397
41	7.1142	5	5	0	13.25	2	-1	0	2.0049
42	7.1142	5	5	90	1	2	-1	0	1.87
43	7.1142	5	5	999	25.5	2	-1	1	1.7058
44	7.1142	5	5	90	1	1	-1	1	1.8969
45	7.1142	5	5	999	13.25	2	1	0	2.0522
46	7.1142	5	5	90	1	1	-1	0	2.81
47	7.1142	5	5	999	19.375	1	-1	1	1.8964
48	7.1142	5	5	90	25.5	1	-1	1	1.5915
49	7.1142	5	5	999	25.5	2	-1	1	1.7568
50	7.1142	5	5	0	19.375	1	1	0	1.9925
51	7.1142	5	5	999	25.5	1	-1	1	1.4783
52	7.1142	5	5	90	13.25	2	-1	0	2.3202
53	7.1142	5	5	90	25.5	1	-1	1	1.7834
54	7.1142	5	5	0	1	2	-1	0	1.9716
55	7.1142	5	5	90	1	2	-1	1	2.344
56	7.1142	5	5	999	1	1	-1	1	2.7089
57	7.1142	5	5	0	19.375	2	-1	0	2.144
58	7.1142	5	5	0	7.125	1	1	0	3.2477
59	7.1142	5	5	0	19.375	1	1	0	1.9811
60	7.1142	5	5	0	1	1	-1	1	2.0537
61	7.1142	5	5	90	7.125	2	1	0	1.9754
62	7.1142	5	5	90	25.5	2	1	0	2.0912
63	7.1142	5	5	999	7.125	2	-1	0	2.0908
64	7.1142	5	5	999	13.25	2	1	0	2.0103
65	7.1142	5	5	90	7.125	2	-1	1	1.6434
66	7.1142	5	5	999	7.125	1	1	0	1.4664
67	7.1142	5	5	0	1	2	-1	0	1.6726
68	7.1142	5	5	90	13.25	1	1	0	1.4515
69	7.1142	5	5	999	13.25	2	1	0	1.7818
70	7.1142	5	5	0	13.25	2	1	0	1.5983
71	7.1142	5	5	90	1	1	1	0	1.851
72	7.1142	5	5	999	19.375	2	1	0	1.7622
73	7.1142	5	5	90	13.25	2	1	0	1.7703
74	7.1142	5	5	0	7.125	2	-1	0	1.5826
75	7.1142	5	5	0	7.125	1	-1	0	1.847
76	7.1142	5	5	90	7.125	2	-1	1	1.7403
77	7.1142	5	5	999	1	2	-1	1	2.3408
78	7.1142	5	5	90	1	2	1	0	1.8365
79	7.1142	5	5	90	19.375	1	-1	1	1.5063
80	7.1142	5	5	90	19.375	1	1	1	1.3048
81	7.1142	5	5	0	1	1	-1	0	1.9001
82	7.1142	5	5	0	13.25	1	-1	0	1.9344
83	7.1142	5	5	90	25.5	2	-1	0	1.8292
84	7.1142	5	5	90	25.5	1	-1	1	1.3042
85	7.1142	5	5	90	25.5	2	-1	0	1.593
86	7.1142	5	5	0	13.25	1	1	0	1.809
87	7.1142	5	5	999	19.375	2	-1	1	1.579
88	7.1142	5	5	0	19.375	2	-1	1	1.1522
89	7.1142	5	5	0	13.25	1	-1	0	1.9869
90	7.1142	5	5	999	7.125	2	-1	1	1.6086
91	7.1142	5	5	999	25.5	2	-1	1	1.3048
92	7.1142	5	5	90	1	1	-1	1	1.8528
93	7.1142	5	5	0	25.5	1	-1	0	1.7625
94	7.1142	5	5	999	7.125	2	-1	1	1.4684
95	7.1142	5	5	0	1	2	1	1	1.6426
96	7.1142	5	5	999	7.125	2	-1	1	1.6966
97	7.1142	5	5	0	1	1	1	0	1.5434
98	7.1142	5	5	999	19.375	1	-1	1	1.2694
99	7.1142	5	5	90	19.375	2	-1	0	1.5465
100	7.1142	5	5	90	13.25	1	1	1	1.0228
101	7.1142	5	5	90	7.125	1	-1	0	1.5624
102	7.1142	5	5	90	25.5	2	1	1	1.3701
103	7.1142	5	5	999	25.5	2	-1	1	1.2223
104	7.1142	5	5	999	19.375	2	-1	1	1.1635
105	7.1142	5	5	90	7.125	1	1	0	1.9412
106	7.1142	5	5	0	7.125	2	-1	1	1.2106
107	7.1142	5	5	999	19.375	2	-1	1	1.0459
108	7.1142	5	5	90	25.5	1	-1	0	1.4568
109	7.1142	5	5	0	19.375	2	1	0	1.5791
110	7.1142	5	5	0	13.25	2	-1	1	1.0341
111	7.1142	5	5	0	25.5	2	-1	1	1.0929
112	7.1142	5	5	999	25.5	1	-1	0	1.0107
113	7.1142	5	5	0	25.5	2	-1	0	1.0342
114	7.1142	5	5	999	25.5	1	1	1	0.90479
115	7.1142	5	5	0	25.5	2	-1	0	1.2929
116	7.1142	5	5	90	19.375	2	1	1	1.1076
117	7.1142	5	5	90	7.125	2	1	0	0.83428
118	7.1142	5	5	999	7.125	2	-1	0	1.7327
119	7.1142	5	5	90	1	1	1	0	1.9877
120	7.1142	5	5	999	13.25	2	1	0	1.5616
121	7.1142	5	5	90	1	1	1	0	0.8464
122	7.1142	5	5	0	1	2	1	0	1.093
123	7.1142	5	5	999	13.25	1	-1	1	1.0577
124	7.1142	5	5	0	1	2	-1	0	1.5194
125	7.1142	5	5	90	7.125	1	1	0	1.6747
126	7.1142	5	5	90	13.25	1	1	0	1.6846
127	7.1142	5	5	999	7.125	2	1	0	1.3557
128	7.1142	5	5	999	1	2	1	0	1.1047
129	7.1142	5	5	0	1	1	1	1	1.3875
130	7.1142	5	5	999	1	1	1	0	1.0342
131	7.1142	5	5	0	1	1	-1	0	0.91656
132	7.1142	5	5	90	7.125	2	1	0	0.83414
133	7.1142	5	5	90	25.5	2	-1	1	1.0695
134	7.1142	5	5	90	13.25	2	1	0	1.0107
135	7.1142	5	5	0	25.5	2	-1	0	0.8225
136	7.1142	5	5	999	13.25	2	-1	1	1.0224
137	7.1142	5	5	999	13.25	1	-1	1	1.0577
138	7.1142	5	5	0	1	1	1	1	1.5457
139	7.1142	5	5	0	13.25	2	-1	1	2.045
140	7.1142	5	5	90	19.375	1	1	1	0.99881
141	7.1142	5	5	0	7.125	1	-1	1	1.2224
142	7.1142	5	5	90	7.125	1	-1	0	1.7885
143	7.1142	5	5	0	25.5	2	1	1	1.3048
144	7.1142	5	5	0	7.125	2	-1	1	1.0812
145	7.1142	5	5	999	25.5	1	1	0	1.9461
146	7.1142	5	5	999	25.5	2	-1	1	1.0458
147	7.1142	5	5	0	25.5	1	-1	1	2.0241
148	7.1142	5	5	90	7.125	1	-1	0	1.7692
149	7.1142	5	5	90	13.25	2	1	1	1.5853
150	7.1142	5	5	999	19.375	2	1	1	1.2106
151	7.1142	5	5	0	1	1	-1	1	1.5277
152	7.1142	5	5	0	25.5	1	-1	1	0.97531
153	7.1142	5	5	90	13.25	1	-1	1	1.0106
154	7.1142	5	5	0	25.5	1	1	1	0.89294
155	7.1142	5	5	0	7.125	1	-1	0	1.6612
156	7.1142	5	5	90	1	2	1	0	2.0186
157	7.1142	5	5	0	13.25	2	1	1	1.8039
158	7.1142	5	5	90	7.125	1	-1	1	1.1518
159	7.1142	5	5	0	1	2	1	0	2.0165
160	7.1142	5	5	0	19.375	1	1	1	0.96358
161	7.1142	5	5	999	13.25	2	-1	0	1.5347
162	7.1142	5	5	999	13.25	2	1	1	1.0581
163	7.1142	5	5	999	1	1	-1	0	1.8583
164	7.1142	5	5	0	25.5	2	1	1	0.97549
165	7.1142	5	5	999	1	2	-1	1	1.14
166	7.1142	5	5	999	19.375	1	-1	1	0.88135
167	7.1142	5	5	90	13.25	1	-1	0	1.0695
168	7.1142	5	5	0	7.125	1	-1	1	1.0577
169	7.1142	5	5	90	25.5	2	1	1	3.0427
170	7.1142	5	5	999	25.5	2	1	0	1.5699
171	7.1142	5	5	0	19.375	2	1	1	1.1047
172	7.1142	5	5	0	19.375	2	1	0	1.5799
173	7.1142	5	5	90	13.25	2	1	1	1.1165
174	7.1142	5	5	999	7.125	1	1	0	1.1283
175	7.1142	5	5	90	7.125	2	-1	0	1.2812
176	7.1142	5	5	0	7.125	2	-1	0	1.5204
177	7.1142	5	5	90	13.25	1	1	0	1.0461
178	7.1142	5	5	90	25.5	1	-1	1	0.99888
179	7.1142	5	5	90	19.375	1	-1	1	1.0341
180	7.1142	5	5	999	1	2	1	0	0.98712
181	7.1142	5	5	999	19.375	1	1	1	0.9401
182	7.1142	5	5	999	25.5	2	1	1	0.99888
183	7.1142	5	5	0	1	2	-1	1	1.453
184	7.1142	5	5	0	19.375	2	-1	1	1.3903
185	7.1142	5	5	90	25.5	2	-1	0	1.7625
186	7.1142	5	5	90	25.5	1	-1	1	1.0342
187	7.1142	5	5	90	25.5	2	1	0	1.5395
188	7.1142	5	5	0	13.25	1	1	0	1.0812
189	7.1142	5	5	999	7.125	1	-1	1	1.293
190	7.1142	5	5	90	25.5	2	-1	1	1.5206
191	7.1142	5	5	999	1	1	1	0	1.5125
192	7.1142	5	5	0	7.125	2	-1	1	1.0695
193	7.1142	5	5	0	25.5	1	1	1	1.7774
194	7.1142	5	5	90	13.25	2	-1	0	1.1405
195	7.1142	5	5	0	1	2	-1	1	1.1283
196	7.1142	5	5	0	25.5	1	1	1	0.89302
197	7.1142	5	5	90	19.375	2	1	0	0.94001
198	7.1142	5	5	90	25.5	2	-1	0	1.5207
199	7.1142	5	5	0	25.5	2	1	0	1.4236
200	7.1142	5	5	999	13.25	2	1	0	0.97535
201	7.1142	5	5	90	19.375	1	-1	1	0.97538
202	7.1142	5	5	999	25.5	1	1	1	0.9754
203	7.1142	5	5	0	13.25	2	-1	1	0.98723
204	7.1142	5	5	0	13.25	1	-1	0	1.3197
205	7.1142	5	5	0	25.5	2	-1	1	0.9164
206	7.1142	5	5	999	7.125	2	-1	0	1.0341
207	7.1142	5	5	999	13.25	1	1	1	1.1636
208	7.1142	5	5	90	13.25	2	1	1	1.9339
209	7.1142	5	5	0	13.25	1	1	0	1.4931
210	7.1142	5	5	90	25.5	1	1	1	1.0107
211	7.1142	5	5	0	19.375	1	-1	0	1.5677
212	7.1142	5	5	999	1	2	1	0	0.9871
213	7.1142	5	5	999	25.5	1	1	1	0.85776
214	7.1142	5	5	90	7.125	2	1	0	0.99887
215	7.1142	5	5	999	13.25	2	1	0	0.86946
216	7.1142	5	5	999	19.375	2	-1	1	0.98709
217	7.1142	5	5	0	13.25	2	1	1	1.7017
218	7.1142	5	5	0	19.375	1	1	1	1.293
219	7.1142	5	5	999	1	1	1	1	0.98711
220	7.1142	5	5	90	1	2	-1	0	0.86954
221	7.1142	5	5	90	25.5	1	-1	1	1.0224
222	7.1142	5	5	0	25.5	1	-1	1	0.95178
223	7.1142	5	5	0	19.375	2	-1	1	1.0341
224	7.1142	5	5	999	19.375	2	-1	1	0.893
225	7.1142	5	5	90	25.5	2	-1	1	0.88127
226	7.1142	5	5	90	25.5	2	-1	1	0.97541
227	7.1142	5	5	0	19.375	1	-1	0	0.85783
228	7.1142	5	5	90	13.25	1	-1	0	0.75188
229	7.1142	5	5	90	13.25	1	-1	1	0.69308
230	7.1142	5	5	999	25.5	1	-1	1	0.88122
231	7.1142	5	5	0	19.375	1	-1	1	0.95184
232	7.1142	5	5	0	13.25	2	-1	0	1.1989
233	7.1142	5	5	90	7.125	2	-1	0	1.5382
234	7.1142	5	5	999	1	2	-1	0	0.99888
235	7.1142	5	5	0	13.25	2	-1	0	1.1871
236	7.1142	5	5	999	25.5	2	1	1	0.95181
237	7.1142	5	5	0	7.125	2	1	0	1.2813
238	7.1142	5	5	90	13.25	1	-1	0	1.863
239	7.1142	5	5	90	7.125	1	-1	0	1.8042
240	7.1142	5	5	0	13.25	1	-1	0	1.1518
241	7.1142	5	5	999	1	1	1	1	1.3422
242	7.1142	5	5	0	13.25	1	1	1	0.95187
243	7.1142	5	5	90	13.25	1	-1	1	0.97533
244	7.1142	5	5	999	7.125	2	-1	1	1.1048
245	7.1142	5	5	999	13.25	2	-1	1	0.95187
246	7.1142	5	5	0	1	2	-1	0	1.4899
247	7.1142	5	5	90	13.25	2	-1	0	0.88124
248	7.1142	5	5	90	19.375	1	1	0	0.91659
249	7.1142	5	5	90	1	2	-1	0	1.1754
250	7.1142	5	5	999	19.375	1	1	1	0.9052
251	7.1142	5	5	90	25.5	2	1	0	1.6216
252	7.1142	5	5	0	1	2	-1	1	1.4904
253	7.1142	5	5	0	13.25	2	1	0	1.2576
254	7.1142	5	5	90	25.5	2	-1	0	0.9989
255	7.1142	5	5	999	19.375	2	-1	0	0.78717
256	7.1142	5	5	0	25.5	1	1	1	1.3164
257	7.1142	5	5	90	1	2	1	0	1.9965
258	7.1142	5	5	0	13.25	2	1	0	1.813
259	7.1142	5	5	999	13.25	1	1	1	0.99895
260	7.1142	5	5	999	25.5	2	-1	1	0.90486
261	7.1142	5	5	0	19.375	1	-1	1	0.98709
262	7.1142	5	5	999	25.5	1	-1	1	0.91657
263	7.1142	5	5	999	13.25	1	-1	1	0.90476
264	7.1142	5	5	90	13.25	1	-1	1	0.91656
265	7.1142	5	5	0	19.375	2	-1	1	0.9283
266	7.1142	5	5	999	7.125	1	1	1	0.92832
267	7.1142	5	5	999	1	2	1	0	1.5485
268	7.1142	5	5	90	7.125	1	1	1	1.1165
269	7.1142	5	5	0	19.375	1	1	1	0.98706
270	7.1142	5	5	999	7.125	1	-1	0	1.4364
271	7.1142	5	5	0	25.5	2	-1	1	0.95187
272	7.1142	5	5	0	19.375	1	1	1	1.0577
273	7.1142	5	5	90	25.5	1	1	1	0.9283
274	7.1142	5	5	999	13.25	1	1	1	0.96363
275	7.1142	5	5	999	25.5	2	1	1	1.0812
276	7.1142	5	5	0	1	2	1	1	1.046
277	7.1142	5	5	0	13.25	2	-1	1	0.9754
278	7.1142	5	5	0	7.125	2	1	0	1.14
279	7.1142	5	5	90	19.375	2	-1	0	1.1987
280	7.1142	5	5	90	25.5	2	-1	1	1.1752
281	7.1142	5	5	999	7.125	1	1	0	1.1754
282	7.1142	5	5	999	7.125	1	1	1	1.1636
283	7.1142	5	5	999	7.125	2	1	1	1.1165
284	7.1142	5	5	999	19.375	1	1	1	0.96362
285	7.1142	5	5	0	25.5	1	-1	1	1.0224
286	7.1142	5	5	999	19.375	1	-1	1	0.91659
287	7.1142	5	5	999	19.375	2	1	0	1.2577
288	7.1142	5	5	90	19.375	2	-1	0	1.1164
289	7.1142	5	5	90	1	1	1	0	0.9519
290	7.1142	5	5	999	7.125	1	-1	0	1.2224
291	7.1142	5	5	999	1	1	-1	1	1.0812
292	7.1142	5	5	0	25.5	1	-1	0	1.2694
293	7.1142	5	5	999	13.25	1	1	0	1.1635
294	7.1142	5	5	0	19.375	1	-1	1	0.91656
295	7.1142	5	5	999	1	2	-1	0	0.85779
296	7.1142	5	5	90	1	1	-1	1	0.95191
297	7.1142	5	5	999	7.125	2	-1	1	1.3165
298	7.1142	5	5	999	1	2	1	0	1.5335
299	7.1142	5	5	999	25.5	1	-1	1	1.0225
300	7.1142	5	5	999	25.5	1	-1	0	1.2577
301	7.1142	5	5	0	25.5	2	-1	1	1.522
302	7.1142	5	5	0	1	1	-1	1	1.3253
303	7.1142	5	5	999	19.375	2	-1	0	1.0812
304	7.1142	5	5	90	1	1	-1	1	1.2341
305	7.1142	5	5	999	7.125	2	1	0	1.615
306	7.1142	5	5	0	7.125	1	-1	1	1.3957
307	7.1142	5	5	90	19.375	2	1	0	1.1522
308	7.1142	5	5	90	19.375	2	-1	0	1.0464
309	7.1142	5	5	90	13.25	2	-1	1	0.9401
310	7.1142	5	5	999	1	2	-1	0	1.4175
311	7.1142	5	5	0	1	1	1	0	1.1636
312	7.1142	5	5	999	25.5	1	-1	1	0.98707
313	7.1142	5	5	0	7.125	1	-1	0	1.093
314	7.1142	5	5	999	1	1	1	0	1.0459
315	7.1142	5	5	999	1	2	1	0	1.2106
316	7.1142	5	5	0	13.25	1	1	0	1.2929
317	7.1142	5	5	0	7.125	1	-1	0	1.6658
318	7.1142	5	5	90	1	1	1	1	1.724
319	7.1142	5	5	90	25.5	1	-1	1	0.89302
320	7.1142	5	5	999	1	1	1	0	1.1635
321	7.1142	5	5	0	13.25	1	-1	1	0.96359
322	7.1142	5	5	999	19.375	2	1	0	1.2812
323	7.1142	5	5	999	1	1	1	1	1.1284
324	7.1142	5	5	90	13.25	1	-1	1	0.97521
325	7.1142	5	5	0	7.125	1	1	0	1.6259
326	7.1142	5	5	90	13.25	1	-1	1	0.94007
327	7.1142	5	5	999	13.25	1	-1	1	0.91648
328	7.1142	5	5	999	7.125	1	-1	1	0.94008
329	7.1142	5	5	0	13.25	1	1	1	1.0106
330	7.1142	5	5	0	7.125	1	-1	0	1.1989
331	7.1142	5	5	90	7.125	1	1	0	1.0111
332	7.1142	5	5	90	19.375	1	1	1	1.0106
333	7.1142	5	5	90	1	2	-1	0	1.8948
334	7.1142	5	5	90	1	1	1	0	1.8653
335	7.1142	5	5	0	7.125	2	-1	1	2.2835
336	7.1142	5	5	90	25.5	1	1	1	0.98712
337	7.1142	5	5	90	19.375	1	-1	1	0.96348
338	7.1142	5	5	999	19.375	1	1	1	0.88128
339	7.1142	5	5	999	1	2	-1	0	1.3165
340	7.1142	5	5	90	13.25	1	-1	1	0.91653
341	7.1142	5	5	0	13.25	2	-1	0	0.98714
342	7.1142	5	5	999	13.25	1	1	1	0.99897
343	7.1142	5	5	0	7.125	2	-1	0	1.5984
344	7.1142	5	5	0	13.25	1	-1	1	0.92827
345	7.1142	5	5	90	13.25	1	-1	0	1.0577
346	7.1142	5	5	999	25.5	1	1	1	0.8577
347	7.1142	5	5	999	25.5	1	1	1	0.9048
348	7.1142	5	5	90	19.375	1	1	1	0.97531
349	7.1142	5	5	999	1	1	-1	0	1.3165
350	7.1142	5	5	0	25.5	1	-1	1	1.1753
351	7.1142	5	5	0	25.5	2	-1	1	0.98717
352	7.1142	5	5	0	1	2	1	0	0.96352
353	7.1142	5	5	0	25.5	2	-1	1	0.99885
354	7.1142	5	5	90	7.125	1	1	0	1.9274
355	7.1142	5	5	999	19.375	2	-1	1	1.0224
356	7.1142	5	5	0	13.25	2	1	0	1.3692
357	7.1142	5	5	999	19.375	1	-1	1	1.0106
358	7.1142	5	5	999	25.5	2	-1	1	0.97532
359	7.1142	5	5	90	1	2	-1	1	1.0694
360	7.1142	5	5	0	19.375	2	1	0	1.6587
361	7.1142	5	5	0	19.375	2	-1	1	1.0107
362	7.1142	5	5	999	1	1	-1	0	1.9263
363	7.1142	5	5	0	25.5	2	1	1	1.1636
364	7.1142	5	5	999	19.375	2	-1	1	0.98709
365	7.1142	5	5	90	25.5	1	1	1	0.9283
366	7.1142	5	5	90	1	1	-1	1	1.0811
367	7.1142	5	5	90	19.375	1	-1	1	0.94009
368	7.1142	5	5	90	13.25	2	1	0	1.3863
369	7.1142	5	5	0	25.5	1	-1	1	0.90453
370	7.1142	5	5	0	19.375	1	-1	1	0.88126
371	7.1142	5	5	999	7.125	1	-1	1	0.90473
372	7.1142	5	5	999	25.5	2	-1	1	0.95181
373	7.1142	5	5	0	13.25	1	1	0	0.79892
374	7.1142	5	5	90	19.375	2	-1	0	0.83418
375	7.1142	5	5	999	1	2	-1	1	1.5628
376	7.1142	5	5	90	25.5	1	-1	1	0.96359
377	7.1142	5	5	999	13.25	1	-1	1	0.91655
378	7.1142	5	5	90	7.125	2	1	0	1.8868
379	7.1142	5	5	0	25.5	1	1	1	0.98711
380	7.1142	5	5	0	13.25	1	-1	0	1.3259
381	7.1142	5	5	999	13.25	1	-1	1	1.1522
382	7.1142	5	5	0	25.5	1	-1	1	0.95177
383	7.1142	5	5	999	25.5	2	1	0	1.1871
384	7.1142	5	5	90	13.25	2	-1	1	1.0108
385	7.1142	5	5	90	13.25	2	1	0	1.4788
386	7.1142	5	5	999	19.375	2	-1	1	1.0222
387	7.1142	5	5	999	19.375	1	-1	1	0.9989
388	7.1142	5	5	0	13.25	2	1	1	1.3282
389	7.1142	5	5	999	7.125	2	-1	0	1.2816
390	7.1142	5	5	90	25.5	2	-1	0	1.0228
391	7.1142	5	5	0	1	2	1	1	1.5932
392	7.1142	5	5	999	25.5	1	-1	1	0.9283
393	7.1142	5	5	999	7.125	1	-1	1	1.5795
394	7.1142	5	5	90	1	1	1	1	1.1047
395	7.1142	5	5	999	7.125	2	-1	0	1.4715
396	7.1142	5	5	999	19.375	1	-1	1	1.0224
397	7.1142	5	5	0	1	2	-1	0	1.2107
398	7.1142	5	5	999	7.125	1	-1	0	1.3655
399	7.1142	5	5	999	1	1	1	0	1.4784
400	7.1142	5	5	999	25.5	1	1	1	0.97537
401	7.1142	5	5	0	1	1	-1	1	1.1518
402	7.1142	5	5	90	7.125	1	1	1	1.1165
403	7.1142	5	5	0	19.375	2	-1	1	0.89301
404	7.1142	5	5	0	25.5	2	-1	1	1.093
405	7.1142	5	5	0	19.375	2	1	1	1.2223
406	7.1142	5	5	90	7.125	2	-1	0	1.7785
407	7.1142	5	5	999	13.25	1	1	1	0.98715
408	7.1142	5	5	90	1	2	1	0	1.9202
409	7.1142	5	5	999	7.125	2	-1	0	2.5405
410	7.1142	5	5	0	19.375	2	1	1	1.3718
411	7.1142	5	5	0	13.25	1	-1	0	1.904
412	7.1142	5	5	999	7.125	1	-1	0	1.6762
413	7.1142	5	5	90	19.375	2	1	0	1.6024
414	7.1142	5	5	0	19.375	1	-1	1	1.1518
415	7.1142	5	5	0	1	2	-1	0	1.5987
416	7.1142	5	5	90	19.375	2	-1	0	1.1757
417	7.1142	5	5	90	1	2	1	0	1.1165
418	7.1142	5	5	90	13.25	1	-1	1	0.9636
419	7.1142	5	5	90	7.125	2	1	0	1.3419
420	7.1142	5	5	90	25.5	1	-1	1	0.96403
421	7.1142	5	5	999	13.25	2	1	0	1.3465
422	7.1142	5	5	90	19.375	2	1	0	1.458
423	7.1142	5	5	999	13.25	2	1	0	1.316
424	7.1142	5	5	90	7.125	1	-1	1	1.211
425	7.1142	5	5	90	19.375	1	1	1	0.82293
426	7.1142	5	5	90	1	2	1	1	1.698
427	7.1142	5	5	90	1	1	1	0	1.2581
428	7.1142	5	5	0	13.25	1	1	0	1.6262
429	7.1142	5	5	0	7.125	1	1	1	1.3283
430	7.1142	5	5	999	7.125	1	-1	1	0.95225
431	7.1142	5	5	999	19.375	2	-1	0	1.5607
432	7.1142	5	5	0	19.375	1	-1	1	0.97536
433	7.1142	5	5	999	13.25	1	1	1	1.1636
434	7.1142	5	5	0	13.25	1	1	0	1.6499
435	7.1142	5	5	999	13.25	2	1	0	1.3529
436	7.1142	5	5	999	13.25	1	-1	1	0.97578
437	7.1142	5	5	0	1	1	1	1	1.3047
438	7.1142	5	5	90	1	1	1	1	1.2223
439	7.1142	5	5	90	13.25	2	1	0	0.86944
440	7.1142	5	5	90	7.125	1	1	1	1.3047
441	7.1142	5	5	0	1	1	-1	1	1.2107
442	7.1142	5	5	90	19.375	1	-1	0	1.431
443	7.1142	5	5	0	7.125	2	-1	1	1.2576
444	7.1142	5	5	90	25.5	1	-1	1	1.093
445	7.1142	5	5	999	25.5	1	-1	1	1.0107
446	7.1142	5	5	999	19.375	2	-1	0	1.5438
447	7.1142	5	5	90	1	2	-1	0	1.9512
448	7.1142	5	5	999	1	1	1	0	1.6883
449	7.1142	5	5	0	1	2	1	0	1.647
450	7.1142	5	5	999	13.25	2	-1	1	1.1636
451	7.1142	5	5	999	1	1	-1	0	1.8115
452	7.1142	5	5	90	13.25	2	-1	1	1.1519
453	7.1142	5	5	0	7.125	1	1	0	2.0197
454	7.1142	5	5	0	19.375	2	1	1	1.3566
455	7.1142	5	5	999	19.375	1	1	1	1.0342
456	7.1142	5	5	90	13.25	2	1	1	1.7631
457	7.1142	5	5	999	25.5	1	-1	1	0.9871
458	7.1142	5	5	999	1	1	-1	1	2.0218
459	7.1142	5	5	999	19.375	1	1	1	1.0341
460	7.1142	5	5	90	7.125	2	1	0	1.1635
461	7.1142	5	5	90	19.375	2	-1	1	0.91641
462	7.1142	5	5	999	7.125	1	-1	0	1.5737
463	7.1142	5	5	0	13.25	2	-1	1	0.94008
464	7.1142	5	5	999	13.25	1	1	1	0.97537
465	7.1142	5	5	90	7.125	2	1	0	0.98712
466	7.1142	5	5	90	1	2	1	0	1.0224
467	7.1142	5	5	90	19.375	2	1	0	1.815
468	7.1142	5	5	999	25.5	2	1	0	1.6975
469	7.1142	5	5	0	1	2	1	0	1.1988
470	7.1142	5	5	0	13.25	1	1	0	1.034
471	7.1142	5	5	90	19.375	2	1	1	1.3285
472	7.1142	5	5	0	25.5	1	-1	0	1.4169
473	7.1142	5	5	0	25.5	1	-1	1	1.0459
474	7.1142	5	5	999	7.125	1	1	1	1.0106
475	7.1142	5	5	90	13.25	1	-1	1	0.95177
476	7.1142	5	5	0	19.375	1	1	1	0.90478
477	7.1142	5	5	0	25.5	2	1	1	1.2458
478	7.1142	5	5	90	7.125	2	1	0	1.8614
479	7.1142	5	5	90	1	1	-1	1	1.6108
480	7.1142	5	5	90	19.375	2	-1	1	0.99887
481	7.1142	5	5	90	7.125	2	-1	0	1.3278
482	7.1142	5	5	90	7.125	1	-1	1	1.5513
483	7.1142	5	5	0	7.125	1	1	0	2.0267
484	7.1142	5	5	90	25.5	2	1	1	3.8922
485	7.1142	5	5	0	19.375	2	1	0	1.9035
486	7.1142	5	5	999	13.25	1	1	1	1.3671
487	7.1142	5	5	90	7.125	2	1	0	1.1164
488	7.1142	5	5	0	7.125	1	-1	0	1.0929
489	7.1142	5	5	0	7.125	2	1	0	1.5285
490	7.1142	5	5	0	7.125	2	1	0	1.0106
491	7.1142	5	5	999	19.375	2	1	1	1.6262
492	7.1142	5	5	90	7.125	2	-1	0	1.0695
493	7.1142	5	5	90	19.375	2	1	0	1.0459
494	7.1142	5	5	90	1	2	-1	0	1.1988
495	7.1142	5	5	999	13.25	1	1	1	1.329
496	7.1142	5	5	0	13.25	2	1	1	1.6165
497	7.1142	5	5	999	1	1	-1	1	1.5623
498	7.1142	5	5	0	19.375	2	-1	1	1.093
499	7.1142	5	5	0	19.375	2	-1	1	1.0107
500	7.1142	5	5	90	7.125	2	-1	0	1.4012
501	7.1142	5	5	90	1	2	1	0	1.5979
502	7.1142	5	5	0	1	2	-1	1	1.0344
503	7.1142	5	5	0	13.25	2	-1	1	1.5951
504	7.1142	5	5	999	13.25	2	-1	1	1.1871
505	7.1142	5	5	0	7.125	2	-1	0	1.1046
506	7.1142	5	5	0	25.5	2	1	0	1.0107
507	7.1142	5	5	0	1	2	1	0	0.98715
508	7.1142	5	5	90	13.25	1	-1	1	0.89307
509	7.1142	5	5	999	13.25	2	1	0	1.8525
510	7.1142	5	5	90	13.25	2	1	0	1.6225
511	7.1142	5	5	90	19.375	1	1	0	1.3164
512	7.1142	5	5	0	19.375	1	1	1	1.1634
513	7.1142	5	5	999	25.5	2	-1	1	1.6388
514	7.1142	5	5	999	13.25	2	-1	1	1.0341
515	7.1142	5	5	999	19.375	2	1	0	1.1518
516	7.1142	5	5	0	7.125	1	1	0	1.1634
517	7.1142	5	5	999	19.375	1	-1	1	0.86953
518	7.1142	5	5	90	7.125	1	1	1	1.2929
519	7.1142	5	5	90	1	2	-1	1	0.98707
520	7.1142	5	5	0	19.375	2	1	0	0.92843
521	7.1142	5	5	999	7.125	2	1	0	0.92827
522	7.1142	5	5	90	19.375	1	-1	1	1.1754
523	7.1142	5	5	0	7.125	2	-1	0	1.4925
524	7.1142	5	5	0	19.375	2	1	1	2.1518
525	7.1142	5	5	999	25.5	2	-1	1	1.0107
526	7.1142	5	5	999	25.5	1	-1	1	0.95187
527	7.1142	5	5	999	1	2	1	0	1.4401
528	7.1142	5	5	90	7.125	1	1	0	1.4575
529	7.1142	5	5	90	7.125	1	1	1	1.3283
530	7.1142	5	5	90	13.25	2	1	0	1.4703
531	7.1142	5	5	0	7.125	1	-1	0	1.9285
532	7.1142	5	5	999	19.375	1	-1	1	1.354
533	7.1142	5	5	999	1	2	-1	1	1.5949
534	7.1142	5	5	90	7.125	1	1	0	1.2459
535	7.1142	5	5	999	1	2	1	0	1.3047
536	7.1142	5	5	0	1	1	1	1	1.1757
537	7.1142	5	5	90	19.375	1	-1	1	1.0816
538	7.1142	5	5	999	25.5	2	1	0	1.0695
539	7.1142	5	5	90	1	1	1	0	1.5029
540	7.1142	5	5	999	25.5	1	1	1	1.0459
541	7.1142	5	5	0	25.5	2	-1	1	0.92832
542	7.1142	5	5	90	25.5	1	-1	1	0.86956
543	7.1142	5	5	90	19.375	1	1	1	0.95179
544	7.1142	5	5	0	1	1	-1	0	0.99887
545	7.1142	5	5	0	13.25	2	1	1	1.2459
546	7.1142	5	5	999	7.125	1	-1	1	1.0106
547	7.1142	5	5	0	7.125	2	1	0	1.2578
548	7.1142	5	5	999	1	1	-1	0	1.6355
549	7.1142	5	5	90	19.375	2	1	1	1.2812
550	7.1142	5	5	0	13.25	1	-1	0	1.2698
551	7.1142	5	5	90	1	1	1	1	1.9368
552	7.1142	5	5	0	25.5	2	-1	0	1.0346
553	7.1142	5	5	0	13.25	2	-1	1	1.093
554	7.1142	5	5	999	19.375	1	1	1	1.0106
555	7.1142	5	5	90	19.375	1	1	1	0.97538
556	7.1142	5	5	0	1	1	1	0	1.5474
557	7.1142	5	5	0	25.5	2	-1	1	0.96362
558	7.1142	5	5	0	19.375	1	-1	1	0.91652
559	7.1142	5	5	999	13.25	2	1	1	1.093
560	7.1142	5	5	90	25.5	2	-1	0	1.046
561	7.1142	5	5	999	1	1	-1	1	1.2694
562	7.1142	5	5	999	13.25	1	-1	1	1.3601
563	7.1142	5	5	90	7.125	1	-1	1	1.0694
564	7.1142	5	5	0	13.25	1	-1	1	0.83423
565	7.1142	5	5	0	1	1	1	0	1.0695
566	7.1142	5	5	90	19.375	2	-1	0	1.1518
567	7.1142	5	5	0	19.375	1	-1	0	0.91699
568	7.1142	5	5	90	25.5	1	-1	1	1.0223
569	7.1142	5	5	999	7.125	2	1	0	1.1165
570	7.1142	5	5	90	13.25	2	1	0	0.85774
571	7.1142	5	5	999	25.5	1	1	1	1.1518
572	7.1142	5	5	999	25.5	2	1	0	1.3047
573	7.1142	5	5	0	1	1	-1	1	1.2224
574	7.1142	5	5	0	7.125	1	1	0	0.79894
575	7.1142	5	5	0	7.125	2	1	0	0.7401
576	7.1142	5	5	999	1	1	1	0	0.92826
577	7.1142	5	5	0	19.375	1	-1	0	0.74012
578	7.1142	5	5	999	25.5	2	1	0	0.8342
579	7.1142	5	5	999	7.125	2	1	1	0.70476
580	7.1142	5	5	999	7.125	2	-1	0	0.91654
581	7.1142	5	5	90	25.5	1	1	0	1.0577
582	7.1142	5	5	0	1	1	1	1	0.72834
583	7.1142	5	5	999	19.375	1	-1	0	0.92837
584	7.1142	5	5	0	25.5	1	1	1	0.81065
585	7.1142	5	5	90	19.375	2	-1	0	1.316
586	7.1142	5	5	90	1	2	-1	0	1.2342
587	7.1142	5	5	0	1	1	1	1	1.4396
588	7.1142	5	5	999	1	2	1	0	0.79892
589	7.1142	5	5	0	19.375	1	-1	0	0.71663
590	7.1142	5	5	0	7.125	2	-1	0	0.83414
591	7.1142	5	5	0	7.125	1	-1	0	0.76365
592	7.1142	5	5	0	25.5	1	1	0	0.75185
593	7.1142	5	5	999	13.25	1	1	1	1.0342
594	7.1142	5	5	0	25.5	2	1	1	1.1283
595	7.1142	5	5	0	25.5	1	1	0	1.5762
596	7.1142	5	5	90	13.25	1	-1	1	1.0463
597	7.1142	5	5	999	7.125	1	-1	1	1.1636
598	7.1142	5	5	90	19.375	2	-1	1	1.7153
599	7.1142	5	5	999	1	2	-1	0	0.94058
600	7.1142	5	5	90	7.125	1	-1	0	1.1989
