# Supplementary material for: Temporal Integration of Motion Streaks in Migraine
Source: Vision (Basel). 2018 Jul 13;2(3):27. doi: 10.3390/vision2030027 (PMC6836222; doi:10.3390/vision2030027)
Supplement: Supplementary file 1 [file vision-02-00027-s001.zip › supplementary information/resultsmark2/resultsObs17/allResponsesObs17.txt]

1	7.1142	5	5	90	7.125	2	1	1	12.156
2	7.1142	5	5	0	7.125	2	-1	1	8.2816
3	7.1142	5	5	999	19.375	2	-1	0	2.0064
4	7.1142	5	5	999	1	2	-1	0	1.7849
5	7.1142	5	5	0	13.25	2	-1	1	2.3972
6	7.1142	5	5	0	7.125	1	-1	0	2.1735
7	7.1142	5	5	90	1	1	1	0	4.8301
8	7.1142	5	5	90	1	1	1	0	2.588
9	7.1142	5	5	90	19.375	1	1	0	1.9969
10	7.1142	5	5	90	7.125	2	1	0	6.0176
11	7.1142	5	5	999	7.125	1	-1	0	2.0243
12	7.1142	5	5	999	25.5	1	-1	0	2.8023
13	7.1142	5	5	0	19.375	2	-1	1	1.819
14	7.1142	5	5	999	1	1	1	0	1.7367
15	7.1142	5	5	999	25.5	2	-1	1	2.069
16	7.1142	5	5	0	1	2	1	0	2.087
17	7.1142	5	5	90	25.5	1	1	0	1.8811
18	7.1142	5	5	999	13.25	1	1	0	1.7762
19	7.1142	5	5	0	19.375	2	-1	1	1.7843
20	7.1142	5	5	0	7.125	2	-1	1	1.6046
21	7.1142	5	5	90	7.125	1	1	0	2.6691
22	7.1142	5	5	90	19.375	1	1	0	2.2667
23	7.1142	5	5	0	25.5	2	-1	0	2.0329
24	7.1142	5	5	0	13.25	1	1	1	1.9066
25	7.1142	5	5	90	19.375	1	-1	0	1.6893
26	7.1142	5	5	90	19.375	1	1	1	1.7519
27	7.1142	5	5	0	25.5	1	1	0	1.2223
28	7.1142	5	5	999	13.25	2	-1	0	1.566
29	7.1142	5	5	0	1	2	-1	0	1.4338
30	7.1142	5	5	90	1	2	-1	0	1.767
31	7.1142	5	5	0	7.125	2	-1	1	1.7628
32	7.1142	5	5	0	7.125	1	-1	0	1.3161
33	7.1142	5	5	90	25.5	1	1	1	1.7304
34	7.1142	5	5	0	1	1	1	0	1.665
35	7.1142	5	5	0	19.375	2	-1	0	3.3827
36	7.1142	5	5	90	1	1	1	0	1.2342
37	7.1142	5	5	999	7.125	1	-1	0	1.6137
38	7.1142	5	5	90	7.125	2	-1	1	1.4152
39	7.1142	5	5	90	13.25	2	-1	0	1.0342
40	7.1142	5	5	0	13.25	1	-1	0	2.1653
41	7.1142	5	5	999	7.125	1	1	0	1.2929
42	7.1142	5	5	90	7.125	1	-1	0	1.2812
43	7.1142	5	5	0	1	1	-1	0	0.98712
44	7.1142	5	5	90	1	2	1	0	0.74015
45	7.1142	5	5	999	7.125	1	-1	0	1.1635
46	7.1142	5	5	0	19.375	1	1	0	1.2934
47	7.1142	5	5	999	19.375	1	-1	0	1.3169
48	7.1142	5	5	0	1	1	-1	0	0.79875
49	7.1142	5	5	90	13.25	2	1	0	0.69312
50	7.1142	5	5	0	7.125	1	-1	1	0.92828
51	7.1142	5	5	0	13.25	1	-1	0	0.599
52	7.1142	5	5	0	19.375	2	1	0	0.85771
53	7.1142	5	5	90	19.375	1	-1	0	1.1048
54	7.1142	5	5	90	13.25	1	-1	0	0.52837
55	7.1142	5	5	999	7.125	2	-1	0	1.0581
56	7.1142	5	5	999	19.375	2	-1	0	1.0459
57	7.1142	5	5	0	13.25	2	1	0	1.0694
58	7.1142	5	5	90	19.375	2	-1	0	0.52842
59	7.1142	5	5	90	25.5	1	1	0	1.293
60	7.1142	5	5	999	7.125	2	1	1	2.0795
61	7.1142	5	5	999	25.5	2	1	0	2.1032
62	7.1142	5	5	90	1	2	-1	1	1.6822
63	7.1142	5	5	90	19.375	2	1	0	1.4766
64	7.1142	5	5	0	7.125	2	-1	0	2.0106
65	7.1142	5	5	999	1	1	1	0	1.8885
66	7.1142	5	5	90	7.125	2	-1	1	1.7592
67	7.1142	5	5	999	25.5	1	1	1	1.3442
68	7.1142	5	5	999	25.5	1	1	1	1.1047
69	7.1142	5	5	0	7.125	1	1	1	1.0575
70	7.1142	5	5	999	25.5	2	-1	0	1.1754
71	7.1142	5	5	0	1	2	-1	1	1.9185
72	7.1142	5	5	999	25.5	2	1	1	1.4828
73	7.1142	5	5	999	7.125	2	1	0	0.90482
74	7.1142	5	5	90	7.125	1	-1	0	1.2106
75	7.1142	5	5	0	13.25	2	-1	0	1.9376
76	7.1142	5	5	90	13.25	2	-1	0	0.98715
77	7.1142	5	5	90	25.5	2	-1	1	1.187
78	7.1142	5	5	0	7.125	1	-1	1	0.52837
79	7.1142	5	5	0	7.125	2	1	0	1.2695
80	7.1142	5	5	0	19.375	1	-1	0	0.79881
81	7.1142	5	5	90	1	2	1	0	1.6507
82	7.1142	5	5	999	13.25	1	-1	0	1.8414
83	7.1142	5	5	999	13.25	1	-1	0	1.6757
84	7.1142	5	5	999	13.25	1	1	0	1.0812
85	7.1142	5	5	0	25.5	2	1	0	1.0342
86	7.1142	5	5	0	7.125	1	-1	1	0.84596
87	7.1142	5	5	0	1	2	-1	0	1.1282
88	7.1142	5	5	0	19.375	1	-1	0	1.0458
89	7.1142	5	5	90	7.125	1	1	0	1.3397
90	7.1142	5	5	90	13.25	2	-1	1	1.2699
91	7.1142	5	5	999	1	2	-1	0	1.6262
92	7.1142	5	5	999	13.25	1	-1	0	1.1287
93	7.1142	5	5	0	1	1	-1	0	0.52827
94	7.1142	5	5	0	7.125	2	-1	0	0.52838
95	7.1142	5	5	90	19.375	2	1	0	1.0107
96	7.1142	5	5	90	25.5	2	-1	1	0.52843
97	7.1142	5	5	999	7.125	1	1	0	0.86949
98	7.1142	5	5	0	1	1	-1	1	0.85776
99	7.1142	5	5	0	1	1	-1	1	1.1752
100	7.1142	5	5	90	1	2	-1	0	0.52819
101	7.1142	5	5	999	25.5	2	1	0	0.89301
102	7.1142	5	5	999	19.375	2	-1	0	0.94007
103	7.1142	5	5	90	19.375	1	-1	0	1.1518
104	7.1142	5	5	90	19.375	2	-1	0	1.2459
105	7.1142	5	5	0	7.125	2	1	0	1.093
106	7.1142	5	5	999	1	1	1	0	0.94004
107	7.1142	5	5	90	13.25	1	1	0	0.56374
108	7.1142	5	5	90	19.375	2	1	0	1.0341
109	7.1142	5	5	90	25.5	1	1	0	0.96356
110	7.1142	5	5	999	13.25	1	1	1	1.3301
111	7.1142	5	5	0	25.5	1	-1	0	2.1571
112	7.1142	5	5	0	7.125	1	-1	0	1.893
113	7.1142	5	5	999	25.5	1	1	1	1.5405
114	7.1142	5	5	999	7.125	2	-1	0	1.8728
115	7.1142	5	5	999	1	1	-1	1	1.9002
116	7.1142	5	5	999	13.25	1	1	0	1.6239
117	7.1142	5	5	999	19.375	2	1	1	1.6136
118	7.1142	5	5	0	13.25	1	-1	1	2.0428
119	7.1142	5	5	0	25.5	1	1	0	1.3761
120	7.1142	5	5	0	13.25	1	-1	0	1.1636
121	7.1142	5	5	90	25.5	2	1	0	1.3435
122	7.1142	5	5	90	19.375	1	1	0	1.14
123	7.1142	5	5	0	13.25	1	-1	0	0.89301
124	7.1142	5	5	999	7.125	2	-1	0	2.237
125	7.1142	5	5	0	13.25	2	1	0	0.83424
126	7.1142	5	5	90	19.375	1	-1	0	1.093
127	7.1142	5	5	999	19.375	2	1	0	1.7545
128	7.1142	5	5	0	1	1	-1	1	0.9519
129	7.1142	5	5	0	25.5	1	1	1	0.99889
130	7.1142	5	5	90	1	2	1	0	0.8224
131	7.1142	5	5	0	7.125	1	-1	1	0.79894
132	7.1142	5	5	90	13.25	2	-1	0	0.8578
133	7.1142	5	5	999	7.125	2	1	0	1.8105
134	7.1142	5	5	0	1	2	1	0	0.96359
135	7.1142	5	5	0	25.5	1	-1	1	0.78716
136	7.1142	5	5	999	25.5	2	-1	0	0.99893
137	7.1142	5	5	999	25.5	1	1	0	1.3165
138	7.1142	5	5	999	19.375	1	-1	0	0.76364
139	7.1142	5	5	999	7.125	1	-1	0	2.3059
140	7.1142	5	5	999	19.375	1	1	0	1.2926
141	7.1142	5	5	0	19.375	2	1	0	0.94049
142	7.1142	5	5	999	19.375	2	-1	0	1.2224
143	7.1142	5	5	90	19.375	2	-1	1	4.6578
144	7.1142	5	5	90	19.375	2	1	0	1.8199
145	7.1142	5	5	999	19.375	1	-1	1	1.4064
146	7.1142	5	5	90	7.125	1	1	0	1.8184
147	7.1142	5	5	90	25.5	2	-1	1	0.86947
148	7.1142	5	5	0	7.125	1	1	1	0.84595
149	7.1142	5	5	90	13.25	2	1	1	1.1518
150	7.1142	5	5	0	19.375	2	1	0	1.0576
151	7.1142	5	5	0	25.5	2	-1	0	0.82242
152	7.1142	5	5	999	1	1	1	0	1.4892
153	7.1142	5	5	0	7.125	2	1	0	0.86953
154	7.1142	5	5	90	1	2	-1	0	0.92828
155	7.1142	5	5	90	25.5	1	-1	0	0.85774
156	7.1142	5	5	999	1	2	1	0	0.91659
157	7.1142	5	5	90	13.25	1	1	0	0.69313
158	7.1142	5	5	999	1	2	-1	1	0.69307
159	7.1142	5	5	90	13.25	1	1	0	2.6922
160	7.1142	5	5	0	25.5	1	1	1	2.0152
161	7.1142	5	5	0	19.375	1	-1	0	1.7523
162	7.1142	5	5	0	1	1	1	0	0.88129
163	7.1142	5	5	999	1	1	-1	0	0.97541
164	7.1142	5	5	999	13.25	1	1	0	1.0813
165	7.1142	5	5	999	19.375	2	-1	0	1.093
166	7.1142	5	5	0	13.25	2	-1	0	0.97541
167	7.1142	5	5	0	19.375	2	1	1	1.0342
168	7.1142	5	5	90	25.5	1	-1	0	1.4938
169	7.1142	5	5	0	25.5	2	-1	1	1.7321
170	7.1142	5	5	0	19.375	1	-1	1	1.715
171	7.1142	5	5	0	25.5	2	1	0	0.68127
172	7.1142	5	5	90	1	1	1	0	0.74008
173	7.1142	5	5	90	19.375	1	1	0	0.76363
174	7.1142	5	5	999	7.125	2	1	0	1.1165
175	7.1142	5	5	90	13.25	2	1	0	0.75223
176	7.1142	5	5	999	25.5	1	-1	0	1.1871
177	7.1142	5	5	999	13.25	2	-1	1	1.0695
178	7.1142	5	5	0	19.375	1	1	0	0.62257
179	7.1142	5	5	999	25.5	1	-1	1	0.52842
180	7.1142	5	5	90	13.25	2	1	0	0.74013
181	7.1142	5	5	90	7.125	2	-1	1	0.71663
182	7.1142	5	5	90	25.5	2	-1	1	0.82243
183	7.1142	5	5	0	19.375	2	-1	0	0.8695
184	7.1142	5	5	0	19.375	1	1	0	2.0163
185	7.1142	5	5	0	25.5	1	1	1	0.9989
186	7.1142	5	5	999	25.5	1	1	0	0.91656
187	7.1142	5	5	999	7.125	2	1	0	1.8788
188	7.1142	5	5	90	13.25	1	1	0	1.2577
189	7.1142	5	5	90	25.5	1	-1	0	1.0699
190	7.1142	5	5	0	13.25	1	1	0	0.77554
191	7.1142	5	5	999	1	1	1	0	0.99892
192	7.1142	5	5	999	19.375	1	-1	0	0.9282
193	7.1142	5	5	90	19.375	2	-1	1	0.72835
194	7.1142	5	5	999	1	2	1	0	0.72832
195	7.1142	5	5	0	7.125	1	-1	0	1.0106
196	7.1142	5	5	90	1	1	1	0	0.75198
197	7.1142	5	5	999	19.375	1	1	1	0.79886
198	7.1142	5	5	999	25.5	2	-1	0	3.9398
199	7.1142	5	5	90	25.5	2	-1	1	0.69312
200	7.1142	5	5	90	25.5	2	1	1	3.2054
201	7.1142	5	5	90	25.5	1	1	0	2.0463
202	7.1142	5	5	0	13.25	1	-1	0	3.6319
203	7.1142	5	5	90	7.125	2	1	1	1.0106
204	7.1142	5	5	999	7.125	1	-1	0	0.77538
205	7.1142	5	5	0	13.25	1	1	0	1.88
206	7.1142	5	5	999	25.5	2	1	1	1.6472
207	7.1142	5	5	0	19.375	2	-1	0	2.7851
208	7.1142	5	5	0	25.5	2	1	1	3.2541
209	7.1142	5	5	999	19.375	1	-1	0	3.6611
210	7.1142	5	5	90	19.375	2	1	0	4.1957
211	7.1142	5	5	90	13.25	2	1	0	3.6485
212	7.1142	5	5	0	25.5	2	-1	0	2.0065
213	7.1142	5	5	999	7.125	1	1	1	3.1488
214	7.1142	5	5	90	25.5	2	1	0	1.0224
215	7.1142	5	5	999	19.375	1	1	0	1.1518
216	7.1142	5	5	0	1	1	-1	0	1.8794
217	7.1142	5	5	90	7.125	1	-1	0	3.1457
218	7.1142	5	5	0	7.125	1	1	1	0.98714
219	7.1142	5	5	90	19.375	1	1	0	0.88123
220	7.1142	5	5	90	1	2	-1	1	0.66953
221	7.1142	5	5	0	1	1	1	0	0.59898
222	7.1142	5	5	90	7.125	2	1	0	0.74016
223	7.1142	5	5	999	7.125	2	-1	0	0.71659
224	7.1142	5	5	999	13.25	2	1	0	1.1519
225	7.1142	5	5	999	1	1	1	0	0.5284
226	7.1142	5	5	999	7.125	1	1	1	0.77543
227	7.1142	5	5	999	1	1	1	0	0.52836
228	7.1142	5	5	0	13.25	2	-1	0	0.65773
229	7.1142	5	5	999	7.125	2	1	0	0.63422
230	7.1142	5	5	0	13.25	2	-1	0	0.62251
231	7.1142	5	5	90	7.125	1	-1	0	0.58725
232	7.1142	5	5	90	1	1	1	0	0.52843
233	7.1142	5	5	90	25.5	2	1	0	0.99895
234	7.1142	5	5	999	1	1	-1	0	1.328
235	7.1142	5	5	90	1	2	1	1	0.97515
236	7.1142	5	5	999	7.125	1	-1	0	0.88131
237	7.1142	5	5	90	25.5	1	1	0	0.95182
238	7.1142	5	5	90	1	2	-1	1	0.78717
239	7.1142	5	5	999	1	2	1	0	0.78716
240	7.1142	5	5	0	13.25	2	-1	0	0.69312
241	7.1142	5	5	0	7.125	2	1	0	0.5872
242	7.1142	5	5	999	13.25	1	-1	1	1.2459
243	7.1142	5	5	0	7.125	1	-1	0	0.5288
244	7.1142	5	5	999	19.375	1	-1	0	0.52843
245	7.1142	5	5	90	13.25	2	1	0	0.82245
246	7.1142	5	5	90	13.25	2	-1	0	0.52844
247	7.1142	5	5	999	1	2	1	0	0.90484
248	7.1142	5	5	0	7.125	1	1	0	0.71657
249	7.1142	5	5	999	25.5	2	-1	0	0.63397
250	7.1142	5	5	0	7.125	2	1	0	0.58723
251	7.1142	5	5	90	1	1	-1	0	0.8459
252	7.1142	5	5	999	25.5	1	-1	0	0.78716
253	7.1142	5	5	0	1	2	1	0	0.72839
254	7.1142	5	5	0	25.5	2	1	0	0.56364
255	7.1142	5	5	90	25.5	2	1	1	0.69302
256	7.1142	5	5	999	13.25	2	1	0	0.95185
257	7.1142	5	5	0	25.5	2	-1	0	0.85774
258	7.1142	5	5	0	25.5	1	1	1	0.83417
259	7.1142	5	5	90	7.125	2	1	0	0.66952
260	7.1142	5	5	999	25.5	1	1	0	0.58712
261	7.1142	5	5	0	1	2	1	0	0.69311
262	7.1142	5	5	90	25.5	1	1	0	1.0224
263	7.1142	5	5	0	1	1	-1	0	0.62248
264	7.1142	5	5	90	19.375	1	-1	0	0.97534
265	7.1142	5	5	0	19.375	2	1	0	0.74014
266	7.1142	5	5	999	25.5	1	-1	0	0.75192
267	7.1142	5	5	90	7.125	1	-1	0	0.61078
268	7.1142	5	5	90	25.5	1	-1	0	1.1636
269	7.1142	5	5	0	19.375	1	-1	0	0.90478
270	7.1142	5	5	0	19.375	2	1	0	0.83416
271	7.1142	5	5	0	13.25	1	1	0	0.95187
272	7.1142	5	5	90	25.5	2	1	0	0.97533
273	7.1142	5	5	90	13.25	2	1	0	1.14
274	7.1142	5	5	999	7.125	1	-1	0	1.246
275	7.1142	5	5	999	25.5	2	1	0	1.3498
276	7.1142	5	5	90	1	2	1	0	1.1636
277	7.1142	5	5	90	1	1	1	0	1.3727
278	7.1142	5	5	90	19.375	2	1	0	6.1246
279	7.1142	5	5	0	1	1	1	0	1.9892
280	7.1142	5	5	90	13.25	2	-1	0	1.1048
281	7.1142	5	5	999	19.375	2	1	0	1.3417
282	7.1142	5	5	0	1	1	-1	0	1.3769
283	7.1142	5	5	0	19.375	1	-1	0	1.1165
284	7.1142	5	5	90	13.25	1	-1	0	0.82237
285	7.1142	5	5	999	25.5	1	1	0	0.89307
286	7.1142	5	5	90	25.5	2	-1	0	1.0341
287	7.1142	5	5	90	19.375	1	-1	0	1.4463
288	7.1142	5	5	90	7.125	1	-1	0	1.2812
289	7.1142	5	5	0	1	2	-1	0	1.2694
290	7.1142	5	5	999	1	2	1	0	0.85774
291	7.1142	5	5	90	25.5	2	-1	0	0.85781
292	7.1142	5	5	90	13.25	1	-1	0	0.66961
293	7.1142	5	5	90	1	2	1	0	0.85769
294	7.1142	5	5	999	7.125	2	1	0	0.52846
295	7.1142	5	5	0	25.5	1	1	0	0.52837
296	7.1142	5	5	999	25.5	2	1	0	0.52845
297	7.1142	5	5	90	25.5	2	-1	0	0.6814
298	7.1142	5	5	90	13.25	1	-1	0	1.2577
299	7.1142	5	5	0	7.125	2	1	0	0.6813
300	7.1142	5	5	999	1	1	-1	0	1.0224
301	7.1142	5	5	0	25.5	2	1	0	0.55194
302	7.1142	5	5	0	25.5	1	1	0	0.63428
303	7.1142	5	5	999	19.375	1	-1	0	0.55196
304	7.1142	5	5	90	7.125	2	-1	0	0.61042
305	7.1142	5	5	999	25.5	1	1	0	0.52839
306	7.1142	5	5	999	1	1	-1	1	0.62248
307	7.1142	5	5	90	1	1	1	0	0.78716
308	7.1142	5	5	999	1	2	1	0	0.57547
309	7.1142	5	5	90	19.375	2	-1	1	0.62253
310	7.1142	5	5	999	7.125	1	-1	1	0.6225
311	7.1142	5	5	999	19.375	2	-1	0	0.52845
312	7.1142	5	5	999	7.125	1	1	0	0.57548
313	7.1142	5	5	999	13.25	1	-1	0	0.84595
314	7.1142	5	5	0	25.5	1	-1	1	0.75183
315	7.1142	5	5	90	25.5	2	1	0	0.646
316	7.1142	5	5	90	19.375	2	-1	1	0.79895
317	7.1142	5	5	0	7.125	2	1	0	0.52843
318	7.1142	5	5	999	19.375	1	1	1	0.69306
319	7.1142	5	5	0	25.5	2	-1	0	0.66957
320	7.1142	5	5	0	19.375	1	-1	0	0.55192
321	7.1142	5	5	999	19.375	2	-1	1	1.4813
322	7.1142	5	5	0	7.125	1	1	1	0.88127
323	7.1142	5	5	999	19.375	2	-1	0	0.94004
324	7.1142	5	5	90	19.375	2	1	0	1.1518
325	7.1142	5	5	0	25.5	1	1	0	0.64641
326	7.1142	5	5	90	13.25	2	-1	1	1.3354
327	7.1142	5	5	0	1	2	1	0	0.72832
328	7.1142	5	5	90	25.5	1	-1	0	0.58717
329	7.1142	5	5	90	13.25	1	-1	0	0.57545
330	7.1142	5	5	999	1	2	1	0	0.78714
331	7.1142	5	5	90	7.125	2	-1	1	0.98715
332	7.1142	5	5	999	25.5	2	-1	1	1.9529
333	7.1142	5	5	90	7.125	1	1	0	0.83422
334	7.1142	5	5	999	1	2	1	0	0.99886
335	7.1142	5	5	90	25.5	2	-1	0	0.83427
336	7.1142	5	5	0	13.25	2	1	0	0.79897
337	7.1142	5	5	0	7.125	1	-1	1	0.6813
338	7.1142	5	5	90	13.25	2	-1	1	0.70483
339	7.1142	5	5	90	7.125	1	1	0	0.69307
340	7.1142	5	5	90	13.25	1	1	0	0.75188
341	7.1142	5	5	999	19.375	2	1	0	0.70486
342	7.1142	5	5	999	13.25	1	-1	0	0.5284
343	7.1142	5	5	999	19.375	2	1	0	0.64598
344	7.1142	5	5	999	1	1	-1	0	0.52834
345	7.1142	5	5	90	13.25	1	1	0	1.1517
346	7.1142	5	5	90	13.25	1	-1	0	1.8518
347	7.1142	5	5	0	7.125	2	-1	0	1.4335
348	7.1142	5	5	90	19.375	2	-1	1	1.1992
349	7.1142	5	5	90	1	2	-1	0	0.99888
350	7.1142	5	5	999	7.125	1	1	1	0.88124
351	7.1142	5	5	999	13.25	1	-1	1	0.88123
352	7.1142	5	5	90	13.25	1	1	0	1.2925
353	7.1142	5	5	999	19.375	1	1	0	1.0112
354	7.1142	5	5	0	13.25	1	-1	0	1.3047
355	7.1142	5	5	999	25.5	1	-1	0	1.093
356	7.1142	5	5	999	1	2	-1	0	1.0699
357	7.1142	5	5	0	25.5	1	-1	0	0.52845
358	7.1142	5	5	999	7.125	1	-1	0	1.3238
359	7.1142	5	5	90	25.5	1	-1	0	5.0828
360	7.1142	5	5	90	25.5	2	-1	1	0.7871
361	7.1142	5	5	90	7.125	2	-1	1	0.52843
362	7.1142	5	5	0	13.25	2	1	0	0.52845
363	7.1142	5	5	999	13.25	1	-1	0	0.82248
364	7.1142	5	5	90	19.375	1	-1	1	0.57549
365	7.1142	5	5	0	19.375	1	1	0	0.52838
366	7.1142	5	5	90	19.375	1	1	1	0.6107
367	7.1142	5	5	999	13.25	2	1	0	0.52838
368	7.1142	5	5	999	19.375	1	-1	0	0.56368
369	7.1142	5	5	90	1	2	1	0	0.82154
370	7.1142	5	5	999	19.375	2	-1	1	0.52845
371	7.1142	5	5	90	1	1	1	0	0.84587
372	7.1142	5	5	90	25.5	1	1	1	2.3826
373	7.1142	5	5	0	19.375	1	1	0	2.1194
374	7.1142	5	5	999	1	1	-1	0	1.3754
375	7.1142	5	5	999	1	2	-1	0	0.94015
376	7.1142	5	5	999	1	1	1	0	0.81061
377	7.1142	5	5	90	7.125	2	1	0	0.90478
378	7.1142	5	5	90	1	1	1	0	0.77542
379	7.1142	5	5	0	19.375	1	1	0	0.52851
380	7.1142	5	5	0	13.25	1	-1	0	0.52859
381	7.1142	5	5	999	25.5	2	-1	0	0.52846
382	7.1142	5	5	0	13.25	2	-1	1	1.2812
383	7.1142	5	5	0	19.375	1	1	0	1.449
384	7.1142	5	5	999	13.25	2	-1	1	3.4914
385	7.1142	5	5	999	1	1	1	1	0.75192
386	7.1142	5	5	0	13.25	1	1	1	0.52839
387	7.1142	5	5	999	13.25	2	1	0	0.84597
388	7.1142	5	5	0	25.5	2	-1	1	0.52842
389	7.1142	5	5	0	13.25	1	1	0	0.8931
390	7.1142	5	5	90	13.25	1	1	1	0.56372
391	7.1142	5	5	999	19.375	2	-1	0	0.58726
392	7.1142	5	5	999	7.125	1	1	0	0.95189
393	7.1142	5	5	90	13.25	1	-1	0	0.5284
394	7.1142	5	5	999	13.25	2	-1	0	0.55191
395	7.1142	5	5	90	1	1	1	1	1.7042
396	7.1142	5	5	90	7.125	2	1	1	1.1165
397	7.1142	5	5	90	19.375	2	1	1	0.52883
398	7.1142	5	5	0	13.25	1	1	0	1.0694
399	7.1142	5	5	0	13.25	2	-1	0	0.52831
400	7.1142	5	5	0	13.25	1	-1	0	0.5284
401	7.1142	5	5	999	19.375	2	1	0	0.97536
402	7.1142	5	5	999	1	2	1	0	1.3048
403	7.1142	5	5	90	1	2	-1	1	0.70489
404	7.1142	5	5	0	19.375	2	-1	0	1.1048
405	7.1142	5	5	0	19.375	2	1	0	0.5753
406	7.1142	5	5	0	25.5	1	1	0	0.79899
407	7.1142	5	5	90	7.125	1	1	0	0.77544
408	7.1142	5	5	999	7.125	2	-1	1	0.99884
409	7.1142	5	5	0	7.125	2	1	0	0.52845
410	7.1142	5	5	999	25.5	2	1	0	0.89308
411	7.1142	5	5	999	1	2	-1	0	0.56373
412	7.1142	5	5	999	19.375	1	-1	0	0.52835
413	7.1142	5	5	0	25.5	2	1	1	1.0224
414	7.1142	5	5	999	7.125	2	-1	1	0.88125
415	7.1142	5	5	999	13.25	1	1	0	1.7971
416	7.1142	5	5	999	25.5	1	1	0	0.58721
417	7.1142	5	5	0	7.125	1	1	1	1.0695
418	7.1142	5	5	90	7.125	1	-1	0	0.55196
419	7.1142	5	5	0	7.125	2	1	0	0.66946
420	7.1142	5	5	90	19.375	2	1	0	2.8059
421	7.1142	5	5	90	13.25	1	-1	0	0.58721
422	7.1142	5	5	90	7.125	1	-1	0	3.9516
423	7.1142	5	5	0	19.375	2	1	0	0.77543
424	7.1142	5	5	999	19.375	2	-1	0	0.52849
425	7.1142	5	5	0	25.5	1	1	1	0.56366
426	7.1142	5	5	90	1	1	1	0	0.85778
427	7.1142	5	5	0	1	2	1	0	0.91659
428	7.1142	5	5	0	19.375	1	-1	1	0.52839
429	7.1142	5	5	999	7.125	2	1	0	0.62253
430	7.1142	5	5	90	1	1	-1	0	0.7989
431	7.1142	5	5	90	25.5	1	1	0	1.7542
432	7.1142	5	5	90	1	2	-1	1	0.79888
433	7.1142	5	5	999	19.375	2	1	1	0.5284
434	7.1142	5	5	999	7.125	1	1	0	0.5284
435	7.1142	5	5	90	19.375	2	1	0	0.82243
436	7.1142	5	5	999	25.5	1	-1	1	0.76359
437	7.1142	5	5	999	19.375	1	1	0	0.64604
438	7.1142	5	5	999	25.5	2	1	0	0.9871
439	7.1142	5	5	0	13.25	2	-1	1	0.52832
440	7.1142	5	5	999	1	1	-1	0	1.2576
441	7.1142	5	5	0	1	2	1	1	0.75233
442	7.1142	5	5	0	13.25	2	1	0	0.82242
443	7.1142	5	5	999	19.375	2	-1	0	1.0341
444	7.1142	5	5	0	1	2	-1	0	0.71662
445	7.1142	5	5	90	19.375	2	-1	1	0.70481
446	7.1142	5	5	999	13.25	2	-1	0	0.52827
447	7.1142	5	5	999	13.25	2	1	1	0.62257
448	7.1142	5	5	90	1	1	-1	0	1.046
449	7.1142	5	5	999	13.25	2	1	0	0.69315
450	7.1142	5	5	999	1	2	-1	0	0.74006
451	7.1142	5	5	0	13.25	2	1	0	0.52847
452	7.1142	5	5	90	25.5	1	-1	0	0.52844
453	7.1142	5	5	0	7.125	2	-1	1	0.70487
454	7.1142	5	5	90	13.25	2	-1	1	0.96358
455	7.1142	5	5	0	1	1	1	0	0.52843
456	7.1142	5	5	0	1	2	-1	1	0.69309
457	7.1142	5	5	90	13.25	1	-1	1	1.0107
458	7.1142	5	5	90	25.5	2	1	1	0.74017
459	7.1142	5	5	90	7.125	2	-1	0	2.902
460	7.1142	5	5	90	1	1	1	0	1.0342
461	7.1142	5	5	0	25.5	2	-1	0	0.56367
462	7.1142	5	5	90	1	2	1	1	0.85766
463	7.1142	5	5	0	19.375	2	1	0	0.52841
464	7.1142	5	5	0	13.25	1	-1	0	1.1283
465	7.1142	5	5	999	13.25	2	1	0	0.56372
466	7.1142	5	5	0	1	1	-1	0	0.59901
467	7.1142	5	5	0	13.25	1	1	1	1.0107
468	7.1142	5	5	999	7.125	2	1	0	0.91666
469	7.1142	5	5	0	1	2	-1	0	0.76363
470	7.1142	5	5	0	7.125	1	1	0	0.52843
471	7.1142	5	5	0	1	2	-1	0	0.71653
472	7.1142	5	5	999	25.5	1	1	1	0.52838
473	7.1142	5	5	90	19.375	1	-1	0	1.2929
474	7.1142	5	5	0	1	2	-1	0	0.68177
475	7.1142	5	5	999	13.25	1	1	1	0.78721
476	7.1142	5	5	999	1	2	1	0	0.63423
477	7.1142	5	5	999	1	1	1	0	0.74028
478	7.1142	5	5	90	7.125	2	-1	1	1.0107
479	7.1142	5	5	999	13.25	1	-1	0	2.0026
480	7.1142	5	5	999	13.25	1	-1	0	0.92832
481	7.1142	5	5	90	13.25	1	-1	0	0.52835
482	7.1142	5	5	0	25.5	1	-1	0	0.7637
483	7.1142	5	5	0	25.5	2	-1	0	0.52837
484	7.1142	5	5	90	1	1	1	1	1.0341
485	7.1142	5	5	0	19.375	2	1	0	1.1517
486	7.1142	5	5	999	7.125	1	1	0	0.95182
487	7.1142	5	5	0	25.5	2	1	0	10.519
488	7.1142	5	5	999	13.25	2	-1	0	1.9138
489	7.1142	5	5	0	13.25	2	1	0	1.361
490	7.1142	5	5	999	13.25	2	-1	0	1.0695
491	7.1142	5	5	0	1	1	-1	1	1.5674
492	7.1142	5	5	90	7.125	1	-1	1	1.1164
493	7.1142	5	5	999	13.25	1	1	0	0.58728
494	7.1142	5	5	90	1	2	-1	0	1.3239
495	7.1142	5	5	999	19.375	1	-1	0	1.5201
496	7.1142	5	5	0	1	2	1	0	1.0346
497	7.1142	5	5	999	13.25	1	-1	0	1.8856
498	7.1142	5	5	0	19.375	1	1	1	0.78714
499	7.1142	5	5	90	7.125	2	-1	1	2.0725
500	7.1142	5	5	90	19.375	1	-1	0	0.54018
501	7.1142	5	5	0	25.5	2	1	0	0.5285
502	7.1142	5	5	90	13.25	2	1	0	1.1871
503	7.1142	5	5	999	13.25	2	1	0	0.77521
504	7.1142	5	5	90	19.375	2	1	0	0.83423
505	7.1142	5	5	90	13.25	1	1	0	0.52836
506	7.1142	5	5	999	7.125	2	-1	1	0.52845
507	7.1142	5	5	0	25.5	1	1	0	1.9995
508	7.1142	5	5	90	7.125	2	-1	0	0.52845
509	7.1142	5	5	90	1	2	1	0	0.70485
510	7.1142	5	5	90	13.25	2	-1	0	0.7872
511	7.1142	5	5	0	1	1	1	0	0.69315
512	7.1142	5	5	90	25.5	1	-1	0	0.59897
513	7.1142	5	5	90	19.375	2	-1	1	0.52842
514	7.1142	5	5	0	1	1	-1	0	0.78724
515	7.1142	5	5	0	1	1	1	1	0.66956
516	7.1142	5	5	999	13.25	2	1	0	0.94005
517	7.1142	5	5	0	7.125	2	-1	0	0.89308
518	7.1142	5	5	90	25.5	2	1	0	0.86951
519	7.1142	5	5	0	25.5	1	-1	0	1.1518
520	7.1142	5	5	999	7.125	2	-1	0	0.71661
521	7.1142	5	5	0	1	2	1	0	0.5284
522	7.1142	5	5	999	1	2	-1	0	0.97539
523	7.1142	5	5	90	13.25	2	1	0	1.0577
524	7.1142	5	5	0	19.375	2	1	0	1.4892
525	7.1142	5	5	90	25.5	2	-1	1	0.63423
526	7.1142	5	5	999	7.125	2	-1	0	0.77546
527	7.1142	5	5	0	25.5	2	1	0	0.76368
528	7.1142	5	5	90	7.125	1	-1	0	1.0106
529	7.1142	5	5	90	7.125	2	-1	0	0.6696
530	7.1142	5	5	90	25.5	1	-1	0	0.68123
531	7.1142	5	5	999	19.375	1	-1	0	0.52837
532	7.1142	5	5	90	25.5	1	-1	0	0.52834
533	7.1142	5	5	999	1	1	1	0	0.52842
534	7.1142	5	5	90	7.125	1	1	1	0.52838
535	7.1142	5	5	999	1	1	1	0	0.59897
536	7.1142	5	5	90	25.5	1	-1	1	0.7049
537	7.1142	5	5	999	13.25	2	-1	0	0.58716
538	7.1142	5	5	999	25.5	2	1	0	0.68131
539	7.1142	5	5	0	25.5	1	1	0	0.7401
540	7.1142	5	5	90	19.375	1	1	0	0.61075
541	7.1142	5	5	0	7.125	1	-1	1	0.52842
542	7.1142	5	5	90	1	1	-1	0	0.68131
543	7.1142	5	5	90	7.125	1	1	1	0.55196
544	7.1142	5	5	0	25.5	2	-1	0	0.64603
545	7.1142	5	5	999	13.25	1	1	1	0.68127
546	7.1142	5	5	999	13.25	2	-1	0	0.64606
547	7.1142	5	5	90	13.25	2	1	0	0.54015
548	7.1142	5	5	999	7.125	2	-1	0	0.69305
549	7.1142	5	5	90	1	2	1	1	0.52845
550	7.1142	5	5	0	1	2	-1	0	0.57548
551	7.1142	5	5	0	13.25	2	1	1	0.52844
552	7.1142	5	5	999	25.5	2	1	0	0.52838
553	7.1142	5	5	999	25.5	1	1	0	0.52836
554	7.1142	5	5	0	19.375	1	1	1	0.52839
555	7.1142	5	5	0	1	1	-1	0	0.91651
556	7.1142	5	5	999	1	2	-1	0	0.52849
557	7.1142	5	5	0	13.25	1	1	0	0.62247
558	7.1142	5	5	0	19.375	1	1	0	0.74007
559	7.1142	5	5	90	7.125	2	1	0	0.68129
560	7.1142	5	5	999	7.125	1	1	0	0.52839
561	7.1142	5	5	0	7.125	2	1	0	1.1517
562	7.1142	5	5	999	19.375	1	-1	1	0.52838
563	7.1142	5	5	999	7.125	2	1	0	0.56371
564	7.1142	5	5	90	13.25	1	1	1	0.63425
565	7.1142	5	5	90	19.375	1	1	0	0.76365
566	7.1142	5	5	90	19.375	1	1	0	0.81073
567	7.1142	5	5	999	19.375	2	-1	0	0.92834
568	7.1142	5	5	0	19.375	2	1	0	0.63406
569	7.1142	5	5	999	19.375	1	1	1	0.52841
570	7.1142	5	5	0	7.125	1	-1	0	1.2459
571	7.1142	5	5	999	7.125	1	1	0	0.56375
572	7.1142	5	5	0	1	2	-1	0	0.54021
573	7.1142	5	5	0	19.375	1	-1	0	0.52837
574	7.1142	5	5	999	25.5	1	1	1	0.52837
575	7.1142	5	5	999	25.5	2	1	0	0.52847
576	7.1142	5	5	999	25.5	2	1	0	1.0106
577	7.1142	5	5	0	7.125	1	1	1	0.96361
578	7.1142	5	5	0	19.375	2	-1	0	0.84601
579	7.1142	5	5	90	1	1	1	0	0.86955
580	7.1142	5	5	90	7.125	2	-1	1	0.52838
581	7.1142	5	5	999	1	2	-1	0	0.75189
582	7.1142	5	5	0	19.375	2	1	1	0.59899
583	7.1142	5	5	0	25.5	1	-1	0	0.52848
584	7.1142	5	5	0	13.25	1	-1	0	0.5284
585	7.1142	5	5	90	1	1	1	0	1.3512
586	7.1142	5	5	999	25.5	2	1	0	0.52844
587	7.1142	5	5	90	7.125	1	-1	0	1.4949
588	7.1142	5	5	0	13.25	2	-1	0	0.52849
589	7.1142	5	5	0	19.375	1	1	0	0.69303
590	7.1142	5	5	999	13.25	2	-1	0	0.61072
591	7.1142	5	5	0	7.125	2	-1	1	0.72837
592	7.1142	5	5	0	7.125	2	-1	0	0.89307
593	7.1142	5	5	999	25.5	1	1	0	0.64601
594	7.1142	5	5	0	25.5	2	1	1	0.84598
595	7.1142	5	5	999	19.375	1	-1	0	0.84602
596	7.1142	5	5	90	19.375	1	1	1	0.52843
597	7.1142	5	5	0	13.25	2	-1	0	1.7992
598	7.1142	5	5	0	13.25	2	-1	1	0.71988
599	7.1142	5	5	90	7.125	1	1	0	0.5283
600	7.1142	5	5	999	13.25	2	1	1	0.89299
