# Supplementary material for: Temporal Integration of Motion Streaks in Migraine
Source: Vision (Basel). 2018 Jul 13;2(3):27. doi: 10.3390/vision2030027 (PMC6836222; doi:10.3390/vision2030027)
Supplement: Supplementary file 1 [file vision-02-00027-s001.zip › supplementary information/resultsmark2/resultsObs18/allResponsesObs18.txt]

1	7.1142	5	5	90	1	1	-1	0	4.4297
2	7.1142	5	5	90	7.125	2	-1	0	2.6141
3	7.1142	5	5	0	25.5	1	1	1	1.5677
4	7.1142	5	5	999	1	2	1	0	11.369
5	7.1142	5	5	999	7.125	2	1	1	4.7524
6	7.1142	5	5	999	13.25	1	-1	1	1.9694
7	7.1142	5	5	0	13.25	1	-1	1	1.8618
8	7.1142	5	5	90	7.125	1	1	1	2.4515
9	7.1142	5	5	0	7.125	1	-1	0	4.0733
10	7.1142	5	5	0	19.375	2	1	1	1.9159
11	7.1142	5	5	90	7.125	2	1	0	2.0472
12	7.1142	5	5	0	25.5	1	-1	1	1.981
13	7.1142	5	5	90	13.25	2	1	0	2.0094
14	7.1142	5	5	0	25.5	1	1	1	1.8382
15	7.1142	5	5	999	7.125	2	-1	0	2.3333
16	7.1142	5	5	0	19.375	2	1	1	1.5282
17	7.1142	5	5	999	1	1	1	1	2.317
18	7.1142	5	5	90	25.5	1	-1	1	1.7717
19	7.1142	5	5	90	13.25	1	-1	1	1.7436
20	7.1142	5	5	90	25.5	1	-1	1	1.7553
21	7.1142	5	5	0	19.375	1	-1	1	1.795
22	7.1142	5	5	90	13.25	1	-1	1	1.7795
23	7.1142	5	5	90	7.125	1	1	0	2.1961
24	7.1142	5	5	0	13.25	2	-1	1	1.7807
25	7.1142	5	5	0	1	2	-1	0	5.8366
26	7.1142	5	5	0	7.125	2	-1	0	1.8514
27	7.1142	5	5	0	1	2	-1	0	2.1691
28	7.1142	5	5	0	13.25	2	-1	0	3.9612
29	7.1142	5	5	999	7.125	1	-1	0	2.4068
30	7.1142	5	5	999	19.375	2	-1	1	7.4572
31	7.1142	5	5	999	25.5	1	1	1	3.6647
32	7.1142	5	5	0	7.125	1	1	0	2.1673
33	7.1142	5	5	0	19.375	1	1	1	1.687
34	7.1142	5	5	0	13.25	1	1	0	2.4093
35	7.1142	5	5	999	1	1	1	0	2.8637
36	7.1142	5	5	90	19.375	2	1	1	4.8338
37	7.1142	5	5	0	25.5	1	-1	1	1.6637
38	7.1142	5	5	0	19.375	1	-1	1	1.6176
39	7.1142	5	5	90	25.5	1	-1	1	1.9547
40	7.1142	5	5	90	13.25	2	1	1	3.5345
41	7.1142	5	5	999	19.375	2	1	1	1.5632
42	7.1142	5	5	999	7.125	1	-1	1	1.3726
43	7.1142	5	5	90	7.125	2	1	0	2.1725
44	7.1142	5	5	999	25.5	2	1	1	1.6861
45	7.1142	5	5	999	13.25	1	1	1	1.0929
46	7.1142	5	5	0	1	2	1	1	2.4281
47	7.1142	5	5	999	19.375	1	1	1	1.2695
48	7.1142	5	5	0	7.125	1	-1	1	1.3572
49	7.1142	5	5	999	1	2	-1	1	1.9261
50	7.1142	5	5	0	25.5	1	-1	0	2.0373
51	7.1142	5	5	0	25.5	2	1	1	1.7348
52	7.1142	5	5	999	13.25	1	-1	1	1.4991
53	7.1142	5	5	90	19.375	1	1	1	1.1636
54	7.1142	5	5	0	19.375	2	-1	1	1.4411
55	7.1142	5	5	90	19.375	1	-1	1	1.3262
56	7.1142	5	5	0	25.5	1	1	1	1.1635
57	7.1142	5	5	0	1	1	-1	0	2.2011
58	7.1142	5	5	0	7.125	1	-1	1	1.438
59	7.1142	5	5	999	19.375	1	-1	1	1.1871
60	7.1142	5	5	999	13.25	1	-1	1	1.1636
61	7.1142	5	5	999	1	1	-1	0	2.2552
62	7.1142	5	5	90	13.25	2	-1	0	5.1052
63	7.1142	5	5	999	1	1	-1	0	2.3982
64	7.1142	5	5	90	19.375	1	-1	1	1.3166
65	7.1142	5	5	999	25.5	1	-1	1	1.0694
66	7.1142	5	5	0	19.375	2	1	1	2.3093
67	7.1142	5	5	0	1	2	1	0	1.9438
68	7.1142	5	5	90	25.5	1	-1	1	1.1871
69	7.1142	5	5	90	25.5	1	1	1	1.2459
70	7.1142	5	5	0	13.25	2	1	1	1.9819
71	7.1142	5	5	0	1	2	-1	1	2.3787
72	7.1142	5	5	999	19.375	1	-1	1	1.2807
73	7.1142	5	5	90	7.125	1	-1	1	1.2581
74	7.1142	5	5	999	25.5	1	1	1	1.1753
75	7.1142	5	5	0	25.5	1	-1	1	1.1517
76	7.1142	5	5	90	19.375	1	-1	1	1.034
77	7.1142	5	5	999	19.375	2	1	1	1.6434
78	7.1142	5	5	999	25.5	2	-1	1	1.3221
79	7.1142	5	5	999	7.125	1	-1	0	2.0623
80	7.1142	5	5	0	13.25	1	1	1	1.8525
81	7.1142	5	5	999	7.125	1	1	1	1.2816
82	7.1142	5	5	0	7.125	1	1	0	2.0257
83	7.1142	5	5	90	19.375	2	1	0	2.3312
84	7.1142	5	5	999	19.375	1	-1	1	1.0929
85	7.1142	5	5	999	25.5	1	1	1	1.1283
86	7.1142	5	5	0	13.25	2	1	1	1.4389
87	7.1142	5	5	90	13.25	1	1	1	1.093
88	7.1142	5	5	0	1	2	-1	0	2.8135
89	7.1142	5	5	999	13.25	2	-1	1	1.1988
90	7.1142	5	5	0	1	1	1	0	1.752
91	7.1142	5	5	0	1	1	1	1	2.0759
92	7.1142	5	5	90	1	2	-1	0	1.6021
93	7.1142	5	5	999	13.25	2	-1	1	1.404
94	7.1142	5	5	0	19.375	2	-1	1	1.1753
95	7.1142	5	5	90	13.25	1	1	1	1.1636
96	7.1142	5	5	0	7.125	1	1	1	1.3521
97	7.1142	5	5	0	1	1	-1	0	2.0956
98	7.1142	5	5	90	1	2	-1	0	2.0063
99	7.1142	5	5	90	1	2	-1	0	2.0315
100	7.1142	5	5	999	25.5	2	-1	1	1.1283
101	7.1142	5	5	90	1	1	1	0	2.0294
102	7.1142	5	5	999	1	2	-1	0	2.0395
103	7.1142	5	5	90	7.125	1	1	1	1.0694
104	7.1142	5	5	90	25.5	2	-1	0	2.1031
105	7.1142	5	5	0	19.375	2	1	1	1.3541
106	7.1142	5	5	999	7.125	1	-1	1	1.611
107	7.1142	5	5	90	1	1	1	0	3.9718
108	7.1142	5	5	999	19.375	2	1	1	1.2812
109	7.1142	5	5	90	7.125	1	-1	1	1.046
110	7.1142	5	5	999	25.5	2	-1	1	1.1753
111	7.1142	5	5	999	13.25	1	1	1	0.97534
112	7.1142	5	5	999	19.375	2	-1	1	1.1753
113	7.1142	5	5	0	13.25	1	-1	1	1.0341
114	7.1142	5	5	999	25.5	1	-1	1	1.0342
115	7.1142	5	5	999	19.375	2	1	1	1.14
116	7.1142	5	5	999	1	2	-1	0	1.5824
117	7.1142	5	5	0	7.125	2	-1	0	1.9904
118	7.1142	5	5	90	7.125	1	1	1	0.97526
119	7.1142	5	5	999	7.125	2	1	0	1.4724
120	7.1142	5	5	90	13.25	2	1	0	1.8304
121	7.1142	5	5	90	1	2	1	0	1.5322
122	7.1142	5	5	0	1	2	-1	0	1.2342
123	7.1142	5	5	90	13.25	1	1	1	1.1287
124	7.1142	5	5	0	25.5	2	1	1	2.2333
125	7.1142	5	5	90	25.5	2	1	1	1.2572
126	7.1142	5	5	90	13.25	1	1	1	1.0228
127	7.1142	5	5	90	13.25	2	-1	0	1.316
128	7.1142	5	5	90	1	1	-1	0	1.2346
129	7.1142	5	5	90	25.5	1	1	1	0.89339
130	7.1142	5	5	999	19.375	1	-1	1	0.94006
131	7.1142	5	5	90	13.25	1	-1	1	1.0224
132	7.1142	5	5	90	25.5	1	1	1	0.99887
133	7.1142	5	5	90	19.375	1	1	1	0.90482
134	7.1142	5	5	0	13.25	1	1	1	1.0341
135	7.1142	5	5	0	13.25	1	-1	1	0.97536
136	7.1142	5	5	999	13.25	2	-1	1	1.1872
137	7.1142	5	5	0	13.25	2	-1	1	1.1283
138	7.1142	5	5	0	7.125	2	1	0	1.511
139	7.1142	5	5	0	25.5	2	-1	1	1.1048
140	7.1142	5	5	999	1	1	1	0	2.3457
141	7.1142	5	5	0	1	2	1	0	1.8372
142	7.1142	5	5	999	25.5	1	1	1	0.96361
143	7.1142	5	5	0	13.25	1	-1	0	1.1519
144	7.1142	5	5	0	1	2	-1	0	1.2928
145	7.1142	5	5	0	25.5	1	1	1	0.97524
146	7.1142	5	5	90	25.5	2	1	1	1.293
147	7.1142	5	5	90	19.375	1	-1	1	0.97545
148	7.1142	5	5	90	1	1	-1	0	1.6279
149	7.1142	5	5	90	25.5	2	-1	1	1.2106
150	7.1142	5	5	999	1	1	1	0	1.6711
151	7.1142	5	5	0	13.25	1	1	1	1.0223
152	7.1142	5	5	999	25.5	1	1	1	0.96364
153	7.1142	5	5	999	19.375	1	-1	1	1.0107
154	7.1142	5	5	0	19.375	1	1	1	0.9989
155	7.1142	5	5	999	25.5	1	1	1	0.98709
156	7.1142	5	5	90	1	1	1	0	1.4254
157	7.1142	5	5	0	7.125	2	-1	1	1.1521
158	7.1142	5	5	999	1	2	1	0	1.3286
159	7.1142	5	5	0	1	1	1	1	0.7876
160	7.1142	5	5	999	1	1	-1	1	2.4119
161	7.1142	5	5	0	7.125	1	-1	0	1.9854
162	7.1142	5	5	0	1	1	-1	1	1.3737
163	7.1142	5	5	0	25.5	1	1	1	0.97541
164	7.1142	5	5	90	19.375	1	-1	1	1.0813
165	7.1142	5	5	90	1	2	-1	0	1.9641
166	7.1142	5	5	90	1	1	-1	1	1.2458
167	7.1142	5	5	90	13.25	2	-1	1	1.6821
168	7.1142	5	5	999	25.5	1	-1	1	0.95181
169	7.1142	5	5	999	7.125	1	-1	1	0.99889
170	7.1142	5	5	90	1	2	1	0	1.3343
171	7.1142	5	5	90	13.25	1	1	1	0.95175
172	7.1142	5	5	999	19.375	2	1	1	1.3047
173	7.1142	5	5	0	7.125	1	-1	1	1.093
174	7.1142	5	5	90	13.25	2	1	1	1.2458
175	7.1142	5	5	999	13.25	2	-1	1	1.1401
176	7.1142	5	5	90	1	2	1	0	1.5894
177	7.1142	5	5	999	1	1	1	0	1.8713
178	7.1142	5	5	999	19.375	2	1	1	1.1871
179	7.1142	5	5	90	13.25	2	-1	0	1.6906
180	7.1142	5	5	0	19.375	1	-1	1	0.98714
181	7.1142	5	5	90	7.125	2	1	0	2.2694
182	7.1142	5	5	90	13.25	1	-1	1	1.1165
183	7.1142	5	5	0	25.5	1	1	1	0.91661
184	7.1142	5	5	90	1	1	-1	1	1.3851
185	7.1142	5	5	0	13.25	2	1	1	1.3371
186	7.1142	5	5	0	7.125	1	1	1	1.2225
187	7.1142	5	5	0	19.375	1	-1	1	1.0342
188	7.1142	5	5	0	1	2	-1	0	1.1518
189	7.1142	5	5	0	19.375	2	1	1	1.1518
190	7.1142	5	5	90	19.375	1	-1	1	0.92832
191	7.1142	5	5	0	25.5	1	1	1	0.99889
192	7.1142	5	5	0	13.25	2	1	1	1.0577
193	7.1142	5	5	999	7.125	2	1	1	1.2458
194	7.1142	5	5	999	25.5	2	1	1	1.1165
195	7.1142	5	5	999	7.125	1	-1	1	1.0812
196	7.1142	5	5	999	7.125	1	-1	1	0.96365
197	7.1142	5	5	90	7.125	1	-1	1	1.0694
198	7.1142	5	5	999	19.375	2	-1	1	1.1871
199	7.1142	5	5	90	19.375	2	1	1	1.2694
200	7.1142	5	5	90	25.5	1	1	1	0.98715
201	7.1142	5	5	0	13.25	2	1	1	1.0459
202	7.1142	5	5	999	7.125	1	1	1	1.0459
203	7.1142	5	5	999	19.375	1	-1	1	1.0341
204	7.1142	5	5	90	7.125	1	1	1	1.1283
205	7.1142	5	5	0	7.125	1	1	1	1.0816
206	7.1142	5	5	999	1	2	1	0	1.1988
207	7.1142	5	5	999	13.25	2	-1	1	1.1401
208	7.1142	5	5	90	19.375	1	-1	1	0.92827
209	7.1142	5	5	999	19.375	1	1	1	1.1283
210	7.1142	5	5	0	19.375	1	1	1	0.98759
211	7.1142	5	5	90	25.5	1	1	1	0.97535
212	7.1142	5	5	90	13.25	1	1	1	0.95191
213	7.1142	5	5	999	1	1	1	1	1.2459
214	7.1142	5	5	0	13.25	2	1	1	1.2577
215	7.1142	5	5	999	25.5	1	1	1	0.96365
216	7.1142	5	5	999	13.25	1	1	1	1.0812
217	7.1142	5	5	0	13.25	2	1	1	1.2106
218	7.1142	5	5	999	13.25	2	1	1	1.2577
219	7.1142	5	5	999	25.5	2	-1	1	1.1752
220	7.1142	5	5	0	25.5	2	1	1	1.1401
221	7.1142	5	5	999	7.125	2	1	1	1.1984
222	7.1142	5	5	0	7.125	2	-1	1	1.2571
223	7.1142	5	5	0	1	1	-1	0	1.1758
224	7.1142	5	5	0	1	2	-1	0	1.1636
225	7.1142	5	5	999	13.25	2	1	1	1.1871
226	7.1142	5	5	90	25.5	1	1	1	1.0111
227	7.1142	5	5	90	13.25	2	-1	0	1.6521
228	7.1142	5	5	90	25.5	2	1	1	1.4818
229	7.1142	5	5	0	7.125	1	-1	1	1.1635
230	7.1142	5	5	999	7.125	2	1	1	1.1636
231	7.1142	5	5	0	13.25	2	-1	1	1.1871
232	7.1142	5	5	999	19.375	2	-1	1	1.3551
233	7.1142	5	5	90	13.25	1	1	1	0.99888
234	7.1142	5	5	0	13.25	2	-1	1	1.1401
235	7.1142	5	5	999	7.125	2	1	1	2.0683
236	7.1142	5	5	999	13.25	2	-1	1	1.1283
237	7.1142	5	5	90	1	1	1	0	4.6918
238	7.1142	5	5	0	13.25	1	-1	0	1.4027
239	7.1142	5	5	0	1	1	1	1	1.2341
240	7.1142	5	5	0	13.25	2	-1	1	3.4411
241	7.1142	5	5	90	13.25	1	-1	1	1.1048
242	7.1142	5	5	999	19.375	1	-1	1	1.0223
243	7.1142	5	5	999	13.25	1	-1	1	1.046
244	7.1142	5	5	0	7.125	2	-1	1	1.4186
245	7.1142	5	5	0	1	1	-1	0	1.1517
246	7.1142	5	5	999	13.25	2	-1	1	1.1518
247	7.1142	5	5	0	25.5	1	-1	1	1.0224
248	7.1142	5	5	999	13.25	2	-1	1	1.1518
249	7.1142	5	5	0	13.25	2	-1	1	1.0935
250	7.1142	5	5	999	13.25	2	-1	1	1.1871
251	7.1142	5	5	999	13.25	1	1	1	1.046
252	7.1142	5	5	90	1	1	1	0	1.3926
253	7.1142	5	5	0	7.125	2	-1	1	1.0577
254	7.1142	5	5	0	25.5	1	1	1	1.0107
255	7.1142	5	5	999	13.25	1	-1	1	0.92835
256	7.1142	5	5	999	19.375	2	-1	1	1.0695
257	7.1142	5	5	0	19.375	2	-1	1	1.1165
258	7.1142	5	5	90	19.375	1	-1	1	0.99885
259	7.1142	5	5	90	1	1	-1	0	1.9144
260	7.1142	5	5	999	25.5	1	-1	1	0.97533
261	7.1142	5	5	999	1	2	1	0	1.9844
262	7.1142	5	5	999	13.25	1	-1	1	1.0342
263	7.1142	5	5	90	7.125	2	-1	1	1.1518
264	7.1142	5	5	90	1	2	1	0	1.4992
265	7.1142	5	5	999	13.25	1	-1	1	0.97536
266	7.1142	5	5	90	19.375	1	-1	1	0.95182
267	7.1142	5	5	90	13.25	2	-1	1	1.0694
268	7.1142	5	5	90	19.375	1	1	1	0.92832
269	7.1142	5	5	0	19.375	1	1	1	1.0342
270	7.1142	5	5	90	25.5	1	1	1	1.1749
271	7.1142	5	5	999	1	2	-1	1	2.4153
272	7.1142	5	5	90	19.375	1	-1	1	1.0106
273	7.1142	5	5	90	25.5	1	1	1	0.97536
274	7.1142	5	5	999	1	1	-1	1	2.302
275	7.1142	5	5	90	19.375	2	1	1	1.2812
276	7.1142	5	5	90	1	2	-1	0	1.3872
277	7.1142	5	5	999	13.25	2	-1	1	1.5005
278	7.1142	5	5	90	1	2	-1	0	1.6112
279	7.1142	5	5	999	7.125	2	1	1	1.2576
280	7.1142	5	5	999	1	1	-1	0	2.6729
281	7.1142	5	5	0	25.5	2	-1	1	1.1871
282	7.1142	5	5	0	19.375	1	1	1	1.4165
283	7.1142	5	5	999	25.5	1	-1	1	0.91699
284	7.1142	5	5	0	1	2	-1	0	1.2577
285	7.1142	5	5	0	1	1	1	1	0.99863
286	7.1142	5	5	0	19.375	2	-1	1	1.1282
287	7.1142	5	5	999	19.375	2	-1	1	1.1165
288	7.1142	5	5	999	1	2	-1	0	1.9285
289	7.1142	5	5	90	13.25	2	1	1	1.2579
290	7.1142	5	5	90	19.375	2	1	1	1.0934
291	7.1142	5	5	999	19.375	1	1	1	0.98757
292	7.1142	5	5	0	19.375	1	-1	1	0.96347
293	7.1142	5	5	90	13.25	2	-1	1	1.1518
294	7.1142	5	5	999	19.375	1	-1	1	0.94008
295	7.1142	5	5	999	7.125	2	1	1	1.2695
296	7.1142	5	5	90	7.125	1	1	1	1.0576
297	7.1142	5	5	999	25.5	1	-1	1	0.94005
298	7.1142	5	5	90	25.5	2	1	1	1.093
299	7.1142	5	5	999	1	2	-1	0	1.4957
300	7.1142	5	5	0	7.125	2	1	1	1.2224
301	7.1142	5	5	90	1	2	1	1	1.347
302	7.1142	5	5	999	19.375	2	-1	1	1.1754
303	7.1142	5	5	0	19.375	1	1	1	0.94004
304	7.1142	5	5	0	19.375	1	1	1	0.96362
305	7.1142	5	5	999	25.5	2	-1	1	1.1518
306	7.1142	5	5	90	13.25	1	1	1	0.95232
307	7.1142	5	5	999	1	2	-1	0	2.2367
308	7.1142	5	5	0	19.375	2	1	1	1.2106
309	7.1142	5	5	0	25.5	1	1	1	1.0813
310	7.1142	5	5	0	25.5	1	-1	1	1.0812
311	7.1142	5	5	999	7.125	2	-1	1	1.1517
312	7.1142	5	5	90	7.125	1	-1	1	0.91664
313	7.1142	5	5	90	19.375	2	1	1	1.5565
314	7.1142	5	5	0	1	1	1	1	1.293
315	7.1142	5	5	0	13.25	2	-1	1	1.0577
316	7.1142	5	5	90	19.375	1	-1	1	0.89307
317	7.1142	5	5	90	19.375	2	-1	1	1.1047
318	7.1142	5	5	90	13.25	1	-1	1	0.96424
319	7.1142	5	5	90	7.125	2	-1	1	1.1165
320	7.1142	5	5	0	1	1	1	1	1.2106
321	7.1142	5	5	999	25.5	2	-1	1	1.0342
322	7.1142	5	5	90	1	1	1	1	1.4732
323	7.1142	5	5	999	19.375	1	1	1	0.97541
324	7.1142	5	5	999	7.125	2	1	1	1.3892
325	7.1142	5	5	999	25.5	2	-1	1	1.0577
326	7.1142	5	5	999	25.5	2	1	1	1.0459
327	7.1142	5	5	0	19.375	1	-1	1	1.1636
328	7.1142	5	5	90	25.5	2	-1	0	1.0699
329	7.1142	5	5	999	1	1	1	0	1.3426
330	7.1142	5	5	0	19.375	1	-1	1	1.0224
331	7.1142	5	5	0	7.125	2	-1	1	1.1518
332	7.1142	5	5	0	7.125	2	-1	1	1.2577
333	7.1142	5	5	0	25.5	2	1	1	1.1282
334	7.1142	5	5	0	7.125	2	1	1	1.0812
335	7.1142	5	5	90	19.375	2	1	1	1.093
336	7.1142	5	5	999	13.25	2	-1	1	1.1519
337	7.1142	5	5	0	1	1	-1	0	1.6419
338	7.1142	5	5	90	1	2	-1	0	1.5831
339	7.1142	5	5	999	25.5	2	1	1	1.2459
340	7.1142	5	5	0	7.125	1	1	1	1.1287
341	7.1142	5	5	999	19.375	1	1	1	0.94011
342	7.1142	5	5	90	7.125	2	1	0	2.1372
343	7.1142	5	5	90	25.5	2	1	1	1.2341
344	7.1142	5	5	999	7.125	2	1	1	1.1401
345	7.1142	5	5	0	25.5	2	-1	1	1.1753
346	7.1142	5	5	0	25.5	2	1	1	1.1048
347	7.1142	5	5	999	1	2	-1	1	1.2812
348	7.1142	5	5	0	1	2	-1	0	1.1751
349	7.1142	5	5	0	13.25	2	1	1	1.1287
350	7.1142	5	5	999	7.125	1	1	1	1.0459
351	7.1142	5	5	90	13.25	1	-1	1	0.94008
352	7.1142	5	5	0	25.5	1	1	1	0.99885
353	7.1142	5	5	90	19.375	2	-1	1	1.2694
354	7.1142	5	5	999	25.5	2	1	1	1.1282
355	7.1142	5	5	90	13.25	1	-1	0	0.90476
356	7.1142	5	5	90	19.375	2	-1	1	1.2341
357	7.1142	5	5	0	1	1	1	0	1.2458
358	7.1142	5	5	0	25.5	2	1	1	1.3357
359	7.1142	5	5	0	7.125	2	1	1	1.0463
360	7.1142	5	5	0	7.125	2	-1	1	1.1871
361	7.1142	5	5	0	19.375	1	1	1	0.91696
362	7.1142	5	5	999	19.375	1	-1	1	0.92828
363	7.1142	5	5	90	1	2	-1	0	2.5321
364	7.1142	5	5	999	7.125	2	1	1	1.14
365	7.1142	5	5	90	13.25	2	-1	1	1.1518
366	7.1142	5	5	0	13.25	1	1	1	0.99893
367	7.1142	5	5	0	13.25	2	1	1	1.2342
368	7.1142	5	5	0	13.25	2	1	1	1.1871
369	7.1142	5	5	999	25.5	2	1	1	0.95184
370	7.1142	5	5	90	7.125	2	-1	0	1.2695
371	7.1142	5	5	90	25.5	1	1	1	1.0581
372	7.1142	5	5	999	25.5	1	-1	1	0.94008
373	7.1142	5	5	999	13.25	1	1	1	0.98711
374	7.1142	5	5	0	7.125	1	-1	0	2.1179
375	7.1142	5	5	999	25.5	2	-1	1	1.1518
376	7.1142	5	5	90	7.125	2	1	1	1.164
377	7.1142	5	5	0	19.375	1	-1	1	1.0105
378	7.1142	5	5	0	19.375	2	-1	1	1.1165
379	7.1142	5	5	90	25.5	2	-1	1	1.187
380	7.1142	5	5	0	25.5	2	1	1	1.0459
381	7.1142	5	5	0	1	2	-1	0	1.199
382	7.1142	5	5	999	7.125	2	-1	1	1.1282
383	7.1142	5	5	90	1	2	-1	0	1.1636
384	7.1142	5	5	90	7.125	2	-1	0	1.1519
385	7.1142	5	5	90	7.125	2	1	1	1.4288
386	7.1142	5	5	0	25.5	2	1	1	1.1283
387	7.1142	5	5	0	1	2	1	0	1.3165
388	7.1142	5	5	90	25.5	1	1	1	1.0342
389	7.1142	5	5	0	25.5	1	-1	1	0.98711
390	7.1142	5	5	90	7.125	2	-1	0	1.1635
391	7.1142	5	5	999	25.5	2	-1	1	1.0812
392	7.1142	5	5	90	7.125	1	1	1	0.94006
393	7.1142	5	5	999	13.25	2	-1	1	1.1871
394	7.1142	5	5	90	13.25	2	-1	1	1.3538
395	7.1142	5	5	999	25.5	1	-1	1	0.96361
396	7.1142	5	5	999	13.25	1	1	1	0.95184
397	7.1142	5	5	999	7.125	2	1	1	1.2458
398	7.1142	5	5	999	1	2	-1	0	1.1988
399	7.1142	5	5	999	1	1	-1	0	1.7179
400	7.1142	5	5	90	25.5	2	1	1	0.98712
401	7.1142	5	5	999	7.125	2	-1	0	1.5381
402	7.1142	5	5	999	7.125	2	-1	1	1.3593
403	7.1142	5	5	90	7.125	1	1	1	1.0229
404	7.1142	5	5	90	25.5	2	-1	1	1.2341
405	7.1142	5	5	90	7.125	2	1	0	1.6975
406	7.1142	5	5	999	13.25	1	1	1	0.92831
407	7.1142	5	5	90	7.125	2	1	1	1.269
408	7.1142	5	5	90	19.375	2	-1	1	1.1287
409	7.1142	5	5	90	25.5	1	-1	1	0.97538
410	7.1142	5	5	999	7.125	1	-1	1	1.0227
411	7.1142	5	5	999	1	1	-1	0	1.5616
412	7.1142	5	5	0	7.125	2	-1	1	1.3047
413	7.1142	5	5	999	13.25	2	-1	1	1.2698
414	7.1142	5	5	999	7.125	1	-1	1	0.98754
415	7.1142	5	5	999	1	1	-1	0	1.187
416	7.1142	5	5	999	1	1	-1	0	1.828
417	7.1142	5	5	90	25.5	2	1	1	1.1752
418	7.1142	5	5	999	13.25	1	-1	1	1.0581
419	7.1142	5	5	999	19.375	1	1	1	0.96364
420	7.1142	5	5	0	7.125	2	1	1	1.2106
421	7.1142	5	5	0	7.125	1	-1	1	0.96363
422	7.1142	5	5	999	7.125	1	1	1	1.0107
423	7.1142	5	5	0	7.125	1	-1	1	1.0695
424	7.1142	5	5	90	13.25	1	1	1	0.91658
425	7.1142	5	5	999	1	2	1	1	2.2872
426	7.1142	5	5	0	19.375	2	-1	1	1.1283
427	7.1142	5	5	999	19.375	1	-1	1	0.97529
428	7.1142	5	5	0	7.125	1	-1	1	1.1988
429	7.1142	5	5	999	7.125	1	-1	1	0.97537
430	7.1142	5	5	0	7.125	2	1	1	1.4516
431	7.1142	5	5	90	1	2	1	0	1.1753
432	7.1142	5	5	999	7.125	1	1	1	1.0581
433	7.1142	5	5	0	19.375	2	-1	1	1.1635
434	7.1142	5	5	90	1	1	1	1	1.0224
435	7.1142	5	5	999	1	2	-1	0	1.2341
436	7.1142	5	5	0	13.25	1	-1	1	0.90476
437	7.1142	5	5	999	7.125	2	1	1	1.2106
438	7.1142	5	5	999	7.125	1	1	1	1.0459
439	7.1142	5	5	90	25.5	2	1	1	1.2106
440	7.1142	5	5	0	25.5	1	1	1	0.99885
441	7.1142	5	5	90	1	2	1	0	1.0577
442	7.1142	5	5	90	7.125	2	-1	1	1.3186
443	7.1142	5	5	90	7.125	2	-1	1	1.1048
444	7.1142	5	5	0	7.125	1	1	1	1.0224
445	7.1142	5	5	0	19.375	2	-1	1	1.1165
446	7.1142	5	5	90	1	2	-1	0	2.8571
447	7.1142	5	5	90	19.375	1	-1	1	1.0107
448	7.1142	5	5	999	7.125	2	-1	1	1.2459
449	7.1142	5	5	90	19.375	2	1	0	0.81071
450	7.1142	5	5	999	19.375	2	-1	1	1.1518
451	7.1142	5	5	0	13.25	1	-1	1	0.95225
452	7.1142	5	5	90	25.5	2	1	0	1.2224
453	7.1142	5	5	999	19.375	1	-1	1	0.98718
454	7.1142	5	5	90	25.5	2	-1	0	1.7677
455	7.1142	5	5	999	19.375	1	1	1	1.1283
456	7.1142	5	5	90	19.375	1	1	1	1.1405
457	7.1142	5	5	90	13.25	1	1	1	0.96407
458	7.1142	5	5	90	25.5	2	1	1	2.0476
459	7.1142	5	5	90	19.375	2	1	1	1.2224
460	7.1142	5	5	999	13.25	1	1	1	0.98711
461	7.1142	5	5	90	1	1	1	0	1.9157
462	7.1142	5	5	0	1	1	1	0	1.8307
463	7.1142	5	5	999	1	1	1	0	1.4942
464	7.1142	5	5	0	13.25	1	-1	1	1.0107
465	7.1142	5	5	999	25.5	2	-1	1	1.1518
466	7.1142	5	5	90	13.25	2	1	0	1.4051
467	7.1142	5	5	90	13.25	2	-1	1	1.1753
468	7.1142	5	5	0	19.375	2	-1	1	1.1518
469	7.1142	5	5	0	19.375	2	-1	1	1.1635
470	7.1142	5	5	999	7.125	2	1	1	1.2577
471	7.1142	5	5	0	19.375	1	-1	1	1.1165
472	7.1142	5	5	90	19.375	2	1	0	1.7836
473	7.1142	5	5	999	19.375	2	-1	1	1.0577
474	7.1142	5	5	90	25.5	1	-1	1	0.95183
475	7.1142	5	5	999	13.25	2	1	1	1.3282
476	7.1142	5	5	0	25.5	2	-1	1	1.093
477	7.1142	5	5	90	7.125	2	1	0	1.3457
478	7.1142	5	5	999	7.125	1	-1	1	1.0459
479	7.1142	5	5	90	25.5	2	1	1	1.2223
480	7.1142	5	5	90	13.25	2	1	0	1.4054
481	7.1142	5	5	0	25.5	2	-1	1	1.0813
482	7.1142	5	5	999	7.125	1	1	1	1.0107
483	7.1142	5	5	0	1	1	-1	1	1.0224
484	7.1142	5	5	90	19.375	2	-1	1	1.2106
485	7.1142	5	5	0	19.375	2	1	1	1.3644
486	7.1142	5	5	999	19.375	2	1	1	1.1987
487	7.1142	5	5	90	1	1	1	1	1.1051
488	7.1142	5	5	90	7.125	2	-1	0	1.0582
489	7.1142	5	5	0	25.5	2	-1	1	1.0812
490	7.1142	5	5	0	1	1	1	1	1.0341
491	7.1142	5	5	90	19.375	2	-1	1	1.1165
492	7.1142	5	5	0	1	2	1	0	1.4773
493	7.1142	5	5	999	25.5	1	-1	1	0.96353
494	7.1142	5	5	999	25.5	1	-1	1	1.0341
495	7.1142	5	5	999	25.5	2	1	1	1.2223
496	7.1142	5	5	90	19.375	2	1	1	1.1287
497	7.1142	5	5	999	1	1	-1	0	1.4181
498	7.1142	5	5	90	25.5	2	1	1	1.3159
499	7.1142	5	5	0	25.5	2	-1	1	1.187
500	7.1142	5	5	0	7.125	2	-1	1	1.1522
501	7.1142	5	5	90	1	2	-1	0	2.3699
502	7.1142	5	5	0	13.25	1	1	1	1.1283
503	7.1142	5	5	90	7.125	1	1	1	1.0106
504	7.1142	5	5	0	13.25	2	1	1	1.2341
505	7.1142	5	5	90	1	1	1	1	1.2581
506	7.1142	5	5	0	25.5	2	-1	1	1.164
507	7.1142	5	5	999	13.25	2	-1	1	1.211
508	7.1142	5	5	0	13.25	1	1	1	0.96347
509	7.1142	5	5	0	7.125	2	-1	1	1.1518
510	7.1142	5	5	999	7.125	1	-1	1	0.96355
511	7.1142	5	5	0	13.25	1	1	1	1.0224
512	7.1142	5	5	999	13.25	1	-1	1	1.0341
513	7.1142	5	5	999	19.375	2	-1	1	1.0812
514	7.1142	5	5	0	13.25	2	-1	1	1.1283
515	7.1142	5	5	0	25.5	1	1	1	0.91658
516	7.1142	5	5	90	7.125	1	-1	1	0.94013
517	7.1142	5	5	999	1	2	1	0	1.1166
518	7.1142	5	5	90	1	1	1	1	1.1757
519	7.1142	5	5	90	19.375	1	-1	1	0.91698
520	7.1142	5	5	90	19.375	2	-1	1	1.1284
521	7.1142	5	5	90	25.5	1	1	1	0.94006
522	7.1142	5	5	999	25.5	2	-1	1	1.1283
523	7.1142	5	5	0	1	2	-1	0	1.1749
524	7.1142	5	5	0	25.5	1	1	1	1.0581
525	7.1142	5	5	999	1	2	-1	0	1.2576
526	7.1142	5	5	999	25.5	1	-1	1	0.96339
527	7.1142	5	5	999	19.375	2	-1	1	1.1636
528	7.1142	5	5	0	25.5	2	1	1	1.2577
529	7.1142	5	5	0	1	2	-1	0	1.3209
530	7.1142	5	5	90	19.375	2	-1	1	1.0813
531	7.1142	5	5	90	25.5	1	1	1	1.0224
532	7.1142	5	5	90	7.125	2	-1	0	1.3047
533	7.1142	5	5	90	19.375	1	-1	1	0.99901
534	7.1142	5	5	999	1	1	1	1	1.1867
535	7.1142	5	5	90	7.125	1	1	1	1.1404
536	7.1142	5	5	90	1	2	-1	0	1.1522
537	7.1142	5	5	0	1	1	1	0	2.4477
538	7.1142	5	5	0	1	2	-1	0	1.0694
539	7.1142	5	5	999	25.5	2	-1	1	1.1636
540	7.1142	5	5	90	1	1	1	1	1.6493
541	7.1142	5	5	90	1	1	1	0	1.1401
542	7.1142	5	5	0	1	1	-1	1	1.1047
543	7.1142	5	5	999	13.25	2	1	1	1.1165
544	7.1142	5	5	0	25.5	2	-1	1	1.1989
545	7.1142	5	5	0	7.125	1	1	1	1.1641
546	7.1142	5	5	999	25.5	1	-1	1	0.9405
547	7.1142	5	5	90	13.25	1	-1	1	0.98712
548	7.1142	5	5	999	25.5	1	1	1	1.0459
549	7.1142	5	5	0	13.25	1	-1	1	0.9166
550	7.1142	5	5	0	7.125	2	-1	0	1.2224
551	7.1142	5	5	90	13.25	1	1	1	1.0581
552	7.1142	5	5	0	13.25	1	-1	1	1.4921
553	7.1142	5	5	0	19.375	1	-1	1	0.99878
554	7.1142	5	5	999	13.25	2	-1	1	1.0812
555	7.1142	5	5	90	25.5	2	-1	1	1.0929
556	7.1142	5	5	999	7.125	1	-1	1	0.95178
557	7.1142	5	5	0	25.5	2	-1	1	1.1165
558	7.1142	5	5	999	19.375	1	1	1	1.0107
559	7.1142	5	5	0	7.125	2	1	0	0.92832
560	7.1142	5	5	0	19.375	2	1	1	1.1636
561	7.1142	5	5	90	19.375	1	-1	1	1.0224
562	7.1142	5	5	999	19.375	2	-1	1	1.473
563	7.1142	5	5	0	7.125	1	1	0	1.5788
564	7.1142	5	5	999	1	1	1	0	1.6607
565	7.1142	5	5	0	19.375	2	1	1	1.0342
566	7.1142	5	5	999	1	2	-1	0	1.293
567	7.1142	5	5	0	1	1	-1	0	1.1748
568	7.1142	5	5	90	7.125	1	-1	1	1.0581
569	7.1142	5	5	90	19.375	1	-1	1	1.0459
570	7.1142	5	5	90	13.25	2	1	0	1.1871
571	7.1142	5	5	90	7.125	1	1	1	1.1522
572	7.1142	5	5	90	7.125	2	-1	1	1.1875
573	7.1142	5	5	999	1	2	-1	0	1.6239
574	7.1142	5	5	90	7.125	1	1	1	0.94015
575	7.1142	5	5	90	13.25	2	1	1	1.1518
576	7.1142	5	5	999	13.25	2	-1	1	1.1636
577	7.1142	5	5	999	13.25	1	-1	1	0.96366
578	7.1142	5	5	90	25.5	1	-1	1	0.9519
579	7.1142	5	5	0	19.375	2	1	1	1.2571
580	7.1142	5	5	999	19.375	1	1	1	1.0223
581	7.1142	5	5	90	19.375	2	1	1	1.0812
582	7.1142	5	5	90	7.125	1	1	1	1.0577
583	7.1142	5	5	90	1	2	1	1	1.2106
584	7.1142	5	5	0	19.375	1	-1	1	0.94011
585	7.1142	5	5	0	13.25	1	-1	1	1.2576
586	7.1142	5	5	0	7.125	1	1	1	1.0107
587	7.1142	5	5	999	19.375	2	1	1	1.0106
588	7.1142	5	5	999	1	2	-1	0	1.3047
589	7.1142	5	5	90	25.5	2	1	1	1.164
590	7.1142	5	5	999	13.25	1	1	1	1.0228
591	7.1142	5	5	90	1	1	-1	0	1.2695
592	7.1142	5	5	0	25.5	2	-1	1	1.1636
593	7.1142	5	5	0	13.25	1	1	1	1.0342
594	7.1142	5	5	0	19.375	1	1	1	0.99893
595	7.1142	5	5	999	25.5	2	1	1	1.2101
596	7.1142	5	5	999	13.25	1	1	1	1.0224
597	7.1142	5	5	90	25.5	1	1	1	1.0224
598	7.1142	5	5	90	7.125	1	1	1	1.0578
599	7.1142	5	5	0	1	2	1	0	1.3047
600	7.1142	5	5	90	13.25	2	-1	1	1.4228
