# Supplementary material for: Temporal Integration of Motion Streaks in Migraine
Source: Vision (Basel). 2018 Jul 13;2(3):27. doi: 10.3390/vision2030027 (PMC6836222; doi:10.3390/vision2030027)
Supplement: Supplementary file 1 [file vision-02-00027-s001.zip › supplementary information/resultsmark2/resultsObs19/allResponsesObs19.txt]

1	7.1142	5	5	90	19.375	2	1	0	3.318
2	7.1142	5	5	0	19.375	2	-1	1	4.708
3	7.1142	5	5	999	7.125	1	-1	1	3.4443
4	7.1142	5	5	0	19.375	2	-1	0	1.7427
5	7.1142	5	5	90	25.5	1	1	1	2.1539
6	7.1142	5	5	90	13.25	2	1	0	2.7456
7	7.1142	5	5	90	13.25	1	-1	1	1.2224
8	7.1142	5	5	90	7.125	1	-1	1	1.8983
9	7.1142	5	5	0	25.5	2	1	0	1.9728
10	7.1142	5	5	90	7.125	2	1	0	1.316
11	7.1142	5	5	90	19.375	2	1	0	1.7644
12	7.1142	5	5	999	25.5	1	-1	1	1.1518
13	7.1142	5	5	0	19.375	1	1	1	0.97536
14	7.1142	5	5	999	19.375	1	1	1	0.94012
15	7.1142	5	5	999	1	2	-1	0	1.2342
16	7.1142	5	5	90	19.375	2	1	1	1.6277
17	7.1142	5	5	90	1	1	1	1	0.82286
18	7.1142	5	5	0	1	1	-1	0	1.8931
19	7.1142	5	5	999	1	2	1	0	1.7167
20	7.1142	5	5	90	25.5	1	-1	1	0.92829
21	7.1142	5	5	0	13.25	2	-1	0	1.503
22	7.1142	5	5	999	1	1	-1	0	1.583
23	7.1142	5	5	0	19.375	2	-1	1	1.3519
24	7.1142	5	5	90	1	1	1	0	1.2341
25	7.1142	5	5	0	1	2	-1	0	1.1519
26	7.1142	5	5	0	25.5	2	-1	0	0.95187
27	7.1142	5	5	999	13.25	1	1	1	0.94009
28	7.1142	5	5	999	13.25	1	-1	1	0.95184
29	7.1142	5	5	999	1	1	-1	0	1.9854
30	7.1142	5	5	90	13.25	1	-1	1	0.94005
31	7.1142	5	5	0	7.125	1	-1	0	1.8209
32	7.1142	5	5	999	19.375	1	1	1	0.94012
33	7.1142	5	5	0	7.125	1	-1	0	1.3816
34	7.1142	5	5	0	7.125	1	1	0	1.0228
35	7.1142	5	5	999	7.125	1	-1	1	1.3165
36	7.1142	5	5	0	1	2	-1	0	0.94049
37	7.1142	5	5	999	19.375	2	-1	1	1.5513
38	7.1142	5	5	90	7.125	2	1	0	2.4347
39	7.1142	5	5	90	7.125	1	-1	1	1.234
40	7.1142	5	5	999	25.5	2	-1	0	2.3067
41	7.1142	5	5	0	13.25	1	-1	1	1.4656
42	7.1142	5	5	90	1	1	1	0	1.6916
43	7.1142	5	5	999	25.5	1	-1	1	0.97541
44	7.1142	5	5	0	1	2	1	1	1.3837
45	7.1142	5	5	999	13.25	1	-1	1	0.92835
46	7.1142	5	5	0	1	2	1	1	1.3283
47	7.1142	5	5	90	19.375	2	-1	0	1.4909
48	7.1142	5	5	0	25.5	2	1	1	1.2929
49	7.1142	5	5	999	25.5	1	1	1	0.95221
50	7.1142	5	5	999	13.25	2	1	0	1.6861
51	7.1142	5	5	90	25.5	2	-1	1	1.0696
52	7.1142	5	5	90	13.25	1	1	1	1.1164
53	7.1142	5	5	0	25.5	2	1	1	1.397
54	7.1142	5	5	0	1	1	-1	0	1.3217
55	7.1142	5	5	90	1	1	1	0	1.8417
56	7.1142	5	5	90	1	2	1	0	1.0929
57	7.1142	5	5	0	19.375	1	1	1	0.99882
58	7.1142	5	5	999	1	2	-1	0	2.7391
59	7.1142	5	5	999	13.25	2	1	0	1.6444
60	7.1142	5	5	999	25.5	2	1	1	1.339
61	7.1142	5	5	90	7.125	1	1	1	1.6301
62	7.1142	5	5	90	25.5	1	-1	1	1.0341
63	7.1142	5	5	999	7.125	1	-1	1	1.1166
64	7.1142	5	5	999	13.25	1	-1	1	0.91655
65	7.1142	5	5	90	7.125	1	-1	1	1.0225
66	7.1142	5	5	90	7.125	2	-1	0	1.2459
67	7.1142	5	5	0	1	1	-1	1	0.97529
68	7.1142	5	5	0	13.25	2	-1	1	1.0342
69	7.1142	5	5	999	13.25	1	1	1	0.92832
70	7.1142	5	5	0	13.25	1	-1	0	1.4052
71	7.1142	5	5	0	1	2	1	0	1.4903
72	7.1142	5	5	999	19.375	1	-1	0	0.94012
73	7.1142	5	5	90	13.25	1	1	1	1.1635
74	7.1142	5	5	0	7.125	1	1	0	1.9037
75	7.1142	5	5	999	1	2	-1	1	1.5836
76	7.1142	5	5	90	7.125	1	-1	1	0.97533
77	7.1142	5	5	999	1	1	1	1	2.0845
78	7.1142	5	5	90	1	1	-1	0	1.3911
79	7.1142	5	5	0	19.375	2	1	1	1.5431
80	7.1142	5	5	0	19.375	2	-1	0	1.3544
81	7.1142	5	5	999	25.5	2	1	1	1.2695
82	7.1142	5	5	999	7.125	2	1	1	2.206
83	7.1142	5	5	90	25.5	1	-1	1	1.1165
84	7.1142	5	5	0	25.5	2	1	0	0.96357
85	7.1142	5	5	90	25.5	1	-1	1	1.1165
86	7.1142	5	5	999	7.125	2	-1	0	4.2366
87	7.1142	5	5	999	19.375	1	-1	1	1.0811
88	7.1142	5	5	0	19.375	1	-1	1	1.0224
89	7.1142	5	5	999	7.125	2	1	1	1.4874
90	7.1142	5	5	999	7.125	1	-1	1	1.093
91	7.1142	5	5	999	25.5	1	1	1	0.98712
92	7.1142	5	5	0	1	2	1	0	1.6863
93	7.1142	5	5	999	19.375	2	-1	1	1.2225
94	7.1142	5	5	999	7.125	1	-1	0	2.0765
95	7.1142	5	5	0	1	1	-1	0	2.7787
96	7.1142	5	5	999	7.125	1	1	1	1.1636
97	7.1142	5	5	999	25.5	2	1	1	1.3412
98	7.1142	5	5	90	19.375	2	1	0	2.8373
99	7.1142	5	5	90	19.375	1	1	1	0.99892
100	7.1142	5	5	0	13.25	2	1	1	1.1871
101	7.1142	5	5	0	7.125	2	1	0	1.3791
102	7.1142	5	5	90	25.5	1	-1	1	1.0929
103	7.1142	5	5	999	25.5	1	1	1	1.0459
104	7.1142	5	5	999	19.375	1	1	1	0.98709
105	7.1142	5	5	0	7.125	2	1	0	2.5411
106	7.1142	5	5	0	7.125	1	-1	0	1.4285
107	7.1142	5	5	999	19.375	1	-1	1	0.91697
108	7.1142	5	5	0	25.5	2	1	1	1.4222
109	7.1142	5	5	0	19.375	1	1	1	0.95176
110	7.1142	5	5	0	13.25	1	1	1	0.98712
111	7.1142	5	5	0	25.5	1	1	1	0.9989
112	7.1142	5	5	90	25.5	2	1	0	0.95185
113	7.1142	5	5	0	25.5	1	-1	1	1.3047
114	7.1142	5	5	90	25.5	2	1	0	1.2811
115	7.1142	5	5	0	25.5	1	-1	0	0.89306
116	7.1142	5	5	90	19.375	1	-1	1	1.0106
117	7.1142	5	5	90	7.125	1	1	0	1.4066
118	7.1142	5	5	999	7.125	1	1	1	0.78712
119	7.1142	5	5	0	1	2	-1	0	1.8126
120	7.1142	5	5	999	13.25	1	-1	1	1.0577
121	7.1142	5	5	0	1	2	1	0	1.3598
122	7.1142	5	5	0	1	1	1	0	1.371
123	7.1142	5	5	90	13.25	2	1	1	1.3587
124	7.1142	5	5	0	1	1	1	0	1.6304
125	7.1142	5	5	0	7.125	2	1	0	1.5477
126	7.1142	5	5	0	13.25	2	-1	0	1.5108
127	7.1142	5	5	999	7.125	1	-1	1	1.0225
128	7.1142	5	5	999	1	1	1	0	1.7452
129	7.1142	5	5	999	25.5	2	-1	1	1.0694
130	7.1142	5	5	90	1	2	-1	1	1.2341
131	7.1142	5	5	999	25.5	2	1	1	3.9413
132	7.1142	5	5	90	7.125	1	1	0	3.0769
133	7.1142	5	5	90	25.5	1	-1	1	0.96359
134	7.1142	5	5	90	13.25	1	1	1	1.0106
135	7.1142	5	5	0	25.5	1	1	0	1.093
136	7.1142	5	5	999	13.25	1	-1	1	1.0458
137	7.1142	5	5	90	13.25	2	1	0	1.4525
138	7.1142	5	5	999	25.5	2	1	0	1.2816
139	7.1142	5	5	0	13.25	1	1	1	1.0576
140	7.1142	5	5	0	19.375	2	1	0	1.1635
141	7.1142	5	5	999	1	2	-1	1	1.8838
142	7.1142	5	5	0	7.125	2	1	0	5.9022
143	7.1142	5	5	0	25.5	1	1	1	1.0107
144	7.1142	5	5	0	7.125	1	-1	1	1.0342
145	7.1142	5	5	90	25.5	2	-1	0	2.0076
146	7.1142	5	5	999	25.5	1	1	1	0.96356
147	7.1142	5	5	999	19.375	2	-1	1	1.234
148	7.1142	5	5	0	7.125	2	-1	1	1.1989
149	7.1142	5	5	90	13.25	1	1	0	1.6291
150	7.1142	5	5	999	19.375	1	-1	1	1.1282
151	7.1142	5	5	999	25.5	2	-1	0	2.0597
152	7.1142	5	5	999	19.375	2	1	0	3.9468
153	7.1142	5	5	0	13.25	2	-1	0	1.2224
154	7.1142	5	5	999	19.375	2	1	1	3.9768
155	7.1142	5	5	999	1	2	1	0	2.1394
156	7.1142	5	5	90	1	1	1	0	1.3283
157	7.1142	5	5	0	13.25	1	-1	0	1.1987
158	7.1142	5	5	0	7.125	2	-1	0	1.1518
159	7.1142	5	5	0	1	1	-1	0	1.8736
160	7.1142	5	5	999	13.25	2	-1	1	1.6603
161	7.1142	5	5	999	13.25	1	1	1	1.0932
162	7.1142	5	5	999	13.25	1	1	1	0.9871
163	7.1142	5	5	90	1	2	1	0	1.2106
164	7.1142	5	5	0	25.5	1	-1	1	1.2457
165	7.1142	5	5	999	1	1	-1	0	1.8507
166	7.1142	5	5	90	19.375	2	-1	0	1.3845
167	7.1142	5	5	0	13.25	2	-1	0	0.93998
168	7.1142	5	5	999	1	2	1	1	1.973
169	7.1142	5	5	90	25.5	1	-1	1	1.2106
170	7.1142	5	5	999	25.5	1	1	1	0.94003
171	7.1142	5	5	0	19.375	1	-1	1	1.0695
172	7.1142	5	5	0	19.375	1	-1	1	1.0106
173	7.1142	5	5	90	13.25	1	-1	1	0.96359
174	7.1142	5	5	90	7.125	2	-1	0	1.1283
175	7.1142	5	5	90	7.125	1	-1	0	1.4159
176	7.1142	5	5	0	7.125	1	-1	1	1.7683
177	7.1142	5	5	0	13.25	2	-1	1	1.1755
178	7.1142	5	5	0	25.5	2	-1	1	1.2342
179	7.1142	5	5	0	19.375	2	1	1	1.4417
180	7.1142	5	5	999	1	1	1	1	1.805
181	7.1142	5	5	90	19.375	2	1	0	1.293
182	7.1142	5	5	999	25.5	1	1	1	1.0342
183	7.1142	5	5	0	1	1	1	0	1.1988
184	7.1142	5	5	0	19.375	1	-1	1	1.0106
185	7.1142	5	5	90	25.5	1	1	1	0.94014
186	7.1142	5	5	0	25.5	2	-1	1	1.0577
187	7.1142	5	5	90	25.5	1	1	1	0.95186
188	7.1142	5	5	999	7.125	2	1	0	1.14
189	7.1142	5	5	90	7.125	2	-1	0	0.95175
190	7.1142	5	5	90	25.5	1	-1	0	0.86952
191	7.1142	5	5	90	1	2	-1	1	1.2812
192	7.1142	5	5	0	7.125	1	-1	0	1.0694
193	7.1142	5	5	999	19.375	2	-1	1	1.3778
194	7.1142	5	5	90	13.25	1	-1	0	1.4498
195	7.1142	5	5	0	1	1	1	0	1.1753
196	7.1142	5	5	999	19.375	2	-1	0	1.74
197	7.1142	5	5	90	19.375	1	1	1	1.0812
198	7.1142	5	5	90	25.5	1	-1	1	0.96361
199	7.1142	5	5	0	25.5	1	1	1	1.7573
200	7.1142	5	5	999	13.25	1	-1	1	1.0812
201	7.1142	5	5	0	19.375	2	-1	0	1.4049
202	7.1142	5	5	90	25.5	2	1	0	1.2576
203	7.1142	5	5	0	13.25	1	1	0	1.0342
204	7.1142	5	5	999	7.125	2	-1	1	1.3826
205	7.1142	5	5	0	25.5	1	1	1	1.1636
206	7.1142	5	5	999	7.125	1	1	1	1.0577
207	7.1142	5	5	90	13.25	2	1	0	1.3043
208	7.1142	5	5	90	13.25	1	1	0	1.0934
209	7.1142	5	5	999	7.125	2	1	0	2.028
210	7.1142	5	5	0	25.5	2	1	1	3.4055
211	7.1142	5	5	999	13.25	2	1	1	1.9517
212	7.1142	5	5	999	1	1	-1	0	1.6492
213	7.1142	5	5	90	25.5	2	-1	0	1.9547
214	7.1142	5	5	90	7.125	1	-1	1	1.4668
215	7.1142	5	5	999	13.25	1	-1	1	1.1287
216	7.1142	5	5	999	19.375	1	-1	1	0.96356
217	7.1142	5	5	0	13.25	1	-1	0	1.5862
218	7.1142	5	5	999	13.25	2	1	1	1.3561
219	7.1142	5	5	90	1	2	-1	0	1.1404
220	7.1142	5	5	90	1	1	1	0	0.9876
221	7.1142	5	5	0	25.5	2	1	1	1.2342
222	7.1142	5	5	999	19.375	2	1	1	0.98715
223	7.1142	5	5	0	19.375	1	1	0	0.91653
224	7.1142	5	5	999	19.375	1	-1	1	1.0106
225	7.1142	5	5	90	25.5	1	1	1	0.94012
226	7.1142	5	5	90	25.5	1	1	1	1.1989
227	7.1142	5	5	999	13.25	2	1	1	1.4085
228	7.1142	5	5	0	13.25	2	-1	0	1.8216
229	7.1142	5	5	0	13.25	2	-1	0	1.0812
230	7.1142	5	5	90	25.5	2	-1	1	1.4489
231	7.1142	5	5	999	13.25	2	1	0	1.1047
232	7.1142	5	5	0	13.25	1	1	1	1.0106
233	7.1142	5	5	90	7.125	1	-1	1	1.0929
234	7.1142	5	5	999	1	1	-1	0	1.1048
235	7.1142	5	5	0	13.25	1	-1	1	0.99931
236	7.1142	5	5	999	25.5	1	-1	1	1.0577
237	7.1142	5	5	0	7.125	1	-1	0	1.4904
238	7.1142	5	5	0	13.25	2	-1	0	1.0813
239	7.1142	5	5	0	7.125	2	-1	0	1.5232
240	7.1142	5	5	999	7.125	2	1	0	1.6239
241	7.1142	5	5	90	1	2	-1	0	1.6094
242	7.1142	5	5	999	7.125	2	-1	0	1.36
243	7.1142	5	5	0	13.25	2	-1	1	1.1518
244	7.1142	5	5	999	7.125	1	1	0	1.4728
245	7.1142	5	5	999	13.25	1	-1	1	1.0342
246	7.1142	5	5	0	1	1	1	1	1.2694
247	7.1142	5	5	90	13.25	1	1	1	0.90477
248	7.1142	5	5	0	19.375	2	-1	0	0.86939
249	7.1142	5	5	90	1	1	1	0	1.8805
250	7.1142	5	5	90	19.375	2	-1	1	2.1919
251	7.1142	5	5	90	25.5	1	-1	1	0.97535
252	7.1142	5	5	0	1	1	1	0	1.3282
253	7.1142	5	5	0	13.25	1	-1	1	1.2929
254	7.1142	5	5	90	25.5	1	-1	1	0.97529
255	7.1142	5	5	999	19.375	1	1	1	0.95182
256	7.1142	5	5	999	19.375	2	-1	0	1.1636
257	7.1142	5	5	90	1	1	1	1	0.90502
258	7.1142	5	5	0	13.25	1	1	1	1.0107
259	7.1142	5	5	90	13.25	2	-1	1	1.1989
260	7.1142	5	5	999	25.5	1	1	1	1.0341
261	7.1142	5	5	999	13.25	2	1	1	2.6013
262	7.1142	5	5	90	25.5	2	1	0	1.1753
263	7.1142	5	5	90	13.25	2	1	0	1.2105
264	7.1142	5	5	0	13.25	2	-1	1	1.2811
265	7.1142	5	5	0	19.375	1	1	1	1.2342
266	7.1142	5	5	90	7.125	2	1	0	0.91657
267	7.1142	5	5	999	1	1	-1	0	1.4309
268	7.1142	5	5	0	7.125	2	-1	0	1.4483
269	7.1142	5	5	999	13.25	2	1	1	1.6709
270	7.1142	5	5	90	7.125	2	-1	0	1.4771
271	7.1142	5	5	0	25.5	1	-1	1	1.0459
272	7.1142	5	5	999	13.25	2	1	1	1.2455
273	7.1142	5	5	0	25.5	2	-1	1	1.2577
274	7.1142	5	5	90	13.25	2	1	1	1.2228
275	7.1142	5	5	999	25.5	1	-1	1	1.046
276	7.1142	5	5	0	1	1	1	0	1.5092
277	7.1142	5	5	0	13.25	1	-1	0	1.1636
278	7.1142	5	5	0	7.125	1	-1	1	0.77541
279	7.1142	5	5	90	19.375	1	1	1	1.0812
280	7.1142	5	5	90	25.5	1	1	1	1.0107
281	7.1142	5	5	90	7.125	2	1	0	1.3282
282	7.1142	5	5	90	7.125	2	1	0	1.3047
283	7.1142	5	5	999	7.125	1	1	1	1.0342
284	7.1142	5	5	90	19.375	2	-1	0	1.093
285	7.1142	5	5	999	19.375	2	1	1	2.1957
286	7.1142	5	5	90	19.375	2	1	1	2.1125
287	7.1142	5	5	999	19.375	1	1	1	1.0106
288	7.1142	5	5	90	19.375	1	-1	1	1.0577
289	7.1142	5	5	0	1	2	1	0	1.4642
290	7.1142	5	5	90	7.125	2	-1	0	0.99936
291	7.1142	5	5	90	1	2	-1	0	1.3298
292	7.1142	5	5	999	19.375	2	-1	1	1.0929
293	7.1142	5	5	90	13.25	2	1	1	1.1522
294	7.1142	5	5	999	13.25	2	1	0	1.1636
295	7.1142	5	5	999	1	1	-1	0	1.1165
296	7.1142	5	5	0	1	2	-1	1	0.97539
297	7.1142	5	5	999	7.125	1	1	1	1.4578
298	7.1142	5	5	999	1	1	1	1	1.3048
299	7.1142	5	5	90	25.5	2	1	1	3.0234
300	7.1142	5	5	90	25.5	2	1	1	1.2459
301	7.1142	5	5	0	25.5	1	1	1	1.0693
302	7.1142	5	5	999	25.5	2	-1	1	1.0577
303	7.1142	5	5	999	19.375	1	-1	1	0.61075
304	7.1142	5	5	0	1	2	1	0	0.9636
305	7.1142	5	5	999	7.125	1	-1	0	0.9989
306	7.1142	5	5	999	1	2	-1	1	1.0342
307	7.1142	5	5	90	19.375	1	-1	1	0.99888
308	7.1142	5	5	90	19.375	1	1	1	0.90479
309	7.1142	5	5	90	13.25	1	1	1	1.0106
310	7.1142	5	5	999	1	1	1	0	1.9842
311	7.1142	5	5	999	25.5	2	1	1	1.3043
312	7.1142	5	5	90	25.5	2	-1	0	1.441
313	7.1142	5	5	999	1	2	1	0	1.4509
314	7.1142	5	5	90	1	2	-1	0	1.0695
315	7.1142	5	5	999	1	1	-1	0	1.1517
316	7.1142	5	5	999	7.125	2	-1	0	0.90478
317	7.1142	5	5	999	1	2	-1	0	0.86955
318	7.1142	5	5	0	1	2	1	0	1.0106
319	7.1142	5	5	0	25.5	2	-1	1	6.4391
320	7.1142	5	5	90	1	2	-1	0	2.1973
321	7.1142	5	5	999	7.125	2	1	0	1.5396
322	7.1142	5	5	999	19.375	1	1	1	1.1048
323	7.1142	5	5	90	1	2	-1	0	1.1283
324	7.1142	5	5	0	13.25	2	-1	1	0.99888
325	7.1142	5	5	999	1	2	1	0	1.1165
326	7.1142	5	5	0	13.25	2	-1	0	1.4837
327	7.1142	5	5	90	13.25	2	1	0	1.2222
328	7.1142	5	5	90	7.125	2	1	0	1.1518
329	7.1142	5	5	999	7.125	2	1	0	1.0342
330	7.1142	5	5	999	1	2	-1	0	1.4108
331	7.1142	5	5	0	7.125	2	-1	0	1.6316
332	7.1142	5	5	0	19.375	2	-1	0	1.477
333	7.1142	5	5	90	1	1	-1	1	1.0812
334	7.1142	5	5	0	1	2	-1	1	1.0107
335	7.1142	5	5	0	7.125	1	-1	0	0.95183
336	7.1142	5	5	0	25.5	2	-1	1	0.56373
337	7.1142	5	5	0	19.375	2	1	0	0.96358
338	7.1142	5	5	90	19.375	2	-1	0	1.0695
339	7.1142	5	5	999	1	1	-1	0	1.6566
340	7.1142	5	5	0	13.25	2	-1	0	1.7945
341	7.1142	5	5	0	13.25	1	1	1	1.1048
342	7.1142	5	5	90	13.25	2	1	0	0.98712
343	7.1142	5	5	0	7.125	1	1	0	0.95185
344	7.1142	5	5	999	7.125	2	-1	0	1.423
345	7.1142	5	5	0	13.25	2	-1	1	1.1635
346	7.1142	5	5	90	25.5	2	-1	1	0.96404
347	7.1142	5	5	90	25.5	2	1	0	0.89305
348	7.1142	5	5	0	19.375	2	1	0	0.71654
349	7.1142	5	5	90	1	2	1	1	5.2493
350	7.1142	5	5	999	19.375	2	1	1	1.5852
351	7.1142	5	5	0	25.5	1	-1	1	1.0107
352	7.1142	5	5	0	1	1	1	1	1.2694
353	7.1142	5	5	0	25.5	1	-1	1	0.97578
354	7.1142	5	5	0	7.125	2	-1	0	1.0459
355	7.1142	5	5	999	19.375	1	-1	1	1.1754
356	7.1142	5	5	0	13.25	1	1	0	1.4721
357	7.1142	5	5	90	19.375	2	1	1	1.4861
358	7.1142	5	5	999	25.5	1	1	1	1.2224
359	7.1142	5	5	90	1	1	1	0	1.4186
360	7.1142	5	5	0	19.375	1	-1	0	1.0105
361	7.1142	5	5	0	19.375	1	-1	0	0.86957
362	7.1142	5	5	90	1	2	-1	0	0.89299
363	7.1142	5	5	0	25.5	1	-1	1	1.0106
364	7.1142	5	5	999	19.375	1	1	1	0.99887
365	7.1142	5	5	0	25.5	2	1	0	1.3345
366	7.1142	5	5	0	1	2	-1	1	1.0458
367	7.1142	5	5	0	19.375	2	1	1	1.3165
368	7.1142	5	5	90	13.25	1	1	1	1.3863
369	7.1142	5	5	999	19.375	2	1	1	1.2572
370	7.1142	5	5	999	13.25	2	1	1	0.94005
371	7.1142	5	5	90	7.125	2	1	1	1.1988
372	7.1142	5	5	999	25.5	1	1	1	0.92822
373	7.1142	5	5	999	7.125	2	-1	0	1.2812
374	7.1142	5	5	90	19.375	1	1	1	1.0577
375	7.1142	5	5	999	1	1	-1	0	1.8471
376	7.1142	5	5	0	25.5	2	-1	1	3.6529
377	7.1142	5	5	90	13.25	2	-1	0	1.8595
378	7.1142	5	5	90	7.125	1	1	1	1.8215
379	7.1142	5	5	999	19.375	2	1	1	1.5039
380	7.1142	5	5	999	7.125	2	1	0	1.0459
381	7.1142	5	5	90	13.25	2	1	0	0.96362
382	7.1142	5	5	999	19.375	2	-1	1	1.1282
383	7.1142	5	5	999	25.5	1	-1	1	0.99933
384	7.1142	5	5	90	13.25	1	1	1	0.94007
385	7.1142	5	5	90	13.25	1	-1	1	0.9518
386	7.1142	5	5	999	19.375	1	1	1	1.0695
387	7.1142	5	5	90	19.375	2	1	1	1.2577
388	7.1142	5	5	0	13.25	1	1	1	0.99932
389	7.1142	5	5	999	7.125	1	-1	0	1.1871
390	7.1142	5	5	90	25.5	1	1	1	0.98711
391	7.1142	5	5	0	1	1	1	0	1.0341
392	7.1142	5	5	90	25.5	2	-1	0	0.82245
393	7.1142	5	5	90	7.125	2	-1	1	0.75179
394	7.1142	5	5	0	1	2	-1	0	0.54018
395	7.1142	5	5	999	7.125	1	-1	0	1.14
396	7.1142	5	5	90	19.375	2	-1	1	0.84598
397	7.1142	5	5	0	1	1	1	1	0.88129
398	7.1142	5	5	90	7.125	2	1	0	1.0107
399	7.1142	5	5	90	1	2	-1	0	0.76365
400	7.1142	5	5	90	25.5	2	1	0	0.77544
401	7.1142	5	5	999	25.5	2	-1	0	1.0342
402	7.1142	5	5	0	7.125	2	-1	1	0.86952
403	7.1142	5	5	0	19.375	1	-1	0	0.52836
404	7.1142	5	5	0	25.5	1	1	0	0.98716
405	7.1142	5	5	0	19.375	1	1	0	1.0811
406	7.1142	5	5	90	7.125	1	1	1	1.1871
407	7.1142	5	5	90	13.25	2	1	0	0.98716
408	7.1142	5	5	90	1	1	1	0	0.75184
409	7.1142	5	5	999	7.125	1	1	1	1.0224
410	7.1142	5	5	999	25.5	2	1	0	1.4356
411	7.1142	5	5	0	19.375	1	1	1	1.0577
412	7.1142	5	5	999	7.125	2	1	0	1.348
413	7.1142	5	5	90	7.125	2	-1	1	1.548
414	7.1142	5	5	90	19.375	1	-1	1	1.1165
415	7.1142	5	5	999	13.25	2	1	0	1.8119
416	7.1142	5	5	0	1	1	-1	0	0.94006
417	7.1142	5	5	90	19.375	1	-1	1	0.97538
418	7.1142	5	5	90	1	1	1	0	0.90483
419	7.1142	5	5	0	13.25	2	-1	1	1.2224
420	7.1142	5	5	90	7.125	1	1	1	0.79884
421	7.1142	5	5	0	25.5	2	1	0	0.69306
422	7.1142	5	5	999	13.25	1	-1	1	1.0224
423	7.1142	5	5	90	19.375	1	1	1	0.99889
424	7.1142	5	5	999	13.25	1	-1	1	0.96361
425	7.1142	5	5	0	7.125	2	-1	1	1.2695
426	7.1142	5	5	0	19.375	2	1	1	1.3052
427	7.1142	5	5	90	1	1	1	0	1.5437
428	7.1142	5	5	0	1	2	-1	0	2.3784
429	7.1142	5	5	999	7.125	2	-1	0	1.6559
430	7.1142	5	5	999	1	2	1	1	0.94014
431	7.1142	5	5	90	7.125	2	1	0	1.0812
432	7.1142	5	5	999	19.375	1	-1	1	1.2812
433	7.1142	5	5	999	13.25	2	-1	1	1.1283
434	7.1142	5	5	90	13.25	2	-1	1	0.95231
435	7.1142	5	5	999	7.125	2	-1	0	2.3688
436	7.1142	5	5	999	13.25	1	-1	1	1.0813
437	7.1142	5	5	90	13.25	2	-1	1	1.2694
438	7.1142	5	5	999	25.5	2	1	0	1.0342
439	7.1142	5	5	0	1	2	-1	0	1.2341
440	7.1142	5	5	90	13.25	1	-1	1	1.293
441	7.1142	5	5	0	7.125	2	1	0	1.6487
442	7.1142	5	5	999	25.5	2	1	1	1.3048
443	7.1142	5	5	0	19.375	2	1	1	1.1987
444	7.1142	5	5	0	7.125	1	-1	0	1.0928
445	7.1142	5	5	0	25.5	2	1	1	0.82291
446	7.1142	5	5	90	25.5	2	1	1	0.92831
447	7.1142	5	5	999	19.375	1	-1	1	1.1283
448	7.1142	5	5	90	1	1	1	1	0.92838
449	7.1142	5	5	90	1	2	-1	0	1.6646
450	7.1142	5	5	0	1	1	-1	0	1.0817
451	7.1142	5	5	999	13.25	1	-1	1	0.94009
452	7.1142	5	5	90	1	2	-1	1	1.1283
453	7.1142	5	5	90	13.25	1	1	0	0.96397
454	7.1142	5	5	999	1	2	1	0	1.3903
455	7.1142	5	5	0	19.375	1	1	1	1.0224
456	7.1142	5	5	90	19.375	2	-1	0	1.1401
457	7.1142	5	5	90	13.25	1	1	1	0.92832
458	7.1142	5	5	90	25.5	2	-1	1	1.4103
459	7.1142	5	5	90	1	2	-1	1	1.2694
460	7.1142	5	5	90	19.375	2	-1	1	1.2577
461	7.1142	5	5	90	7.125	1	-1	0	1.8836
462	7.1142	5	5	90	19.375	1	-1	0	0.69317
463	7.1142	5	5	90	7.125	2	1	1	1.3646
464	7.1142	5	5	0	13.25	1	-1	1	1.0578
465	7.1142	5	5	90	13.25	2	1	0	1.2106
466	7.1142	5	5	90	7.125	1	1	0	1.3313
467	7.1142	5	5	90	1	1	-1	1	1.6071
468	7.1142	5	5	90	19.375	1	1	1	1.1283
469	7.1142	5	5	999	25.5	1	1	1	0.98706
470	7.1142	5	5	0	1	1	-1	0	1.1989
471	7.1142	5	5	999	7.125	2	-1	0	1.3387
472	7.1142	5	5	90	19.375	1	1	1	1.2339
473	7.1142	5	5	999	19.375	2	1	0	1.7048
474	7.1142	5	5	999	19.375	2	-1	0	1.0107
475	7.1142	5	5	90	7.125	2	-1	0	0.89303
476	7.1142	5	5	0	13.25	2	-1	1	1.5714
477	7.1142	5	5	999	13.25	2	1	0	1.6293
478	7.1142	5	5	0	25.5	1	-1	1	1.1636
479	7.1142	5	5	90	7.125	1	1	1	1.1401
480	7.1142	5	5	0	1	2	-1	0	0.75192
481	7.1142	5	5	90	19.375	1	-1	1	1.0578
482	7.1142	5	5	90	7.125	1	1	1	1.1755
483	7.1142	5	5	0	7.125	2	-1	0	1.164
484	7.1142	5	5	999	1	2	-1	0	1.7601
485	7.1142	5	5	90	25.5	1	-1	0	1.1871
486	7.1142	5	5	0	19.375	1	1	1	0.86945
487	7.1142	5	5	90	13.25	2	-1	0	1.4871
488	7.1142	5	5	90	7.125	1	-1	0	1.7411
489	7.1142	5	5	999	1	2	1	0	1.1165
490	7.1142	5	5	0	7.125	1	-1	1	1.2812
491	7.1142	5	5	0	7.125	1	-1	0	1.2577
492	7.1142	5	5	999	19.375	1	-1	0	1.0695
493	7.1142	5	5	90	7.125	1	1	0	1.2459
494	7.1142	5	5	90	19.375	1	1	1	1.0224
495	7.1142	5	5	90	1	1	-1	0	1.1519
496	7.1142	5	5	90	13.25	2	1	0	3.491
497	7.1142	5	5	0	13.25	1	1	1	1.3657
498	7.1142	5	5	90	1	2	1	0	0.94009
499	7.1142	5	5	0	19.375	1	-1	0	0.85776
500	7.1142	5	5	0	19.375	1	-1	1	1.0224
501	7.1142	5	5	90	7.125	1	1	1	1.0342
502	7.1142	5	5	90	1	1	-1	1	1.2106
503	7.1142	5	5	0	1	1	1	0	0.97581
504	7.1142	5	5	0	13.25	1	-1	1	0.95184
505	7.1142	5	5	999	13.25	1	-1	1	1.0224
506	7.1142	5	5	0	7.125	1	-1	1	1.0812
507	7.1142	5	5	0	25.5	1	1	1	0.92832
508	7.1142	5	5	0	1	1	1	0	1.9823
509	7.1142	5	5	0	13.25	2	1	0	1.6986
510	7.1142	5	5	999	13.25	1	-1	1	1.1283
511	7.1142	5	5	90	13.25	1	-1	1	0.96407
512	7.1142	5	5	0	19.375	2	1	0	1.3047
513	7.1142	5	5	999	13.25	2	-1	1	1.5813
514	7.1142	5	5	999	25.5	1	1	1	1.0106
515	7.1142	5	5	999	13.25	1	1	1	0.96365
516	7.1142	5	5	999	19.375	1	-1	1	1.0106
517	7.1142	5	5	999	1	2	-1	0	1.2812
518	7.1142	5	5	90	19.375	2	-1	0	1.0228
519	7.1142	5	5	0	7.125	2	-1	0	1.1636
520	7.1142	5	5	90	1	1	1	0	1.1757
521	7.1142	5	5	0	19.375	1	1	1	1.1163
522	7.1142	5	5	999	7.125	1	-1	0	1.4407
523	7.1142	5	5	0	19.375	2	-1	1	1.0811
524	7.1142	5	5	0	7.125	1	-1	0	0.72839
525	7.1142	5	5	0	19.375	1	1	1	1.0107
526	7.1142	5	5	999	25.5	1	-1	1	1.0106
527	7.1142	5	5	90	25.5	2	-1	0	0.98711
528	7.1142	5	5	999	1	1	1	1	1.2224
529	7.1142	5	5	0	7.125	2	-1	0	0.81078
530	7.1142	5	5	0	7.125	2	1	0	0.54023
531	7.1142	5	5	90	13.25	1	-1	0	0.71663
532	7.1142	5	5	999	1	2	1	0	1.14
533	7.1142	5	5	90	19.375	2	-1	0	1.1874
534	7.1142	5	5	999	1	1	1	0	1.4019
535	7.1142	5	5	0	7.125	2	1	0	0.64601
536	7.1142	5	5	999	1	1	1	0	0.85777
537	7.1142	5	5	999	25.5	2	1	1	1.6946
538	7.1142	5	5	0	19.375	2	-1	1	4.5214
539	7.1142	5	5	999	25.5	1	1	1	1.3622
540	7.1142	5	5	0	1	2	1	0	0.9401
541	7.1142	5	5	90	25.5	2	1	1	1.2459
542	7.1142	5	5	0	25.5	1	-1	1	1.0577
543	7.1142	5	5	0	25.5	2	1	0	1.5968
544	7.1142	5	5	0	19.375	2	-1	1	1.1754
545	7.1142	5	5	999	25.5	2	-1	0	1.5708
546	7.1142	5	5	0	13.25	1	1	0	1.4028
547	7.1142	5	5	90	7.125	2	1	0	1.2581
548	7.1142	5	5	0	7.125	1	1	0	1.3286
549	7.1142	5	5	90	1	2	1	0	1.164
550	7.1142	5	5	90	19.375	1	-1	0	1.2106
551	7.1142	5	5	999	7.125	2	-1	0	0.79884
552	7.1142	5	5	0	1	2	1	0	0.92831
553	7.1142	5	5	0	25.5	1	-1	0	1.4541
554	7.1142	5	5	0	13.25	1	1	1	1.1871
555	7.1142	5	5	90	19.375	2	1	0	1.6282
556	7.1142	5	5	0	19.375	2	1	0	1.093
557	7.1142	5	5	999	25.5	2	-1	1	1.1165
558	7.1142	5	5	0	25.5	1	1	0	1.2229
559	7.1142	5	5	999	13.25	2	-1	1	1.1047
560	7.1142	5	5	999	13.25	1	-1	1	1.0577
561	7.1142	5	5	90	25.5	1	1	1	1.0224
562	7.1142	5	5	90	1	2	-1	1	1.1635
563	7.1142	5	5	90	13.25	2	1	1	1.293
564	7.1142	5	5	0	7.125	2	-1	1	1.2459
565	7.1142	5	5	999	7.125	2	-1	0	1.14
566	7.1142	5	5	999	25.5	2	1	1	1.3043
567	7.1142	5	5	90	19.375	1	1	0	1.6232
568	7.1142	5	5	999	13.25	2	-1	1	1.1517
569	7.1142	5	5	0	25.5	2	1	0	1.1402
570	7.1142	5	5	999	7.125	1	1	0	0.83416
571	7.1142	5	5	90	13.25	1	1	0	0.95183
572	7.1142	5	5	90	25.5	2	1	0	1.1048
573	7.1142	5	5	999	25.5	1	-1	1	1.0459
574	7.1142	5	5	999	1	2	-1	0	1.3047
575	7.1142	5	5	0	7.125	1	-1	0	1.3952
576	7.1142	5	5	90	1	2	1	0	0.98703
577	7.1142	5	5	999	13.25	2	1	0	1.4931
578	7.1142	5	5	999	25.5	1	-1	1	0.90522
579	7.1142	5	5	999	7.125	1	-1	1	1.0341
580	7.1142	5	5	999	7.125	1	1	1	1.2341
581	7.1142	5	5	0	25.5	2	-1	0	1.14
582	7.1142	5	5	999	25.5	2	1	1	1.329
583	7.1142	5	5	90	19.375	2	1	0	1.293
584	7.1142	5	5	999	19.375	2	-1	1	1.1518
585	7.1142	5	5	90	19.375	1	-1	1	1.3754
586	7.1142	5	5	90	1	1	-1	0	1.5433
587	7.1142	5	5	999	25.5	2	-1	1	1.1635
588	7.1142	5	5	999	1	1	-1	0	1.4449
589	7.1142	5	5	999	13.25	2	-1	0	1.0578
590	7.1142	5	5	0	7.125	1	1	1	1.14
591	7.1142	5	5	999	1	2	-1	0	1.1989
592	7.1142	5	5	999	19.375	2	1	1	1.351
593	7.1142	5	5	90	13.25	2	-1	0	1.5669
594	7.1142	5	5	0	25.5	1	-1	0	1.575
595	7.1142	5	5	999	19.375	2	1	1	1.3282
596	7.1142	5	5	0	13.25	2	1	0	1.0699
597	7.1142	5	5	90	7.125	2	-1	0	1.1636
598	7.1142	5	5	90	19.375	1	1	0	1.3051
599	7.1142	5	5	999	1	1	-1	1	1.0107
600	7.1142	5	5	0	7.125	2	-1	0	0.88123
