# Supplementary material for: Temporal Integration of Motion Streaks in Migraine
Source: Vision (Basel). 2018 Jul 13;2(3):27. doi: 10.3390/vision2030027 (PMC6836222; doi:10.3390/vision2030027)
Supplement: Supplementary file 1 [file vision-02-00027-s001.zip › supplementary information/resultsmark2/resultsObs2/allResponsesObs2.txt]

1	7.1142	5	5	0	1	2	1	0	9.8454
2	7.1142	5	5	0	13.25	1	1	0	1.839
3	7.1142	5	5	90	1	1	1	0	1.9843
4	7.1142	5	5	999	19.375	2	1	1	1.0812
5	7.1142	5	5	90	25.5	1	-1	1	1.4526
6	7.1142	5	5	0	7.125	1	-1	0	9.0938
7	7.1142	5	5	90	25.5	2	-1	0	1.5222
8	7.1142	5	5	90	25.5	2	-1	0	0.52879
9	7.1142	5	5	999	13.25	1	1	1	1.0224
10	7.1142	5	5	90	19.375	1	1	0	11.993
11	7.1142	5	5	90	1	1	-1	0	1.4559
12	7.1142	5	5	999	7.125	1	-1	1	1.1282
13	7.1142	5	5	90	19.375	2	1	1	1.1045
14	7.1142	5	5	0	19.375	1	-1	0	4.136
15	7.1142	5	5	0	7.125	1	1	1	1.3283
16	7.1142	5	5	0	19.375	2	-1	1	1.1047
17	7.1142	5	5	90	7.125	2	1	0	1.5379
18	7.1142	5	5	90	19.375	2	-1	0	1.2228
19	7.1142	5	5	0	13.25	2	1	1	1.1636
20	7.1142	5	5	0	25.5	2	1	1	0.98713
21	7.1142	5	5	0	1	1	1	1	1.2459
22	7.1142	5	5	90	19.375	2	-1	0	2.6835
23	7.1142	5	5	90	13.25	2	-1	0	1.4698
24	7.1142	5	5	999	7.125	1	1	1	0.90478
25	7.1142	5	5	90	25.5	2	-1	1	1.1989
26	7.1142	5	5	90	13.25	1	-1	1	1.2811
27	7.1142	5	5	90	25.5	1	-1	1	1.0459
28	7.1142	5	5	999	13.25	1	1	1	1.1166
29	7.1142	5	5	0	19.375	2	-1	1	1.046
30	7.1142	5	5	90	7.125	2	-1	0	2.5859
31	7.1142	5	5	999	1	1	-1	0	1.7471
32	7.1142	5	5	999	25.5	1	-1	1	1.0342
33	7.1142	5	5	999	19.375	1	1	1	0.94016
34	7.1142	5	5	999	1	2	1	0	1.4542
35	7.1142	5	5	90	13.25	1	1	1	1.0346
36	7.1142	5	5	999	19.375	2	1	1	0.97536
37	7.1142	5	5	0	13.25	1	-1	1	0.96361
38	7.1142	5	5	90	13.25	1	-1	1	1.0459
39	7.1142	5	5	999	19.375	2	1	1	1.0694
40	7.1142	5	5	999	19.375	2	1	1	1.0107
41	7.1142	5	5	0	7.125	2	-1	0	1.6234
42	7.1142	5	5	999	7.125	1	-1	0	1.3259
43	7.1142	5	5	0	1	2	1	0	1.2695
44	7.1142	5	5	90	25.5	2	1	1	1.0346
45	7.1142	5	5	90	25.5	1	1	1	1.093
46	7.1142	5	5	90	25.5	1	-1	1	0.96364
47	7.1142	5	5	999	7.125	2	1	1	1.0812
48	7.1142	5	5	90	7.125	2	1	1	1.1048
49	7.1142	5	5	0	19.375	1	1	1	1.1047
50	7.1142	5	5	999	19.375	1	-1	1	0.99893
51	7.1142	5	5	0	7.125	2	1	1	1.0342
52	7.1142	5	5	0	25.5	1	-1	1	1.0106
53	7.1142	5	5	0	13.25	1	1	1	2.0695
54	7.1142	5	5	999	13.25	2	1	1	0.9519
55	7.1142	5	5	90	19.375	2	1	1	1.1753
56	7.1142	5	5	90	1	2	1	0	1.3283
57	7.1142	5	5	0	25.5	1	1	0	1.4424
58	7.1142	5	5	999	19.375	2	1	1	1.0695
59	7.1142	5	5	0	1	2	-1	0	1.3435
60	7.1142	5	5	0	1	2	1	0	1.3387
61	7.1142	5	5	999	25.5	1	-1	1	0.95189
62	7.1142	5	5	0	25.5	1	-1	1	0.9165
63	7.1142	5	5	0	25.5	1	-1	0	1.1519
64	7.1142	5	5	999	7.125	2	1	1	0.97533
65	7.1142	5	5	999	13.25	1	1	1	1.0934
66	7.1142	5	5	999	1	2	-1	1	1.9669
67	7.1142	5	5	999	7.125	1	1	1	1.0812
68	7.1142	5	5	999	1	2	1	0	1.3047
69	7.1142	5	5	999	19.375	1	1	1	1.0577
70	7.1142	5	5	999	13.25	2	-1	0	1.1754
71	7.1142	5	5	0	7.125	2	1	0	2.4786
72	7.1142	5	5	0	13.25	2	-1	0	1.2812
73	7.1142	5	5	0	7.125	1	-1	1	0.94014
74	7.1142	5	5	90	13.25	2	1	1	1.1283
75	7.1142	5	5	90	1	1	1	0	1.0576
76	7.1142	5	5	0	13.25	1	-1	1	0.94011
77	7.1142	5	5	0	19.375	1	1	0	1.2342
78	7.1142	5	5	0	7.125	2	-1	0	1.435
79	7.1142	5	5	90	13.25	1	1	1	0.9166
80	7.1142	5	5	0	7.125	1	-1	0	1.0813
81	7.1142	5	5	90	19.375	1	1	1	1.1048
82	7.1142	5	5	999	1	2	-1	1	1.3806
83	7.1142	5	5	999	13.25	1	-1	1	1.0224
84	7.1142	5	5	999	25.5	2	-1	1	2.0642
85	7.1142	5	5	999	1	2	-1	0	1.1282
86	7.1142	5	5	999	13.25	2	1	1	0.95188
87	7.1142	5	5	90	19.375	2	1	1	1.046
88	7.1142	5	5	999	1	1	-1	0	1.1989
89	7.1142	5	5	90	13.25	1	1	1	1.1639
90	7.1142	5	5	0	25.5	1	-1	1	1.0693
91	7.1142	5	5	90	13.25	2	1	1	1.3385
92	7.1142	5	5	90	7.125	2	-1	1	1.3225
93	7.1142	5	5	0	1	1	1	1	1.2222
94	7.1142	5	5	0	1	1	-1	1	1.4737
95	7.1142	5	5	999	13.25	1	1	1	1.0107
96	7.1142	5	5	999	7.125	2	-1	1	2.3551
97	7.1142	5	5	0	13.25	1	1	1	1.4311
98	7.1142	5	5	90	19.375	2	-1	1	1.2105
99	7.1142	5	5	0	13.25	2	1	1	1.1283
100	7.1142	5	5	999	7.125	2	1	1	1.2577
101	7.1142	5	5	0	13.25	2	1	1	1.1052
102	7.1142	5	5	0	1	2	1	0	1.8305
103	7.1142	5	5	90	13.25	2	-1	0	1.2576
104	7.1142	5	5	0	25.5	1	1	1	1.034
105	7.1142	5	5	999	13.25	2	-1	0	1.2577
106	7.1142	5	5	999	13.25	2	-1	1	1.0929
107	7.1142	5	5	999	25.5	2	-1	1	1.0929
108	7.1142	5	5	999	7.125	2	1	1	1.0813
109	7.1142	5	5	0	7.125	1	1	1	1.1165
110	7.1142	5	5	90	13.25	2	-1	1	1.8857
111	7.1142	5	5	90	1	1	-1	0	1.1075
112	7.1142	5	5	0	19.375	2	-1	0	1.1517
113	7.1142	5	5	999	7.125	1	1	1	1.1989
114	7.1142	5	5	999	13.25	2	1	1	1.0224
115	7.1142	5	5	90	19.375	2	1	1	1.2106
116	7.1142	5	5	90	13.25	2	1	1	2.3767
117	7.1142	5	5	999	25.5	2	-1	0	1.1754
118	7.1142	5	5	90	13.25	1	1	0	21.602
119	7.1142	5	5	999	19.375	1	-1	1	0.98719
120	7.1142	5	5	0	1	1	-1	0	1.1401
121	7.1142	5	5	0	25.5	2	-1	0	1.164
122	7.1142	5	5	90	1	1	1	0	1.0929
123	7.1142	5	5	999	25.5	1	-1	1	0.96358
124	7.1142	5	5	999	19.375	2	1	1	1.1165
125	7.1142	5	5	0	1	2	1	0	1.3462
126	7.1142	5	5	999	25.5	1	1	1	0.95185
127	7.1142	5	5	90	19.375	1	-1	1	1.0107
128	7.1142	5	5	999	25.5	1	1	1	0.98716
129	7.1142	5	5	90	13.25	2	1	1	1.0577
130	7.1142	5	5	0	25.5	1	1	1	0.99891
131	7.1142	5	5	0	19.375	2	1	1	1.0694
132	7.1142	5	5	90	19.375	2	-1	1	1.3911
133	7.1142	5	5	999	1	1	-1	1	1.1048
134	7.1142	5	5	999	19.375	1	-1	1	0.99891
135	7.1142	5	5	0	1	2	-1	0	1.1635
136	7.1142	5	5	90	1	2	1	0	2.058
137	7.1142	5	5	999	7.125	2	1	1	0.9523
138	7.1142	5	5	90	1	2	1	1	1.5645
139	7.1142	5	5	0	13.25	2	1	1	0.99896
140	7.1142	5	5	90	1	1	1	1	1.2342
141	7.1142	5	5	90	19.375	2	-1	1	3.1215
142	7.1142	5	5	0	19.375	2	-1	1	1.1165
143	7.1142	5	5	90	19.375	1	-1	1	1.0812
144	7.1142	5	5	999	13.25	1	-1	1	1.0694
145	7.1142	5	5	0	19.375	2	-1	1	1.1517
146	7.1142	5	5	90	7.125	1	-1	0	1.1518
147	7.1142	5	5	0	13.25	2	-1	1	1.034
148	7.1142	5	5	999	19.375	1	1	1	1.1518
149	7.1142	5	5	90	19.375	1	1	1	0.96358
150	7.1142	5	5	0	13.25	1	-1	1	1.325
151	7.1142	5	5	0	13.25	1	1	1	1.3282
152	7.1142	5	5	0	19.375	1	1	1	1.0223
153	7.1142	5	5	999	13.25	2	1	1	1.0224
154	7.1142	5	5	0	19.375	2	-1	0	1.2813
155	7.1142	5	5	0	19.375	1	-1	1	1.2107
156	7.1142	5	5	90	1	1	-1	0	1.1523
157	7.1142	5	5	999	7.125	1	-1	1	0.98762
158	7.1142	5	5	0	7.125	2	1	1	1.0695
159	7.1142	5	5	90	7.125	1	1	1	1.046
160	7.1142	5	5	90	1	2	-1	0	1.2341
161	7.1142	5	5	0	7.125	1	1	1	1.8981
162	7.1142	5	5	90	13.25	1	1	1	1.0576
163	7.1142	5	5	90	19.375	1	1	1	1.1048
164	7.1142	5	5	0	25.5	1	-1	0	0.97829
165	7.1142	5	5	0	13.25	2	1	0	1.8379
166	7.1142	5	5	999	25.5	2	-1	0	1.9468
167	7.1142	5	5	90	7.125	1	1	1	1.0224
168	7.1142	5	5	999	19.375	1	-1	1	1.08
169	7.1142	5	5	0	7.125	1	-1	1	1.1047
170	7.1142	5	5	90	13.25	1	-1	1	0.94011
171	7.1142	5	5	90	7.125	1	-1	1	1.0812
172	7.1142	5	5	999	19.375	2	-1	0	19.25
173	7.1142	5	5	0	7.125	2	1	0	2.058
174	7.1142	5	5	90	7.125	2	1	0	1.0107
175	7.1142	5	5	90	25.5	2	-1	0	1.3165
176	7.1142	5	5	90	19.375	2	-1	0	0.90476
177	7.1142	5	5	0	1	2	-1	0	1.9097
178	7.1142	5	5	999	1	1	-1	1	1.8499
179	7.1142	5	5	90	1	2	1	0	2.2076
180	7.1142	5	5	999	19.375	1	-1	1	1.0577
181	7.1142	5	5	0	19.375	1	-1	1	0.91652
182	7.1142	5	5	0	7.125	2	-1	0	1.0694
183	7.1142	5	5	90	19.375	1	1	1	1.0342
184	7.1142	5	5	999	19.375	1	-1	1	1.1165
185	7.1142	5	5	90	19.375	1	1	1	1.0694
186	7.1142	5	5	999	13.25	2	-1	0	1.2925
187	7.1142	5	5	999	7.125	2	1	1	1.117
188	7.1142	5	5	0	19.375	1	-1	0	1.1634
189	7.1142	5	5	90	19.375	1	1	1	0.96407
190	7.1142	5	5	90	7.125	2	-1	0	1.1989
191	7.1142	5	5	999	25.5	1	-1	1	1.0459
192	7.1142	5	5	90	19.375	2	1	0	1.2107
193	7.1142	5	5	0	19.375	1	1	1	1.1165
194	7.1142	5	5	999	13.25	1	1	1	0.97545
195	7.1142	5	5	0	13.25	2	-1	0	1.0225
196	7.1142	5	5	999	19.375	2	-1	1	0.94006
197	7.1142	5	5	999	1	2	1	1	1.3591
198	7.1142	5	5	0	19.375	1	1	1	0.9283
199	7.1142	5	5	999	1	1	1	0	1.3279
200	7.1142	5	5	0	19.375	2	1	0	0.9405
201	7.1142	5	5	999	1	1	1	1	2.8436
202	7.1142	5	5	999	13.25	1	-1	1	1.2224
203	7.1142	5	5	999	1	1	1	1	1.2338
204	7.1142	5	5	999	25.5	1	-1	1	0.95227
205	7.1142	5	5	999	1	2	-1	1	1.5478
206	7.1142	5	5	90	19.375	2	-1	1	0.98712
207	7.1142	5	5	999	13.25	1	1	1	1.1283
208	7.1142	5	5	90	7.125	1	-1	1	1.093
209	7.1142	5	5	999	13.25	1	-1	1	1.0814
210	7.1142	5	5	90	7.125	2	-1	0	1.37
211	7.1142	5	5	999	13.25	2	-1	1	1.1047
212	7.1142	5	5	999	1	1	-1	0	1.1753
213	7.1142	5	5	0	7.125	2	1	0	1.0934
214	7.1142	5	5	999	7.125	2	-1	1	1.1518
215	7.1142	5	5	0	19.375	1	-1	1	1.1047
216	7.1142	5	5	0	13.25	2	-1	1	0.99881
217	7.1142	5	5	0	13.25	1	-1	1	1.1401
218	7.1142	5	5	90	25.5	2	-1	0	1.9299
219	7.1142	5	5	999	25.5	2	-1	1	1.0459
220	7.1142	5	5	90	1	1	1	1	1.4156
221	7.1142	5	5	0	25.5	1	1	0	0.8582
222	7.1142	5	5	0	13.25	1	1	0	1.726
223	7.1142	5	5	999	1	1	1	0	1.117
224	7.1142	5	5	90	25.5	2	-1	1	1.0699
225	7.1142	5	5	0	7.125	1	-1	0	1.1283
226	7.1142	5	5	0	7.125	1	1	0	1.0111
227	7.1142	5	5	999	7.125	2	1	1	1.0342
228	7.1142	5	5	0	19.375	2	1	1	0.99888
229	7.1142	5	5	90	7.125	1	1	1	1.0107
230	7.1142	5	5	90	25.5	2	-1	1	0.96359
231	7.1142	5	5	999	25.5	2	-1	1	1.2459
232	7.1142	5	5	90	19.375	1	-1	1	0.93997
233	7.1142	5	5	0	7.125	1	-1	1	1.1988
234	7.1142	5	5	90	7.125	2	-1	1	1.55
235	7.1142	5	5	90	7.125	1	1	1	1.046
236	7.1142	5	5	0	7.125	1	-1	1	1.0694
237	7.1142	5	5	90	7.125	2	-1	0	1.3249
238	7.1142	5	5	90	19.375	2	1	1	1.2224
239	7.1142	5	5	0	13.25	2	1	1	1.1633
240	7.1142	5	5	90	7.125	2	-1	0	1.117
241	7.1142	5	5	999	1	2	-1	0	1.1518
242	7.1142	5	5	0	19.375	2	1	1	1.046
243	7.1142	5	5	90	25.5	1	-1	1	0.99888
244	7.1142	5	5	999	13.25	1	-1	1	1.0342
245	7.1142	5	5	90	19.375	2	-1	0	1.0578
246	7.1142	5	5	999	7.125	1	1	1	1.1636
247	7.1142	5	5	90	25.5	1	-1	1	0.96358
248	7.1142	5	5	90	25.5	2	-1	0	1.0224
249	7.1142	5	5	0	7.125	2	-1	1	0.95188
250	7.1142	5	5	999	7.125	2	-1	1	0.9871
251	7.1142	5	5	90	1	1	1	0	1.1518
252	7.1142	5	5	90	7.125	2	1	0	1.3577
253	7.1142	5	5	999	19.375	2	1	1	1.0695
254	7.1142	5	5	999	1	2	-1	0	0.99887
255	7.1142	5	5	0	1	1	1	1	1.9943
256	7.1142	5	5	90	7.125	1	-1	1	1.1166
257	7.1142	5	5	999	25.5	2	1	1	1.0464
258	7.1142	5	5	90	7.125	2	1	1	1.0342
259	7.1142	5	5	90	25.5	2	-1	1	0.97541
260	7.1142	5	5	999	19.375	2	1	1	0.96358
261	7.1142	5	5	0	13.25	1	1	1	1.0344
262	7.1142	5	5	0	7.125	1	-1	1	1.0578
263	7.1142	5	5	90	7.125	2	1	0	1.2577
264	7.1142	5	5	0	19.375	1	1	0	1.4087
265	7.1142	5	5	999	25.5	2	1	1	1.0934
266	7.1142	5	5	0	25.5	1	-1	1	1.1287
267	7.1142	5	5	0	25.5	2	1	1	1.0813
268	7.1142	5	5	999	25.5	1	1	1	1.0577
269	7.1142	5	5	0	7.125	2	-1	0	1.1517
270	7.1142	5	5	999	19.375	1	1	1	1.0224
271	7.1142	5	5	90	1	2	1	0	1.5319
272	7.1142	5	5	90	25.5	1	1	1	1.1165
273	7.1142	5	5	0	7.125	2	1	1	1.0812
274	7.1142	5	5	999	25.5	2	1	1	1.0224
275	7.1142	5	5	90	13.25	2	-1	1	1.1401
276	7.1142	5	5	90	25.5	1	1	1	0.75174
277	7.1142	5	5	999	13.25	2	1	1	1.093
278	7.1142	5	5	999	13.25	2	1	1	0.97541
279	7.1142	5	5	999	25.5	2	-1	1	0.99893
280	7.1142	5	5	0	13.25	1	-1	0	1.8167
281	7.1142	5	5	0	25.5	2	1	1	1.0224
282	7.1142	5	5	999	19.375	2	-1	1	1.2577
283	7.1142	5	5	0	7.125	2	-1	0	1.1283
284	7.1142	5	5	999	7.125	2	1	1	1.14
285	7.1142	5	5	999	25.5	1	-1	1	0.99894
286	7.1142	5	5	0	7.125	2	-1	0	1.3546
287	7.1142	5	5	90	13.25	1	1	1	1.0812
288	7.1142	5	5	0	19.375	1	-1	1	1.1048
289	7.1142	5	5	999	7.125	2	-1	1	1.046
290	7.1142	5	5	0	25.5	2	-1	1	1.0459
291	7.1142	5	5	90	19.375	1	1	1	0.98722
292	7.1142	5	5	999	19.375	2	1	1	1.0577
293	7.1142	5	5	90	19.375	2	1	1	0.95184
294	7.1142	5	5	999	1	2	-1	1	1.2224
295	7.1142	5	5	0	13.25	1	1	1	1.0228
296	7.1142	5	5	0	13.25	2	1	1	1.093
297	7.1142	5	5	0	19.375	1	1	1	1.1283
298	7.1142	5	5	90	7.125	1	-1	1	1.0107
299	7.1142	5	5	0	25.5	1	1	1	0.9989
300	7.1142	5	5	0	25.5	2	1	1	1.0225
301	7.1142	5	5	90	13.25	1	1	1	1.0812
302	7.1142	5	5	999	7.125	2	1	1	1.0929
303	7.1142	5	5	999	25.5	1	-1	1	1.0695
304	7.1142	5	5	90	19.375	2	-1	0	1.2341
305	7.1142	5	5	0	7.125	1	1	1	1.14
306	7.1142	5	5	999	1	2	1	0	1.3047
307	7.1142	5	5	999	7.125	1	1	1	1.046
308	7.1142	5	5	0	13.25	2	-1	1	1.093
309	7.1142	5	5	999	7.125	1	-1	1	0.96363
310	7.1142	5	5	90	13.25	2	-1	0	1.1871
311	7.1142	5	5	0	1	1	-1	0	1.415
312	7.1142	5	5	999	1	2	-1	0	1.2811
313	7.1142	5	5	999	19.375	2	-1	1	1.0458
314	7.1142	5	5	90	1	1	-1	0	1.1165
315	7.1142	5	5	0	13.25	2	1	1	1.1048
316	7.1142	5	5	999	1	2	1	0	1.0929
317	7.1142	5	5	999	19.375	2	1	1	1.0106
318	7.1142	5	5	0	25.5	1	-1	1	0.8931
319	7.1142	5	5	90	13.25	1	1	1	1.046
320	7.1142	5	5	0	1	2	-1	1	1.093
321	7.1142	5	5	90	13.25	2	1	1	1.1047
322	7.1142	5	5	90	1	1	-1	0	1.1872
323	7.1142	5	5	0	13.25	2	1	1	0.98718
324	7.1142	5	5	90	25.5	2	-1	1	1.4382
325	7.1142	5	5	0	7.125	2	1	1	1.1171
326	7.1142	5	5	999	1	2	1	0	1.1165
327	7.1142	5	5	0	13.25	2	1	1	1.0694
328	7.1142	5	5	999	25.5	1	-1	1	0.99886
329	7.1142	5	5	0	1	1	1	1	1.8228
330	7.1142	5	5	0	13.25	1	1	1	0.98705
331	7.1142	5	5	999	25.5	2	1	1	1.0224
332	7.1142	5	5	999	1	1	-1	0	1.2341
333	7.1142	5	5	0	25.5	2	1	1	1.0107
334	7.1142	5	5	90	7.125	1	-1	1	0.98712
335	7.1142	5	5	90	1	2	-1	0	1.1282
336	7.1142	5	5	0	7.125	1	-1	1	1.0813
337	7.1142	5	5	90	13.25	1	1	1	0.99891
338	7.1142	5	5	0	25.5	1	1	1	0.98719
339	7.1142	5	5	999	19.375	2	-1	1	0.94012
340	7.1142	5	5	999	19.375	2	1	1	1.0342
341	7.1142	5	5	90	25.5	1	1	1	0.96367
342	7.1142	5	5	90	19.375	1	-1	1	0.86957
343	7.1142	5	5	90	25.5	1	1	1	0.99888
344	7.1142	5	5	90	13.25	2	-1	1	1.1519
345	7.1142	5	5	0	1	2	-1	0	1.0812
346	7.1142	5	5	0	19.375	2	-1	0	0.94012
347	7.1142	5	5	0	25.5	1	-1	1	0.97534
348	7.1142	5	5	999	13.25	2	1	1	1.0577
349	7.1142	5	5	90	19.375	1	1	1	1.0107
350	7.1142	5	5	999	1	1	-1	1	1.0224
351	7.1142	5	5	999	25.5	2	-1	1	1.046
352	7.1142	5	5	0	1	1	1	0	0.91646
353	7.1142	5	5	0	7.125	1	1	1	0.90483
354	7.1142	5	5	999	7.125	2	1	1	0.99888
355	7.1142	5	5	0	25.5	2	-1	1	1.0577
356	7.1142	5	5	90	25.5	1	1	1	0.88125
357	7.1142	5	5	90	7.125	1	1	1	1.1636
358	7.1142	5	5	0	19.375	1	-1	1	0.97525
359	7.1142	5	5	0	13.25	1	-1	1	0.95181
360	7.1142	5	5	999	7.125	1	-1	1	1.0224
361	7.1142	5	5	0	1	1	1	1	1.1047
362	7.1142	5	5	90	7.125	1	-1	1	0.98714
363	7.1142	5	5	90	19.375	1	1	1	0.98713
364	7.1142	5	5	999	13.25	2	1	1	1.0577
365	7.1142	5	5	999	25.5	1	-1	1	0.98717
366	7.1142	5	5	90	25.5	2	-1	1	1.2695
367	7.1142	5	5	90	7.125	1	1	1	1.0809
368	7.1142	5	5	999	19.375	1	-1	1	0.96358
369	7.1142	5	5	0	7.125	1	1	1	1.4827
370	7.1142	5	5	90	1	2	1	0	1.1522
371	7.1142	5	5	90	7.125	1	-1	1	1.1635
372	7.1142	5	5	999	25.5	2	1	1	1.0692
373	7.1142	5	5	999	25.5	1	-1	1	1.0812
374	7.1142	5	5	999	7.125	1	-1	1	0.98716
375	7.1142	5	5	0	1	1	-1	1	1.2224
376	7.1142	5	5	90	13.25	1	-1	1	0.9523
377	7.1142	5	5	0	19.375	1	-1	1	1.0695
378	7.1142	5	5	90	13.25	2	1	1	1.1401
379	7.1142	5	5	90	13.25	1	-1	1	1.0342
380	7.1142	5	5	999	25.5	1	1	1	1.0459
381	7.1142	5	5	0	25.5	2	-1	1	0.91659
382	7.1142	5	5	0	19.375	2	1	1	0.98718
383	7.1142	5	5	90	19.375	1	-1	1	0.95191
384	7.1142	5	5	999	7.125	1	1	1	1.0225
385	7.1142	5	5	90	1	1	1	0	1.0225
386	7.1142	5	5	999	19.375	1	1	1	1.0575
387	7.1142	5	5	999	25.5	1	1	1	0.96361
388	7.1142	5	5	999	25.5	2	-1	1	1.0106
389	7.1142	5	5	90	25.5	2	-1	1	1.046
390	7.1142	5	5	90	1	2	1	1	1.0107
391	7.1142	5	5	90	13.25	1	-1	1	1.1518
392	7.1142	5	5	0	25.5	2	1	1	1.1753
393	7.1142	5	5	90	25.5	1	1	1	0.94003
394	7.1142	5	5	0	25.5	2	-1	1	0.9401
395	7.1142	5	5	0	7.125	2	1	0	1.5791
396	7.1142	5	5	90	19.375	2	-1	0	1.1048
397	7.1142	5	5	0	13.25	1	-1	1	1.0812
398	7.1142	5	5	90	13.25	1	-1	1	0.96367
399	7.1142	5	5	0	25.5	2	1	1	1.046
400	7.1142	5	5	999	19.375	1	-1	1	0.95179
401	7.1142	5	5	90	1	1	-1	0	1.7061
402	7.1142	5	5	90	7.125	1	1	1	1.0812
403	7.1142	5	5	0	19.375	2	1	1	1.0106
404	7.1142	5	5	0	1	2	-1	0	1.2812
405	7.1142	5	5	90	1	2	-1	0	1.0817
406	7.1142	5	5	999	13.25	2	1	1	0.97535
407	7.1142	5	5	90	7.125	1	-1	1	1.0577
408	7.1142	5	5	999	19.375	2	-1	1	1.0812
409	7.1142	5	5	0	1	2	1	0	1.3913
410	7.1142	5	5	999	7.125	2	1	1	1.0699
411	7.1142	5	5	0	1	1	1	1	1.1048
412	7.1142	5	5	999	25.5	2	1	1	1.0459
413	7.1142	5	5	0	25.5	1	1	1	1.0459
414	7.1142	5	5	0	1	1	1	0	1.0341
415	7.1142	5	5	999	25.5	2	-1	1	0.96357
416	7.1142	5	5	90	1	2	-1	1	0.94002
417	7.1142	5	5	0	1	2	-1	0	1.2812
418	7.1142	5	5	999	1	1	1	1	1.2107
419	7.1142	5	5	999	7.125	2	1	1	1.0694
420	7.1142	5	5	999	13.25	1	1	1	1.0577
421	7.1142	5	5	90	25.5	2	1	1	1.0224
422	7.1142	5	5	90	13.25	2	1	1	1.0695
423	7.1142	5	5	0	1	1	-1	1	0.98709
424	7.1142	5	5	999	7.125	1	-1	1	1.1635
425	7.1142	5	5	999	13.25	2	1	1	1.0225
426	7.1142	5	5	90	13.25	2	1	0	1.14
427	7.1142	5	5	0	1	2	1	0	1.0694
428	7.1142	5	5	999	1	2	-1	0	1.0929
429	7.1142	5	5	0	1	1	1	1	1.0343
430	7.1142	5	5	90	13.25	1	1	1	0.95185
431	7.1142	5	5	0	25.5	2	-1	1	1.1047
432	7.1142	5	5	0	19.375	2	-1	1	1.0224
433	7.1142	5	5	0	7.125	1	-1	1	0.97533
434	7.1142	5	5	999	19.375	1	-1	1	0.92827
435	7.1142	5	5	999	1	1	-1	1	1.3444
436	7.1142	5	5	90	19.375	1	1	1	0.91657
437	7.1142	5	5	0	25.5	1	-1	1	1.0342
438	7.1142	5	5	90	13.25	1	-1	1	1.0342
439	7.1142	5	5	90	25.5	1	-1	1	0.91656
440	7.1142	5	5	999	25.5	2	1	1	1.0813
441	7.1142	5	5	999	13.25	1	-1	1	1.0107
442	7.1142	5	5	999	1	1	1	1	1.3635
443	7.1142	5	5	0	13.25	2	-1	0	1.4034
444	7.1142	5	5	90	1	2	-1	1	1.0111
445	7.1142	5	5	999	25.5	1	1	1	1.0577
446	7.1142	5	5	90	25.5	1	-1	1	1.0107
447	7.1142	5	5	90	13.25	2	1	1	1.4558
448	7.1142	5	5	999	25.5	2	1	1	1.0813
449	7.1142	5	5	90	1	2	1	1	1.2225
450	7.1142	5	5	999	13.25	1	-1	1	0.95185
451	7.1142	5	5	999	1	2	1	0	1.1988
452	7.1142	5	5	0	13.25	1	-1	1	1.0111
453	7.1142	5	5	90	7.125	2	1	0	1.331
454	7.1142	5	5	0	1	1	1	1	1.1169
455	7.1142	5	5	999	7.125	1	-1	1	0.96361
456	7.1142	5	5	0	1	2	1	0	0.97534
457	7.1142	5	5	90	7.125	1	1	0	0.88129
458	7.1142	5	5	0	7.125	2	1	1	1.2101
459	7.1142	5	5	90	1	1	-1	0	1.2228
460	7.1142	5	5	999	13.25	2	1	1	1.0577
461	7.1142	5	5	90	19.375	2	-1	1	1.1165
462	7.1142	5	5	90	25.5	1	1	1	1.1052
463	7.1142	5	5	90	25.5	2	-1	0	0.98754
464	7.1142	5	5	0	13.25	1	1	1	1.2107
465	7.1142	5	5	999	13.25	1	-1	1	0.98716
466	7.1142	5	5	90	1	1	-1	0	0.92836
467	7.1142	5	5	90	7.125	2	-1	1	1.1047
468	7.1142	5	5	90	7.125	2	-1	0	0.90525
469	7.1142	5	5	90	13.25	1	1	0	0.83421
470	7.1142	5	5	0	19.375	2	-1	1	1.0107
471	7.1142	5	5	0	19.375	2	1	1	1.093
472	7.1142	5	5	0	25.5	2	1	1	1.1048
473	7.1142	5	5	0	25.5	2	-1	1	1.0111
474	7.1142	5	5	90	7.125	2	-1	0	1.2577
475	7.1142	5	5	90	7.125	1	-1	0	1.1048
476	7.1142	5	5	999	1	1	1	0	1.3047
477	7.1142	5	5	90	1	2	-1	1	1.5581
478	7.1142	5	5	90	1	1	-1	1	1.0342
479	7.1142	5	5	90	25.5	1	-1	1	1.0107
480	7.1142	5	5	0	19.375	2	-1	0	1.1636
481	7.1142	5	5	90	25.5	2	1	1	2.588
482	7.1142	5	5	90	1	1	1	0	1.1518
483	7.1142	5	5	999	1	1	1	0	1.1636
484	7.1142	5	5	90	25.5	1	1	1	1.0699
485	7.1142	5	5	90	19.375	2	1	0	1.0459
486	7.1142	5	5	999	7.125	2	-1	1	1.3657
487	7.1142	5	5	0	13.25	1	1	0	1.1048
488	7.1142	5	5	90	1	2	-1	0	1.0812
489	7.1142	5	5	0	13.25	2	1	1	1.1636
490	7.1142	5	5	90	7.125	2	1	1	0.98716
491	7.1142	5	5	0	19.375	2	-1	1	1.0107
492	7.1142	5	5	0	25.5	2	-1	1	1.0694
493	7.1142	5	5	999	19.375	2	-1	1	1.0342
494	7.1142	5	5	0	1	1	-1	1	1.1989
495	7.1142	5	5	90	25.5	1	-1	1	1.0812
496	7.1142	5	5	0	19.375	2	1	1	1.0577
497	7.1142	5	5	90	13.25	2	-1	1	1.1518
498	7.1142	5	5	90	25.5	2	-1	1	1.046
499	7.1142	5	5	999	19.375	2	-1	1	1.14
500	7.1142	5	5	90	13.25	1	-1	1	1.0458
501	7.1142	5	5	90	7.125	2	1	0	1.1047
502	7.1142	5	5	0	7.125	2	-1	1	1.211
503	7.1142	5	5	90	13.25	2	-1	1	1.0106
504	7.1142	5	5	90	1	1	1	0	1.3282
505	7.1142	5	5	999	19.375	1	-1	1	0.94006
506	7.1142	5	5	90	13.25	2	-1	0	1.9499
507	7.1142	5	5	0	1	2	1	1	1.3618
508	7.1142	5	5	999	1	2	1	0	1.164
509	7.1142	5	5	90	1	1	-1	1	0.95234
510	7.1142	5	5	999	7.125	1	-1	1	0.9871
511	7.1142	5	5	0	13.25	2	-1	1	0.97537
512	7.1142	5	5	90	1	2	1	0	1.2694
513	7.1142	5	5	90	25.5	2	1	1	1.1052
514	7.1142	5	5	999	25.5	1	1	1	1.2342
515	7.1142	5	5	0	7.125	2	-1	0	0.89287
516	7.1142	5	5	0	7.125	2	1	0	1.2106
517	7.1142	5	5	0	25.5	2	-1	1	1.234
518	7.1142	5	5	0	1	1	1	0	1.1404
519	7.1142	5	5	90	7.125	2	1	1	1.0934
520	7.1142	5	5	90	1	2	-1	0	0.91655
521	7.1142	5	5	0	1	1	1	0	1.1048
522	7.1142	5	5	999	7.125	1	-1	1	1.1753
523	7.1142	5	5	999	13.25	1	1	1	4.0277
524	7.1142	5	5	0	25.5	1	1	1	1.046
525	7.1142	5	5	90	19.375	1	-1	1	0.96369
526	7.1142	5	5	0	1	2	-1	1	1.3982
527	7.1142	5	5	999	19.375	1	1	1	0.9048
528	7.1142	5	5	999	1	2	-1	0	1.1518
529	7.1142	5	5	999	25.5	1	1	1	1.0109
530	7.1142	5	5	999	1	1	-1	1	1.0459
531	7.1142	5	5	999	7.125	2	1	1	1.1282
532	7.1142	5	5	0	25.5	2	1	1	1.0695
533	7.1142	5	5	0	7.125	1	-1	0	1.0459
534	7.1142	5	5	90	1	2	-1	0	1.1048
535	7.1142	5	5	0	19.375	1	1	1	1.0929
536	7.1142	5	5	90	25.5	1	1	1	1.0816
537	7.1142	5	5	999	19.375	1	1	1	1.1047
538	7.1142	5	5	90	25.5	1	1	1	0.96357
539	7.1142	5	5	90	19.375	1	-1	1	0.96362
540	7.1142	5	5	0	19.375	1	-1	1	0.92839
541	7.1142	5	5	999	25.5	1	-1	1	0.98705
542	7.1142	5	5	999	13.25	2	-1	1	1.1047
543	7.1142	5	5	999	1	1	1	0	1.5247
544	7.1142	5	5	0	1	1	1	0	1.0459
545	7.1142	5	5	90	25.5	2	1	1	1.2695
546	7.1142	5	5	90	25.5	2	1	1	1.0107
547	7.1142	5	5	999	19.375	2	1	1	0.81075
548	7.1142	5	5	0	1	2	1	0	1.3282
549	7.1142	5	5	999	7.125	2	-1	0	1.3165
550	7.1142	5	5	0	13.25	1	1	0	1.0342
551	7.1142	5	5	999	13.25	1	-1	1	1.0342
552	7.1142	5	5	999	19.375	1	-1	1	0.96376
553	7.1142	5	5	0	7.125	2	1	0	1.0576
554	7.1142	5	5	999	7.125	1	-1	1	1.1048
555	7.1142	5	5	999	1	2	1	0	1.5046
556	7.1142	5	5	0	1	1	1	1	1.2106
557	7.1142	5	5	0	19.375	1	1	1	1.1047
558	7.1142	5	5	0	25.5	2	-1	1	1.2459
559	7.1142	5	5	999	13.25	1	1	1	1.1753
560	7.1142	5	5	0	13.25	2	1	1	1.1282
561	7.1142	5	5	999	13.25	2	1	1	1.1165
562	7.1142	5	5	0	7.125	1	1	1	1.1989
563	7.1142	5	5	0	1	2	1	0	1.0459
564	7.1142	5	5	999	25.5	2	-1	1	0.96353
565	7.1142	5	5	90	1	2	-1	1	1.1164
566	7.1142	5	5	0	25.5	1	-1	1	1.1169
567	7.1142	5	5	90	1	2	1	1	1.0812
568	7.1142	5	5	999	1	1	-1	1	1.0342
569	7.1142	5	5	999	7.125	1	-1	1	1.1401
570	7.1142	5	5	90	19.375	1	1	1	1.0928
571	7.1142	5	5	0	13.25	2	1	1	1.0699
572	7.1142	5	5	999	19.375	1	1	1	0.97536
573	7.1142	5	5	999	1	1	-1	0	2.1215
574	7.1142	5	5	0	7.125	1	-1	1	1.0929
575	7.1142	5	5	999	1	2	1	0	0.99889
576	7.1142	5	5	999	13.25	2	1	1	1.0224
577	7.1142	5	5	999	25.5	1	1	1	0.92832
578	7.1142	5	5	0	13.25	1	1	1	0.91653
579	7.1142	5	5	999	13.25	2	1	1	0.98708
580	7.1142	5	5	0	19.375	1	1	1	0.97534
581	7.1142	5	5	0	25.5	2	1	1	0.90481
582	7.1142	5	5	999	7.125	1	1	1	0.88128
583	7.1142	5	5	90	13.25	2	1	1	1.1871
584	7.1142	5	5	999	13.25	1	-1	1	1.0106
585	7.1142	5	5	999	7.125	2	-1	1	1.389
586	7.1142	5	5	0	19.375	2	-1	1	1.1993
587	7.1142	5	5	999	7.125	1	1	1	1.1047
588	7.1142	5	5	90	19.375	1	1	1	0.98755
589	7.1142	5	5	0	1	2	1	0	1.1754
590	7.1142	5	5	90	1	1	1	0	1.1287
591	7.1142	5	5	0	19.375	1	1	1	1.0463
592	7.1142	5	5	999	25.5	2	1	1	1.0106
593	7.1142	5	5	90	13.25	2	1	0	1.3046
594	7.1142	5	5	90	19.375	2	-1	1	1.1636
595	7.1142	5	5	90	7.125	1	-1	1	1.0459
596	7.1142	5	5	0	25.5	1	-1	1	0.98709
597	7.1142	5	5	999	19.375	1	-1	1	0.94004
598	7.1142	5	5	90	7.125	1	1	0	1.347
599	7.1142	5	5	0	25.5	1	1	1	1.0459
600	7.1142	5	5	999	13.25	1	-1	1	1.0342
