# Supplementary material for: Temporal Integration of Motion Streaks in Migraine
Source: Vision (Basel). 2018 Jul 13;2(3):27. doi: 10.3390/vision2030027 (PMC6836222; doi:10.3390/vision2030027)
Supplement: Supplementary file 1 [file vision-02-00027-s001.zip › supplementary information/resultsmark2/resultsObs20/allResponsesObs20.txt]

1	7.1142	5	5	999	13.25	2	-1	1	4.7343
2	7.1142	5	5	90	19.375	2	1	0	2.1489
3	7.1142	5	5	90	25.5	1	1	1	1.2338
4	7.1142	5	5	90	25.5	2	1	0	2.0055
5	7.1142	5	5	90	19.375	1	1	1	1.1283
6	7.1142	5	5	0	13.25	2	1	0	2.0976
7	7.1142	5	5	0	7.125	1	-1	1	1.2573
8	7.1142	5	5	999	25.5	2	-1	1	1.1754
9	7.1142	5	5	0	7.125	2	-1	1	2.2069
10	7.1142	5	5	999	13.25	2	-1	0	1.3374
11	7.1142	5	5	999	13.25	2	1	0	2.0946
12	7.1142	5	5	999	13.25	1	1	1	1.1636
13	7.1142	5	5	999	25.5	1	1	1	0.99893
14	7.1142	5	5	0	19.375	1	1	1	1.343
15	7.1142	5	5	90	7.125	1	-1	0	1.9904
16	7.1142	5	5	90	19.375	1	-1	0	1.4349
17	7.1142	5	5	999	1	1	1	0	1.9331
18	7.1142	5	5	999	7.125	2	-1	0	2.0857
19	7.1142	5	5	90	1	1	1	1	1.8839
20	7.1142	5	5	999	25.5	1	1	1	1.0811
21	7.1142	5	5	0	13.25	2	-1	0	1.8218
22	7.1142	5	5	999	13.25	1	1	1	1.0224
23	7.1142	5	5	90	25.5	2	1	0	1.353
24	7.1142	5	5	0	7.125	2	1	0	2.169
25	7.1142	5	5	999	19.375	2	-1	1	1.5259
26	7.1142	5	5	90	19.375	1	-1	0	1.9133
27	7.1142	5	5	0	19.375	2	1	0	1.9721
28	7.1142	5	5	999	13.25	2	1	0	2.1651
29	7.1142	5	5	0	7.125	1	1	1	1.3775
30	7.1142	5	5	999	19.375	1	1	1	0.95226
31	7.1142	5	5	90	13.25	1	-1	1	1.093
32	7.1142	5	5	999	1	1	1	1	1.526
33	7.1142	5	5	90	7.125	1	-1	0	1.7213
34	7.1142	5	5	0	19.375	2	1	0	1.4884
35	7.1142	5	5	90	25.5	2	1	0	2.087
36	7.1142	5	5	0	25.5	1	-1	0	1.1989
37	7.1142	5	5	0	19.375	2	-1	0	1.0463
38	7.1142	5	5	999	19.375	2	-1	0	1.6889
39	7.1142	5	5	999	13.25	2	-1	0	1.5326
40	7.1142	5	5	0	7.125	2	-1	0	2.1444
41	7.1142	5	5	90	7.125	2	-1	0	1.5954
42	7.1142	5	5	0	1	1	-1	0	1.6118
43	7.1142	5	5	999	19.375	2	1	0	2.2457
44	7.1142	5	5	0	13.25	1	-1	1	1.1753
45	7.1142	5	5	999	25.5	2	-1	1	1.2228
46	7.1142	5	5	0	1	1	1	0	2.0175
47	7.1142	5	5	0	1	2	-1	0	1.8346
48	7.1142	5	5	999	1	1	-1	1	1.9171
49	7.1142	5	5	999	7.125	2	-1	0	3.9811
50	7.1142	5	5	999	7.125	2	1	1	2.159
51	7.1142	5	5	999	1	1	1	1	1.269
52	7.1142	5	5	90	1	2	1	1	1.8304
53	7.1142	5	5	999	7.125	1	1	1	1.1283
54	7.1142	5	5	0	25.5	1	-1	1	1.0459
55	7.1142	5	5	90	25.5	2	1	1	1.1871
56	7.1142	5	5	90	19.375	2	1	1	1.0695
57	7.1142	5	5	90	19.375	1	-1	1	1.0342
58	7.1142	5	5	999	7.125	1	1	1	0.99892
59	7.1142	5	5	999	1	1	1	0	1.4951
60	7.1142	5	5	999	25.5	1	-1	1	0.99884
61	7.1142	5	5	90	13.25	2	-1	0	1.0813
62	7.1142	5	5	90	1	2	1	1	1.5325
63	7.1142	5	5	999	7.125	2	1	1	1.1047
64	7.1142	5	5	90	13.25	1	-1	1	1.1048
65	7.1142	5	5	999	7.125	1	1	1	1.1635
66	7.1142	5	5	90	7.125	1	1	0	1.5835
67	7.1142	5	5	0	19.375	1	1	1	0.97537
68	7.1142	5	5	0	13.25	2	1	1	1.7722
69	7.1142	5	5	999	19.375	1	-1	1	1.0224
70	7.1142	5	5	90	13.25	1	1	1	0.91662
71	7.1142	5	5	90	19.375	1	1	1	0.98716
72	7.1142	5	5	0	25.5	2	-1	1	1.1988
73	7.1142	5	5	90	13.25	2	1	1	1.4388
74	7.1142	5	5	999	1	2	-1	0	1.2811
75	7.1142	5	5	999	25.5	2	1	1	1.1048
76	7.1142	5	5	90	13.25	2	-1	0	2.1839
77	7.1142	5	5	999	7.125	1	-1	1	1.1753
78	7.1142	5	5	0	7.125	2	-1	0	1.5783
79	7.1142	5	5	90	19.375	1	-1	1	0.98712
80	7.1142	5	5	90	13.25	1	-1	0	1.4866
81	7.1142	5	5	0	13.25	1	1	0	1.5971
82	7.1142	5	5	90	1	2	-1	0	1.4979
83	7.1142	5	5	0	7.125	2	1	0	0.97534
84	7.1142	5	5	0	19.375	1	-1	1	1.1047
85	7.1142	5	5	999	25.5	1	1	1	0.96399
86	7.1142	5	5	0	1	2	1	1	1.564
87	7.1142	5	5	0	13.25	1	1	0	1.2224
88	7.1142	5	5	90	7.125	1	-1	0	1.0934
89	7.1142	5	5	90	13.25	1	-1	1	0.91699
90	7.1142	5	5	90	19.375	2	1	0	0.97539
91	7.1142	5	5	90	13.25	2	-1	0	1.3617
92	7.1142	5	5	999	13.25	2	1	1	1.2341
93	7.1142	5	5	90	7.125	1	1	0	1.8355
94	7.1142	5	5	999	13.25	2	-1	1	1.0577
95	7.1142	5	5	90	1	2	1	0	1.1753
96	7.1142	5	5	0	19.375	1	-1	1	1.0811
97	7.1142	5	5	0	7.125	2	-1	0	1.6504
98	7.1142	5	5	90	13.25	1	-1	1	1.0576
99	7.1142	5	5	999	25.5	2	-1	1	1.0342
100	7.1142	5	5	90	1	2	-1	0	1.4009
101	7.1142	5	5	90	1	2	1	1	1.2341
102	7.1142	5	5	90	13.25	1	1	1	0.97582
103	7.1142	5	5	999	19.375	2	-1	1	1.356
104	7.1142	5	5	0	13.25	1	-1	1	1.3559
105	7.1142	5	5	90	25.5	1	-1	1	1.0228
106	7.1142	5	5	999	13.25	2	1	1	1.2106
107	7.1142	5	5	0	1	1	-1	0	1.8229
108	7.1142	5	5	90	19.375	1	1	1	1.14
109	7.1142	5	5	999	7.125	2	1	0	1.4366
110	7.1142	5	5	999	7.125	1	1	0	1.823
111	7.1142	5	5	90	7.125	2	1	1	1.293
112	7.1142	5	5	90	25.5	2	1	1	1.1405
113	7.1142	5	5	0	19.375	2	1	1	1.1051
114	7.1142	5	5	0	7.125	2	1	0	1.0341
115	7.1142	5	5	0	13.25	2	1	1	1.4388
116	7.1142	5	5	999	13.25	1	-1	1	1.093
117	7.1142	5	5	0	25.5	1	-1	1	1.0928
118	7.1142	5	5	999	7.125	1	1	1	0.98759
119	7.1142	5	5	0	1	2	1	0	1.1871
120	7.1142	5	5	0	7.125	2	-1	0	1.3165
121	7.1142	5	5	0	1	1	-1	0	1.5503
122	7.1142	5	5	90	1	2	1	1	1.5142
123	7.1142	5	5	90	19.375	1	1	1	0.95229
124	7.1142	5	5	0	13.25	1	1	1	1.6124
125	7.1142	5	5	999	25.5	2	1	1	1.1757
126	7.1142	5	5	0	13.25	2	-1	1	1.1518
127	7.1142	5	5	90	7.125	1	-1	1	1.8988
128	7.1142	5	5	90	19.375	1	-1	1	1.1165
129	7.1142	5	5	0	19.375	1	1	1	0.90465
130	7.1142	5	5	0	7.125	2	1	1	1.5341
131	7.1142	5	5	90	1	2	-1	1	1.4414
132	7.1142	5	5	999	7.125	1	1	1	1.093
133	7.1142	5	5	90	7.125	1	1	1	1.1287
134	7.1142	5	5	0	25.5	2	1	1	1.164
135	7.1142	5	5	0	7.125	1	1	0	1.6143
136	7.1142	5	5	0	19.375	2	-1	0	1.3315
137	7.1142	5	5	999	19.375	1	-1	1	1.0342
138	7.1142	5	5	999	1	2	1	0	1.4858
139	7.1142	5	5	999	1	1	-1	0	1.3531
140	7.1142	5	5	90	13.25	1	-1	1	0.96404
141	7.1142	5	5	999	7.125	1	-1	1	1.1871
142	7.1142	5	5	0	13.25	2	1	1	1.2699
143	7.1142	5	5	90	25.5	2	-1	0	1.7598
144	7.1142	5	5	999	13.25	2	1	0	1.2811
145	7.1142	5	5	999	25.5	1	1	1	0.98716
146	7.1142	5	5	999	7.125	2	1	0	1.2695
147	7.1142	5	5	90	25.5	2	-1	1	1.1052
148	7.1142	5	5	999	25.5	1	1	1	0.98712
149	7.1142	5	5	0	25.5	1	-1	1	0.96361
150	7.1142	5	5	90	25.5	1	-1	1	0.99896
151	7.1142	5	5	999	19.375	2	1	1	0.9989
152	7.1142	5	5	90	19.375	1	1	1	1.0225
153	7.1142	5	5	90	13.25	2	-1	1	1.3849
154	7.1142	5	5	0	1	1	1	0	1.2459
155	7.1142	5	5	999	19.375	2	-1	1	1.1283
156	7.1142	5	5	999	25.5	1	-1	1	1.0107
157	7.1142	5	5	90	1	2	1	1	1.0342
158	7.1142	5	5	90	1	1	1	0	1.3465
159	7.1142	5	5	999	7.125	2	1	1	1.1169
160	7.1142	5	5	999	7.125	2	-1	0	1.164
161	7.1142	5	5	0	13.25	1	-1	1	1.1517
162	7.1142	5	5	0	25.5	2	-1	1	1.0223
163	7.1142	5	5	0	13.25	2	1	0	1.2694
164	7.1142	5	5	90	1	1	-1	0	1.5528
165	7.1142	5	5	999	19.375	2	-1	1	1.1283
166	7.1142	5	5	999	13.25	1	1	1	1.3294
167	7.1142	5	5	0	19.375	2	-1	1	1.0577
168	7.1142	5	5	90	25.5	2	-1	0	1.5378
169	7.1142	5	5	0	19.375	2	1	1	1.4531
170	7.1142	5	5	0	19.375	1	-1	1	1.0581
171	7.1142	5	5	0	1	1	-1	0	1.1518
172	7.1142	5	5	90	7.125	2	-1	0	1.9291
173	7.1142	5	5	90	13.25	2	1	0	1.3165
174	7.1142	5	5	90	25.5	1	1	1	1.0817
175	7.1142	5	5	90	19.375	2	-1	0	1.3164
176	7.1142	5	5	0	7.125	1	1	0	1.9964
177	7.1142	5	5	999	1	1	-1	0	1.8261
178	7.1142	5	5	0	25.5	1	1	1	1.0342
179	7.1142	5	5	90	1	1	-1	0	1.293
180	7.1142	5	5	999	13.25	2	-1	1	1.0815
181	7.1142	5	5	0	1	2	-1	0	1.2812
182	7.1142	5	5	90	7.125	2	-1	0	1.3398
183	7.1142	5	5	0	19.375	1	-1	0	1.3308
184	7.1142	5	5	999	13.25	1	1	1	1.011
185	7.1142	5	5	0	7.125	2	-1	1	1.2576
186	7.1142	5	5	999	1	1	-1	0	1.8069
187	7.1142	5	5	0	1	2	-1	0	1.7595
188	7.1142	5	5	90	7.125	2	-1	1	1.6235
189	7.1142	5	5	999	19.375	1	-1	1	1.0695
190	7.1142	5	5	0	25.5	2	1	1	1.1753
191	7.1142	5	5	90	1	2	1	0	1.6154
192	7.1142	5	5	0	25.5	2	1	1	1.2341
193	7.1142	5	5	0	7.125	1	1	1	1.0929
194	7.1142	5	5	0	25.5	1	-1	1	0.91661
195	7.1142	5	5	0	7.125	1	-1	0	1.4067
196	7.1142	5	5	0	13.25	1	-1	0	1.2695
197	7.1142	5	5	999	13.25	1	1	1	0.91652
198	7.1142	5	5	999	13.25	2	-1	1	1.0459
199	7.1142	5	5	999	1	2	1	0	1.2106
200	7.1142	5	5	90	1	1	1	1	1.187
201	7.1142	5	5	90	7.125	2	-1	0	1.3623
202	7.1142	5	5	90	25.5	1	1	1	1.011
203	7.1142	5	5	0	13.25	2	1	0	1.1165
204	7.1142	5	5	0	25.5	1	1	1	1.1988
205	7.1142	5	5	0	19.375	2	1	1	1.1165
206	7.1142	5	5	90	13.25	2	1	0	0.86954
207	7.1142	5	5	999	25.5	2	1	1	1.0459
208	7.1142	5	5	0	1	1	1	0	0.99885
209	7.1142	5	5	0	19.375	1	-1	1	1.0458
210	7.1142	5	5	90	1	1	1	0	1.6884
211	7.1142	5	5	999	13.25	1	1	1	0.95187
212	7.1142	5	5	999	19.375	2	1	1	1.0694
213	7.1142	5	5	0	19.375	2	-1	1	1.1754
214	7.1142	5	5	90	7.125	2	-1	0	1.0577
215	7.1142	5	5	999	19.375	1	-1	1	0.97531
216	7.1142	5	5	0	7.125	2	1	0	1.3651
217	7.1142	5	5	999	1	2	1	0	1.4782
218	7.1142	5	5	999	19.375	2	1	1	3.4895
219	7.1142	5	5	999	7.125	1	-1	1	1.1165
220	7.1142	5	5	90	25.5	2	-1	0	1.7724
221	7.1142	5	5	0	1	1	1	1	1.0107
222	7.1142	5	5	90	13.25	1	-1	1	0.99894
223	7.1142	5	5	0	19.375	1	-1	1	1.3047
224	7.1142	5	5	999	1	1	-1	0	1.5948
225	7.1142	5	5	999	7.125	1	-1	0	1.6447
226	7.1142	5	5	0	13.25	1	1	0	1.2808
227	7.1142	5	5	90	1	2	1	0	1.2693
228	7.1142	5	5	999	25.5	1	1	1	1.0106
229	7.1142	5	5	0	19.375	2	1	1	1.1048
230	7.1142	5	5	999	1	2	-1	0	1.8241
231	7.1142	5	5	999	13.25	1	1	0	0.9636
232	7.1142	5	5	90	19.375	2	-1	0	1.3748
233	7.1142	5	5	999	13.25	2	-1	1	1.0225
234	7.1142	5	5	90	13.25	2	-1	0	1.3845
235	7.1142	5	5	999	19.375	1	1	1	0.97532
236	7.1142	5	5	90	19.375	1	1	0	1.293
237	7.1142	5	5	90	13.25	2	-1	0	1.7052
238	7.1142	5	5	0	19.375	1	1	1	1.0812
239	7.1142	5	5	0	7.125	2	-1	0	1.2694
240	7.1142	5	5	90	25.5	2	1	1	1.3682
241	7.1142	5	5	0	13.25	2	-1	1	1.1165
242	7.1142	5	5	999	1	1	-1	1	1.293
243	7.1142	5	5	999	19.375	2	-1	1	1.0342
244	7.1142	5	5	0	19.375	2	1	1	1.0577
245	7.1142	5	5	90	19.375	2	-1	1	1.1048
246	7.1142	5	5	999	7.125	2	-1	1	1.2578
247	7.1142	5	5	999	1	1	-1	0	1.4703
248	7.1142	5	5	90	1	1	-1	0	1.2809
249	7.1142	5	5	0	25.5	2	1	0	0.99872
250	7.1142	5	5	0	13.25	2	1	1	1.2341
251	7.1142	5	5	0	1	1	-1	1	1.3048
252	7.1142	5	5	90	13.25	1	1	0	0.97577
253	7.1142	5	5	0	1	1	-1	1	1.4324
254	7.1142	5	5	90	19.375	2	1	1	1.0458
255	7.1142	5	5	0	1	2	-1	0	1.5311
256	7.1142	5	5	0	7.125	2	-1	0	2.0624
257	7.1142	5	5	0	13.25	2	-1	1	1.2341
258	7.1142	5	5	0	25.5	2	-1	1	1.0464
259	7.1142	5	5	999	7.125	1	1	1	1.9724
260	7.1142	5	5	0	1	2	1	1	1.3853
261	7.1142	5	5	90	7.125	2	-1	1	1.4536
262	7.1142	5	5	0	25.5	1	-1	1	1.0223
263	7.1142	5	5	999	13.25	1	1	1	0.97529
264	7.1142	5	5	999	25.5	1	-1	1	0.99895
265	7.1142	5	5	0	7.125	1	-1	1	1.0578
266	7.1142	5	5	90	1	1	-1	0	1.1517
267	7.1142	5	5	90	1	2	-1	0	1.4446
268	7.1142	5	5	0	1	1	-1	1	1.9825
269	7.1142	5	5	0	13.25	1	-1	1	1.0695
270	7.1142	5	5	0	19.375	1	-1	1	0.97535
271	7.1142	5	5	999	13.25	1	-1	1	0.94009
272	7.1142	5	5	0	7.125	1	-1	0	0.89302
273	7.1142	5	5	999	13.25	2	-1	1	1.0225
274	7.1142	5	5	999	13.25	2	1	1	1.4794
275	7.1142	5	5	999	1	2	-1	0	1.3551
276	7.1142	5	5	90	25.5	2	1	0	1.5749
277	7.1142	5	5	90	19.375	2	-1	0	1.1518
278	7.1142	5	5	0	25.5	1	-1	1	1.093
279	7.1142	5	5	90	25.5	1	1	1	0.96358
280	7.1142	5	5	0	25.5	1	1	1	1.0813
281	7.1142	5	5	0	19.375	1	-1	1	0.92833
282	7.1142	5	5	0	19.375	2	1	1	1.1871
283	7.1142	5	5	0	1	1	1	0	1.3674
284	7.1142	5	5	999	19.375	2	-1	1	0.89348
285	7.1142	5	5	0	7.125	1	1	1	1.046
286	7.1142	5	5	0	19.375	1	1	1	1.0577
287	7.1142	5	5	0	1	2	1	0	1.1519
288	7.1142	5	5	90	7.125	1	-1	1	1.093
289	7.1142	5	5	90	7.125	1	1	1	1.0459
290	7.1142	5	5	999	19.375	2	1	1	1.1165
291	7.1142	5	5	90	7.125	1	1	1	1.0346
292	7.1142	5	5	0	1	2	1	0	1.3165
293	7.1142	5	5	999	13.25	2	-1	1	1.0577
294	7.1142	5	5	0	1	2	1	1	0.97534
295	7.1142	5	5	0	25.5	2	-1	1	1.1166
296	7.1142	5	5	0	25.5	2	1	1	1.0813
297	7.1142	5	5	90	1	2	1	0	1.14
298	7.1142	5	5	90	1	2	1	0	1.0811
299	7.1142	5	5	0	25.5	1	-1	1	1.0342
300	7.1142	5	5	999	19.375	2	1	1	1.1518
301	7.1142	5	5	0	1	1	-1	0	1.3048
302	7.1142	5	5	90	7.125	1	1	0	1.2929
303	7.1142	5	5	90	25.5	1	-1	1	1.0929
304	7.1142	5	5	0	7.125	2	1	0	1.6995
305	7.1142	5	5	90	25.5	1	-1	1	1.1875
306	7.1142	5	5	999	7.125	2	-1	1	1.5672
307	7.1142	5	5	0	19.375	2	-1	0	1.3165
308	7.1142	5	5	90	19.375	1	-1	1	1.0224
309	7.1142	5	5	90	7.125	2	-1	0	1.4748
310	7.1142	5	5	0	13.25	2	1	1	1.7087
311	7.1142	5	5	999	19.375	1	1	1	1.1048
312	7.1142	5	5	90	7.125	1	-1	1	1.0816
313	7.1142	5	5	999	1	1	-1	0	1.3792
314	7.1142	5	5	0	7.125	1	1	0	1.3555
315	7.1142	5	5	0	25.5	2	-1	1	1.0693
316	7.1142	5	5	999	7.125	1	-1	1	0.90481
317	7.1142	5	5	0	7.125	2	1	0	1.0577
318	7.1142	5	5	999	13.25	2	-1	0	1.2577
319	7.1142	5	5	90	19.375	1	-1	1	1.0578
320	7.1142	5	5	999	25.5	1	1	1	1.1866
321	7.1142	5	5	90	13.25	1	1	0	1.1405
322	7.1142	5	5	0	13.25	2	1	0	1.1752
323	7.1142	5	5	0	25.5	2	-1	0	1.0457
324	7.1142	5	5	90	25.5	1	1	1	1.0107
325	7.1142	5	5	999	25.5	1	1	1	1.0813
326	7.1142	5	5	0	25.5	2	1	0	1.1282
327	7.1142	5	5	999	1	1	1	0	1.1753
328	7.1142	5	5	999	25.5	2	1	1	1.1165
329	7.1142	5	5	999	25.5	2	-1	0	1.0582
330	7.1142	5	5	0	13.25	1	-1	1	1.0813
331	7.1142	5	5	90	13.25	2	-1	0	1.0812
332	7.1142	5	5	90	7.125	2	-1	0	0.83427
333	7.1142	5	5	90	19.375	2	-1	0	1.4929
334	7.1142	5	5	0	19.375	2	1	0	1.1635
335	7.1142	5	5	0	25.5	2	1	1	1.1989
336	7.1142	5	5	0	7.125	1	1	1	1.8359
337	7.1142	5	5	0	19.375	2	1	0	1.6533
338	7.1142	5	5	90	25.5	2	1	0	1.1871
339	7.1142	5	5	90	1	2	-1	0	0.98715
340	7.1142	5	5	999	7.125	1	-1	0	1.1518
341	7.1142	5	5	999	7.125	2	1	0	1.4173
342	7.1142	5	5	90	13.25	2	-1	0	1.293
343	7.1142	5	5	90	25.5	2	-1	0	1.1518
344	7.1142	5	5	90	25.5	1	-1	1	1.0695
345	7.1142	5	5	90	1	2	-1	0	1.4511
346	7.1142	5	5	90	13.25	1	-1	1	1.1518
347	7.1142	5	5	0	13.25	2	1	1	1.3047
348	7.1142	5	5	0	7.125	1	-1	0	1.4067
349	7.1142	5	5	90	7.125	1	-1	0	1.3313
350	7.1142	5	5	999	13.25	1	-1	1	0.94
351	7.1142	5	5	999	25.5	2	-1	0	1.3165
352	7.1142	5	5	90	7.125	2	-1	0	1.1753
353	7.1142	5	5	0	13.25	1	1	0	1.1518
354	7.1142	5	5	90	1	2	1	1	1.2929
355	7.1142	5	5	999	7.125	2	1	0	1.2811
356	7.1142	5	5	999	7.125	1	1	0	1.1988
357	7.1142	5	5	90	19.375	1	1	1	1.0694
358	7.1142	5	5	90	13.25	1	1	0	1.1283
359	7.1142	5	5	999	1	1	1	0	1.3613
360	7.1142	5	5	999	25.5	2	-1	1	1.0577
361	7.1142	5	5	999	25.5	1	1	1	1.2576
362	7.1142	5	5	999	25.5	2	1	1	1.1048
363	7.1142	5	5	999	19.375	2	-1	0	1.1283
364	7.1142	5	5	999	1	2	1	0	1.3326
365	7.1142	5	5	0	1	1	-1	0	1.1165
366	7.1142	5	5	90	25.5	1	1	0	1.0929
367	7.1142	5	5	999	7.125	2	1	0	1.2924
368	7.1142	5	5	999	1	1	-1	1	2.0547
369	7.1142	5	5	90	7.125	1	-1	0	1.0813
370	7.1142	5	5	0	13.25	1	1	0	1.187
371	7.1142	5	5	90	25.5	2	1	1	1.3046
372	7.1142	5	5	90	1	2	1	0	0.96405
373	7.1142	5	5	90	19.375	1	-1	1	1.2812
374	7.1142	5	5	999	25.5	2	1	0	1.1871
375	7.1142	5	5	999	25.5	1	1	1	1.0693
376	7.1142	5	5	90	25.5	2	-1	0	1.3047
377	7.1142	5	5	999	19.375	1	-1	0	1.0578
378	7.1142	5	5	90	1	1	1	0	1.3282
379	7.1142	5	5	90	7.125	2	1	0	1.2342
380	7.1142	5	5	999	1	2	-1	0	1.2812
381	7.1142	5	5	999	13.25	2	-1	0	1.1753
382	7.1142	5	5	90	1	1	-1	0	1.2694
383	7.1142	5	5	999	13.25	1	-1	1	1.0107
384	7.1142	5	5	90	25.5	2	1	1	1.1754
385	7.1142	5	5	90	7.125	2	1	0	1.1517
386	7.1142	5	5	90	7.125	2	-1	1	0.97581
387	7.1142	5	5	999	1	1	1	1	1.2694
388	7.1142	5	5	999	19.375	2	1	1	1.2576
389	7.1142	5	5	999	19.375	1	-1	1	1.1518
390	7.1142	5	5	0	13.25	2	-1	1	1.0223
391	7.1142	5	5	0	19.375	1	1	1	1.3949
392	7.1142	5	5	999	7.125	2	-1	1	1.14
393	7.1142	5	5	0	1	2	1	1	1.2929
394	7.1142	5	5	0	1	2	-1	0	1.3047
395	7.1142	5	5	999	7.125	2	1	0	1.2341
396	7.1142	5	5	0	13.25	1	-1	1	1.3608
397	7.1142	5	5	0	25.5	2	1	0	1.557
398	7.1142	5	5	90	19.375	1	-1	0	1.7848
399	7.1142	5	5	90	1	1	-1	0	1.3891
400	7.1142	5	5	999	7.125	1	-1	1	1.4828
401	7.1142	5	5	999	13.25	1	1	0	1.4102
402	7.1142	5	5	999	7.125	1	-1	1	1.0577
403	7.1142	5	5	90	13.25	1	1	0	1.3338
404	7.1142	5	5	0	1	2	1	0	1.3163
405	7.1142	5	5	90	7.125	2	-1	1	1.3601
406	7.1142	5	5	90	13.25	2	1	1	1.1875
407	7.1142	5	5	999	25.5	2	-1	1	1.0224
408	7.1142	5	5	0	7.125	2	-1	0	0.84608
409	7.1142	5	5	999	1	2	-1	0	1.2341
410	7.1142	5	5	90	25.5	2	-1	0	1.1282
411	7.1142	5	5	999	1	1	-1	0	1.1635
412	7.1142	5	5	999	19.375	1	1	1	0.99883
413	7.1142	5	5	90	1	1	-1	0	1.1989
414	7.1142	5	5	90	13.25	1	1	0	1.8409
415	7.1142	5	5	90	13.25	2	1	0	1.5261
416	7.1142	5	5	0	1	1	-1	0	1.5891
417	7.1142	5	5	90	7.125	1	1	1	1.1287
418	7.1142	5	5	999	7.125	1	1	1	1.1399
419	7.1142	5	5	90	19.375	1	-1	1	1.1405
420	7.1142	5	5	999	13.25	1	1	1	0.90481
421	7.1142	5	5	999	25.5	1	-1	1	0.9048
422	7.1142	5	5	0	1	1	-1	0	0.92832
423	7.1142	5	5	90	25.5	2	-1	1	0.94008
424	7.1142	5	5	0	13.25	1	-1	1	0.97531
425	7.1142	5	5	90	25.5	1	-1	1	0.95184
426	7.1142	5	5	999	19.375	1	1	1	0.95187
427	7.1142	5	5	0	25.5	1	1	1	1.1871
428	7.1142	5	5	90	13.25	2	-1	1	0.9405
429	7.1142	5	5	0	19.375	1	-1	1	1.1518
430	7.1142	5	5	999	1	1	-1	1	1.1518
431	7.1142	5	5	90	13.25	1	-1	0	0.96359
432	7.1142	5	5	90	13.25	2	1	0	1.2337
433	7.1142	5	5	999	1	2	1	0	1.4581
434	7.1142	5	5	0	7.125	1	-1	1	1.2341
435	7.1142	5	5	999	13.25	1	-1	1	0.96362
436	7.1142	5	5	90	19.375	2	1	1	1.3161
437	7.1142	5	5	0	1	2	1	0	1.3671
438	7.1142	5	5	999	25.5	1	1	1	0.99936
439	7.1142	5	5	0	13.25	2	-1	1	0.92827
440	7.1142	5	5	0	1	1	-1	1	1.3876
441	7.1142	5	5	0	7.125	1	-1	0	1.3165
442	7.1142	5	5	999	13.25	1	-1	1	1.0694
443	7.1142	5	5	0	25.5	2	-1	1	1.2106
444	7.1142	5	5	0	19.375	2	1	1	14.639
445	7.1142	5	5	999	25.5	1	1	1	5.0922
446	7.1142	5	5	999	19.375	1	1	1	1.2929
447	7.1142	5	5	90	1	1	-1	1	1.2692
448	7.1142	5	5	0	25.5	2	1	1	1.1517
449	7.1142	5	5	999	1	2	1	0	1.2694
450	7.1142	5	5	999	13.25	2	-1	0	1.1401
451	7.1142	5	5	90	13.25	1	-1	1	1.0107
452	7.1142	5	5	999	19.375	1	1	1	0.91659
453	7.1142	5	5	0	25.5	2	-1	1	1.0107
454	7.1142	5	5	90	13.25	1	-1	1	0.94013
455	7.1142	5	5	999	19.375	2	1	1	1.1284
456	7.1142	5	5	90	7.125	1	-1	1	0.98727
457	7.1142	5	5	0	7.125	1	1	0	1.0694
458	7.1142	5	5	999	1	2	1	0	1.1753
459	7.1142	5	5	0	25.5	2	1	1	1.0463
460	7.1142	5	5	0	25.5	2	1	1	0.92832
461	7.1142	5	5	90	1	1	-1	0	1.3047
462	7.1142	5	5	0	13.25	2	-1	1	1.14
463	7.1142	5	5	0	25.5	2	1	1	1.093
464	7.1142	5	5	0	7.125	2	1	0	1.0577
465	7.1142	5	5	90	13.25	2	1	1	1.2929
466	7.1142	5	5	999	25.5	2	1	1	1.0576
467	7.1142	5	5	0	13.25	1	1	0	1.093
468	7.1142	5	5	90	1	1	1	1	1.2812
469	7.1142	5	5	999	19.375	2	1	1	0.97529
470	7.1142	5	5	999	25.5	1	1	1	1.0459
471	7.1142	5	5	999	19.375	1	-1	1	1.0577
472	7.1142	5	5	90	1	2	1	0	1.2694
473	7.1142	5	5	90	7.125	2	1	1	1.7575
474	7.1142	5	5	0	19.375	2	1	1	1.1283
475	7.1142	5	5	0	1	2	1	0	1.1523
476	7.1142	5	5	0	7.125	1	-1	1	1.281
477	7.1142	5	5	0	19.375	2	-1	1	1.1163
478	7.1142	5	5	0	19.375	1	-1	1	1.0693
479	7.1142	5	5	999	25.5	2	-1	1	0.96358
480	7.1142	5	5	999	19.375	1	1	1	1.0106
481	7.1142	5	5	90	19.375	2	1	1	1.0694
482	7.1142	5	5	0	25.5	1	-1	1	0.99893
483	7.1142	5	5	999	13.25	1	1	1	1.0225
484	7.1142	5	5	0	13.25	1	-1	1	1.0341
485	7.1142	5	5	0	25.5	1	-1	1	1.1518
486	7.1142	5	5	0	25.5	1	-1	1	1.187
487	7.1142	5	5	90	19.375	2	-1	1	1.0223
488	7.1142	5	5	90	19.375	2	1	0	1.293
489	7.1142	5	5	0	13.25	1	1	1	1.0815
490	7.1142	5	5	90	25.5	1	1	1	0.97532
491	7.1142	5	5	0	13.25	1	1	1	1.246
492	7.1142	5	5	90	13.25	1	-1	0	1.3774
493	7.1142	5	5	90	7.125	2	-1	1	2.4781
494	7.1142	5	5	0	7.125	2	-1	1	1.2341
495	7.1142	5	5	90	7.125	1	1	1	0.99895
496	7.1142	5	5	0	7.125	1	1	1	1.0577
497	7.1142	5	5	0	1	2	1	1	1.1753
498	7.1142	5	5	90	19.375	2	1	0	1.3165
499	7.1142	5	5	90	25.5	1	1	1	1.0577
500	7.1142	5	5	0	25.5	1	1	1	0.95185
501	7.1142	5	5	0	1	2	-1	1	1.0576
502	7.1142	5	5	999	25.5	2	-1	1	0.98716
503	7.1142	5	5	90	7.125	2	1	0	0.99892
504	7.1142	5	5	90	25.5	2	1	0	1.1165
505	7.1142	5	5	0	25.5	1	1	1	0.95183
506	7.1142	5	5	0	1	2	-1	0	1.0695
507	7.1142	5	5	999	7.125	2	1	1	1.2459
508	7.1142	5	5	999	19.375	1	-1	1	1.0459
509	7.1142	5	5	999	25.5	1	-1	1	0.98707
510	7.1142	5	5	999	1	1	-1	1	1.1165
511	7.1142	5	5	999	25.5	1	-1	1	1.0581
512	7.1142	5	5	90	13.25	1	-1	1	1.0342
513	7.1142	5	5	999	19.375	1	-1	1	0.94004
514	7.1142	5	5	90	19.375	2	-1	1	0.95181
515	7.1142	5	5	90	1	1	1	1	1.0812
516	7.1142	5	5	0	7.125	2	-1	1	1.2224
517	7.1142	5	5	999	7.125	2	-1	0	1.4337
518	7.1142	5	5	0	7.125	1	-1	1	1.3911
519	7.1142	5	5	90	19.375	2	-1	0	1.3047
520	7.1142	5	5	90	13.25	2	1	0	0.97577
521	7.1142	5	5	999	1	2	-1	0	1.4192
522	7.1142	5	5	0	25.5	1	-1	0	1.341
523	7.1142	5	5	90	7.125	2	-1	0	1.1287
524	7.1142	5	5	0	7.125	2	-1	0	1.5994
525	7.1142	5	5	0	1	2	-1	0	1.2341
526	7.1142	5	5	999	25.5	2	1	1	1.0694
527	7.1142	5	5	90	19.375	2	-1	0	1.0695
528	7.1142	5	5	999	13.25	1	1	1	1.1283
529	7.1142	5	5	0	7.125	1	1	1	1.2459
530	7.1142	5	5	999	19.375	2	-1	1	1.0342
531	7.1142	5	5	999	19.375	1	-1	1	1.0459
532	7.1142	5	5	90	25.5	1	-1	1	1.0812
533	7.1142	5	5	0	1	1	-1	0	1.3967
534	7.1142	5	5	999	7.125	2	1	1	1.0459
535	7.1142	5	5	999	25.5	1	-1	1	0.97532
536	7.1142	5	5	999	1	2	1	1	1.1517
537	7.1142	5	5	0	1	1	1	1	1.0341
538	7.1142	5	5	999	7.125	1	1	1	0.9989
539	7.1142	5	5	999	25.5	2	1	0	0.99885
540	7.1142	5	5	0	1	2	1	0	1.1518
541	7.1142	5	5	0	1	1	-1	1	1.2224
542	7.1142	5	5	999	13.25	2	1	1	1.2224
543	7.1142	5	5	0	13.25	1	1	0	1.1757
544	7.1142	5	5	999	1	2	1	1	1.0224
545	7.1142	5	5	90	13.25	2	1	1	1.0812
546	7.1142	5	5	90	25.5	1	-1	1	0.91659
547	7.1142	5	5	0	25.5	1	1	1	0.99886
548	7.1142	5	5	90	1	2	1	1	1.2106
549	7.1142	5	5	90	1	1	1	0	1.1052
550	7.1142	5	5	90	19.375	2	-1	1	0.99937
551	7.1142	5	5	0	13.25	2	1	1	1.2106
552	7.1142	5	5	90	1	1	-1	0	1.1992
553	7.1142	5	5	0	19.375	1	1	1	1.0935
554	7.1142	5	5	999	1	2	1	0	1.1047
555	7.1142	5	5	999	13.25	1	1	1	1.093
556	7.1142	5	5	999	1	1	-1	1	1.2342
557	7.1142	5	5	0	13.25	2	-1	0	1.4771
558	7.1142	5	5	999	25.5	2	-1	1	1.0459
559	7.1142	5	5	999	13.25	2	-1	1	1.0813
560	7.1142	5	5	999	19.375	1	-1	1	1.0224
561	7.1142	5	5	999	13.25	1	1	1	1.0107
562	7.1142	5	5	999	19.375	2	1	1	0.98712
563	7.1142	5	5	90	25.5	1	-1	1	1.0107
564	7.1142	5	5	999	1	2	1	0	1.3047
565	7.1142	5	5	90	25.5	1	-1	1	1.0342
566	7.1142	5	5	999	7.125	1	-1	1	0.97538
567	7.1142	5	5	999	19.375	1	-1	1	0.89308
568	7.1142	5	5	90	1	1	-1	1	1.1753
569	7.1142	5	5	0	19.375	2	1	1	1.14
570	7.1142	5	5	999	7.125	2	-1	1	1.2576
571	7.1142	5	5	0	19.375	1	1	1	1.2224
572	7.1142	5	5	0	7.125	1	-1	1	1.2106
573	7.1142	5	5	90	7.125	1	1	1	1.1753
574	7.1142	5	5	90	7.125	1	1	1	1.14
575	7.1142	5	5	0	19.375	1	1	1	0.90476
576	7.1142	5	5	90	19.375	1	-1	1	0.92827
577	7.1142	5	5	999	19.375	2	-1	1	1.1635
578	7.1142	5	5	90	19.375	1	1	1	1.0223
579	7.1142	5	5	90	25.5	1	-1	1	0.89308
580	7.1142	5	5	90	13.25	2	-1	1	0.90482
581	7.1142	5	5	0	13.25	2	-1	0	1.093
582	7.1142	5	5	999	7.125	1	-1	1	1.0224
583	7.1142	5	5	0	13.25	1	-1	0	1.3792
584	7.1142	5	5	999	25.5	2	-1	1	1.0228
585	7.1142	5	5	90	19.375	1	-1	0	0.96357
586	7.1142	5	5	90	1	1	1	1	1.1989
587	7.1142	5	5	90	19.375	2	-1	0	1.2459
588	7.1142	5	5	90	25.5	2	-1	0	1.0342
589	7.1142	5	5	0	19.375	2	-1	0	1.2459
590	7.1142	5	5	90	19.375	2	-1	1	1.2694
591	7.1142	5	5	90	25.5	1	-1	1	1.1283
592	7.1142	5	5	90	13.25	2	-1	0	1.14
593	7.1142	5	5	0	19.375	1	1	1	0.9989
594	7.1142	5	5	999	1	2	1	0	1.1867
595	7.1142	5	5	999	1	2	1	0	1.1988
596	7.1142	5	5	0	25.5	1	-1	1	1.0111
597	7.1142	5	5	999	7.125	2	-1	1	1.0577
598	7.1142	5	5	999	1	2	-1	0	1.4365
599	7.1142	5	5	90	7.125	1	1	0	1.2341
600	7.1142	5	5	90	7.125	2	1	0	1.1517
