# Supplementary material for: Temporal Integration of Motion Streaks in Migraine
Source: Vision (Basel). 2018 Jul 13;2(3):27. doi: 10.3390/vision2030027 (PMC6836222; doi:10.3390/vision2030027)
Supplement: Supplementary file 1 [file vision-02-00027-s001.zip › supplementary information/resultsmark2/resultsObs21/allResponsesObs21.txt]

1	7.1142	5	5	999	7.125	1	-1	1	1.2532
2	7.1142	5	5	90	13.25	1	-1	1	1.3899
3	7.1142	5	5	999	13.25	1	-1	1	0.92835
4	7.1142	5	5	0	1	1	-1	0	5.4143
5	7.1142	5	5	0	7.125	1	1	1	3.3919
6	7.1142	5	5	0	19.375	1	1	1	1.2106
7	7.1142	5	5	999	1	1	-1	0	3.0149
8	7.1142	5	5	0	25.5	1	-1	1	1.0812
9	7.1142	5	5	0	25.5	2	1	1	2.0413
10	7.1142	5	5	90	7.125	1	1	1	1.3045
11	7.1142	5	5	0	1	1	1	0	2.6748
12	7.1142	5	5	90	7.125	2	1	0	2.1649
13	7.1142	5	5	0	25.5	1	-1	1	1.2812
14	7.1142	5	5	0	1	2	-1	1	2.4348
15	7.1142	5	5	0	7.125	2	-1	1	1.6802
16	7.1142	5	5	0	13.25	1	-1	0	2.8789
17	7.1142	5	5	0	25.5	2	-1	1	1.2459
18	7.1142	5	5	0	7.125	2	-1	0	2.0504
19	7.1142	5	5	0	13.25	2	-1	1	1.14
20	7.1142	5	5	0	7.125	1	-1	0	2.1309
21	7.1142	5	5	999	7.125	1	-1	1	1.1635
22	7.1142	5	5	0	19.375	2	1	1	8.1037
23	7.1142	5	5	0	7.125	1	1	0	2.928
24	7.1142	5	5	999	13.25	1	1	1	1.1989
25	7.1142	5	5	0	25.5	2	-1	0	2.7333
26	7.1142	5	5	999	25.5	2	-1	1	1.0695
27	7.1142	5	5	90	25.5	1	1	1	1.2106
28	7.1142	5	5	999	1	1	-1	0	2.5826
29	7.1142	5	5	0	1	2	-1	1	2.2669
30	7.1142	5	5	90	1	2	-1	0	2.0296
31	7.1142	5	5	999	25.5	1	-1	1	0.97536
32	7.1142	5	5	999	19.375	1	1	1	0.98707
33	7.1142	5	5	0	1	2	-1	0	2.0897
34	7.1142	5	5	90	1	2	1	1	2.1727
35	7.1142	5	5	90	1	2	-1	1	1.1989
36	7.1142	5	5	90	25.5	1	1	1	1.9549
37	7.1142	5	5	999	19.375	1	1	1	1.14
38	7.1142	5	5	90	7.125	1	1	1	1.1283
39	7.1142	5	5	90	13.25	1	-1	1	1.1283
40	7.1142	5	5	0	7.125	2	-1	1	1.1635
41	7.1142	5	5	90	25.5	2	-1	1	1.1518
42	7.1142	5	5	90	13.25	1	-1	1	1.1165
43	7.1142	5	5	999	25.5	1	-1	1	1.0577
44	7.1142	5	5	0	1	1	1	0	1.8659
45	7.1142	5	5	0	7.125	1	1	1	2.8203
46	7.1142	5	5	90	1	1	1	1	1.293
47	7.1142	5	5	0	19.375	1	1	1	2.3077
48	7.1142	5	5	90	19.375	1	1	1	1.2931
49	7.1142	5	5	90	13.25	2	1	0	2.0447
50	7.1142	5	5	90	25.5	1	1	1	1.093
51	7.1142	5	5	0	25.5	2	1	1	1.5169
52	7.1142	5	5	0	25.5	1	1	1	1.1518
53	7.1142	5	5	90	13.25	1	1	1	1.0694
54	7.1142	5	5	90	1	2	1	0	2.2976
55	7.1142	5	5	0	13.25	2	-1	0	1.8963
56	7.1142	5	5	90	7.125	1	-1	1	1.1871
57	7.1142	5	5	0	7.125	1	-1	0	1.9111
58	7.1142	5	5	90	1	1	-1	0	1.9662
59	7.1142	5	5	999	13.25	1	1	1	1.0224
60	7.1142	5	5	0	19.375	2	1	0	2.5521
61	7.1142	5	5	0	1	2	-1	1	2.0522
62	7.1142	5	5	999	13.25	1	-1	1	1.5591
63	7.1142	5	5	90	1	1	1	0	2.2228
64	7.1142	5	5	0	13.25	1	-1	1	1.3165
65	7.1142	5	5	999	25.5	1	-1	1	1.1518
66	7.1142	5	5	0	13.25	2	1	1	1.2933
67	7.1142	5	5	90	7.125	1	1	0	2.3785
68	7.1142	5	5	999	7.125	1	-1	1	1.0812
69	7.1142	5	5	999	19.375	2	-1	1	1.0812
70	7.1142	5	5	0	25.5	1	-1	1	1.1165
71	7.1142	5	5	999	19.375	2	1	1	1.1165
72	7.1142	5	5	90	25.5	1	1	1	1.0224
73	7.1142	5	5	90	13.25	1	-1	1	1.0576
74	7.1142	5	5	90	19.375	2	1	0	2.0592
75	7.1142	5	5	90	1	1	-1	0	1.1635
76	7.1142	5	5	0	1	1	1	0	1.6809
77	7.1142	5	5	90	19.375	2	-1	1	1.0934
78	7.1142	5	5	90	25.5	2	-1	1	0.99889
79	7.1142	5	5	0	13.25	1	1	0	5.4023
80	7.1142	5	5	90	1	2	1	0	1.72
81	7.1142	5	5	0	7.125	2	-1	1	2.0547
82	7.1142	5	5	999	1	2	-1	0	6.5136
83	7.1142	5	5	90	19.375	1	1	1	1.1635
84	7.1142	5	5	999	19.375	1	-1	1	1.0459
85	7.1142	5	5	999	25.5	2	1	1	1.4808
86	7.1142	5	5	0	25.5	1	-1	1	1.3834
87	7.1142	5	5	0	1	1	-1	0	1.9512
88	7.1142	5	5	90	1	1	-1	0	2.0912
89	7.1142	5	5	90	13.25	1	1	1	0.99893
90	7.1142	5	5	0	1	2	1	1	1.738
91	7.1142	5	5	999	7.125	2	-1	1	2.8184
92	7.1142	5	5	999	7.125	1	1	1	1.1636
93	7.1142	5	5	0	19.375	1	-1	1	1.1048
94	7.1142	5	5	0	19.375	1	-1	1	1.0694
95	7.1142	5	5	999	19.375	1	1	1	1.046
96	7.1142	5	5	0	13.25	2	1	0	2.4129
97	7.1142	5	5	90	1	2	-1	0	2.6103
98	7.1142	5	5	0	25.5	1	1	1	1.2577
99	7.1142	5	5	0	7.125	1	-1	0	1.9287
100	7.1142	5	5	999	25.5	2	-1	1	1.2107
101	7.1142	5	5	90	25.5	1	-1	1	1.1875
102	7.1142	5	5	999	25.5	2	-1	1	1.0582
103	7.1142	5	5	0	1	2	1	0	2.3371
104	7.1142	5	5	90	13.25	2	-1	1	1.187
105	7.1142	5	5	90	13.25	2	1	1	1.7319
106	7.1142	5	5	0	1	1	1	0	1.4875
107	7.1142	5	5	0	1	2	-1	0	2.87
108	7.1142	5	5	0	1	2	-1	0	1.6926
109	7.1142	5	5	0	19.375	2	1	0	1.6193
110	7.1142	5	5	90	19.375	1	-1	1	1.211
111	7.1142	5	5	0	1	1	-1	0	2.0767
112	7.1142	5	5	999	19.375	1	1	1	1.1988
113	7.1142	5	5	90	13.25	1	1	0	2.0532
114	7.1142	5	5	90	25.5	1	1	1	1.1989
115	7.1142	5	5	0	1	2	1	0	1.8637
116	7.1142	5	5	0	7.125	1	1	0	2.117
117	7.1142	5	5	999	19.375	2	-1	1	1.2576
118	7.1142	5	5	999	13.25	2	-1	1	1.2224
119	7.1142	5	5	90	7.125	2	1	0	2.2493
120	7.1142	5	5	999	25.5	2	1	0	3.8523
121	7.1142	5	5	90	19.375	2	-1	1	1.2341
122	7.1142	5	5	90	1	1	1	0	1.7115
123	7.1142	5	5	999	19.375	2	1	1	1.0812
124	7.1142	5	5	999	19.375	1	-1	1	1.2106
125	7.1142	5	5	0	1	2	1	1	1.9567
126	7.1142	5	5	0	19.375	2	-1	1	1.1635
127	7.1142	5	5	90	19.375	2	1	0	2.1164
128	7.1142	5	5	90	1	2	1	0	2.5072
129	7.1142	5	5	90	25.5	2	-1	1	1.0224
130	7.1142	5	5	999	25.5	1	-1	1	1.0224
131	7.1142	5	5	90	7.125	2	-1	0	2.2771
132	7.1142	5	5	90	13.25	2	1	1	2.0956
133	7.1142	5	5	90	7.125	2	1	0	1.9265
134	7.1142	5	5	90	13.25	2	-1	1	1.1518
135	7.1142	5	5	999	13.25	1	1	1	1.0929
136	7.1142	5	5	90	19.375	1	-1	1	1.269
137	7.1142	5	5	999	7.125	2	1	0	2.1678
138	7.1142	5	5	999	13.25	2	-1	1	1.6291
139	7.1142	5	5	0	19.375	2	1	0	2.1499
140	7.1142	5	5	0	13.25	1	-1	0	2.0218
141	7.1142	5	5	90	25.5	2	-1	0	1.9227
142	7.1142	5	5	999	1	1	-1	0	2.0357
143	7.1142	5	5	999	1	2	-1	0	2.2941
144	7.1142	5	5	999	25.5	1	1	1	1.0577
145	7.1142	5	5	999	13.25	1	1	1	1.0695
146	7.1142	5	5	0	7.125	1	-1	0	1.619
147	7.1142	5	5	0	19.375	1	-1	1	1.2341
148	7.1142	5	5	999	13.25	1	1	1	1.093
149	7.1142	5	5	90	25.5	1	1	1	1.1518
150	7.1142	5	5	999	25.5	1	1	1	1.0816
151	7.1142	5	5	90	13.25	1	-1	1	1.0342
152	7.1142	5	5	90	25.5	1	1	1	1.1872
153	7.1142	5	5	0	19.375	2	-1	0	2.661
154	7.1142	5	5	999	13.25	2	-1	1	1.0812
155	7.1142	5	5	90	13.25	1	1	1	1.1753
156	7.1142	5	5	0	7.125	1	1	0	1.9307
157	7.1142	5	5	999	7.125	2	-1	0	2.6034
158	7.1142	5	5	999	1	2	-1	0	2.3534
159	7.1142	5	5	90	7.125	2	-1	0	1.6974
160	7.1142	5	5	0	13.25	1	-1	0	2.076
161	7.1142	5	5	999	1	1	1	0	1.7792
162	7.1142	5	5	0	13.25	1	-1	0	2.7755
163	7.1142	5	5	90	25.5	1	-1	1	1.3047
164	7.1142	5	5	0	25.5	1	1	1	1.1636
165	7.1142	5	5	999	7.125	1	-1	1	1.1985
166	7.1142	5	5	90	7.125	1	-1	0	1.5724
167	7.1142	5	5	0	13.25	1	1	1	1.1401
168	7.1142	5	5	90	7.125	1	1	1	1.1636
169	7.1142	5	5	90	7.125	1	-1	1	1.5997
170	7.1142	5	5	90	19.375	1	-1	1	1.0929
171	7.1142	5	5	0	13.25	2	-1	0	2.0227
172	7.1142	5	5	0	19.375	2	1	0	1.8798
173	7.1142	5	5	999	25.5	1	1	1	1.2807
174	7.1142	5	5	999	7.125	1	1	1	0.97579
175	7.1142	5	5	90	13.25	2	1	0	3.6712
176	7.1142	5	5	0	13.25	2	1	1	1.4855
177	7.1142	5	5	0	1	2	1	0	1.8276
178	7.1142	5	5	90	1	1	1	1	2.1368
179	7.1142	5	5	90	7.125	1	1	1	1.6566
180	7.1142	5	5	999	7.125	2	1	0	2.3036
181	7.1142	5	5	90	19.375	1	1	1	0.97532
182	7.1142	5	5	0	19.375	1	1	0	1.1048
183	7.1142	5	5	999	1	1	1	1	1.9894
184	7.1142	5	5	0	19.375	1	1	0	1.742
185	7.1142	5	5	90	1	1	-1	1	1.8013
186	7.1142	5	5	0	25.5	2	1	1	1.316
187	7.1142	5	5	999	19.375	1	1	1	1.093
188	7.1142	5	5	999	25.5	2	1	1	1.0699
189	7.1142	5	5	90	25.5	2	-1	1	1.1401
190	7.1142	5	5	0	19.375	1	1	0	6.1833
191	7.1142	5	5	90	13.25	1	1	0	2.104
192	7.1142	5	5	90	13.25	2	-1	0	1.3165
193	7.1142	5	5	0	7.125	2	-1	0	1.7097
194	7.1142	5	5	0	19.375	1	-1	0	2.0289
195	7.1142	5	5	999	1	1	-1	0	3.7786
196	7.1142	5	5	90	1	1	-1	1	1.3195
197	7.1142	5	5	999	1	1	1	0	1.6474
198	7.1142	5	5	0	13.25	1	1	1	1.4927
199	7.1142	5	5	999	25.5	2	-1	1	0.9636
200	7.1142	5	5	999	19.375	1	1	0	7.7206
201	7.1142	5	5	0	25.5	2	-1	1	0.97541
202	7.1142	5	5	999	13.25	1	1	1	1.7353
203	7.1142	5	5	0	19.375	2	1	0	1.4746
204	7.1142	5	5	999	13.25	1	-1	1	1.0459
205	7.1142	5	5	999	25.5	1	1	1	1.2341
206	7.1142	5	5	90	7.125	1	1	0	2.1903
207	7.1142	5	5	999	1	1	1	0	2.1321
208	7.1142	5	5	999	7.125	1	1	1	1.2459
209	7.1142	5	5	90	25.5	1	-1	0	1.0223
210	7.1142	5	5	0	13.25	1	-1	1	1.4954
211	7.1142	5	5	0	7.125	1	-1	1	1.1635
212	7.1142	5	5	999	7.125	2	1	0	1.9396
213	7.1142	5	5	999	25.5	1	-1	1	1.0341
214	7.1142	5	5	999	19.375	2	1	0	2.0705
215	7.1142	5	5	999	7.125	2	-1	1	0.98717
216	7.1142	5	5	0	25.5	2	-1	1	1.0106
217	7.1142	5	5	0	1	2	-1	1	1.9434
218	7.1142	5	5	999	1	2	1	0	1.7205
219	7.1142	5	5	0	25.5	1	1	0	1.7959
220	7.1142	5	5	0	25.5	2	1	1	1.4481
221	7.1142	5	5	90	7.125	1	-1	0	2.1018
222	7.1142	5	5	999	19.375	1	1	1	1.1165
223	7.1142	5	5	999	13.25	2	-1	1	0.96362
224	7.1142	5	5	999	7.125	1	-1	0	1.6825
225	7.1142	5	5	0	25.5	2	1	0	1.4652
226	7.1142	5	5	90	7.125	2	1	1	0.75186
227	7.1142	5	5	999	19.375	1	-1	0	0.99891
228	7.1142	5	5	90	1	1	-1	0	6.0927
229	7.1142	5	5	90	25.5	2	1	0	1.3165
230	7.1142	5	5	90	7.125	1	-1	1	1.8641
231	7.1142	5	5	999	1	1	1	0	1.7225
232	7.1142	5	5	999	1	1	1	1	1.8826
233	7.1142	5	5	90	1	2	1	1	2.1767
234	7.1142	5	5	999	13.25	2	1	0	2.2983
235	7.1142	5	5	0	7.125	2	1	0	1.7612
236	7.1142	5	5	0	7.125	2	1	0	1.6695
237	7.1142	5	5	90	25.5	2	1	0	1.4235
238	7.1142	5	5	0	25.5	1	-1	1	1.1871
239	7.1142	5	5	0	7.125	1	1	1	2.1406
240	7.1142	5	5	90	7.125	1	1	1	1.3404
241	7.1142	5	5	999	25.5	2	1	1	2.817
242	7.1142	5	5	90	19.375	1	1	0	1.6422
243	7.1142	5	5	0	7.125	1	1	0	1.8602
244	7.1142	5	5	0	25.5	2	-1	1	1.14
245	7.1142	5	5	0	25.5	2	-1	1	1.1283
246	7.1142	5	5	90	13.25	1	1	1	2.5482
247	7.1142	5	5	90	19.375	2	-1	1	0.95179
248	7.1142	5	5	90	1	1	1	0	2.2162
249	7.1142	5	5	999	13.25	1	1	0	1.4663
250	7.1142	5	5	0	13.25	1	1	1	1.8202
251	7.1142	5	5	0	7.125	2	-1	0	1.8814
252	7.1142	5	5	0	13.25	2	-1	0	2.0279
253	7.1142	5	5	0	1	2	1	0	2.1052
254	7.1142	5	5	90	25.5	2	1	1	2.0122
255	7.1142	5	5	90	13.25	1	1	0	1.5013
256	7.1142	5	5	999	19.375	2	1	1	1.2224
257	7.1142	5	5	90	13.25	1	-1	1	1.1988
258	7.1142	5	5	999	7.125	2	1	0	2.2325
259	7.1142	5	5	999	7.125	1	-1	0	1.8754
260	7.1142	5	5	999	7.125	2	1	0	1.5867
261	7.1142	5	5	0	7.125	2	1	0	1.4432
262	7.1142	5	5	90	25.5	2	1	0	2.0446
263	7.1142	5	5	0	25.5	1	-1	1	1.1871
264	7.1142	5	5	0	1	1	1	1	1.5224
265	7.1142	5	5	0	13.25	1	-1	0	1.5977
266	7.1142	5	5	999	7.125	1	1	1	1.0812
267	7.1142	5	5	0	1	1	1	0	2.0579
268	7.1142	5	5	999	1	1	1	0	3.0609
269	7.1142	5	5	90	13.25	2	-1	1	1.2812
270	7.1142	5	5	90	25.5	1	-1	1	1.0224
271	7.1142	5	5	0	1	1	-1	1	1.434
272	7.1142	5	5	0	13.25	2	-1	1	0.97539
273	7.1142	5	5	90	25.5	1	-1	1	1.0694
274	7.1142	5	5	0	7.125	1	-1	0	1.4013
275	7.1142	5	5	999	7.125	1	1	1	1.6426
276	7.1142	5	5	999	1	2	1	0	1.0812
277	7.1142	5	5	999	13.25	2	1	1	1.7005
278	7.1142	5	5	0	25.5	1	-1	0	2.0037
279	7.1142	5	5	0	1	1	-1	0	1.6049
280	7.1142	5	5	999	19.375	1	-1	1	0.97576
281	7.1142	5	5	0	19.375	1	1	1	1.0812
282	7.1142	5	5	0	1	1	-1	0	1.9886
283	7.1142	5	5	90	7.125	2	1	0	3.0773
284	7.1142	5	5	90	1	2	1	1	2.1557
285	7.1142	5	5	0	13.25	2	1	1	1.1988
286	7.1142	5	5	999	25.5	1	-1	1	1.1048
287	7.1142	5	5	0	1	2	-1	0	1.3638
288	7.1142	5	5	0	13.25	1	-1	1	1.3633
289	7.1142	5	5	0	13.25	1	1	0	1.9794
290	7.1142	5	5	999	7.125	2	1	0	1.5291
291	7.1142	5	5	90	19.375	2	-1	1	0.99883
292	7.1142	5	5	90	19.375	2	1	0	1.4769
293	7.1142	5	5	999	1	1	1	0	2.0364
294	7.1142	5	5	0	7.125	2	-1	1	1.1988
295	7.1142	5	5	999	13.25	1	-1	1	1.4116
296	7.1142	5	5	999	7.125	2	1	1	1.6021
297	7.1142	5	5	999	19.375	2	1	1	1.3636
298	7.1142	5	5	999	1	2	1	0	1.613
299	7.1142	5	5	999	7.125	2	-1	1	1.0106
300	7.1142	5	5	90	25.5	2	1	1	1.388
301	7.1142	5	5	0	1	2	1	0	1.8726
302	7.1142	5	5	0	19.375	2	-1	1	0.9635
303	7.1142	5	5	90	19.375	1	1	1	2.0063
304	7.1142	5	5	90	19.375	1	-1	1	0.99886
305	7.1142	5	5	0	25.5	2	1	1	1.2812
306	7.1142	5	5	0	19.375	1	-1	0	0.98705
307	7.1142	5	5	999	1	1	1	1	1.2459
308	7.1142	5	5	90	7.125	1	1	1	2.1126
309	7.1142	5	5	90	19.375	1	-1	1	1.1048
310	7.1142	5	5	0	13.25	2	-1	1	0.98717
311	7.1142	5	5	0	1	1	1	1	1.1165
312	7.1142	5	5	90	13.25	2	1	1	1.0694
313	7.1142	5	5	999	13.25	2	-1	1	0.95184
314	7.1142	5	5	999	19.375	1	-1	1	1.8112
315	7.1142	5	5	0	1	2	-1	1	4.0401
316	7.1142	5	5	999	7.125	2	1	1	1.2573
317	7.1142	5	5	90	13.25	2	-1	0	1.1989
318	7.1142	5	5	999	1	2	-1	0	1.0107
319	7.1142	5	5	0	19.375	2	-1	1	0.96366
320	7.1142	5	5	90	19.375	2	-1	0	1.2224
321	7.1142	5	5	999	19.375	2	-1	1	0.95188
322	7.1142	5	5	90	19.375	1	1	0	1.7132
323	7.1142	5	5	90	1	2	1	0	1.3283
324	7.1142	5	5	90	1	1	-1	0	1.9519
325	7.1142	5	5	999	13.25	1	-1	1	1.4885
326	7.1142	5	5	0	7.125	2	1	0	1.6226
327	7.1142	5	5	90	19.375	2	-1	1	3.2282
328	7.1142	5	5	90	1	2	1	0	1.9773
329	7.1142	5	5	90	25.5	1	1	0	0.9988
330	7.1142	5	5	90	1	1	1	0	1.7341
331	7.1142	5	5	0	25.5	1	1	1	1.3696
332	7.1142	5	5	0	1	1	-1	0	1.9818
333	7.1142	5	5	999	19.375	2	-1	0	1.1283
334	7.1142	5	5	0	19.375	2	1	0	1.955
335	7.1142	5	5	999	7.125	2	-1	0	2.0634
336	7.1142	5	5	0	25.5	2	-1	1	1.0695
337	7.1142	5	5	0	19.375	1	-1	0	3.2992
338	7.1142	5	5	90	7.125	2	-1	0	1.3703
339	7.1142	5	5	90	25.5	2	-1	0	1.2107
340	7.1142	5	5	90	25.5	2	1	0	1.3471
341	7.1142	5	5	0	25.5	2	-1	1	0.79933
342	7.1142	5	5	0	1	1	-1	0	1.0224
343	7.1142	5	5	0	13.25	2	-1	1	0.88132
344	7.1142	5	5	0	13.25	1	-1	1	1.269
345	7.1142	5	5	999	13.25	2	-1	1	1.0934
346	7.1142	5	5	0	1	1	-1	0	1.281
347	7.1142	5	5	0	1	1	-1	0	1.2228
348	7.1142	5	5	0	7.125	2	1	0	1.2811
349	7.1142	5	5	90	19.375	1	1	1	1.3509
350	7.1142	5	5	90	13.25	1	-1	0	0.95225
351	7.1142	5	5	999	19.375	2	-1	0	0.9989
352	7.1142	5	5	90	1	2	1	1	2.3033
353	7.1142	5	5	90	1	2	1	0	1.2812
354	7.1142	5	5	90	13.25	1	-1	1	1.4413
355	7.1142	5	5	999	13.25	2	1	0	1.2109
356	7.1142	5	5	90	7.125	2	-1	0	1.693
357	7.1142	5	5	999	13.25	2	1	1	1.6483
358	7.1142	5	5	90	19.375	1	1	1	1.338
359	7.1142	5	5	999	19.375	2	1	0	1.7905
360	7.1142	5	5	0	19.375	1	1	1	1.3282
361	7.1142	5	5	0	7.125	1	-1	1	1.8985
362	7.1142	5	5	90	19.375	1	-1	1	1.4577
363	7.1142	5	5	90	25.5	1	-1	0	1.0106
364	7.1142	5	5	90	1	2	1	0	2.2726
365	7.1142	5	5	0	19.375	1	-1	1	1.9509
366	7.1142	5	5	90	7.125	1	-1	0	1.9985
367	7.1142	5	5	90	1	2	-1	0	2.1597
368	7.1142	5	5	999	25.5	2	1	1	1.1518
369	7.1142	5	5	90	25.5	2	-1	0	1.5811
370	7.1142	5	5	999	7.125	2	1	0	1.7942
371	7.1142	5	5	999	1	2	1	1	1.3046
372	7.1142	5	5	90	19.375	2	-1	0	1.367
373	7.1142	5	5	0	19.375	2	1	0	1.4954
374	7.1142	5	5	90	19.375	1	1	1	1.3289
375	7.1142	5	5	999	1	1	1	0	1.9858
376	7.1142	5	5	90	25.5	1	-1	1	1.0224
377	7.1142	5	5	90	1	1	-1	0	1.3165
378	7.1142	5	5	90	13.25	2	-1	1	1.5431
379	7.1142	5	5	90	1	2	-1	0	1.3459
380	7.1142	5	5	999	19.375	1	1	1	1.0695
381	7.1142	5	5	999	25.5	1	1	1	1.093
382	7.1142	5	5	0	13.25	1	1	1	1.3758
383	7.1142	5	5	999	25.5	2	1	1	1.2812
384	7.1142	5	5	999	13.25	2	-1	1	1.0694
385	7.1142	5	5	999	13.25	1	1	0	1.5198
386	7.1142	5	5	0	25.5	2	1	0	1.355
387	7.1142	5	5	90	25.5	2	-1	0	1.443
388	7.1142	5	5	0	25.5	2	1	1	1.0812
389	7.1142	5	5	999	13.25	2	-1	1	0.99893
390	7.1142	5	5	999	13.25	1	1	1	1.1283
391	7.1142	5	5	999	19.375	1	-1	1	1.1047
392	7.1142	5	5	0	19.375	1	-1	1	1.1518
393	7.1142	5	5	0	7.125	2	-1	0	1.6158
394	7.1142	5	5	90	19.375	2	1	1	1.5413
395	7.1142	5	5	90	25.5	1	-1	1	1.0929
396	7.1142	5	5	999	1	2	1	0	1.4361
397	7.1142	5	5	90	13.25	1	-1	1	1.0459
398	7.1142	5	5	999	7.125	1	1	1	1.1517
399	7.1142	5	5	999	19.375	1	1	0	1.0222
400	7.1142	5	5	999	19.375	2	1	0	1.4834
401	7.1142	5	5	0	19.375	2	1	1	1.3733
402	7.1142	5	5	0	13.25	2	-1	0	1.962
403	7.1142	5	5	999	19.375	2	-1	1	1.093
404	7.1142	5	5	999	19.375	2	-1	1	1.1518
405	7.1142	5	5	0	13.25	2	1	0	1.9343
406	7.1142	5	5	0	13.25	2	1	0	1.7415
407	7.1142	5	5	90	1	2	1	1	1.1988
408	7.1142	5	5	0	25.5	1	-1	0	1.3622
409	7.1142	5	5	0	13.25	2	1	0	1.0695
410	7.1142	5	5	0	25.5	2	1	1	1.2577
411	7.1142	5	5	0	1	1	-1	0	1.4132
412	7.1142	5	5	90	7.125	2	-1	0	1.3908
413	7.1142	5	5	90	19.375	1	-1	1	0.95224
414	7.1142	5	5	0	13.25	1	-1	1	1.4308
415	7.1142	5	5	999	25.5	1	-1	1	1.0224
416	7.1142	5	5	0	1	2	-1	1	1.4655
417	7.1142	5	5	999	25.5	1	1	1	1.4047
418	7.1142	5	5	0	19.375	1	-1	1	1.5219
419	7.1142	5	5	999	1	1	1	0	4.1215
420	7.1142	5	5	90	19.375	2	-1	1	1.725
421	7.1142	5	5	0	13.25	1	1	0	1.5401
422	7.1142	5	5	999	7.125	2	1	1	1.2459
423	7.1142	5	5	0	25.5	1	-1	1	1.2693
424	7.1142	5	5	999	19.375	2	-1	1	0.90483
425	7.1142	5	5	90	7.125	2	-1	1	1.4275
426	7.1142	5	5	999	1	2	1	0	1.3701
427	7.1142	5	5	90	7.125	1	-1	0	1.3347
428	7.1142	5	5	90	13.25	1	1	0	1.5017
429	7.1142	5	5	0	7.125	2	-1	1	0.98722
430	7.1142	5	5	0	25.5	1	-1	1	1.1749
431	7.1142	5	5	999	13.25	1	-1	1	1.2102
432	7.1142	5	5	0	7.125	1	1	0	2.0822
433	7.1142	5	5	90	7.125	2	1	0	3.6816
434	7.1142	5	5	90	13.25	1	-1	1	1.3443
435	7.1142	5	5	999	25.5	2	1	0	0.97532
436	7.1142	5	5	90	13.25	2	1	0	1.8848
437	7.1142	5	5	0	25.5	2	-1	1	1.14
438	7.1142	5	5	0	19.375	1	1	1	1.8952
439	7.1142	5	5	999	13.25	2	-1	1	1.14
440	7.1142	5	5	0	1	1	-1	0	1.8374
441	7.1142	5	5	0	7.125	2	-1	0	1.6667
442	7.1142	5	5	90	7.125	2	1	0	2.0927
443	7.1142	5	5	0	13.25	2	1	0	1.8476
444	7.1142	5	5	90	13.25	2	-1	0	1.565
445	7.1142	5	5	0	7.125	2	-1	1	0.99888
446	7.1142	5	5	999	7.125	1	1	0	1.281
447	7.1142	5	5	999	1	2	-1	0	1.2341
448	7.1142	5	5	999	13.25	2	1	1	1.2576
449	7.1142	5	5	999	19.375	2	1	1	0.99891
450	7.1142	5	5	0	25.5	1	1	1	1.7312
451	7.1142	5	5	999	1	2	1	1	2.1675
452	7.1142	5	5	999	25.5	2	-1	1	1.2694
453	7.1142	5	5	0	7.125	1	-1	1	1.8231
454	7.1142	5	5	999	25.5	2	1	1	1.0934
455	7.1142	5	5	999	25.5	2	-1	1	1.2458
456	7.1142	5	5	999	1	2	1	0	1.5201
457	7.1142	5	5	0	19.375	2	1	1	1.1988
458	7.1142	5	5	999	7.125	1	1	1	1.293
459	7.1142	5	5	999	13.25	2	-1	1	1.1518
460	7.1142	5	5	999	1	2	1	0	1.7007
461	7.1142	5	5	999	25.5	1	-1	1	1.1282
462	7.1142	5	5	90	25.5	1	1	1	1.1636
463	7.1142	5	5	0	19.375	1	-1	1	1.0224
464	7.1142	5	5	90	7.125	2	-1	1	1.2811
465	7.1142	5	5	90	19.375	1	1	1	1.023
466	7.1142	5	5	999	13.25	1	1	1	0.99891
467	7.1142	5	5	999	7.125	1	-1	1	1.0342
468	7.1142	5	5	90	25.5	1	1	1	1.1048
469	7.1142	5	5	90	25.5	1	1	1	1.0342
470	7.1142	5	5	999	13.25	2	1	1	1.2455
471	7.1142	5	5	90	25.5	2	1	1	1.1398
472	7.1142	5	5	999	1	1	-1	1	1.7296
473	7.1142	5	5	90	13.25	1	-1	1	1.1283
474	7.1142	5	5	0	19.375	2	-1	1	1.1048
475	7.1142	5	5	999	25.5	2	-1	1	1.2106
476	7.1142	5	5	90	25.5	1	-1	1	1.808
477	7.1142	5	5	90	19.375	2	1	0	1.6168
478	7.1142	5	5	999	19.375	2	1	0	1.4713
479	7.1142	5	5	0	13.25	1	1	1	1.2458
480	7.1142	5	5	90	25.5	2	-1	1	1.1753
481	7.1142	5	5	999	13.25	2	-1	1	1.2342
482	7.1142	5	5	999	25.5	2	-1	1	0.97538
483	7.1142	5	5	90	1	2	1	0	1.6985
484	7.1142	5	5	0	13.25	2	1	0	1.7413
485	7.1142	5	5	90	1	1	-1	0	1.9208
486	7.1142	5	5	90	13.25	2	1	0	1.736
487	7.1142	5	5	0	13.25	2	-1	1	1.2811
488	7.1142	5	5	90	13.25	2	-1	1	1.1046
489	7.1142	5	5	0	7.125	1	1	0	1.3312
490	7.1142	5	5	0	25.5	1	-1	0	1.8459
491	7.1142	5	5	90	25.5	2	1	0	1.2577
492	7.1142	5	5	999	7.125	1	1	1	1.0462
493	7.1142	5	5	0	13.25	1	1	1	1.2694
494	7.1142	5	5	90	13.25	2	1	0	1.366
495	7.1142	5	5	999	13.25	1	1	1	1.2463
496	7.1142	5	5	0	7.125	2	1	0	1.0699
497	7.1142	5	5	0	19.375	2	-1	1	1.1518
498	7.1142	5	5	0	7.125	1	-1	0	2.8698
499	7.1142	5	5	0	1	1	1	0	2.0523
500	7.1142	5	5	999	1	2	-1	0	1.6393
501	7.1142	5	5	90	7.125	1	-1	1	1.3645
502	7.1142	5	5	999	25.5	1	-1	1	1.1635
503	7.1142	5	5	999	25.5	1	1	1	1.0812
504	7.1142	5	5	999	19.375	2	-1	1	0.92832
505	7.1142	5	5	999	25.5	1	1	1	1.14
506	7.1142	5	5	999	19.375	2	1	1	1.1518
507	7.1142	5	5	90	7.125	2	-1	1	1.3164
508	7.1142	5	5	90	13.25	2	-1	0	1.4766
509	7.1142	5	5	999	25.5	2	-1	1	1.1401
510	7.1142	5	5	90	1	1	1	1	1.6633
511	7.1142	5	5	0	19.375	2	1	0	1.5693
512	7.1142	5	5	0	1	2	1	0	1.2694
513	7.1142	5	5	90	19.375	1	1	1	1.0342
514	7.1142	5	5	999	7.125	2	-1	0	1.5578
515	7.1142	5	5	90	1	2	1	0	1.646
516	7.1142	5	5	90	7.125	2	-1	0	1.4159
517	7.1142	5	5	999	7.125	2	-1	1	1.1165
518	7.1142	5	5	999	25.5	1	1	1	1.1758
519	7.1142	5	5	90	19.375	2	1	1	1.1399
520	7.1142	5	5	90	19.375	2	1	0	1.3903
521	7.1142	5	5	999	13.25	1	1	1	1.0816
522	7.1142	5	5	999	13.25	2	1	0	0.94006
523	7.1142	5	5	999	19.375	1	1	1	1.0224
524	7.1142	5	5	0	25.5	2	1	1	1.0106
525	7.1142	5	5	90	13.25	2	-1	1	1.5326
526	7.1142	5	5	90	19.375	1	1	1	0.91643
527	7.1142	5	5	999	1	1	-1	0	5.0431
528	7.1142	5	5	999	7.125	1	1	1	1.0694
529	7.1142	5	5	90	25.5	2	-1	0	1.5849
530	7.1142	5	5	0	25.5	2	-1	1	1.1518
531	7.1142	5	5	90	13.25	2	1	0	1.4932
532	7.1142	5	5	90	1	1	-1	0	1.1752
533	7.1142	5	5	0	7.125	1	1	0	1.431
534	7.1142	5	5	0	1	2	-1	0	1.4401
535	7.1142	5	5	999	1	2	1	0	1.3426
536	7.1142	5	5	90	7.125	1	-1	1	1.4936
537	7.1142	5	5	999	1	2	1	1	1.6735
538	7.1142	5	5	0	19.375	2	1	1	1.1165
539	7.1142	5	5	0	19.375	1	1	1	1.1988
540	7.1142	5	5	999	13.25	2	-1	1	1.0106
541	7.1142	5	5	90	7.125	1	-1	0	1.8291
542	7.1142	5	5	90	7.125	2	1	1	1.7228
543	7.1142	5	5	999	7.125	1	-1	0	1.7233
544	7.1142	5	5	90	13.25	2	-1	0	2.1386
545	7.1142	5	5	0	13.25	2	1	0	1.0225
546	7.1142	5	5	90	19.375	2	1	0	0.79898
547	7.1142	5	5	90	19.375	2	-1	1	1.0106
548	7.1142	5	5	90	25.5	2	-1	1	1.1402
549	7.1142	5	5	999	19.375	1	-1	1	1.0106
550	7.1142	5	5	999	1	1	1	0	1.9952
551	7.1142	5	5	999	25.5	1	1	1	1.1283
552	7.1142	5	5	999	1	2	-1	1	1.5095
553	7.1142	5	5	90	25.5	2	-1	1	1.1517
554	7.1142	5	5	0	7.125	2	-1	0	1.0223
555	7.1142	5	5	999	1	1	-1	1	1.1871
556	7.1142	5	5	90	19.375	2	1	0	1.7392
557	7.1142	5	5	999	13.25	2	-1	1	0.95191
558	7.1142	5	5	90	1	1	1	1	1.2459
559	7.1142	5	5	999	13.25	1	-1	1	4.3738
560	7.1142	5	5	90	13.25	1	1	1	1.351
561	7.1142	5	5	0	7.125	1	1	0	1.9344
562	7.1142	5	5	90	1	1	1	1	1.5539
563	7.1142	5	5	90	7.125	1	-1	0	1.3043
564	7.1142	5	5	90	7.125	2	-1	0	1.6207
565	7.1142	5	5	999	25.5	2	-1	0	1.0694
566	7.1142	5	5	90	1	1	1	0	1.4773
567	7.1142	5	5	999	19.375	1	-1	0	1.6367
568	7.1142	5	5	999	7.125	1	-1	1	1.2576
569	7.1142	5	5	90	19.375	2	1	1	1.3295
570	7.1142	5	5	999	25.5	2	-1	1	1.0575
571	7.1142	5	5	0	13.25	1	-1	0	1.4113
572	7.1142	5	5	90	19.375	2	-1	0	1.696
573	7.1142	5	5	90	7.125	2	-1	1	1.9869
574	7.1142	5	5	999	19.375	1	1	0	1.316
575	7.1142	5	5	999	13.25	1	1	1	1.1282
576	7.1142	5	5	999	7.125	2	1	0	1.5855
577	7.1142	5	5	90	1	2	1	0	1.842
578	7.1142	5	5	90	19.375	1	1	1	1.1165
579	7.1142	5	5	999	25.5	1	-1	1	1.0464
580	7.1142	5	5	999	1	2	-1	0	2.0301
581	7.1142	5	5	0	25.5	1	-1	1	1.2812
582	7.1142	5	5	0	7.125	2	1	0	1.6256
583	7.1142	5	5	0	25.5	1	1	1	1.14
584	7.1142	5	5	999	19.375	1	1	1	1.0812
585	7.1142	5	5	0	19.375	2	-1	0	1.3616
586	7.1142	5	5	999	7.125	2	-1	1	1.0812
587	7.1142	5	5	0	7.125	2	1	0	1.2811
588	7.1142	5	5	0	1	2	1	0	1.2812
589	7.1142	5	5	999	19.375	2	1	1	1.4824
590	7.1142	5	5	90	7.125	2	-1	0	1.337
591	7.1142	5	5	0	19.375	2	-1	0	1.3924
592	7.1142	5	5	0	13.25	2	-1	1	1.2342
593	7.1142	5	5	999	1	1	1	1	1.293
594	7.1142	5	5	999	1	2	-1	0	1.8625
595	7.1142	5	5	999	25.5	2	-1	0	0.99884
596	7.1142	5	5	999	7.125	2	-1	1	1.4396
597	7.1142	5	5	0	19.375	1	1	1	1.1753
598	7.1142	5	5	0	25.5	1	1	0	0.97529
599	7.1142	5	5	999	7.125	1	1	1	1.2572
600	7.1142	5	5	90	7.125	1	1	0	1.21
