# Supplementary material for: Temporal Integration of Motion Streaks in Migraine
Source: Vision (Basel). 2018 Jul 13;2(3):27. doi: 10.3390/vision2030027 (PMC6836222; doi:10.3390/vision2030027)
Supplement: Supplementary file 1 [file vision-02-00027-s001.zip › supplementary information/resultsmark2/resultsObs22/allResponsesObs22.txt]

1	7.1142	5	5	999	25.5	2	-1	1	2.8145
2	7.1142	5	5	90	7.125	2	1	0	1.8738
3	7.1142	5	5	0	7.125	2	1	1	2.5879
4	7.1142	5	5	90	19.375	2	1	0	1.7242
5	7.1142	5	5	999	25.5	1	-1	1	1.2451
6	7.1142	5	5	999	19.375	2	1	0	1.9349
7	7.1142	5	5	0	1	2	-1	1	1.9021
8	7.1142	5	5	90	19.375	2	-1	0	1.9813
9	7.1142	5	5	999	19.375	1	1	1	1.1866
10	7.1142	5	5	90	1	2	-1	0	1.7954
11	7.1142	5	5	999	19.375	1	-1	0	1.597
12	7.1142	5	5	0	7.125	1	-1	1	1.4456
13	7.1142	5	5	0	19.375	1	1	1	1.1869
14	7.1142	5	5	999	13.25	2	1	0	5.012
15	7.1142	5	5	999	13.25	1	1	0	2.0072
16	7.1142	5	5	999	25.5	1	1	1	1.1989
17	7.1142	5	5	0	19.375	1	1	0	1.6623
18	7.1142	5	5	90	19.375	1	1	0	1.812
19	7.1142	5	5	999	19.375	1	1	0	1.8351
20	7.1142	5	5	90	19.375	2	-1	0	1.8565
21	7.1142	5	5	0	1	2	1	1	1.6467
22	7.1142	5	5	90	19.375	1	1	1	1.6326
23	7.1142	5	5	90	19.375	2	1	1	1.2459
24	7.1142	5	5	90	25.5	1	1	1	0.88126
25	7.1142	5	5	90	1	2	1	0	2.1808
26	7.1142	5	5	0	1	2	-1	0	4.781
27	7.1142	5	5	90	7.125	1	1	0	2.0458
28	7.1142	5	5	90	1	1	1	0	1.5593
29	7.1142	5	5	999	7.125	1	-1	1	4.78
30	7.1142	5	5	90	25.5	2	-1	1	2.1407
31	7.1142	5	5	0	1	1	-1	0	1.7721
32	7.1142	5	5	0	1	2	1	1	1.8724
33	7.1142	5	5	0	13.25	1	1	0	1.5548
34	7.1142	5	5	0	13.25	2	-1	0	1.8465
35	7.1142	5	5	0	25.5	2	-1	1	1.9404
36	7.1142	5	5	90	13.25	2	-1	0	1.9316
37	7.1142	5	5	90	7.125	2	-1	0	1.7788
38	7.1142	5	5	999	25.5	2	-1	0	1.9247
39	7.1142	5	5	0	13.25	2	1	0	1.7719
40	7.1142	5	5	90	25.5	1	1	1	1.7598
41	7.1142	5	5	999	13.25	2	-1	1	1.9091
42	7.1142	5	5	90	19.375	1	1	1	1.9995
43	7.1142	5	5	90	7.125	2	1	1	1.7963
44	7.1142	5	5	999	7.125	2	1	0	1.8067
45	7.1142	5	5	90	7.125	2	-1	1	1.9716
46	7.1142	5	5	0	25.5	2	1	0	2.3919
47	7.1142	5	5	90	7.125	1	1	1	1.8327
48	7.1142	5	5	90	13.25	1	1	0	1.8059
49	7.1142	5	5	90	1	1	1	0	2.3627
50	7.1142	5	5	0	1	2	-1	1	1.8787
51	7.1142	5	5	0	25.5	1	1	1	2.2328
52	7.1142	5	5	90	19.375	1	-1	0	2.2664
53	7.1142	5	5	90	13.25	2	1	0	1.9084
54	7.1142	5	5	999	25.5	1	1	1	1.8402
55	7.1142	5	5	90	13.25	1	-1	0	2.142
56	7.1142	5	5	0	25.5	1	1	1	1.977
57	7.1142	5	5	999	13.25	1	1	1	1.8302
58	7.1142	5	5	0	13.25	2	1	0	1.8398
59	7.1142	5	5	999	1	2	-1	0	3.5429
60	7.1142	5	5	999	13.25	2	-1	0	1.3886
61	7.1142	5	5	999	25.5	1	-1	1	1.0812
62	7.1142	5	5	999	25.5	1	-1	1	0.95187
63	7.1142	5	5	0	7.125	2	-1	1	1.5577
64	7.1142	5	5	90	1	1	1	0	3.3339
65	7.1142	5	5	90	19.375	1	-1	1	1.77
66	7.1142	5	5	0	13.25	2	-1	0	1.5499
67	7.1142	5	5	0	13.25	2	1	1	1.4337
68	7.1142	5	5	90	7.125	2	-1	0	1.2224
69	7.1142	5	5	0	25.5	1	-1	1	1.2698
70	7.1142	5	5	90	19.375	2	-1	0	1.874
71	7.1142	5	5	999	1	2	-1	0	3.0526
72	7.1142	5	5	90	25.5	2	1	0	1.1283
73	7.1142	5	5	999	25.5	2	-1	1	1.4435
74	7.1142	5	5	0	7.125	2	-1	1	1.4213
75	7.1142	5	5	0	1	1	-1	0	1.7297
76	7.1142	5	5	90	1	2	1	0	0.92829
77	7.1142	5	5	90	7.125	1	1	1	0.91657
78	7.1142	5	5	0	7.125	1	1	0	0.98711
79	7.1142	5	5	0	7.125	1	1	0	1.7468
80	7.1142	5	5	999	1	1	1	0	4.6194
81	7.1142	5	5	90	25.5	1	1	0	3.8931
82	7.1142	5	5	999	7.125	1	1	1	2.1731
83	7.1142	5	5	0	25.5	1	1	0	2.5334
84	7.1142	5	5	0	7.125	1	1	1	1.9928
85	7.1142	5	5	999	7.125	2	1	0	1.7511
86	7.1142	5	5	90	1	2	-1	1	1.1048
87	7.1142	5	5	90	13.25	1	-1	0	1.5012
88	7.1142	5	5	999	1	1	-1	0	1.5934
89	7.1142	5	5	999	1	1	1	0	1.2812
90	7.1142	5	5	999	7.125	2	-1	0	1.5544
91	7.1142	5	5	90	13.25	1	-1	1	1.1753
92	7.1142	5	5	90	1	2	1	0	1.1281
93	7.1142	5	5	999	25.5	1	1	1	0.95181
94	7.1142	5	5	999	19.375	2	1	0	1.9627
95	7.1142	5	5	999	7.125	2	1	0	2.8117
96	7.1142	5	5	0	7.125	2	1	0	2.2408
97	7.1142	5	5	90	25.5	1	-1	1	2.3139
98	7.1142	5	5	90	25.5	2	1	1	1.989
99	7.1142	5	5	999	19.375	1	1	1	2.0427
100	7.1142	5	5	999	25.5	1	-1	1	1.8216
101	7.1142	5	5	90	1	2	-1	0	1.9708
102	7.1142	5	5	999	19.375	1	-1	1	2.9479
103	7.1142	5	5	90	7.125	1	1	0	1.9276
104	7.1142	5	5	0	7.125	1	-1	0	1.9752
105	7.1142	5	5	0	19.375	1	-1	0	1.8111
106	7.1142	5	5	90	13.25	1	-1	1	2.0362
107	7.1142	5	5	999	13.25	2	1	0	2.0467
108	7.1142	5	5	90	13.25	2	1	1	4.0243
109	7.1142	5	5	0	13.25	1	1	0	2.7782
110	7.1142	5	5	0	13.25	1	-1	0	1.943
111	7.1142	5	5	90	7.125	2	-1	0	2.0621
112	7.1142	5	5	90	7.125	1	-1	0	4.6597
113	7.1142	5	5	90	19.375	1	1	1	1.7701
114	7.1142	5	5	0	7.125	1	-1	1	1.2341
115	7.1142	5	5	999	1	1	1	0	2.1886
116	7.1142	5	5	90	13.25	1	1	1	3.8493
117	7.1142	5	5	0	1	1	1	1	1.9633
118	7.1142	5	5	0	19.375	2	-1	0	3.3273
119	7.1142	5	5	0	1	2	1	1	2.1226
120	7.1142	5	5	90	19.375	1	-1	0	1.9858
121	7.1142	5	5	0	7.125	2	-1	0	1.9901
122	7.1142	5	5	0	13.25	1	1	0	3.2222
123	7.1142	5	5	999	19.375	2	1	0	2.1131
124	7.1142	5	5	0	19.375	2	-1	1	4.836
125	7.1142	5	5	0	25.5	2	1	0	1.946
126	7.1142	5	5	999	7.125	2	1	0	1.7183
127	7.1142	5	5	0	19.375	2	-1	0	2.3052
128	7.1142	5	5	0	1	2	-1	0	1.7119
129	7.1142	5	5	999	7.125	1	1	0	1.6565
130	7.1142	5	5	999	19.375	2	-1	0	2.7271
131	7.1142	5	5	90	7.125	2	1	0	1.7867
132	7.1142	5	5	999	13.25	2	-1	0	1.7436
133	7.1142	5	5	999	25.5	2	-1	0	1.8118
134	7.1142	5	5	90	25.5	1	1	1	1.5931
135	7.1142	5	5	90	1	1	1	0	1.7455
136	7.1142	5	5	90	25.5	1	1	0	1.2929
137	7.1142	5	5	0	19.375	1	1	0	1.1993
138	7.1142	5	5	90	1	1	1	0	1.6445
139	7.1142	5	5	999	25.5	2	-1	0	1.867
140	7.1142	5	5	999	1	1	1	0	1.1753
141	7.1142	5	5	999	7.125	1	-1	0	0.52881
142	7.1142	5	5	0	7.125	1	-1	0	1.3648
143	7.1142	5	5	90	13.25	2	-1	0	3.945
144	7.1142	5	5	999	25.5	2	-1	1	1.8457
145	7.1142	5	5	999	19.375	1	1	0	0.95185
146	7.1142	5	5	999	25.5	1	1	0	1.8373
147	7.1142	5	5	90	25.5	2	1	0	0.77542
148	7.1142	5	5	90	13.25	2	1	1	0.92832
149	7.1142	5	5	90	7.125	2	1	0	1.674
150	7.1142	5	5	0	7.125	1	-1	0	2.8363
151	7.1142	5	5	90	1	1	1	0	0.5637
152	7.1142	5	5	0	19.375	2	-1	0	1.5932
153	7.1142	5	5	0	19.375	2	1	0	1.2342
154	7.1142	5	5	999	19.375	2	1	1	2.3235
155	7.1142	5	5	999	7.125	1	1	0	3.7798
156	7.1142	5	5	90	25.5	2	-1	0	1.9925
157	7.1142	5	5	999	13.25	2	-1	1	1.9823
158	7.1142	5	5	0	13.25	2	1	0	1.4427
159	7.1142	5	5	0	13.25	1	1	0	4.716
160	7.1142	5	5	90	1	1	1	0	1.2577
161	7.1142	5	5	999	7.125	2	-1	1	1.7225
162	7.1142	5	5	90	7.125	2	-1	1	1.1282
163	7.1142	5	5	999	1	1	-1	1	2.4706
164	7.1142	5	5	0	25.5	2	1	0	2.2563
165	7.1142	5	5	0	1	1	-1	0	1.73
166	7.1142	5	5	90	19.375	1	-1	0	2.8213
167	7.1142	5	5	999	1	1	-1	0	1.5237
168	7.1142	5	5	0	19.375	2	1	0	2.2555
169	7.1142	5	5	0	7.125	1	-1	1	1.2812
170	7.1142	5	5	999	13.25	2	-1	0	3.5767
171	7.1142	5	5	0	13.25	1	-1	0	5.9652
172	7.1142	5	5	90	13.25	2	-1	0	1.5381
173	7.1142	5	5	0	1	2	1	1	2.0294
174	7.1142	5	5	0	13.25	2	1	1	0.62253
175	7.1142	5	5	90	25.5	2	1	0	0.62254
176	7.1142	5	5	0	25.5	1	1	0	1.3686
177	7.1142	5	5	999	25.5	2	1	0	1.498
178	7.1142	5	5	90	7.125	2	1	1	0.6695
179	7.1142	5	5	0	19.375	2	1	0	0.79893
180	7.1142	5	5	0	25.5	2	1	1	0.70482
181	7.1142	5	5	999	13.25	2	-1	0	0.54021
182	7.1142	5	5	0	19.375	1	-1	0	0.99891
183	7.1142	5	5	0	7.125	1	-1	0	0.74017
184	7.1142	5	5	90	25.5	1	1	0	0.65776
185	7.1142	5	5	0	1	1	-1	1	1.5719
186	7.1142	5	5	0	25.5	2	1	0	1.0224
187	7.1142	5	5	999	7.125	2	1	0	0.8695
188	7.1142	5	5	999	19.375	2	-1	0	1.0223
189	7.1142	5	5	90	13.25	2	-1	0	1.7109
190	7.1142	5	5	999	1	1	1	0	4.3231
191	7.1142	5	5	90	1	2	-1	0	1.7502
192	7.1142	5	5	999	13.25	1	-1	0	1.4194
193	7.1142	5	5	0	7.125	1	1	0	1.5525
194	7.1142	5	5	999	7.125	1	-1	0	0.92879
195	7.1142	5	5	90	13.25	1	1	0	0.75184
196	7.1142	5	5	90	7.125	2	-1	0	1.046
197	7.1142	5	5	999	7.125	1	-1	0	1.7146
198	7.1142	5	5	0	25.5	2	-1	0	0.52842
199	7.1142	5	5	90	13.25	1	-1	1	0.95184
200	7.1142	5	5	90	7.125	1	-1	0	1.7287
201	7.1142	5	5	999	7.125	1	1	0	0.74018
202	7.1142	5	5	0	25.5	1	1	0	2.1092
203	7.1142	5	5	999	13.25	2	1	1	0.68136
204	7.1142	5	5	999	19.375	1	-1	0	1.093
205	7.1142	5	5	90	25.5	1	1	0	10.719
206	7.1142	5	5	0	1	1	1	1	0.7754
207	7.1142	5	5	999	19.375	1	1	0	1.3282
208	7.1142	5	5	999	19.375	2	-1	1	1.14
209	7.1142	5	5	999	13.25	2	1	0	1.0577
210	7.1142	5	5	0	7.125	2	1	0	1.0341
211	7.1142	5	5	90	1	1	1	0	0.70483
212	7.1142	5	5	999	1	1	-1	0	0.52834
213	7.1142	5	5	0	13.25	2	1	0	1.0106
214	7.1142	5	5	0	13.25	2	1	0	0.52843
215	7.1142	5	5	90	1	1	1	0	0.86948
216	7.1142	5	5	0	7.125	2	1	0	0.82249
217	7.1142	5	5	0	19.375	2	1	1	0.57539
218	7.1142	5	5	999	1	2	-1	1	0.72834
219	7.1142	5	5	90	25.5	2	1	1	0.7165
220	7.1142	5	5	90	1	2	1	0	0.88127
221	7.1142	5	5	90	1	1	1	0	0.68129
222	7.1142	5	5	999	1	1	-1	0	0.63427
223	7.1142	5	5	0	19.375	2	-1	0	0.74014
224	7.1142	5	5	0	1	1	1	1	0.95186
225	7.1142	5	5	0	7.125	1	1	0	0.52839
226	7.1142	5	5	0	1	2	1	0	0.76365
227	7.1142	5	5	90	19.375	1	1	0	0.70488
228	7.1142	5	5	90	19.375	2	1	0	0.70486
229	7.1142	5	5	90	25.5	2	-1	1	0.70479
230	7.1142	5	5	90	7.125	1	1	1	2.2954
231	7.1142	5	5	90	7.125	1	-1	0	1.7224
232	7.1142	5	5	90	13.25	1	-1	0	0.52847
233	7.1142	5	5	999	19.375	1	-1	0	1.7614
234	7.1142	5	5	0	19.375	2	-1	0	6.2372
235	7.1142	5	5	999	7.125	2	-1	0	3.8251
236	7.1142	5	5	999	7.125	2	1	1	1.4238
237	7.1142	5	5	999	19.375	1	-1	0	1.6544
238	7.1142	5	5	90	13.25	2	-1	0	1.4162
239	7.1142	5	5	0	7.125	2	1	0	1.7453
240	7.1142	5	5	90	13.25	1	1	0	3.7368
241	7.1142	5	5	0	13.25	1	-1	1	1.7567
242	7.1142	5	5	999	13.25	1	-1	0	1.5422
243	7.1142	5	5	999	25.5	1	1	0	0.52842
244	7.1142	5	5	90	25.5	2	-1	0	1.1047
245	7.1142	5	5	0	25.5	1	1	0	9.4853
246	7.1142	5	5	0	25.5	2	-1	0	0.52841
247	7.1142	5	5	0	7.125	2	-1	1	3.5126
248	7.1142	5	5	0	7.125	2	-1	1	4.6042
249	7.1142	5	5	90	25.5	1	-1	0	2.03
250	7.1142	5	5	90	25.5	1	-1	1	0.58722
251	7.1142	5	5	0	25.5	2	1	0	0.52846
252	7.1142	5	5	90	1	1	-1	0	0.62254
253	7.1142	5	5	0	1	1	1	1	0.68135
254	7.1142	5	5	90	25.5	1	1	0	0.52844
255	7.1142	5	5	999	25.5	1	1	1	0.86944
256	7.1142	5	5	0	19.375	2	-1	0	0.59898
257	7.1142	5	5	999	25.5	2	-1	1	6.6032
258	7.1142	5	5	0	13.25	2	1	1	1.5254
259	7.1142	5	5	90	13.25	2	-1	0	0.52842
260	7.1142	5	5	999	7.125	1	-1	0	0.98709
261	7.1142	5	5	0	19.375	2	-1	0	0.9166
262	7.1142	5	5	0	1	2	1	0	0.59901
263	7.1142	5	5	90	13.25	1	-1	0	1.6486
264	7.1142	5	5	999	1	1	-1	0	0.52838
265	7.1142	5	5	999	7.125	1	-1	1	0.64602
266	7.1142	5	5	0	25.5	2	-1	1	0.72836
267	7.1142	5	5	0	19.375	1	1	0	0.52843
268	7.1142	5	5	999	7.125	2	-1	0	0.77536
269	7.1142	5	5	999	19.375	2	1	0	0.54025
270	7.1142	5	5	999	1	1	1	1	0.52847
271	7.1142	5	5	999	1	2	-1	0	0.58725
272	7.1142	5	5	90	19.375	2	-1	0	0.88126
273	7.1142	5	5	90	25.5	2	-1	0	0.52841
274	7.1142	5	5	0	25.5	2	1	0	0.52838
275	7.1142	5	5	0	19.375	1	1	0	0.52843
276	7.1142	5	5	90	25.5	2	1	0	0.81062
277	7.1142	5	5	0	1	2	1	0	0.79893
278	7.1142	5	5	90	13.25	2	1	1	0.9518
279	7.1142	5	5	999	13.25	1	-1	0	1.2812
280	7.1142	5	5	999	1	1	1	1	0.52838
281	7.1142	5	5	999	19.375	2	1	1	1.3282
282	7.1142	5	5	0	7.125	1	1	0	1.3165
283	7.1142	5	5	0	13.25	2	-1	1	7.4891
284	7.1142	5	5	999	19.375	2	1	0	1.8026
285	7.1142	5	5	0	1	2	1	0	1.4912
286	7.1142	5	5	999	13.25	1	-1	1	0.61081
287	7.1142	5	5	90	13.25	2	1	1	1.0106
288	7.1142	5	5	999	7.125	2	1	0	1.4928
289	7.1142	5	5	90	13.25	1	1	0	0.52848
290	7.1142	5	5	999	13.25	1	-1	0	0.99886
291	7.1142	5	5	999	13.25	2	1	0	0.75196
292	7.1142	5	5	0	25.5	2	-1	0	0.52834
293	7.1142	5	5	90	13.25	1	1	0	0.57543
294	7.1142	5	5	90	25.5	1	-1	1	0.74003
295	7.1142	5	5	0	13.25	1	-1	1	1.8722
296	7.1142	5	5	0	19.375	1	1	0	5.3899
297	7.1142	5	5	0	13.25	2	-1	0	4.4991
298	7.1142	5	5	90	19.375	2	-1	1	2.7747
299	7.1142	5	5	90	1	1	1	0	4.1471
300	7.1142	5	5	0	25.5	2	-1	1	3.8076
301	7.1142	5	5	90	7.125	1	1	1	0.77538
302	7.1142	5	5	90	25.5	2	-1	1	3.1691
303	7.1142	5	5	0	7.125	2	-1	1	3.3731
304	7.1142	5	5	0	7.125	2	1	0	0.65781
305	7.1142	5	5	0	1	2	1	0	1.5193
306	7.1142	5	5	999	7.125	2	1	0	0.90473
307	7.1142	5	5	0	19.375	2	-1	0	1.5145
308	7.1142	5	5	90	13.25	2	1	0	0.55191
309	7.1142	5	5	90	7.125	2	1	0	0.79887
310	7.1142	5	5	90	7.125	2	-1	0	0.89298
311	7.1142	5	5	0	1	1	-1	0	1.6659
312	7.1142	5	5	0	7.125	2	1	0	0.60388
313	7.1142	5	5	90	7.125	1	-1	0	0.52837
314	7.1142	5	5	90	19.375	2	-1	0	0.52843
315	7.1142	5	5	999	13.25	1	-1	1	1.4302
316	7.1142	5	5	999	13.25	2	-1	0	2.241
317	7.1142	5	5	999	25.5	1	-1	0	5.0477
318	7.1142	5	5	90	1	2	1	0	1.9263
319	7.1142	5	5	0	19.375	2	-1	1	0.58716
320	7.1142	5	5	0	25.5	1	-1	0	0.52832
321	7.1142	5	5	90	7.125	1	-1	0	0.52839
322	7.1142	5	5	999	13.25	1	-1	0	0.61074
323	7.1142	5	5	90	19.375	1	1	1	0.84591
324	7.1142	5	5	999	25.5	1	-1	0	0.65784
325	7.1142	5	5	0	13.25	1	1	0	0.66949
326	7.1142	5	5	0	25.5	1	1	0	0.77535
327	7.1142	5	5	0	25.5	1	1	1	0.59892
328	7.1142	5	5	0	1	1	1	0	0.76365
329	7.1142	5	5	0	25.5	1	1	0	0.70483
330	7.1142	5	5	0	7.125	1	1	0	0.55183
331	7.1142	5	5	90	25.5	2	-1	0	1.7359
332	7.1142	5	5	999	25.5	2	-1	0	0.6695
333	7.1142	5	5	90	7.125	1	-1	0	3.5702
334	7.1142	5	5	999	19.375	1	1	0	0.9636
335	7.1142	5	5	999	7.125	1	1	0	3.1568
336	7.1142	5	5	0	7.125	2	1	0	5.8528
337	7.1142	5	5	0	13.25	2	-1	0	1.1754
338	7.1142	5	5	90	7.125	2	1	0	5.72
339	7.1142	5	5	999	13.25	1	-1	1	4.8683
340	7.1142	5	5	0	13.25	1	-1	1	0.96356
341	7.1142	5	5	0	25.5	1	-1	1	5.3348
342	7.1142	5	5	999	1	1	1	0	5.476
343	7.1142	5	5	90	25.5	2	-1	0	1.7437
344	7.1142	5	5	90	1	1	1	0	0.52832
345	7.1142	5	5	90	19.375	2	-1	1	0.92829
346	7.1142	5	5	999	1	1	-1	1	0.95183
347	7.1142	5	5	999	7.125	2	1	1	2.1519
348	7.1142	5	5	0	13.25	2	1	0	1.84
349	7.1142	5	5	0	7.125	1	-1	0	0.61075
350	7.1142	5	5	0	19.375	1	1	0	0.52841
351	7.1142	5	5	0	13.25	2	1	0	0.63422
352	7.1142	5	5	0	1	2	1	0	0.69306
353	7.1142	5	5	999	13.25	1	1	0	0.66947
354	7.1142	5	5	90	19.375	1	1	0	0.8342
355	7.1142	5	5	0	1	2	-1	0	1.3466
356	7.1142	5	5	90	25.5	2	-1	0	1.2106
357	7.1142	5	5	90	19.375	1	-1	0	0.52882
358	7.1142	5	5	999	1	2	-1	1	0.65779
359	7.1142	5	5	90	25.5	2	-1	0	0.52842
360	7.1142	5	5	999	1	1	1	0	0.52836
361	7.1142	5	5	999	25.5	1	1	0	1.5677
362	7.1142	5	5	0	25.5	2	1	0	0.52836
363	7.1142	5	5	0	1	2	-1	1	1.4527
364	7.1142	5	5	999	1	1	1	0	0.69312
365	7.1142	5	5	90	19.375	2	-1	0	0.52841
366	7.1142	5	5	0	1	1	1	0	1.0812
367	7.1142	5	5	999	25.5	2	1	0	0.52844
368	7.1142	5	5	0	25.5	2	-1	0	0.96355
369	7.1142	5	5	999	7.125	2	-1	0	0.52841
370	7.1142	5	5	999	1	2	1	0	0.92838
371	7.1142	5	5	0	7.125	2	-1	1	0.52839
372	7.1142	5	5	0	25.5	1	-1	0	0.95178
373	7.1142	5	5	999	1	2	-1	0	1.293
374	7.1142	5	5	90	25.5	1	-1	0	0.52889
375	7.1142	5	5	999	7.125	1	1	0	0.64605
376	7.1142	5	5	999	19.375	1	1	1	0.54015
377	7.1142	5	5	999	7.125	1	1	0	0.94006
378	7.1142	5	5	0	25.5	2	1	0	0.84591
379	7.1142	5	5	999	1	2	1	0	1.5156
380	7.1142	5	5	0	19.375	2	1	0	0.79898
381	7.1142	5	5	90	13.25	1	1	0	0.52843
382	7.1142	5	5	90	19.375	1	-1	0	0.5285
383	7.1142	5	5	90	19.375	1	1	1	1.2224
384	7.1142	5	5	0	1	2	1	0	0.52842
385	7.1142	5	5	0	19.375	1	-1	0	0.55194
386	7.1142	5	5	999	7.125	2	1	0	0.59902
387	7.1142	5	5	0	19.375	1	1	0	1.7353
388	7.1142	5	5	90	1	1	-1	1	0.52843
389	7.1142	5	5	999	13.25	2	1	0	0.55192
390	7.1142	5	5	0	19.375	1	-1	1	1.1871
391	7.1142	5	5	999	1	2	1	0	1.8323
392	7.1142	5	5	999	19.375	2	-1	1	2.6311
393	7.1142	5	5	0	1	1	1	0	3.3249
394	7.1142	5	5	999	7.125	1	-1	0	2.4938
395	7.1142	5	5	0	19.375	1	1	0	1.6932
396	7.1142	5	5	90	13.25	1	1	0	1.5916
397	7.1142	5	5	90	13.25	1	1	0	1.7083
398	7.1142	5	5	999	1	1	-1	0	4.1682
399	7.1142	5	5	999	19.375	2	-1	0	1.91
400	7.1142	5	5	0	13.25	2	-1	0	0.65775
401	7.1142	5	5	999	1	2	-1	0	0.52837
402	7.1142	5	5	999	13.25	2	1	1	0.75192
403	7.1142	5	5	999	25.5	2	-1	0	0.79899
404	7.1142	5	5	90	25.5	1	-1	0	0.52832
405	7.1142	5	5	90	1	2	1	0	0.96353
406	7.1142	5	5	999	1	1	1	0	3.5393
407	7.1142	5	5	999	13.25	2	1	0	1.0812
408	7.1142	5	5	0	25.5	2	1	0	0.63429
409	7.1142	5	5	0	1	2	1	0	0.75178
410	7.1142	5	5	999	19.375	1	1	0	0.79891
411	7.1142	5	5	999	25.5	2	1	0	0.89305
412	7.1142	5	5	0	13.25	1	1	0	3.1444
413	7.1142	5	5	90	1	1	-1	0	1.8605
414	7.1142	5	5	999	7.125	2	-1	0	1.5637
415	7.1142	5	5	90	13.25	2	1	0	0.96353
416	7.1142	5	5	90	19.375	2	-1	0	1.2812
417	7.1142	5	5	90	19.375	2	-1	0	1.6549
418	7.1142	5	5	90	13.25	2	1	1	0.52841
419	7.1142	5	5	0	7.125	1	-1	0	0.52862
420	7.1142	5	5	90	7.125	1	1	0	0.68132
421	7.1142	5	5	0	25.5	2	-1	0	0.52846
422	7.1142	5	5	0	1	1	1	0	0.5284
423	7.1142	5	5	999	1	2	-1	0	0.52829
424	7.1142	5	5	90	1	1	1	0	1.2106
425	7.1142	5	5	999	25.5	1	1	1	0.65779
426	7.1142	5	5	0	13.25	2	1	0	0.52844
427	7.1142	5	5	0	13.25	1	1	0	3.1982
428	7.1142	5	5	0	1	1	1	0	4.1788
429	7.1142	5	5	0	7.125	1	1	1	0.82246
430	7.1142	5	5	999	1	2	-1	0	0.86948
431	7.1142	5	5	999	1	2	1	0	1.1988
432	7.1142	5	5	90	1	2	-1	0	0.52884
433	7.1142	5	5	90	13.25	2	1	0	0.68137
434	7.1142	5	5	999	19.375	2	1	0	0.52837
435	7.1142	5	5	90	7.125	1	-1	1	0.7283
436	7.1142	5	5	90	7.125	1	-1	0	0.75193
437	7.1142	5	5	90	19.375	2	1	0	1.0459
438	7.1142	5	5	999	19.375	1	-1	1	12.216
439	7.1142	5	5	999	13.25	2	-1	0	1.7416
440	7.1142	5	5	0	25.5	1	1	1	1.4485
441	7.1142	5	5	0	7.125	1	1	0	1.5624
442	7.1142	5	5	0	25.5	1	-1	1	0.9989
443	7.1142	5	5	90	25.5	2	1	0	0.81068
444	7.1142	5	5	90	1	2	1	0	0.78724
445	7.1142	5	5	0	19.375	1	-1	1	1.2458
446	7.1142	5	5	90	25.5	2	-1	0	2.9626
447	7.1142	5	5	0	1	1	1	0	11.595
448	7.1142	5	5	999	25.5	2	-1	0	0.52841
449	7.1142	5	5	90	19.375	1	-1	0	0.52842
450	7.1142	5	5	90	19.375	2	-1	0	0.52844
451	7.1142	5	5	0	1	1	-1	1	0.52837
452	7.1142	5	5	90	19.375	2	-1	0	0.52844
453	7.1142	5	5	90	25.5	2	-1	0	2.6438
454	7.1142	5	5	90	7.125	2	1	0	0.52841
455	7.1142	5	5	90	13.25	2	1	0	0.53907
456	7.1142	5	5	999	1	2	1	0	0.70486
457	7.1142	5	5	90	13.25	1	1	0	0.64153
458	7.1142	5	5	0	7.125	1	-1	0	0.52839
459	7.1142	5	5	90	25.5	1	1	0	0.52838
460	7.1142	5	5	90	1	1	1	0	0.5284
461	7.1142	5	5	999	13.25	2	1	0	0.82247
462	7.1142	5	5	999	13.25	1	-1	0	0.52844
463	7.1142	5	5	0	13.25	1	-1	0	0.52835
464	7.1142	5	5	0	13.25	1	-1	1	0.52845
465	7.1142	5	5	0	1	1	-1	0	0.52844
466	7.1142	5	5	0	19.375	1	1	1	0.8107
467	7.1142	5	5	999	7.125	2	-1	0	0.5284
468	7.1142	5	5	999	13.25	1	-1	0	0.52837
469	7.1142	5	5	90	19.375	1	-1	0	1.2474
470	7.1142	5	5	999	7.125	1	-1	0	0.68124
471	7.1142	5	5	0	1	1	1	0	2.3166
472	7.1142	5	5	999	1	2	-1	0	0.52838
473	7.1142	5	5	0	19.375	2	-1	0	0.64599
474	7.1142	5	5	0	19.375	2	1	0	0.83422
475	7.1142	5	5	90	1	2	1	0	0.83419
476	7.1142	5	5	999	1	1	1	0	3.8973
477	7.1142	5	5	999	13.25	1	1	0	3.4739
478	7.1142	5	5	90	13.25	2	-1	0	2.3086
479	7.1142	5	5	999	25.5	2	1	0	1.8769
480	7.1142	5	5	999	25.5	2	-1	0	2.5928
481	7.1142	5	5	999	7.125	2	1	1	0.52838
482	7.1142	5	5	90	25.5	1	1	0	1.0694
483	7.1142	5	5	0	13.25	2	-1	0	0.9518
484	7.1142	5	5	90	19.375	2	1	0	14.276
485	7.1142	5	5	999	25.5	1	-1	0	2.3747
486	7.1142	5	5	0	25.5	2	-1	0	1.3478
487	7.1142	5	5	90	1	1	1	0	1.0463
488	7.1142	5	5	90	7.125	1	1	0	4.8412
489	7.1142	5	5	90	19.375	1	-1	0	1.6556
490	7.1142	5	5	999	19.375	1	-1	1	9.0583
491	7.1142	5	5	90	25.5	1	-1	0	0.61069
492	7.1142	5	5	999	13.25	1	-1	0	0.85778
493	7.1142	5	5	999	25.5	1	-1	1	0.61071
494	7.1142	5	5	999	25.5	2	1	0	1.0812
495	7.1142	5	5	999	19.375	2	-1	0	0.90476
496	7.1142	5	5	0	13.25	1	-1	0	0.52849
497	7.1142	5	5	999	25.5	2	1	0	1.0224
498	7.1142	5	5	0	19.375	1	-1	0	0.599
499	7.1142	5	5	999	19.375	1	-1	0	0.54013
500	7.1142	5	5	90	7.125	1	-1	0	0.52839
501	7.1142	5	5	0	13.25	1	1	0	0.52842
502	7.1142	5	5	999	19.375	1	1	1	0.63429
503	7.1142	5	5	90	7.125	1	1	0	0.52852
504	7.1142	5	5	90	1	1	-1	0	0.76361
505	7.1142	5	5	999	19.375	1	-1	0	0.55169
506	7.1142	5	5	999	13.25	1	-1	0	0.52839
507	7.1142	5	5	90	1	2	-1	0	0.52839
508	7.1142	5	5	90	19.375	2	1	0	0.52838
509	7.1142	5	5	0	25.5	1	-1	0	0.61076
510	7.1142	5	5	0	13.25	1	-1	0	0.52842
511	7.1142	5	5	999	13.25	1	-1	0	0.52842
512	7.1142	5	5	0	13.25	1	1	0	0.59891
513	7.1142	5	5	0	7.125	1	1	0	0.52837
514	7.1142	5	5	999	7.125	1	-1	1	0.55191
515	7.1142	5	5	999	19.375	2	1	0	3.2754
516	7.1142	5	5	90	7.125	2	-1	0	1.7583
517	7.1142	5	5	90	1	2	-1	0	1.7862
518	7.1142	5	5	90	25.5	1	-1	1	2.0827
519	7.1142	5	5	0	7.125	2	-1	0	0.90478
520	7.1142	5	5	999	25.5	2	1	1	12.201
521	7.1142	5	5	90	25.5	1	1	0	3.9076
522	7.1142	5	5	999	1	2	-1	0	12.746
523	7.1142	5	5	0	25.5	1	1	1	1.7767
524	7.1142	5	5	999	19.375	2	1	0	0.96355
525	7.1142	5	5	999	1	2	1	1	0.52847
526	7.1142	5	5	999	13.25	2	-1	0	0.52841
527	7.1142	5	5	0	13.25	1	1	0	1.0106
528	7.1142	5	5	90	1	2	-1	0	0.52842
529	7.1142	5	5	90	7.125	1	-1	1	7.3255
530	7.1142	5	5	90	7.125	1	1	0	0.58715
531	7.1142	5	5	0	19.375	1	1	0	1.8791
532	7.1142	5	5	999	1	2	-1	0	0.87078
533	7.1142	5	5	90	7.125	2	-1	0	2.6699
534	7.1142	5	5	999	19.375	2	1	0	0.63423
535	7.1142	5	5	999	13.25	1	1	0	0.93131
536	7.1142	5	5	90	13.25	1	-1	1	1.1184
537	7.1142	5	5	90	25.5	2	-1	0	2.7933
538	7.1142	5	5	999	25.5	1	-1	1	2.3033
539	7.1142	5	5	999	13.25	1	-1	1	2.183
540	7.1142	5	5	90	13.25	2	-1	0	1.169
541	7.1142	5	5	999	13.25	2	1	1	0.99883
542	7.1142	5	5	90	7.125	2	-1	0	0.55187
543	7.1142	5	5	90	1	1	-1	0	1.1745
544	7.1142	5	5	999	25.5	1	1	0	0.79138
545	7.1142	5	5	999	13.25	2	1	0	3.9046
546	7.1142	5	5	0	7.125	2	-1	0	7.3245
547	7.1142	5	5	0	13.25	2	1	1	2.0575
548	7.1142	5	5	999	7.125	2	1	0	1.6488
549	7.1142	5	5	999	13.25	1	-1	0	1.1871
550	7.1142	5	5	999	7.125	2	-1	0	1.8171
551	7.1142	5	5	0	1	1	-1	0	0.52836
552	7.1142	5	5	0	19.375	2	1	0	0.52843
553	7.1142	5	5	90	25.5	1	-1	0	0.83672
554	7.1142	5	5	0	19.375	2	-1	1	1.3499
555	7.1142	5	5	0	1	2	1	0	0.52845
556	7.1142	5	5	999	19.375	1	-1	0	0.599
557	7.1142	5	5	90	13.25	2	-1	0	0.6224
558	7.1142	5	5	90	1	2	-1	1	3.172
559	7.1142	5	5	999	7.125	1	-1	0	0.91649
560	7.1142	5	5	90	19.375	1	1	0	1.4205
561	7.1142	5	5	0	25.5	1	1	0	0.52835
562	7.1142	5	5	999	25.5	2	-1	1	2.4661
563	7.1142	5	5	90	13.25	1	1	0	0.75179
564	7.1142	5	5	90	7.125	2	1	1	0.63424
565	7.1142	5	5	0	19.375	1	1	0	0.52846
566	7.1142	5	5	999	19.375	2	-1	0	0.52837
567	7.1142	5	5	999	19.375	1	-1	0	0.52842
568	7.1142	5	5	90	1	2	-1	0	0.85329
569	7.1142	5	5	999	7.125	1	-1	0	0.52838
570	7.1142	5	5	90	13.25	1	-1	0	0.52842
571	7.1142	5	5	999	25.5	2	-1	0	0.52836
572	7.1142	5	5	999	7.125	1	-1	0	0.79899
573	7.1142	5	5	0	19.375	1	-1	0	0.52844
574	7.1142	5	5	999	25.5	1	-1	1	0.96362
575	7.1142	5	5	90	1	2	1	0	0.52843
576	7.1142	5	5	0	19.375	1	-1	0	0.52846
577	7.1142	5	5	90	7.125	2	-1	0	1.0694
578	7.1142	5	5	0	1	2	-1	0	0.81059
579	7.1142	5	5	999	7.125	1	-1	1	21.475
580	7.1142	5	5	0	1	1	-1	0	0.65776
581	7.1142	5	5	0	25.5	2	1	0	0.52834
582	7.1142	5	5	0	7.125	2	1	1	0.93999
583	7.1142	5	5	90	1	2	1	0	38.431
584	7.1142	5	5	0	13.25	1	1	1	0.77539
585	7.1142	5	5	999	19.375	2	1	0	1.0106
586	7.1142	5	5	0	25.5	1	1	1	0.54009
587	7.1142	5	5	999	1	2	-1	0	0.52847
588	7.1142	5	5	90	19.375	1	-1	0	0.52843
589	7.1142	5	5	90	19.375	2	-1	1	0.63294
590	7.1142	5	5	999	1	2	1	0	0.52843
591	7.1142	5	5	90	19.375	2	1	0	0.52843
592	7.1142	5	5	999	25.5	1	-1	0	0.52834
593	7.1142	5	5	999	19.375	2	1	0	0.52834
594	7.1142	5	5	0	7.125	2	1	0	0.90503
595	7.1142	5	5	0	25.5	1	-1	0	0.61069
596	7.1142	5	5	0	19.375	2	-1	0	0.54018
597	7.1142	5	5	0	7.125	2	1	0	0.61078
598	7.1142	5	5	0	13.25	2	1	0	0.77548
599	7.1142	5	5	90	13.25	2	1	0	0.52852
600	7.1142	5	5	90	19.375	1	1	0	0.57544
