# Supplementary material for: Temporal Integration of Motion Streaks in Migraine
Source: Vision (Basel). 2018 Jul 13;2(3):27. doi: 10.3390/vision2030027 (PMC6836222; doi:10.3390/vision2030027)
Supplement: Supplementary file 1 [file vision-02-00027-s001.zip › supplementary information/resultsmark2/resultsObs23/allResponsesObs23.txt]

1	7.1142	5	5	999	19.375	1	1	1	3.2676
2	7.1142	5	5	0	1	2	1	1	11.756
3	7.1142	5	5	0	19.375	2	-1	0	2.1267
4	7.1142	5	5	999	1	1	-1	0	3.699
5	7.1142	5	5	999	13.25	2	1	0	4.2308
6	7.1142	5	5	0	1	1	-1	0	3.6847
7	7.1142	5	5	999	25.5	2	1	0	1.9086
8	7.1142	5	5	999	7.125	2	1	0	3.497
9	7.1142	5	5	90	13.25	2	1	0	1.8763
10	7.1142	5	5	999	7.125	1	-1	0	1.9922
11	7.1142	5	5	0	19.375	1	1	0	2.4926
12	7.1142	5	5	90	25.5	1	-1	1	1.3047
13	7.1142	5	5	90	13.25	2	-1	0	2.0947
14	7.1142	5	5	90	19.375	1	-1	1	1.1635
15	7.1142	5	5	999	1	1	1	0	1.978
16	7.1142	5	5	999	25.5	2	1	1	1.1753
17	7.1142	5	5	90	7.125	2	-1	1	1.2107
18	7.1142	5	5	0	25.5	2	1	1	1.093
19	7.1142	5	5	0	19.375	1	-1	0	2.0025
20	7.1142	5	5	0	19.375	2	1	0	2.3711
21	7.1142	5	5	90	1	2	-1	0	1.2106
22	7.1142	5	5	90	19.375	1	-1	1	1.0812
23	7.1142	5	5	999	7.125	1	-1	0	1.7595
24	7.1142	5	5	0	7.125	1	1	0	1.7116
25	7.1142	5	5	90	25.5	1	-1	0	2.3906
26	7.1142	5	5	90	19.375	1	-1	0	1.8869
27	7.1142	5	5	90	1	1	-1	0	3.1656
28	7.1142	5	5	90	1	1	-1	0	1.838
29	7.1142	5	5	90	13.25	2	-1	0	2.7029
30	7.1142	5	5	90	25.5	1	-1	0	2.6738
31	7.1142	5	5	999	13.25	1	-1	0	1.689
32	7.1142	5	5	90	13.25	2	1	1	1.2694
33	7.1142	5	5	90	13.25	1	1	1	1.2699
34	7.1142	5	5	0	25.5	1	-1	1	1.2106
35	7.1142	5	5	0	25.5	2	-1	1	1.14
36	7.1142	5	5	0	13.25	1	1	1	1.1165
37	7.1142	5	5	999	13.25	2	1	1	1.1753
38	7.1142	5	5	999	1	2	-1	1	1.5726
39	7.1142	5	5	999	7.125	2	-1	1	1.9585
40	7.1142	5	5	0	19.375	1	1	0	2.1304
41	7.1142	5	5	999	25.5	1	-1	1	1.1871
42	7.1142	5	5	0	13.25	1	1	1	2.323
43	7.1142	5	5	90	19.375	1	-1	1	1.1871
44	7.1142	5	5	999	1	1	-1	1	20.975
45	7.1142	5	5	0	13.25	1	-1	1	2.0191
46	7.1142	5	5	999	1	1	1	0	1.6056
47	7.1142	5	5	90	19.375	1	1	1	9.7581
48	7.1142	5	5	90	1	2	-1	0	3.168
49	7.1142	5	5	90	7.125	1	-1	0	1.9001
50	7.1142	5	5	999	13.25	2	1	0	2.2161
51	7.1142	5	5	90	7.125	2	1	0	1.8653
52	7.1142	5	5	0	7.125	1	-1	0	1.3749
53	7.1142	5	5	90	19.375	2	-1	0	1.6469
54	7.1142	5	5	90	19.375	1	1	1	1.4724
55	7.1142	5	5	90	7.125	2	1	0	2.2022
56	7.1142	5	5	999	13.25	2	-1	1	2.0957
57	7.1142	5	5	0	13.25	2	1	1	2.0059
58	7.1142	5	5	0	25.5	2	1	1	1.7227
59	7.1142	5	5	999	25.5	2	1	1	1.9547
60	7.1142	5	5	999	1	1	-1	0	1.9399
61	7.1142	5	5	999	1	2	1	0	2.2444
62	7.1142	5	5	999	7.125	1	-1	1	1.6634
63	7.1142	5	5	90	7.125	1	-1	0	2.0414
64	7.1142	5	5	0	13.25	1	1	1	1.1871
65	7.1142	5	5	90	13.25	1	-1	1	1.0341
66	7.1142	5	5	999	7.125	1	-1	1	0.99884
67	7.1142	5	5	90	19.375	2	-1	0	1.8987
68	7.1142	5	5	999	7.125	2	-1	1	2.8263
69	7.1142	5	5	90	13.25	1	1	1	2.0436
70	7.1142	5	5	999	25.5	2	1	1	1.2342
71	7.1142	5	5	0	7.125	1	-1	1	1.6633
72	7.1142	5	5	90	13.25	1	-1	1	1.011
73	7.1142	5	5	0	25.5	1	-1	1	0.95183
74	7.1142	5	5	0	13.25	2	-1	1	1.187
75	7.1142	5	5	90	13.25	2	1	0	1.5973
76	7.1142	5	5	0	7.125	2	1	1	1.6063
77	7.1142	5	5	999	13.25	2	1	0	1.9039
78	7.1142	5	5	999	25.5	1	1	0	1.6757
79	7.1142	5	5	999	13.25	1	-1	1	1.1047
80	7.1142	5	5	999	13.25	1	1	1	1.0106
81	7.1142	5	5	0	25.5	1	1	0	1.4995
82	7.1142	5	5	0	19.375	1	-1	1	1.0812
83	7.1142	5	5	999	13.25	2	1	1	1.1284
84	7.1142	5	5	90	13.25	1	1	0	1.2926
85	7.1142	5	5	90	13.25	2	-1	0	1.5714
86	7.1142	5	5	999	1	1	-1	0	2.0524
87	7.1142	5	5	90	19.375	2	-1	1	1.4897
88	7.1142	5	5	999	1	1	-1	0	1.5015
89	7.1142	5	5	0	25.5	2	1	1	1.1166
90	7.1142	5	5	0	7.125	1	-1	0	1.2576
91	7.1142	5	5	0	13.25	1	1	0	1.6521
92	7.1142	5	5	999	19.375	1	-1	1	1.093
93	7.1142	5	5	90	1	1	1	0	1.4967
94	7.1142	5	5	90	19.375	1	-1	1	0.99934
95	7.1142	5	5	999	19.375	1	-1	1	0.89298
96	7.1142	5	5	999	13.25	2	1	1	1.1165
97	7.1142	5	5	999	13.25	2	-1	1	0.9989
98	7.1142	5	5	0	13.25	2	-1	1	1.0694
99	7.1142	5	5	999	19.375	2	1	1	1.0812
100	7.1142	5	5	90	25.5	2	1	0	1.5564
101	7.1142	5	5	90	1	1	1	1	2.788
102	7.1142	5	5	999	13.25	1	1	1	1.0695
103	7.1142	5	5	0	25.5	2	-1	1	1.0577
104	7.1142	5	5	0	25.5	2	1	1	1.0459
105	7.1142	5	5	999	25.5	1	-1	1	1.0224
106	7.1142	5	5	0	19.375	1	1	1	1.187
107	7.1142	5	5	0	7.125	1	-1	1	1.0812
108	7.1142	5	5	0	7.125	2	-1	1	1.1518
109	7.1142	5	5	0	13.25	2	1	1	1.293
110	7.1142	5	5	0	19.375	2	-1	1	1.2105
111	7.1142	5	5	90	13.25	1	-1	1	1.1871
112	7.1142	5	5	0	13.25	1	1	1	0.89307
113	7.1142	5	5	90	1	2	-1	1	2.076
114	7.1142	5	5	90	13.25	2	-1	1	0.9872
115	7.1142	5	5	90	25.5	2	-1	0	1.7784
116	7.1142	5	5	999	25.5	2	-1	1	1.1048
117	7.1142	5	5	999	13.25	2	-1	1	0.99886
118	7.1142	5	5	999	25.5	1	-1	1	1.1166
119	7.1142	5	5	90	19.375	2	1	1	1.2224
120	7.1142	5	5	90	7.125	1	-1	0	1.9799
121	7.1142	5	5	0	1	1	-1	1	2.2606
122	7.1142	5	5	90	25.5	2	1	1	1.9586
123	7.1142	5	5	999	19.375	2	-1	1	1.1749
124	7.1142	5	5	90	13.25	1	1	0	1.6683
125	7.1142	5	5	999	7.125	2	-1	1	1.1282
126	7.1142	5	5	90	13.25	1	1	0	1.7183
127	7.1142	5	5	999	19.375	1	-1	1	1.1164
128	7.1142	5	5	0	19.375	1	-1	1	1.1281
129	7.1142	5	5	0	13.25	2	-1	1	1.1166
130	7.1142	5	5	90	7.125	2	1	1	1.3911
131	7.1142	5	5	0	7.125	2	1	1	1.0577
132	7.1142	5	5	0	13.25	2	1	1	0.90477
133	7.1142	5	5	90	13.25	1	1	1	1.0106
134	7.1142	5	5	0	25.5	1	-1	1	1.1047
135	7.1142	5	5	90	19.375	1	-1	1	0.96408
136	7.1142	5	5	90	7.125	2	1	0	1.7139
137	7.1142	5	5	999	13.25	2	-1	1	0.9519
138	7.1142	5	5	90	7.125	1	-1	1	1.0459
139	7.1142	5	5	90	13.25	2	1	1	1.7147
140	7.1142	5	5	0	19.375	2	1	1	1.1752
141	7.1142	5	5	999	1	2	-1	1	1.6385
142	7.1142	5	5	0	1	2	-1	0	1.8998
143	7.1142	5	5	0	19.375	2	-1	1	1.0695
144	7.1142	5	5	90	7.125	1	1	1	1.0342
145	7.1142	5	5	999	25.5	1	1	1	0.88128
146	7.1142	5	5	999	25.5	2	-1	1	0.91652
147	7.1142	5	5	0	1	1	1	0	1.6049
148	7.1142	5	5	999	1	2	-1	0	1.5988
149	7.1142	5	5	999	25.5	2	-1	1	0.97537
150	7.1142	5	5	0	25.5	2	1	1	1.2106
151	7.1142	5	5	0	7.125	2	-1	1	0.94014
152	7.1142	5	5	90	19.375	1	-1	1	1.093
153	7.1142	5	5	90	13.25	2	1	1	1.4753
154	7.1142	5	5	0	25.5	2	1	1	0.97534
155	7.1142	5	5	0	7.125	1	1	1	1.8018
156	7.1142	5	5	999	13.25	1	1	1	1.0342
157	7.1142	5	5	90	25.5	1	-1	1	0.97531
158	7.1142	5	5	90	13.25	2	-1	1	3.2614
159	7.1142	5	5	0	7.125	2	1	0	1.6397
160	7.1142	5	5	90	1	1	1	1	1.1988
161	7.1142	5	5	999	19.375	2	1	1	1.5032
162	7.1142	5	5	999	19.375	2	-1	1	0.98715
163	7.1142	5	5	999	7.125	2	1	0	1.8123
164	7.1142	5	5	999	7.125	1	-1	0	2.8542
165	7.1142	5	5	999	13.25	1	-1	0	1.8974
166	7.1142	5	5	90	19.375	1	-1	0	1.6998
167	7.1142	5	5	90	19.375	2	-1	1	1.0929
168	7.1142	5	5	999	7.125	1	1	1	1.0459
169	7.1142	5	5	999	1	2	-1	0	1.6809
170	7.1142	5	5	0	13.25	2	-1	1	1.1988
171	7.1142	5	5	999	1	2	-1	0	0.94012
172	7.1142	5	5	90	25.5	2	1	0	1.4366
173	7.1142	5	5	90	1	2	-1	0	1.6424
174	7.1142	5	5	90	25.5	2	-1	1	0.96365
175	7.1142	5	5	999	1	2	-1	0	4.053
176	7.1142	5	5	999	13.25	1	1	1	1.5529
177	7.1142	5	5	90	25.5	2	1	1	1.293
178	7.1142	5	5	999	25.5	1	-1	1	1.0577
179	7.1142	5	5	999	7.125	1	-1	1	1.3165
180	7.1142	5	5	999	7.125	2	-1	1	1.1047
181	7.1142	5	5	90	19.375	2	1	0	2.0369
182	7.1142	5	5	0	13.25	1	-1	0	1.6061
183	7.1142	5	5	999	1	1	1	1	1.4879
184	7.1142	5	5	90	13.25	1	1	1	1.3421
185	7.1142	5	5	90	25.5	1	1	1	0.93987
186	7.1142	5	5	90	13.25	1	-1	1	1.0577
187	7.1142	5	5	90	1	1	-1	0	1.8384
188	7.1142	5	5	999	1	2	1	0	1.7688
189	7.1142	5	5	0	7.125	1	-1	0	1.4366
190	7.1142	5	5	0	1	2	1	0	1.7341
191	7.1142	5	5	999	1	1	1	0	1.6146
192	7.1142	5	5	0	19.375	1	1	1	1.0459
193	7.1142	5	5	999	13.25	1	1	1	0.98714
194	7.1142	5	5	999	19.375	2	-1	1	1.0459
195	7.1142	5	5	999	1	2	1	0	1.7532
196	7.1142	5	5	90	7.125	1	1	0	2.6445
197	7.1142	5	5	999	19.375	2	-1	1	1.0342
198	7.1142	5	5	90	1	2	-1	1	2.568
199	7.1142	5	5	90	1	1	1	1	3.02
200	7.1142	5	5	90	13.25	2	-1	0	2.1419
201	7.1142	5	5	0	13.25	2	-1	1	1.0341
202	7.1142	5	5	90	19.375	1	1	1	1.3282
203	7.1142	5	5	0	25.5	2	-1	1	1.1283
204	7.1142	5	5	999	19.375	2	1	1	1.093
205	7.1142	5	5	0	1	2	1	0	1.2573
206	7.1142	5	5	0	1	1	1	1	1.3557
207	7.1142	5	5	90	1	2	-1	1	1.8514
208	7.1142	5	5	0	1	1	1	0	5.1451
209	7.1142	5	5	0	7.125	1	-1	1	1.3336
210	7.1142	5	5	999	7.125	2	1	1	1.9304
211	7.1142	5	5	999	19.375	2	1	1	0.97536
212	7.1142	5	5	90	13.25	2	1	0	2.1027
213	7.1142	5	5	999	1	2	-1	0	1.391
214	7.1142	5	5	999	13.25	1	1	1	1.1286
215	7.1142	5	5	90	19.375	2	1	1	3.2956
216	7.1142	5	5	0	13.25	1	-1	1	1.0224
217	7.1142	5	5	999	1	2	1	0	1.7487
218	7.1142	5	5	0	7.125	1	1	0	0.85772
219	7.1142	5	5	0	1	2	1	0	1.6663
220	7.1142	5	5	0	19.375	2	1	1	1.0812
221	7.1142	5	5	999	19.375	1	-1	1	1.0106
222	7.1142	5	5	90	25.5	2	1	1	1.1401
223	7.1142	5	5	999	1	1	1	1	2.0223
224	7.1142	5	5	90	13.25	2	1	0	1.608
225	7.1142	5	5	0	7.125	2	-1	1	1.0575
226	7.1142	5	5	999	7.125	2	-1	1	1.0224
227	7.1142	5	5	0	19.375	2	1	1	1.0107
228	7.1142	5	5	0	13.25	2	-1	1	1.1754
229	7.1142	5	5	999	25.5	2	-1	1	0.9283
230	7.1142	5	5	999	7.125	1	-1	1	1.84
231	7.1142	5	5	90	25.5	1	1	0	1.6933
232	7.1142	5	5	999	7.125	1	-1	1	1.6336
233	7.1142	5	5	999	25.5	2	1	1	1.1871
234	7.1142	5	5	90	7.125	1	-1	1	0.92838
235	7.1142	5	5	0	25.5	1	1	1	0.99893
236	7.1142	5	5	0	7.125	2	1	0	1.3165
237	7.1142	5	5	90	19.375	2	-1	1	1.6032
238	7.1142	5	5	90	19.375	2	1	1	1.6913
239	7.1142	5	5	90	19.375	1	1	1	1.1048
240	7.1142	5	5	90	25.5	1	-1	1	0.92826
241	7.1142	5	5	0	19.375	1	-1	0	1.6639
242	7.1142	5	5	999	13.25	1	-1	1	0.98717
243	7.1142	5	5	999	13.25	1	1	1	0.9166
244	7.1142	5	5	90	1	1	-1	0	1.7358
245	7.1142	5	5	0	13.25	2	-1	0	1.5875
246	7.1142	5	5	0	1	1	-1	0	1.7208
247	7.1142	5	5	0	7.125	1	-1	1	1.376
248	7.1142	5	5	90	1	1	-1	0	1.1286
249	7.1142	5	5	0	7.125	1	-1	1	1.1169
250	7.1142	5	5	999	19.375	1	-1	1	0.96411
251	7.1142	5	5	999	19.375	2	1	1	1.0577
252	7.1142	5	5	90	25.5	2	1	1	1.1518
253	7.1142	5	5	0	13.25	1	-1	1	1.0225
254	7.1142	5	5	0	1	1	1	0	1.567
255	7.1142	5	5	999	19.375	1	-1	1	0.98704
256	7.1142	5	5	0	13.25	2	-1	1	1.0224
257	7.1142	5	5	0	7.125	2	1	1	1.1635
258	7.1142	5	5	999	25.5	1	-1	1	0.98756
259	7.1142	5	5	0	13.25	1	-1	1	0.95179
260	7.1142	5	5	0	1	1	1	1	1.293
261	7.1142	5	5	999	13.25	2	-1	1	1.1282
262	7.1142	5	5	90	19.375	2	1	1	0.9871
263	7.1142	5	5	0	1	1	-1	1	1.2576
264	7.1142	5	5	0	25.5	1	1	1	1.1522
265	7.1142	5	5	90	13.25	2	-1	1	1.0699
266	7.1142	5	5	999	19.375	2	1	1	1.0459
267	7.1142	5	5	999	19.375	2	1	1	1.1518
268	7.1142	5	5	999	19.375	1	1	1	1.0577
269	7.1142	5	5	999	25.5	1	1	1	0.95177
270	7.1142	5	5	999	13.25	1	-1	1	0.96356
271	7.1142	5	5	90	7.125	2	-1	0	2.0811
272	7.1142	5	5	90	7.125	1	1	0	1.3047
273	7.1142	5	5	90	25.5	2	-1	1	0.96362
274	7.1142	5	5	0	7.125	2	1	1	1.1519
275	7.1142	5	5	90	7.125	1	1	1	1.0342
276	7.1142	5	5	0	25.5	2	1	1	1.0695
277	7.1142	5	5	90	7.125	2	-1	0	1.2695
278	7.1142	5	5	90	19.375	2	1	1	1.2928
279	7.1142	5	5	0	1	2	1	1	1.6188
280	7.1142	5	5	999	1	1	1	1	2.9487
281	7.1142	5	5	90	1	1	-1	0	1.6686
282	7.1142	5	5	90	25.5	1	-1	1	0.96364
283	7.1142	5	5	0	13.25	2	1	1	0.99888
284	7.1142	5	5	999	7.125	2	-1	1	1.0341
285	7.1142	5	5	0	19.375	2	-1	1	0.97539
286	7.1142	5	5	90	7.125	2	-1	1	1.3375
287	7.1142	5	5	999	19.375	1	1	1	0.98712
288	7.1142	5	5	0	7.125	1	-1	1	1.1166
289	7.1142	5	5	0	1	2	-1	1	1.1282
290	7.1142	5	5	90	25.5	1	-1	1	0.95176
291	7.1142	5	5	0	1	1	-1	0	3.5804
292	7.1142	5	5	0	25.5	1	-1	1	1.1636
293	7.1142	5	5	0	13.25	2	-1	0	1.0106
294	7.1142	5	5	0	7.125	1	-1	1	1.093
295	7.1142	5	5	0	7.125	1	1	0	1.3165
296	7.1142	5	5	90	1	2	1	0	1.5548
297	7.1142	5	5	90	25.5	2	-1	1	0.9871
298	7.1142	5	5	0	7.125	1	-1	0	1.8193
299	7.1142	5	5	90	25.5	2	-1	1	1.093
300	7.1142	5	5	999	19.375	1	-1	1	0.95185
301	7.1142	5	5	90	25.5	1	1	1	0.96363
302	7.1142	5	5	90	25.5	1	-1	1	0.96356
303	7.1142	5	5	0	13.25	1	1	1	0.92826
304	7.1142	5	5	999	13.25	2	1	1	0.95182
305	7.1142	5	5	0	7.125	2	-1	1	1.0812
306	7.1142	5	5	0	7.125	2	-1	1	0.89311
307	7.1142	5	5	999	13.25	1	1	1	0.98713
308	7.1142	5	5	0	19.375	1	1	1	0.92832
309	7.1142	5	5	0	1	1	-1	1	1.6199
310	7.1142	5	5	0	13.25	1	1	0	1.6891
311	7.1142	5	5	90	7.125	2	-1	1	1.1517
312	7.1142	5	5	999	1	1	1	1	1.1989
313	7.1142	5	5	90	25.5	2	1	1	1.093
314	7.1142	5	5	999	19.375	2	1	1	0.96365
315	7.1142	5	5	90	1	2	-1	1	1.14
316	7.1142	5	5	0	13.25	1	-1	1	1.1281
317	7.1142	5	5	90	25.5	2	-1	1	0.97535
318	7.1142	5	5	0	7.125	1	1	0	1.4628
319	7.1142	5	5	90	25.5	1	1	1	1.0106
320	7.1142	5	5	999	13.25	2	-1	1	0.99894
321	7.1142	5	5	999	25.5	2	-1	1	0.92833
322	7.1142	5	5	999	7.125	1	-1	0	0.98715
323	7.1142	5	5	90	25.5	2	1	1	1.14
324	7.1142	5	5	0	19.375	1	1	0	1.2341
325	7.1142	5	5	0	1	1	1	0	1.046
326	7.1142	5	5	999	25.5	2	1	0	0.95186
327	7.1142	5	5	999	7.125	2	1	1	2.8409
328	7.1142	5	5	0	19.375	1	-1	1	1.093
329	7.1142	5	5	999	7.125	1	1	0	1.0224
330	7.1142	5	5	0	1	2	1	0	2.9464
331	7.1142	5	5	90	19.375	2	-1	0	1.3906
332	7.1142	5	5	999	25.5	1	1	1	0.97573
333	7.1142	5	5	0	1	1	1	0	1.3443
334	7.1142	5	5	0	7.125	2	-1	0	1.1164
335	7.1142	5	5	90	13.25	1	-1	1	0.99887
336	7.1142	5	5	999	19.375	1	1	1	0.92832
337	7.1142	5	5	999	13.25	2	-1	1	1.1871
338	7.1142	5	5	90	1	1	1	0	1.8173
339	7.1142	5	5	999	19.375	2	-1	1	0.99938
340	7.1142	5	5	0	13.25	2	-1	1	0.9518
341	7.1142	5	5	90	7.125	1	-1	1	1.093
342	7.1142	5	5	90	7.125	1	1	1	1.3164
343	7.1142	5	5	0	1	1	1	0	1.857
344	7.1142	5	5	90	7.125	1	-1	1	0.97526
345	7.1142	5	5	999	25.5	2	-1	1	1.0224
346	7.1142	5	5	0	19.375	2	-1	1	0.97537
347	7.1142	5	5	0	13.25	1	-1	1	1.1636
348	7.1142	5	5	999	7.125	1	1	1	1.1052
349	7.1142	5	5	0	13.25	2	1	1	1.081
350	7.1142	5	5	999	1	2	1	0	1.2106
351	7.1142	5	5	999	13.25	1	-1	1	0.95177
352	7.1142	5	5	0	7.125	2	1	0	1.1518
353	7.1142	5	5	90	13.25	1	1	1	0.93998
354	7.1142	5	5	90	7.125	2	-1	1	1.6494
355	7.1142	5	5	90	25.5	2	1	1	1.0576
356	7.1142	5	5	90	19.375	2	1	1	0.91659
357	7.1142	5	5	999	25.5	1	-1	1	1.0106
358	7.1142	5	5	90	1	2	-1	0	1.6229
359	7.1142	5	5	999	1	2	-1	0	2.0451
360	7.1142	5	5	90	13.25	1	1	0	2.1025
361	7.1142	5	5	0	1	2	1	0	1.14
362	7.1142	5	5	0	19.375	2	-1	1	1.0106
363	7.1142	5	5	999	25.5	2	-1	1	1.1518
364	7.1142	5	5	90	13.25	2	1	1	1.293
365	7.1142	5	5	999	7.125	2	1	0	1.5829
366	7.1142	5	5	0	13.25	2	1	1	1.0813
367	7.1142	5	5	90	19.375	2	-1	0	1.1518
368	7.1142	5	5	999	19.375	1	1	1	1.0224
369	7.1142	5	5	90	13.25	2	1	0	1.1866
370	7.1142	5	5	999	7.125	1	1	1	0.99891
371	7.1142	5	5	999	19.375	2	-1	1	0.98716
372	7.1142	5	5	90	25.5	1	-1	1	0.98709
373	7.1142	5	5	90	19.375	2	-1	1	1.1165
374	7.1142	5	5	0	25.5	1	-1	1	1.3217
375	7.1142	5	5	0	25.5	1	1	1	0.89304
376	7.1142	5	5	0	19.375	1	1	1	1.0812
377	7.1142	5	5	90	19.375	1	1	1	0.91655
378	7.1142	5	5	0	25.5	2	1	1	1.093
379	7.1142	5	5	999	25.5	1	-1	1	0.94013
380	7.1142	5	5	0	19.375	2	-1	1	0.84606
381	7.1142	5	5	0	25.5	1	-1	1	0.9165
382	7.1142	5	5	999	19.375	2	1	1	0.94008
383	7.1142	5	5	999	7.125	2	-1	1	0.98715
384	7.1142	5	5	0	25.5	1	1	1	1.1518
385	7.1142	5	5	999	19.375	2	-1	1	0.98705
386	7.1142	5	5	0	7.125	2	1	0	1.6118
387	7.1142	5	5	90	25.5	1	1	1	0.90482
388	7.1142	5	5	90	25.5	2	1	1	0.893
389	7.1142	5	5	999	1	2	1	1	2.3025
390	7.1142	5	5	90	7.125	1	1	1	0.85782
391	7.1142	5	5	90	1	1	-1	0	1.5111
392	7.1142	5	5	90	1	1	1	0	1.5821
393	7.1142	5	5	999	13.25	1	-1	1	0.96368
394	7.1142	5	5	90	1	1	-1	0	1.3708
395	7.1142	5	5	90	7.125	1	1	1	1.0224
396	7.1142	5	5	90	19.375	1	-1	1	0.91661
397	7.1142	5	5	90	13.25	2	-1	1	1.1635
398	7.1142	5	5	90	19.375	1	1	1	1.1051
399	7.1142	5	5	999	19.375	1	-1	1	0.89301
400	7.1142	5	5	0	13.25	2	1	1	0.88131
401	7.1142	5	5	90	13.25	2	1	1	1.0106
402	7.1142	5	5	999	1	2	1	0	1.3659
403	7.1142	5	5	999	13.25	2	1	1	1.1051
404	7.1142	5	5	0	19.375	2	1	1	1.0699
405	7.1142	5	5	90	25.5	1	-1	1	0.98711
406	7.1142	5	5	999	13.25	2	-1	0	1.9647
407	7.1142	5	5	0	19.375	2	-1	1	0.94012
408	7.1142	5	5	90	1	1	1	1	1.1048
409	7.1142	5	5	0	1	1	1	0	1.2576
410	7.1142	5	5	90	7.125	2	-1	1	1.0577
411	7.1142	5	5	90	1	2	-1	1	1.1283
412	7.1142	5	5	999	25.5	2	-1	1	1.0577
413	7.1142	5	5	999	25.5	2	1	1	1.1632
414	7.1142	5	5	0	1	2	-1	0	1.0111
415	7.1142	5	5	90	7.125	2	1	0	1.2457
416	7.1142	5	5	0	25.5	2	1	1	1.1164
417	7.1142	5	5	0	19.375	2	1	0	0.92881
418	7.1142	5	5	90	13.25	1	-1	1	1.0107
419	7.1142	5	5	999	7.125	1	-1	1	1.0812
420	7.1142	5	5	0	19.375	1	-1	1	1.0577
421	7.1142	5	5	0	7.125	2	-1	1	0.98714
422	7.1142	5	5	999	13.25	1	1	1	1.0341
423	7.1142	5	5	999	7.125	2	-1	0	0.86949
424	7.1142	5	5	999	19.375	2	1	1	0.95195
425	7.1142	5	5	999	25.5	2	-1	1	0.97539
426	7.1142	5	5	0	1	2	1	0	1.4306
427	7.1142	5	5	90	1	2	-1	0	1.768
428	7.1142	5	5	90	13.25	1	-1	1	1.0341
429	7.1142	5	5	999	25.5	1	-1	1	0.98707
430	7.1142	5	5	0	1	2	1	0	1.3308
431	7.1142	5	5	0	7.125	1	-1	1	1.0459
432	7.1142	5	5	90	7.125	2	1	1	2.8116
433	7.1142	5	5	999	19.375	1	1	1	0.95185
434	7.1142	5	5	90	1	2	1	1	1.4249
435	7.1142	5	5	0	25.5	2	-1	1	1.0346
436	7.1142	5	5	0	19.375	1	-1	1	0.90473
437	7.1142	5	5	0	13.25	2	-1	1	1.0106
438	7.1142	5	5	90	13.25	1	-1	1	0.94
439	7.1142	5	5	90	19.375	1	-1	1	0.96356
440	7.1142	5	5	90	7.125	2	1	0	1.5158
441	7.1142	5	5	999	7.125	2	-1	0	3.1398
442	7.1142	5	5	0	7.125	2	-1	0	0.97533
443	7.1142	5	5	90	7.125	2	1	0	1.1047
444	7.1142	5	5	0	7.125	2	-1	0	1.8073
445	7.1142	5	5	90	7.125	1	1	0	1.4163
446	7.1142	5	5	999	1	2	1	0	1.654
447	7.1142	5	5	90	1	2	-1	0	1.8559
448	7.1142	5	5	999	25.5	1	-1	1	1.1165
449	7.1142	5	5	0	25.5	1	-1	1	1.0812
450	7.1142	5	5	0	25.5	2	-1	1	0.97539
451	7.1142	5	5	999	19.375	2	-1	1	1.0813
452	7.1142	5	5	0	19.375	2	-1	1	0.89309
453	7.1142	5	5	999	25.5	1	1	1	0.83428
454	7.1142	5	5	90	25.5	2	-1	1	0.94012
455	7.1142	5	5	90	19.375	1	1	1	0.98711
456	7.1142	5	5	90	25.5	2	1	1	1.046
457	7.1142	5	5	0	13.25	1	1	1	0.9988
458	7.1142	5	5	90	7.125	1	-1	1	0.96358
459	7.1142	5	5	999	1	1	-1	0	2.297
460	7.1142	5	5	999	25.5	1	-1	1	0.98717
461	7.1142	5	5	999	19.375	1	1	1	0.95185
462	7.1142	5	5	999	1	1	1	0	2.0837
463	7.1142	5	5	999	25.5	2	1	0	1.9074
464	7.1142	5	5	0	1	2	1	0	1.6105
465	7.1142	5	5	90	7.125	2	1	1	1.2929
466	7.1142	5	5	999	7.125	1	-1	1	0.95189
467	7.1142	5	5	999	7.125	1	1	0	1.1988
468	7.1142	5	5	90	7.125	2	1	0	1.058
469	7.1142	5	5	0	19.375	1	-1	1	1.4592
470	7.1142	5	5	90	1	2	1	0	1.4104
471	7.1142	5	5	0	1	1	1	0	1.2929
472	7.1142	5	5	999	1	1	1	0	2.094
473	7.1142	5	5	90	7.125	1	1	1	1.222
474	7.1142	5	5	999	1	1	1	0	1.4706
475	7.1142	5	5	999	19.375	1	-1	1	0.94041
476	7.1142	5	5	0	13.25	2	-1	1	0.91652
477	7.1142	5	5	90	19.375	2	1	1	3.2921
478	7.1142	5	5	90	1	1	1	0	2.4269
479	7.1142	5	5	999	7.125	1	1	1	1.1165
480	7.1142	5	5	0	25.5	1	1	1	0.96346
481	7.1142	5	5	999	1	2	1	0	1.4342
482	7.1142	5	5	90	25.5	2	-1	1	1.1165
483	7.1142	5	5	999	1	2	-1	0	1.899
484	7.1142	5	5	0	7.125	1	1	1	1.0224
485	7.1142	5	5	90	7.125	1	-1	1	0.99884
486	7.1142	5	5	0	13.25	1	-1	1	1.1047
487	7.1142	5	5	0	19.375	2	-1	1	1.0111
488	7.1142	5	5	90	19.375	1	1	1	0.99887
489	7.1142	5	5	999	25.5	1	-1	1	1.1634
490	7.1142	5	5	0	19.375	2	-1	1	1.0812
491	7.1142	5	5	0	25.5	1	-1	1	1.093
492	7.1142	5	5	0	7.125	1	-1	1	1.2342
493	7.1142	5	5	90	1	1	-1	0	1.3169
494	7.1142	5	5	999	13.25	1	-1	1	0.96401
495	7.1142	5	5	90	7.125	2	1	0	1.1635
496	7.1142	5	5	0	1	1	1	1	1.3674
497	7.1142	5	5	0	13.25	1	1	1	1.1052
498	7.1142	5	5	0	25.5	1	-1	0	0.91666
499	7.1142	5	5	999	7.125	2	1	1	1.9504
500	7.1142	5	5	90	19.375	2	-1	1	1.093
501	7.1142	5	5	999	7.125	1	-1	1	0.99888
502	7.1142	5	5	999	19.375	2	1	1	1.0577
503	7.1142	5	5	999	1	1	-1	1	1.0459
504	7.1142	5	5	999	25.5	2	1	1	1.093
505	7.1142	5	5	999	7.125	2	-1	1	0.96351
506	7.1142	5	5	0	1	2	-1	0	0.99898
507	7.1142	5	5	90	25.5	2	-1	1	0.98712
508	7.1142	5	5	999	13.25	2	-1	1	1.0107
509	7.1142	5	5	90	1	2	1	0	1.1048
510	7.1142	5	5	90	25.5	1	-1	1	0.91693
511	7.1142	5	5	999	25.5	2	1	1	1.2459
512	7.1142	5	5	999	25.5	2	-1	1	0.94003
513	7.1142	5	5	0	19.375	1	-1	0	1.6854
514	7.1142	5	5	90	19.375	1	1	1	1.0813
515	7.1142	5	5	90	7.125	1	1	1	1.0341
516	7.1142	5	5	0	25.5	1	1	1	0.95181
517	7.1142	5	5	0	1	2	-1	0	0.98702
518	7.1142	5	5	999	25.5	1	-1	1	0.86943
519	7.1142	5	5	0	25.5	2	1	0	0.88121
520	7.1142	5	5	0	1	1	1	0	2.1685
521	7.1142	5	5	0	13.25	1	-1	1	2.4209
522	7.1142	5	5	90	25.5	1	1	1	0.97543
523	7.1142	5	5	0	1	1	-1	0	1.1518
524	7.1142	5	5	0	1	2	-1	0	1.6138
525	7.1142	5	5	999	25.5	1	1	1	0.99889
526	7.1142	5	5	999	25.5	1	-1	1	0.85777
527	7.1142	5	5	999	1	1	-1	0	1.1872
528	7.1142	5	5	90	7.125	2	-1	1	0.96363
529	7.1142	5	5	0	19.375	1	-1	0	1.5204
530	7.1142	5	5	999	13.25	2	1	1	1.1636
531	7.1142	5	5	90	19.375	2	-1	1	1.0929
532	7.1142	5	5	0	25.5	1	-1	1	1.4192
533	7.1142	5	5	90	13.25	1	-1	1	0.9166
534	7.1142	5	5	0	1	2	1	0	1.2694
535	7.1142	5	5	0	1	1	-1	0	1.3165
536	7.1142	5	5	999	7.125	2	-1	0	1.2812
537	7.1142	5	5	0	19.375	1	1	1	0.97533
538	7.1142	5	5	90	1	1	-1	1	1.0342
539	7.1142	5	5	0	19.375	2	1	1	1.0342
540	7.1142	5	5	0	1	2	-1	1	0.9872
541	7.1142	5	5	0	19.375	1	1	1	0.91657
542	7.1142	5	5	90	1	2	-1	0	1.0812
543	7.1142	5	5	90	25.5	1	-1	1	0.99887
544	7.1142	5	5	90	1	2	1	0	1.2694
545	7.1142	5	5	90	1	2	1	0	1.503
546	7.1142	5	5	999	7.125	2	-1	1	2.1073
547	7.1142	5	5	90	13.25	2	-1	0	2.2419
548	7.1142	5	5	999	13.25	1	-1	1	1.046
549	7.1142	5	5	999	1	1	-1	0	2.1865
550	7.1142	5	5	0	25.5	1	-1	1	1.3834
551	7.1142	5	5	90	1	2	-1	1	1.2228
552	7.1142	5	5	999	1	1	1	0	1.269
553	7.1142	5	5	0	25.5	2	1	1	1.0228
554	7.1142	5	5	999	1	2	-1	0	1.0695
555	7.1142	5	5	0	1	2	-1	0	0.846
556	7.1142	5	5	0	13.25	1	1	0	1.0812
557	7.1142	5	5	0	25.5	2	-1	1	1.0695
558	7.1142	5	5	90	13.25	1	-1	1	1.0695
559	7.1142	5	5	999	13.25	2	1	0	0.98705
560	7.1142	5	5	0	25.5	2	1	0	0.8931
561	7.1142	5	5	0	25.5	1	1	1	1.1636
562	7.1142	5	5	90	7.125	1	1	1	1.093
563	7.1142	5	5	999	13.25	1	1	1	0.94003
564	7.1142	5	5	999	19.375	1	1	1	0.92824
565	7.1142	5	5	90	1	2	-1	0	1.1401
566	7.1142	5	5	0	25.5	2	1	1	0.98709
567	7.1142	5	5	0	7.125	2	1	1	1.0107
568	7.1142	5	5	90	1	1	-1	0	1.5151
569	7.1142	5	5	999	19.375	1	1	1	1.1051
570	7.1142	5	5	999	25.5	1	-1	1	1.3348
571	7.1142	5	5	999	19.375	1	-1	1	0.9401
572	7.1142	5	5	999	7.125	2	-1	1	1.0459
573	7.1142	5	5	999	7.125	2	-1	1	0.85775
574	7.1142	5	5	90	13.25	1	1	1	0.97535
575	7.1142	5	5	0	19.375	1	1	1	0.92838
576	7.1142	5	5	0	19.375	2	-1	1	0.96358
577	7.1142	5	5	999	7.125	1	1	1	1.1048
578	7.1142	5	5	90	25.5	1	1	1	0.91696
579	7.1142	5	5	0	7.125	2	-1	0	1.5575
580	7.1142	5	5	0	7.125	2	-1	0	19.694
581	7.1142	5	5	0	19.375	2	-1	1	1.5717
582	7.1142	5	5	90	19.375	2	-1	1	1.2811
583	7.1142	5	5	90	1	1	1	0	1.6513
584	7.1142	5	5	90	19.375	2	-1	1	1.14
585	7.1142	5	5	999	19.375	1	1	1	0.91658
586	7.1142	5	5	999	7.125	1	-1	1	0.95177
587	7.1142	5	5	90	7.125	2	1	0	0.95182
588	7.1142	5	5	999	13.25	1	-1	1	1.0342
589	7.1142	5	5	0	1	2	1	0	1.6038
590	7.1142	5	5	999	13.25	2	-1	1	0.94005
591	7.1142	5	5	999	1	2	1	1	1.3947
592	7.1142	5	5	0	13.25	2	-1	1	0.9872
593	7.1142	5	5	90	19.375	1	1	1	0.96362
594	7.1142	5	5	90	25.5	1	1	1	0.91657
595	7.1142	5	5	90	13.25	2	-1	1	1.0343
596	7.1142	5	5	0	13.25	1	-1	1	0.91667
597	7.1142	5	5	0	7.125	1	-1	1	1.343
598	7.1142	5	5	999	19.375	2	1	1	0.94003
599	7.1142	5	5	0	25.5	1	-1	1	0.97539
600	7.1142	5	5	0	25.5	2	-1	1	0.9636
