# Supplementary material for: Temporal Integration of Motion Streaks in Migraine
Source: Vision (Basel). 2018 Jul 13;2(3):27. doi: 10.3390/vision2030027 (PMC6836222; doi:10.3390/vision2030027)
Supplement: Supplementary file 1 [file vision-02-00027-s001.zip › supplementary information/resultsmark2/resultsObs24/allResponsesObs24.txt]

1	7.1142	5	5	90	7.125	2	1	0	3.0033
2	7.1142	5	5	0	7.125	2	-1	0	2.9791
3	7.1142	5	5	999	19.375	2	-1	0	2.421
4	7.1142	5	5	999	1	2	-1	1	2.719
5	7.1142	5	5	0	13.25	2	-1	0	2.0943
6	7.1142	5	5	0	7.125	1	-1	1	1.7608
7	7.1142	5	5	90	1	1	1	0	2.4931
8	7.1142	5	5	90	1	1	1	0	2.3198
9	7.1142	5	5	90	19.375	1	1	1	2.2747
10	7.1142	5	5	90	7.125	2	1	0	3.6251
11	7.1142	5	5	999	7.125	1	-1	0	2.3484
12	7.1142	5	5	999	25.5	1	-1	1	2.2804
13	7.1142	5	5	0	19.375	2	-1	0	2.403
14	7.1142	5	5	999	1	1	1	0	2.1698
15	7.1142	5	5	999	25.5	2	-1	1	2.0273
16	7.1142	5	5	0	1	2	1	0	3.1408
17	7.1142	5	5	90	25.5	1	1	1	1.8844
18	7.1142	5	5	999	13.25	1	1	1	1.7598
19	7.1142	5	5	0	19.375	2	-1	0	1.8996
20	7.1142	5	5	0	7.125	2	-1	0	2.1703
21	7.1142	5	5	90	7.125	1	1	1	2.394
22	7.1142	5	5	90	19.375	1	1	1	1.8988
23	7.1142	5	5	0	25.5	2	-1	1	2.13
24	7.1142	5	5	0	13.25	1	1	0	2.2332
25	7.1142	5	5	90	19.375	1	-1	1	2.1629
26	7.1142	5	5	90	19.375	1	1	1	2.051
27	7.1142	5	5	0	25.5	1	1	1	1.9011
28	7.1142	5	5	999	13.25	2	-1	0	3.2648
29	7.1142	5	5	0	1	2	-1	1	5.3631
30	7.1142	5	5	90	1	2	-1	0	3.6916
31	7.1142	5	5	0	7.125	2	-1	1	2.3264
32	7.1142	5	5	0	7.125	1	-1	0	2.2015
33	7.1142	5	5	90	25.5	1	1	1	2.3705
34	7.1142	5	5	0	1	1	1	0	2.7388
35	7.1142	5	5	0	19.375	2	-1	1	2.0182
36	7.1142	5	5	90	1	1	1	0	2.4594
37	7.1142	5	5	999	7.125	1	-1	1	1.9579
38	7.1142	5	5	90	7.125	2	-1	0	1.9938
39	7.1142	5	5	90	13.25	2	-1	0	1.8824
40	7.1142	5	5	0	13.25	1	-1	1	1.7682
41	7.1142	5	5	999	7.125	1	1	1	1.7975
42	7.1142	5	5	90	7.125	1	-1	1	1.9623
43	7.1142	5	5	0	1	1	-1	0	2.386
44	7.1142	5	5	90	1	2	1	0	2.1862
45	7.1142	5	5	999	7.125	1	-1	1	2.0997
46	7.1142	5	5	0	19.375	1	1	1	1.7422
47	7.1142	5	5	999	19.375	1	-1	1	1.7112
48	7.1142	5	5	0	1	1	-1	0	3.6025
49	7.1142	5	5	90	13.25	2	1	0	1.8389
50	7.1142	5	5	0	7.125	1	-1	0	2.3162
51	7.1142	5	5	0	13.25	1	-1	1	2.0717
52	7.1142	5	5	0	19.375	2	1	0	2.1339
53	7.1142	5	5	90	19.375	1	-1	1	1.8415
54	7.1142	5	5	90	13.25	1	-1	1	1.7347
55	7.1142	5	5	999	7.125	2	-1	0	2.2232
56	7.1142	5	5	999	19.375	2	-1	1	3.3533
57	7.1142	5	5	0	13.25	2	1	0	2.2535
58	7.1142	5	5	90	19.375	2	-1	0	2.6951
59	7.1142	5	5	90	25.5	1	1	1	2.046
60	7.1142	5	5	999	7.125	2	1	1	2.6292
61	7.1142	5	5	999	25.5	2	1	1	2.0078
62	7.1142	5	5	90	1	2	-1	0	2.2329
63	7.1142	5	5	90	19.375	2	1	1	1.7385
64	7.1142	5	5	0	7.125	2	-1	0	3.21
65	7.1142	5	5	999	1	1	1	0	2.2397
66	7.1142	5	5	90	7.125	2	-1	0	7.9692
67	7.1142	5	5	999	25.5	1	1	1	1.7316
68	7.1142	5	5	999	25.5	1	1	1	1.7688
69	7.1142	5	5	0	7.125	1	1	0	8.3012
70	7.1142	5	5	999	25.5	2	-1	0	2.8905
71	7.1142	5	5	0	1	2	-1	0	3.2895
72	7.1142	5	5	999	25.5	2	1	0	2.1849
73	7.1142	5	5	999	7.125	2	1	0	2.9822
74	7.1142	5	5	90	7.125	1	-1	1	2.1388
75	7.1142	5	5	0	13.25	2	-1	0	2.034
76	7.1142	5	5	90	13.25	2	-1	1	2.3877
77	7.1142	5	5	90	25.5	2	-1	0	2.4684
78	7.1142	5	5	0	7.125	1	-1	1	1.8944
79	7.1142	5	5	0	7.125	2	1	0	2.2612
80	7.1142	5	5	0	19.375	1	-1	0	3.9347
81	7.1142	5	5	90	1	2	1	1	2.4549
82	7.1142	5	5	999	13.25	1	-1	1	1.8612
83	7.1142	5	5	999	13.25	1	-1	1	1.9202
84	7.1142	5	5	999	13.25	1	1	1	1.7766
85	7.1142	5	5	0	25.5	2	1	1	1.8488
86	7.1142	5	5	0	7.125	1	-1	0	1.8785
87	7.1142	5	5	0	1	2	-1	1	2.225
88	7.1142	5	5	0	19.375	1	-1	1	1.8907
89	7.1142	5	5	90	7.125	1	1	1	1.9331
90	7.1142	5	5	90	13.25	2	-1	0	1.952
91	7.1142	5	5	999	1	2	-1	1	2.0933
92	7.1142	5	5	999	13.25	1	-1	1	1.8286
93	7.1142	5	5	0	1	1	-1	0	2.2785
94	7.1142	5	5	0	7.125	2	-1	0	1.9569
95	7.1142	5	5	90	19.375	2	1	0	2.0525
96	7.1142	5	5	90	25.5	2	-1	1	1.8423
97	7.1142	5	5	999	7.125	1	1	0	2.113
98	7.1142	5	5	0	1	1	-1	1	1.844
99	7.1142	5	5	0	1	1	-1	0	2.1895
100	7.1142	5	5	90	1	2	-1	0	2.1544
101	7.1142	5	5	999	25.5	2	1	1	1.748
102	7.1142	5	5	999	19.375	2	-1	1	3.0412
103	7.1142	5	5	90	19.375	1	-1	1	1.611
104	7.1142	5	5	90	19.375	2	-1	0	2.6158
105	7.1142	5	5	0	7.125	2	1	1	1.8048
106	7.1142	5	5	999	1	1	1	0	2.0585
107	7.1142	5	5	90	13.25	1	1	1	1.9443
108	7.1142	5	5	90	19.375	2	1	1	1.7722
109	7.1142	5	5	90	25.5	1	1	1	2.0007
110	7.1142	5	5	999	13.25	1	1	1	1.9663
111	7.1142	5	5	0	25.5	1	-1	1	1.7782
112	7.1142	5	5	0	7.125	1	-1	0	1.9185
113	7.1142	5	5	999	25.5	1	1	1	1.7783
114	7.1142	5	5	999	7.125	2	-1	0	3.3676
115	7.1142	5	5	999	1	1	-1	0	1.9977
116	7.1142	5	5	999	13.25	1	1	1	1.8834
117	7.1142	5	5	999	19.375	2	1	1	1.6985
118	7.1142	5	5	0	13.25	1	-1	1	1.8573
119	7.1142	5	5	0	25.5	1	1	1	1.9671
120	7.1142	5	5	0	13.25	1	-1	1	1.9789
121	7.1142	5	5	90	25.5	2	1	0	2.2392
122	7.1142	5	5	90	19.375	1	1	1	1.9366
123	7.1142	5	5	0	13.25	1	-1	1	3.4001
124	7.1142	5	5	999	7.125	2	-1	1	1.8745
125	7.1142	5	5	0	13.25	2	1	1	1.781
126	7.1142	5	5	90	19.375	1	-1	1	1.7571
127	7.1142	5	5	999	19.375	2	1	1	1.6743
128	7.1142	5	5	0	1	1	-1	0	2.1802
129	7.1142	5	5	0	25.5	1	1	1	1.7041
130	7.1142	5	5	90	1	2	1	0	1.9913
131	7.1142	5	5	0	7.125	1	-1	0	1.943
132	7.1142	5	5	90	13.25	2	-1	1	2.0584
133	7.1142	5	5	999	7.125	2	1	0	1.7982
134	7.1142	5	5	0	1	2	1	0	2.4143
135	7.1142	5	5	0	25.5	1	-1	1	1.8594
136	7.1142	5	5	999	25.5	2	-1	1	1.6622
137	7.1142	5	5	999	25.5	1	1	1	1.8373
138	7.1142	5	5	999	19.375	1	-1	1	1.7277
139	7.1142	5	5	999	7.125	1	-1	1	1.8164
140	7.1142	5	5	999	19.375	1	1	1	1.7383
141	7.1142	5	5	0	19.375	2	1	1	2.6579
142	7.1142	5	5	999	19.375	2	-1	0	1.7085
143	7.1142	5	5	90	19.375	2	-1	0	6.3475
144	7.1142	5	5	90	19.375	2	1	0	1.8245
145	7.1142	5	5	999	19.375	1	-1	1	1.7149
146	7.1142	5	5	90	7.125	1	1	1	1.9945
147	7.1142	5	5	90	25.5	2	-1	0	2.3105
148	7.1142	5	5	0	7.125	1	1	1	2.2415
149	7.1142	5	5	90	13.25	2	1	0	7.355
150	7.1142	5	5	0	19.375	2	1	0	2.3042
151	7.1142	5	5	0	25.5	2	-1	1	1.8229
152	7.1142	5	5	999	1	1	1	0	1.8932
153	7.1142	5	5	0	7.125	2	1	1	1.6434
154	7.1142	5	5	90	1	2	-1	1	2.2326
155	7.1142	5	5	90	25.5	1	-1	1	1.694
156	7.1142	5	5	999	1	2	1	0	2.1731
157	7.1142	5	5	90	13.25	1	1	1	1.6731
158	7.1142	5	5	999	1	2	-1	0	2.0482
159	7.1142	5	5	90	13.25	1	1	1	1.6458
160	7.1142	5	5	0	25.5	1	1	1	1.7073
161	7.1142	5	5	0	19.375	1	-1	1	1.6338
162	7.1142	5	5	0	1	1	1	0	1.9591
163	7.1142	5	5	999	1	1	-1	0	1.9645
164	7.1142	5	5	999	13.25	1	1	1	1.9175
165	7.1142	5	5	999	19.375	2	-1	0	3.3891
166	7.1142	5	5	0	13.25	2	-1	1	1.8337
167	7.1142	5	5	0	19.375	2	1	0	2.0315
168	7.1142	5	5	90	25.5	1	-1	1	1.8566
169	7.1142	5	5	0	25.5	2	-1	0	2.0785
170	7.1142	5	5	0	19.375	1	-1	1	1.633
171	7.1142	5	5	0	25.5	2	1	1	1.8301
172	7.1142	5	5	90	1	1	1	0	2.5591
173	7.1142	5	5	90	19.375	1	1	1	1.9553
174	7.1142	5	5	999	7.125	2	1	0	2.1601
175	7.1142	5	5	90	13.25	2	1	0	4.94
176	7.1142	5	5	999	25.5	1	-1	1	1.6579
177	7.1142	5	5	999	13.25	2	-1	0	1.913
178	7.1142	5	5	0	19.375	1	1	1	1.6162
179	7.1142	5	5	999	25.5	1	-1	1	1.8016
180	7.1142	5	5	90	13.25	2	1	1	1.8826
181	7.1142	5	5	90	7.125	2	-1	0	2.0448
182	7.1142	5	5	90	25.5	2	-1	1	1.7465
183	7.1142	5	5	0	19.375	2	-1	0	1.9739
184	7.1142	5	5	0	19.375	1	1	1	1.7223
185	7.1142	5	5	0	25.5	1	1	1	1.833
186	7.1142	5	5	999	25.5	1	1	1	1.6712
187	7.1142	5	5	999	7.125	2	1	0	2.3422
188	7.1142	5	5	90	13.25	1	1	1	1.6977
189	7.1142	5	5	90	25.5	1	-1	1	1.7641
190	7.1142	5	5	0	13.25	1	1	0	2.3087
191	7.1142	5	5	999	1	1	1	1	2.7409
192	7.1142	5	5	999	19.375	1	-1	1	1.7534
193	7.1142	5	5	90	19.375	2	-1	0	2.1488
194	7.1142	5	5	999	1	2	1	0	1.7743
195	7.1142	5	5	0	7.125	1	-1	0	2.3307
196	7.1142	5	5	90	1	1	1	0	5.4494
197	7.1142	5	5	999	19.375	1	1	1	1.6611
198	7.1142	5	5	999	25.5	2	-1	1	1.7205
199	7.1142	5	5	90	25.5	2	-1	1	1.7757
200	7.1142	5	5	90	25.5	2	1	1	2.0002
201	7.1142	5	5	90	25.5	1	1	1	1.6131
202	7.1142	5	5	0	13.25	1	-1	1	1.6104
203	7.1142	5	5	90	7.125	2	1	0	1.7426
204	7.1142	5	5	999	7.125	1	-1	0	1.6829
205	7.1142	5	5	0	13.25	1	1	1	1.6737
206	7.1142	5	5	999	25.5	2	1	1	2.973
207	7.1142	5	5	0	19.375	2	-1	0	2.0214
208	7.1142	5	5	0	25.5	2	1	1	2.1142
209	7.1142	5	5	999	19.375	1	-1	1	1.8301
210	7.1142	5	5	90	19.375	2	1	1	1.6198
211	7.1142	5	5	90	13.25	2	1	0	2.945
212	7.1142	5	5	0	25.5	2	-1	0	2.0287
213	7.1142	5	5	999	7.125	1	1	1	1.8584
214	7.1142	5	5	90	25.5	2	1	0	2.6242
215	7.1142	5	5	999	19.375	1	1	1	1.7468
216	7.1142	5	5	0	1	1	-1	0	2.1986
217	7.1142	5	5	90	7.125	1	-1	1	1.6356
218	7.1142	5	5	0	7.125	1	1	0	2.3735
219	7.1142	5	5	90	19.375	1	1	1	1.7224
220	7.1142	5	5	90	1	2	-1	0	2.0096
221	7.1142	5	5	0	1	1	1	0	3.5344
222	7.1142	5	5	90	7.125	2	1	0	2.9505
223	7.1142	5	5	999	7.125	2	-1	0	2.1917
224	7.1142	5	5	999	13.25	2	1	0	1.9933
225	7.1142	5	5	999	1	1	1	1	1.9068
226	7.1142	5	5	999	7.125	1	1	1	1.8952
227	7.1142	5	5	999	1	1	1	0	2.8628
228	7.1142	5	5	0	13.25	2	-1	0	2.0331
229	7.1142	5	5	999	7.125	2	1	0	2.3875
230	7.1142	5	5	0	13.25	2	-1	0	2.1637
231	7.1142	5	5	90	7.125	1	-1	1	2.8919
232	7.1142	5	5	90	1	1	1	0	2.5826
233	7.1142	5	5	90	25.5	2	1	1	1.6389
234	7.1142	5	5	999	1	1	-1	0	2.4333
235	7.1142	5	5	90	1	2	1	0	2.1869
236	7.1142	5	5	999	7.125	1	-1	1	1.7325
237	7.1142	5	5	90	25.5	1	1	1	1.6319
238	7.1142	5	5	90	1	2	-1	1	2.069
239	7.1142	5	5	999	1	2	1	0	1.8527
240	7.1142	5	5	0	13.25	2	-1	1	2.0746
241	7.1142	5	5	0	7.125	2	1	0	2.0724
242	7.1142	5	5	999	13.25	1	-1	1	1.68
243	7.1142	5	5	0	7.125	1	-1	0	1.9544
244	7.1142	5	5	999	19.375	1	-1	1	2.2914
245	7.1142	5	5	90	13.25	2	1	1	1.8898
246	7.1142	5	5	90	13.25	2	-1	0	2.9482
247	7.1142	5	5	999	1	2	1	0	2.2454
248	7.1142	5	5	0	7.125	1	1	0	1.991
249	7.1142	5	5	999	25.5	2	-1	0	2.0289
250	7.1142	5	5	0	7.125	2	1	0	2.27
251	7.1142	5	5	90	1	1	-1	0	1.9403
252	7.1142	5	5	999	25.5	1	-1	1	1.7979
253	7.1142	5	5	0	1	2	1	0	1.8225
254	7.1142	5	5	0	25.5	2	1	1	2.0277
255	7.1142	5	5	90	25.5	2	1	0	4.0213
256	7.1142	5	5	999	13.25	2	1	1	2.1715
257	7.1142	5	5	0	25.5	2	-1	1	1.7758
258	7.1142	5	5	0	25.5	1	1	1	1.7318
259	7.1142	5	5	90	7.125	2	1	0	2.0951
260	7.1142	5	5	999	25.5	1	1	1	1.6068
261	7.1142	5	5	0	1	2	1	0	2.5913
262	7.1142	5	5	90	25.5	1	1	1	1.624
263	7.1142	5	5	0	1	1	-1	1	2.0213
264	7.1142	5	5	90	19.375	1	-1	0	1.7745
265	7.1142	5	5	0	19.375	2	1	0	2.175
266	7.1142	5	5	999	25.5	1	-1	1	1.7558
267	7.1142	5	5	90	7.125	1	-1	0	2.5837
268	7.1142	5	5	90	25.5	1	-1	1	1.5967
269	7.1142	5	5	0	19.375	1	-1	0	1.921
270	7.1142	5	5	0	19.375	2	1	0	2.1084
271	7.1142	5	5	0	13.25	1	1	0	1.9754
272	7.1142	5	5	90	25.5	2	1	1	1.8353
273	7.1142	5	5	90	13.25	2	1	1	1.9803
274	7.1142	5	5	999	7.125	1	-1	1	1.6054
275	7.1142	5	5	999	25.5	2	1	1	1.6312
276	7.1142	5	5	90	1	2	1	0	1.7169
277	7.1142	5	5	90	1	1	1	0	2.8037
278	7.1142	5	5	90	19.375	2	1	1	1.7164
279	7.1142	5	5	0	1	1	1	0	2.1439
280	7.1142	5	5	90	13.25	2	-1	1	2.6957
281	7.1142	5	5	999	19.375	2	1	1	2.0793
282	7.1142	5	5	0	1	1	-1	0	2.1059
283	7.1142	5	5	0	19.375	1	-1	0	1.9648
284	7.1142	5	5	90	13.25	1	-1	1	1.597
285	7.1142	5	5	999	25.5	1	1	1	1.4822
286	7.1142	5	5	90	25.5	2	-1	1	2.021
287	7.1142	5	5	90	19.375	1	-1	1	1.5746
288	7.1142	5	5	90	7.125	1	-1	1	1.7027
289	7.1142	5	5	0	1	2	-1	0	1.7494
290	7.1142	5	5	999	1	2	1	0	1.7541
291	7.1142	5	5	90	25.5	2	-1	1	1.6583
292	7.1142	5	5	90	13.25	1	-1	1	1.4046
293	7.1142	5	5	90	1	2	1	0	1.5175
294	7.1142	5	5	999	7.125	2	1	1	1.5613
295	7.1142	5	5	0	25.5	1	1	0	3.7933
296	7.1142	5	5	999	25.5	2	1	1	1.6593
297	7.1142	5	5	90	25.5	2	-1	0	2.0449
298	7.1142	5	5	90	13.25	1	-1	1	1.6864
299	7.1142	5	5	0	7.125	2	1	0	1.7885
300	7.1142	5	5	999	1	1	-1	0	1.6258
301	7.1142	5	5	0	25.5	2	1	1	1.6188
302	7.1142	5	5	0	25.5	1	1	1	1.5398
303	7.1142	5	5	999	19.375	1	-1	1	1.5403
304	7.1142	5	5	90	7.125	2	-1	0	1.7803
305	7.1142	5	5	999	25.5	1	1	1	1.4251
306	7.1142	5	5	999	1	1	-1	1	1.9351
307	7.1142	5	5	90	1	1	1	0	1.854
308	7.1142	5	5	999	1	2	1	0	2.061
309	7.1142	5	5	90	19.375	2	-1	0	1.9149
310	7.1142	5	5	999	7.125	1	-1	0	2.4312
311	7.1142	5	5	999	19.375	2	-1	0	5.1936
312	7.1142	5	5	999	7.125	1	1	1	2.0243
313	7.1142	5	5	999	13.25	1	-1	1	1.5623
314	7.1142	5	5	0	25.5	1	-1	1	1.6983
315	7.1142	5	5	90	25.5	2	1	1	1.6089
316	7.1142	5	5	90	19.375	2	-1	0	1.9064
317	7.1142	5	5	0	7.125	2	1	0	3.1375
318	7.1142	5	5	999	19.375	1	1	1	1.6542
319	7.1142	5	5	0	25.5	2	-1	0	1.3762
320	7.1142	5	5	0	19.375	1	-1	1	1.5282
321	7.1142	5	5	999	19.375	2	-1	0	1.7646
322	7.1142	5	5	0	7.125	1	1	0	2.2248
323	7.1142	5	5	999	19.375	2	-1	0	1.9389
324	7.1142	5	5	90	19.375	2	1	1	1.5826
325	7.1142	5	5	0	25.5	1	1	0	1.6952
326	7.1142	5	5	90	13.25	2	-1	0	1.6576
327	7.1142	5	5	0	1	2	1	0	1.8591
328	7.1142	5	5	90	25.5	1	-1	1	1.6292
329	7.1142	5	5	90	13.25	1	-1	1	1.7102
330	7.1142	5	5	999	1	2	1	0	1.6898
331	7.1142	5	5	90	7.125	2	-1	0	2.5526
332	7.1142	5	5	999	25.5	2	-1	0	1.8941
333	7.1142	5	5	90	7.125	1	1	1	1.6405
334	7.1142	5	5	999	1	2	1	1	2.5516
335	7.1142	5	5	90	25.5	2	-1	1	1.6238
336	7.1142	5	5	0	13.25	2	1	1	3.509
337	7.1142	5	5	0	7.125	1	-1	0	1.7325
338	7.1142	5	5	90	13.25	2	-1	0	1.8884
339	7.1142	5	5	90	7.125	1	1	1	2.307
340	7.1142	5	5	90	13.25	1	1	1	1.4418
341	7.1142	5	5	999	19.375	2	1	1	1.4846
342	7.1142	5	5	999	13.25	1	-1	1	1.5838
343	7.1142	5	5	999	19.375	2	1	1	1.5533
344	7.1142	5	5	999	1	1	-1	0	1.7025
345	7.1142	5	5	90	13.25	1	1	1	1.5859
346	7.1142	5	5	90	13.25	1	-1	1	1.602
347	7.1142	5	5	0	7.125	2	-1	0	1.9986
348	7.1142	5	5	90	19.375	2	-1	1	3.2632
349	7.1142	5	5	90	1	2	-1	0	1.9179
350	7.1142	5	5	999	7.125	1	1	1	1.5621
351	7.1142	5	5	999	13.25	1	-1	1	1.564
352	7.1142	5	5	90	13.25	1	1	1	1.5316
353	7.1142	5	5	999	19.375	1	1	1	1.4838
354	7.1142	5	5	0	13.25	1	-1	1	1.5542
355	7.1142	5	5	999	25.5	1	-1	1	1.5151
356	7.1142	5	5	999	1	2	-1	0	2.5274
357	7.1142	5	5	0	25.5	1	-1	1	1.5028
358	7.1142	5	5	999	7.125	1	-1	1	1.5429
359	7.1142	5	5	90	25.5	1	-1	1	1.6105
360	7.1142	5	5	90	25.5	2	-1	0	1.9114
361	7.1142	5	5	90	7.125	2	-1	0	1.8705
362	7.1142	5	5	0	13.25	2	1	1	1.5883
363	7.1142	5	5	999	13.25	1	-1	1	1.6462
364	7.1142	5	5	90	19.375	1	-1	1	1.4554
365	7.1142	5	5	0	19.375	1	1	1	1.397
366	7.1142	5	5	90	19.375	1	1	1	1.3615
367	7.1142	5	5	999	13.25	2	1	0	1.907
368	7.1142	5	5	999	19.375	1	-1	1	1.543
369	7.1142	5	5	90	1	2	1	0	2.0586
370	7.1142	5	5	999	19.375	2	-1	0	2.1012
371	7.1142	5	5	90	1	1	1	0	1.8162
372	7.1142	5	5	90	25.5	1	1	1	1.4935
373	7.1142	5	5	0	19.375	1	1	1	1.4282
374	7.1142	5	5	999	1	1	-1	0	3.4901
375	7.1142	5	5	999	1	2	-1	1	1.8709
376	7.1142	5	5	999	1	1	1	0	1.9218
377	7.1142	5	5	90	7.125	2	1	0	1.7369
378	7.1142	5	5	90	1	1	1	0	1.7926
379	7.1142	5	5	0	19.375	1	1	1	1.4732
380	7.1142	5	5	0	13.25	1	-1	1	1.3193
381	7.1142	5	5	999	25.5	2	-1	1	1.4393
382	7.1142	5	5	0	13.25	2	-1	0	1.6247
383	7.1142	5	5	0	19.375	1	1	1	1.4543
384	7.1142	5	5	999	13.25	2	-1	0	1.7447
385	7.1142	5	5	999	1	1	1	0	2.0893
386	7.1142	5	5	0	13.25	1	1	1	1.4598
387	7.1142	5	5	999	13.25	2	1	1	1.5229
388	7.1142	5	5	0	25.5	2	-1	0	1.3261
389	7.1142	5	5	0	13.25	1	1	0	1.5891
390	7.1142	5	5	90	13.25	1	1	1	1.2459
391	7.1142	5	5	999	19.375	2	-1	0	2.2847
392	7.1142	5	5	999	7.125	1	1	1	1.5879
393	7.1142	5	5	90	13.25	1	-1	1	1.5203
394	7.1142	5	5	999	13.25	2	-1	1	1.4408
395	7.1142	5	5	90	1	1	1	1	1.7744
396	7.1142	5	5	90	7.125	2	1	1	1.9228
397	7.1142	5	5	90	19.375	2	1	0	2.7939
398	7.1142	5	5	0	13.25	1	1	1	1.6465
399	7.1142	5	5	0	13.25	2	-1	1	1.6084
400	7.1142	5	5	0	13.25	1	-1	1	5.5421
401	7.1142	5	5	999	19.375	2	1	0	1.9953
402	7.1142	5	5	999	1	2	1	0	4.3371
403	7.1142	5	5	90	1	2	-1	0	2.1095
404	7.1142	5	5	0	19.375	2	-1	0	1.4645
405	7.1142	5	5	0	19.375	2	1	1	1.8062
406	7.1142	5	5	0	25.5	1	1	1	1.5828
407	7.1142	5	5	90	7.125	1	1	0	1.8548
408	7.1142	5	5	999	7.125	2	-1	1	2.6774
409	7.1142	5	5	0	7.125	2	1	1	4.8721
410	7.1142	5	5	999	25.5	2	1	0	1.8319
411	7.1142	5	5	999	1	2	-1	1	2.0625
412	7.1142	5	5	999	19.375	1	-1	1	1.5173
413	7.1142	5	5	0	25.5	2	1	1	1.6241
414	7.1142	5	5	999	7.125	2	-1	0	1.7508
415	7.1142	5	5	999	13.25	1	1	1	1.6765
416	7.1142	5	5	999	25.5	1	1	1	1.6158
417	7.1142	5	5	0	7.125	1	1	0	1.7368
418	7.1142	5	5	90	7.125	1	-1	0	1.8164
419	7.1142	5	5	0	7.125	2	1	1	1.6533
420	7.1142	5	5	90	19.375	2	1	1	1.6674
421	7.1142	5	5	90	13.25	1	-1	1	1.6213
422	7.1142	5	5	90	7.125	1	-1	1	1.5786
423	7.1142	5	5	0	19.375	2	1	1	1.5434
424	7.1142	5	5	999	19.375	2	-1	0	1.7965
425	7.1142	5	5	0	25.5	1	1	1	1.7571
426	7.1142	5	5	90	1	1	1	0	1.777
427	7.1142	5	5	0	1	2	1	1	1.689
428	7.1142	5	5	0	19.375	1	-1	1	1.6313
429	7.1142	5	5	999	7.125	2	1	1	1.7255
430	7.1142	5	5	90	1	1	-1	0	4.2206
431	7.1142	5	5	90	25.5	1	1	0	2.1101
432	7.1142	5	5	90	1	2	-1	0	1.6853
433	7.1142	5	5	999	19.375	2	1	1	1.5932
434	7.1142	5	5	999	7.125	1	1	0	1.9146
435	7.1142	5	5	90	19.375	2	1	1	1.9938
436	7.1142	5	5	999	25.5	1	-1	1	1.5516
437	7.1142	5	5	999	19.375	1	1	1	3.3681
438	7.1142	5	5	999	25.5	2	1	1	1.6094
439	7.1142	5	5	0	13.25	2	-1	0	1.5821
440	7.1142	5	5	999	1	1	-1	1	1.7831
441	7.1142	5	5	0	1	2	1	0	1.7272
442	7.1142	5	5	0	13.25	2	1	1	1.6704
443	7.1142	5	5	999	19.375	2	-1	1	1.8897
444	7.1142	5	5	0	1	2	-1	0	1.6479
445	7.1142	5	5	90	19.375	2	-1	0	2.0056
446	7.1142	5	5	999	13.25	2	-1	1	1.6156
447	7.1142	5	5	999	13.25	2	1	1	1.5535
448	7.1142	5	5	90	1	1	-1	1	1.7135
449	7.1142	5	5	999	13.25	2	1	1	1.4699
450	7.1142	5	5	999	1	2	-1	1	2.0763
451	7.1142	5	5	0	13.25	2	1	0	1.9345
452	7.1142	5	5	90	25.5	1	-1	1	1.6579
453	7.1142	5	5	0	7.125	2	-1	0	1.9954
454	7.1142	5	5	90	13.25	2	-1	1	2.7964
455	7.1142	5	5	0	1	1	1	0	1.7534
456	7.1142	5	5	0	1	2	-1	0	1.5611
457	7.1142	5	5	90	13.25	1	-1	1	1.5932
458	7.1142	5	5	90	25.5	2	1	1	1.6581
459	7.1142	5	5	90	7.125	2	-1	1	2.0074
460	7.1142	5	5	90	1	1	1	0	4.088
461	7.1142	5	5	0	25.5	2	-1	0	1.7672
462	7.1142	5	5	90	1	2	1	0	1.8271
463	7.1142	5	5	0	19.375	2	1	1	1.7044
464	7.1142	5	5	0	13.25	1	-1	1	1.615
465	7.1142	5	5	999	13.25	2	1	1	1.7774
466	7.1142	5	5	0	1	1	-1	0	1.522
467	7.1142	5	5	0	13.25	1	1	1	1.5049
468	7.1142	5	5	999	7.125	2	1	0	1.6327
469	7.1142	5	5	0	1	2	-1	0	1.5503
470	7.1142	5	5	0	7.125	1	1	1	1.5508
471	7.1142	5	5	0	1	2	-1	1	1.9862
472	7.1142	5	5	999	25.5	1	1	0	2.3717
473	7.1142	5	5	90	19.375	1	-1	1	1.4999
474	7.1142	5	5	0	1	2	-1	0	1.8543
475	7.1142	5	5	999	13.25	1	1	1	1.4779
476	7.1142	5	5	999	1	2	1	0	2.1287
477	7.1142	5	5	999	1	1	1	0	1.6658
478	7.1142	5	5	90	7.125	2	-1	1	1.8796
479	7.1142	5	5	999	13.25	1	-1	1	1.4867
480	7.1142	5	5	999	13.25	1	-1	1	1.5187
481	7.1142	5	5	90	13.25	1	-1	0	1.5696
482	7.1142	5	5	0	25.5	1	-1	0	13.25
483	7.1142	5	5	0	25.5	2	-1	0	3.5224
484	7.1142	5	5	90	1	1	1	0	1.2341
485	7.1142	5	5	0	19.375	2	1	0	2.2032
486	7.1142	5	5	999	7.125	1	1	0	4.1695
487	7.1142	5	5	0	25.5	2	1	1	1.5659
488	7.1142	5	5	999	13.25	2	-1	0	1.6392
489	7.1142	5	5	0	13.25	2	1	0	1.8527
490	7.1142	5	5	999	13.25	2	-1	0	1.6357
491	7.1142	5	5	0	1	1	-1	0	1.5893
492	7.1142	5	5	90	7.125	1	-1	1	1.5779
493	7.1142	5	5	999	13.25	1	1	1	1.4872
494	7.1142	5	5	90	1	2	-1	1	2.0054
495	7.1142	5	5	999	19.375	1	-1	1	1.5042
496	7.1142	5	5	0	1	2	1	1	2.2465
497	7.1142	5	5	999	13.25	1	-1	1	1.521
498	7.1142	5	5	0	19.375	1	1	1	1.5321
499	7.1142	5	5	90	7.125	2	-1	1	1.5723
500	7.1142	5	5	90	19.375	1	-1	1	1.3244
501	7.1142	5	5	0	25.5	2	1	1	1.4514
502	7.1142	5	5	90	13.25	2	1	0	1.6689
503	7.1142	5	5	999	13.25	2	1	0	3.156
504	7.1142	5	5	90	19.375	2	1	1	1.5484
505	7.1142	5	5	90	13.25	1	1	1	1.484
506	7.1142	5	5	999	7.125	2	-1	0	1.5752
507	7.1142	5	5	0	25.5	1	1	1	1.3834
508	7.1142	5	5	90	7.125	2	-1	0	1.6554
509	7.1142	5	5	90	1	2	1	0	2.1053
510	7.1142	5	5	90	13.25	2	-1	0	1.8282
511	7.1142	5	5	0	1	1	1	0	3.2815
512	7.1142	5	5	90	25.5	1	-1	1	1.3805
513	7.1142	5	5	90	19.375	2	-1	0	2.1044
514	7.1142	5	5	0	1	1	-1	0	1.5875
515	7.1142	5	5	0	1	1	1	0	1.516
516	7.1142	5	5	999	13.25	2	1	0	1.5284
517	7.1142	5	5	0	7.125	2	-1	1	1.5514
518	7.1142	5	5	90	25.5	2	1	1	1.6879
519	7.1142	5	5	0	25.5	1	-1	1	1.5539
520	7.1142	5	5	999	7.125	2	-1	0	2.8466
521	7.1142	5	5	0	1	2	1	0	1.6084
522	7.1142	5	5	999	1	2	-1	1	1.9265
523	7.1142	5	5	90	13.25	2	1	0	1.6861
524	7.1142	5	5	0	19.375	2	1	0	2.1168
525	7.1142	5	5	90	25.5	2	-1	0	1.7199
526	7.1142	5	5	999	7.125	2	-1	1	1.7603
527	7.1142	5	5	0	25.5	2	1	1	1.4202
528	7.1142	5	5	90	7.125	1	-1	1	1.5373
529	7.1142	5	5	90	7.125	2	-1	0	1.9328
530	7.1142	5	5	90	25.5	1	-1	1	1.3724
531	7.1142	5	5	999	19.375	1	-1	1	1.3165
532	7.1142	5	5	90	25.5	1	-1	1	1.3573
533	7.1142	5	5	999	1	1	1	0	1.9107
534	7.1142	5	5	90	7.125	1	1	1	1.3297
535	7.1142	5	5	999	1	1	1	1	1.4778
536	7.1142	5	5	90	25.5	1	-1	1	1.3725
537	7.1142	5	5	999	13.25	2	-1	0	1.9098
538	7.1142	5	5	999	25.5	2	1	1	1.5703
539	7.1142	5	5	0	25.5	1	1	1	1.3283
540	7.1142	5	5	90	19.375	1	1	1	1.3048
541	7.1142	5	5	0	7.125	1	-1	1	1.9537
542	7.1142	5	5	90	1	1	-1	0	1.7535
543	7.1142	5	5	90	7.125	1	1	1	1.5856
544	7.1142	5	5	0	25.5	2	-1	1	1.5418
545	7.1142	5	5	999	13.25	1	1	1	1.3305
546	7.1142	5	5	999	13.25	2	-1	0	1.6027
547	7.1142	5	5	90	13.25	2	1	1	4.4641
548	7.1142	5	5	999	7.125	2	-1	0	1.6715
549	7.1142	5	5	90	1	2	1	0	1.8498
550	7.1142	5	5	0	1	2	-1	1	1.884
551	7.1142	5	5	0	13.25	2	1	1	1.5585
552	7.1142	5	5	999	25.5	2	1	1	1.2694
553	7.1142	5	5	999	25.5	1	1	1	1.3433
554	7.1142	5	5	0	19.375	1	1	1	1.4472
555	7.1142	5	5	0	1	1	-1	1	2.5128
556	7.1142	5	5	999	1	2	-1	1	2.4127
557	7.1142	5	5	0	13.25	1	1	1	1.3376
558	7.1142	5	5	0	19.375	1	1	1	1.3612
559	7.1142	5	5	90	7.125	2	1	0	1.7014
560	7.1142	5	5	999	7.125	1	1	0	3.2332
561	7.1142	5	5	0	7.125	2	1	0	1.6788
562	7.1142	5	5	999	19.375	1	-1	1	1.2459
563	7.1142	5	5	999	7.125	2	1	1	2.293
564	7.1142	5	5	90	13.25	1	1	1	1.3552
565	7.1142	5	5	90	19.375	1	1	1	1.3308
566	7.1142	5	5	90	19.375	1	1	1	1.3901
567	7.1142	5	5	999	19.375	2	-1	0	1.9322
568	7.1142	5	5	0	19.375	2	1	0	1.1753
569	7.1142	5	5	999	19.375	1	1	1	1.2459
570	7.1142	5	5	0	7.125	1	-1	0	1.9149
571	7.1142	5	5	999	7.125	1	1	1	1.3634
572	7.1142	5	5	0	1	2	-1	0	1.2577
573	7.1142	5	5	0	19.375	1	-1	1	1.4767
574	7.1142	5	5	999	25.5	1	1	1	1.2345
575	7.1142	5	5	999	25.5	2	1	1	1.4824
576	7.1142	5	5	999	25.5	2	1	0	3.178
577	7.1142	5	5	0	7.125	1	1	0	1.7308
578	7.1142	5	5	0	19.375	2	-1	0	1.3743
579	7.1142	5	5	90	1	1	1	0	2.2306
580	7.1142	5	5	90	7.125	2	-1	0	1.7438
581	7.1142	5	5	999	1	2	-1	1	3.1768
582	7.1142	5	5	0	19.375	2	1	0	1.2342
583	7.1142	5	5	0	25.5	1	-1	1	1.2105
584	7.1142	5	5	0	13.25	1	-1	0	1.3165
585	7.1142	5	5	90	1	1	1	0	4.2275
586	7.1142	5	5	999	25.5	2	1	0	1.7344
587	7.1142	5	5	90	7.125	1	-1	1	1.6343
588	7.1142	5	5	0	13.25	2	-1	0	1.5756
589	7.1142	5	5	0	19.375	1	1	0	3.1474
590	7.1142	5	5	999	13.25	2	-1	0	2.192
591	7.1142	5	5	0	7.125	2	-1	0	11.093
592	7.1142	5	5	0	7.125	2	-1	0	1.7971
593	7.1142	5	5	999	25.5	1	1	1	1.3747
594	7.1142	5	5	0	25.5	2	1	1	2.2951
595	7.1142	5	5	999	19.375	1	-1	1	1.3273
596	7.1142	5	5	90	19.375	1	1	1	1.3907
597	7.1142	5	5	0	13.25	2	-1	0	1.5108
598	7.1142	5	5	0	13.25	2	-1	0	2.0337
599	7.1142	5	5	90	7.125	1	1	1	1.3675
600	7.1142	5	5	999	13.25	2	1	1	1.6536
