# Supplementary material for: Temporal Integration of Motion Streaks in Migraine
Source: Vision (Basel). 2018 Jul 13;2(3):27. doi: 10.3390/vision2030027 (PMC6836222; doi:10.3390/vision2030027)
Supplement: Supplementary file 1 [file vision-02-00027-s001.zip › supplementary information/resultsmark2/resultsObs25/allResponsesObs25.txt]

1	7.1142	5	5	999	1	2	1	0	2.3416
2	7.1142	5	5	999	25.5	1	1	1	1.2483
3	7.1142	5	5	0	1	2	1	0	1.7622
4	7.1142	5	5	90	7.125	2	-1	0	1.942
5	7.1142	5	5	0	7.125	1	-1	0	2.0895
6	7.1142	5	5	90	7.125	2	-1	0	2.0319
7	7.1142	5	5	90	7.125	1	1	1	1.4169
8	7.1142	5	5	90	25.5	2	1	1	2.1815
9	7.1142	5	5	999	13.25	2	-1	1	1.6829
10	7.1142	5	5	90	13.25	1	1	1	1.1518
11	7.1142	5	5	90	7.125	2	-1	1	1.2463
12	7.1142	5	5	90	13.25	1	1	1	1.5746
13	7.1142	5	5	0	13.25	1	1	1	1.5747
14	7.1142	5	5	999	13.25	2	-1	1	1.5799
15	7.1142	5	5	999	19.375	2	1	0	1.6295
16	7.1142	5	5	90	25.5	1	1	1	1.1282
17	7.1142	5	5	0	25.5	1	-1	1	1.5777
18	7.1142	5	5	0	13.25	2	1	1	1.3164
19	7.1142	5	5	90	19.375	2	1	1	1.5804
20	7.1142	5	5	90	19.375	1	-1	1	1.6205
21	7.1142	5	5	0	25.5	1	-1	1	1.6094
22	7.1142	5	5	90	1	1	-1	0	1.6178
23	7.1142	5	5	0	7.125	1	1	1	1.6465
24	7.1142	5	5	90	1	1	-1	0	1.7958
25	7.1142	5	5	999	19.375	1	-1	1	1.7219
26	7.1142	5	5	0	1	2	1	0	1.8971
27	7.1142	5	5	90	7.125	2	-1	0	1.7876
28	7.1142	5	5	999	25.5	1	1	1	1.5609
29	7.1142	5	5	0	7.125	1	-1	0	1.6248
30	7.1142	5	5	0	19.375	2	-1	1	1.2694
31	7.1142	5	5	0	25.5	1	1	1	1.7158
32	7.1142	5	5	0	1	2	-1	0	1.9271
33	7.1142	5	5	90	7.125	2	-1	0	1.6741
34	7.1142	5	5	999	25.5	1	1	1	1.4977
35	7.1142	5	5	999	1	2	1	0	1.6091
36	7.1142	5	5	0	25.5	1	1	1	1.5458
37	7.1142	5	5	999	13.25	2	-1	1	1.5543
38	7.1142	5	5	90	13.25	1	1	1	1.5219
39	7.1142	5	5	90	25.5	2	1	1	1.2458
40	7.1142	5	5	0	13.25	2	1	1	1.4464
41	7.1142	5	5	999	25.5	2	1	1	1.1989
42	7.1142	5	5	90	19.375	2	1	0	1.814
43	7.1142	5	5	999	1	2	-1	0	1.7194
44	7.1142	5	5	90	19.375	1	1	1	2.1906
45	7.1142	5	5	999	25.5	1	1	1	1.8962
46	7.1142	5	5	999	1	1	-1	1	1.7641
47	7.1142	5	5	999	19.375	2	-1	1	1.6931
48	7.1142	5	5	999	13.25	2	-1	1	1.7129
49	7.1142	5	5	999	7.125	2	1	1	1.5529
50	7.1142	5	5	999	13.25	1	1	1	1.5811
51	7.1142	5	5	999	19.375	1	1	1	1.5224
52	7.1142	5	5	999	1	1	1	0	1.7949
53	7.1142	5	5	999	25.5	1	1	1	1.5408
54	7.1142	5	5	999	25.5	2	-1	1	1.577
55	7.1142	5	5	0	19.375	1	1	1	1.5013
56	7.1142	5	5	999	7.125	2	-1	1	1.5254
57	7.1142	5	5	90	7.125	1	-1	1	1.3047
58	7.1142	5	5	90	7.125	1	1	1	1.747
59	7.1142	5	5	90	13.25	2	1	0	1.7349
60	7.1142	5	5	0	13.25	1	1	1	1.502
61	7.1142	5	5	999	7.125	1	1	1	1.6135
62	7.1142	5	5	999	13.25	2	1	1	1.5632
63	7.1142	5	5	0	1	2	1	0	1.6913
64	7.1142	5	5	999	19.375	2	-1	1	1.6749
65	7.1142	5	5	0	13.25	1	-1	1	1.6372
66	7.1142	5	5	999	7.125	1	1	1	1.5756
67	7.1142	5	5	90	25.5	2	-1	1	1.52
68	7.1142	5	5	0	13.25	2	1	1	1.5555
69	7.1142	5	5	90	13.25	2	1	1	1.2577
70	7.1142	5	5	90	1	1	1	0	1.3616
71	7.1142	5	5	0	19.375	2	-1	1	1.5978
72	7.1142	5	5	0	25.5	2	-1	1	1.334
73	7.1142	5	5	90	25.5	2	-1	1	1.6214
74	7.1142	5	5	999	7.125	1	-1	1	1.5915
75	7.1142	5	5	999	1	2	-1	1	2.189
76	7.1142	5	5	999	19.375	1	-1	1	1.6472
77	7.1142	5	5	90	19.375	1	1	1	1.1401
78	7.1142	5	5	0	19.375	2	-1	1	1.4716
79	7.1142	5	5	90	13.25	1	-1	1	1.7662
80	7.1142	5	5	90	13.25	1	-1	1	1.6021
81	7.1142	5	5	90	1	2	-1	0	1.8106
82	7.1142	5	5	999	19.375	2	1	1	2.7325
83	7.1142	5	5	999	25.5	1	1	1	1.2224
84	7.1142	5	5	0	25.5	2	-1	1	1.3304
85	7.1142	5	5	0	13.25	2	-1	1	1.5454
86	7.1142	5	5	0	1	2	1	0	1.6339
87	7.1142	5	5	90	1	1	1	0	1.8464
88	7.1142	5	5	90	1	2	-1	0	3.2276
89	7.1142	5	5	999	13.25	1	-1	1	1.6026
90	7.1142	5	5	0	19.375	2	-1	1	1.3311
91	7.1142	5	5	90	19.375	1	1	1	1.1636
92	7.1142	5	5	0	13.25	1	1	1	1.2812
93	7.1142	5	5	0	1	2	1	0	1.7757
94	7.1142	5	5	999	25.5	2	-1	1	1.4769
95	7.1142	5	5	999	7.125	1	-1	1	1.4403
96	7.1142	5	5	0	7.125	2	-1	1	1.5339
97	7.1142	5	5	0	13.25	1	-1	1	1.6413
98	7.1142	5	5	90	1	2	1	1	1.6309
99	7.1142	5	5	999	19.375	1	1	1	1.5252
100	7.1142	5	5	999	19.375	1	-1	1	1.6047
101	7.1142	5	5	0	7.125	1	-1	0	1.5493
102	7.1142	5	5	0	19.375	1	1	1	1.613
103	7.1142	5	5	90	7.125	1	1	1	1.5299
104	7.1142	5	5	999	25.5	2	-1	1	1.5991
105	7.1142	5	5	0	25.5	1	1	1	1.2694
106	7.1142	5	5	0	7.125	2	-1	0	2.3455
107	7.1142	5	5	0	19.375	2	-1	1	1.6451
108	7.1142	5	5	0	19.375	1	1	1	1.2577
109	7.1142	5	5	0	19.375	2	-1	1	1.2575
110	7.1142	5	5	0	1	2	-1	0	1.5543
111	7.1142	5	5	999	19.375	2	1	1	1.3165
112	7.1142	5	5	90	25.5	2	1	0	1.8738
113	7.1142	5	5	0	25.5	1	-1	1	1.6123
114	7.1142	5	5	0	13.25	2	1	1	1.5451
115	7.1142	5	5	999	13.25	1	1	1	1.3283
116	7.1142	5	5	0	25.5	2	-1	1	1.5301
117	7.1142	5	5	999	1	2	1	0	1.5738
118	7.1142	5	5	90	7.125	1	1	1	1.5216
119	7.1142	5	5	90	13.25	2	-1	1	1.605
120	7.1142	5	5	999	1	1	-1	1	1.5829
121	7.1142	5	5	90	7.125	1	-1	1	1.5152
122	7.1142	5	5	90	19.375	2	1	0	1.5618
123	7.1142	5	5	0	25.5	2	1	1	1.5976
124	7.1142	5	5	0	7.125	2	1	0	1.5464
125	7.1142	5	5	0	19.375	2	1	1	1.1399
126	7.1142	5	5	0	7.125	1	-1	0	1.6537
127	7.1142	5	5	999	13.25	2	-1	1	1.7158
128	7.1142	5	5	90	19.375	1	-1	1	1.6025
129	7.1142	5	5	90	25.5	1	1	1	1.5868
130	7.1142	5	5	0	7.125	1	-1	0	1.5917
131	7.1142	5	5	999	7.125	2	-1	1	1.5852
132	7.1142	5	5	90	19.375	1	-1	1	1.8017
133	7.1142	5	5	0	13.25	1	-1	1	1.5863
134	7.1142	5	5	999	1	2	1	0	1.7914
135	7.1142	5	5	999	7.125	2	-1	0	1.7891
136	7.1142	5	5	90	13.25	2	1	0	1.6452
137	7.1142	5	5	999	13.25	2	1	1	1.5884
138	7.1142	5	5	0	19.375	1	1	1	1.4609
139	7.1142	5	5	90	25.5	2	1	1	1.6035
140	7.1142	5	5	90	13.25	1	1	1	1.4116
141	7.1142	5	5	0	19.375	2	-1	1	2.9523
142	7.1142	5	5	0	25.5	1	-1	1	1.5841
143	7.1142	5	5	0	7.125	2	-1	0	1.4407
144	7.1142	5	5	0	25.5	2	-1	1	2.4659
145	7.1142	5	5	999	1	1	-1	0	1.6287
146	7.1142	5	5	0	13.25	1	-1	1	1.5582
147	7.1142	5	5	0	7.125	1	-1	0	1.6258
148	7.1142	5	5	90	1	1	1	0	1.7191
149	7.1142	5	5	999	1	1	-1	1	1.451
150	7.1142	5	5	90	1	2	-1	0	1.405
151	7.1142	5	5	90	7.125	1	1	1	1.1753
152	7.1142	5	5	90	1	1	1	0	1.6293
153	7.1142	5	5	999	7.125	1	1	1	1.676
154	7.1142	5	5	999	25.5	2	-1	1	1.3593
155	7.1142	5	5	90	13.25	2	-1	0	1.3431
156	7.1142	5	5	0	25.5	1	-1	1	1.5029
157	7.1142	5	5	999	19.375	1	1	1	1.5302
158	7.1142	5	5	999	19.375	2	-1	1	1.5424
159	7.1142	5	5	999	25.5	1	-1	1	1.5349
160	7.1142	5	5	999	13.25	1	-1	1	1.5716
161	7.1142	5	5	0	1	1	1	0	1.6677
162	7.1142	5	5	90	19.375	1	-1	1	1.8813
163	7.1142	5	5	999	1	2	1	1	1.5727
164	7.1142	5	5	0	25.5	1	-1	1	1.2341
165	7.1142	5	5	90	13.25	1	-1	1	1.117
166	7.1142	5	5	0	19.375	1	-1	1	1.0458
167	7.1142	5	5	90	25.5	2	-1	1	1.8267
168	7.1142	5	5	90	1	1	-1	0	1.8598
169	7.1142	5	5	0	25.5	1	-1	1	1.1518
170	7.1142	5	5	0	1	2	1	0	1.6857
171	7.1142	5	5	999	7.125	1	-1	1	1.2812
172	7.1142	5	5	0	1	1	1	1	1.7828
173	7.1142	5	5	90	1	1	-1	0	1.7428
174	7.1142	5	5	0	25.5	2	1	1	1.3165
175	7.1142	5	5	0	7.125	1	1	0	1.7099
176	7.1142	5	5	999	13.25	2	-1	0	1.4579
177	7.1142	5	5	90	1	2	1	0	1.5918
178	7.1142	5	5	0	7.125	1	1	1	1.1165
179	7.1142	5	5	0	13.25	2	1	1	2.0747
180	7.1142	5	5	999	13.25	1	-1	1	1.4178
181	7.1142	5	5	0	13.25	2	1	1	1.1635
182	7.1142	5	5	999	25.5	1	-1	1	0.9636
183	7.1142	5	5	90	25.5	1	-1	1	0.96356
184	7.1142	5	5	999	7.125	2	1	1	1.3283
185	7.1142	5	5	0	25.5	2	-1	1	1.1989
186	7.1142	5	5	0	1	2	-1	0	1.3714
187	7.1142	5	5	0	13.25	1	-1	0	1.1405
188	7.1142	5	5	90	25.5	1	-1	1	1.011
189	7.1142	5	5	0	7.125	2	1	1	1.1047
190	7.1142	5	5	999	1	1	1	1	1.4673
191	7.1142	5	5	90	13.25	2	1	0	1.1636
192	7.1142	5	5	90	7.125	1	-1	1	1.1988
193	7.1142	5	5	999	7.125	1	-1	1	1.0347
194	7.1142	5	5	0	19.375	1	1	1	1.0459
195	7.1142	5	5	90	13.25	1	1	1	1.046
196	7.1142	5	5	0	1	1	1	0	1.6704
197	7.1142	5	5	90	13.25	1	-1	1	0.9989
198	7.1142	5	5	0	25.5	2	-1	1	1.1518
199	7.1142	5	5	0	7.125	2	1	1	1.0577
200	7.1142	5	5	90	1	2	1	1	1.498
201	7.1142	5	5	0	1	1	1	1	2.2166
202	7.1142	5	5	999	7.125	2	-1	1	1.1871
203	7.1142	5	5	90	7.125	2	-1	0	1.3585
204	7.1142	5	5	90	25.5	1	-1	1	0.92835
205	7.1142	5	5	0	19.375	1	1	1	1.5573
206	7.1142	5	5	0	1	1	1	0	1.1636
207	7.1142	5	5	0	25.5	1	1	1	1.0812
208	7.1142	5	5	90	13.25	1	1	1	0.96357
209	7.1142	5	5	90	1	1	1	0	1.5395
210	7.1142	5	5	999	19.375	2	-1	1	1.2224
211	7.1142	5	5	90	13.25	1	1	1	0.9636
212	7.1142	5	5	999	1	2	-1	0	1.2808
213	7.1142	5	5	90	7.125	2	1	1	1.2933
214	7.1142	5	5	0	13.25	2	-1	1	1.1989
215	7.1142	5	5	90	13.25	1	-1	1	0.96363
216	7.1142	5	5	0	1	2	1	0	1.3512
217	7.1142	5	5	90	7.125	1	1	1	1.0111
218	7.1142	5	5	90	19.375	1	1	1	0.97537
219	7.1142	5	5	0	13.25	1	1	1	0.97533
220	7.1142	5	5	999	19.375	2	1	0	1.0224
221	7.1142	5	5	999	25.5	2	-1	1	1.093
222	7.1142	5	5	999	19.375	1	1	1	0.96362
223	7.1142	5	5	999	7.125	1	1	1	0.98714
224	7.1142	5	5	0	13.25	2	-1	1	0.99894
225	7.1142	5	5	999	7.125	2	1	1	1.1282
226	7.1142	5	5	999	1	2	1	0	1.4745
227	7.1142	5	5	90	7.125	1	-1	1	0.98704
228	7.1142	5	5	90	1	2	1	0	1.3165
229	7.1142	5	5	0	7.125	2	1	1	1.1875
230	7.1142	5	5	90	1	1	1	0	1.5559
231	7.1142	5	5	999	1	2	1	1	1.4001
232	7.1142	5	5	0	13.25	2	-1	1	1.1518
233	7.1142	5	5	999	7.125	2	-1	1	1.45
234	7.1142	5	5	0	7.125	1	-1	1	1.7362
235	7.1142	5	5	90	7.125	1	-1	1	1.0812
236	7.1142	5	5	999	13.25	1	-1	1	1.0106
237	7.1142	5	5	90	25.5	2	-1	1	0.92832
238	7.1142	5	5	999	25.5	1	-1	1	0.95176
239	7.1142	5	5	90	19.375	1	-1	1	0.91655
240	7.1142	5	5	0	25.5	2	-1	1	0.96362
241	7.1142	5	5	0	25.5	2	1	0	2.7536
242	7.1142	5	5	999	25.5	1	-1	1	0.90477
243	7.1142	5	5	90	25.5	2	1	1	1.3585
244	7.1142	5	5	0	13.25	2	1	1	1.0107
245	7.1142	5	5	90	1	2	1	0	1.3552
246	7.1142	5	5	0	25.5	2	1	1	1.0813
247	7.1142	5	5	0	19.375	1	-1	1	0.97542
248	7.1142	5	5	90	1	2	1	1	2.1051
249	7.1142	5	5	0	25.5	2	-1	1	1.0694
250	7.1142	5	5	0	25.5	2	1	1	1.14
251	7.1142	5	5	90	1	1	1	0	1.0459
252	7.1142	5	5	0	1	1	-1	1	1.5277
253	7.1142	5	5	999	1	1	-1	1	1.3602
254	7.1142	5	5	999	1	1	-1	0	0.99889
255	7.1142	5	5	0	25.5	1	1	1	1.0107
256	7.1142	5	5	999	25.5	2	-1	1	1.0224
257	7.1142	5	5	90	13.25	1	1	1	0.92843
258	7.1142	5	5	0	7.125	2	1	1	1.2224
259	7.1142	5	5	90	7.125	1	1	1	1.0341
260	7.1142	5	5	999	19.375	2	1	1	0.91664
261	7.1142	5	5	0	13.25	1	-1	1	0.99891
262	7.1142	5	5	0	7.125	2	-1	1	1.1048
263	7.1142	5	5	999	25.5	2	1	1	0.9753
264	7.1142	5	5	0	7.125	1	1	1	1.0224
265	7.1142	5	5	999	19.375	2	-1	1	1.0695
266	7.1142	5	5	999	13.25	1	-1	1	0.91657
267	7.1142	5	5	999	7.125	2	-1	1	1.1635
268	7.1142	5	5	90	1	1	1	0	1.1047
269	7.1142	5	5	90	1	1	1	0	1.1631
270	7.1142	5	5	999	25.5	2	1	1	1.0458
271	7.1142	5	5	90	19.375	2	1	0	1.2695
272	7.1142	5	5	0	19.375	2	1	1	0.94059
273	7.1142	5	5	90	13.25	2	-1	0	1.0694
274	7.1142	5	5	0	19.375	2	1	1	0.99883
275	7.1142	5	5	0	1	2	1	0	1.2459
276	7.1142	5	5	999	13.25	1	-1	1	0.90478
277	7.1142	5	5	999	13.25	1	-1	1	0.91654
278	7.1142	5	5	999	13.25	1	-1	1	0.89305
279	7.1142	5	5	90	1	1	1	0	1.3043
280	7.1142	5	5	0	25.5	2	-1	1	1.1047
281	7.1142	5	5	0	1	1	-1	0	1.4748
282	7.1142	5	5	0	1	2	-1	0	1.093
283	7.1142	5	5	90	13.25	2	-1	1	1.1048
284	7.1142	5	5	999	19.375	2	1	1	1.0459
285	7.1142	5	5	0	7.125	1	-1	1	0.96357
286	7.1142	5	5	999	25.5	2	1	1	0.94006
287	7.1142	5	5	999	7.125	2	-1	1	1.1518
288	7.1142	5	5	999	7.125	2	1	1	0.91662
289	7.1142	5	5	90	25.5	1	1	1	0.99888
290	7.1142	5	5	90	25.5	2	1	1	1.0459
291	7.1142	5	5	0	19.375	2	1	1	0.97541
292	7.1142	5	5	0	13.25	2	1	1	0.91652
293	7.1142	5	5	0	19.375	1	-1	1	0.9872
294	7.1142	5	5	0	1	1	-1	1	1.3495
295	7.1142	5	5	999	1	1	1	0	1.654
296	7.1142	5	5	90	1	2	1	0	1.2107
297	7.1142	5	5	0	25.5	1	-1	1	0.98702
298	7.1142	5	5	0	19.375	2	-1	1	1.14
299	7.1142	5	5	90	19.375	2	1	1	1.034
300	7.1142	5	5	0	1	1	-1	0	1.3216
301	7.1142	5	5	90	19.375	2	-1	1	1.0578
302	7.1142	5	5	0	13.25	1	-1	1	1.093
303	7.1142	5	5	90	19.375	2	1	1	1.1754
304	7.1142	5	5	90	7.125	1	1	1	1.0225
305	7.1142	5	5	999	1	2	1	0	1.2577
306	7.1142	5	5	999	19.375	1	1	1	0.91662
307	7.1142	5	5	0	19.375	2	-1	1	1.0695
308	7.1142	5	5	999	13.25	2	1	1	1.2223
309	7.1142	5	5	90	25.5	1	-1	1	0.86951
310	7.1142	5	5	0	1	1	1	0	1.1871
311	7.1142	5	5	999	7.125	1	-1	1	1.0107
312	7.1142	5	5	0	13.25	1	1	1	1.1047
313	7.1142	5	5	999	19.375	1	1	1	0.89349
314	7.1142	5	5	90	7.125	2	-1	0	1.2812
315	7.1142	5	5	999	1	1	-1	1	1.3696
316	7.1142	5	5	999	7.125	1	1	1	1.0106
317	7.1142	5	5	90	19.375	2	-1	1	1.1634
318	7.1142	5	5	999	19.375	1	1	1	0.94011
319	7.1142	5	5	0	7.125	1	1	1	1.0812
320	7.1142	5	5	90	19.375	1	1	1	0.94011
321	7.1142	5	5	90	25.5	2	1	1	1.0224
322	7.1142	5	5	90	25.5	1	1	1	1.1401
323	7.1142	5	5	999	1	2	1	0	1.802
324	7.1142	5	5	90	19.375	2	1	1	1.3465
325	7.1142	5	5	90	25.5	1	1	1	1.0346
326	7.1142	5	5	90	19.375	2	1	0	1.2106
327	7.1142	5	5	999	13.25	1	1	1	0.91652
328	7.1142	5	5	0	13.25	1	1	1	0.96359
329	7.1142	5	5	999	19.375	1	-1	1	0.97538
330	7.1142	5	5	999	25.5	2	1	1	0.89306
331	7.1142	5	5	0	19.375	1	-1	1	0.95184
332	7.1142	5	5	90	1	2	-1	0	1.2689
333	7.1142	5	5	999	1	1	-1	0	1.4485
334	7.1142	5	5	90	1	2	1	1	1.1988
335	7.1142	5	5	0	25.5	1	-1	1	1.1164
336	7.1142	5	5	0	25.5	2	1	1	0.92832
337	7.1142	5	5	999	1	1	1	1	1.1636
338	7.1142	5	5	0	7.125	1	-1	1	1.0934
339	7.1142	5	5	0	19.375	1	-1	1	1.1282
340	7.1142	5	5	90	25.5	2	-1	1	1.3164
341	7.1142	5	5	0	7.125	1	-1	1	1.0343
342	7.1142	5	5	90	25.5	2	1	0	2.0913
343	7.1142	5	5	999	13.25	2	-1	1	1.0342
344	7.1142	5	5	90	19.375	2	1	1	1.8118
345	7.1142	5	5	0	1	2	1	0	1.1753
346	7.1142	5	5	90	13.25	2	-1	1	1.1641
347	7.1142	5	5	90	19.375	1	1	1	0.92874
348	7.1142	5	5	90	7.125	2	1	1	0.95182
349	7.1142	5	5	0	7.125	1	-1	1	1.0107
350	7.1142	5	5	999	19.375	2	-1	1	1.1518
351	7.1142	5	5	0	1	1	-1	0	1.2811
352	7.1142	5	5	999	7.125	1	-1	1	1.1871
353	7.1142	5	5	0	19.375	2	1	1	0.97531
354	7.1142	5	5	999	13.25	1	-1	1	0.96357
355	7.1142	5	5	90	25.5	1	-1	1	0.98711
356	7.1142	5	5	999	1	1	-1	1	1.2812
357	7.1142	5	5	90	13.25	1	1	1	0.94049
358	7.1142	5	5	90	1	2	-1	0	1.2459
359	7.1142	5	5	0	1	1	-1	0	1.2465
360	7.1142	5	5	0	13.25	2	-1	1	1.3403
361	7.1142	5	5	0	19.375	1	1	1	1.0458
362	7.1142	5	5	90	7.125	1	-1	1	0.96361
363	7.1142	5	5	90	1	1	1	1	1.0459
364	7.1142	5	5	90	1	1	-1	0	1.1871
365	7.1142	5	5	90	25.5	1	-1	1	0.98711
366	7.1142	5	5	999	1	1	-1	0	1.2337
367	7.1142	5	5	90	7.125	2	-1	1	1.2581
368	7.1142	5	5	999	13.25	1	-1	1	0.91654
369	7.1142	5	5	90	25.5	1	1	1	1.0107
370	7.1142	5	5	90	25.5	2	1	1	0.97536
371	7.1142	5	5	90	1	2	-1	0	1.1048
372	7.1142	5	5	90	19.375	1	1	1	0.96353
373	7.1142	5	5	90	25.5	2	1	0	1.1866
374	7.1142	5	5	999	13.25	1	-1	1	0.96406
375	7.1142	5	5	999	13.25	1	1	1	0.8695
376	7.1142	5	5	0	7.125	1	1	0	0.91659
377	7.1142	5	5	0	7.125	2	-1	0	1.3186
378	7.1142	5	5	0	13.25	2	1	1	0.97525
379	7.1142	5	5	0	19.375	1	-1	1	0.97536
380	7.1142	5	5	0	25.5	2	-1	1	1.2811
381	7.1142	5	5	999	1	2	-1	1	1.2224
382	7.1142	5	5	999	19.375	1	1	1	0.89308
383	7.1142	5	5	999	1	2	-1	0	1.0107
384	7.1142	5	5	999	13.25	2	-1	1	1.0224
385	7.1142	5	5	90	19.375	2	1	1	1.4093
386	7.1142	5	5	90	25.5	2	1	0	1.046
387	7.1142	5	5	0	7.125	2	1	1	1.2812
388	7.1142	5	5	90	7.125	2	1	1	1.3047
389	7.1142	5	5	0	13.25	1	1	1	0.90517
390	7.1142	5	5	0	25.5	2	-1	1	0.98715
391	7.1142	5	5	0	13.25	1	-1	1	1.0812
392	7.1142	5	5	0	25.5	2	1	1	1.3808
393	7.1142	5	5	0	19.375	1	1	1	1.0224
394	7.1142	5	5	999	13.25	1	1	1	0.94002
395	7.1142	5	5	999	7.125	2	1	1	1.0695
396	7.1142	5	5	999	13.25	2	1	1	1.0107
397	7.1142	5	5	999	7.125	2	1	1	1.2694
398	7.1142	5	5	0	19.375	1	1	1	0.99887
399	7.1142	5	5	999	25.5	1	1	1	0.97534
400	7.1142	5	5	999	25.5	1	1	1	1.0106
401	7.1142	5	5	999	25.5	1	-1	1	1.0106
402	7.1142	5	5	0	25.5	1	1	1	1.0459
403	7.1142	5	5	90	25.5	1	1	1	0.92832
404	7.1142	5	5	999	13.25	2	1	1	1.0341
405	7.1142	5	5	999	19.375	2	1	1	0.95182
406	7.1142	5	5	90	19.375	2	-1	0	1.0459
407	7.1142	5	5	999	7.125	1	-1	1	0.99888
408	7.1142	5	5	999	19.375	2	-1	1	1.187
409	7.1142	5	5	90	1	2	-1	0	1.1401
410	7.1142	5	5	0	1	2	1	0	1.1636
411	7.1142	5	5	0	7.125	2	1	1	1.5519
412	7.1142	5	5	999	19.375	1	-1	1	0.94012
413	7.1142	5	5	90	13.25	2	-1	1	0.94002
414	7.1142	5	5	999	25.5	2	-1	1	0.91659
415	7.1142	5	5	0	25.5	1	-1	1	1.0695
416	7.1142	5	5	90	19.375	2	-1	1	0.96359
417	7.1142	5	5	999	7.125	1	-1	1	1.0107
418	7.1142	5	5	999	25.5	2	1	1	1.1635
419	7.1142	5	5	90	25.5	2	1	1	1.1635
420	7.1142	5	5	90	13.25	2	1	1	0.94028
421	7.1142	5	5	0	19.375	1	-1	1	0.99891
422	7.1142	5	5	0	19.375	1	-1	1	0.97539
423	7.1142	5	5	90	19.375	1	1	1	0.96367
424	7.1142	5	5	999	19.375	2	1	1	0.95185
425	7.1142	5	5	0	7.125	2	-1	1	1.2576
426	7.1142	5	5	90	1	1	1	0	0.99885
427	7.1142	5	5	90	19.375	1	-1	1	0.88124
428	7.1142	5	5	999	25.5	1	1	1	0.91656
429	7.1142	5	5	90	19.375	2	1	0	1.1871
430	7.1142	5	5	999	25.5	2	-1	1	0.92833
431	7.1142	5	5	999	19.375	1	1	1	1.1048
432	7.1142	5	5	90	13.25	1	1	1	0.94049
433	7.1142	5	5	999	1	2	-1	0	1.1517
434	7.1142	5	5	90	7.125	1	1	1	0.98713
435	7.1142	5	5	90	13.25	2	-1	1	0.95181
436	7.1142	5	5	90	13.25	2	-1	1	1.0812
437	7.1142	5	5	0	1	2	1	0	1.0811
438	7.1142	5	5	999	7.125	1	1	1	0.94012
439	7.1142	5	5	999	25.5	1	1	1	0.91656
440	7.1142	5	5	0	1	2	1	0	1.3985
441	7.1142	5	5	999	25.5	1	-1	1	0.85778
442	7.1142	5	5	999	13.25	1	-1	1	0.94011
443	7.1142	5	5	90	13.25	1	1	1	0.97533
444	7.1142	5	5	90	13.25	1	-1	1	0.92825
445	7.1142	5	5	999	25.5	1	1	1	0.85768
446	7.1142	5	5	999	13.25	2	1	1	1.2459
447	7.1142	5	5	999	19.375	1	1	1	0.92833
448	7.1142	5	5	90	25.5	2	-1	0	1.0812
449	7.1142	5	5	90	1	2	1	0	0.95188
450	7.1142	5	5	90	13.25	1	-1	1	1.0107
451	7.1142	5	5	999	13.25	2	1	1	1.1048
452	7.1142	5	5	90	7.125	2	1	0	1.4418
453	7.1142	5	5	999	7.125	2	-1	0	1.6488
454	7.1142	5	5	90	7.125	2	-1	1	1.0929
455	7.1142	5	5	0	25.5	1	-1	1	0.95182
456	7.1142	5	5	999	1	2	-1	1	1.0224
457	7.1142	5	5	90	7.125	1	-1	1	1.093
458	7.1142	5	5	999	19.375	2	-1	1	1.0341
459	7.1142	5	5	0	7.125	1	-1	1	0.86949
460	7.1142	5	5	999	13.25	2	-1	1	1.0224
461	7.1142	5	5	0	7.125	2	-1	0	1.0106
462	7.1142	5	5	90	13.25	1	-1	1	1.0341
463	7.1142	5	5	90	1	1	-1	1	1.537
464	7.1142	5	5	90	19.375	1	1	1	0.95182
465	7.1142	5	5	90	13.25	2	-1	1	0.95174
466	7.1142	5	5	999	7.125	2	-1	1	1.3047
467	7.1142	5	5	0	7.125	2	-1	0	1.1636
468	7.1142	5	5	0	13.25	1	1	1	1.396
469	7.1142	5	5	0	1	1	1	0	1.5128
470	7.1142	5	5	90	7.125	2	1	1	1.4042
471	7.1142	5	5	999	1	2	-1	1	1.7387
472	7.1142	5	5	999	7.125	1	1	1	1.0811
473	7.1142	5	5	999	1	1	1	0	1.2223
474	7.1142	5	5	999	7.125	1	-1	1	0.92831
475	7.1142	5	5	90	19.375	2	-1	0	1.1988
476	7.1142	5	5	999	7.125	1	1	1	1.0463
477	7.1142	5	5	999	7.125	2	1	0	1.1636
478	7.1142	5	5	90	13.25	2	1	1	1.3283
479	7.1142	5	5	0	7.125	2	-1	1	1.3718
480	7.1142	5	5	999	13.25	2	1	1	1.1635
481	7.1142	5	5	90	7.125	1	1	1	1.0106
482	7.1142	5	5	0	25.5	1	1	1	1.293
483	7.1142	5	5	999	1	1	1	0	1.5217
484	7.1142	5	5	0	13.25	2	-1	1	1.1635
485	7.1142	5	5	0	19.375	1	-1	1	1.0463
486	7.1142	5	5	90	7.125	1	1	1	1.0812
487	7.1142	5	5	90	19.375	2	-1	1	0.90478
488	7.1142	5	5	999	19.375	2	-1	1	0.9755
489	7.1142	5	5	999	7.125	1	1	1	0.98707
490	7.1142	5	5	90	25.5	1	-1	1	0.95186
491	7.1142	5	5	999	19.375	1	1	1	0.91692
492	7.1142	5	5	90	25.5	1	-1	1	0.96354
493	7.1142	5	5	90	13.25	2	-1	1	2.8541
494	7.1142	5	5	0	7.125	2	-1	1	1.3402
495	7.1142	5	5	999	13.25	1	1	1	1.0107
496	7.1142	5	5	90	1	2	1	0	1.1631
497	7.1142	5	5	999	13.25	1	-1	1	0.91638
498	7.1142	5	5	90	1	2	-1	0	1.1753
499	7.1142	5	5	999	19.375	2	1	1	2.176
500	7.1142	5	5	0	13.25	1	1	1	1.1165
501	7.1142	5	5	999	1	1	-1	1	1.0342
502	7.1142	5	5	999	25.5	2	1	1	1.0107
503	7.1142	5	5	999	19.375	2	1	1	0.95181
504	7.1142	5	5	0	19.375	2	-1	1	1.1282
505	7.1142	5	5	999	19.375	1	-1	1	0.90475
506	7.1142	5	5	0	1	1	-1	0	1.2458
507	7.1142	5	5	999	25.5	2	1	1	1.2811
508	7.1142	5	5	0	1	1	1	0	1.9125
509	7.1142	5	5	0	1	1	-1	0	1.8072
510	7.1142	5	5	90	25.5	2	-1	1	1.2107
511	7.1142	5	5	90	19.375	2	-1	1	1.1047
512	7.1142	5	5	999	25.5	2	-1	1	0.99885
513	7.1142	5	5	0	1	2	1	0	1.3573
514	7.1142	5	5	0	1	1	1	0	1.8291
515	7.1142	5	5	0	13.25	2	-1	1	1.1282
516	7.1142	5	5	0	25.5	2	1	1	1.1401
517	7.1142	5	5	90	13.25	2	1	1	1.1047
518	7.1142	5	5	999	19.375	2	1	1	0.94008
519	7.1142	5	5	0	19.375	2	1	1	0.86952
520	7.1142	5	5	999	1	2	1	1	1.0225
521	7.1142	5	5	90	7.125	1	1	1	0.91654
522	7.1142	5	5	999	1	2	-1	0	1.3043
523	7.1142	5	5	90	19.375	1	1	1	0.92877
524	7.1142	5	5	999	25.5	1	-1	1	0.9989
525	7.1142	5	5	999	25.5	1	1	1	0.84596
526	7.1142	5	5	0	1	2	-1	0	0.79891
527	7.1142	5	5	90	7.125	1	-1	0	0.79895
528	7.1142	5	5	90	19.375	1	1	1	0.97535
529	7.1142	5	5	90	7.125	2	1	1	1.0459
530	7.1142	5	5	0	19.375	2	1	1	0.9283
531	7.1142	5	5	0	19.375	2	-1	1	1.1752
532	7.1142	5	5	90	19.375	1	-1	1	0.90517
533	7.1142	5	5	90	25.5	1	-1	1	0.88122
534	7.1142	5	5	0	19.375	2	1	1	1.2342
535	7.1142	5	5	90	25.5	1	1	1	0.89301
536	7.1142	5	5	0	13.25	1	1	0	1.0224
537	7.1142	5	5	999	1	1	-1	0	1.4652
538	7.1142	5	5	90	19.375	1	-1	1	1.0577
539	7.1142	5	5	90	1	2	1	0	0.97537
540	7.1142	5	5	999	7.125	2	1	1	1.0224
541	7.1142	5	5	90	7.125	2	1	0	0.99892
542	7.1142	5	5	90	13.25	2	1	0	1.0224
543	7.1142	5	5	90	13.25	2	-1	0	1.14
544	7.1142	5	5	90	25.5	2	1	1	1.1282
545	7.1142	5	5	0	19.375	1	-1	1	1.6825
546	7.1142	5	5	0	13.25	1	-1	1	1.0934
547	7.1142	5	5	999	1	1	-1	0	1.1871
548	7.1142	5	5	0	13.25	2	-1	1	1.1517
549	7.1142	5	5	999	1	1	-1	0	1.4966
550	7.1142	5	5	999	25.5	2	-1	1	0.99885
551	7.1142	5	5	0	19.375	2	-1	1	0.84593
552	7.1142	5	5	0	7.125	1	-1	1	0.9989
553	7.1142	5	5	90	25.5	1	-1	1	0.96373
554	7.1142	5	5	90	1	2	1	0	1.2341
555	7.1142	5	5	999	25.5	1	1	1	0.91697
556	7.1142	5	5	90	7.125	2	-1	1	1.0342
557	7.1142	5	5	90	25.5	1	1	1	0.95187
558	7.1142	5	5	90	7.125	2	1	0	1.1753
559	7.1142	5	5	90	13.25	2	1	0	1.0694
560	7.1142	5	5	0	25.5	1	1	1	1.1165
561	7.1142	5	5	0	19.375	1	1	1	0.91646
562	7.1142	5	5	999	25.5	2	1	1	1.3945
563	7.1142	5	5	999	13.25	1	1	1	0.92827
564	7.1142	5	5	0	1	1	-1	0	1.4395
565	7.1142	5	5	90	1	1	-1	1	1.0577
566	7.1142	5	5	999	13.25	2	1	1	1.046
567	7.1142	5	5	0	13.25	2	-1	0	0.89307
568	7.1142	5	5	0	25.5	1	-1	1	1.1518
569	7.1142	5	5	90	7.125	2	1	1	1.0346
570	7.1142	5	5	90	19.375	1	1	1	1.046
571	7.1142	5	5	999	19.375	1	1	1	0.88135
572	7.1142	5	5	0	25.5	2	1	1	1.0224
573	7.1142	5	5	0	7.125	2	1	1	0.92831
574	7.1142	5	5	999	7.125	1	1	1	1.0106
575	7.1142	5	5	90	25.5	1	-1	1	0.97534
576	7.1142	5	5	999	7.125	2	1	0	1.3888
577	7.1142	5	5	999	25.5	2	1	1	0.99888
578	7.1142	5	5	999	7.125	1	1	1	1.2812
579	7.1142	5	5	90	7.125	2	1	1	1.0817
580	7.1142	5	5	999	7.125	2	-1	0	1.1871
581	7.1142	5	5	999	19.375	1	-1	1	1.0224
582	7.1142	5	5	999	7.125	2	1	1	0.98717
583	7.1142	5	5	0	7.125	1	-1	0	0.85772
584	7.1142	5	5	0	1	1	-1	0	0.82254
585	7.1142	5	5	0	7.125	2	-1	0	1.1749
586	7.1142	5	5	999	13.25	2	-1	1	1.164
587	7.1142	5	5	0	13.25	1	1	1	1.011
588	7.1142	5	5	90	1	1	1	0	1.293
589	7.1142	5	5	0	1	1	-1	0	1.3803
590	7.1142	5	5	0	7.125	2	-1	1	0.91701
591	7.1142	5	5	999	1	2	1	0	1.1636
592	7.1142	5	5	0	1	2	-1	0	1.7495
593	7.1142	5	5	0	13.25	2	1	1	1.0342
594	7.1142	5	5	999	13.25	2	-1	0	1.3711
595	7.1142	5	5	90	19.375	2	1	1	1.1754
596	7.1142	5	5	90	13.25	1	-1	1	0.96401
597	7.1142	5	5	0	1	2	-1	0	1.1283
598	7.1142	5	5	90	19.375	2	1	1	1.0934
599	7.1142	5	5	0	13.25	2	1	1	1.0106
600	7.1142	5	5	999	19.375	1	1	1	0.95182
