# Supplementary material for: Temporal Integration of Motion Streaks in Migraine
Source: Vision (Basel). 2018 Jul 13;2(3):27. doi: 10.3390/vision2030027 (PMC6836222; doi:10.3390/vision2030027)
Supplement: Supplementary file 1 [file vision-02-00027-s001.zip › supplementary information/resultsmark2/resultsObs26/allResponsesObs26.txt]

1	7.1142	5	5	999	7.125	1	-1	0	21.75
2	7.1142	5	5	90	13.25	1	-1	0	7.7248
3	7.1142	5	5	999	13.25	1	-1	1	1.33
4	7.1142	5	5	0	1	1	-1	0	2.5135
5	7.1142	5	5	0	7.125	1	1	0	1.8404
6	7.1142	5	5	0	19.375	1	1	1	1.1752
7	7.1142	5	5	999	1	1	-1	0	1.7943
8	7.1142	5	5	0	25.5	1	-1	1	1.0342
9	7.1142	5	5	0	25.5	2	1	1	2.2556
10	7.1142	5	5	90	7.125	1	1	1	2.2139
11	7.1142	5	5	0	1	1	1	0	1.7825
12	7.1142	5	5	90	7.125	2	1	0	1.8791
13	7.1142	5	5	0	25.5	1	-1	1	1.2812
14	7.1142	5	5	0	1	2	-1	0	2.0275
15	7.1142	5	5	0	7.125	2	-1	1	1.6286
16	7.1142	5	5	0	13.25	1	-1	1	1.3618
17	7.1142	5	5	0	25.5	2	-1	1	1.1522
18	7.1142	5	5	0	7.125	2	-1	0	1.4645
19	7.1142	5	5	0	13.25	2	-1	1	1.1517
20	7.1142	5	5	0	7.125	1	-1	0	1.9578
21	7.1142	5	5	999	7.125	1	-1	1	1.2224
22	7.1142	5	5	0	19.375	2	1	1	1.3397
23	7.1142	5	5	0	7.125	1	1	1	1.2229
24	7.1142	5	5	999	13.25	1	1	1	1.2581
25	7.1142	5	5	0	25.5	2	-1	1	0.98758
26	7.1142	5	5	999	25.5	2	-1	1	1.1165
27	7.1142	5	5	90	25.5	1	1	1	1.0812
28	7.1142	5	5	999	1	1	-1	0	1.6053
29	7.1142	5	5	0	1	2	-1	0	1.6067
30	7.1142	5	5	90	1	2	-1	0	1.9192
31	7.1142	5	5	999	25.5	1	-1	1	1.2459
32	7.1142	5	5	999	19.375	1	1	1	1.0224
33	7.1142	5	5	0	1	2	-1	1	1.6707
34	7.1142	5	5	90	1	2	1	1	2.1767
35	7.1142	5	5	90	1	2	-1	0	1.7928
36	7.1142	5	5	90	25.5	1	1	1	1.1047
37	7.1142	5	5	999	19.375	1	1	1	0.99899
38	7.1142	5	5	90	7.125	1	1	1	1.0812
39	7.1142	5	5	90	13.25	1	-1	1	1.0342
40	7.1142	5	5	0	7.125	2	-1	1	1.0107
41	7.1142	5	5	90	25.5	2	-1	1	1.0929
42	7.1142	5	5	90	13.25	1	-1	1	1.5361
43	7.1142	5	5	999	25.5	1	-1	1	1.0107
44	7.1142	5	5	0	1	1	1	1	2.0136
45	7.1142	5	5	0	7.125	1	1	1	1.3385
46	7.1142	5	5	90	1	1	1	0	1.7861
47	7.1142	5	5	0	19.375	1	1	0	1.4144
48	7.1142	5	5	90	19.375	1	1	1	1.0463
49	7.1142	5	5	90	13.25	2	1	1	1.2459
50	7.1142	5	5	90	25.5	1	1	1	0.97577
51	7.1142	5	5	0	25.5	2	1	1	1.1165
52	7.1142	5	5	0	25.5	1	1	1	1.0105
53	7.1142	5	5	90	13.25	1	1	1	1.0224
54	7.1142	5	5	90	1	2	1	1	1.3909
55	7.1142	5	5	0	13.25	2	-1	1	1.3165
56	7.1142	5	5	90	7.125	1	-1	1	1.2106
57	7.1142	5	5	0	7.125	1	-1	0	1.6752
58	7.1142	5	5	90	1	1	-1	0	1.3652
59	7.1142	5	5	999	13.25	1	1	1	1.046
60	7.1142	5	5	0	19.375	2	1	1	1.1871
61	7.1142	5	5	0	1	2	-1	1	1.7636
62	7.1142	5	5	999	13.25	1	-1	1	1.0695
63	7.1142	5	5	90	1	1	1	0	1.358
64	7.1142	5	5	0	13.25	1	-1	1	1.1635
65	7.1142	5	5	999	25.5	1	-1	1	1.0107
66	7.1142	5	5	0	13.25	2	1	1	0.99888
67	7.1142	5	5	90	7.125	1	1	1	0.9989
68	7.1142	5	5	999	7.125	1	-1	1	1.0695
69	7.1142	5	5	999	19.375	2	-1	1	0.90472
70	7.1142	5	5	0	25.5	1	-1	1	1.0342
71	7.1142	5	5	999	19.375	2	1	1	0.88126
72	7.1142	5	5	90	25.5	1	1	1	0.88132
73	7.1142	5	5	90	13.25	1	-1	1	0.98711
74	7.1142	5	5	90	19.375	2	1	1	1.3165
75	7.1142	5	5	90	1	1	-1	0	1.234
76	7.1142	5	5	0	1	1	1	0	1.0934
77	7.1142	5	5	90	19.375	2	-1	0	1.0581
78	7.1142	5	5	90	25.5	2	-1	1	1.0459
79	7.1142	5	5	0	13.25	1	1	1	1.0459
80	7.1142	5	5	90	1	2	1	0	1.4496
81	7.1142	5	5	0	7.125	2	-1	0	1.491
82	7.1142	5	5	999	1	2	-1	0	2.0983
83	7.1142	5	5	90	19.375	1	1	1	1.0812
84	7.1142	5	5	999	19.375	1	-1	1	0.94013
85	7.1142	5	5	999	25.5	2	1	1	0.98718
86	7.1142	5	5	0	25.5	1	-1	1	0.97542
87	7.1142	5	5	0	1	1	-1	0	1.2694
88	7.1142	5	5	90	1	1	-1	1	1.3523
89	7.1142	5	5	90	13.25	1	1	1	1.0226
90	7.1142	5	5	0	1	2	1	0	1.3282
91	7.1142	5	5	999	7.125	2	-1	0	1.2106
92	7.1142	5	5	999	7.125	1	1	1	1.0111
93	7.1142	5	5	0	19.375	1	-1	1	0.99895
94	7.1142	5	5	0	19.375	1	-1	1	0.94019
95	7.1142	5	5	999	19.375	1	1	1	0.97531
96	7.1142	5	5	0	13.25	2	1	0	0.96355
97	7.1142	5	5	90	1	2	-1	1	1.1636
98	7.1142	5	5	0	25.5	1	1	0	0.99893
99	7.1142	5	5	0	7.125	1	-1	1	0.90483
100	7.1142	5	5	999	25.5	2	-1	1	0.98709
101	7.1142	5	5	90	25.5	1	-1	1	0.90475
102	7.1142	5	5	999	25.5	2	-1	1	1.0577
103	7.1142	5	5	0	1	2	1	0	0.95186
104	7.1142	5	5	90	13.25	2	-1	1	1.0695
105	7.1142	5	5	90	13.25	2	1	0	0.62249
106	7.1142	5	5	0	1	1	1	0	1.1166
107	7.1142	5	5	0	1	2	-1	1	0.90513
108	7.1142	5	5	0	1	2	-1	0	4.733
109	7.1142	5	5	0	19.375	2	1	0	0.84596
110	7.1142	5	5	90	19.375	1	-1	0	0.82251
111	7.1142	5	5	0	1	1	-1	1	1.1517
112	7.1142	5	5	999	19.375	1	1	1	0.95185
113	7.1142	5	5	90	13.25	1	1	1	1.0577
114	7.1142	5	5	90	25.5	1	1	1	0.97538
115	7.1142	5	5	0	1	2	1	0	1.3856
116	7.1142	5	5	0	7.125	1	1	0	1.7181
117	7.1142	5	5	999	19.375	2	-1	1	1.0699
118	7.1142	5	5	999	13.25	2	-1	1	0.99887
119	7.1142	5	5	90	7.125	2	1	1	1.4489
120	7.1142	5	5	999	25.5	2	1	1	1.1987
121	7.1142	5	5	90	19.375	2	-1	0	1.3051
122	7.1142	5	5	90	1	1	1	0	1.2812
123	7.1142	5	5	999	19.375	2	1	1	1.1752
124	7.1142	5	5	999	19.375	1	-1	1	1.1046
125	7.1142	5	5	0	1	2	1	0	1.786
126	7.1142	5	5	0	19.375	2	-1	1	1.2694
127	7.1142	5	5	90	19.375	2	1	0	1.2224
128	7.1142	5	5	90	1	2	1	0	1.7975
129	7.1142	5	5	90	25.5	2	-1	1	1.1282
130	7.1142	5	5	999	25.5	1	-1	1	1.0817
131	7.1142	5	5	90	7.125	2	-1	0	1.4002
132	7.1142	5	5	90	13.25	2	1	1	1.6689
133	7.1142	5	5	90	7.125	2	1	0	1.3508
134	7.1142	5	5	90	13.25	2	-1	1	1.1989
135	7.1142	5	5	999	13.25	1	1	1	0.96358
136	7.1142	5	5	90	19.375	1	-1	1	1.0342
137	7.1142	5	5	999	7.125	2	1	1	1.2577
138	7.1142	5	5	999	13.25	2	-1	1	1.0817
139	7.1142	5	5	0	19.375	2	1	1	1.0342
140	7.1142	5	5	0	13.25	1	-1	0	1.1753
141	7.1142	5	5	90	25.5	2	-1	1	1.2223
142	7.1142	5	5	999	1	1	-1	0	1.0224
143	7.1142	5	5	999	1	2	-1	0	0.94
144	7.1142	5	5	999	25.5	1	1	1	1.0695
145	7.1142	5	5	999	13.25	1	1	1	0.98711
146	7.1142	5	5	0	7.125	1	-1	1	1.0813
147	7.1142	5	5	0	19.375	1	-1	1	0.99892
148	7.1142	5	5	999	13.25	1	1	1	0.97531
149	7.1142	5	5	90	25.5	1	1	1	1.0224
150	7.1142	5	5	999	25.5	1	1	1	1.1749
151	7.1142	5	5	90	13.25	1	-1	1	1.07
152	7.1142	5	5	90	25.5	1	1	1	1.1988
153	7.1142	5	5	0	19.375	2	-1	1	1.0816
154	7.1142	5	5	999	13.25	2	-1	1	1.1401
155	7.1142	5	5	90	13.25	1	1	1	0.98713
156	7.1142	5	5	0	7.125	1	1	1	1.5141
157	7.1142	5	5	999	7.125	2	-1	0	1.6699
158	7.1142	5	5	999	1	2	-1	1	1.5047
159	7.1142	5	5	90	7.125	2	-1	1	1.8798
160	7.1142	5	5	0	13.25	1	-1	1	1.2223
161	7.1142	5	5	999	1	1	1	0	1.3514
162	7.1142	5	5	0	13.25	1	-1	1	1.2222
163	7.1142	5	5	90	25.5	1	-1	1	0.97577
164	7.1142	5	5	0	25.5	1	1	1	1.1165
165	7.1142	5	5	999	7.125	1	-1	1	1.0929
166	7.1142	5	5	90	7.125	1	-1	1	1.0695
167	7.1142	5	5	0	13.25	1	1	1	1.0224
168	7.1142	5	5	90	7.125	1	1	1	1.0812
169	7.1142	5	5	90	7.125	1	-1	1	1.0578
170	7.1142	5	5	90	19.375	1	-1	1	1.0577
171	7.1142	5	5	0	13.25	2	-1	0	1.3974
172	7.1142	5	5	0	19.375	2	1	1	1.1636
173	7.1142	5	5	999	25.5	1	1	1	1.1518
174	7.1142	5	5	999	7.125	1	1	1	0.98714
175	7.1142	5	5	90	13.25	2	1	1	1.1047
176	7.1142	5	5	0	13.25	2	1	1	1.1047
177	7.1142	5	5	0	1	2	1	1	1.4617
178	7.1142	5	5	90	1	1	1	0	1.1636
179	7.1142	5	5	90	7.125	1	1	0	1.1048
180	7.1142	5	5	999	7.125	2	1	1	1.3433
181	7.1142	5	5	90	19.375	1	1	1	1.0224
182	7.1142	5	5	0	19.375	1	1	1	0.97533
183	7.1142	5	5	999	1	1	1	0	1.9286
184	7.1142	5	5	0	19.375	1	1	1	1.0812
185	7.1142	5	5	90	1	1	-1	1	1.4026
186	7.1142	5	5	0	25.5	2	1	1	1.14
187	7.1142	5	5	999	19.375	1	1	1	1.1166
188	7.1142	5	5	999	25.5	2	1	1	1.2694
189	7.1142	5	5	90	25.5	2	-1	1	1.1635
190	7.1142	5	5	0	19.375	1	1	1	1.14
191	7.1142	5	5	90	13.25	1	1	1	1.1635
192	7.1142	5	5	90	13.25	2	-1	0	1.2812
193	7.1142	5	5	0	7.125	2	-1	1	1.1753
194	7.1142	5	5	0	19.375	1	-1	1	1.0341
195	7.1142	5	5	999	1	1	-1	1	1.2811
196	7.1142	5	5	90	1	1	-1	0	1.1634
197	7.1142	5	5	999	1	1	1	1	1.1165
198	7.1142	5	5	0	13.25	1	1	1	1.211
199	7.1142	5	5	999	25.5	2	-1	1	1.0812
200	7.1142	5	5	999	19.375	1	1	1	0.99886
201	7.1142	5	5	0	25.5	2	-1	1	1.0225
202	7.1142	5	5	999	13.25	1	1	1	1.0812
203	7.1142	5	5	0	19.375	2	1	1	1.4426
204	7.1142	5	5	999	13.25	1	-1	1	2.2854
205	7.1142	5	5	999	25.5	1	1	1	1.0106
206	7.1142	5	5	90	7.125	1	1	1	1.0577
207	7.1142	5	5	999	1	1	1	1	1.7533
208	7.1142	5	5	999	7.125	1	1	0	2.1504
209	7.1142	5	5	90	25.5	1	-1	1	1.0812
210	7.1142	5	5	0	13.25	1	-1	1	1.2459
211	7.1142	5	5	0	7.125	1	-1	1	1.0811
212	7.1142	5	5	999	7.125	2	1	1	1.2341
213	7.1142	5	5	999	25.5	1	-1	1	1.14
214	7.1142	5	5	999	19.375	2	1	1	1.1518
215	7.1142	5	5	999	7.125	2	-1	1	1.0341
216	7.1142	5	5	0	25.5	2	-1	1	1.2812
217	7.1142	5	5	0	1	2	-1	1	2.1952
218	7.1142	5	5	999	1	2	1	0	1.3856
219	7.1142	5	5	0	25.5	1	1	1	1.1752
220	7.1142	5	5	0	25.5	2	1	1	1.2463
221	7.1142	5	5	90	7.125	1	-1	1	1.5713
222	7.1142	5	5	999	19.375	1	1	1	1.0341
223	7.1142	5	5	999	13.25	2	-1	1	0.95189
224	7.1142	5	5	999	7.125	1	-1	1	0.97527
225	7.1142	5	5	0	25.5	2	1	1	1.1636
226	7.1142	5	5	90	7.125	2	1	1	1.2929
227	7.1142	5	5	999	19.375	1	-1	1	1.14
228	7.1142	5	5	90	1	1	-1	1	1.2224
229	7.1142	5	5	90	25.5	2	1	1	1.0106
230	7.1142	5	5	90	7.125	1	-1	0	1.0812
231	7.1142	5	5	999	1	1	1	0	1.293
232	7.1142	5	5	999	1	1	1	0	1.448
233	7.1142	5	5	90	1	2	1	0	1.3041
234	7.1142	5	5	999	13.25	2	1	1	1.1048
235	7.1142	5	5	0	7.125	2	1	1	1.0458
236	7.1142	5	5	0	7.125	2	1	1	1.3579
237	7.1142	5	5	90	25.5	2	1	0	1.2577
238	7.1142	5	5	0	25.5	1	-1	1	1.0576
239	7.1142	5	5	0	7.125	1	1	1	1.1401
240	7.1142	5	5	90	7.125	1	1	1	1.0458
241	7.1142	5	5	999	25.5	2	1	1	1.1047
242	7.1142	5	5	90	19.375	1	1	1	0.94014
243	7.1142	5	5	0	7.125	1	1	1	0.98712
244	7.1142	5	5	0	25.5	2	-1	1	1.437
245	7.1142	5	5	0	25.5	2	-1	1	1.0695
246	7.1142	5	5	90	13.25	1	1	1	1.0341
247	7.1142	5	5	90	19.375	2	-1	1	1.1282
248	7.1142	5	5	90	1	1	1	0	1.1875
249	7.1142	5	5	999	13.25	1	1	1	0.96403
250	7.1142	5	5	0	13.25	1	1	0	1.2812
251	7.1142	5	5	0	7.125	2	-1	1	1.0694
252	7.1142	5	5	0	13.25	2	-1	1	1.2458
253	7.1142	5	5	0	1	2	1	0	1.2812
254	7.1142	5	5	90	25.5	2	1	1	1.3165
255	7.1142	5	5	90	13.25	1	1	1	1.0694
256	7.1142	5	5	999	19.375	2	1	1	1.1283
257	7.1142	5	5	90	13.25	1	-1	1	1.334
258	7.1142	5	5	999	7.125	2	1	1	1.1283
259	7.1142	5	5	999	7.125	1	-1	1	3.5983
260	7.1142	5	5	999	7.125	2	1	1	2.2641
261	7.1142	5	5	0	7.125	2	1	0	1.0694
262	7.1142	5	5	90	25.5	2	1	1	1.0695
263	7.1142	5	5	0	25.5	1	-1	1	1.1518
264	7.1142	5	5	0	1	1	1	0	1.0576
265	7.1142	5	5	0	13.25	1	-1	1	1.7361
266	7.1142	5	5	999	7.125	1	1	1	0.99889
267	7.1142	5	5	0	1	1	1	0	1.187
268	7.1142	5	5	999	1	1	1	1	1.0695
269	7.1142	5	5	90	13.25	2	-1	0	1.3165
270	7.1142	5	5	90	25.5	1	-1	1	0.95224
271	7.1142	5	5	0	1	1	-1	1	1.2106
272	7.1142	5	5	0	13.25	2	-1	1	1.164
273	7.1142	5	5	90	25.5	1	-1	1	1.0229
274	7.1142	5	5	0	7.125	1	-1	0	1.293
275	7.1142	5	5	999	7.125	1	1	1	1.0577
276	7.1142	5	5	999	1	2	1	0	1.8993
277	7.1142	5	5	999	13.25	2	1	1	4.2713
278	7.1142	5	5	0	25.5	1	-1	0	2.2503
279	7.1142	5	5	0	1	1	-1	1	1.1632
280	7.1142	5	5	999	19.375	1	-1	1	0.96402
281	7.1142	5	5	0	19.375	1	1	1	0.91659
282	7.1142	5	5	0	1	1	-1	0	1.6158
283	7.1142	5	5	90	7.125	2	1	0	1.4205
284	7.1142	5	5	90	1	2	1	0	0.96403
285	7.1142	5	5	0	13.25	2	1	1	1.1753
286	7.1142	5	5	999	25.5	1	-1	1	1.2581
287	7.1142	5	5	0	1	2	-1	1	1.2346
288	7.1142	5	5	0	13.25	1	-1	0	1.0346
289	7.1142	5	5	0	13.25	1	1	1	1.093
290	7.1142	5	5	999	7.125	2	1	1	1.3878
291	7.1142	5	5	90	19.375	2	-1	0	1.1282
292	7.1142	5	5	90	19.375	2	1	1	0.89302
293	7.1142	5	5	999	1	1	1	0	0.92825
294	7.1142	5	5	0	7.125	2	-1	0	0.92828
295	7.1142	5	5	999	13.25	1	-1	1	0.99897
296	7.1142	5	5	999	7.125	2	1	0	2.2636
297	7.1142	5	5	999	19.375	2	1	0	2.0232
298	7.1142	5	5	999	1	2	1	0	1.6294
299	7.1142	5	5	999	7.125	2	-1	0	1.6281
300	7.1142	5	5	90	25.5	2	1	1	1.4292
301	7.1142	5	5	0	1	2	1	1	1.6944
302	7.1142	5	5	0	19.375	2	-1	1	1.1405
303	7.1142	5	5	90	19.375	1	1	1	1.0107
304	7.1142	5	5	90	19.375	1	-1	1	1.14
305	7.1142	5	5	0	25.5	2	1	1	1.0699
306	7.1142	5	5	0	19.375	1	-1	1	1.0107
307	7.1142	5	5	999	1	1	1	0	1.4237
308	7.1142	5	5	90	7.125	1	1	1	1.1753
309	7.1142	5	5	90	19.375	1	-1	1	1.034
310	7.1142	5	5	0	13.25	2	-1	1	1.5507
311	7.1142	5	5	0	1	1	1	0	1.3544
312	7.1142	5	5	90	13.25	2	1	0	0.95222
313	7.1142	5	5	999	13.25	2	-1	0	1.1518
314	7.1142	5	5	999	19.375	1	-1	1	1.14
315	7.1142	5	5	0	1	2	-1	0	4.3782
316	7.1142	5	5	999	7.125	2	1	1	3.5365
317	7.1142	5	5	90	13.25	2	-1	0	1.1518
318	7.1142	5	5	999	1	2	-1	0	1.3165
319	7.1142	5	5	0	19.375	2	-1	0	1.4724
320	7.1142	5	5	90	19.375	2	-1	0	1.2106
321	7.1142	5	5	999	19.375	2	-1	1	1.316
322	7.1142	5	5	90	19.375	1	1	1	0.91696
323	7.1142	5	5	90	1	2	1	0	1.4069
324	7.1142	5	5	90	1	1	-1	0	1.211
325	7.1142	5	5	999	13.25	1	-1	1	1.1166
326	7.1142	5	5	0	7.125	2	1	0	1.2229
327	7.1142	5	5	90	19.375	2	-1	1	0.97573
328	7.1142	5	5	90	1	2	1	0	1.1636
329	7.1142	5	5	90	25.5	1	1	1	1.0342
330	7.1142	5	5	90	1	1	1	0	1.3166
331	7.1142	5	5	0	25.5	1	1	1	1.1636
332	7.1142	5	5	0	1	1	-1	1	1.2341
333	7.1142	5	5	999	19.375	2	-1	1	1.0813
334	7.1142	5	5	0	19.375	2	1	1	1.2812
335	7.1142	5	5	999	7.125	2	-1	1	1.1636
336	7.1142	5	5	0	25.5	2	-1	1	0.97537
337	7.1142	5	5	0	19.375	1	-1	0	1.1518
338	7.1142	5	5	90	7.125	2	-1	1	1.281
339	7.1142	5	5	90	25.5	2	-1	1	1.0929
340	7.1142	5	5	90	25.5	2	1	1	1.4046
341	7.1142	5	5	0	25.5	2	-1	1	1.4803
342	7.1142	5	5	0	1	1	-1	0	1.3165
343	7.1142	5	5	0	13.25	2	-1	1	1.2106
344	7.1142	5	5	0	13.25	1	-1	1	1.2224
345	7.1142	5	5	999	13.25	2	-1	1	1.0812
346	7.1142	5	5	0	1	1	-1	0	1.0342
347	7.1142	5	5	0	1	1	-1	0	1.428
348	7.1142	5	5	0	7.125	2	1	1	1.1753
349	7.1142	5	5	90	19.375	1	1	1	1.1283
350	7.1142	5	5	90	13.25	1	-1	1	1.14
351	7.1142	5	5	999	19.375	2	-1	1	1.1283
352	7.1142	5	5	90	1	2	1	0	1.385
353	7.1142	5	5	90	1	2	1	1	1.7972
354	7.1142	5	5	90	13.25	1	-1	1	1.0695
355	7.1142	5	5	999	13.25	2	1	1	1.1872
356	7.1142	5	5	90	7.125	2	-1	0	1.3047
357	7.1142	5	5	999	13.25	2	1	1	4.4089
358	7.1142	5	5	90	19.375	1	1	1	1.0577
359	7.1142	5	5	999	19.375	2	1	1	1.1165
360	7.1142	5	5	0	19.375	1	1	0	0.74011
361	7.1142	5	5	0	7.125	1	-1	1	1.3835
362	7.1142	5	5	90	19.375	1	-1	1	1.0934
363	7.1142	5	5	90	25.5	1	-1	1	1.0933
364	7.1142	5	5	90	1	2	1	0	1.0699
365	7.1142	5	5	0	19.375	1	-1	1	1.14
366	7.1142	5	5	90	7.125	1	-1	1	1.1516
367	7.1142	5	5	90	1	2	-1	0	1.2341
368	7.1142	5	5	999	25.5	2	1	1	1.1519
369	7.1142	5	5	90	25.5	2	-1	1	1.7821
370	7.1142	5	5	999	7.125	2	1	1	1.2224
371	7.1142	5	5	999	1	2	1	0	1.6375
372	7.1142	5	5	90	19.375	2	-1	1	1.1047
373	7.1142	5	5	0	19.375	2	1	1	1.1988
374	7.1142	5	5	90	19.375	1	1	1	1.0459
375	7.1142	5	5	999	1	1	1	1	1.5575
376	7.1142	5	5	90	25.5	1	-1	1	0.97539
377	7.1142	5	5	90	1	1	-1	0	1.1753
378	7.1142	5	5	90	13.25	2	-1	0	1.4252
379	7.1142	5	5	90	1	2	-1	1	0.92882
380	7.1142	5	5	999	19.375	1	1	1	1.0578
381	7.1142	5	5	999	25.5	1	1	1	0.98713
382	7.1142	5	5	0	13.25	1	1	1	1.1165
383	7.1142	5	5	999	25.5	2	1	1	1.2812
384	7.1142	5	5	999	13.25	2	-1	1	1.0107
385	7.1142	5	5	999	13.25	1	1	1	1.14
386	7.1142	5	5	0	25.5	2	1	1	1.1875
387	7.1142	5	5	90	25.5	2	-1	1	1.1169
388	7.1142	5	5	0	25.5	2	1	1	0.95184
389	7.1142	5	5	999	13.25	2	-1	1	0.9754
390	7.1142	5	5	999	13.25	1	1	1	1.0342
391	7.1142	5	5	999	19.375	1	-1	1	0.97543
392	7.1142	5	5	0	19.375	1	-1	0	1.1165
393	7.1142	5	5	0	7.125	2	-1	1	1.3479
394	7.1142	5	5	90	19.375	2	1	1	1.0224
395	7.1142	5	5	90	25.5	1	-1	1	0.98718
396	7.1142	5	5	999	1	2	1	1	1.3047
397	7.1142	5	5	90	13.25	1	-1	1	0.99935
398	7.1142	5	5	999	7.125	1	1	1	1.0813
399	7.1142	5	5	999	19.375	1	1	1	1.0695
400	7.1142	5	5	999	19.375	2	1	1	1.1044
401	7.1142	5	5	0	19.375	2	1	1	1.0464
402	7.1142	5	5	0	13.25	2	-1	0	1.3047
403	7.1142	5	5	999	19.375	2	-1	1	0.96366
404	7.1142	5	5	999	19.375	2	-1	1	0.97531
405	7.1142	5	5	0	13.25	2	1	1	1.0459
406	7.1142	5	5	0	13.25	2	1	1	1.0458
407	7.1142	5	5	90	1	2	1	0	0.98715
408	7.1142	5	5	0	25.5	1	-1	0	0.99893
409	7.1142	5	5	0	13.25	2	1	1	0.92837
410	7.1142	5	5	0	25.5	2	1	1	0.85778
411	7.1142	5	5	0	1	1	-1	0	1.0459
412	7.1142	5	5	90	7.125	2	-1	0	1.2105
413	7.1142	5	5	90	19.375	1	-1	1	1.0111
414	7.1142	5	5	0	13.25	1	-1	1	1.1988
415	7.1142	5	5	999	25.5	1	-1	1	1.0459
416	7.1142	5	5	0	1	2	-1	1	1.4361
417	7.1142	5	5	999	25.5	1	1	1	1.0459
418	7.1142	5	5	0	19.375	1	-1	1	0.98718
419	7.1142	5	5	999	1	1	1	1	1.4128
420	7.1142	5	5	90	19.375	2	-1	1	1.0816
421	7.1142	5	5	0	13.25	1	1	1	1.0342
422	7.1142	5	5	999	7.125	2	1	1	1.093
423	7.1142	5	5	0	25.5	1	-1	1	1.0459
424	7.1142	5	5	999	19.375	2	-1	1	0.89297
425	7.1142	5	5	90	7.125	2	-1	0	0.82246
426	7.1142	5	5	999	1	2	1	1	1.0459
427	7.1142	5	5	90	7.125	1	-1	1	1.046
428	7.1142	5	5	90	13.25	1	1	1	1.2342
429	7.1142	5	5	0	7.125	2	-1	0	1.5707
430	7.1142	5	5	0	25.5	1	-1	1	1.14
431	7.1142	5	5	999	13.25	1	-1	1	0.9871
432	7.1142	5	5	0	7.125	1	1	0	0.88126
433	7.1142	5	5	90	7.125	2	1	0	1.393
434	7.1142	5	5	90	13.25	1	-1	1	1.0457
435	7.1142	5	5	999	25.5	2	1	1	1.1635
436	7.1142	5	5	90	13.25	2	1	0	1.1992
437	7.1142	5	5	0	25.5	2	-1	1	1.0692
438	7.1142	5	5	0	19.375	1	1	1	1.0577
439	7.1142	5	5	999	13.25	2	-1	1	1.1047
440	7.1142	5	5	0	1	1	-1	0	1.2107
441	7.1142	5	5	0	7.125	2	-1	0	1.246
442	7.1142	5	5	90	7.125	2	1	0	1.2223
443	7.1142	5	5	0	13.25	2	1	0	0.99884
444	7.1142	5	5	90	13.25	2	-1	1	0.94007
445	7.1142	5	5	0	7.125	2	-1	1	1.0812
446	7.1142	5	5	999	7.125	1	1	1	1.187
447	7.1142	5	5	999	1	2	-1	1	1.2576
448	7.1142	5	5	999	13.25	2	1	1	1.0459
449	7.1142	5	5	999	19.375	2	1	1	1.1165
450	7.1142	5	5	0	25.5	1	1	1	0.96364
451	7.1142	5	5	999	1	2	1	1	2.3769
452	7.1142	5	5	999	25.5	2	-1	1	1.1636
453	7.1142	5	5	0	7.125	1	-1	1	1.4456
454	7.1142	5	5	999	25.5	2	1	1	0.90466
455	7.1142	5	5	999	25.5	2	-1	1	1.1048
456	7.1142	5	5	999	1	2	1	0	1.8206
457	7.1142	5	5	0	19.375	2	1	1	1.0224
458	7.1142	5	5	999	7.125	1	1	1	1.4206
459	7.1142	5	5	999	13.25	2	-1	1	1.0696
460	7.1142	5	5	999	1	2	1	0	1.3415
461	7.1142	5	5	999	25.5	1	-1	1	1.4543
462	7.1142	5	5	90	25.5	1	1	1	0.91649
463	7.1142	5	5	0	19.375	1	-1	1	1.0577
464	7.1142	5	5	90	7.125	2	-1	1	1.5129
465	7.1142	5	5	90	19.375	1	1	1	1.2929
466	7.1142	5	5	999	13.25	1	1	1	0.99883
467	7.1142	5	5	999	7.125	1	-1	1	1.1753
468	7.1142	5	5	90	25.5	1	1	1	0.9754
469	7.1142	5	5	90	25.5	1	1	1	1.0106
470	7.1142	5	5	999	13.25	2	1	1	1.1518
471	7.1142	5	5	90	25.5	2	1	1	1.14
472	7.1142	5	5	999	1	1	-1	0	1.2694
473	7.1142	5	5	90	13.25	1	-1	1	1.2341
474	7.1142	5	5	0	19.375	2	-1	1	1.0577
475	7.1142	5	5	999	25.5	2	-1	1	0.9283
476	7.1142	5	5	90	25.5	1	-1	0	1.0578
477	7.1142	5	5	90	19.375	2	1	0	1.1635
478	7.1142	5	5	999	19.375	2	1	1	1.2224
479	7.1142	5	5	0	13.25	1	1	1	1.164
480	7.1142	5	5	90	25.5	2	-1	1	0.96405
481	7.1142	5	5	999	13.25	2	-1	1	1.1048
482	7.1142	5	5	999	25.5	2	-1	1	0.89311
483	7.1142	5	5	90	1	2	1	0	1.1988
484	7.1142	5	5	0	13.25	2	1	1	1.1405
485	7.1142	5	5	90	1	1	-1	1	1.1517
486	7.1142	5	5	90	13.25	2	1	0	1.6046
487	7.1142	5	5	0	13.25	2	-1	1	1.0581
488	7.1142	5	5	90	13.25	2	-1	1	1.1519
489	7.1142	5	5	0	7.125	1	1	0	1.0341
490	7.1142	5	5	0	25.5	1	-1	1	0.96361
491	7.1142	5	5	90	25.5	2	1	1	1.0812
492	7.1142	5	5	999	7.125	1	1	1	0.96366
493	7.1142	5	5	0	13.25	1	1	1	1.1635
494	7.1142	5	5	90	13.25	2	1	1	1.2572
495	7.1142	5	5	999	13.25	1	1	1	1.0229
496	7.1142	5	5	0	7.125	2	1	1	1.14
497	7.1142	5	5	0	19.375	2	-1	1	1.0699
498	7.1142	5	5	0	7.125	1	-1	0	1.3488
499	7.1142	5	5	0	1	1	1	0	1.1281
500	7.1142	5	5	999	1	2	-1	0	1.2228
501	7.1142	5	5	90	7.125	1	-1	0	1.1169
502	7.1142	5	5	999	25.5	1	-1	1	1.1283
503	7.1142	5	5	999	25.5	1	1	1	1.1048
504	7.1142	5	5	999	19.375	2	-1	1	1.1165
505	7.1142	5	5	999	25.5	1	1	1	1.14
506	7.1142	5	5	999	19.375	2	1	1	1.1993
507	7.1142	5	5	90	7.125	2	-1	0	1.14
508	7.1142	5	5	90	13.25	2	-1	1	1.0695
509	7.1142	5	5	999	25.5	2	-1	1	1.0576
510	7.1142	5	5	90	1	1	1	0	1.0695
511	7.1142	5	5	0	19.375	2	1	1	1.3611
512	7.1142	5	5	0	1	2	1	1	1.3771
513	7.1142	5	5	90	19.375	1	1	1	1.1636
514	7.1142	5	5	999	7.125	2	-1	0	1.7897
515	7.1142	5	5	90	1	2	1	1	1.1283
516	7.1142	5	5	90	7.125	2	-1	1	1.1522
517	7.1142	5	5	999	7.125	2	-1	0	1.0695
518	7.1142	5	5	999	25.5	1	1	1	1.0459
519	7.1142	5	5	90	19.375	2	1	1	1.2223
520	7.1142	5	5	90	19.375	2	1	1	1.1282
521	7.1142	5	5	999	13.25	1	1	1	0.96356
522	7.1142	5	5	999	13.25	2	1	1	1.0107
523	7.1142	5	5	999	19.375	1	1	1	0.97538
524	7.1142	5	5	0	25.5	2	1	1	1.046
525	7.1142	5	5	90	13.25	2	-1	1	1.5715
526	7.1142	5	5	90	19.375	1	1	1	0.91652
527	7.1142	5	5	999	1	1	-1	0	1.3165
528	7.1142	5	5	999	7.125	1	1	1	0.97531
529	7.1142	5	5	90	25.5	2	-1	0	1.2577
530	7.1142	5	5	0	25.5	2	-1	1	1.0225
531	7.1142	5	5	90	13.25	2	1	1	1.1989
532	7.1142	5	5	90	1	1	-1	0	0.74016
533	7.1142	5	5	0	7.125	1	1	1	1.093
534	7.1142	5	5	0	1	2	-1	0	1.1283
535	7.1142	5	5	999	1	2	1	0	1.4416
536	7.1142	5	5	90	7.125	1	-1	0	1.1051
537	7.1142	5	5	999	1	2	1	0	1.3051
538	7.1142	5	5	0	19.375	2	1	1	1.1635
539	7.1142	5	5	0	19.375	1	1	1	1.0111
540	7.1142	5	5	999	13.25	2	-1	1	1.1047
541	7.1142	5	5	90	7.125	1	-1	1	1.0695
542	7.1142	5	5	90	7.125	2	1	1	1.4767
543	7.1142	5	5	999	7.125	1	-1	1	1.1047
544	7.1142	5	5	90	13.25	2	-1	0	1.14
545	7.1142	5	5	0	13.25	2	1	1	0.97539
546	7.1142	5	5	90	19.375	2	1	1	1.0224
547	7.1142	5	5	90	19.375	2	-1	0	1.1636
548	7.1142	5	5	90	25.5	2	-1	1	1.3826
549	7.1142	5	5	999	19.375	1	-1	1	0.94006
550	7.1142	5	5	999	1	1	1	0	1.5519
551	7.1142	5	5	999	25.5	1	1	1	0.89304
552	7.1142	5	5	999	1	2	-1	1	1.293
553	7.1142	5	5	90	25.5	2	-1	1	1.2341
554	7.1142	5	5	0	7.125	2	-1	0	1.2342
555	7.1142	5	5	999	1	1	-1	1	1.14
556	7.1142	5	5	90	19.375	2	1	0	1.4178
557	7.1142	5	5	999	13.25	2	-1	1	0.97534
558	7.1142	5	5	90	1	1	1	1	1.2812
559	7.1142	5	5	999	13.25	1	-1	1	0.98709
560	7.1142	5	5	90	13.25	1	1	1	1.0459
561	7.1142	5	5	0	7.125	1	1	1	1.0695
562	7.1142	5	5	90	1	1	1	0	1.0576
563	7.1142	5	5	90	7.125	1	-1	1	0.98717
564	7.1142	5	5	90	7.125	2	-1	0	1.1635
565	7.1142	5	5	999	25.5	2	-1	1	1.0342
566	7.1142	5	5	90	1	1	1	1	1.6515
567	7.1142	5	5	999	19.375	1	-1	1	1.0106
568	7.1142	5	5	999	7.125	1	-1	1	1.1635
569	7.1142	5	5	90	19.375	2	1	1	1.1757
570	7.1142	5	5	999	25.5	2	-1	1	1.0581
571	7.1142	5	5	0	13.25	1	-1	1	1.0695
572	7.1142	5	5	90	19.375	2	-1	0	1.3816
573	7.1142	5	5	90	7.125	2	-1	0	1.0459
574	7.1142	5	5	999	19.375	1	1	1	0.95188
575	7.1142	5	5	999	13.25	1	1	1	0.91655
576	7.1142	5	5	999	7.125	2	1	0	1.1989
577	7.1142	5	5	90	1	2	1	0	1.1639
578	7.1142	5	5	90	19.375	1	1	1	1.0929
579	7.1142	5	5	999	25.5	1	-1	1	0.97532
580	7.1142	5	5	999	1	2	-1	0	1.093
581	7.1142	5	5	0	25.5	1	-1	0	2.1248
582	7.1142	5	5	0	7.125	2	1	0	1.4003
583	7.1142	5	5	0	25.5	1	1	1	1.0816
584	7.1142	5	5	999	19.375	1	1	1	0.9871
585	7.1142	5	5	0	19.375	2	-1	1	0.97539
586	7.1142	5	5	999	7.125	2	-1	1	0.97537
587	7.1142	5	5	0	7.125	2	1	1	3.1255
588	7.1142	5	5	0	1	2	1	1	2.2886
589	7.1142	5	5	999	19.375	2	1	1	1.1165
590	7.1142	5	5	90	7.125	2	-1	1	1.2105
591	7.1142	5	5	0	19.375	2	-1	1	0.84583
592	7.1142	5	5	0	13.25	2	-1	1	0.94011
593	7.1142	5	5	999	1	1	1	0	1.4179
594	7.1142	5	5	999	1	2	-1	1	1.093
595	7.1142	5	5	999	25.5	2	-1	1	1.0812
596	7.1142	5	5	999	7.125	2	-1	1	0.9635
597	7.1142	5	5	0	19.375	1	1	1	1.0459
598	7.1142	5	5	0	25.5	1	1	1	1.1283
599	7.1142	5	5	999	7.125	1	1	1	0.96357
600	7.1142	5	5	90	7.125	1	1	1	0.9283
