# Supplementary material for: Temporal Integration of Motion Streaks in Migraine
Source: Vision (Basel). 2018 Jul 13;2(3):27. doi: 10.3390/vision2030027 (PMC6836222; doi:10.3390/vision2030027)
Supplement: Supplementary file 1 [file vision-02-00027-s001.zip › supplementary information/resultsmark2/resultsObs27/allResponsesObs27.txt]

1	7.1142	5	5	999	1	1	-1	0	2.5501
2	7.1142	5	5	999	7.125	2	1	0	2.789
3	7.1142	5	5	90	25.5	1	-1	1	1.7592
4	7.1142	5	5	0	7.125	2	-1	0	3.1949
5	7.1142	5	5	0	13.25	2	1	1	3.3957
6	7.1142	5	5	0	19.375	1	1	1	1.9162
7	7.1142	5	5	90	13.25	1	1	1	2.1389
8	7.1142	5	5	999	7.125	1	-1	0	3.1709
9	7.1142	5	5	90	7.125	1	1	0	2.1554
10	7.1142	5	5	90	19.375	2	-1	1	2.8788
11	7.1142	5	5	999	7.125	2	-1	1	3.2259
12	7.1142	5	5	90	25.5	1	-1	1	2.3433
13	7.1142	5	5	999	13.25	2	1	1	1.9798
14	7.1142	5	5	90	25.5	1	-1	1	2.22
15	7.1142	5	5	0	13.25	2	1	0	2.7331
16	7.1142	5	5	90	19.375	2	1	1	2.0927
17	7.1142	5	5	0	7.125	1	-1	1	2.5791
18	7.1142	5	5	999	25.5	1	1	1	2.0245
19	7.1142	5	5	999	13.25	1	1	1	1.3746
20	7.1142	5	5	999	25.5	1	-1	0	2.552
21	7.1142	5	5	90	19.375	1	-1	1	1.844
22	7.1142	5	5	999	13.25	1	-1	1	1.6305
23	7.1142	5	5	999	7.125	1	1	0	2.3651
24	7.1142	5	5	90	13.25	2	1	0	1.873
25	7.1142	5	5	90	1	2	-1	1	2.4948
26	7.1142	5	5	90	7.125	2	-1	0	1.83
27	7.1142	5	5	90	1	2	-1	0	2.0786
28	7.1142	5	5	90	13.25	2	-1	1	2.5968
29	7.1142	5	5	0	13.25	1	-1	0	2.9293
30	7.1142	5	5	0	25.5	2	1	1	2.0045
31	7.1142	5	5	90	7.125	1	-1	1	1.8333
32	7.1142	5	5	90	19.375	1	1	1	1.9031
33	7.1142	5	5	90	13.25	1	-1	0	2.3615
34	7.1142	5	5	0	7.125	1	1	0	2.1852
35	7.1142	5	5	999	19.375	2	1	0	1.975
36	7.1142	5	5	90	25.5	1	1	1	1.8107
37	7.1142	5	5	90	19.375	1	1	1	1.6475
38	7.1142	5	5	999	25.5	1	1	1	1.6062
39	7.1142	5	5	999	13.25	2	-1	0	2.2161
40	7.1142	5	5	0	25.5	2	-1	0	1.7895
41	7.1142	5	5	0	13.25	1	1	0	1.8696
42	7.1142	5	5	999	7.125	2	1	1	1.7363
43	7.1142	5	5	0	1	2	1	0	2.3316
44	7.1142	5	5	0	19.375	1	-1	0	2.087
45	7.1142	5	5	90	1	2	-1	0	2.2341
46	7.1142	5	5	0	1	1	1	0	2.3915
47	7.1142	5	5	0	25.5	1	1	1	1.6482
48	7.1142	5	5	90	7.125	1	-1	0	2.5145
49	7.1142	5	5	0	7.125	2	1	0	2.3454
50	7.1142	5	5	90	25.5	1	1	0	2.1808
51	7.1142	5	5	90	25.5	2	1	1	2.4211
52	7.1142	5	5	0	19.375	1	-1	1	1.8632
53	7.1142	5	5	999	19.375	1	-1	1	1.6942
54	7.1142	5	5	90	19.375	2	1	0	2.3088
55	7.1142	5	5	999	19.375	1	-1	1	2.0888
56	7.1142	5	5	90	25.5	1	-1	1	1.5719
57	7.1142	5	5	90	1	1	1	0	2.8763
58	7.1142	5	5	90	7.125	1	1	0	2.4144
59	7.1142	5	5	0	25.5	1	1	1	1.9313
60	7.1142	5	5	0	19.375	1	1	1	1.739
61	7.1142	5	5	0	7.125	1	-1	0	2.4101
62	7.1142	5	5	999	13.25	2	1	1	2.1483
63	7.1142	5	5	0	7.125	1	1	0	1.5323
64	7.1142	5	5	999	19.375	1	-1	1	1.3165
65	7.1142	5	5	0	1	1	-1	1	2.1562
66	7.1142	5	5	90	19.375	2	1	0	1.9479
67	7.1142	5	5	90	1	2	-1	0	1.9189
68	7.1142	5	5	999	25.5	1	-1	1	1.9312
69	7.1142	5	5	999	25.5	1	-1	1	1.5563
70	7.1142	5	5	90	13.25	2	1	0	1.8607
71	7.1142	5	5	90	1	2	1	0	2.714
72	7.1142	5	5	0	25.5	1	1	1	1.4451
73	7.1142	5	5	999	7.125	1	-1	1	2.0838
74	7.1142	5	5	0	1	1	1	0	2.0335
75	7.1142	5	5	90	25.5	1	1	0	1.5912
76	7.1142	5	5	999	19.375	1	1	1	1.8569
77	7.1142	5	5	0	25.5	2	-1	0	2.4788
78	7.1142	5	5	0	1	2	1	0	2.5533
79	7.1142	5	5	0	13.25	1	1	1	1.9334
80	7.1142	5	5	90	13.25	1	1	1	2.1565
81	7.1142	5	5	0	13.25	1	-1	1	1.3246
82	7.1142	5	5	90	7.125	1	1	1	1.8316
83	7.1142	5	5	999	19.375	2	-1	0	1.6776
84	7.1142	5	5	0	25.5	1	-1	1	1.1754
85	7.1142	5	5	0	1	1	1	0	2.016
86	7.1142	5	5	90	13.25	2	1	1	2.4528
87	7.1142	5	5	999	13.25	1	1	1	1.4435
88	7.1142	5	5	90	1	2	1	0	1.8125
89	7.1142	5	5	0	19.375	2	1	1	1.5976
90	7.1142	5	5	90	1	1	1	0	1.6902
91	7.1142	5	5	90	1	1	-1	0	1.5011
92	7.1142	5	5	999	1	2	1	1	1.8766
93	7.1142	5	5	0	19.375	2	-1	0	2.0706
94	7.1142	5	5	90	19.375	2	-1	0	1.6769
95	7.1142	5	5	999	13.25	1	1	1	2.124
96	7.1142	5	5	90	7.125	1	1	0	3.4671
97	7.1142	5	5	90	1	1	-1	1	2.0893
98	7.1142	5	5	999	1	2	1	0	2.6008
99	7.1142	5	5	999	1	2	-1	0	2.011
100	7.1142	5	5	0	1	2	1	0	1.5874
101	7.1142	5	5	999	1	1	-1	0	2.1287
102	7.1142	5	5	0	7.125	2	1	0	1.744
103	7.1142	5	5	999	7.125	1	1	1	2.0405
104	7.1142	5	5	999	25.5	2	-1	0	1.9506
105	7.1142	5	5	90	19.375	2	1	1	0.91654
106	7.1142	5	5	0	13.25	1	1	0	1.093
107	7.1142	5	5	999	1	1	1	0	2.5241
108	7.1142	5	5	0	25.5	2	-1	0	1.7753
109	7.1142	5	5	999	7.125	1	-1	1	2.0722
110	7.1142	5	5	0	1	2	1	1	1.2341
111	7.1142	5	5	0	19.375	1	1	0	1.4355
112	7.1142	5	5	0	25.5	2	-1	0	1.7208
113	7.1142	5	5	90	13.25	1	-1	1	1.8921
114	7.1142	5	5	0	1	1	1	1	1.9106
115	7.1142	5	5	0	25.5	2	1	1	1.8095
116	7.1142	5	5	0	7.125	2	-1	1	2.946
117	7.1142	5	5	90	7.125	2	1	1	1.9219
118	7.1142	5	5	999	7.125	1	1	0	1.842
119	7.1142	5	5	0	13.25	2	1	1	1.4316
120	7.1142	5	5	999	13.25	2	1	1	1.7417
121	7.1142	5	5	999	1	2	1	1	1.8143
122	7.1142	5	5	90	1	2	1	1	1.7791
123	7.1142	5	5	999	13.25	1	-1	1	1.6285
124	7.1142	5	5	90	25.5	2	-1	1	3.7941
125	7.1142	5	5	999	25.5	2	-1	0	2.3236
126	7.1142	5	5	999	13.25	1	1	0	2.0277
127	7.1142	5	5	999	13.25	2	1	1	1.9582
128	7.1142	5	5	999	1	1	1	0	2.6553
129	7.1142	5	5	999	25.5	1	-1	1	1.7825
130	7.1142	5	5	0	25.5	1	1	1	1.5228
131	7.1142	5	5	999	13.25	1	1	1	1.1988
132	7.1142	5	5	999	25.5	1	1	1	1.1165
133	7.1142	5	5	999	19.375	1	-1	1	1.3291
134	7.1142	5	5	90	13.25	1	1	0	2.5154
135	7.1142	5	5	90	13.25	1	1	1	1.5542
136	7.1142	5	5	0	19.375	2	-1	1	1.99
137	7.1142	5	5	90	13.25	2	1	1	2.0505
138	7.1142	5	5	90	7.125	2	-1	0	1.396
139	7.1142	5	5	90	25.5	2	-1	0	1.1758
140	7.1142	5	5	0	7.125	1	1	1	1.0459
141	7.1142	5	5	90	1	2	-1	0	1.4655
142	7.1142	5	5	0	1	1	-1	0	1.7752
143	7.1142	5	5	90	13.25	1	1	0	1.7635
144	7.1142	5	5	90	1	2	-1	1	2.5554
145	7.1142	5	5	90	25.5	1	-1	1	1.7713
146	7.1142	5	5	999	25.5	2	-1	1	3.4681
147	7.1142	5	5	999	19.375	1	-1	1	1.5797
148	7.1142	5	5	999	1	1	1	0	2.0056
149	7.1142	5	5	999	25.5	2	-1	1	1.8118
150	7.1142	5	5	0	7.125	1	1	0	2.0246
151	7.1142	5	5	90	13.25	1	-1	1	1.9174
152	7.1142	5	5	0	1	1	-1	0	1.8445
153	7.1142	5	5	0	25.5	1	1	1	1.8103
154	7.1142	5	5	90	19.375	1	1	1	1.6552
155	7.1142	5	5	0	1	1	1	0	2.1854
156	7.1142	5	5	999	1	1	-1	0	2.6031
157	7.1142	5	5	90	7.125	2	-1	0	3.8997
158	7.1142	5	5	0	7.125	2	1	1	2.2069
159	7.1142	5	5	90	1	1	-1	0	1.6038
160	7.1142	5	5	0	7.125	1	-1	0	1.6247
161	7.1142	5	5	90	7.125	1	-1	1	1.6779
162	7.1142	5	5	90	1	1	1	0	2.5763
163	7.1142	5	5	90	25.5	1	-1	1	1.649
164	7.1142	5	5	999	19.375	1	-1	1	1.3047
165	7.1142	5	5	999	1	2	1	0	3.5948
166	7.1142	5	5	999	1	1	-1	0	2.1849
167	7.1142	5	5	999	13.25	2	-1	1	2.0697
168	7.1142	5	5	0	1	1	-1	0	1.7921
169	7.1142	5	5	0	13.25	1	1	0	1.8802
170	7.1142	5	5	999	1	2	1	0	1.8037
171	7.1142	5	5	999	13.25	1	-1	1	1.6817
172	7.1142	5	5	0	25.5	2	1	1	5.6755
173	7.1142	5	5	90	7.125	1	1	0	2.0704
174	7.1142	5	5	999	13.25	2	1	1	1.7054
175	7.1142	5	5	0	19.375	2	1	1	1.688
176	7.1142	5	5	999	1	2	-1	0	2.0758
177	7.1142	5	5	0	7.125	1	-1	0	2.1701
178	7.1142	5	5	0	25.5	2	-1	1	1.9857
179	7.1142	5	5	999	13.25	2	-1	0	2.9632
180	7.1142	5	5	90	19.375	1	-1	1	1.8393
181	7.1142	5	5	999	7.125	2	-1	0	2.7899
182	7.1142	5	5	999	13.25	1	1	1	1.6444
183	7.1142	5	5	90	25.5	1	-1	1	1.1516
184	7.1142	5	5	999	1	1	1	0	2.2151
185	7.1142	5	5	90	13.25	2	1	0	1.5879
186	7.1142	5	5	90	7.125	1	1	1	1.2228
187	7.1142	5	5	90	19.375	1	-1	1	0.95186
188	7.1142	5	5	90	1	2	-1	1	2.1285
189	7.1142	5	5	90	19.375	2	1	1	1.692
190	7.1142	5	5	999	19.375	1	1	1	1.2577
191	7.1142	5	5	90	25.5	1	-1	1	1.3334
192	7.1142	5	5	90	13.25	2	1	0	2.2769
193	7.1142	5	5	0	13.25	2	1	0	1.9391
194	7.1142	5	5	0	1	2	-1	0	1.9948
195	7.1142	5	5	0	13.25	1	-1	1	1.9112
196	7.1142	5	5	0	13.25	1	-1	1	1.9182
197	7.1142	5	5	999	7.125	1	1	0	3.5386
198	7.1142	5	5	0	25.5	2	-1	0	1.9066
199	7.1142	5	5	999	19.375	2	1	0	2.2145
200	7.1142	5	5	999	25.5	1	1	0	2.2607
201	7.1142	5	5	90	13.25	2	-1	0	1.931
202	7.1142	5	5	0	13.25	1	-1	0	2.4346
203	7.1142	5	5	0	25.5	1	1	1	1.68
204	7.1142	5	5	999	7.125	1	-1	1	1.5431
205	7.1142	5	5	90	7.125	1	-1	0	2.2428
206	7.1142	5	5	0	7.125	2	-1	0	2.2284
207	7.1142	5	5	0	19.375	2	1	0	1.966
208	7.1142	5	5	999	19.375	1	-1	1	1.9477
209	7.1142	5	5	0	25.5	1	-1	1	1.3634
210	7.1142	5	5	90	19.375	1	-1	1	0.97533
211	7.1142	5	5	999	25.5	1	1	1	1.0342
212	7.1142	5	5	999	13.25	1	1	0	1.7348
213	7.1142	5	5	0	7.125	1	-1	0	1.9143
214	7.1142	5	5	90	13.25	2	1	0	1.8852
215	7.1142	5	5	0	1	1	-1	0	2.1756
216	7.1142	5	5	0	19.375	1	-1	0	2.5918
217	7.1142	5	5	90	13.25	2	-1	0	1.8325
218	7.1142	5	5	0	19.375	2	-1	0	2.2616
219	7.1142	5	5	0	1	2	-1	1	2.34
220	7.1142	5	5	90	25.5	2	1	0	2.92
221	7.1142	5	5	0	13.25	2	1	1	1.7604
222	7.1142	5	5	90	7.125	2	-1	0	2.3924
223	7.1142	5	5	90	1	1	1	0	2.4249
224	7.1142	5	5	90	1	2	1	0	1.9499
225	7.1142	5	5	0	19.375	2	-1	1	1.8019
226	7.1142	5	5	999	25.5	1	1	1	1.6405
227	7.1142	5	5	999	13.25	2	1	1	2.023
228	7.1142	5	5	999	25.5	2	-1	1	1.7935
229	7.1142	5	5	90	7.125	1	1	1	1.4025
230	7.1142	5	5	0	13.25	2	1	1	2.624
231	7.1142	5	5	90	13.25	2	-1	1	1.9411
232	7.1142	5	5	0	25.5	2	-1	1	1.8206
233	7.1142	5	5	999	13.25	1	1	1	1.6311
234	7.1142	5	5	90	13.25	2	1	1	2.2203
235	7.1142	5	5	0	13.25	2	1	1	1.7291
236	7.1142	5	5	0	19.375	2	-1	1	1.9325
237	7.1142	5	5	999	1	1	1	0	1.9966
238	7.1142	5	5	90	13.25	1	1	1	1.7338
239	7.1142	5	5	90	1	1	1	0	2.1013
240	7.1142	5	5	90	13.25	2	-1	0	1.9123
241	7.1142	5	5	999	13.25	1	1	1	1.5166
242	7.1142	5	5	0	25.5	1	-1	1	1.3165
243	7.1142	5	5	0	19.375	1	1	0	1.8267
244	7.1142	5	5	90	7.125	2	-1	1	2.4997
245	7.1142	5	5	90	1	1	-1	0	2.4302
246	7.1142	5	5	0	19.375	2	1	1	1.5957
247	7.1142	5	5	90	25.5	1	1	1	1.164
248	7.1142	5	5	0	19.375	2	1	0	1.3364
249	7.1142	5	5	90	13.25	2	-1	1	1.6638
250	7.1142	5	5	0	19.375	2	-1	1	1.4177
251	7.1142	5	5	0	19.375	1	1	1	1.4789
252	7.1142	5	5	999	1	1	-1	0	2.1141
253	7.1142	5	5	90	7.125	2	-1	1	2.0927
254	7.1142	5	5	90	25.5	1	1	1	1.6157
255	7.1142	5	5	0	19.375	1	-1	1	1.4524
256	7.1142	5	5	0	25.5	2	-1	1	1.7978
257	7.1142	5	5	90	19.375	2	1	1	1.6826
258	7.1142	5	5	999	19.375	1	-1	1	1.3376
259	7.1142	5	5	999	1	1	-1	0	2.5381
260	7.1142	5	5	0	1	1	-1	1	2.4898
261	7.1142	5	5	0	7.125	2	-1	0	1.7644
262	7.1142	5	5	0	19.375	1	1	1	1.4722
263	7.1142	5	5	999	7.125	2	1	1	2.0513
264	7.1142	5	5	999	1	2	-1	0	1.9542
265	7.1142	5	5	0	19.375	1	1	0	1.7341
266	7.1142	5	5	999	19.375	1	1	1	1.5462
267	7.1142	5	5	999	13.25	2	1	1	2.1627
268	7.1142	5	5	999	19.375	1	1	1	1.6796
269	7.1142	5	5	90	19.375	1	-1	1	1.1753
270	7.1142	5	5	999	25.5	1	-1	1	1.1635
271	7.1142	5	5	0	7.125	2	-1	1	1.8913
272	7.1142	5	5	999	19.375	1	-1	1	1.1518
273	7.1142	5	5	999	25.5	1	1	1	1.1518
274	7.1142	5	5	0	7.125	1	-1	0	1.7753
275	7.1142	5	5	999	19.375	2	1	1	1.8126
276	7.1142	5	5	999	1	2	1	1	1.5596
277	7.1142	5	5	0	19.375	2	1	1	1.2577
278	7.1142	5	5	999	1	2	-1	1	2.2093
279	7.1142	5	5	0	13.25	2	-1	0	1.7742
280	7.1142	5	5	0	7.125	1	1	1	1.9422
281	7.1142	5	5	90	25.5	2	-1	1	2.3739
282	7.1142	5	5	90	19.375	1	-1	1	1.6626
283	7.1142	5	5	0	1	1	-1	0	1.8409
284	7.1142	5	5	90	1	2	1	0	1.8467
285	7.1142	5	5	90	1	1	-1	0	1.8764
286	7.1142	5	5	90	19.375	2	-1	1	1.6223
287	7.1142	5	5	0	25.5	2	-1	1	1.2812
288	7.1142	5	5	0	7.125	2	-1	0	1.802
289	7.1142	5	5	999	13.25	2	-1	1	1.2342
290	7.1142	5	5	999	19.375	2	-1	1	1.1871
291	7.1142	5	5	0	25.5	1	1	1	1.0342
292	7.1142	5	5	90	19.375	1	1	1	1.0578
293	7.1142	5	5	999	13.25	2	-1	0	1.9873
294	7.1142	5	5	0	25.5	1	1	1	1.1753
295	7.1142	5	5	0	13.25	2	1	0	1.9925
296	7.1142	5	5	999	7.125	1	1	0	1.9856
297	7.1142	5	5	0	1	1	1	1	1.7461
298	7.1142	5	5	999	25.5	2	1	1	1.4793
299	7.1142	5	5	0	7.125	2	1	1	1.2577
300	7.1142	5	5	90	7.125	2	-1	1	1.836
301	7.1142	5	5	999	1	2	-1	0	1.798
302	7.1142	5	5	0	25.5	2	-1	0	1.7825
303	7.1142	5	5	90	19.375	1	-1	1	1.3047
304	7.1142	5	5	90	19.375	1	-1	1	1.2463
305	7.1142	5	5	0	1	2	-1	0	1.9668
306	7.1142	5	5	999	13.25	1	1	1	1.1871
307	7.1142	5	5	0	7.125	2	-1	0	1.5725
308	7.1142	5	5	90	19.375	2	-1	1	1.8443
309	7.1142	5	5	90	25.5	1	-1	1	1.3219
310	7.1142	5	5	90	25.5	1	1	1	1.1752
311	7.1142	5	5	0	13.25	2	-1	0	1.6775
312	7.1142	5	5	999	7.125	1	-1	1	1.5534
313	7.1142	5	5	999	19.375	2	-1	0	3.1021
314	7.1142	5	5	90	1	1	1	1	1.1401
315	7.1142	5	5	90	13.25	2	1	0	2.2167
316	7.1142	5	5	999	19.375	1	-1	1	1.2224
317	7.1142	5	5	999	19.375	2	1	1	1.4328
318	7.1142	5	5	999	13.25	1	1	1	1.1282
319	7.1142	5	5	999	7.125	2	1	0	2.1955
320	7.1142	5	5	90	1	1	1	0	1.8573
321	7.1142	5	5	0	1	2	-1	0	1.7911
322	7.1142	5	5	999	1	1	-1	0	2.2965
323	7.1142	5	5	0	25.5	1	1	1	1.293
324	7.1142	5	5	0	13.25	2	-1	0	2.0773
325	7.1142	5	5	0	1	2	-1	0	1.6675
326	7.1142	5	5	0	1	2	-1	0	2.0178
327	7.1142	5	5	90	19.375	1	-1	1	1.5986
328	7.1142	5	5	999	25.5	2	1	1	1.3047
329	7.1142	5	5	0	7.125	1	-1	0	1.8954
330	7.1142	5	5	90	19.375	1	-1	1	1.1636
331	7.1142	5	5	90	7.125	2	1	1	1.3699
332	7.1142	5	5	90	7.125	2	-1	0	1.8701
333	7.1142	5	5	90	25.5	2	1	0	2.1925
334	7.1142	5	5	90	7.125	2	1	0	1.9207
335	7.1142	5	5	999	19.375	2	1	1	1.5532
336	7.1142	5	5	0	19.375	2	-1	0	1.6252
337	7.1142	5	5	90	1	1	-1	0	2.6864
338	7.1142	5	5	999	1	2	-1	1	2.0504
339	7.1142	5	5	0	1	2	-1	0	1.7761
340	7.1142	5	5	90	7.125	1	1	1	1.4446
341	7.1142	5	5	0	25.5	1	-1	1	1.2695
342	7.1142	5	5	999	7.125	2	1	1	3.6247
343	7.1142	5	5	999	25.5	2	1	1	1.6835
344	7.1142	5	5	0	13.25	2	1	1	1.6459
345	7.1142	5	5	90	25.5	2	-1	1	1.5396
346	7.1142	5	5	90	25.5	2	-1	1	1.9429
347	7.1142	5	5	0	7.125	2	-1	0	1.8785
348	7.1142	5	5	90	1	2	-1	0	2.4489
349	7.1142	5	5	90	13.25	2	1	0	1.9949
350	7.1142	5	5	0	13.25	1	-1	1	1.5834
351	7.1142	5	5	999	13.25	1	1	0	2.2247
352	7.1142	5	5	90	25.5	1	1	0	1.7021
353	7.1142	5	5	999	19.375	2	-1	0	2.106
354	7.1142	5	5	999	13.25	1	1	1	1.514
355	7.1142	5	5	999	19.375	2	1	1	1.594
356	7.1142	5	5	90	1	1	-1	0	1.4825
357	7.1142	5	5	90	25.5	2	1	0	2.2816
358	7.1142	5	5	90	7.125	2	1	1	1.9519
359	7.1142	5	5	90	7.125	2	1	1	1.7276
360	7.1142	5	5	90	19.375	1	1	1	1.3047
361	7.1142	5	5	0	25.5	1	-1	1	1.8095
362	7.1142	5	5	999	1	2	1	0	2.0716
363	7.1142	5	5	0	13.25	2	-1	0	2.1018
364	7.1142	5	5	999	13.25	2	-1	0	2.6139
365	7.1142	5	5	90	13.25	1	1	1	1.3633
366	7.1142	5	5	90	13.25	2	-1	1	1.8914
367	7.1142	5	5	90	13.25	2	-1	0	2.3375
368	7.1142	5	5	0	1	2	-1	0	1.437
369	7.1142	5	5	999	7.125	2	1	1	1.9514
370	7.1142	5	5	999	25.5	1	1	1	1.2106
371	7.1142	5	5	0	1	1	-1	0	1.9815
372	7.1142	5	5	0	19.375	1	1	0	1.3165
373	7.1142	5	5	90	7.125	1	-1	0	1.893
374	7.1142	5	5	0	1	2	-1	0	2.0349
375	7.1142	5	5	999	7.125	2	1	1	1.6421
376	7.1142	5	5	90	19.375	1	-1	0	1.6915
377	7.1142	5	5	90	19.375	2	-1	1	2.0787
378	7.1142	5	5	999	25.5	2	-1	0	2.0459
379	7.1142	5	5	90	25.5	2	1	1	1.7516
380	7.1142	5	5	90	1	2	-1	0	1.8589
381	7.1142	5	5	0	13.25	2	-1	0	2.2293
382	7.1142	5	5	999	1	2	-1	0	1.9721
383	7.1142	5	5	999	7.125	2	-1	0	1.9335
384	7.1142	5	5	999	7.125	2	1	0	1.8376
385	7.1142	5	5	90	25.5	2	-1	1	1.3788
386	7.1142	5	5	90	1	2	1	0	1.8671
387	7.1142	5	5	999	25.5	1	-1	1	1.4905
388	7.1142	5	5	90	25.5	1	-1	1	1.1989
389	7.1142	5	5	999	7.125	2	1	0	2.1586
390	7.1142	5	5	0	1	2	-1	1	1.5827
391	7.1142	5	5	999	7.125	1	-1	1	1.3399
392	7.1142	5	5	0	19.375	2	-1	0	1.3789
393	7.1142	5	5	999	13.25	2	1	1	1.5567
394	7.1142	5	5	0	1	1	-1	0	1.7841
395	7.1142	5	5	0	19.375	1	-1	1	1.0577
396	7.1142	5	5	0	13.25	2	-1	0	1.3983
397	7.1142	5	5	0	7.125	2	1	0	1.2577
398	7.1142	5	5	0	7.125	1	-1	0	1.7125
399	7.1142	5	5	999	25.5	2	1	1	1.4839
400	7.1142	5	5	0	13.25	2	1	1	1.7822
401	7.1142	5	5	0	13.25	2	1	1	1.2106
402	7.1142	5	5	999	7.125	1	-1	0	1.632
403	7.1142	5	5	999	25.5	2	1	1	1.2225
404	7.1142	5	5	999	7.125	2	1	1	1.1047
405	7.1142	5	5	0	19.375	1	1	1	1.1636
406	7.1142	5	5	999	7.125	2	1	0	1.4883
407	7.1142	5	5	999	19.375	2	1	1	1.6798
408	7.1142	5	5	999	25.5	1	-1	1	1.5236
409	7.1142	5	5	0	13.25	1	-1	0	1.6388
410	7.1142	5	5	0	7.125	1	-1	0	1.3166
411	7.1142	5	5	90	7.125	2	1	0	1.1636
412	7.1142	5	5	0	19.375	2	-1	0	2.3098
413	7.1142	5	5	0	13.25	1	1	1	1.6014
414	7.1142	5	5	0	7.125	1	1	1	1.7825
415	7.1142	5	5	0	7.125	1	1	1	1.7902
416	7.1142	5	5	999	25.5	2	-1	1	1.6114
417	7.1142	5	5	0	19.375	1	-1	1	1.2576
418	7.1142	5	5	0	25.5	1	1	1	1.1752
419	7.1142	5	5	90	7.125	2	1	0	2.4104
420	7.1142	5	5	90	7.125	1	-1	0	1.3353
421	7.1142	5	5	0	13.25	1	1	1	1.2581
422	7.1142	5	5	90	7.125	1	1	0	2.2006
423	7.1142	5	5	999	13.25	1	1	1	1.1988
424	7.1142	5	5	0	7.125	2	1	0	1.4044
425	7.1142	5	5	90	19.375	2	1	1	1.4652
426	7.1142	5	5	0	25.5	1	1	1	1.3866
427	7.1142	5	5	90	7.125	1	1	1	1.4708
428	7.1142	5	5	0	13.25	1	1	1	1.925
429	7.1142	5	5	90	7.125	2	1	1	1.6042
430	7.1142	5	5	999	1	2	-1	1	2.454
431	7.1142	5	5	0	13.25	1	1	0	1.9601
432	7.1142	5	5	90	19.375	2	-1	0	1.7282
433	7.1142	5	5	999	1	1	-1	0	1.4011
434	7.1142	5	5	0	7.125	2	1	1	1.14
435	7.1142	5	5	90	13.25	1	-1	1	1.3409
436	7.1142	5	5	0	13.25	2	-1	0	1.9841
437	7.1142	5	5	0	13.25	1	-1	1	1.3565
438	7.1142	5	5	999	25.5	2	1	1	1.1048
439	7.1142	5	5	90	25.5	1	1	1	1.1283
440	7.1142	5	5	999	1	2	1	0	1.7478
441	7.1142	5	5	999	7.125	2	-1	0	1.6202
442	7.1142	5	5	999	7.125	2	1	0	1.9699
443	7.1142	5	5	90	7.125	1	1	0	1.4618
444	7.1142	5	5	90	19.375	2	1	1	1.1635
445	7.1142	5	5	999	1	2	1	0	2.6051
446	7.1142	5	5	999	19.375	1	-1	1	1.1871
447	7.1142	5	5	0	13.25	2	-1	0	1.2346
448	7.1142	5	5	999	19.375	2	-1	1	4.9444
449	7.1142	5	5	0	25.5	2	-1	1	1.4649
450	7.1142	5	5	90	13.25	1	-1	1	1.1753
451	7.1142	5	5	999	25.5	2	-1	1	1.4478
452	7.1142	5	5	0	25.5	1	1	1	1.1518
453	7.1142	5	5	999	25.5	2	1	1	1.3164
454	7.1142	5	5	0	25.5	1	-1	1	1.1875
455	7.1142	5	5	999	19.375	1	-1	1	1.0341
456	7.1142	5	5	999	13.25	1	1	1	1.0224
457	7.1142	5	5	999	25.5	2	-1	1	1.4788
458	7.1142	5	5	999	19.375	2	-1	0	1.7302
459	7.1142	5	5	0	19.375	1	-1	1	2.0652
460	7.1142	5	5	999	1	1	1	1	1.4565
461	7.1142	5	5	90	1	1	1	0	1.8019
462	7.1142	5	5	0	7.125	1	1	0	1.8467
463	7.1142	5	5	90	13.25	1	1	0	1.8204
464	7.1142	5	5	0	1	2	-1	0	1.1518
465	7.1142	5	5	999	13.25	2	1	1	1.1401
466	7.1142	5	5	999	13.25	2	-1	1	2.7708
467	7.1142	5	5	90	19.375	2	-1	0	1.8394
468	7.1142	5	5	0	1	2	-1	0	1.485
469	7.1142	5	5	90	19.375	2	1	1	1.1989
470	7.1142	5	5	0	13.25	2	1	1	1.0459
471	7.1142	5	5	90	19.375	1	-1	1	1.293
472	7.1142	5	5	999	19.375	2	-1	0	1.2224
473	7.1142	5	5	0	25.5	2	-1	0	1.187
474	7.1142	5	5	999	25.5	1	-1	1	1.1518
475	7.1142	5	5	0	19.375	2	-1	0	1.3165
476	7.1142	5	5	90	25.5	2	-1	1	1.5062
477	7.1142	5	5	999	7.125	2	-1	0	1.8103
478	7.1142	5	5	0	13.25	1	-1	0	1.7389
479	7.1142	5	5	999	25.5	2	1	1	1.2811
480	7.1142	5	5	999	13.25	2	1	1	1.164
481	7.1142	5	5	90	25.5	2	1	1	1.5793
482	7.1142	5	5	0	13.25	1	-1	1	1.3712
483	7.1142	5	5	90	1	1	1	0	1.4431
484	7.1142	5	5	999	19.375	2	-1	1	1.5901
485	7.1142	5	5	90	19.375	2	1	1	2.2625
486	7.1142	5	5	0	25.5	2	1	1	1.3846
487	7.1142	5	5	999	1	1	-1	1	1.9294
488	7.1142	5	5	999	7.125	2	-1	1	2.778
489	7.1142	5	5	90	25.5	2	-1	0	1.8589
490	7.1142	5	5	90	1	1	-1	0	1.4089
491	7.1142	5	5	999	19.375	2	1	1	1.1405
492	7.1142	5	5	90	1	2	1	0	1.879
493	7.1142	5	5	0	1	1	-1	0	2.305
494	7.1142	5	5	0	1	1	-1	1	1.8798
495	7.1142	5	5	0	1	2	-1	0	1.3047
496	7.1142	5	5	999	19.375	2	-1	0	1.3165
497	7.1142	5	5	0	7.125	1	-1	1	1.2577
498	7.1142	5	5	999	25.5	2	-1	1	1.293
499	7.1142	5	5	90	25.5	2	1	1	1.37
500	7.1142	5	5	90	7.125	2	1	1	1.0695
501	7.1142	5	5	999	1	2	-1	0	1.0224
502	7.1142	5	5	90	13.25	1	1	1	1.1165
503	7.1142	5	5	999	7.125	1	-1	0	1.6182
504	7.1142	5	5	90	13.25	2	1	0	1.7825
505	7.1142	5	5	999	1	1	-1	0	2.684
506	7.1142	5	5	90	25.5	2	-1	0	1.8106
507	7.1142	5	5	0	19.375	2	-1	0	1.6957
508	7.1142	5	5	90	13.25	1	-1	1	1.3621
509	7.1142	5	5	90	7.125	2	1	1	2.3937
510	7.1142	5	5	0	13.25	1	-1	0	2.342
511	7.1142	5	5	90	13.25	1	1	1	1.3897
512	7.1142	5	5	0	19.375	1	-1	0	2.7458
513	7.1142	5	5	0	25.5	2	1	1	1.8621
514	7.1142	5	5	90	13.25	2	1	0	1.7003
515	7.1142	5	5	90	25.5	1	-1	0	2.1031
516	7.1142	5	5	999	7.125	1	1	1	2.1513
517	7.1142	5	5	0	7.125	2	1	0	1.8107
518	7.1142	5	5	999	1	1	1	0	5.3245
519	7.1142	5	5	999	19.375	1	1	1	2.3141
520	7.1142	5	5	999	19.375	2	1	1	1.7777
521	7.1142	5	5	999	25.5	1	1	1	1.0929
522	7.1142	5	5	0	1	2	1	0	1.1517
523	7.1142	5	5	90	1	2	-1	0	1.2224
524	7.1142	5	5	90	25.5	1	-1	1	1.1871
525	7.1142	5	5	0	7.125	2	-1	1	2.9625
526	7.1142	5	5	0	1	1	-1	0	1.2694
527	7.1142	5	5	0	25.5	2	-1	0	1.7496
528	7.1142	5	5	90	25.5	2	1	1	1.2929
529	7.1142	5	5	90	1	2	-1	0	1.6395
530	7.1142	5	5	999	19.375	2	-1	1	2.1105
531	7.1142	5	5	999	25.5	1	1	0	1.6504
532	7.1142	5	5	999	7.125	2	-1	0	1.4735
533	7.1142	5	5	999	19.375	1	-1	1	1.2342
534	7.1142	5	5	0	7.125	1	-1	0	1.2459
535	7.1142	5	5	999	7.125	1	1	0	1.8485
536	7.1142	5	5	999	1	2	1	0	2.2316
537	7.1142	5	5	90	1	1	-1	0	1.6492
538	7.1142	5	5	90	1	2	1	1	1.9311
539	7.1142	5	5	0	1	2	1	1	1.399
540	7.1142	5	5	999	1	1	1	1	2.8732
541	7.1142	5	5	999	1	1	-1	1	1.8961
542	7.1142	5	5	90	1	1	1	0	1.2929
543	7.1142	5	5	0	19.375	2	1	1	1.2342
544	7.1142	5	5	90	25.5	2	1	1	1.1753
545	7.1142	5	5	90	7.125	1	-1	0	2.7822
546	7.1142	5	5	0	1	1	1	0	4.3834
547	7.1142	5	5	999	13.25	1	1	1	1.8297
548	7.1142	5	5	0	1	1	1	0	1.3347
549	7.1142	5	5	90	13.25	1	1	0	1.1164
550	7.1142	5	5	90	7.125	2	1	0	1.3447
551	7.1142	5	5	999	13.25	1	1	1	1.1052
552	7.1142	5	5	90	13.25	1	1	1	1.1875
553	7.1142	5	5	90	19.375	1	-1	1	1.081
554	7.1142	5	5	0	19.375	2	-1	0	1.1165
555	7.1142	5	5	999	25.5	2	1	1	1.7469
556	7.1142	5	5	0	13.25	1	1	0	2.0463
557	7.1142	5	5	90	25.5	2	-1	0	1.5156
558	7.1142	5	5	0	25.5	1	-1	0	1.8148
559	7.1142	5	5	90	7.125	2	-1	0	1.7915
560	7.1142	5	5	90	19.375	2	1	1	1.392
561	7.1142	5	5	999	19.375	1	1	1	1.7421
562	7.1142	5	5	0	25.5	2	-1	0	1.2929
563	7.1142	5	5	90	7.125	1	-1	0	1.3801
564	7.1142	5	5	0	7.125	1	1	0	0.97511
565	7.1142	5	5	90	19.375	2	-1	0	1.5839
566	7.1142	5	5	0	7.125	2	1	1	1.1635
567	7.1142	5	5	90	1	1	-1	0	2.0681
568	7.1142	5	5	999	7.125	1	1	0	1.3712
569	7.1142	5	5	999	19.375	1	-1	0	3.6366
570	7.1142	5	5	999	13.25	2	-1	1	2.1913
571	7.1142	5	5	999	7.125	1	-1	0	1.9326
572	7.1142	5	5	999	7.125	2	-1	1	2.3488
573	7.1142	5	5	0	7.125	2	-1	0	1.8251
574	7.1142	5	5	999	7.125	1	1	1	3.2393
575	7.1142	5	5	999	13.25	2	-1	1	2.6976
576	7.1142	5	5	0	19.375	2	-1	0	2.4926
577	7.1142	5	5	0	19.375	1	1	0	1.7752
578	7.1142	5	5	999	25.5	1	1	1	1.2339
579	7.1142	5	5	90	19.375	2	-1	1	1.4109
580	7.1142	5	5	0	25.5	1	-1	1	1.2924
581	7.1142	5	5	999	19.375	2	-1	0	1.8038
582	7.1142	5	5	999	7.125	1	-1	1	1.617
583	7.1142	5	5	999	1	2	1	0	1.6715
584	7.1142	5	5	90	19.375	1	1	1	1.164
585	7.1142	5	5	90	13.25	1	1	1	1.1047
586	7.1142	5	5	90	7.125	1	-1	1	1.1048
587	7.1142	5	5	0	25.5	2	1	1	1.6158
588	7.1142	5	5	0	7.125	2	1	1	1.6814
589	7.1142	5	5	999	25.5	2	1	1	1.1871
590	7.1142	5	5	0	19.375	1	1	1	1.2228
591	7.1142	5	5	999	1	1	1	0	1.8394
592	7.1142	5	5	90	25.5	2	-1	0	1.1518
593	7.1142	5	5	90	13.25	1	-1	0	1.1987
594	7.1142	5	5	90	19.375	1	1	1	2.1292
595	7.1142	5	5	0	1	2	1	0	1.7241
596	7.1142	5	5	0	19.375	1	1	1	1.8433
597	7.1142	5	5	999	25.5	1	-1	0	4.6777
598	7.1142	5	5	999	7.125	1	1	1	1.7014
599	7.1142	5	5	90	1	2	1	1	2.2323
600	7.1142	5	5	999	13.25	2	-1	0	1.7394
