# Supplementary material for: Temporal Integration of Motion Streaks in Migraine
Source: Vision (Basel). 2018 Jul 13;2(3):27. doi: 10.3390/vision2030027 (PMC6836222; doi:10.3390/vision2030027)
Supplement: Supplementary file 1 [file vision-02-00027-s001.zip › supplementary information/resultsmark2/resultsObs28/allResponsesObs28.txt]

1	7.1142	5	5	999	19.375	2	1	0	10.113
2	7.1142	5	5	90	19.375	2	-1	1	8.3005
3	7.1142	5	5	999	7.125	2	1	0	2.4101
4	7.1142	5	5	999	13.25	1	1	1	1.3156
5	7.1142	5	5	0	1	2	1	0	2.4586
6	7.1142	5	5	0	7.125	2	-1	0	1.8369
7	7.1142	5	5	90	25.5	1	1	1	1.6986
8	7.1142	5	5	0	13.25	2	-1	0	3.821
9	7.1142	5	5	0	7.125	2	-1	0	3.2422
10	7.1142	5	5	0	25.5	2	-1	1	1.3724
11	7.1142	5	5	999	19.375	2	-1	1	1.3047
12	7.1142	5	5	90	1	2	1	1	3.8914
13	7.1142	5	5	90	7.125	1	1	1	1.762
14	7.1142	5	5	999	1	2	-1	0	3.9391
15	7.1142	5	5	0	1	1	1	0	2.0106
16	7.1142	5	5	0	13.25	1	1	1	1.7632
17	7.1142	5	5	999	13.25	2	-1	1	1.7006
18	7.1142	5	5	999	25.5	2	1	1	1.8918
19	7.1142	5	5	90	19.375	1	1	1	1.7662
20	7.1142	5	5	0	25.5	1	-1	1	1.3047
21	7.1142	5	5	90	19.375	2	-1	1	1.6895
22	7.1142	5	5	90	7.125	2	-1	0	1.6994
23	7.1142	5	5	0	7.125	2	1	1	2.9135
24	7.1142	5	5	0	7.125	2	-1	0	1.9285
25	7.1142	5	5	0	13.25	2	-1	1	1.4834
26	7.1142	5	5	90	25.5	2	1	1	1.5733
27	7.1142	5	5	90	25.5	2	-1	0	2.066
28	7.1142	5	5	999	19.375	1	-1	1	1.6445
29	7.1142	5	5	90	7.125	1	-1	0	2.5382
30	7.1142	5	5	90	25.5	2	-1	1	1.6462
31	7.1142	5	5	90	25.5	1	1	1	1.3399
32	7.1142	5	5	999	19.375	2	1	1	1.7285
33	7.1142	5	5	0	25.5	1	1	0	2.0999
34	7.1142	5	5	0	25.5	1	-1	0	1.9706
35	7.1142	5	5	999	25.5	1	1	1	1.5317
36	7.1142	5	5	90	19.375	2	1	1	1.6752
37	7.1142	5	5	90	7.125	1	1	0	3.0135
38	7.1142	5	5	90	25.5	1	1	1	1.4986
39	7.1142	5	5	90	19.375	2	-1	0	2.4139
40	7.1142	5	5	0	1	2	-1	0	2.3502
41	7.1142	5	5	999	13.25	2	1	1	1.451
42	7.1142	5	5	0	25.5	2	1	1	1.6123
43	7.1142	5	5	90	19.375	1	-1	1	1.5131
44	7.1142	5	5	90	25.5	1	1	1	1.3164
45	7.1142	5	5	0	13.25	1	1	1	1.2929
46	7.1142	5	5	999	25.5	1	1	1	1.3417
47	7.1142	5	5	90	1	1	-1	1	1.7249
48	7.1142	5	5	90	13.25	2	-1	1	4.1084
49	7.1142	5	5	0	25.5	1	-1	1	1.34
50	7.1142	5	5	0	7.125	2	-1	0	1.6674
51	7.1142	5	5	999	13.25	2	1	1	1.2107
52	7.1142	5	5	0	13.25	2	1	1	1.402
53	7.1142	5	5	90	13.25	1	-1	1	1.2224
54	7.1142	5	5	90	19.375	1	1	1	1.1636
55	7.1142	5	5	999	25.5	1	1	1	1.2459
56	7.1142	5	5	999	1	1	1	1	2.2629
57	7.1142	5	5	90	19.375	2	1	0	2.8452
58	7.1142	5	5	0	25.5	1	1	1	1.4112
59	7.1142	5	5	999	25.5	2	-1	1	1.2576
60	7.1142	5	5	999	19.375	1	-1	1	1.2342
61	7.1142	5	5	999	7.125	2	-1	0	2.2501
62	7.1142	5	5	90	13.25	1	-1	1	1.2576
63	7.1142	5	5	90	1	2	-1	0	1.5537
64	7.1142	5	5	0	13.25	2	1	0	2.6648
65	7.1142	5	5	90	19.375	1	1	1	1.293
66	7.1142	5	5	999	19.375	2	-1	1	1.2341
67	7.1142	5	5	0	25.5	1	-1	1	1.0811
68	7.1142	5	5	0	1	2	1	0	1.4253
69	7.1142	5	5	0	7.125	2	1	1	1.4021
70	7.1142	5	5	90	19.375	2	1	0	1.5626
71	7.1142	5	5	999	19.375	2	1	1	1.3721
72	7.1142	5	5	90	7.125	1	1	1	1.14
73	7.1142	5	5	90	7.125	1	-1	1	1.0342
74	7.1142	5	5	0	13.25	2	1	0	1.0929
75	7.1142	5	5	90	7.125	1	1	1	1.1636
76	7.1142	5	5	999	1	2	1	1	3.9552
77	7.1142	5	5	999	7.125	2	1	0	1.0695
78	7.1142	5	5	90	7.125	2	-1	0	2.1981
79	7.1142	5	5	0	7.125	2	-1	0	2.6311
80	7.1142	5	5	90	1	2	-1	1	2.2644
81	7.1142	5	5	0	19.375	1	-1	1	1.1989
82	7.1142	5	5	90	1	2	-1	1	3.3956
83	7.1142	5	5	0	1	2	-1	0	1.4603
84	7.1142	5	5	999	25.5	2	1	1	1.335
85	7.1142	5	5	0	1	1	1	0	1.9142
86	7.1142	5	5	999	25.5	2	-1	1	1.3506
87	7.1142	5	5	0	7.125	2	-1	0	1.8941
88	7.1142	5	5	90	25.5	1	1	1	1.1165
89	7.1142	5	5	90	7.125	2	-1	1	1.3839
90	7.1142	5	5	90	25.5	2	-1	0	2.7519
91	7.1142	5	5	999	25.5	2	-1	1	1.1752
92	7.1142	5	5	999	13.25	2	1	1	1.3568
93	7.1142	5	5	0	13.25	1	1	0	1.3283
94	7.1142	5	5	999	19.375	2	-1	1	1.2224
95	7.1142	5	5	0	19.375	2	-1	0	2.2424
96	7.1142	5	5	0	1	2	1	0	1.8637
97	7.1142	5	5	90	19.375	1	-1	1	1.0577
98	7.1142	5	5	90	19.375	2	-1	1	1.1636
99	7.1142	5	5	90	13.25	1	-1	1	1.164
100	7.1142	5	5	999	25.5	2	-1	1	1.1401
101	7.1142	5	5	0	19.375	1	1	1	0.90521
102	7.1142	5	5	0	7.125	2	-1	0	3.7141
103	7.1142	5	5	0	13.25	1	1	1	1.093
104	7.1142	5	5	0	7.125	1	-1	0	2.5795
105	7.1142	5	5	90	19.375	1	-1	1	1.0342
106	7.1142	5	5	0	1	1	1	0	2.0973
107	7.1142	5	5	0	25.5	1	-1	1	1.1165
108	7.1142	5	5	90	7.125	2	-1	1	2.1943
109	7.1142	5	5	0	13.25	1	-1	0	1.8221
110	7.1142	5	5	999	25.5	2	1	1	1.1283
111	7.1142	5	5	999	7.125	2	1	1	2.088
112	7.1142	5	5	90	13.25	2	-1	0	1.7301
113	7.1142	5	5	90	1	1	-1	0	5.1773
114	7.1142	5	5	0	1	2	-1	0	2.0942
115	7.1142	5	5	0	13.25	2	1	0	1.2459
116	7.1142	5	5	999	25.5	1	-1	1	1.0224
117	7.1142	5	5	999	13.25	2	1	1	1.8024
118	7.1142	5	5	0	25.5	1	1	1	1.1283
119	7.1142	5	5	999	1	1	-1	1	1.7548
120	7.1142	5	5	90	19.375	1	1	1	1.0108
121	7.1142	5	5	0	19.375	2	1	1	1.1636
122	7.1142	5	5	999	1	1	1	0	1.668
123	7.1142	5	5	0	7.125	2	-1	0	1.6742
124	7.1142	5	5	999	19.375	1	-1	1	1.0107
125	7.1142	5	5	0	1	1	1	1	1.9338
126	7.1142	5	5	90	13.25	1	1	0	1.4814
127	7.1142	5	5	0	7.125	2	1	0	1.4357
128	7.1142	5	5	0	19.375	1	1	1	0.95192
129	7.1142	5	5	90	1	2	1	0	5.5847
130	7.1142	5	5	999	7.125	2	-1	0	1.8825
131	7.1142	5	5	999	1	2	-1	0	1.9259
132	7.1142	5	5	90	1	1	-1	0	1.7128
133	7.1142	5	5	0	1	1	1	0	1.1871
134	7.1142	5	5	0	13.25	1	-1	1	1.14
135	7.1142	5	5	999	19.375	1	-1	1	1.0223
136	7.1142	5	5	999	13.25	1	-1	1	0.9754
137	7.1142	5	5	0	13.25	1	-1	1	1.0812
138	7.1142	5	5	999	1	1	1	0	3.3697
139	7.1142	5	5	0	1	1	-1	1	1.0813
140	7.1142	5	5	999	13.25	2	1	1	1.3165
141	7.1142	5	5	90	7.125	1	1	1	0.97547
142	7.1142	5	5	999	25.5	2	-1	1	3.6489
143	7.1142	5	5	999	13.25	2	1	1	1.6122
144	7.1142	5	5	0	25.5	2	-1	0	2.1968
145	7.1142	5	5	0	7.125	1	-1	0	1.9376
146	7.1142	5	5	999	19.375	2	1	0	1.8698
147	7.1142	5	5	999	13.25	1	-1	1	1.1635
148	7.1142	5	5	0	19.375	2	-1	0	1.1517
149	7.1142	5	5	0	13.25	1	-1	1	1.1635
150	7.1142	5	5	90	13.25	1	-1	1	1.2463
151	7.1142	5	5	90	19.375	1	-1	1	1.0817
152	7.1142	5	5	999	19.375	1	1	1	0.96365
153	7.1142	5	5	0	19.375	2	-1	1	1.0107
154	7.1142	5	5	90	7.125	1	1	0	1.8134
155	7.1142	5	5	999	13.25	1	1	1	1.0107
156	7.1142	5	5	0	19.375	1	-1	1	0.92832
157	7.1142	5	5	999	25.5	1	1	1	0.92831
158	7.1142	5	5	90	7.125	2	-1	1	1.3552
159	7.1142	5	5	90	13.25	2	-1	1	1.9473
160	7.1142	5	5	999	13.25	2	-1	0	1.9873
161	7.1142	5	5	0	13.25	1	-1	1	0.99887
162	7.1142	5	5	999	7.125	2	1	0	2.2451
163	7.1142	5	5	90	25.5	2	1	1	1.7187
164	7.1142	5	5	0	19.375	2	1	1	1.2341
165	7.1142	5	5	0	19.375	2	-1	0	1.8867
166	7.1142	5	5	0	19.375	1	-1	1	1.2459
167	7.1142	5	5	0	13.25	2	-1	1	1.8105
168	7.1142	5	5	0	13.25	1	1	1	1.8153
169	7.1142	5	5	90	7.125	2	-1	1	1.4404
170	7.1142	5	5	999	13.25	2	1	0	2.0111
171	7.1142	5	5	0	19.375	2	1	0	1.2342
172	7.1142	5	5	0	7.125	1	-1	1	1.1987
173	7.1142	5	5	999	7.125	2	-1	0	1.7072
174	7.1142	5	5	90	1	1	1	0	1.4823
175	7.1142	5	5	90	13.25	2	1	0	1.8333
176	7.1142	5	5	90	1	2	1	0	5.2668
177	7.1142	5	5	999	1	1	1	0	2.4793
178	7.1142	5	5	0	7.125	1	1	0	1.7887
179	7.1142	5	5	0	25.5	2	1	0	1.9329
180	7.1142	5	5	90	7.125	2	-1	1	2.6279
181	7.1142	5	5	0	19.375	1	1	0	1.9374
182	7.1142	5	5	999	25.5	2	1	0	1.3576
183	7.1142	5	5	999	25.5	1	-1	1	1.0107
184	7.1142	5	5	0	1	1	-1	0	2.0466
185	7.1142	5	5	0	1	2	-1	0	1.7723
186	7.1142	5	5	90	7.125	1	1	1	1.2811
187	7.1142	5	5	999	25.5	1	1	1	0.99884
188	7.1142	5	5	0	25.5	2	1	0	1.4479
189	7.1142	5	5	0	25.5	2	-1	1	1.3853
190	7.1142	5	5	999	25.5	2	1	0	1.5989
191	7.1142	5	5	90	1	2	1	1	1.6079
192	7.1142	5	5	999	7.125	1	-1	1	0.92831
193	7.1142	5	5	0	13.25	1	1	1	1.3443
194	7.1142	5	5	999	1	1	-1	0	1.5457
195	7.1142	5	5	999	25.5	1	1	1	0.9989
196	7.1142	5	5	999	25.5	1	-1	1	0.89304
197	7.1142	5	5	0	25.5	2	1	0	1.2576
198	7.1142	5	5	0	1	1	-1	0	1.2816
199	7.1142	5	5	90	7.125	1	-1	1	1.6417
200	7.1142	5	5	0	25.5	1	1	1	1.046
201	7.1142	5	5	0	13.25	1	-1	1	1.3806
202	7.1142	5	5	0	1	2	1	0	1.3725
203	7.1142	5	5	0	13.25	1	1	0	0.97538
204	7.1142	5	5	0	19.375	1	-1	1	1.0695
205	7.1142	5	5	90	7.125	2	1	0	3.4943
206	7.1142	5	5	0	13.25	2	1	0	2.0848
207	7.1142	5	5	0	25.5	2	-1	0	1.867
208	7.1142	5	5	0	25.5	1	-1	1	1.0224
209	7.1142	5	5	0	1	1	1	1	0.83419
210	7.1142	5	5	90	1	1	-1	0	1.7003
211	7.1142	5	5	90	25.5	2	-1	1	2.0504
212	7.1142	5	5	999	19.375	2	-1	0	1.9333
213	7.1142	5	5	999	7.125	2	1	0	1.3739
214	7.1142	5	5	90	13.25	2	-1	0	2.2783
215	7.1142	5	5	999	7.125	1	1	1	2.0497
216	7.1142	5	5	0	13.25	2	-1	0	1.7596
217	7.1142	5	5	90	13.25	1	1	1	1.0931
218	7.1142	5	5	0	25.5	1	1	1	0.97531
219	7.1142	5	5	0	13.25	2	1	0	1.9415
220	7.1142	5	5	0	13.25	1	1	1	1.4128
221	7.1142	5	5	90	1	1	1	0	2.0532
222	7.1142	5	5	999	13.25	2	-1	1	3.6679
223	7.1142	5	5	0	13.25	2	1	0	1.5743
224	7.1142	5	5	999	13.25	2	1	1	1.293
225	7.1142	5	5	0	13.25	2	-1	0	2.462
226	7.1142	5	5	999	19.375	1	1	1	1.0812
227	7.1142	5	5	999	1	1	-1	0	1.8485
228	7.1142	5	5	999	25.5	2	-1	1	1.1166
229	7.1142	5	5	90	25.5	1	-1	1	1.0695
230	7.1142	5	5	999	13.25	1	-1	1	0.99893
231	7.1142	5	5	90	19.375	1	1	1	0.9989
232	7.1142	5	5	90	1	2	-1	0	1.8379
233	7.1142	5	5	999	1	2	1	1	1.8447
234	7.1142	5	5	90	25.5	1	1	1	1.1282
235	7.1142	5	5	0	1	1	1	0	3.637
236	7.1142	5	5	90	7.125	2	1	0	1.6907
237	7.1142	5	5	90	19.375	2	-1	1	1.6253
238	7.1142	5	5	90	1	1	-1	0	1.7623
239	7.1142	5	5	0	7.125	1	1	1	1.2576
240	7.1142	5	5	90	7.125	1	-1	1	1.0812
241	7.1142	5	5	90	25.5	1	-1	1	0.91655
242	7.1142	5	5	0	1	1	1	1	1.4364
243	7.1142	5	5	999	19.375	2	1	1	2.1753
244	7.1142	5	5	90	1	2	1	1	2.0074
245	7.1142	5	5	999	1	2	1	0	1.6578
246	7.1142	5	5	999	19.375	1	1	1	0.97533
247	7.1142	5	5	0	19.375	2	1	1	1.0812
248	7.1142	5	5	999	1	2	1	0	1.1989
249	7.1142	5	5	90	1	2	-1	1	1.7936
250	7.1142	5	5	999	13.25	1	1	1	1.3165
251	7.1142	5	5	0	19.375	1	-1	0	1.3739
252	7.1142	5	5	999	13.25	2	1	0	0.91658
253	7.1142	5	5	999	1	1	-1	0	1.4235
254	7.1142	5	5	0	1	1	-1	1	1.3963
255	7.1142	5	5	0	13.25	1	-1	1	1.1048
256	7.1142	5	5	90	13.25	2	-1	1	1.3632
257	7.1142	5	5	999	25.5	1	1	1	0.96355
258	7.1142	5	5	90	13.25	2	1	0	1.7038
259	7.1142	5	5	90	7.125	1	-1	0	1.6705
260	7.1142	5	5	90	7.125	2	-1	1	1.1757
261	7.1142	5	5	90	25.5	1	-1	1	1.6441
262	7.1142	5	5	90	19.375	1	1	1	1.0929
263	7.1142	5	5	90	25.5	1	1	1	1.0342
264	7.1142	5	5	90	19.375	1	-1	1	0.97534
265	7.1142	5	5	0	25.5	2	1	0	1.6048
266	7.1142	5	5	999	19.375	2	-1	1	1.1283
267	7.1142	5	5	90	25.5	2	1	0	1.2694
268	7.1142	5	5	0	1	2	1	0	1.7125
269	7.1142	5	5	0	25.5	2	-1	0	1.2106
270	7.1142	5	5	90	13.25	1	-1	0	1.2929
271	7.1142	5	5	999	13.25	1	1	1	0.97583
272	7.1142	5	5	90	25.5	1	1	1	0.9166
273	7.1142	5	5	999	19.375	1	1	1	1.1518
274	7.1142	5	5	999	19.375	1	-1	1	1.1283
275	7.1142	5	5	90	1	1	-1	0	1.3374
276	7.1142	5	5	0	13.25	1	-1	1	1.2811
277	7.1142	5	5	999	1	2	-1	1	1.6324
278	7.1142	5	5	0	13.25	1	1	1	1.2341
279	7.1142	5	5	90	7.125	1	1	0	0.91701
280	7.1142	5	5	999	1	1	1	1	1.0224
281	7.1142	5	5	999	13.25	1	1	1	0.98711
282	7.1142	5	5	999	25.5	2	-1	1	1.3165
283	7.1142	5	5	999	7.125	1	1	1	0.9519
284	7.1142	5	5	90	19.375	2	-1	0	0.95183
285	7.1142	5	5	0	7.125	1	1	1	1.0343
286	7.1142	5	5	90	13.25	1	1	1	1.1282
287	7.1142	5	5	0	25.5	1	-1	1	1.0458
288	7.1142	5	5	999	25.5	2	-1	1	1.1165
289	7.1142	5	5	90	19.375	1	1	0	1.1283
290	7.1142	5	5	999	1	2	1	0	2.619
291	7.1142	5	5	90	1	1	1	0	1.3967
292	7.1142	5	5	999	7.125	1	-1	0	1.5826
293	7.1142	5	5	0	13.25	2	1	1	1.3825
294	7.1142	5	5	999	13.25	2	1	1	1.3165
295	7.1142	5	5	0	7.125	1	-1	0	1.0694
296	7.1142	5	5	0	13.25	2	-1	0	1.5207
297	7.1142	5	5	999	7.125	2	1	1	1.2576
298	7.1142	5	5	999	25.5	2	-1	1	1.0107
299	7.1142	5	5	999	13.25	1	1	1	1.3459
300	7.1142	5	5	0	25.5	2	1	1	1.2577
301	7.1142	5	5	90	13.25	2	1	0	1.3949
302	7.1142	5	5	0	19.375	1	-1	0	1.0107
303	7.1142	5	5	0	7.125	1	-1	1	1.1283
304	7.1142	5	5	999	19.375	2	-1	1	1.222
305	7.1142	5	5	90	25.5	1	-1	1	0.95226
306	7.1142	5	5	0	1	1	1	0	1.8246
307	7.1142	5	5	0	19.375	1	1	1	1.1405
308	7.1142	5	5	999	19.375	1	-1	1	0.95181
309	7.1142	5	5	90	19.375	2	-1	1	1.1166
310	7.1142	5	5	999	19.375	1	1	1	0.9988
311	7.1142	5	5	0	25.5	2	1	0	1.1871
312	7.1142	5	5	0	19.375	1	1	0	1.2699
313	7.1142	5	5	0	13.25	1	-1	1	0.9876
314	7.1142	5	5	999	7.125	1	1	1	0.95185
315	7.1142	5	5	999	19.375	1	-1	1	0.91656
316	7.1142	5	5	0	25.5	2	1	1	1.2812
317	7.1142	5	5	90	13.25	1	1	1	1.0929
318	7.1142	5	5	999	7.125	1	1	1	1.2459
319	7.1142	5	5	0	19.375	1	-1	1	1.1518
320	7.1142	5	5	999	7.125	2	-1	1	1.5035
321	7.1142	5	5	999	1	2	-1	0	1.5388
322	7.1142	5	5	0	7.125	1	-1	0	1.2105
323	7.1142	5	5	90	19.375	2	-1	1	1.234
324	7.1142	5	5	90	25.5	1	-1	1	1.034
325	7.1142	5	5	0	7.125	2	1	0	1.0107
326	7.1142	5	5	90	19.375	1	1	1	1.1283
327	7.1142	5	5	90	1	2	1	0	2.0904
328	7.1142	5	5	0	13.25	2	1	1	1.7489
329	7.1142	5	5	90	25.5	2	1	0	1.8242
330	7.1142	5	5	0	1	1	1	0	2.0573
331	7.1142	5	5	999	7.125	2	-1	1	1.416
332	7.1142	5	5	90	25.5	2	1	0	3.9694
333	7.1142	5	5	0	7.125	2	1	0	2.0104
334	7.1142	5	5	999	1	2	1	0	1.3926
335	7.1142	5	5	90	1	2	-1	0	1.8209
336	7.1142	5	5	999	19.375	1	1	1	0.96365
337	7.1142	5	5	90	19.375	2	1	0	1.3427
338	7.1142	5	5	90	13.25	1	1	1	1.1052
339	7.1142	5	5	999	7.125	2	-1	0	1.4694
340	7.1142	5	5	999	7.125	2	1	0	1.2694
341	7.1142	5	5	999	1	1	1	1	2.7762
342	7.1142	5	5	90	19.375	2	1	0	2.2604
343	7.1142	5	5	0	19.375	2	-1	0	3.3744
344	7.1142	5	5	0	19.375	2	-1	0	1.2342
345	7.1142	5	5	90	25.5	2	-1	0	0.68133
346	7.1142	5	5	999	1	2	-1	0	1.2694
347	7.1142	5	5	90	7.125	1	1	1	1.011
348	7.1142	5	5	90	13.25	1	-1	1	0.97539
349	7.1142	5	5	0	25.5	2	1	1	1.2577
350	7.1142	5	5	90	7.125	1	-1	1	1.0694
351	7.1142	5	5	0	1	2	-1	0	1.3047
352	7.1142	5	5	0	19.375	1	-1	1	1.0577
353	7.1142	5	5	999	25.5	2	1	1	3.4508
354	7.1142	5	5	90	19.375	1	-1	1	1.0225
355	7.1142	5	5	90	25.5	1	-1	1	1.0695
356	7.1142	5	5	999	13.25	2	1	1	1.5367
357	7.1142	5	5	0	7.125	2	1	1	1.1283
358	7.1142	5	5	0	19.375	1	-1	1	0.99888
359	7.1142	5	5	90	13.25	2	1	1	1.7073
360	7.1142	5	5	0	1	1	1	0	1.4057
361	7.1142	5	5	0	7.125	2	-1	0	1.4711
362	7.1142	5	5	0	19.375	1	1	1	1.0929
363	7.1142	5	5	999	7.125	2	-1	1	4.1642
364	7.1142	5	5	0	19.375	2	-1	0	1.3689
365	7.1142	5	5	999	19.375	1	1	1	1.0935
366	7.1142	5	5	90	13.25	1	1	1	1.2346
367	7.1142	5	5	999	13.25	1	1	1	0.96398
368	7.1142	5	5	90	19.375	2	1	1	2.1582
369	7.1142	5	5	0	19.375	1	1	1	0.98712
370	7.1142	5	5	999	19.375	2	-1	1	1.2223
371	7.1142	5	5	90	13.25	1	-1	1	1.1757
372	7.1142	5	5	0	25.5	1	1	1	1.0342
373	7.1142	5	5	90	1	2	1	0	1.4381
374	7.1142	5	5	999	7.125	2	1	0	1.1875
375	7.1142	5	5	90	13.25	1	-1	1	1.0575
376	7.1142	5	5	999	7.125	1	1	1	1.0694
377	7.1142	5	5	90	1	2	-1	1	1.6906
378	7.1142	5	5	90	19.375	2	1	1	1.549
379	7.1142	5	5	999	25.5	1	-1	1	1.0342
380	7.1142	5	5	90	13.25	2	-1	1	1.2342
381	7.1142	5	5	999	13.25	1	1	1	1.0342
382	7.1142	5	5	999	25.5	1	1	1	1.0459
383	7.1142	5	5	90	1	2	1	0	1.1165
384	7.1142	5	5	90	1	2	1	0	2.885
385	7.1142	5	5	0	25.5	1	1	1	0.97538
386	7.1142	5	5	999	25.5	1	-1	1	0.9166
387	7.1142	5	5	90	1	2	-1	0	1.0695
388	7.1142	5	5	999	25.5	2	1	1	1.3282
389	7.1142	5	5	0	7.125	2	1	0	1.4209
390	7.1142	5	5	90	7.125	2	-1	0	1.7707
391	7.1142	5	5	0	1	1	-1	1	2.0708
392	7.1142	5	5	90	13.25	2	1	1	1.4132
393	7.1142	5	5	0	13.25	2	1	1	1.1166
394	7.1142	5	5	999	25.5	2	-1	1	1.5062
395	7.1142	5	5	0	7.125	1	1	1	1.6728
396	7.1142	5	5	999	1	2	-1	0	1.7721
397	7.1142	5	5	90	13.25	2	-1	1	0.94011
398	7.1142	5	5	0	13.25	1	1	1	1.0461
399	7.1142	5	5	90	25.5	2	1	0	1.2106
400	7.1142	5	5	90	1	1	1	0	2.5171
401	7.1142	5	5	90	25.5	1	-1	1	1.0342
402	7.1142	5	5	0	25.5	1	-1	1	0.99897
403	7.1142	5	5	999	1	1	1	1	1.4669
404	7.1142	5	5	0	25.5	1	1	1	1.1287
405	7.1142	5	5	999	13.25	1	1	1	1.093
406	7.1142	5	5	0	1	1	1	1	1.3282
407	7.1142	5	5	0	19.375	2	-1	0	0.92819
408	7.1142	5	5	999	7.125	1	1	1	1.093
409	7.1142	5	5	0	13.25	2	-1	0	1.0812
410	7.1142	5	5	0	13.25	2	-1	1	3.2796
411	7.1142	5	5	90	7.125	1	-1	1	1.7783
412	7.1142	5	5	999	19.375	2	1	1	1.4993
413	7.1142	5	5	999	25.5	1	1	1	0.94052
414	7.1142	5	5	90	13.25	1	1	1	1.1283
415	7.1142	5	5	0	7.125	2	1	0	1.6897
416	7.1142	5	5	999	1	2	1	0	1.541
417	7.1142	5	5	999	1	1	-1	1	1.5777
418	7.1142	5	5	90	1	1	1	0	3.5542
419	7.1142	5	5	0	19.375	1	-1	1	1.0695
420	7.1142	5	5	999	25.5	1	1	1	0.89305
421	7.1142	5	5	90	1	1	1	0	1.6641
422	7.1142	5	5	0	1	1	-1	1	1.1871
423	7.1142	5	5	90	13.25	1	1	1	1.0575
424	7.1142	5	5	90	1	2	-1	1	1.8843
425	7.1142	5	5	0	19.375	2	-1	1	0.98716
426	7.1142	5	5	0	1	2	-1	0	1.8471
427	7.1142	5	5	0	19.375	2	-1	1	1.4128
428	7.1142	5	5	90	19.375	1	-1	1	0.99886
429	7.1142	5	5	0	25.5	2	-1	1	0.98713
430	7.1142	5	5	0	1	2	1	0	1.1871
431	7.1142	5	5	999	13.25	2	-1	1	1.0932
432	7.1142	5	5	0	1	2	-1	0	1.2812
433	7.1142	5	5	90	19.375	1	-1	1	1.093
434	7.1142	5	5	90	19.375	2	1	1	1.3353
435	7.1142	5	5	999	1	1	-1	0	2.0033
436	7.1142	5	5	999	1	1	-1	0	1.785
437	7.1142	5	5	90	7.125	2	-1	0	3.1253
438	7.1142	5	5	0	19.375	2	1	1	1.1635
439	7.1142	5	5	999	1	1	1	1	1.4371
440	7.1142	5	5	0	25.5	2	-1	1	1.1871
441	7.1142	5	5	0	25.5	1	1	1	0.99945
442	7.1142	5	5	0	7.125	1	1	1	1.3711
443	7.1142	5	5	999	13.25	1	1	1	1.3047
444	7.1142	5	5	0	19.375	2	-1	1	1.2459
445	7.1142	5	5	0	25.5	2	1	1	1.2463
446	7.1142	5	5	90	25.5	1	1	1	0.97579
447	7.1142	5	5	999	1	2	1	0	1.1047
448	7.1142	5	5	90	19.375	1	-1	1	1.1635
449	7.1142	5	5	999	7.125	2	-1	0	2.6907
450	7.1142	5	5	999	7.125	1	-1	0	1.766
451	7.1142	5	5	999	25.5	2	-1	0	1.2459
452	7.1142	5	5	90	1	2	-1	1	1.3604
453	7.1142	5	5	90	1	1	1	0	1.7242
454	7.1142	5	5	999	1	2	-1	1	1.2224
455	7.1142	5	5	0	13.25	2	1	0	1.3731
456	7.1142	5	5	999	7.125	1	1	0	1.4544
457	7.1142	5	5	90	25.5	1	-1	1	1.0694
458	7.1142	5	5	0	25.5	1	-1	1	1.0813
459	7.1142	5	5	90	19.375	1	-1	1	2.213
460	7.1142	5	5	90	7.125	1	-1	0	2.2258
461	7.1142	5	5	0	1	2	-1	0	1.6354
462	7.1142	5	5	0	7.125	1	1	0	1.6496
463	7.1142	5	5	90	13.25	2	-1	1	1.6467
464	7.1142	5	5	999	25.5	1	1	1	0.99888
465	7.1142	5	5	999	19.375	1	-1	1	0.91636
466	7.1142	5	5	0	25.5	1	1	1	1.454
467	7.1142	5	5	999	13.25	1	1	1	0.99885
468	7.1142	5	5	999	19.375	2	1	1	1.395
469	7.1142	5	5	0	7.125	2	-1	1	1.1401
470	7.1142	5	5	999	13.25	2	1	1	2.6166
471	7.1142	5	5	90	13.25	2	-1	1	1.3218
472	7.1142	5	5	999	25.5	1	-1	1	1.0341
473	7.1142	5	5	90	1	1	-1	0	1.9992
474	7.1142	5	5	0	1	2	-1	0	1.5438
475	7.1142	5	5	90	19.375	2	-1	1	1.9509
476	7.1142	5	5	999	19.375	2	1	1	1.3166
477	7.1142	5	5	90	13.25	2	-1	0	1.1047
478	7.1142	5	5	0	19.375	1	1	1	1.1165
479	7.1142	5	5	90	19.375	1	1	1	1.0577
480	7.1142	5	5	90	1	1	-1	0	1.2694
481	7.1142	5	5	0	1	1	-1	1	1.1993
482	7.1142	5	5	90	13.25	1	-1	1	1.0577
483	7.1142	5	5	90	25.5	2	1	1	1.5959
484	7.1142	5	5	999	1	1	1	0	1.4856
485	7.1142	5	5	999	1	1	-1	0	2.513
486	7.1142	5	5	999	1	2	1	1	1.8896
487	7.1142	5	5	0	19.375	2	1	1	1.0812
488	7.1142	5	5	999	7.125	1	1	0	1.2577
489	7.1142	5	5	999	1	2	-1	0	1.269
490	7.1142	5	5	999	1	1	1	0	1.1988
491	7.1142	5	5	90	25.5	2	1	1	1.3169
492	7.1142	5	5	0	7.125	1	1	1	0.94047
493	7.1142	5	5	999	1	2	-1	0	1.6304
494	7.1142	5	5	999	25.5	1	-1	1	1.0107
495	7.1142	5	5	90	1	1	1	0	0.82244
496	7.1142	5	5	90	1	1	1	0	2.0471
497	7.1142	5	5	90	1	2	1	1	2.3291
498	7.1142	5	5	90	7.125	2	-1	0	1.7166
499	7.1142	5	5	999	19.375	2	-1	0	2.2611
500	7.1142	5	5	999	7.125	2	1	1	2.7205
501	7.1142	5	5	90	25.5	1	-1	1	1.0341
502	7.1142	5	5	90	25.5	2	1	0	1.565
503	7.1142	5	5	999	19.375	1	1	1	0.9753
504	7.1142	5	5	999	13.25	2	-1	1	1.2577
505	7.1142	5	5	90	7.125	2	1	0	1.14
506	7.1142	5	5	90	7.125	1	1	1	1.0105
507	7.1142	5	5	0	7.125	2	-1	1	1.1635
508	7.1142	5	5	0	1	2	1	0	1.1875
509	7.1142	5	5	0	1	2	1	0	1.1404
510	7.1142	5	5	90	13.25	1	1	0	1.7493
511	7.1142	5	5	0	7.125	1	1	0	1.1758
512	7.1142	5	5	0	1	2	1	0	1.7207
513	7.1142	5	5	999	13.25	1	-1	1	0.96357
514	7.1142	5	5	999	19.375	1	-1	1	0.94012
515	7.1142	5	5	999	1	2	-1	1	1.4305
516	7.1142	5	5	999	13.25	2	1	1	1.3282
517	7.1142	5	5	90	7.125	2	-1	0	1.6324
518	7.1142	5	5	90	25.5	2	1	0	1.4739
519	7.1142	5	5	999	19.375	1	1	1	1.093
520	7.1142	5	5	999	7.125	1	1	1	1.0695
521	7.1142	5	5	999	25.5	2	-1	0	2.9272
522	7.1142	5	5	999	1	2	-1	0	2.4037
523	7.1142	5	5	999	25.5	2	-1	0	1.3578
524	7.1142	5	5	90	13.25	2	1	0	1.5304
525	7.1142	5	5	999	7.125	1	-1	1	1.1283
526	7.1142	5	5	0	19.375	2	1	1	1.6415
527	7.1142	5	5	0	7.125	1	-1	1	1.4005
528	7.1142	5	5	90	25.5	2	1	1	2.1977
529	7.1142	5	5	0	1	2	1	1	1.8661
530	7.1142	5	5	90	25.5	2	1	1	1.3282
531	7.1142	5	5	999	19.375	2	1	0	1.3169
532	7.1142	5	5	0	7.125	1	-1	0	1.707
533	7.1142	5	5	0	13.25	2	1	1	1.6134
534	7.1142	5	5	999	7.125	2	1	0	1.9353
535	7.1142	5	5	0	25.5	2	1	0	5.7349
536	7.1142	5	5	999	7.125	2	1	0	1.8084
537	7.1142	5	5	90	1	1	-1	0	1.3613
538	7.1142	5	5	999	13.25	1	1	1	1.046
539	7.1142	5	5	90	1	1	1	1	1.1518
540	7.1142	5	5	90	7.125	2	1	1	3.9598
541	7.1142	5	5	999	7.125	1	1	1	1.0812
542	7.1142	5	5	999	13.25	1	-1	1	0.97536
543	7.1142	5	5	999	7.125	1	-1	1	0.91664
544	7.1142	5	5	999	13.25	2	-1	1	1.1753
545	7.1142	5	5	999	25.5	1	-1	1	0.96357
546	7.1142	5	5	90	13.25	2	1	0	1.2459
547	7.1142	5	5	999	19.375	2	1	1	1.2577
548	7.1142	5	5	90	13.25	1	1	1	1.1048
549	7.1142	5	5	0	19.375	1	1	1	1.1165
550	7.1142	5	5	999	7.125	1	-1	1	0.94006
551	7.1142	5	5	999	19.375	1	1	1	1.0224
552	7.1142	5	5	90	25.5	2	1	1	1.2694
553	7.1142	5	5	999	7.125	1	1	1	1.0577
554	7.1142	5	5	90	7.125	2	-1	1	1.3614
555	7.1142	5	5	999	19.375	2	-1	1	1.9387
556	7.1142	5	5	0	1	2	-1	0	1.4583
557	7.1142	5	5	90	25.5	1	-1	1	1.6203
558	7.1142	5	5	999	13.25	1	-1	1	1.0577
559	7.1142	5	5	90	19.375	2	-1	1	1.2577
560	7.1142	5	5	999	25.5	1	-1	1	0.95189
561	7.1142	5	5	90	7.125	1	-1	0	1.1518
562	7.1142	5	5	0	25.5	2	1	1	1.746
563	7.1142	5	5	90	13.25	2	-1	1	1.8698
564	7.1142	5	5	999	13.25	1	1	1	1.046
565	7.1142	5	5	0	7.125	2	1	0	1.97
566	7.1142	5	5	0	1	1	1	0	1.8784
567	7.1142	5	5	90	13.25	2	1	0	2.2804
568	7.1142	5	5	90	7.125	2	1	0	1.8988
569	7.1142	5	5	999	7.125	1	-1	0	1.4707
570	7.1142	5	5	0	25.5	2	-1	1	1.1048
571	7.1142	5	5	90	1	1	-1	1	1.5073
572	7.1142	5	5	999	7.125	1	1	1	0.9636
573	7.1142	5	5	999	1	1	1	0	1.9039
574	7.1142	5	5	90	7.125	2	1	0	3.0225
575	7.1142	5	5	90	25.5	2	-1	1	1.2459
576	7.1142	5	5	90	25.5	2	-1	1	1.7145
577	7.1142	5	5	90	13.25	2	-1	0	4.5051
578	7.1142	5	5	90	25.5	1	1	1	1.1871
579	7.1142	5	5	999	7.125	1	1	1	1.718
580	7.1142	5	5	999	1	1	1	0	1.5025
581	7.1142	5	5	999	19.375	2	1	1	1.1523
582	7.1142	5	5	0	7.125	1	-1	0	1.3457
583	7.1142	5	5	90	19.375	2	-1	1	1.389
584	7.1142	5	5	999	7.125	2	1	0	0.8224
585	7.1142	5	5	999	19.375	1	1	1	0.90489
586	7.1142	5	5	0	7.125	1	1	1	1.0341
587	7.1142	5	5	0	13.25	1	1	1	1.9406
588	7.1142	5	5	90	19.375	2	1	0	2.1962
589	7.1142	5	5	0	19.375	2	1	0	1.9409
590	7.1142	5	5	90	7.125	2	-1	1	1.6125
591	7.1142	5	5	90	7.125	1	-1	1	1.1875
592	7.1142	5	5	90	13.25	1	1	1	0.88129
593	7.1142	5	5	0	7.125	1	1	0	1.0577
594	7.1142	5	5	90	19.375	1	-1	1	1.1047
595	7.1142	5	5	0	7.125	1	1	1	1.0812
596	7.1142	5	5	999	13.25	2	1	1	1.6003
597	7.1142	5	5	0	25.5	1	-1	1	0.99893
598	7.1142	5	5	0	19.375	1	-1	0	0.84596
599	7.1142	5	5	999	13.25	1	-1	1	1.0812
600	7.1142	5	5	0	19.375	2	-1	0	0.88123
