# Supplementary material for: Temporal Integration of Motion Streaks in Migraine
Source: Vision (Basel). 2018 Jul 13;2(3):27. doi: 10.3390/vision2030027 (PMC6836222; doi:10.3390/vision2030027)
Supplement: Supplementary file 1 [file vision-02-00027-s001.zip › supplementary information/resultsmark2/resultsObs29/allResponsesObs29.txt]

1	7.1142	5	5	999	7.125	1	-1	1	4.4701
2	7.1142	5	5	90	13.25	1	-1	1	1.2015
3	7.1142	5	5	999	13.25	1	-1	0	3.5614
4	7.1142	5	5	0	1	1	-1	0	2.4294
5	7.1142	5	5	0	7.125	1	1	0	2.0146
6	7.1142	5	5	0	19.375	1	1	1	2.235
7	7.1142	5	5	999	1	1	-1	0	3.9969
8	7.1142	5	5	0	25.5	1	-1	0	4.5336
9	7.1142	5	5	0	25.5	2	1	1	1.884
10	7.1142	5	5	90	7.125	1	1	1	1.3545
11	7.1142	5	5	0	1	1	1	1	2.3537
12	7.1142	5	5	90	7.125	2	1	0	2.073
13	7.1142	5	5	0	25.5	1	-1	1	1.8425
14	7.1142	5	5	0	1	2	-1	0	1.9395
15	7.1142	5	5	0	7.125	2	-1	1	3.8384
16	7.1142	5	5	0	13.25	1	-1	0	2.1317
17	7.1142	5	5	0	25.5	2	-1	1	1.8905
18	7.1142	5	5	0	7.125	2	-1	0	2.1964
19	7.1142	5	5	0	13.25	2	-1	1	1.3887
20	7.1142	5	5	0	7.125	1	-1	1	2.1167
21	7.1142	5	5	999	7.125	1	-1	0	1.9046
22	7.1142	5	5	0	19.375	2	1	1	1.9509
23	7.1142	5	5	0	7.125	1	1	1	1.5181
24	7.1142	5	5	999	13.25	1	1	1	1.3778
25	7.1142	5	5	0	25.5	2	-1	1	1.5099
26	7.1142	5	5	999	25.5	2	-1	1	1.2228
27	7.1142	5	5	90	25.5	1	1	1	1.2812
28	7.1142	5	5	999	1	1	-1	0	3.0723
29	7.1142	5	5	0	1	2	-1	0	3.1263
30	7.1142	5	5	90	1	2	-1	0	2.0495
31	7.1142	5	5	999	25.5	1	-1	1	1.388
32	7.1142	5	5	999	19.375	1	1	1	1.0577
33	7.1142	5	5	0	1	2	-1	0	2.4862
34	7.1142	5	5	90	1	2	1	1	2.2084
35	7.1142	5	5	90	1	2	-1	1	1.9728
36	7.1142	5	5	90	25.5	1	1	1	1.1753
37	7.1142	5	5	999	19.375	1	1	1	1.0929
38	7.1142	5	5	90	7.125	1	1	1	1.0459
39	7.1142	5	5	90	13.25	1	-1	1	1.14
40	7.1142	5	5	0	7.125	2	-1	1	1.0928
41	7.1142	5	5	90	25.5	2	-1	1	1.2695
42	7.1142	5	5	90	13.25	1	-1	1	1.093
43	7.1142	5	5	999	25.5	1	-1	1	1.0106
44	7.1142	5	5	0	1	1	1	0	5.713
45	7.1142	5	5	0	7.125	1	1	0	3.8726
46	7.1142	5	5	90	1	1	1	0	1.8149
47	7.1142	5	5	0	19.375	1	1	0	1.7793
48	7.1142	5	5	90	19.375	1	1	1	1.2111
49	7.1142	5	5	90	13.25	2	1	1	1.671
50	7.1142	5	5	90	25.5	1	1	1	1.0459
51	7.1142	5	5	0	25.5	2	1	1	1.1517
52	7.1142	5	5	0	25.5	1	1	1	1.0224
53	7.1142	5	5	90	13.25	1	1	1	1.0694
54	7.1142	5	5	90	1	2	1	0	1.4144
55	7.1142	5	5	0	13.25	2	-1	1	1.2341
56	7.1142	5	5	90	7.125	1	-1	1	1.0459
57	7.1142	5	5	0	7.125	1	-1	0	1.7164
58	7.1142	5	5	90	1	1	-1	0	1.9268
59	7.1142	5	5	999	13.25	1	1	1	1.1636
60	7.1142	5	5	0	19.375	2	1	1	1.0458
61	7.1142	5	5	0	1	2	-1	1	2.4825
62	7.1142	5	5	999	13.25	1	-1	1	1.0224
63	7.1142	5	5	90	1	1	1	1	1.9862
64	7.1142	5	5	0	13.25	1	-1	1	1.1871
65	7.1142	5	5	999	25.5	1	-1	1	0.99886
66	7.1142	5	5	0	13.25	2	1	1	1.0106
67	7.1142	5	5	90	7.125	1	1	1	1.0459
68	7.1142	5	5	999	7.125	1	-1	1	0.99887
69	7.1142	5	5	999	19.375	2	-1	1	0.9989
70	7.1142	5	5	0	25.5	1	-1	1	1.0811
71	7.1142	5	5	999	19.375	2	1	1	1.1165
72	7.1142	5	5	90	25.5	1	1	1	1.0228
73	7.1142	5	5	90	13.25	1	-1	1	1.0459
74	7.1142	5	5	90	19.375	2	1	0	1.993
75	7.1142	5	5	90	1	1	-1	0	1.829
76	7.1142	5	5	0	1	1	1	0	2.1575
77	7.1142	5	5	90	19.375	2	-1	1	1.5129
78	7.1142	5	5	90	25.5	2	-1	0	2.1558
79	7.1142	5	5	0	13.25	1	1	1	1.3282
80	7.1142	5	5	90	1	2	1	1	2.809
81	7.1142	5	5	0	7.125	2	-1	0	1.9417
82	7.1142	5	5	999	1	2	-1	0	3.6021
83	7.1142	5	5	90	19.375	1	1	1	1.0812
84	7.1142	5	5	999	19.375	1	-1	1	0.98709
85	7.1142	5	5	999	25.5	2	1	1	1.0106
86	7.1142	5	5	0	25.5	1	-1	1	1.1165
87	7.1142	5	5	0	1	1	-1	0	2.301
88	7.1142	5	5	90	1	1	-1	0	1.7907
89	7.1142	5	5	90	13.25	1	1	1	1.0812
90	7.1142	5	5	0	1	2	1	1	2.9323
91	7.1142	5	5	999	7.125	2	-1	1	1.9967
92	7.1142	5	5	999	7.125	1	1	1	1.0341
93	7.1142	5	5	0	19.375	1	-1	1	0.97534
94	7.1142	5	5	0	19.375	1	-1	0	2.4657
95	7.1142	5	5	999	19.375	1	1	1	1.0458
96	7.1142	5	5	0	13.25	2	1	1	1.0694
97	7.1142	5	5	90	1	2	-1	0	2.1388
98	7.1142	5	5	0	25.5	1	1	1	1.1989
99	7.1142	5	5	0	7.125	1	-1	0	2.0702
100	7.1142	5	5	999	25.5	2	-1	1	0.96363
101	7.1142	5	5	90	25.5	1	-1	1	1.1047
102	7.1142	5	5	999	25.5	2	-1	1	0.91658
103	7.1142	5	5	0	1	2	1	1	2.0974
104	7.1142	5	5	90	13.25	2	-1	1	1.0225
105	7.1142	5	5	90	13.25	2	1	1	1.1399
106	7.1142	5	5	0	1	1	1	0	2.1392
107	7.1142	5	5	0	1	2	-1	0	4.114
108	7.1142	5	5	0	1	2	-1	0	2.0248
109	7.1142	5	5	0	19.375	2	1	1	1.0224
110	7.1142	5	5	90	19.375	1	-1	1	1.0225
111	7.1142	5	5	0	1	1	-1	0	4.8501
112	7.1142	5	5	999	19.375	1	1	1	0.9871
113	7.1142	5	5	90	13.25	1	1	1	0.94012
114	7.1142	5	5	90	25.5	1	1	1	0.96359
115	7.1142	5	5	0	1	2	1	0	2.9146
116	7.1142	5	5	0	7.125	1	1	0	1.7413
117	7.1142	5	5	999	19.375	2	-1	1	0.97536
118	7.1142	5	5	999	13.25	2	-1	1	0.89303
119	7.1142	5	5	90	7.125	2	1	1	1.2223
120	7.1142	5	5	999	25.5	2	1	1	0.9048
121	7.1142	5	5	90	19.375	2	-1	1	1.2341
122	7.1142	5	5	90	1	1	1	1	2.0688
123	7.1142	5	5	999	19.375	2	1	1	1.1047
124	7.1142	5	5	999	19.375	1	-1	1	0.98753
125	7.1142	5	5	0	1	2	1	0	2.4462
126	7.1142	5	5	0	19.375	2	-1	1	1.6474
127	7.1142	5	5	90	19.375	2	1	1	1.5844
128	7.1142	5	5	90	1	2	1	1	1.7162
129	7.1142	5	5	90	25.5	2	-1	1	1.0342
130	7.1142	5	5	999	25.5	1	-1	1	1.1164
131	7.1142	5	5	90	7.125	2	-1	1	2.4187
132	7.1142	5	5	90	13.25	2	1	0	1.6275
133	7.1142	5	5	90	7.125	2	1	1	1.1753
134	7.1142	5	5	90	13.25	2	-1	1	1.0934
135	7.1142	5	5	999	13.25	1	1	1	1.0577
136	7.1142	5	5	90	19.375	1	-1	1	1.1165
137	7.1142	5	5	999	7.125	2	1	1	4.295
138	7.1142	5	5	999	13.25	2	-1	1	1.3629
139	7.1142	5	5	0	19.375	2	1	1	1.14
140	7.1142	5	5	0	13.25	1	-1	0	5.9449
141	7.1142	5	5	90	25.5	2	-1	0	1.6767
142	7.1142	5	5	999	1	1	-1	1	2.7837
143	7.1142	5	5	999	1	2	-1	1	2.205
144	7.1142	5	5	999	25.5	1	1	1	1.0223
145	7.1142	5	5	999	13.25	1	1	1	0.92833
146	7.1142	5	5	0	7.125	1	-1	1	0.9753
147	7.1142	5	5	0	19.375	1	-1	0	2.5338
148	7.1142	5	5	999	13.25	1	1	1	1.1165
149	7.1142	5	5	90	25.5	1	1	1	0.8699
150	7.1142	5	5	999	25.5	1	1	1	0.96353
151	7.1142	5	5	90	13.25	1	-1	1	0.91652
152	7.1142	5	5	90	25.5	1	1	1	0.96352
153	7.1142	5	5	0	19.375	2	-1	1	0.99887
154	7.1142	5	5	999	13.25	2	-1	0	1.7568
155	7.1142	5	5	90	13.25	1	1	1	0.9991
156	7.1142	5	5	0	7.125	1	1	0	1.8681
157	7.1142	5	5	999	7.125	2	-1	1	1.0694
158	7.1142	5	5	999	1	2	-1	0	1.6972
159	7.1142	5	5	90	7.125	2	-1	0	1.9792
160	7.1142	5	5	0	13.25	1	-1	1	1.046
161	7.1142	5	5	999	1	1	1	0	1.769
162	7.1142	5	5	0	13.25	1	-1	1	2.5882
163	7.1142	5	5	90	25.5	1	-1	1	1.0106
164	7.1142	5	5	0	25.5	1	1	1	1.1517
165	7.1142	5	5	999	7.125	1	-1	1	0.89298
166	7.1142	5	5	90	7.125	1	-1	1	1.1517
167	7.1142	5	5	0	13.25	1	1	1	1.0694
168	7.1142	5	5	90	7.125	1	1	1	0.9165
169	7.1142	5	5	90	7.125	1	-1	1	0.96364
170	7.1142	5	5	90	19.375	1	-1	1	0.88125
171	7.1142	5	5	0	13.25	2	-1	1	1.0695
172	7.1142	5	5	0	19.375	2	1	0	0.91657
173	7.1142	5	5	999	25.5	1	1	1	1.14
174	7.1142	5	5	999	7.125	1	1	1	1.0816
175	7.1142	5	5	90	13.25	2	1	1	1.1165
176	7.1142	5	5	0	13.25	2	1	1	0.92832
177	7.1142	5	5	0	1	2	1	0	1.6975
178	7.1142	5	5	90	1	1	1	0	1.2459
179	7.1142	5	5	90	7.125	1	1	1	1.2458
180	7.1142	5	5	999	7.125	2	1	1	1.2695
181	7.1142	5	5	90	19.375	1	1	1	0.99887
182	7.1142	5	5	0	19.375	1	1	1	1.1283
183	7.1142	5	5	999	1	1	1	0	2.2596
184	7.1142	5	5	0	19.375	1	1	0	1.7051
185	7.1142	5	5	90	1	1	-1	1	1.2576
186	7.1142	5	5	0	25.5	2	1	1	1.0107
187	7.1142	5	5	999	19.375	1	1	1	0.9989
188	7.1142	5	5	999	25.5	2	1	1	1.0107
189	7.1142	5	5	90	25.5	2	-1	1	1.0223
190	7.1142	5	5	0	19.375	1	1	1	1.0929
191	7.1142	5	5	90	13.25	1	1	1	1.046
192	7.1142	5	5	90	13.25	2	-1	1	1.9225
193	7.1142	5	5	0	7.125	2	-1	1	1.0105
194	7.1142	5	5	0	19.375	1	-1	1	1.0577
195	7.1142	5	5	999	1	1	-1	0	2.5435
196	7.1142	5	5	90	1	1	-1	0	1.5546
197	7.1142	5	5	999	1	1	1	1	1.1757
198	7.1142	5	5	0	13.25	1	1	0	1.683
199	7.1142	5	5	999	25.5	2	-1	1	0.91654
200	7.1142	5	5	999	19.375	1	1	1	0.96355
201	7.1142	5	5	0	25.5	2	-1	1	0.97535
202	7.1142	5	5	999	13.25	1	1	1	1.0107
203	7.1142	5	5	0	19.375	2	1	1	0.91651
204	7.1142	5	5	999	13.25	1	-1	1	0.89311
205	7.1142	5	5	999	25.5	1	1	1	0.99879
206	7.1142	5	5	90	7.125	1	1	1	1.093
207	7.1142	5	5	999	1	1	1	0	2.5349
208	7.1142	5	5	999	7.125	1	1	1	0.96362
209	7.1142	5	5	90	25.5	1	-1	1	0.99874
210	7.1142	5	5	0	13.25	1	-1	1	1.1871
211	7.1142	5	5	0	7.125	1	-1	1	0.8812
212	7.1142	5	5	999	7.125	2	1	1	1.0694
213	7.1142	5	5	999	25.5	1	-1	1	0.98705
214	7.1142	5	5	999	19.375	2	1	1	1.0459
215	7.1142	5	5	999	7.125	2	-1	1	1.8592
216	7.1142	5	5	0	25.5	2	-1	1	0.82245
217	7.1142	5	5	0	1	2	-1	1	1.9128
218	7.1142	5	5	999	1	2	1	0	2.0607
219	7.1142	5	5	0	25.5	1	1	1	1.14
220	7.1142	5	5	0	25.5	2	1	1	0.98708
221	7.1142	5	5	90	7.125	1	-1	1	0.95186
222	7.1142	5	5	999	19.375	1	1	1	0.91645
223	7.1142	5	5	999	13.25	2	-1	1	0.91658
224	7.1142	5	5	999	7.125	1	-1	1	1.0224
225	7.1142	5	5	0	25.5	2	1	1	0.96357
226	7.1142	5	5	90	7.125	2	1	0	2.5561
227	7.1142	5	5	999	19.375	1	-1	1	0.92831
228	7.1142	5	5	90	1	1	-1	0	2.1394
229	7.1142	5	5	90	25.5	2	1	1	0.98707
230	7.1142	5	5	90	7.125	1	-1	1	0.90477
231	7.1142	5	5	999	1	1	1	0	2.3454
232	7.1142	5	5	999	1	1	1	0	1.7578
233	7.1142	5	5	90	1	2	1	1	1.6572
234	7.1142	5	5	999	13.25	2	1	1	1.1164
235	7.1142	5	5	0	7.125	2	1	1	0.98713
236	7.1142	5	5	0	7.125	2	1	1	1.0577
237	7.1142	5	5	90	25.5	2	1	0	1.5512
238	7.1142	5	5	0	25.5	1	-1	0	1.7101
239	7.1142	5	5	0	7.125	1	1	0	1.0812
240	7.1142	5	5	90	7.125	1	1	1	0.91649
241	7.1142	5	5	999	25.5	2	1	1	1.14
242	7.1142	5	5	90	19.375	1	1	1	0.97578
243	7.1142	5	5	0	7.125	1	1	1	0.98709
244	7.1142	5	5	0	25.5	2	-1	1	1.2928
245	7.1142	5	5	0	25.5	2	-1	1	1.2105
246	7.1142	5	5	90	13.25	1	1	1	1.0577
247	7.1142	5	5	90	19.375	2	-1	1	1.2576
248	7.1142	5	5	90	1	1	1	0	2.0609
249	7.1142	5	5	999	13.25	1	1	1	1.0577
250	7.1142	5	5	0	13.25	1	1	0	1.8204
251	7.1142	5	5	0	7.125	2	-1	0	1.9969
252	7.1142	5	5	0	13.25	2	-1	1	1.1517
253	7.1142	5	5	0	1	2	1	0	1.596
254	7.1142	5	5	90	25.5	2	1	1	1.1282
255	7.1142	5	5	90	13.25	1	1	1	1.187
256	7.1142	5	5	999	19.375	2	1	1	1.0694
257	7.1142	5	5	90	13.25	1	-1	1	1.0107
258	7.1142	5	5	999	7.125	2	1	1	1.093
259	7.1142	5	5	999	7.125	1	-1	1	0.92828
260	7.1142	5	5	999	7.125	2	1	1	1.0342
261	7.1142	5	5	0	7.125	2	1	0	0.91652
262	7.1142	5	5	90	25.5	2	1	0	1.5004
263	7.1142	5	5	0	25.5	1	-1	1	1.1404
264	7.1142	5	5	0	1	1	1	1	1.7898
265	7.1142	5	5	0	13.25	1	-1	0	1.6454
266	7.1142	5	5	999	7.125	1	1	1	1.0812
267	7.1142	5	5	0	1	1	1	0	1.9734
268	7.1142	5	5	999	1	1	1	0	3.3302
269	7.1142	5	5	90	13.25	2	-1	0	1.6534
270	7.1142	5	5	90	25.5	1	-1	1	0.99901
271	7.1142	5	5	0	1	1	-1	0	2.1786
272	7.1142	5	5	0	13.25	2	-1	1	0.9049
273	7.1142	5	5	90	25.5	1	-1	1	1.0694
274	7.1142	5	5	0	7.125	1	-1	1	2.5461
275	7.1142	5	5	999	7.125	1	1	1	1.1636
276	7.1142	5	5	999	1	2	1	0	2.2992
277	7.1142	5	5	999	13.25	2	1	1	1.0106
278	7.1142	5	5	0	25.5	1	-1	0	2.5468
279	7.1142	5	5	0	1	1	-1	0	1.8901
280	7.1142	5	5	999	19.375	1	-1	1	1.1636
281	7.1142	5	5	0	19.375	1	1	1	0.86933
282	7.1142	5	5	0	1	1	-1	1	1.4859
283	7.1142	5	5	90	7.125	2	1	1	1.9358
284	7.1142	5	5	90	1	2	1	0	1.3307
285	7.1142	5	5	0	13.25	2	1	1	0.99885
286	7.1142	5	5	999	25.5	1	-1	1	1.0341
287	7.1142	5	5	0	1	2	-1	1	2.7639
288	7.1142	5	5	0	13.25	1	-1	1	1.584
289	7.1142	5	5	0	13.25	1	1	1	1.0812
290	7.1142	5	5	999	7.125	2	1	1	1.1282
291	7.1142	5	5	90	19.375	2	-1	1	1.0106
292	7.1142	5	5	90	19.375	2	1	1	1.0694
293	7.1142	5	5	999	1	1	1	0	3.62
294	7.1142	5	5	0	7.125	2	-1	1	0.99884
295	7.1142	5	5	999	13.25	1	-1	1	1.14
296	7.1142	5	5	999	7.125	2	1	1	0.92826
297	7.1142	5	5	999	19.375	2	1	1	0.99897
298	7.1142	5	5	999	1	2	1	0	2.0596
299	7.1142	5	5	999	7.125	2	-1	1	1.3181
300	7.1142	5	5	90	25.5	2	1	1	1.4882
301	7.1142	5	5	0	1	2	1	1	1.7547
302	7.1142	5	5	0	19.375	2	-1	1	1.4494
303	7.1142	5	5	90	19.375	1	1	1	1.1518
304	7.1142	5	5	90	19.375	1	-1	1	0.86987
305	7.1142	5	5	0	25.5	2	1	1	0.96356
306	7.1142	5	5	0	19.375	1	-1	0	1.2811
307	7.1142	5	5	999	1	1	1	0	2.2534
308	7.1142	5	5	90	7.125	1	1	1	1.1631
309	7.1142	5	5	90	19.375	1	-1	1	1.0458
310	7.1142	5	5	0	13.25	2	-1	1	1.1518
311	7.1142	5	5	0	1	1	1	0	1.8425
312	7.1142	5	5	90	13.25	2	1	1	1.0694
313	7.1142	5	5	999	13.25	2	-1	1	1.0106
314	7.1142	5	5	999	19.375	1	-1	1	1.0577
315	7.1142	5	5	0	1	2	-1	1	1.9568
316	7.1142	5	5	999	7.125	2	1	1	1.2929
317	7.1142	5	5	90	13.25	2	-1	0	1.5394
318	7.1142	5	5	999	1	2	-1	1	1.8318
319	7.1142	5	5	0	19.375	2	-1	1	0.89305
320	7.1142	5	5	90	19.375	2	-1	1	1.0106
321	7.1142	5	5	999	19.375	2	-1	1	0.86949
322	7.1142	5	5	90	19.375	1	1	1	1.0106
323	7.1142	5	5	90	1	2	1	1	2.0973
324	7.1142	5	5	90	1	1	-1	0	1.992
325	7.1142	5	5	999	13.25	1	-1	1	1.0342
326	7.1142	5	5	0	7.125	2	1	0	1.9454
327	7.1142	5	5	90	19.375	2	-1	1	1.0106
328	7.1142	5	5	90	1	2	1	1	3.7129
329	7.1142	5	5	90	25.5	1	1	1	1.0812
330	7.1142	5	5	90	1	1	1	0	0.91657
331	7.1142	5	5	0	25.5	1	1	1	1.0929
332	7.1142	5	5	0	1	1	-1	0	2.4662
333	7.1142	5	5	999	19.375	2	-1	1	1.14
334	7.1142	5	5	0	19.375	2	1	1	1.1169
335	7.1142	5	5	999	7.125	2	-1	0	0.97522
336	7.1142	5	5	0	25.5	2	-1	1	0.91658
337	7.1142	5	5	0	19.375	1	-1	1	1.3338
338	7.1142	5	5	90	7.125	2	-1	1	0.94046
339	7.1142	5	5	90	25.5	2	-1	1	0.9401
340	7.1142	5	5	90	25.5	2	1	1	1.0459
341	7.1142	5	5	0	25.5	2	-1	1	1.1282
342	7.1142	5	5	0	1	1	-1	0	2.3938
343	7.1142	5	5	0	13.25	2	-1	1	0.8813
344	7.1142	5	5	0	13.25	1	-1	1	1.0929
345	7.1142	5	5	999	13.25	2	-1	1	0.84593
346	7.1142	5	5	0	1	1	-1	0	1.4238
347	7.1142	5	5	0	1	1	-1	0	1.9523
348	7.1142	5	5	0	7.125	2	1	1	1.7557
349	7.1142	5	5	90	19.375	1	1	1	1.0341
350	7.1142	5	5	90	13.25	1	-1	1	1.1165
351	7.1142	5	5	999	19.375	2	-1	1	0.97574
352	7.1142	5	5	90	1	2	1	1	2.0427
353	7.1142	5	5	90	1	2	1	0	1.8837
354	7.1142	5	5	90	13.25	1	-1	1	1.0107
355	7.1142	5	5	999	13.25	2	1	1	1.1753
356	7.1142	5	5	90	7.125	2	-1	1	1.4869
357	7.1142	5	5	999	13.25	2	1	1	1.0811
358	7.1142	5	5	90	19.375	1	1	1	1.046
359	7.1142	5	5	999	19.375	2	1	0	0.88126
360	7.1142	5	5	0	19.375	1	1	1	1.0577
361	7.1142	5	5	0	7.125	1	-1	0	1.8048
362	7.1142	5	5	90	19.375	1	-1	1	1.0342
363	7.1142	5	5	90	25.5	1	-1	1	1.0576
364	7.1142	5	5	90	1	2	1	1	0.85775
365	7.1142	5	5	0	19.375	1	-1	1	1.0459
366	7.1142	5	5	90	7.125	1	-1	1	1.3609
367	7.1142	5	5	90	1	2	-1	1	1.364
368	7.1142	5	5	999	25.5	2	1	1	1.0459
369	7.1142	5	5	90	25.5	2	-1	0	2.0655
370	7.1142	5	5	999	7.125	2	1	1	1.0341
371	7.1142	5	5	999	1	2	1	0	2.0702
372	7.1142	5	5	90	19.375	2	-1	1	1.1635
373	7.1142	5	5	0	19.375	2	1	1	1.1518
374	7.1142	5	5	90	19.375	1	1	1	1.1282
375	7.1142	5	5	999	1	1	1	0	1.6504
376	7.1142	5	5	90	25.5	1	-1	1	1.0459
377	7.1142	5	5	90	1	1	-1	1	1.6608
378	7.1142	5	5	90	13.25	2	-1	1	1.1165
379	7.1142	5	5	90	1	2	-1	0	1.793
380	7.1142	5	5	999	19.375	1	1	1	0.98713
381	7.1142	5	5	999	25.5	1	1	1	1.0342
382	7.1142	5	5	0	13.25	1	1	0	1.6118
383	7.1142	5	5	999	25.5	2	1	1	0.97535
384	7.1142	5	5	999	13.25	2	-1	1	0.91645
385	7.1142	5	5	999	13.25	1	1	1	1.0577
386	7.1142	5	5	0	25.5	2	1	1	1.0812
387	7.1142	5	5	90	25.5	2	-1	0	1.9649
388	7.1142	5	5	0	25.5	2	1	1	1.2224
389	7.1142	5	5	999	13.25	2	-1	1	1.0106
390	7.1142	5	5	999	13.25	1	1	1	0.98708
391	7.1142	5	5	999	19.375	1	-1	1	1.0224
392	7.1142	5	5	0	19.375	1	-1	0	1.2812
393	7.1142	5	5	0	7.125	2	-1	1	1.0812
394	7.1142	5	5	90	19.375	2	1	1	1.2105
395	7.1142	5	5	90	25.5	1	-1	1	1.0694
396	7.1142	5	5	999	1	2	1	1	2.0674
397	7.1142	5	5	90	13.25	1	-1	1	1.0694
398	7.1142	5	5	999	7.125	1	1	1	1.0576
399	7.1142	5	5	999	19.375	1	1	1	1.0223
400	7.1142	5	5	999	19.375	2	1	1	1.1399
401	7.1142	5	5	0	19.375	2	1	1	0.89349
402	7.1142	5	5	0	13.25	2	-1	1	1.5726
403	7.1142	5	5	999	19.375	2	-1	1	0.95181
404	7.1142	5	5	999	19.375	2	-1	1	0.91661
405	7.1142	5	5	0	13.25	2	1	1	1.1635
406	7.1142	5	5	0	13.25	2	1	0	2.0156
407	7.1142	5	5	90	1	2	1	0	0.84596
408	7.1142	5	5	0	25.5	1	-1	0	1.1282
409	7.1142	5	5	0	13.25	2	1	1	1.0341
410	7.1142	5	5	0	25.5	2	1	1	0.94008
411	7.1142	5	5	0	1	1	-1	0	1.8351
412	7.1142	5	5	90	7.125	2	-1	1	1.187
413	7.1142	5	5	90	19.375	1	-1	1	0.95188
414	7.1142	5	5	0	13.25	1	-1	1	1.0812
415	7.1142	5	5	999	25.5	1	-1	1	0.89298
416	7.1142	5	5	0	1	2	-1	1	1.7276
417	7.1142	5	5	999	25.5	1	1	1	0.92823
418	7.1142	5	5	0	19.375	1	-1	1	1.1283
419	7.1142	5	5	999	1	1	1	0	1.7142
420	7.1142	5	5	90	19.375	2	-1	1	1.0577
421	7.1142	5	5	0	13.25	1	1	1	1.0459
422	7.1142	5	5	999	7.125	2	1	1	1.0459
423	7.1142	5	5	0	25.5	1	-1	1	1.293
424	7.1142	5	5	999	19.375	2	-1	1	0.92826
425	7.1142	5	5	90	7.125	2	-1	1	1.0222
426	7.1142	5	5	999	1	2	1	0	1.824
427	7.1142	5	5	90	7.125	1	-1	1	0.9989
428	7.1142	5	5	90	13.25	1	1	1	0.95179
429	7.1142	5	5	0	7.125	2	-1	0	1.3482
430	7.1142	5	5	0	25.5	1	-1	1	1.1757
431	7.1142	5	5	999	13.25	1	-1	1	1.0224
432	7.1142	5	5	0	7.125	1	1	1	1.1165
433	7.1142	5	5	90	7.125	2	1	0	1.1988
434	7.1142	5	5	90	13.25	1	-1	1	1.046
435	7.1142	5	5	999	25.5	2	1	1	0.99887
436	7.1142	5	5	90	13.25	2	1	1	1.0694
437	7.1142	5	5	0	25.5	2	-1	1	1.1048
438	7.1142	5	5	0	19.375	1	1	1	1.0693
439	7.1142	5	5	999	13.25	2	-1	1	1.0341
440	7.1142	5	5	0	1	1	-1	1	1.8242
441	7.1142	5	5	0	7.125	2	-1	0	13.245
442	7.1142	5	5	90	7.125	2	1	1	2.4163
443	7.1142	5	5	0	13.25	2	1	1	1.5931
444	7.1142	5	5	90	13.25	2	-1	1	0.95177
445	7.1142	5	5	0	7.125	2	-1	1	1.0694
446	7.1142	5	5	999	7.125	1	1	1	1.1517
447	7.1142	5	5	999	1	2	-1	0	2.3872
448	7.1142	5	5	999	13.25	2	1	1	1.2224
449	7.1142	5	5	999	19.375	2	1	1	1.0581
450	7.1142	5	5	0	25.5	1	1	1	1.0223
451	7.1142	5	5	999	1	2	1	0	1.3971
452	7.1142	5	5	999	25.5	2	-1	1	1.0929
453	7.1142	5	5	0	7.125	1	-1	1	2.8887
454	7.1142	5	5	999	25.5	2	1	1	1.0224
455	7.1142	5	5	999	25.5	2	-1	1	1.0812
456	7.1142	5	5	999	1	2	1	0	1.3961
457	7.1142	5	5	0	19.375	2	1	1	1.1752
458	7.1142	5	5	999	7.125	1	1	1	1.0457
459	7.1142	5	5	999	13.25	2	-1	1	0.95184
460	7.1142	5	5	999	1	2	1	1	1.6523
461	7.1142	5	5	999	25.5	1	-1	0	0.94
462	7.1142	5	5	90	25.5	1	1	1	1.0342
463	7.1142	5	5	0	19.375	1	-1	1	0.97531
464	7.1142	5	5	90	7.125	2	-1	1	1.4417
465	7.1142	5	5	90	19.375	1	1	1	1.3472
466	7.1142	5	5	999	13.25	1	1	1	1.0694
467	7.1142	5	5	999	7.125	1	-1	1	1.4416
468	7.1142	5	5	90	25.5	1	1	1	0.98757
469	7.1142	5	5	90	25.5	1	1	0	2.3705
470	7.1142	5	5	999	13.25	2	1	1	1.1518
471	7.1142	5	5	90	25.5	2	1	0	0.92877
472	7.1142	5	5	999	1	1	-1	0	1.6463
473	7.1142	5	5	90	13.25	1	-1	1	1.6474
474	7.1142	5	5	0	19.375	2	-1	1	1.0582
475	7.1142	5	5	999	25.5	2	-1	1	1.0695
476	7.1142	5	5	90	25.5	1	-1	1	0.91651
477	7.1142	5	5	90	19.375	2	1	0	1.2223
478	7.1142	5	5	999	19.375	2	1	1	1.1753
479	7.1142	5	5	0	13.25	1	1	0	1.5076
480	7.1142	5	5	90	25.5	2	-1	1	1.3047
481	7.1142	5	5	999	13.25	2	-1	1	0.94008
482	7.1142	5	5	999	25.5	2	-1	1	0.96347
483	7.1142	5	5	90	1	2	1	1	1.14
484	7.1142	5	5	0	13.25	2	1	1	0.93988
485	7.1142	5	5	90	1	1	-1	0	1.9303
486	7.1142	5	5	90	13.25	2	1	0	1.3165
487	7.1142	5	5	0	13.25	2	-1	1	0.99872
488	7.1142	5	5	90	13.25	2	-1	0	1.5317
489	7.1142	5	5	0	7.125	1	1	1	1.4104
490	7.1142	5	5	0	25.5	1	-1	1	1.1165
491	7.1142	5	5	90	25.5	2	1	1	1.1164
492	7.1142	5	5	999	7.125	1	1	1	1.0694
493	7.1142	5	5	0	13.25	1	1	0	1.6787
494	7.1142	5	5	90	13.25	2	1	0	1.0341
495	7.1142	5	5	999	13.25	1	1	1	0.91654
496	7.1142	5	5	0	7.125	2	1	0	1.2693
497	7.1142	5	5	0	19.375	2	-1	1	0.88169
498	7.1142	5	5	0	7.125	1	-1	0	1.2929
499	7.1142	5	5	0	1	1	1	0	0.94009
500	7.1142	5	5	999	1	2	-1	1	1.9058
501	7.1142	5	5	90	7.125	1	-1	1	1.0459
502	7.1142	5	5	999	25.5	1	-1	1	1.1399
503	7.1142	5	5	999	25.5	1	1	1	1.0577
504	7.1142	5	5	999	19.375	2	-1	1	0.99884
505	7.1142	5	5	999	25.5	1	1	0	0.89301
506	7.1142	5	5	999	19.375	2	1	1	1.0812
507	7.1142	5	5	90	7.125	2	-1	0	1.5909
508	7.1142	5	5	90	13.25	2	-1	1	1.14
509	7.1142	5	5	999	25.5	2	-1	1	1.0342
510	7.1142	5	5	90	1	1	1	0	1.5796
511	7.1142	5	5	0	19.375	2	1	1	1.1047
512	7.1142	5	5	0	1	2	1	1	1.1753
513	7.1142	5	5	90	19.375	1	1	1	1.0459
514	7.1142	5	5	999	7.125	2	-1	1	1.1635
515	7.1142	5	5	90	1	2	1	1	1.2698
516	7.1142	5	5	90	7.125	2	-1	0	1.1992
517	7.1142	5	5	999	7.125	2	-1	0	2.5171
518	7.1142	5	5	999	25.5	1	1	1	1.0106
519	7.1142	5	5	90	19.375	2	1	1	1.6848
520	7.1142	5	5	90	19.375	2	1	1	0.98754
521	7.1142	5	5	999	13.25	1	1	1	1.0106
522	7.1142	5	5	999	13.25	2	1	1	1.1752
523	7.1142	5	5	999	19.375	1	1	1	0.9283
524	7.1142	5	5	0	25.5	2	1	1	0.88127
525	7.1142	5	5	90	13.25	2	-1	1	1.1165
526	7.1142	5	5	90	19.375	1	1	1	1.1283
527	7.1142	5	5	999	1	1	-1	0	1.6329
528	7.1142	5	5	999	7.125	1	1	1	0.98719
529	7.1142	5	5	90	25.5	2	-1	1	1.1165
530	7.1142	5	5	0	25.5	2	-1	1	0.88118
531	7.1142	5	5	90	13.25	2	1	1	1.2223
532	7.1142	5	5	90	1	1	-1	1	2.0595
533	7.1142	5	5	0	7.125	1	1	0	0.97535
534	7.1142	5	5	0	1	2	-1	0	1.868
535	7.1142	5	5	999	1	2	1	0	1.4587
536	7.1142	5	5	90	7.125	1	-1	1	1.656
537	7.1142	5	5	999	1	2	1	0	1.7463
538	7.1142	5	5	0	19.375	2	1	1	1.1636
539	7.1142	5	5	0	19.375	1	1	1	1.2106
540	7.1142	5	5	999	13.25	2	-1	1	0.9993
541	7.1142	5	5	90	7.125	1	-1	1	1.093
542	7.1142	5	5	90	7.125	2	1	0	1.3047
543	7.1142	5	5	999	7.125	1	-1	1	1.1635
544	7.1142	5	5	90	13.25	2	-1	1	1.1518
545	7.1142	5	5	0	13.25	2	1	1	1.14
546	7.1142	5	5	90	19.375	2	1	1	1.2105
547	7.1142	5	5	90	19.375	2	-1	0	1.2695
548	7.1142	5	5	90	25.5	2	-1	1	1.1166
549	7.1142	5	5	999	19.375	1	-1	1	1.1047
550	7.1142	5	5	999	1	1	1	0	1.3782
551	7.1142	5	5	999	25.5	1	1	1	1.1757
552	7.1142	5	5	999	1	2	-1	0	1.2341
553	7.1142	5	5	90	25.5	2	-1	1	1.1405
554	7.1142	5	5	0	7.125	2	-1	1	1.0345
555	7.1142	5	5	999	1	1	-1	0	1.8819
556	7.1142	5	5	90	19.375	2	1	0	1.3042
557	7.1142	5	5	999	13.25	2	-1	1	0.97537
558	7.1142	5	5	90	1	1	1	0	2.4108
559	7.1142	5	5	999	13.25	1	-1	1	1.1635
560	7.1142	5	5	90	13.25	1	1	1	0.92875
561	7.1142	5	5	0	7.125	1	1	1	1.5506
562	7.1142	5	5	90	1	1	1	1	1.4697
563	7.1142	5	5	90	7.125	1	-1	1	1.0464
564	7.1142	5	5	90	7.125	2	-1	0	1.7199
565	7.1142	5	5	999	25.5	2	-1	1	1.0223
566	7.1142	5	5	90	1	1	1	0	1.7844
567	7.1142	5	5	999	19.375	1	-1	1	1.0812
568	7.1142	5	5	999	7.125	1	-1	1	1.0695
569	7.1142	5	5	90	19.375	2	1	1	3.1937
570	7.1142	5	5	999	25.5	2	-1	1	1.093
571	7.1142	5	5	0	13.25	1	-1	1	1.2223
572	7.1142	5	5	90	19.375	2	-1	1	1.1757
573	7.1142	5	5	90	7.125	2	-1	1	1.1523
574	7.1142	5	5	999	19.375	1	1	1	0.91656
575	7.1142	5	5	999	13.25	1	1	1	1.0464
576	7.1142	5	5	999	7.125	2	1	1	1.1518
577	7.1142	5	5	90	1	2	1	0	1.1986
578	7.1142	5	5	90	19.375	1	1	1	0.99928
579	7.1142	5	5	999	25.5	1	-1	1	1.0577
580	7.1142	5	5	999	1	2	-1	0	1.6497
581	7.1142	5	5	0	25.5	1	-1	1	1.1517
582	7.1142	5	5	0	7.125	2	1	1	1.1047
583	7.1142	5	5	0	25.5	1	1	1	1.0459
584	7.1142	5	5	999	19.375	1	1	1	0.90477
585	7.1142	5	5	0	19.375	2	-1	1	0.99881
586	7.1142	5	5	999	7.125	2	-1	1	1.3305
587	7.1142	5	5	0	7.125	2	1	1	1.2694
588	7.1142	5	5	0	1	2	1	0	1.4827
589	7.1142	5	5	999	19.375	2	1	1	1.1048
590	7.1142	5	5	90	7.125	2	-1	0	1.52
591	7.1142	5	5	0	19.375	2	-1	0	0.91649
592	7.1142	5	5	0	13.25	2	-1	1	0.86952
593	7.1142	5	5	999	1	1	1	1	1.0929
594	7.1142	5	5	999	1	2	-1	0	1.0577
595	7.1142	5	5	999	25.5	2	-1	1	0.84594
596	7.1142	5	5	999	7.125	2	-1	1	1.0577
597	7.1142	5	5	0	19.375	1	1	0	1.1635
598	7.1142	5	5	0	25.5	1	1	1	1.2692
599	7.1142	5	5	999	7.125	1	1	1	10.419
600	7.1142	5	5	90	7.125	1	1	1	1.0694
