# Supplementary material for: Temporal Integration of Motion Streaks in Migraine
Source: Vision (Basel). 2018 Jul 13;2(3):27. doi: 10.3390/vision2030027 (PMC6836222; doi:10.3390/vision2030027)
Supplement: Supplementary file 1 [file vision-02-00027-s001.zip › supplementary information/resultsmark2/resultsObs3/allResponsesObs3.txt]

1	7.1142	5	5	90	13.25	1	-1	1	1.1819
2	7.1142	5	5	999	19.375	1	-1	1	1.0488
3	7.1142	5	5	999	25.5	2	-1	1	1.0808
4	7.1142	5	5	0	1	2	-1	1	3.133
5	7.1142	5	5	999	1	1	-1	0	1.602
6	7.1142	5	5	0	13.25	1	1	1	1.0694
7	7.1142	5	5	90	19.375	2	1	1	1.2342
8	7.1142	5	5	0	25.5	2	1	1	1.7783
9	7.1142	5	5	90	7.125	1	-1	1	1.0694
10	7.1142	5	5	999	19.375	2	-1	1	1.0342
11	7.1142	5	5	90	1	2	1	0	1.3283
12	7.1142	5	5	90	1	1	-1	0	1.4889
13	7.1142	5	5	999	19.375	2	1	1	1.0342
14	7.1142	5	5	0	7.125	2	1	1	1.0342
15	7.1142	5	5	0	13.25	2	-1	1	1.0459
16	7.1142	5	5	0	7.125	2	-1	0	1.9492
17	7.1142	5	5	999	25.5	2	-1	1	1.0812
18	7.1142	5	5	90	13.25	1	-1	0	1.472
19	7.1142	5	5	90	1	1	-1	0	1.3218
20	7.1142	5	5	90	1	1	-1	0	1.2346
21	7.1142	5	5	90	7.125	2	-1	1	0.95226
22	7.1142	5	5	90	25.5	2	-1	1	1.0459
23	7.1142	5	5	90	13.25	1	1	1	1.046
24	7.1142	5	5	90	1	1	1	0	1.3898
25	7.1142	5	5	90	13.25	1	-1	1	1.0342
26	7.1142	5	5	999	7.125	2	-1	1	1.0694
27	7.1142	5	5	90	19.375	1	1	1	1.0929
28	7.1142	5	5	90	13.25	2	1	0	1.1515
29	7.1142	5	5	0	1	2	1	0	1.0581
30	7.1142	5	5	999	7.125	2	1	0	1.2341
31	7.1142	5	5	999	1	1	-1	1	1.8287
32	7.1142	5	5	90	25.5	2	1	1	1.53
33	7.1142	5	5	999	7.125	1	1	1	1.2577
34	7.1142	5	5	0	25.5	2	1	1	1.1636
35	7.1142	5	5	999	19.375	1	1	1	1.093
36	7.1142	5	5	999	19.375	2	-1	1	1.093
37	7.1142	5	5	999	25.5	1	1	1	1.1636
38	7.1142	5	5	999	19.375	2	-1	1	1.0459
39	7.1142	5	5	90	25.5	2	1	0	1.5425
40	7.1142	5	5	90	13.25	2	1	0	1.9017
41	7.1142	5	5	90	1	1	1	1	1.4885
42	7.1142	5	5	90	19.375	2	-1	1	1.1283
43	7.1142	5	5	90	7.125	1	-1	1	1.0816
44	7.1142	5	5	999	25.5	1	1	1	1.0577
45	7.1142	5	5	90	13.25	2	-1	1	0.98709
46	7.1142	5	5	90	1	2	1	0	1.3658
47	7.1142	5	5	90	19.375	1	1	1	1.0695
48	7.1142	5	5	90	19.375	1	-1	1	1.0812
49	7.1142	5	5	999	7.125	1	-1	1	1.0107
50	7.1142	5	5	0	13.25	2	1	0	1.1165
51	7.1142	5	5	999	19.375	1	-1	1	1.1522
52	7.1142	5	5	0	7.125	2	-1	1	1.0342
53	7.1142	5	5	0	19.375	1	-1	1	1.0224
54	7.1142	5	5	0	25.5	2	1	1	1.1989
55	7.1142	5	5	90	25.5	2	1	1	1.0931
56	7.1142	5	5	999	1	1	-1	0	1.4844
57	7.1142	5	5	90	1	2	1	1	1.5107
58	7.1142	5	5	999	7.125	2	1	1	0.99889
59	7.1142	5	5	0	25.5	2	-1	1	0.94007
60	7.1142	5	5	0	25.5	1	1	1	0.99885
61	7.1142	5	5	90	1	2	-1	0	1.9175
62	7.1142	5	5	999	1	2	1	0	1.4459
63	7.1142	5	5	0	7.125	1	1	1	1.5552
64	7.1142	5	5	999	25.5	2	-1	1	1.1048
65	7.1142	5	5	0	19.375	2	-1	1	1.0459
66	7.1142	5	5	0	19.375	2	-1	1	1.0577
67	7.1142	5	5	999	25.5	1	-1	1	1.0224
68	7.1142	5	5	0	7.125	2	-1	1	0.97535
69	7.1142	5	5	999	1	2	1	0	1.293
70	7.1142	5	5	999	1	1	-1	1	1.293
71	7.1142	5	5	0	25.5	1	1	1	1.2459
72	7.1142	5	5	999	7.125	2	-1	1	1.0464
73	7.1142	5	5	0	1	1	1	0	1.0812
74	7.1142	5	5	90	7.125	2	1	0	1.7443
75	7.1142	5	5	999	19.375	1	-1	1	1.1518
76	7.1142	5	5	999	13.25	1	1	1	1.0464
77	7.1142	5	5	90	1	1	1	0	1.8078
78	7.1142	5	5	90	7.125	2	1	1	1.3928
79	7.1142	5	5	999	7.125	1	-1	1	1.1052
80	7.1142	5	5	999	13.25	2	1	1	1.1283
81	7.1142	5	5	999	1	1	1	0	1.4861
82	7.1142	5	5	90	19.375	2	1	1	1.14
83	7.1142	5	5	999	1	2	-1	0	1.3444
84	7.1142	5	5	0	7.125	1	1	0	1.4884
85	7.1142	5	5	90	25.5	2	-1	1	1.2463
86	7.1142	5	5	0	7.125	2	-1	1	1.0341
87	7.1142	5	5	90	13.25	2	1	1	1.2107
88	7.1142	5	5	0	1	1	1	0	1.211
89	7.1142	5	5	90	13.25	2	1	1	1.0934
90	7.1142	5	5	90	25.5	2	1	1	0.98758
91	7.1142	5	5	999	1	1	-1	0	1.2341
92	7.1142	5	5	0	1	2	1	0	1.3047
93	7.1142	5	5	90	19.375	1	-1	1	1.0342
94	7.1142	5	5	999	13.25	2	-1	1	1.0459
95	7.1142	5	5	90	19.375	2	-1	1	0.98719
96	7.1142	5	5	90	1	2	-1	0	1.7326
97	7.1142	5	5	999	25.5	2	1	1	1.1283
98	7.1142	5	5	999	13.25	2	-1	1	1.093
99	7.1142	5	5	90	1	1	-1	1	1.1518
100	7.1142	5	5	90	25.5	1	1	1	1.046
101	7.1142	5	5	0	7.125	1	-1	1	1.1048
102	7.1142	5	5	90	1	2	1	0	1.1522
103	7.1142	5	5	999	19.375	2	-1	1	1.0107
104	7.1142	5	5	999	1	2	1	0	1.5169
105	7.1142	5	5	0	7.125	2	1	1	1.4962
106	7.1142	5	5	90	25.5	1	1	1	1.07
107	7.1142	5	5	999	19.375	2	1	1	1.2459
108	7.1142	5	5	0	19.375	1	1	1	1.0816
109	7.1142	5	5	999	19.375	1	-1	1	0.89307
110	7.1142	5	5	90	1	2	1	0	1.7212
111	7.1142	5	5	0	1	1	1	0	1.4126
112	7.1142	5	5	999	19.375	2	-1	1	0.96373
113	7.1142	5	5	0	13.25	2	1	1	1.2224
114	7.1142	5	5	90	13.25	1	-1	1	0.99883
115	7.1142	5	5	90	13.25	2	1	0	1.3048
116	7.1142	5	5	999	19.375	1	-1	1	1.1754
117	7.1142	5	5	90	19.375	1	1	1	1.1989
118	7.1142	5	5	90	25.5	2	-1	1	1.0578
119	7.1142	5	5	0	25.5	2	1	1	1.14
120	7.1142	5	5	999	7.125	2	1	1	1.1401
121	7.1142	5	5	0	13.25	2	-1	0	1.3046
122	7.1142	5	5	999	25.5	2	-1	1	1.0229
123	7.1142	5	5	0	1	2	-1	0	1.9218
124	7.1142	5	5	90	7.125	2	-1	1	1.293
125	7.1142	5	5	999	7.125	1	-1	1	1.0459
126	7.1142	5	5	90	13.25	2	1	0	1.3166
127	7.1142	5	5	0	25.5	1	-1	1	1.0577
128	7.1142	5	5	90	19.375	2	-1	1	1.0695
129	7.1142	5	5	0	13.25	1	-1	1	1.1165
130	7.1142	5	5	90	13.25	1	-1	0	2.4348
131	7.1142	5	5	0	25.5	1	-1	1	1.1401
132	7.1142	5	5	999	13.25	2	-1	1	1.1401
133	7.1142	5	5	999	1	2	-1	0	1.7407
134	7.1142	5	5	0	1	1	-1	0	1.4806
135	7.1142	5	5	0	7.125	1	1	1	1.2695
136	7.1142	5	5	999	25.5	2	-1	1	0.99888
137	7.1142	5	5	999	7.125	1	1	1	1.0812
138	7.1142	5	5	0	25.5	2	-1	1	0.97532
139	7.1142	5	5	999	19.375	1	1	1	0.99894
140	7.1142	5	5	999	13.25	1	-1	1	1.0342
141	7.1142	5	5	0	7.125	1	-1	0	0.96365
142	7.1142	5	5	90	25.5	2	-1	1	0.99888
143	7.1142	5	5	0	13.25	1	-1	1	0.97535
144	7.1142	5	5	0	7.125	1	-1	1	0.99893
145	7.1142	5	5	999	25.5	2	1	1	1.1754
146	7.1142	5	5	90	13.25	2	1	1	1.3048
147	7.1142	5	5	0	7.125	1	-1	1	1.1989
148	7.1142	5	5	0	25.5	2	1	1	1.1518
149	7.1142	5	5	0	19.375	1	-1	1	0.95184
150	7.1142	5	5	90	1	2	-1	0	1.376
151	7.1142	5	5	90	13.25	1	-1	1	1.0577
152	7.1142	5	5	90	1	1	1	0	1.2812
153	7.1142	5	5	999	1	1	-1	1	1.3288
154	7.1142	5	5	0	7.125	2	-1	1	1.0813
155	7.1142	5	5	999	1	2	1	0	1.4793
156	7.1142	5	5	0	1	1	1	0	1.7813
157	7.1142	5	5	90	25.5	1	-1	1	1.1753
158	7.1142	5	5	0	7.125	1	-1	0	1.5657
159	7.1142	5	5	999	1	2	-1	0	2.0024
160	7.1142	5	5	90	1	2	1	0	1.4397
161	7.1142	5	5	0	7.125	2	1	0	1.5456
162	7.1142	5	5	90	25.5	2	-1	1	0.99892
163	7.1142	5	5	90	13.25	1	-1	1	1.2342
164	7.1142	5	5	0	7.125	1	-1	1	1.3165
165	7.1142	5	5	999	1	2	-1	1	1.5788
166	7.1142	5	5	999	13.25	2	1	1	1.2694
167	7.1142	5	5	999	13.25	1	-1	1	1.1165
168	7.1142	5	5	0	19.375	1	1	1	1.1165
169	7.1142	5	5	999	19.375	1	-1	1	1.046
170	7.1142	5	5	999	13.25	1	1	1	1.0224
171	7.1142	5	5	90	1	2	-1	0	1.187
172	7.1142	5	5	90	19.375	2	1	1	1.164
173	7.1142	5	5	999	13.25	2	1	1	1.0813
174	7.1142	5	5	999	1	2	1	1	1.2695
175	7.1142	5	5	90	1	1	-1	1	1.093
176	7.1142	5	5	90	25.5	1	-1	1	0.96363
177	7.1142	5	5	999	25.5	1	1	1	0.99887
178	7.1142	5	5	90	1	1	1	0	1.405
179	7.1142	5	5	90	7.125	2	-1	1	1.2816
180	7.1142	5	5	90	1	2	1	0	1.1523
181	7.1142	5	5	0	25.5	2	1	1	1.0341
182	7.1142	5	5	90	7.125	1	-1	1	0.92828
183	7.1142	5	5	0	13.25	2	1	1	1.2342
184	7.1142	5	5	999	25.5	1	-1	1	1.0577
185	7.1142	5	5	999	1	2	1	0	1.4685
186	7.1142	5	5	0	7.125	1	-1	1	1.1283
187	7.1142	5	5	0	19.375	1	-1	1	1.0577
188	7.1142	5	5	90	13.25	2	1	1	1.14
189	7.1142	5	5	999	25.5	2	1	1	1.1401
190	7.1142	5	5	90	25.5	1	1	1	1.2228
191	7.1142	5	5	999	1	2	1	0	1.6252
192	7.1142	5	5	999	1	1	-1	0	1.0816
193	7.1142	5	5	0	1	2	-1	0	1.1165
194	7.1142	5	5	0	13.25	2	-1	1	1.1522
195	7.1142	5	5	999	19.375	1	1	1	1.0582
196	7.1142	5	5	999	7.125	2	1	1	1.1752
197	7.1142	5	5	999	13.25	1	1	1	0.9871
198	7.1142	5	5	0	25.5	1	1	1	1.1988
199	7.1142	5	5	0	7.125	2	-1	0	1.7539
200	7.1142	5	5	90	1	1	-1	0	1.5056
201	7.1142	5	5	90	13.25	1	1	1	0.99936
202	7.1142	5	5	0	1	2	-1	0	1.0459
203	7.1142	5	5	999	7.125	2	1	1	1.1871
204	7.1142	5	5	999	19.375	1	1	1	0.98715
205	7.1142	5	5	0	1	2	-1	0	1.093
206	7.1142	5	5	0	25.5	2	-1	0	0.96364
207	7.1142	5	5	0	19.375	1	-1	1	1.1283
208	7.1142	5	5	90	7.125	2	1	0	1.6879
209	7.1142	5	5	90	7.125	1	-1	1	1.1518
210	7.1142	5	5	0	13.25	2	1	1	1.1282
211	7.1142	5	5	0	13.25	1	-1	1	0.99895
212	7.1142	5	5	0	25.5	1	1	1	1.0106
213	7.1142	5	5	90	13.25	1	1	1	1.0107
214	7.1142	5	5	999	13.25	2	1	1	1.2576
215	7.1142	5	5	90	7.125	1	1	1	1.1988
216	7.1142	5	5	999	13.25	2	1	1	1.1052
217	7.1142	5	5	999	13.25	1	1	1	1.0107
218	7.1142	5	5	999	7.125	1	1	1	1.0694
219	7.1142	5	5	90	13.25	1	1	1	0.99889
220	7.1142	5	5	90	19.375	1	1	1	1.0931
221	7.1142	5	5	0	13.25	1	1	1	1.0696
222	7.1142	5	5	999	25.5	2	-1	1	1.2106
223	7.1142	5	5	999	13.25	1	1	1	1.1048
224	7.1142	5	5	0	19.375	2	1	1	1.1048
225	7.1142	5	5	90	7.125	2	1	1	1.1405
226	7.1142	5	5	0	1	1	1	0	1.5325
227	7.1142	5	5	90	1	1	1	0	1.4591
228	7.1142	5	5	999	19.375	1	-1	1	1.3985
229	7.1142	5	5	90	7.125	2	-1	0	2.2271
230	7.1142	5	5	90	13.25	2	1	1	1.6207
231	7.1142	5	5	0	13.25	1	1	1	0.93995
232	7.1142	5	5	0	7.125	2	1	1	0.97541
233	7.1142	5	5	0	13.25	1	1	1	1.0578
234	7.1142	5	5	0	25.5	2	-1	1	1.0695
235	7.1142	5	5	90	1	1	-1	0	1.1518
236	7.1142	5	5	999	25.5	2	-1	1	1.0106
237	7.1142	5	5	90	25.5	1	-1	1	1.1283
238	7.1142	5	5	999	19.375	1	1	1	1.0464
239	7.1142	5	5	0	13.25	1	1	0	1.1635
240	7.1142	5	5	90	19.375	2	1	1	1.3286
241	7.1142	5	5	0	19.375	1	1	1	1.393
242	7.1142	5	5	999	13.25	1	-1	1	1.4339
243	7.1142	5	5	0	19.375	2	-1	1	1.0465
244	7.1142	5	5	0	25.5	1	1	1	1.1517
245	7.1142	5	5	0	25.5	2	-1	1	1.1281
246	7.1142	5	5	999	25.5	1	-1	1	1.4369
247	7.1142	5	5	0	13.25	1	-1	1	1.0694
248	7.1142	5	5	0	25.5	2	-1	1	1.0459
249	7.1142	5	5	0	1	1	-1	0	1.7407
250	7.1142	5	5	0	1	1	-1	0	1.2224
251	7.1142	5	5	0	1	2	1	1	1.2694
252	7.1142	5	5	0	13.25	2	-1	1	0.97538
253	7.1142	5	5	999	19.375	2	1	1	1.1518
254	7.1142	5	5	999	13.25	1	1	1	1.0111
255	7.1142	5	5	90	7.125	1	-1	1	1.0695
256	7.1142	5	5	999	25.5	1	1	1	1.1517
257	7.1142	5	5	999	13.25	2	-1	1	1.0695
258	7.1142	5	5	999	1	2	1	1	1.0224
259	7.1142	5	5	999	25.5	1	-1	1	1.246
260	7.1142	5	5	999	19.375	2	-1	1	1.0577
261	7.1142	5	5	999	7.125	2	-1	1	1.0694
262	7.1142	5	5	999	19.375	2	-1	1	0.99888
263	7.1142	5	5	999	19.375	2	1	1	1.0577
264	7.1142	5	5	0	19.375	1	-1	1	1.0931
265	7.1142	5	5	999	19.375	2	1	1	1.0577
266	7.1142	5	5	999	7.125	1	1	1	1.0107
267	7.1142	5	5	90	7.125	1	-1	1	1.1165
268	7.1142	5	5	0	13.25	2	-1	1	0.94046
269	7.1142	5	5	0	13.25	2	1	1	0.97543
270	7.1142	5	5	0	7.125	2	1	1	1.0342
271	7.1142	5	5	999	13.25	1	1	1	1.0695
272	7.1142	5	5	90	7.125	1	1	1	1.0695
273	7.1142	5	5	999	13.25	2	1	1	1.0224
274	7.1142	5	5	999	13.25	2	-1	1	1.0578
275	7.1142	5	5	999	19.375	1	1	1	0.98722
276	7.1142	5	5	0	1	1	-1	1	1.3715
277	7.1142	5	5	90	25.5	1	-1	1	1.0811
278	7.1142	5	5	999	13.25	2	1	1	1.0459
279	7.1142	5	5	999	7.125	2	1	1	1.1636
280	7.1142	5	5	999	7.125	1	1	1	1.2812
281	7.1142	5	5	90	19.375	1	-1	1	1.0812
282	7.1142	5	5	999	25.5	1	-1	1	0.98715
283	7.1142	5	5	90	7.125	1	1	1	0.9872
284	7.1142	5	5	0	1	2	-1	0	1.3699
285	7.1142	5	5	0	19.375	1	-1	1	1.0811
286	7.1142	5	5	0	19.375	2	-1	1	1.0812
287	7.1142	5	5	90	1	2	1	1	1.3283
288	7.1142	5	5	90	13.25	1	1	1	1.0811
289	7.1142	5	5	0	1	2	-1	1	1.7634
290	7.1142	5	5	999	1	2	-1	0	1.1518
291	7.1142	5	5	999	1	2	-1	0	1.269
292	7.1142	5	5	0	1	1	-1	0	1.6682
293	7.1142	5	5	999	25.5	1	-1	1	0.95184
294	7.1142	5	5	999	25.5	1	-1	1	1.0107
295	7.1142	5	5	90	1	2	-1	0	1.3047
296	7.1142	5	5	0	25.5	2	-1	1	1.0223
297	7.1142	5	5	90	1	2	-1	1	1.3437
298	7.1142	5	5	999	13.25	1	-1	1	1.1641
299	7.1142	5	5	90	19.375	1	-1	1	0.95174
300	7.1142	5	5	999	7.125	2	-1	0	0.86958
301	7.1142	5	5	90	19.375	1	1	1	0.97543
302	7.1142	5	5	999	19.375	2	1	1	1.0578
303	7.1142	5	5	0	19.375	2	-1	1	1.1047
304	7.1142	5	5	90	25.5	1	-1	1	0.99883
305	7.1142	5	5	90	25.5	1	1	1	0.97536
306	7.1142	5	5	90	25.5	1	-1	1	1.0342
307	7.1142	5	5	90	7.125	2	-1	1	1.0577
308	7.1142	5	5	0	13.25	2	1	1	1.0224
309	7.1142	5	5	0	25.5	2	1	1	1.0343
310	7.1142	5	5	90	7.125	2	1	1	0.99896
311	7.1142	5	5	90	1	2	-1	0	1.1518
312	7.1142	5	5	0	19.375	1	1	1	1.5325
313	7.1142	5	5	90	19.375	2	-1	1	1.2342
314	7.1142	5	5	999	13.25	2	-1	1	1.0816
315	7.1142	5	5	999	7.125	2	-1	1	1.0224
316	7.1142	5	5	90	13.25	2	-1	1	1.0107
317	7.1142	5	5	999	25.5	1	-1	1	1.046
318	7.1142	5	5	999	7.125	1	-1	1	0.99892
319	7.1142	5	5	90	7.125	1	-1	1	1.046
320	7.1142	5	5	90	25.5	2	-1	1	0.99891
321	7.1142	5	5	90	13.25	2	1	1	1.1867
322	7.1142	5	5	999	7.125	1	-1	1	1.0107
323	7.1142	5	5	999	1	1	-1	1	1.4396
324	7.1142	5	5	999	25.5	1	1	1	0.98713
325	7.1142	5	5	90	19.375	2	1	1	1.046
326	7.1142	5	5	90	25.5	2	1	1	1.0342
327	7.1142	5	5	999	25.5	2	-1	1	1.0107
328	7.1142	5	5	90	19.375	1	1	1	0.96361
329	7.1142	5	5	90	7.125	2	-1	1	1.0577
330	7.1142	5	5	90	19.375	2	-1	1	1.1518
331	7.1142	5	5	0	19.375	1	1	1	1.0695
332	7.1142	5	5	0	25.5	1	-1	1	1.1871
333	7.1142	5	5	999	1	2	-1	1	1.0342
334	7.1142	5	5	999	1	1	-1	0	1.0459
335	7.1142	5	5	999	19.375	1	1	1	1.2695
336	7.1142	5	5	90	25.5	2	1	0	1.3287
337	7.1142	5	5	0	19.375	2	1	1	1.1399
338	7.1142	5	5	90	19.375	2	1	1	0.99875
339	7.1142	5	5	90	13.25	2	-1	0	1.5676
340	7.1142	5	5	90	19.375	1	1	1	1.0111
341	7.1142	5	5	999	19.375	2	-1	1	0.99881
342	7.1142	5	5	999	25.5	1	1	1	1.046
343	7.1142	5	5	0	1	2	1	0	1.0107
344	7.1142	5	5	0	13.25	2	-1	1	1.0577
345	7.1142	5	5	999	13.25	1	1	1	1.0107
346	7.1142	5	5	999	19.375	1	-1	1	1.1753
347	7.1142	5	5	999	25.5	1	-1	1	1.0106
348	7.1142	5	5	0	25.5	1	-1	1	0.90478
349	7.1142	5	5	999	25.5	1	1	1	1.0225
350	7.1142	5	5	0	1	1	1	0	1.4611
351	7.1142	5	5	90	13.25	1	1	1	1.1753
352	7.1142	5	5	999	13.25	2	1	1	1.3805
353	7.1142	5	5	0	7.125	2	-1	0	1.4731
354	7.1142	5	5	0	19.375	2	-1	1	1.339
355	7.1142	5	5	999	1	1	-1	1	1.4595
356	7.1142	5	5	0	25.5	1	1	1	0.98712
357	7.1142	5	5	999	25.5	2	1	1	1.1871
358	7.1142	5	5	90	25.5	2	1	1	0.93996
359	7.1142	5	5	0	13.25	2	-1	1	1.2576
360	7.1142	5	5	90	13.25	2	1	1	0.99933
361	7.1142	5	5	999	1	2	1	1	1.1989
362	7.1142	5	5	0	25.5	1	-1	1	1.1518
363	7.1142	5	5	90	19.375	1	1	1	0.94009
364	7.1142	5	5	0	13.25	1	1	0	1.3514
365	7.1142	5	5	0	7.125	1	-1	0	1.319
366	7.1142	5	5	999	19.375	2	1	1	0.9401
367	7.1142	5	5	90	25.5	1	1	1	0.99886
368	7.1142	5	5	999	25.5	1	1	1	1.0107
369	7.1142	5	5	90	25.5	1	-1	1	1.2342
370	7.1142	5	5	0	13.25	2	1	1	1.0934
371	7.1142	5	5	999	7.125	2	1	1	1.0107
372	7.1142	5	5	999	7.125	2	1	0	0.82241
373	7.1142	5	5	90	7.125	2	-1	0	1.0695
374	7.1142	5	5	90	25.5	1	1	1	1.0695
375	7.1142	5	5	999	13.25	2	1	1	1.1636
376	7.1142	5	5	0	7.125	2	1	1	1.0578
377	7.1142	5	5	999	1	1	-1	0	1.2106
378	7.1142	5	5	999	25.5	2	-1	1	1.0695
379	7.1142	5	5	90	19.375	1	-1	1	0.98721
380	7.1142	5	5	999	7.125	2	1	1	1.1163
381	7.1142	5	5	999	19.375	2	-1	1	1.0225
382	7.1142	5	5	999	1	1	-1	0	1.1518
383	7.1142	5	5	90	25.5	2	1	1	1.0107
384	7.1142	5	5	90	13.25	1	-1	1	1.1518
385	7.1142	5	5	999	25.5	1	1	1	1.0341
386	7.1142	5	5	0	19.375	2	1	1	0.9989
387	7.1142	5	5	90	1	2	-1	0	1.1989
388	7.1142	5	5	0	1	2	-1	0	1.1518
389	7.1142	5	5	999	19.375	2	1	1	0.99881
390	7.1142	5	5	90	1	1	1	0	1.2342
391	7.1142	5	5	0	13.25	1	1	1	1.1046
392	7.1142	5	5	0	13.25	2	-1	1	1.0107
393	7.1142	5	5	999	13.25	2	1	1	1.0577
394	7.1142	5	5	90	19.375	2	1	1	1.0695
395	7.1142	5	5	0	1	1	1	0	1.0929
396	7.1142	5	5	90	7.125	1	-1	1	1.2459
397	7.1142	5	5	999	19.375	1	1	1	1.0577
398	7.1142	5	5	0	1	1	1	0	1.0695
399	7.1142	5	5	90	1	1	1	0	0.86955
400	7.1142	5	5	0	1	1	-1	0	0.96357
401	7.1142	5	5	0	1	2	1	0	1.1754
402	7.1142	5	5	999	13.25	1	-1	1	0.98704
403	7.1142	5	5	90	19.375	1	-1	1	1.0459
404	7.1142	5	5	0	19.375	1	1	1	1.0224
405	7.1142	5	5	90	7.125	2	-1	0	1.7796
406	7.1142	5	5	999	7.125	1	-1	1	1.1282
407	7.1142	5	5	90	7.125	1	-1	1	0.99894
408	7.1142	5	5	0	1	1	1	0	1.2573
409	7.1142	5	5	0	1	2	1	0	0.96342
410	7.1142	5	5	0	25.5	1	-1	1	1.1518
411	7.1142	5	5	90	25.5	1	-1	1	0.8935
412	7.1142	5	5	0	1	2	-1	1	0.98717
413	7.1142	5	5	0	1	2	1	0	0.96354
414	7.1142	5	5	90	7.125	2	1	0	1.3161
415	7.1142	5	5	999	25.5	1	1	1	0.98716
416	7.1142	5	5	0	19.375	2	-1	1	1.0577
417	7.1142	5	5	0	19.375	2	-1	1	0.86958
418	7.1142	5	5	0	7.125	1	-1	0	1.093
419	7.1142	5	5	0	13.25	1	1	1	1.0577
420	7.1142	5	5	0	19.375	2	-1	1	0.98708
421	7.1142	5	5	999	19.375	1	-1	1	1.0812
422	7.1142	5	5	0	13.25	1	-1	1	0.98713
423	7.1142	5	5	90	19.375	1	-1	1	0.97536
424	7.1142	5	5	0	19.375	2	-1	1	0.99887
425	7.1142	5	5	90	25.5	2	1	1	1.14
426	7.1142	5	5	0	7.125	2	-1	1	0.95184
427	7.1142	5	5	0	7.125	1	1	1	1.0107
428	7.1142	5	5	90	25.5	1	-1	1	1.0107
429	7.1142	5	5	999	19.375	1	-1	1	1.093
430	7.1142	5	5	90	7.125	1	1	1	1.0931
431	7.1142	5	5	999	13.25	2	-1	1	0.99885
432	7.1142	5	5	90	7.125	2	-1	0	3.1691
433	7.1142	5	5	0	1	1	-1	0	4.2094
434	7.1142	5	5	0	7.125	1	-1	0	1.1401
435	7.1142	5	5	999	25.5	2	1	1	1.093
436	7.1142	5	5	0	25.5	2	1	1	0.98714
437	7.1142	5	5	0	1	1	-1	0	1.413
438	7.1142	5	5	90	25.5	2	1	1	1.1871
439	7.1142	5	5	0	25.5	1	-1	1	0.9283
440	7.1142	5	5	999	25.5	2	-1	1	1.0576
441	7.1142	5	5	999	7.125	1	-1	0	2.0809
442	7.1142	5	5	0	19.375	2	1	1	1.3047
443	7.1142	5	5	0	7.125	2	1	1	1.1636
444	7.1142	5	5	0	13.25	1	-1	0	1.2694
445	7.1142	5	5	90	19.375	1	1	1	1.0463
446	7.1142	5	5	0	1	1	1	1	1.2929
447	7.1142	5	5	90	19.375	2	-1	1	0.97539
448	7.1142	5	5	0	7.125	1	1	1	1.093
449	7.1142	5	5	999	1	1	-1	0	1.4665
450	7.1142	5	5	90	19.375	1	1	1	1.0459
451	7.1142	5	5	0	7.125	2	-1	0	1.093
452	7.1142	5	5	0	19.375	1	-1	1	1.0695
453	7.1142	5	5	90	13.25	2	1	0	1.1047
454	7.1142	5	5	999	7.125	1	1	1	1.0107
455	7.1142	5	5	0	13.25	2	-1	1	1.093
456	7.1142	5	5	999	7.125	2	-1	1	0.97534
457	7.1142	5	5	0	7.125	1	1	1	1.1283
458	7.1142	5	5	0	25.5	2	1	1	1.2577
459	7.1142	5	5	999	13.25	2	-1	1	0.92812
460	7.1142	5	5	0	19.375	1	1	1	0.97534
461	7.1142	5	5	90	13.25	1	1	1	0.9401
462	7.1142	5	5	999	7.125	2	1	1	1.1047
463	7.1142	5	5	999	13.25	1	-1	1	1.1518
464	7.1142	5	5	0	19.375	2	-1	1	0.95231
465	7.1142	5	5	90	19.375	2	-1	1	0.97534
466	7.1142	5	5	90	1	1	1	1	1.1048
467	7.1142	5	5	999	7.125	1	1	1	0.99889
468	7.1142	5	5	999	7.125	2	1	1	1.0929
469	7.1142	5	5	0	25.5	1	1	1	0.97542
470	7.1142	5	5	90	7.125	2	-1	1	1.0342
471	7.1142	5	5	90	13.25	2	1	0	0.95194
472	7.1142	5	5	999	13.25	1	-1	1	1.2458
473	7.1142	5	5	90	1	1	-1	1	1.7709
474	7.1142	5	5	90	13.25	1	1	1	1.0695
475	7.1142	5	5	90	19.375	1	1	1	1.0107
476	7.1142	5	5	90	19.375	1	1	1	1.0813
477	7.1142	5	5	0	13.25	2	-1	1	0.99886
478	7.1142	5	5	90	7.125	1	-1	1	1.0577
479	7.1142	5	5	999	13.25	2	1	1	1.2459
480	7.1142	5	5	0	25.5	1	1	1	0.93989
481	7.1142	5	5	90	1	1	-1	0	1.0812
482	7.1142	5	5	0	19.375	2	1	1	0.95187
483	7.1142	5	5	0	19.375	1	-1	1	1.1283
484	7.1142	5	5	90	7.125	1	1	1	1.0694
485	7.1142	5	5	0	7.125	1	-1	1	0.98718
486	7.1142	5	5	999	13.25	1	1	1	0.9754
487	7.1142	5	5	999	13.25	1	-1	1	0.94012
488	7.1142	5	5	90	7.125	1	1	1	0.99894
489	7.1142	5	5	0	19.375	1	-1	1	1.1047
490	7.1142	5	5	90	1	2	1	0	1.2222
491	7.1142	5	5	999	25.5	2	1	1	1.0106
492	7.1142	5	5	999	1	2	1	0	1.3598
493	7.1142	5	5	90	1	2	1	0	1.1047
494	7.1142	5	5	999	13.25	1	1	1	1.0224
495	7.1142	5	5	90	25.5	1	1	1	0.95185
496	7.1142	5	5	999	19.375	1	1	1	0.92827
497	7.1142	5	5	0	13.25	1	-1	1	1.2342
498	7.1142	5	5	90	25.5	2	1	1	1.0577
499	7.1142	5	5	999	19.375	2	1	1	0.97524
500	7.1142	5	5	90	25.5	2	-1	0	1.4884
501	7.1142	5	5	0	25.5	2	1	1	0.96365
502	7.1142	5	5	90	19.375	2	-1	1	1.14
503	7.1142	5	5	90	7.125	1	-1	1	1.0812
504	7.1142	5	5	0	1	2	1	0	1.2224
505	7.1142	5	5	0	25.5	2	-1	1	0.99875
506	7.1142	5	5	90	1	1	1	1	1.1636
507	7.1142	5	5	0	25.5	2	1	1	1.1869
508	7.1142	5	5	999	1	2	-1	0	1.1993
509	7.1142	5	5	999	13.25	1	1	1	0.99932
510	7.1142	5	5	999	1	2	-1	0	1.2929
511	7.1142	5	5	90	7.125	2	-1	1	1.0577
512	7.1142	5	5	0	7.125	2	-1	1	1.0813
513	7.1142	5	5	90	13.25	2	1	1	1.1753
514	7.1142	5	5	0	7.125	1	1	1	1.2459
515	7.1142	5	5	0	19.375	2	1	1	1.1398
516	7.1142	5	5	0	1	1	1	1	1.4653
517	7.1142	5	5	0	19.375	2	1	0	0.91652
518	7.1142	5	5	90	19.375	2	-1	1	1.0106
519	7.1142	5	5	999	1	1	1	0	1.0931
520	7.1142	5	5	999	1	1	-1	0	1.3165
521	7.1142	5	5	0	7.125	2	-1	1	1.1871
522	7.1142	5	5	0	25.5	1	1	1	1.0812
523	7.1142	5	5	999	19.375	2	-1	1	1.0224
524	7.1142	5	5	999	7.125	1	1	1	1.0813
525	7.1142	5	5	90	25.5	1	-1	1	0.95187
526	7.1142	5	5	90	13.25	2	-1	1	1.0577
527	7.1142	5	5	0	19.375	1	-1	1	1.1047
528	7.1142	5	5	999	7.125	1	1	1	1.0811
529	7.1142	5	5	90	7.125	2	-1	1	1.0695
530	7.1142	5	5	999	7.125	2	1	1	0.96365
531	7.1142	5	5	999	1	2	-1	0	1.3856
532	7.1142	5	5	0	13.25	1	-1	0	1.2577
533	7.1142	5	5	90	7.125	2	-1	1	0.95169
534	7.1142	5	5	90	13.25	1	1	1	0.99885
535	7.1142	5	5	90	13.25	2	-1	1	1.0577
536	7.1142	5	5	90	7.125	1	1	1	1.2458
537	7.1142	5	5	90	25.5	1	-1	1	1.0224
538	7.1142	5	5	0	1	2	-1	0	1.6241
539	7.1142	5	5	0	19.375	2	-1	1	1.0459
540	7.1142	5	5	0	7.125	1	1	0	0.97533
541	7.1142	5	5	90	1	2	-1	1	1.1636
542	7.1142	5	5	90	19.375	2	1	1	1.1283
543	7.1142	5	5	999	13.25	1	-1	1	1.1283
544	7.1142	5	5	999	25.5	2	-1	1	1.0224
545	7.1142	5	5	999	1	1	-1	0	1.0929
546	7.1142	5	5	90	7.125	1	1	1	1.0224
547	7.1142	5	5	999	25.5	2	-1	1	0.92835
548	7.1142	5	5	0	13.25	1	1	1	0.95187
549	7.1142	5	5	0	13.25	2	-1	0	1.2341
550	7.1142	5	5	90	13.25	1	-1	1	1.1283
551	7.1142	5	5	999	25.5	2	1	1	1.1047
552	7.1142	5	5	999	7.125	2	1	1	0.95192
553	7.1142	5	5	0	7.125	2	-1	0	0.99893
554	7.1142	5	5	90	19.375	1	-1	1	1.0812
555	7.1142	5	5	90	1	1	-1	0	1.1517
556	7.1142	5	5	0	19.375	1	1	1	0.96409
557	7.1142	5	5	999	7.125	1	-1	1	1.14
558	7.1142	5	5	999	13.25	2	1	1	1.1871
559	7.1142	5	5	0	25.5	1	-1	1	0.90469
560	7.1142	5	5	90	25.5	2	1	1	1.0577
561	7.1142	5	5	999	7.125	1	1	1	1.2812
562	7.1142	5	5	0	1	2	-1	0	1.093
563	7.1142	5	5	90	19.375	2	-1	1	0.97541
564	7.1142	5	5	0	13.25	1	-1	1	1.0577
565	7.1142	5	5	999	7.125	1	-1	1	0.91656
566	7.1142	5	5	0	25.5	1	-1	1	1.1047
567	7.1142	5	5	90	19.375	2	1	1	1.1988
568	7.1142	5	5	90	19.375	2	-1	1	1.0107
569	7.1142	5	5	999	1	1	1	0	1.1871
570	7.1142	5	5	90	7.125	2	-1	1	1.0342
571	7.1142	5	5	0	19.375	1	1	1	0.94005
572	7.1142	5	5	999	19.375	1	-1	1	1.1518
573	7.1142	5	5	90	1	2	-1	1	1.394
574	7.1142	5	5	0	7.125	1	-1	0	2.8861
575	7.1142	5	5	0	25.5	1	-1	1	1.5326
576	7.1142	5	5	0	7.125	2	1	0	1.0342
577	7.1142	5	5	90	7.125	1	1	1	0.98715
578	7.1142	5	5	0	25.5	2	1	1	1.1871
579	7.1142	5	5	0	13.25	2	-1	1	1.1165
580	7.1142	5	5	0	13.25	2	1	1	1.0694
581	7.1142	5	5	90	13.25	1	-1	1	1.0695
582	7.1142	5	5	0	25.5	1	1	0	2.1764
583	7.1142	5	5	999	7.125	2	-1	0	1.3459
584	7.1142	5	5	0	19.375	1	1	0	0.98714
585	7.1142	5	5	90	25.5	1	1	1	0.91651
586	7.1142	5	5	0	1	1	1	1	1.0929
587	7.1142	5	5	999	25.5	2	1	1	0.9989
588	7.1142	5	5	90	25.5	2	1	1	0.99889
589	7.1142	5	5	0	13.25	1	-1	1	1.1518
590	7.1142	5	5	0	1	2	-1	0	1.1518
591	7.1142	5	5	90	25.5	1	1	1	0.89296
592	7.1142	5	5	999	7.125	1	-1	1	0.96355
593	7.1142	5	5	0	13.25	1	1	1	1.093
594	7.1142	5	5	999	19.375	2	1	1	1.0812
595	7.1142	5	5	999	1	1	1	1	1.1165
596	7.1142	5	5	90	13.25	1	-1	1	0.97582
597	7.1142	5	5	90	13.25	2	-1	0	0.91658
598	7.1142	5	5	0	19.375	2	1	1	1.0224
599	7.1142	5	5	999	1	1	1	0	0.9401
600	7.1142	5	5	999	25.5	1	-1	1	0.96368
