# Supplementary material for: Temporal Integration of Motion Streaks in Migraine
Source: Vision (Basel). 2018 Jul 13;2(3):27. doi: 10.3390/vision2030027 (PMC6836222; doi:10.3390/vision2030027)
Supplement: Supplementary file 1 [file vision-02-00027-s001.zip › supplementary information/resultsmark2/resultsObs30/allResponsesObs30.txt]

1	7.1142	5	5	999	19.375	1	1	1	5.2146
2	7.1142	5	5	90	19.375	1	1	1	1.2257
3	7.1142	5	5	999	7.125	2	1	0	4.0131
4	7.1142	5	5	90	19.375	1	-1	1	1.2106
5	7.1142	5	5	90	25.5	2	-1	1	1.8954
6	7.1142	5	5	999	13.25	1	1	1	1.1635
7	7.1142	5	5	90	13.25	2	-1	0	3.6752
8	7.1142	5	5	90	7.125	2	1	0	2.5137
9	7.1142	5	5	90	25.5	1	-1	1	1.0695
10	7.1142	5	5	999	7.125	1	-1	1	1.0577
11	7.1142	5	5	999	19.375	1	1	1	1.1519
12	7.1142	5	5	999	25.5	2	-1	1	1.1401
13	7.1142	5	5	0	19.375	2	1	1	1.1165
14	7.1142	5	5	999	19.375	2	-1	1	1.1635
15	7.1142	5	5	0	7.125	1	1	1	1.0229
16	7.1142	5	5	999	19.375	1	1	1	1.046
17	7.1142	5	5	90	1	2	-1	0	2.7343
18	7.1142	5	5	0	1	2	-1	0	2.7498
19	7.1142	5	5	0	7.125	1	-1	0	1.7497
20	7.1142	5	5	90	25.5	2	-1	0	1.8574
21	7.1142	5	5	90	13.25	1	-1	0	1.7352
22	7.1142	5	5	999	1	2	1	0	2.0397
23	7.1142	5	5	90	19.375	1	-1	1	1.093
24	7.1142	5	5	90	1	2	1	0	1.5391
25	7.1142	5	5	90	1	1	1	0	3.9903
26	7.1142	5	5	90	25.5	1	1	1	1.3283
27	7.1142	5	5	999	13.25	2	-1	1	1.3799
28	7.1142	5	5	999	13.25	2	-1	0	1.5568
29	7.1142	5	5	999	1	2	1	1	1.5215
30	7.1142	5	5	90	13.25	2	1	0	1.9681
31	7.1142	5	5	0	7.125	2	1	0	1.1753
32	7.1142	5	5	999	19.375	2	-1	1	0.94007
33	7.1142	5	5	0	7.125	2	-1	0	1.1518
34	7.1142	5	5	0	7.125	2	-1	0	1.187
35	7.1142	5	5	999	7.125	2	1	0	1.4013
36	7.1142	5	5	90	1	1	-1	0	1.7179
37	7.1142	5	5	0	25.5	1	-1	1	1.1871
38	7.1142	5	5	999	7.125	1	1	1	1.1635
39	7.1142	5	5	90	7.125	2	1	0	1.3739
40	7.1142	5	5	0	1	1	-1	0	1.5377
41	7.1142	5	5	0	13.25	2	-1	0	1.093
42	7.1142	5	5	90	1	2	-1	0	1.6237
43	7.1142	5	5	999	25.5	2	-1	1	1.1282
44	7.1142	5	5	90	1	1	-1	0	1.9775
45	7.1142	5	5	999	13.25	2	1	0	1.1636
46	7.1142	5	5	90	1	1	-1	1	1.5987
47	7.1142	5	5	999	19.375	1	-1	1	1.1165
48	7.1142	5	5	90	25.5	1	-1	1	0.96403
49	7.1142	5	5	999	25.5	2	-1	0	0.92835
50	7.1142	5	5	0	19.375	1	1	1	1.293
51	7.1142	5	5	999	25.5	1	-1	1	1.128
52	7.1142	5	5	90	13.25	2	-1	1	1.8228
53	7.1142	5	5	90	25.5	1	-1	1	2.4313
54	7.1142	5	5	0	1	2	-1	0	1.8329
55	7.1142	5	5	90	1	2	-1	0	1.2816
56	7.1142	5	5	999	1	1	-1	0	1.441
57	7.1142	5	5	0	19.375	2	-1	1	1.1282
58	7.1142	5	5	0	7.125	1	1	0	3.958
59	7.1142	5	5	0	19.375	1	1	1	1.3421
60	7.1142	5	5	0	1	1	-1	0	1.7135
61	7.1142	5	5	90	7.125	2	1	0	4.128
62	7.1142	5	5	90	25.5	2	1	0	1.4157
63	7.1142	5	5	999	7.125	2	-1	0	1.1867
64	7.1142	5	5	999	13.25	2	1	1	1.0577
65	7.1142	5	5	90	7.125	2	-1	0	2.297
66	7.1142	5	5	999	7.125	1	1	0	4.4749
67	7.1142	5	5	0	1	2	-1	0	1.9622
68	7.1142	5	5	90	13.25	1	1	1	1.1753
69	7.1142	5	5	999	13.25	2	1	1	2.7593
70	7.1142	5	5	0	13.25	2	1	1	3.3911
71	7.1142	5	5	90	1	1	1	0	1.816
72	7.1142	5	5	999	19.375	2	1	1	1.1871
73	7.1142	5	5	90	13.25	2	1	1	1.2345
74	7.1142	5	5	0	7.125	2	-1	1	1.5995
75	7.1142	5	5	0	7.125	1	-1	1	1.6956
76	7.1142	5	5	90	7.125	2	-1	0	2.1982
77	7.1142	5	5	999	1	2	-1	0	1.6449
78	7.1142	5	5	90	1	2	1	0	1.2341
79	7.1142	5	5	90	19.375	1	-1	1	1.1754
80	7.1142	5	5	90	19.375	1	1	1	0.96358
81	7.1142	5	5	0	1	1	-1	0	1.9793
82	7.1142	5	5	0	13.25	1	-1	0	2.1838
83	7.1142	5	5	90	25.5	2	-1	0	1.6399
84	7.1142	5	5	90	25.5	1	-1	1	1.1518
85	7.1142	5	5	90	25.5	2	-1	1	1.2812
86	7.1142	5	5	0	13.25	1	1	1	1.6868
87	7.1142	5	5	999	19.375	2	-1	1	1.0342
88	7.1142	5	5	0	19.375	2	-1	1	1.1988
89	7.1142	5	5	0	13.25	1	-1	1	1.8961
90	7.1142	5	5	999	7.125	2	-1	0	2.0359
91	7.1142	5	5	999	25.5	2	-1	1	1.0695
92	7.1142	5	5	90	1	1	-1	0	1.8924
93	7.1142	5	5	0	25.5	1	-1	1	2.0788
94	7.1142	5	5	999	7.125	2	-1	0	1.6385
95	7.1142	5	5	0	1	2	1	0	1.5397
96	7.1142	5	5	999	7.125	2	-1	0	1.4842
97	7.1142	5	5	0	1	1	1	0	1.8347
98	7.1142	5	5	999	19.375	1	-1	1	1.0224
99	7.1142	5	5	90	19.375	2	-1	1	1.8662
100	7.1142	5	5	90	13.25	1	1	0	1.376
101	7.1142	5	5	90	7.125	1	-1	0	1.6564
102	7.1142	5	5	90	25.5	2	1	1	1.0812
103	7.1142	5	5	999	25.5	2	-1	1	1.2223
104	7.1142	5	5	999	19.375	2	-1	1	0.96361
105	7.1142	5	5	90	7.125	1	1	0	1.939
106	7.1142	5	5	0	7.125	2	-1	1	1.1283
107	7.1142	5	5	999	19.375	2	-1	1	0.99937
108	7.1142	5	5	90	25.5	1	-1	1	1.0812
109	7.1142	5	5	0	19.375	2	1	1	1.4174
110	7.1142	5	5	0	13.25	2	-1	1	0.98707
111	7.1142	5	5	0	25.5	2	-1	1	1.0577
112	7.1142	5	5	999	25.5	1	-1	1	0.95185
113	7.1142	5	5	0	25.5	2	-1	1	0.86948
114	7.1142	5	5	999	25.5	1	1	1	1.0812
115	7.1142	5	5	0	25.5	2	-1	1	0.86956
116	7.1142	5	5	90	19.375	2	1	1	1.3844
117	7.1142	5	5	90	7.125	2	1	0	1.7527
118	7.1142	5	5	999	7.125	2	-1	0	1.6328
119	7.1142	5	5	90	1	1	1	1	3.622
120	7.1142	5	5	999	13.25	2	1	0	1.4812
121	7.1142	5	5	90	1	1	1	0	2.3466
122	7.1142	5	5	0	1	2	1	1	1.9868
123	7.1142	5	5	999	13.25	1	-1	1	0.85771
124	7.1142	5	5	0	1	2	-1	0	1.4668
125	7.1142	5	5	90	7.125	1	1	0	1.3966
126	7.1142	5	5	90	13.25	1	1	1	1.2577
127	7.1142	5	5	999	7.125	2	1	1	1.6244
128	7.1142	5	5	999	1	2	1	0	2.9029
129	7.1142	5	5	0	1	1	1	0	1.9419
130	7.1142	5	5	999	1	1	1	0	1.9744
131	7.1142	5	5	0	1	1	-1	0	3.8347
132	7.1142	5	5	90	7.125	2	1	0	1.8207
133	7.1142	5	5	90	25.5	2	-1	1	1.0812
134	7.1142	5	5	90	13.25	2	1	1	1.1989
135	7.1142	5	5	0	25.5	2	-1	0	1.4446
136	7.1142	5	5	999	13.25	2	-1	1	1.0107
137	7.1142	5	5	999	13.25	1	-1	1	0.99887
138	7.1142	5	5	0	1	1	1	1	1.1989
139	7.1142	5	5	0	13.25	2	-1	1	0.92833
140	7.1142	5	5	90	19.375	1	1	1	1.0694
141	7.1142	5	5	0	7.125	1	-1	1	0.99891
142	7.1142	5	5	90	7.125	1	-1	0	1.2929
143	7.1142	5	5	0	25.5	2	1	0	0.94052
144	7.1142	5	5	0	7.125	2	-1	0	1.2811
145	7.1142	5	5	999	25.5	1	1	1	0.95183
146	7.1142	5	5	999	25.5	2	-1	1	1.1753
147	7.1142	5	5	0	25.5	1	-1	1	0.9166
148	7.1142	5	5	90	7.125	1	-1	0	1.6694
149	7.1142	5	5	90	13.25	2	1	1	1.3281
150	7.1142	5	5	999	19.375	2	1	1	1.0224
151	7.1142	5	5	0	1	1	-1	1	4.4495
152	7.1142	5	5	0	25.5	1	-1	1	1.0459
153	7.1142	5	5	90	13.25	1	-1	1	1.0812
154	7.1142	5	5	0	25.5	1	1	0	0.94005
155	7.1142	5	5	0	7.125	1	-1	0	1.3607
156	7.1142	5	5	90	1	2	1	0	2.0725
157	7.1142	5	5	0	13.25	2	1	0	1.4547
158	7.1142	5	5	90	7.125	1	-1	1	1.0224
159	7.1142	5	5	0	1	2	1	0	1.7822
160	7.1142	5	5	0	19.375	1	1	1	1.2223
161	7.1142	5	5	999	13.25	2	-1	1	1.4683
162	7.1142	5	5	999	13.25	2	1	0	1.8561
163	7.1142	5	5	999	1	1	-1	1	1.2577
164	7.1142	5	5	0	25.5	2	1	0	0.8813
165	7.1142	5	5	999	1	2	-1	0	1.1989
166	7.1142	5	5	999	19.375	1	-1	1	0.99895
167	7.1142	5	5	90	13.25	1	-1	1	1.1517
168	7.1142	5	5	0	7.125	1	-1	0	2.0063
169	7.1142	5	5	90	25.5	2	1	1	2.5386
170	7.1142	5	5	999	25.5	2	1	1	1.093
171	7.1142	5	5	0	19.375	2	1	1	0.94002
172	7.1142	5	5	0	19.375	2	1	1	0.95186
173	7.1142	5	5	90	13.25	2	1	1	1.0459
174	7.1142	5	5	999	7.125	1	1	1	1.2223
175	7.1142	5	5	90	7.125	2	-1	0	1.4042
176	7.1142	5	5	0	7.125	2	-1	1	1.9689
177	7.1142	5	5	90	13.25	1	1	1	1.1635
178	7.1142	5	5	90	25.5	1	-1	1	0.91692
179	7.1142	5	5	90	19.375	1	-1	1	1.1753
180	7.1142	5	5	999	1	2	1	0	1.2694
181	7.1142	5	5	999	19.375	1	1	1	1.2342
182	7.1142	5	5	999	25.5	2	1	1	0.95181
183	7.1142	5	5	0	1	2	-1	0	1.9783
184	7.1142	5	5	0	19.375	2	-1	1	0.90476
185	7.1142	5	5	90	25.5	2	-1	0	2.257
186	7.1142	5	5	90	25.5	1	-1	1	0.97538
187	7.1142	5	5	90	25.5	2	1	1	1.4513
188	7.1142	5	5	0	13.25	1	1	1	3.0132
189	7.1142	5	5	999	7.125	1	-1	0	1.6278
190	7.1142	5	5	90	25.5	2	-1	0	3.4451
191	7.1142	5	5	999	1	1	1	0	1.7359
192	7.1142	5	5	0	7.125	2	-1	1	1.2929
193	7.1142	5	5	0	25.5	1	1	1	1.1518
194	7.1142	5	5	90	13.25	2	-1	0	1.5777
195	7.1142	5	5	0	1	2	-1	1	1.3161
196	7.1142	5	5	0	25.5	1	1	1	1.3768
197	7.1142	5	5	90	19.375	2	1	1	1.3326
198	7.1142	5	5	90	25.5	2	-1	1	1.1165
199	7.1142	5	5	0	25.5	2	1	1	1.3046
200	7.1142	5	5	999	13.25	2	1	1	1.2576
201	7.1142	5	5	90	19.375	1	-1	1	1.0576
202	7.1142	5	5	999	25.5	1	1	1	1.0812
203	7.1142	5	5	0	13.25	2	-1	1	1.3161
204	7.1142	5	5	0	13.25	1	-1	0	1.88
205	7.1142	5	5	0	25.5	2	-1	1	1.0694
206	7.1142	5	5	999	7.125	2	-1	0	1.8213
207	7.1142	5	5	999	13.25	1	1	1	1.0107
208	7.1142	5	5	90	13.25	2	1	0	2.7928
209	7.1142	5	5	0	13.25	1	1	0	2.1342
210	7.1142	5	5	90	25.5	1	1	1	1.0812
211	7.1142	5	5	0	19.375	1	-1	1	1.3272
212	7.1142	5	5	999	1	2	1	0	1.2577
213	7.1142	5	5	999	25.5	1	1	1	1.0224
214	7.1142	5	5	90	7.125	2	1	0	1.1165
215	7.1142	5	5	999	13.25	2	1	1	1.5232
216	7.1142	5	5	999	19.375	2	-1	1	1.4272
217	7.1142	5	5	0	13.25	2	1	1	1.2928
218	7.1142	5	5	0	19.375	1	1	1	1.2341
219	7.1142	5	5	999	1	1	1	0	1.3047
220	7.1142	5	5	90	1	2	-1	0	1.5483
221	7.1142	5	5	90	25.5	1	-1	1	0.97538
222	7.1142	5	5	0	25.5	1	-1	1	0.97538
223	7.1142	5	5	0	19.375	2	-1	1	0.92827
224	7.1142	5	5	999	19.375	2	-1	1	0.97539
225	7.1142	5	5	90	25.5	2	-1	0	1.1989
226	7.1142	5	5	90	25.5	2	-1	1	1.034
227	7.1142	5	5	0	19.375	1	-1	1	0.98709
228	7.1142	5	5	90	13.25	1	-1	1	1.1871
229	7.1142	5	5	90	13.25	1	-1	1	0.99892
230	7.1142	5	5	999	25.5	1	-1	1	1.0224
231	7.1142	5	5	0	19.375	1	-1	1	1.0459
232	7.1142	5	5	0	13.25	2	-1	0	0.92828
233	7.1142	5	5	90	7.125	2	-1	1	2.4268
234	7.1142	5	5	999	1	2	-1	1	1.9535
235	7.1142	5	5	0	13.25	2	-1	1	1.2694
236	7.1142	5	5	999	25.5	2	1	1	1.4647
237	7.1142	5	5	0	7.125	2	1	1	1.4387
238	7.1142	5	5	90	13.25	1	-1	1	1.1048
239	7.1142	5	5	90	7.125	1	-1	1	1.011
240	7.1142	5	5	0	13.25	1	-1	1	0.99884
241	7.1142	5	5	999	1	1	1	1	1.2694
242	7.1142	5	5	0	13.25	1	1	1	1.0694
243	7.1142	5	5	90	13.25	1	-1	1	1.0224
244	7.1142	5	5	999	7.125	2	-1	1	1.4684
245	7.1142	5	5	999	13.25	2	-1	0	1.4994
246	7.1142	5	5	0	1	2	-1	0	1.4416
247	7.1142	5	5	90	13.25	2	-1	1	1.0224
248	7.1142	5	5	90	19.375	1	1	1	1.093
249	7.1142	5	5	90	1	2	-1	0	1.3165
250	7.1142	5	5	999	19.375	1	1	0	0.9753
251	7.1142	5	5	90	25.5	2	1	0	2.1636
252	7.1142	5	5	0	1	2	-1	0	1.744
253	7.1142	5	5	0	13.25	2	1	0	2.9398
254	7.1142	5	5	90	25.5	2	-1	1	1.0694
255	7.1142	5	5	999	19.375	2	-1	1	0.90471
256	7.1142	5	5	0	25.5	1	1	1	0.97539
257	7.1142	5	5	90	1	2	1	1	1.7379
258	7.1142	5	5	0	13.25	2	1	0	1.7017
259	7.1142	5	5	999	13.25	1	1	1	1.0342
260	7.1142	5	5	999	25.5	2	-1	1	1.0813
261	7.1142	5	5	0	19.375	1	-1	1	1.0106
262	7.1142	5	5	999	25.5	1	-1	1	0.97537
263	7.1142	5	5	999	13.25	1	-1	1	0.9636
264	7.1142	5	5	90	13.25	1	-1	1	0.91652
265	7.1142	5	5	0	19.375	2	-1	0	1.1165
266	7.1142	5	5	999	7.125	1	1	1	1.1988
267	7.1142	5	5	999	1	2	1	1	2.3211
268	7.1142	5	5	90	7.125	1	1	0	1.6366
269	7.1142	5	5	0	19.375	1	1	1	1.0464
270	7.1142	5	5	999	7.125	1	-1	1	1.0695
271	7.1142	5	5	0	25.5	2	-1	1	0.85775
272	7.1142	5	5	0	19.375	1	1	1	1.0695
273	7.1142	5	5	90	25.5	1	1	0	0.96363
274	7.1142	5	5	999	13.25	1	1	1	0.98713
275	7.1142	5	5	999	25.5	2	1	1	1.6129
276	7.1142	5	5	0	1	2	1	0	1.9377
277	7.1142	5	5	0	13.25	2	-1	1	0.92836
278	7.1142	5	5	0	7.125	2	1	1	1.3929
279	7.1142	5	5	90	19.375	2	-1	1	1.0577
280	7.1142	5	5	90	25.5	2	-1	1	1.0813
281	7.1142	5	5	999	7.125	1	1	1	1.0812
282	7.1142	5	5	999	7.125	1	1	1	1.1984
283	7.1142	5	5	999	7.125	2	1	1	1.2574
284	7.1142	5	5	999	19.375	1	1	1	1.0578
285	7.1142	5	5	0	25.5	1	-1	1	0.92833
286	7.1142	5	5	999	19.375	1	-1	0	0.88131
287	7.1142	5	5	999	19.375	2	1	1	0.9989
288	7.1142	5	5	90	19.375	2	-1	1	3.8162
289	7.1142	5	5	90	1	1	1	1	0.91656
290	7.1142	5	5	999	7.125	1	-1	1	0.96357
291	7.1142	5	5	999	1	1	-1	0	1.1282
292	7.1142	5	5	0	25.5	1	-1	1	1.1988
293	7.1142	5	5	999	13.25	1	1	0	0.96356
294	7.1142	5	5	0	19.375	1	-1	1	0.95184
295	7.1142	5	5	999	1	2	-1	0	1.3164
296	7.1142	5	5	90	1	1	-1	0	1.4
297	7.1142	5	5	999	7.125	2	-1	0	1.6458
298	7.1142	5	5	999	1	2	1	1	1.4683
299	7.1142	5	5	999	25.5	1	-1	1	0.9165
300	7.1142	5	5	999	25.5	1	-1	1	0.98717
301	7.1142	5	5	0	25.5	2	-1	0	1.5956
302	7.1142	5	5	0	1	1	-1	1	1.3645
303	7.1142	5	5	999	19.375	2	-1	1	0.95183
304	7.1142	5	5	90	1	1	-1	1	1.2576
305	7.1142	5	5	999	7.125	2	1	1	1.1517
306	7.1142	5	5	0	7.125	1	-1	0	1.3265
307	7.1142	5	5	90	19.375	2	1	0	0.98697
308	7.1142	5	5	90	19.375	2	-1	1	1.3047
309	7.1142	5	5	90	13.25	2	-1	0	0.98762
310	7.1142	5	5	999	1	2	-1	0	1.7465
311	7.1142	5	5	0	1	1	1	0	2.8463
312	7.1142	5	5	999	25.5	1	-1	1	0.92831
313	7.1142	5	5	0	7.125	1	-1	0	1.3924
314	7.1142	5	5	999	1	1	1	1	1.3047
315	7.1142	5	5	999	1	2	1	0	1.3537
316	7.1142	5	5	0	13.25	1	1	1	1.3857
317	7.1142	5	5	0	7.125	1	-1	1	1.1402
318	7.1142	5	5	90	1	1	1	0	0.94055
319	7.1142	5	5	90	25.5	1	-1	0	0.86953
320	7.1142	5	5	999	1	1	1	0	1.2814
321	7.1142	5	5	0	13.25	1	-1	1	1.0575
322	7.1142	5	5	999	19.375	2	1	1	1.2577
323	7.1142	5	5	999	1	1	1	1	1.2695
324	7.1142	5	5	90	13.25	1	-1	0	0.90519
325	7.1142	5	5	0	7.125	1	1	1	1.6692
326	7.1142	5	5	90	13.25	1	-1	1	0.89308
327	7.1142	5	5	999	13.25	1	-1	1	0.86948
328	7.1142	5	5	999	7.125	1	-1	1	0.95183
329	7.1142	5	5	0	13.25	1	1	0	1.378
330	7.1142	5	5	0	7.125	1	-1	0	0.97527
331	7.1142	5	5	90	7.125	1	1	1	1.3789
332	7.1142	5	5	90	19.375	1	1	1	1.058
333	7.1142	5	5	90	1	2	-1	0	1.7251
334	7.1142	5	5	90	1	1	1	0	0.90484
335	7.1142	5	5	0	7.125	2	-1	0	1.1047
336	7.1142	5	5	90	25.5	1	1	1	0.96361
337	7.1142	5	5	90	19.375	1	-1	1	1.1753
338	7.1142	5	5	999	19.375	1	1	1	1.1634
339	7.1142	5	5	999	1	2	-1	1	1.2463
340	7.1142	5	5	90	13.25	1	-1	1	0.91653
341	7.1142	5	5	0	13.25	2	-1	1	0.88145
342	7.1142	5	5	999	13.25	1	1	1	1.0106
343	7.1142	5	5	0	7.125	2	-1	0	1.1636
344	7.1142	5	5	0	13.25	1	-1	1	0.92876
345	7.1142	5	5	90	13.25	1	-1	1	0.96357
346	7.1142	5	5	999	25.5	1	1	1	0.92832
347	7.1142	5	5	999	25.5	1	1	1	1.0341
348	7.1142	5	5	90	19.375	1	1	1	1.1518
349	7.1142	5	5	999	1	1	-1	1	0.95183
350	7.1142	5	5	0	25.5	1	-1	1	0.91649
351	7.1142	5	5	0	25.5	2	-1	1	0.99888
352	7.1142	5	5	0	1	2	1	1	1.7399
353	7.1142	5	5	0	25.5	2	-1	1	1.3677
354	7.1142	5	5	90	7.125	1	1	0	1.5357
355	7.1142	5	5	999	19.375	2	-1	1	1.1048
356	7.1142	5	5	0	13.25	2	1	0	1.3047
357	7.1142	5	5	999	19.375	1	-1	1	1.0581
358	7.1142	5	5	999	25.5	2	-1	0	1.093
359	7.1142	5	5	90	1	2	-1	1	2.1904
360	7.1142	5	5	0	19.375	2	1	1	1.2223
361	7.1142	5	5	0	19.375	2	-1	1	1.0459
362	7.1142	5	5	999	1	1	-1	1	1.4357
363	7.1142	5	5	0	25.5	2	1	1	1.6935
364	7.1142	5	5	999	19.375	2	-1	1	1.3047
365	7.1142	5	5	90	25.5	1	1	1	1.2229
366	7.1142	5	5	90	1	1	-1	1	1.0347
367	7.1142	5	5	90	19.375	1	-1	1	0.99891
368	7.1142	5	5	90	13.25	2	1	0	1.0695
369	7.1142	5	5	0	25.5	1	-1	1	0.90474
370	7.1142	5	5	0	19.375	1	-1	1	0.94004
371	7.1142	5	5	999	7.125	1	-1	1	1.5917
372	7.1142	5	5	999	25.5	2	-1	1	0.92873
373	7.1142	5	5	0	13.25	1	1	0	1.1635
374	7.1142	5	5	90	19.375	2	-1	1	0.9758
375	7.1142	5	5	999	1	2	-1	0	1.1165
376	7.1142	5	5	90	25.5	1	-1	1	1.046
377	7.1142	5	5	999	13.25	1	-1	1	1.0694
378	7.1142	5	5	90	7.125	2	1	1	1.0225
379	7.1142	5	5	0	25.5	1	1	1	0.95184
380	7.1142	5	5	0	13.25	1	-1	0	1.0107
381	7.1142	5	5	999	13.25	1	-1	1	0.91652
382	7.1142	5	5	0	25.5	1	-1	1	0.96365
383	7.1142	5	5	999	25.5	2	1	1	1.2576
384	7.1142	5	5	90	13.25	2	-1	1	1.4038
385	7.1142	5	5	90	13.25	2	1	1	0.96401
386	7.1142	5	5	999	19.375	2	-1	1	0.96362
387	7.1142	5	5	999	19.375	1	-1	1	1.0106
388	7.1142	5	5	0	13.25	2	1	1	0.96357
389	7.1142	5	5	999	7.125	2	-1	0	1.1165
390	7.1142	5	5	90	25.5	2	-1	1	1.0223
391	7.1142	5	5	0	1	2	1	0	1.0106
392	7.1142	5	5	999	25.5	1	-1	0	0.84597
393	7.1142	5	5	999	7.125	1	-1	1	0.98714
394	7.1142	5	5	90	1	1	1	1	1.7298
395	7.1142	5	5	999	7.125	2	-1	1	3.2983
396	7.1142	5	5	999	19.375	1	-1	1	0.92828
397	7.1142	5	5	0	1	2	-1	1	1.1165
398	7.1142	5	5	999	7.125	1	-1	1	0.94004
399	7.1142	5	5	999	1	1	1	0	1.5708
400	7.1142	5	5	999	25.5	1	1	1	0.90458
401	7.1142	5	5	0	1	1	-1	1	0.85775
402	7.1142	5	5	90	7.125	1	1	0	0.5519
403	7.1142	5	5	0	19.375	2	-1	0	0.89301
404	7.1142	5	5	0	25.5	2	-1	1	0.9754
405	7.1142	5	5	0	19.375	2	1	1	1.4591
406	7.1142	5	5	90	7.125	2	-1	0	2.0449
407	7.1142	5	5	999	13.25	1	1	1	1.0107
408	7.1142	5	5	90	1	2	1	0	1.1047
409	7.1142	5	5	999	7.125	2	-1	1	0.98711
410	7.1142	5	5	0	19.375	2	1	1	0.86959
411	7.1142	5	5	0	13.25	1	-1	1	1.0459
412	7.1142	5	5	999	7.125	1	-1	0	1.3735
413	7.1142	5	5	90	19.375	2	1	0	1.3575
414	7.1142	5	5	0	19.375	1	-1	1	0.88125
415	7.1142	5	5	0	1	2	-1	0	1.0342
416	7.1142	5	5	90	19.375	2	-1	1	1.7734
417	7.1142	5	5	90	1	2	1	0	1.3898
418	7.1142	5	5	90	13.25	1	-1	1	3.6908
419	7.1142	5	5	90	7.125	2	1	0	1.0815
420	7.1142	5	5	90	25.5	1	-1	1	1.1166
421	7.1142	5	5	999	13.25	2	1	0	1.1047
422	7.1142	5	5	90	19.375	2	1	0	0.6112
423	7.1142	5	5	999	13.25	2	1	0	0.76363
424	7.1142	5	5	90	7.125	1	-1	0	0.89308
425	7.1142	5	5	90	19.375	1	1	0	0.63424
426	7.1142	5	5	90	1	2	1	0	1.2459
427	7.1142	5	5	90	1	1	1	0	2.6941
428	7.1142	5	5	0	13.25	1	1	0	1.5368
429	7.1142	5	5	0	7.125	1	1	0	0.84596
430	7.1142	5	5	999	7.125	1	-1	1	0.89299
431	7.1142	5	5	999	19.375	2	-1	0	1.1048
432	7.1142	5	5	0	19.375	1	-1	0	0.77536
433	7.1142	5	5	999	13.25	1	1	1	0.95184
434	7.1142	5	5	0	13.25	1	1	1	1.0459
435	7.1142	5	5	999	13.25	2	1	1	1.3573
436	7.1142	5	5	999	13.25	1	-1	1	0.95183
437	7.1142	5	5	0	1	1	1	0	1.093
438	7.1142	5	5	90	1	1	1	1	1.14
439	7.1142	5	5	90	13.25	2	1	1	0.72832
440	7.1142	5	5	90	7.125	1	1	1	1.0341
441	7.1142	5	5	0	1	1	-1	1	1.0459
442	7.1142	5	5	90	19.375	1	-1	0	0.89307
443	7.1142	5	5	0	7.125	2	-1	0	1.2459
444	7.1142	5	5	90	25.5	1	-1	1	0.84595
445	7.1142	5	5	999	25.5	1	-1	1	1.0577
446	7.1142	5	5	999	19.375	2	-1	1	1.3165
447	7.1142	5	5	90	1	2	-1	0	1.0346
448	7.1142	5	5	999	1	1	1	0	1.1047
449	7.1142	5	5	0	1	2	1	0	0.88124
450	7.1142	5	5	999	13.25	2	-1	0	0.84597
451	7.1142	5	5	999	1	1	-1	1	1.1047
452	7.1142	5	5	90	13.25	2	-1	1	1.0577
453	7.1142	5	5	0	7.125	1	1	1	1.0105
454	7.1142	5	5	0	19.375	2	1	0	0.94004
455	7.1142	5	5	999	19.375	1	1	0	0.90477
456	7.1142	5	5	90	13.25	2	1	0	1.5887
457	7.1142	5	5	999	25.5	1	-1	1	0.95177
458	7.1142	5	5	999	1	1	-1	0	1.4272
459	7.1142	5	5	999	19.375	1	1	1	0.95185
460	7.1142	5	5	90	7.125	2	1	1	1.2577
461	7.1142	5	5	90	19.375	2	-1	0	0.98721
462	7.1142	5	5	999	7.125	1	-1	1	1.1517
463	7.1142	5	5	0	13.25	2	-1	1	0.86944
464	7.1142	5	5	999	13.25	1	1	1	0.96362
465	7.1142	5	5	90	7.125	2	1	0	1.2929
466	7.1142	5	5	90	1	2	1	0	1.1048
467	7.1142	5	5	90	19.375	2	1	1	1.0224
468	7.1142	5	5	999	25.5	2	1	0	0.92838
469	7.1142	5	5	0	1	2	1	1	0.96356
470	7.1142	5	5	0	13.25	1	1	0	0.96361
471	7.1142	5	5	90	19.375	2	1	1	1.0224
472	7.1142	5	5	0	25.5	1	-1	0	0.94004
473	7.1142	5	5	0	25.5	1	-1	1	1.1635
474	7.1142	5	5	999	7.125	1	1	1	1.093
475	7.1142	5	5	90	13.25	1	-1	1	0.94049
476	7.1142	5	5	0	19.375	1	1	0	0.95183
477	7.1142	5	5	0	25.5	2	1	1	1.3047
478	7.1142	5	5	90	7.125	2	1	0	3.4419
479	7.1142	5	5	90	1	1	-1	1	2.3759
480	7.1142	5	5	90	19.375	2	-1	1	1.2694
481	7.1142	5	5	90	7.125	2	-1	0	1.3949
482	7.1142	5	5	90	7.125	1	-1	1	1.2816
483	7.1142	5	5	0	7.125	1	1	0	1.0698
484	7.1142	5	5	90	25.5	2	1	0	1.1871
485	7.1142	5	5	0	19.375	2	1	1	1.38
486	7.1142	5	5	999	13.25	1	1	1	0.97577
487	7.1142	5	5	90	7.125	2	1	0	1.0342
488	7.1142	5	5	0	7.125	1	-1	1	1.0812
489	7.1142	5	5	0	7.125	2	1	1	0.90485
490	7.1142	5	5	0	7.125	2	1	0	1.0695
491	7.1142	5	5	999	19.375	2	1	1	1.2929
492	7.1142	5	5	90	7.125	2	-1	0	1.0228
493	7.1142	5	5	90	19.375	2	1	0	1.5116
494	7.1142	5	5	90	1	2	-1	0	0.9989
495	7.1142	5	5	999	13.25	1	1	1	1.1518
496	7.1142	5	5	0	13.25	2	1	1	1.6413
497	7.1142	5	5	999	1	1	-1	1	1.1988
498	7.1142	5	5	0	19.375	2	-1	1	0.92831
499	7.1142	5	5	0	19.375	2	-1	1	1.1636
500	7.1142	5	5	90	7.125	2	-1	0	1.211
501	7.1142	5	5	90	1	2	1	1	0.92876
502	7.1142	5	5	0	1	2	-1	0	0.6225
503	7.1142	5	5	0	13.25	2	-1	1	1.1047
504	7.1142	5	5	999	13.25	2	-1	1	0.92827
505	7.1142	5	5	0	7.125	2	-1	1	1.0577
506	7.1142	5	5	0	25.5	2	1	1	1.3808
507	7.1142	5	5	0	1	2	1	0	1.1636
508	7.1142	5	5	90	13.25	1	-1	0	1.1052
509	7.1142	5	5	999	13.25	2	1	0	1.2699
510	7.1142	5	5	90	13.25	2	1	0	1.2107
511	7.1142	5	5	90	19.375	1	1	1	1.1523
512	7.1142	5	5	0	19.375	1	1	1	1.4402
513	7.1142	5	5	999	25.5	2	-1	1	1.1988
514	7.1142	5	5	999	13.25	2	-1	1	1.1283
515	7.1142	5	5	999	19.375	2	1	0	2.0924
516	7.1142	5	5	0	7.125	1	1	0	1.7512
517	7.1142	5	5	999	19.375	1	-1	1	1.0341
518	7.1142	5	5	90	7.125	1	1	0	1.1047
519	7.1142	5	5	90	1	2	-1	0	0.89294
520	7.1142	5	5	0	19.375	2	1	1	1.4832
521	7.1142	5	5	999	7.125	2	1	0	1.5147
522	7.1142	5	5	90	19.375	1	-1	1	0.92832
523	7.1142	5	5	0	7.125	2	-1	1	1.3165
524	7.1142	5	5	0	19.375	2	1	1	1.6234
525	7.1142	5	5	999	25.5	2	-1	1	1.1871
526	7.1142	5	5	999	25.5	1	-1	1	1.0812
527	7.1142	5	5	999	1	2	1	0	1.7774
528	7.1142	5	5	90	7.125	1	1	0	1.3042
529	7.1142	5	5	90	7.125	1	1	1	1.0229
530	7.1142	5	5	90	13.25	2	1	1	2.7778
531	7.1142	5	5	0	7.125	1	-1	0	1.4063
532	7.1142	5	5	999	19.375	1	-1	1	0.95187
533	7.1142	5	5	999	1	2	-1	1	3.5135
534	7.1142	5	5	90	7.125	1	1	1	2.0489
535	7.1142	5	5	999	1	2	1	0	1.8477
536	7.1142	5	5	0	1	1	1	0	1.3161
537	7.1142	5	5	90	19.375	1	-1	0	0.88166
538	7.1142	5	5	999	25.5	2	1	1	1.2695
539	7.1142	5	5	90	1	1	1	0	1.2224
540	7.1142	5	5	999	25.5	1	1	1	0.94045
541	7.1142	5	5	0	25.5	2	-1	1	1.1635
542	7.1142	5	5	90	25.5	1	-1	1	0.98708
543	7.1142	5	5	90	19.375	1	1	1	1.3718
544	7.1142	5	5	0	1	1	-1	1	1.1988
545	7.1142	5	5	0	13.25	2	1	1	0.9048
546	7.1142	5	5	999	7.125	1	-1	1	1.0342
547	7.1142	5	5	0	7.125	2	1	0	1.6022
548	7.1142	5	5	999	1	1	-1	0	1.1522
549	7.1142	5	5	90	19.375	2	1	0	1.1287
550	7.1142	5	5	0	13.25	1	-1	1	1.0341
551	7.1142	5	5	90	1	1	1	0	0.92823
552	7.1142	5	5	0	25.5	2	-1	1	1.2694
553	7.1142	5	5	0	13.25	2	-1	1	1.1048
554	7.1142	5	5	999	19.375	1	1	1	0.96358
555	7.1142	5	5	90	19.375	1	1	1	1.093
556	7.1142	5	5	0	1	1	1	0	1.3912
557	7.1142	5	5	0	25.5	2	-1	1	1.1752
558	7.1142	5	5	0	19.375	1	-1	1	0.99887
559	7.1142	5	5	999	13.25	2	1	1	0.92825
560	7.1142	5	5	90	25.5	2	-1	0	1.093
561	7.1142	5	5	999	1	1	-1	1	1.3165
562	7.1142	5	5	999	13.25	1	-1	1	1.1517
563	7.1142	5	5	90	7.125	1	-1	0	1.2341
564	7.1142	5	5	0	13.25	1	-1	0	3.2099
565	7.1142	5	5	0	1	1	1	1	1.1636
566	7.1142	5	5	90	19.375	2	-1	1	1.0694
567	7.1142	5	5	0	19.375	1	-1	1	0.98715
568	7.1142	5	5	90	25.5	1	-1	1	1.0106
569	7.1142	5	5	999	7.125	2	1	1	0.98712
570	7.1142	5	5	90	13.25	2	1	0	1.1047
571	7.1142	5	5	999	25.5	1	1	1	1.1988
572	7.1142	5	5	999	25.5	2	1	1	1.2812
573	7.1142	5	5	0	1	1	-1	1	1.0695
574	7.1142	5	5	0	7.125	1	1	0	1.0694
575	7.1142	5	5	0	7.125	2	1	1	0.95188
576	7.1142	5	5	999	1	1	1	0	1.3047
577	7.1142	5	5	0	19.375	1	-1	1	1.1164
578	7.1142	5	5	999	25.5	2	1	1	0.89291
579	7.1142	5	5	999	7.125	2	1	0	1.0341
580	7.1142	5	5	999	7.125	2	-1	0	4.3933
581	7.1142	5	5	90	25.5	1	1	1	1.0812
582	7.1142	5	5	0	1	1	1	0	1.2459
583	7.1142	5	5	999	19.375	1	-1	1	1.0811
584	7.1142	5	5	0	25.5	1	1	1	1.1988
585	7.1142	5	5	90	19.375	2	-1	1	1.4036
586	7.1142	5	5	90	1	2	-1	0	2.1522
587	7.1142	5	5	0	1	1	1	0	1.3359
588	7.1142	5	5	999	1	2	1	1	1.6973
589	7.1142	5	5	0	19.375	1	-1	0	1.0695
590	7.1142	5	5	0	7.125	2	-1	0	1.5457
591	7.1142	5	5	0	7.125	1	-1	1	3.397
592	7.1142	5	5	0	25.5	1	1	0	1.5499
593	7.1142	5	5	999	13.25	1	1	0	1.4944
594	7.1142	5	5	0	25.5	2	1	1	0.8225
595	7.1142	5	5	0	25.5	1	1	1	1.1635
596	7.1142	5	5	90	13.25	1	-1	1	1.1169
597	7.1142	5	5	999	7.125	1	-1	1	0.99925
598	7.1142	5	5	90	19.375	2	-1	0	1.1048
599	7.1142	5	5	999	1	2	-1	0	0.94003
600	7.1142	5	5	90	7.125	1	-1	0	0.88128
