# Supplementary material for: Temporal Integration of Motion Streaks in Migraine
Source: Vision (Basel). 2018 Jul 13;2(3):27. doi: 10.3390/vision2030027 (PMC6836222; doi:10.3390/vision2030027)
Supplement: Supplementary file 1 [file vision-02-00027-s001.zip › supplementary information/resultsmark2/resultsObs31/allResponsesObs31.txt]

1	7.1142	5	5	0	13.25	2	1	1	1.5355
2	7.1142	5	5	999	13.25	1	1	1	1.5774
3	7.1142	5	5	90	7.125	2	-1	1	1.3165
4	7.1142	5	5	0	1	2	-1	0	2.2614
5	7.1142	5	5	0	19.375	2	-1	1	1.3164
6	7.1142	5	5	999	13.25	2	1	1	1.3873
7	7.1142	5	5	0	13.25	2	-1	1	1.3233
8	7.1142	5	5	0	1	2	1	0	5.1739
9	7.1142	5	5	999	19.375	2	-1	1	1.6364
10	7.1142	5	5	0	25.5	1	1	1	1.6015
11	7.1142	5	5	90	13.25	1	-1	1	1.9304
12	7.1142	5	5	0	7.125	1	1	1	1.2458
13	7.1142	5	5	999	1	2	1	0	2.1885
14	7.1142	5	5	999	7.125	2	1	1	1.6299
15	7.1142	5	5	999	25.5	1	-1	1	1.6045
16	7.1142	5	5	999	1	2	-1	1	2.2544
17	7.1142	5	5	0	1	2	1	1	1.9681
18	7.1142	5	5	90	19.375	2	-1	1	1.7398
19	7.1142	5	5	0	7.125	2	-1	1	1.843
20	7.1142	5	5	90	19.375	2	1	0	1.9366
21	7.1142	5	5	90	25.5	1	-1	1	1.6243
22	7.1142	5	5	0	13.25	1	-1	0	2.9176
23	7.1142	5	5	0	25.5	2	1	1	1.7371
24	7.1142	5	5	0	19.375	2	-1	1	1.797
25	7.1142	5	5	0	13.25	1	-1	0	2.3532
26	7.1142	5	5	0	19.375	1	1	1	2.0927
27	7.1142	5	5	999	19.375	1	-1	1	1.8523
28	7.1142	5	5	90	7.125	2	1	1	1.866
29	7.1142	5	5	0	7.125	1	1	1	1.4558
30	7.1142	5	5	0	19.375	2	1	1	1.9212
31	7.1142	5	5	999	25.5	1	-1	1	2.0216
32	7.1142	5	5	999	13.25	2	1	1	1.776
33	7.1142	5	5	90	1	2	-1	1	1.8043
34	7.1142	5	5	999	13.25	2	1	1	1.8781
35	7.1142	5	5	999	19.375	2	1	1	1.5572
36	7.1142	5	5	90	1	2	-1	0	2.081
37	7.1142	5	5	0	1	2	1	0	2.0313
38	7.1142	5	5	0	7.125	2	1	1	1.8488
39	7.1142	5	5	999	25.5	2	1	1	1.5792
40	7.1142	5	5	0	13.25	2	1	1	1.792
41	7.1142	5	5	90	25.5	1	1	1	2.2362
42	7.1142	5	5	0	1	2	1	0	2.1018
43	7.1142	5	5	0	1	1	-1	1	1.9564
44	7.1142	5	5	0	1	2	1	0	2.0244
45	7.1142	5	5	999	7.125	2	-1	1	2.3666
46	7.1142	5	5	90	25.5	1	-1	1	1.7666
47	7.1142	5	5	90	1	1	-1	1	1.7226
48	7.1142	5	5	999	13.25	2	-1	1	1.5866
49	7.1142	5	5	0	1	1	-1	0	3.0317
50	7.1142	5	5	999	7.125	2	1	1	1.9502
51	7.1142	5	5	90	13.25	2	1	1	1.6661
52	7.1142	5	5	0	13.25	1	1	1	1.644
53	7.1142	5	5	90	7.125	1	-1	1	1.3692
54	7.1142	5	5	999	7.125	1	-1	1	1.6501
55	7.1142	5	5	0	7.125	2	1	0	2.5879
56	7.1142	5	5	0	13.25	2	1	1	1.7807
57	7.1142	5	5	0	1	1	-1	0	2.161
58	7.1142	5	5	999	7.125	2	1	1	2.178
59	7.1142	5	5	90	7.125	2	1	0	1.6544
60	7.1142	5	5	90	25.5	1	1	1	1.7678
61	7.1142	5	5	999	7.125	1	-1	1	1.6653
62	7.1142	5	5	0	25.5	2	-1	1	1.7636
63	7.1142	5	5	999	19.375	2	-1	1	1.7641
64	7.1142	5	5	90	19.375	2	-1	1	1.6203
65	7.1142	5	5	999	25.5	2	1	1	1.3464
66	7.1142	5	5	90	13.25	2	-1	1	1.2224
67	7.1142	5	5	999	1	2	1	0	2.9811
68	7.1142	5	5	0	25.5	2	-1	1	1.498
69	7.1142	5	5	999	1	2	-1	0	2.0662
70	7.1142	5	5	999	19.375	2	1	1	1.7813
71	7.1142	5	5	0	19.375	1	1	1	1.8056
72	7.1142	5	5	0	13.25	2	-1	1	1.7747
73	7.1142	5	5	0	25.5	2	-1	1	2.0951
74	7.1142	5	5	0	7.125	1	-1	0	2.1701
75	7.1142	5	5	90	13.25	1	1	1	1.9142
76	7.1142	5	5	999	13.25	1	1	1	1.9105
77	7.1142	5	5	0	13.25	1	-1	1	1.7096
78	7.1142	5	5	999	1	2	1	0	3.4931
79	7.1142	5	5	90	1	1	-1	0	2.5642
80	7.1142	5	5	0	7.125	2	1	1	1.8999
81	7.1142	5	5	0	25.5	1	1	1	2.0863
82	7.1142	5	5	90	19.375	2	1	1	1.7773
83	7.1142	5	5	90	1	1	1	0	2.2177
84	7.1142	5	5	999	25.5	2	1	0	1.6076
85	7.1142	5	5	90	19.375	1	1	1	2.0802
86	7.1142	5	5	0	7.125	1	1	0	3.0623
87	7.1142	5	5	999	1	1	1	1	2.2654
88	7.1142	5	5	90	25.5	2	1	1	3.1513
89	7.1142	5	5	90	25.5	2	-1	0	2.3473
90	7.1142	5	5	90	19.375	2	-1	0	1.9913
91	7.1142	5	5	0	19.375	2	1	1	1.6474
92	7.1142	5	5	90	7.125	2	-1	1	2.2008
93	7.1142	5	5	90	25.5	2	-1	1	1.6772
94	7.1142	5	5	90	25.5	2	-1	1	2.112
95	7.1142	5	5	90	1	1	-1	0	1.9145
96	7.1142	5	5	999	7.125	2	-1	0	2.0784
97	7.1142	5	5	0	25.5	2	-1	1	1.4452
98	7.1142	5	5	90	7.125	2	1	0	1.8066
99	7.1142	5	5	0	13.25	1	1	1	1.6796
100	7.1142	5	5	0	13.25	2	1	1	1.6302
101	7.1142	5	5	90	13.25	1	1	1	4.4391
102	7.1142	5	5	0	13.25	1	1	1	1.8491
103	7.1142	5	5	0	1	1	1	0	4.0948
104	7.1142	5	5	999	19.375	1	-1	1	2.2032
105	7.1142	5	5	0	13.25	2	1	1	2.56
106	7.1142	5	5	0	1	2	1	0	2.396
107	7.1142	5	5	90	25.5	2	1	0	2.0485
108	7.1142	5	5	90	19.375	1	-1	1	1.8424
109	7.1142	5	5	999	7.125	1	-1	1	1.8495
110	7.1142	5	5	90	7.125	2	1	1	1.755
111	7.1142	5	5	999	25.5	2	-1	1	1.6082
112	7.1142	5	5	90	7.125	1	1	0	1.8563
113	7.1142	5	5	999	7.125	1	1	1	1.2338
114	7.1142	5	5	0	25.5	2	1	1	2.2646
115	7.1142	5	5	999	7.125	1	1	1	1.8596
116	7.1142	5	5	90	1	2	1	0	1.8973
117	7.1142	5	5	0	13.25	2	1	1	2.3836
118	7.1142	5	5	999	13.25	1	-1	1	1.8571
119	7.1142	5	5	999	1	2	-1	1	2.3123
120	7.1142	5	5	0	19.375	1	1	1	1.7434
121	7.1142	5	5	90	7.125	1	1	1	1.5986
122	7.1142	5	5	90	25.5	1	1	1	1.7629
123	7.1142	5	5	90	19.375	2	1	1	1.6227
124	7.1142	5	5	999	7.125	1	-1	1	1.9444
125	7.1142	5	5	0	19.375	1	1	0	1.7437
126	7.1142	5	5	0	19.375	2	-1	1	1.7315
127	7.1142	5	5	90	19.375	2	-1	1	1.7307
128	7.1142	5	5	90	19.375	2	-1	1	1.6902
129	7.1142	5	5	90	7.125	1	-1	1	1.6088
130	7.1142	5	5	999	7.125	1	1	1	1.1753
131	7.1142	5	5	90	13.25	1	-1	1	1.3046
132	7.1142	5	5	0	25.5	2	1	1	1.8618
133	7.1142	5	5	90	13.25	1	1	1	1.2106
134	7.1142	5	5	90	7.125	2	1	0	2.5286
135	7.1142	5	5	90	1	2	1	0	3.1472
136	7.1142	5	5	999	1	2	-1	1	1.9156
137	7.1142	5	5	90	13.25	1	1	1	1.5185
138	7.1142	5	5	90	13.25	2	-1	1	1.1635
139	7.1142	5	5	999	19.375	2	1	1	1.5787
140	7.1142	5	5	999	19.375	1	1	1	1.5165
141	7.1142	5	5	999	25.5	1	1	1	1.164
142	7.1142	5	5	90	25.5	2	-1	1	1.0699
143	7.1142	5	5	0	7.125	1	-1	0	4.7982
144	7.1142	5	5	999	25.5	2	-1	1	0.99897
145	7.1142	5	5	999	1	2	-1	1	4.7822
146	7.1142	5	5	999	13.25	2	-1	1	1.3048
147	7.1142	5	5	0	25.5	2	-1	1	1.0694
148	7.1142	5	5	0	13.25	2	1	0	2.3014
149	7.1142	5	5	90	25.5	2	-1	1	1.7764
150	7.1142	5	5	90	13.25	2	-1	0	1.6489
151	7.1142	5	5	999	7.125	2	1	1	1.4476
152	7.1142	5	5	0	7.125	2	-1	0	1.6174
153	7.1142	5	5	0	7.125	2	1	1	1.6061
154	7.1142	5	5	90	7.125	2	-1	0	1.6626
155	7.1142	5	5	999	7.125	1	1	1	1.8297
156	7.1142	5	5	0	7.125	1	1	1	1.7231
157	7.1142	5	5	90	25.5	1	1	1	1.634
158	7.1142	5	5	999	25.5	1	-1	1	1.7814
159	7.1142	5	5	0	19.375	2	1	1	1.6417
160	7.1142	5	5	999	7.125	2	-1	1	2.5923
161	7.1142	5	5	90	13.25	1	-1	1	1.721
162	7.1142	5	5	0	25.5	1	-1	1	1.7601
163	7.1142	5	5	0	25.5	2	1	0	2.3484
164	7.1142	5	5	90	13.25	1	-1	1	1.6445
165	7.1142	5	5	90	1	2	1	0	2.1293
166	7.1142	5	5	0	19.375	2	1	1	1.7807
167	7.1142	5	5	0	1	2	-1	1	3.225
168	7.1142	5	5	0	1	1	1	0	1.9821
169	7.1142	5	5	90	7.125	2	-1	1	2.0104
170	7.1142	5	5	999	19.375	1	-1	1	1.2341
171	7.1142	5	5	0	1	2	-1	0	2.2862
172	7.1142	5	5	999	7.125	1	1	1	1.3536
173	7.1142	5	5	999	19.375	2	-1	1	0.94013
174	7.1142	5	5	90	25.5	1	1	0	0.88127
175	7.1142	5	5	90	1	1	-1	1	1.8122
176	7.1142	5	5	999	13.25	2	-1	1	0.99893
177	7.1142	5	5	90	13.25	1	-1	1	1.2224
178	7.1142	5	5	90	25.5	1	1	1	1.0695
179	7.1142	5	5	0	1	1	1	0	1.3419
180	7.1142	5	5	0	1	1	-1	0	1.9175
181	7.1142	5	5	0	25.5	1	-1	1	1.1165
182	7.1142	5	5	90	19.375	1	1	1	1.2699
183	7.1142	5	5	999	13.25	2	-1	1	1.1522
184	7.1142	5	5	90	19.375	2	-1	1	1.0227
185	7.1142	5	5	999	25.5	1	1	1	1.3557
186	7.1142	5	5	90	25.5	1	1	1	1.2459
187	7.1142	5	5	999	19.375	2	-1	1	1.5743
188	7.1142	5	5	0	13.25	2	1	1	2.1381
189	7.1142	5	5	90	19.375	1	-1	1	1.0578
190	7.1142	5	5	0	19.375	1	-1	1	1.3711
191	7.1142	5	5	999	1	1	-1	1	3.6813
192	7.1142	5	5	90	1	2	-1	1	1.4233
193	7.1142	5	5	999	25.5	2	1	1	1.5132
194	7.1142	5	5	0	1	1	1	1	4.0556
195	7.1142	5	5	999	19.375	2	-1	1	1.1635
196	7.1142	5	5	999	13.25	2	1	1	1.4999
197	7.1142	5	5	0	7.125	2	-1	1	1.4665
198	7.1142	5	5	0	7.125	1	-1	1	4.4363
199	7.1142	5	5	999	1	1	-1	0	3.483
200	7.1142	5	5	90	7.125	1	1	1	3.3418
201	7.1142	5	5	90	25.5	2	1	1	1.578
202	7.1142	5	5	999	25.5	1	-1	1	1.5238
203	7.1142	5	5	0	25.5	2	-1	1	1.2342
204	7.1142	5	5	90	7.125	2	-1	0	1.6085
205	7.1142	5	5	90	1	1	1	0	1.1401
206	7.1142	5	5	0	19.375	2	-1	1	1.1636
207	7.1142	5	5	0	13.25	1	-1	1	1.6367
208	7.1142	5	5	0	25.5	2	1	1	1.4584
209	7.1142	5	5	999	13.25	1	-1	1	1.6695
210	7.1142	5	5	90	19.375	1	1	1	3.7392
211	7.1142	5	5	90	19.375	2	1	0	2.4189
212	7.1142	5	5	90	13.25	1	-1	1	1.708
213	7.1142	5	5	90	1	1	-1	1	1.8074
214	7.1142	5	5	90	7.125	1	1	1	1.7043
215	7.1142	5	5	90	7.125	1	1	1	1.7433
216	7.1142	5	5	0	19.375	2	-1	1	2.047
217	7.1142	5	5	999	13.25	1	1	1	1.5661
218	7.1142	5	5	90	13.25	2	-1	0	2.9619
219	7.1142	5	5	0	13.25	1	-1	1	1.0342
220	7.1142	5	5	999	25.5	1	1	1	1.1988
221	7.1142	5	5	90	13.25	1	-1	1	1.1404
222	7.1142	5	5	0	19.375	2	-1	1	1.417
223	7.1142	5	5	90	19.375	1	-1	1	1.8616
224	7.1142	5	5	90	1	1	1	0	2.0115
225	7.1142	5	5	90	19.375	1	1	1	1.4327
226	7.1142	5	5	999	1	1	1	0	2.0233
227	7.1142	5	5	999	13.25	1	1	1	1.6417
228	7.1142	5	5	0	19.375	1	-1	1	1.293
229	7.1142	5	5	999	7.125	1	-1	1	1.0577
230	7.1142	5	5	999	13.25	2	1	1	1.3785
231	7.1142	5	5	999	19.375	1	-1	1	1.293
232	7.1142	5	5	90	19.375	1	1	1	1.6505
233	7.1142	5	5	90	25.5	1	1	1	1.0458
234	7.1142	5	5	999	19.375	1	1	1	1.1048
235	7.1142	5	5	999	7.125	1	1	1	1.117
236	7.1142	5	5	90	1	1	1	0	1.6139
237	7.1142	5	5	0	7.125	1	-1	1	1.6827
238	7.1142	5	5	999	1	1	1	0	3.3103
239	7.1142	5	5	90	19.375	1	-1	1	1.9099
240	7.1142	5	5	0	25.5	1	1	1	1.5367
241	7.1142	5	5	0	25.5	1	1	1	1.5881
242	7.1142	5	5	0	7.125	1	1	1	1.5848
243	7.1142	5	5	90	1	2	1	0	1.2341
244	7.1142	5	5	90	13.25	1	1	1	1.2224
245	7.1142	5	5	0	13.25	1	-1	1	1.5316
246	7.1142	5	5	999	19.375	1	-1	1	1.74
247	7.1142	5	5	0	7.125	1	-1	0	1.9673
248	7.1142	5	5	90	1	1	1	0	1.6037
249	7.1142	5	5	999	19.375	2	1	1	1.6456
250	7.1142	5	5	999	7.125	2	-1	0	3.7561
251	7.1142	5	5	999	1	1	-1	1	1.9975
252	7.1142	5	5	0	25.5	1	1	1	1.1635
253	7.1142	5	5	999	19.375	2	-1	1	1.4992
254	7.1142	5	5	999	25.5	1	1	1	1.2812
255	7.1142	5	5	90	7.125	2	-1	0	2.2688
256	7.1142	5	5	999	13.25	1	-1	1	1.7326
257	7.1142	5	5	90	19.375	1	-1	1	1.2929
258	7.1142	5	5	0	25.5	2	-1	1	1.3182
259	7.1142	5	5	999	25.5	2	-1	1	1.4381
260	7.1142	5	5	0	25.5	1	-1	1	1.1753
261	7.1142	5	5	0	1	2	1	0	2.0521
262	7.1142	5	5	0	25.5	1	-1	0	0.66953
263	7.1142	5	5	90	19.375	2	1	0	2.7396
264	7.1142	5	5	90	25.5	1	1	1	1.7233
265	7.1142	5	5	999	25.5	1	1	1	1.5398
266	7.1142	5	5	0	7.125	2	-1	1	1.9752
267	7.1142	5	5	999	7.125	2	-1	1	1.8289
268	7.1142	5	5	999	1	2	1	0	2.2634
269	7.1142	5	5	0	13.25	1	-1	0	1.0695
270	7.1142	5	5	0	19.375	1	1	1	1.2342
271	7.1142	5	5	999	19.375	2	-1	1	1.8543
272	7.1142	5	5	90	19.375	2	1	0	2.108
273	7.1142	5	5	90	13.25	1	1	1	1.8955
274	7.1142	5	5	999	19.375	2	-1	1	1.0224
275	7.1142	5	5	0	25.5	1	-1	1	3.6361
276	7.1142	5	5	90	7.125	1	-1	1	1.6941
277	7.1142	5	5	0	25.5	2	1	1	1.5727
278	7.1142	5	5	999	13.25	1	1	1	1.8145
279	7.1142	5	5	999	25.5	2	-1	1	1.8809
280	7.1142	5	5	999	1	1	1	0	1.8767
281	7.1142	5	5	0	7.125	2	-1	1	0.97537
282	7.1142	5	5	999	25.5	1	1	1	1.1636
283	7.1142	5	5	999	7.125	1	-1	1	1.3447
284	7.1142	5	5	90	19.375	1	1	1	1.6525
285	7.1142	5	5	0	13.25	2	-1	1	1.6624
286	7.1142	5	5	0	19.375	2	-1	1	1.5957
287	7.1142	5	5	90	19.375	2	1	1	1.9368
288	7.1142	5	5	90	7.125	2	1	1	2.3679
289	7.1142	5	5	90	25.5	2	-1	0	1.2812
290	7.1142	5	5	90	19.375	1	-1	1	1.626
291	7.1142	5	5	90	13.25	2	1	0	2.2792
292	7.1142	5	5	0	1	1	1	0	9.7739
293	7.1142	5	5	90	7.125	2	-1	1	1.2341
294	7.1142	5	5	0	19.375	1	-1	0	1.1165
295	7.1142	5	5	0	1	2	-1	0	1.9243
296	7.1142	5	5	0	25.5	2	-1	1	1.5399
297	7.1142	5	5	999	25.5	2	1	1	1.417
298	7.1142	5	5	90	25.5	2	-1	1	1.3338
299	7.1142	5	5	999	7.125	1	1	1	1.2694
300	7.1142	5	5	90	19.375	1	-1	1	1.6324
301	7.1142	5	5	999	25.5	1	-1	1	1.751
302	7.1142	5	5	999	25.5	1	1	1	1.5962
303	7.1142	5	5	90	13.25	2	1	1	1.8928
304	7.1142	5	5	999	19.375	2	-1	1	1.7127
305	7.1142	5	5	999	19.375	1	1	1	1.0341
306	7.1142	5	5	999	13.25	2	1	1	1.3048
307	7.1142	5	5	999	1	2	-1	0	1.5914
308	7.1142	5	5	999	7.125	2	1	0	1.6253
309	7.1142	5	5	90	1	1	-1	0	1.2105
310	7.1142	5	5	90	1	2	-1	0	0.94056
311	7.1142	5	5	0	1	2	-1	1	1.1518
312	7.1142	5	5	0	19.375	2	-1	1	1.5661
313	7.1142	5	5	90	25.5	1	-1	1	1.6906
314	7.1142	5	5	0	1	1	-1	0	1.2224
315	7.1142	5	5	0	19.375	1	1	1	1.5732
316	7.1142	5	5	0	1	1	-1	0	1.6458
317	7.1142	5	5	0	13.25	1	-1	1	1.6351
318	7.1142	5	5	0	19.375	2	1	1	1.8403
319	7.1142	5	5	999	7.125	2	-1	0	1.5628
320	7.1142	5	5	999	25.5	1	1	1	1.5961
321	7.1142	5	5	999	19.375	1	-1	1	1.6458
322	7.1142	5	5	999	7.125	1	-1	1	1.7326
323	7.1142	5	5	90	7.125	1	-1	1	1.5237
324	7.1142	5	5	999	7.125	2	-1	0	2.6758
325	7.1142	5	5	999	25.5	2	1	1	1.7355
326	7.1142	5	5	0	7.125	1	1	1	1.6071
327	7.1142	5	5	0	25.5	1	1	1	1.4759
328	7.1142	5	5	90	13.25	1	1	1	1.5658
329	7.1142	5	5	999	19.375	2	-1	1	1.2224
330	7.1142	5	5	0	19.375	2	-1	0	2.1205
331	7.1142	5	5	0	13.25	1	-1	1	1.6919
332	7.1142	5	5	999	1	2	-1	1	1.8633
333	7.1142	5	5	999	7.125	1	1	1	1.5504
334	7.1142	5	5	999	13.25	2	1	0	2.0228
335	7.1142	5	5	90	1	1	1	0	2.0485
336	7.1142	5	5	999	13.25	1	-1	1	1.6231
337	7.1142	5	5	90	19.375	1	-1	1	1.6197
338	7.1142	5	5	0	13.25	1	1	1	1.9167
339	7.1142	5	5	90	19.375	2	-1	1	1.8316
340	7.1142	5	5	0	19.375	2	-1	1	1.541
341	7.1142	5	5	0	1	2	1	1	2.3367
342	7.1142	5	5	90	25.5	2	1	1	1.5962
343	7.1142	5	5	90	1	2	1	0	1.6494
344	7.1142	5	5	90	7.125	2	1	0	1.6752
345	7.1142	5	5	0	13.25	1	-1	1	1.8137
346	7.1142	5	5	999	13.25	2	-1	1	1.6001
347	7.1142	5	5	0	25.5	2	-1	1	1.0459
348	7.1142	5	5	999	7.125	2	-1	1	2.5836
349	7.1142	5	5	0	1	2	-1	0	0.99884
350	7.1142	5	5	999	13.25	2	1	1	2.4697
351	7.1142	5	5	90	25.5	1	1	1	1.1987
352	7.1142	5	5	999	19.375	2	1	1	1.6656
353	7.1142	5	5	999	7.125	2	1	1	1.7485
354	7.1142	5	5	0	25.5	2	1	1	1.7762
355	7.1142	5	5	999	1	1	1	0	1.9171
356	7.1142	5	5	999	7.125	1	-1	1	1.6892
357	7.1142	5	5	90	13.25	2	1	0	1.8198
358	7.1142	5	5	90	25.5	1	-1	1	1.0343
359	7.1142	5	5	999	25.5	1	1	1	1.0341
360	7.1142	5	5	999	1	1	-1	0	2.2342
361	7.1142	5	5	0	25.5	1	-1	1	1.5557
362	7.1142	5	5	999	19.375	1	1	1	1.7129
363	7.1142	5	5	90	13.25	2	-1	1	2.424
364	7.1142	5	5	90	13.25	1	1	1	1.5733
365	7.1142	5	5	0	25.5	1	1	1	1.6421
366	7.1142	5	5	0	13.25	1	1	0	2.1591
367	7.1142	5	5	90	1	2	1	0	1.7552
368	7.1142	5	5	0	19.375	2	-1	1	1.3047
369	7.1142	5	5	90	13.25	2	-1	0	1.7138
370	7.1142	5	5	90	7.125	1	-1	0	1.6532
371	7.1142	5	5	90	7.125	1	-1	1	1.6951
372	7.1142	5	5	90	13.25	1	-1	1	1.6334
373	7.1142	5	5	0	1	2	-1	0	2.7986
374	7.1142	5	5	999	1	1	1	1	1.885
375	7.1142	5	5	90	7.125	2	-1	0	1.5477
376	7.1142	5	5	999	19.375	1	-1	1	1.6921
377	7.1142	5	5	0	25.5	1	1	1	1.5623
378	7.1142	5	5	90	13.25	2	1	1	2.0498
379	7.1142	5	5	999	25.5	2	-1	1	1.5174
380	7.1142	5	5	0	7.125	2	-1	0	1.5925
381	7.1142	5	5	0	1	1	1	0	1.865
382	7.1142	5	5	0	13.25	1	1	1	1.435
383	7.1142	5	5	0	7.125	2	1	1	3.8203
384	7.1142	5	5	0	7.125	2	-1	0	1.8303
385	7.1142	5	5	0	1	1	1	0	1.82
386	7.1142	5	5	90	1	2	1	0	0.98705
387	7.1142	5	5	90	7.125	2	-1	0	1.14
388	7.1142	5	5	999	7.125	1	1	1	1.3283
389	7.1142	5	5	0	13.25	2	1	1	1.4617
390	7.1142	5	5	0	19.375	1	-1	1	1.5719
391	7.1142	5	5	90	19.375	2	1	0	2.2085
392	7.1142	5	5	90	1	2	-1	0	2.0091
393	7.1142	5	5	999	1	1	1	0	1.6869
394	7.1142	5	5	0	1	1	1	0	1.5735
395	7.1142	5	5	0	19.375	2	1	1	1.5853
396	7.1142	5	5	0	1	1	1	1	1.678
397	7.1142	5	5	0	19.375	1	-1	1	1.2459
398	7.1142	5	5	999	1	2	1	0	1.8111
399	7.1142	5	5	999	1	2	-1	0	1.5572
400	7.1142	5	5	999	19.375	1	-1	1	1.5143
401	7.1142	5	5	0	19.375	1	1	1	1.5811
402	7.1142	5	5	999	13.25	1	1	1	1.4544
403	7.1142	5	5	0	1	1	1	0	2.9527
404	7.1142	5	5	0	1	2	1	1	10.536
405	7.1142	5	5	0	7.125	1	1	1	1.6059
406	7.1142	5	5	90	1	2	1	0	3.259
407	7.1142	5	5	90	1	2	1	0	1.849
408	7.1142	5	5	90	13.25	1	-1	1	1.8429
409	7.1142	5	5	0	19.375	1	1	1	1.4887
410	7.1142	5	5	90	1	1	-1	0	1.6873
411	7.1142	5	5	999	7.125	1	-1	1	1.2459
412	7.1142	5	5	0	7.125	1	1	1	1.7163
413	7.1142	5	5	0	1	1	-1	0	1.7956
414	7.1142	5	5	999	19.375	2	-1	1	1.2459
415	7.1142	5	5	0	13.25	2	1	1	1.4115
416	7.1142	5	5	0	7.125	2	1	1	1.4961
417	7.1142	5	5	0	19.375	1	1	1	1.411
418	7.1142	5	5	999	1	2	1	0	2.077
419	7.1142	5	5	999	25.5	2	1	1	1.4168
420	7.1142	5	5	90	19.375	1	1	1	1.4017
421	7.1142	5	5	999	1	2	1	0	1.7635
422	7.1142	5	5	90	19.375	2	-1	0	2.1593
423	7.1142	5	5	90	13.25	2	-1	0	3.095
424	7.1142	5	5	0	13.25	2	-1	1	1.1636
425	7.1142	5	5	999	25.5	2	1	1	6.9436
426	7.1142	5	5	0	19.375	1	1	1	2.9236
427	7.1142	5	5	90	7.125	1	1	1	1.8675
428	7.1142	5	5	999	19.375	2	1	1	1.5626
429	7.1142	5	5	999	7.125	2	1	1	1.6119
430	7.1142	5	5	0	13.25	2	-1	1	1.5772
431	7.1142	5	5	0	7.125	2	-1	1	1.2106
432	7.1142	5	5	999	13.25	1	1	1	1.1165
433	7.1142	5	5	90	25.5	2	-1	1	1.8301
434	7.1142	5	5	0	25.5	1	1	1	1.1753
435	7.1142	5	5	999	1	2	1	0	1.7775
436	7.1142	5	5	90	1	1	1	0	2.178
437	7.1142	5	5	0	19.375	2	-1	1	1.4789
438	7.1142	5	5	90	1	1	1	0	2.1494
439	7.1142	5	5	999	25.5	2	-1	1	1.5068
440	7.1142	5	5	90	25.5	1	1	1	1.2812
441	7.1142	5	5	0	13.25	2	-1	1	1.246
442	7.1142	5	5	0	7.125	2	-1	1	1.3166
443	7.1142	5	5	999	13.25	2	1	1	1.6647
444	7.1142	5	5	999	1	1	-1	1	1.5196
445	7.1142	5	5	0	7.125	1	1	1	1.6312
446	7.1142	5	5	0	13.25	1	1	1	1.3447
447	7.1142	5	5	999	13.25	2	1	1	1.5494
448	7.1142	5	5	0	1	2	-1	0	1.9928
449	7.1142	5	5	999	1	2	-1	1	1.2341
450	7.1142	5	5	999	19.375	1	1	1	1.1048
451	7.1142	5	5	999	13.25	1	-1	1	1.0459
452	7.1142	5	5	90	13.25	2	-1	1	1.0459
453	7.1142	5	5	0	7.125	2	-1	0	2.2763
454	7.1142	5	5	999	19.375	1	1	1	1.3286
455	7.1142	5	5	90	25.5	2	1	0	1.7067
456	7.1142	5	5	90	25.5	2	1	1	1.6255
457	7.1142	5	5	999	13.25	2	1	1	1.5283
458	7.1142	5	5	0	7.125	1	-1	1	1.0811
459	7.1142	5	5	0	19.375	1	1	0	1.6058
460	7.1142	5	5	999	19.375	2	-1	1	1.2106
461	7.1142	5	5	999	19.375	1	-1	1	1.0224
462	7.1142	5	5	0	7.125	2	-1	0	1.6908
463	7.1142	5	5	90	25.5	2	-1	1	1.0929
464	7.1142	5	5	0	19.375	2	-1	1	1.0342
465	7.1142	5	5	90	19.375	2	-1	0	1.0812
466	7.1142	5	5	0	1	1	-1	0	0.59893
467	7.1142	5	5	0	25.5	1	1	1	1.2224
468	7.1142	5	5	90	1	2	-1	0	1.8568
469	7.1142	5	5	999	7.125	2	1	0	1.2694
470	7.1142	5	5	999	7.125	1	-1	1	1.8991
471	7.1142	5	5	90	1	1	-1	0	1.2341
472	7.1142	5	5	999	19.375	2	1	1	1.5524
473	7.1142	5	5	999	13.25	1	1	1	1.1518
474	7.1142	5	5	999	1	1	1	1	4.5099
475	7.1142	5	5	90	7.125	1	1	1	1.1984
476	7.1142	5	5	999	7.125	2	-1	1	1.4793
477	7.1142	5	5	0	7.125	1	-1	1	0.94046
478	7.1142	5	5	90	13.25	2	-1	1	1.2459
479	7.1142	5	5	999	19.375	1	1	1	1.5874
480	7.1142	5	5	90	1	2	-1	0	2.3799
481	7.1142	5	5	999	7.125	2	1	0	1.093
482	7.1142	5	5	999	13.25	1	-1	1	1.4336
483	7.1142	5	5	90	19.375	1	-1	1	0.98706
484	7.1142	5	5	999	13.25	2	-1	1	1.3161
485	7.1142	5	5	0	13.25	2	-1	1	1.0105
486	7.1142	5	5	90	1	1	1	1	1.1165
487	7.1142	5	5	999	1	2	-1	1	2.5048
488	7.1142	5	5	999	25.5	1	1	1	1.1519
489	7.1142	5	5	999	19.375	1	-1	1	1.0228
490	7.1142	5	5	999	25.5	1	1	1	1.0812
491	7.1142	5	5	999	25.5	2	-1	1	0.9636
492	7.1142	5	5	0	19.375	1	-1	1	0.89296
493	7.1142	5	5	999	13.25	2	1	1	1.767
494	7.1142	5	5	0	7.125	1	-1	0	0.94008
495	7.1142	5	5	999	1	1	1	0	1.1753
496	7.1142	5	5	999	25.5	1	1	1	1.2459
497	7.1142	5	5	0	1	2	1	0	1.6393
498	7.1142	5	5	90	25.5	2	1	0	1.3367
499	7.1142	5	5	0	19.375	1	1	1	1.3282
500	7.1142	5	5	90	25.5	1	1	1	1.627
501	7.1142	5	5	999	19.375	2	-1	0	1.8453
502	7.1142	5	5	0	19.375	2	-1	1	2.5507
503	7.1142	5	5	999	25.5	2	1	1	2.224
504	7.1142	5	5	999	1	1	1	1	1.5308
505	7.1142	5	5	999	1	1	1	0	1.5709
506	7.1142	5	5	0	25.5	2	1	0	1.3043
507	7.1142	5	5	90	7.125	1	1	0	1.3421
508	7.1142	5	5	0	19.375	1	-1	1	0.64601
509	7.1142	5	5	90	25.5	2	-1	0	0.69309
510	7.1142	5	5	90	19.375	2	1	1	1.9488
511	7.1142	5	5	90	25.5	2	1	1	1.5485
512	7.1142	5	5	90	1	2	-1	0	1.293
513	7.1142	5	5	0	13.25	1	1	1	1.5066
514	7.1142	5	5	999	13.25	1	1	1	1.4105
515	7.1142	5	5	0	25.5	2	1	1	1.5592
516	7.1142	5	5	0	1	1	1	0	1.3432
517	7.1142	5	5	999	19.375	1	1	1	1.2224
518	7.1142	5	5	90	25.5	1	-1	1	1.4208
519	7.1142	5	5	999	13.25	1	-1	1	1.6075
520	7.1142	5	5	90	7.125	1	1	0	1.8603
521	7.1142	5	5	90	25.5	2	-1	1	4.146
522	7.1142	5	5	0	25.5	2	-1	1	1.7023
523	7.1142	5	5	90	7.125	2	-1	1	1.5414
524	7.1142	5	5	0	7.125	1	1	0	3.7685
525	7.1142	5	5	90	13.25	1	1	1	1.3334
526	7.1142	5	5	0	19.375	1	-1	0	3.9809
527	7.1142	5	5	0	13.25	2	1	0	2.9292
528	7.1142	5	5	999	13.25	1	1	1	0.97529
529	7.1142	5	5	999	25.5	2	-1	1	1.293
530	7.1142	5	5	90	1	2	-1	0	3.0981
531	7.1142	5	5	90	13.25	1	1	1	1.8011
532	7.1142	5	5	999	13.25	1	-1	1	1.459
533	7.1142	5	5	0	1	2	1	0	2.0369
534	7.1142	5	5	0	7.125	2	-1	0	1.3227
535	7.1142	5	5	0	13.25	1	1	1	1.59
536	7.1142	5	5	0	25.5	2	-1	1	1.5339
537	7.1142	5	5	0	7.125	1	-1	1	1.7693
538	7.1142	5	5	90	19.375	2	1	1	1.5539
539	7.1142	5	5	0	13.25	2	-1	1	1.1753
540	7.1142	5	5	90	7.125	1	-1	1	1.0577
541	7.1142	5	5	999	25.5	1	1	1	0.92833
542	7.1142	5	5	90	13.25	2	1	0	1.5079
543	7.1142	5	5	90	25.5	1	-1	1	1.0346
544	7.1142	5	5	90	13.25	2	-1	0	1.14
545	7.1142	5	5	90	25.5	1	-1	1	1.4236
546	7.1142	5	5	999	1	1	1	0	3.5976
547	7.1142	5	5	90	7.125	1	1	1	1.5022
548	7.1142	5	5	90	13.25	2	-1	1	1.6963
549	7.1142	5	5	999	13.25	1	1	1	1.376
550	7.1142	5	5	90	1	1	-1	1	1.2929
551	7.1142	5	5	90	1	1	1	0	1.3165
552	7.1142	5	5	90	7.125	1	-1	0	0.77541
553	7.1142	5	5	0	7.125	1	-1	1	1.7457
554	7.1142	5	5	999	1	2	-1	1	1.6025
555	7.1142	5	5	999	1	1	-1	0	1.7244
556	7.1142	5	5	999	1	1	1	0	1.0699
557	7.1142	5	5	90	1	2	-1	1	1.5625
558	7.1142	5	5	90	13.25	2	1	0	1.6985
559	7.1142	5	5	90	25.5	1	-1	1	1.2342
560	7.1142	5	5	90	19.375	1	-1	1	1.0111
561	7.1142	5	5	999	19.375	1	-1	1	0.9401
562	7.1142	5	5	90	19.375	2	1	0	3.7848
563	7.1142	5	5	90	19.375	1	1	1	1.0225
564	7.1142	5	5	0	25.5	1	1	1	0.9989
565	7.1142	5	5	90	7.125	2	-1	0	1.1871
566	7.1142	5	5	0	13.25	1	1	1	13.839
567	7.1142	5	5	0	13.25	2	-1	0	2.1913
568	7.1142	5	5	90	1	1	-1	0	1.7323
569	7.1142	5	5	90	13.25	1	1	1	1.2106
570	7.1142	5	5	90	19.375	1	-1	1	1.549
571	7.1142	5	5	999	13.25	1	-1	1	0.97533
572	7.1142	5	5	0	25.5	1	-1	0	1.1989
573	7.1142	5	5	999	7.125	2	1	1	1.5842
574	7.1142	5	5	0	25.5	1	1	1	1.1988
575	7.1142	5	5	90	7.125	2	1	0	1.6817
576	7.1142	5	5	90	1	2	-1	0	1.0929
577	7.1142	5	5	90	19.375	1	1	1	1.0106
578	7.1142	5	5	999	1	1	-1	1	1.6452
579	7.1142	5	5	0	1	1	1	0	1.651
580	7.1142	5	5	999	25.5	2	-1	1	1.2816
581	7.1142	5	5	0	7.125	2	1	0	4.4447
582	7.1142	5	5	90	7.125	2	1	0	1.0577
583	7.1142	5	5	0	25.5	1	-1	1	1.2459
584	7.1142	5	5	999	25.5	1	1	1	1.1871
585	7.1142	5	5	90	7.125	1	-1	1	1.6961
586	7.1142	5	5	90	7.125	1	-1	0	2.4584
587	7.1142	5	5	0	7.125	2	1	0	2.7165
588	7.1142	5	5	999	13.25	2	1	0	2.5209
589	7.1142	5	5	999	25.5	1	-1	1	1.4576
590	7.1142	5	5	999	19.375	1	1	1	1.2576
591	7.1142	5	5	999	25.5	2	1	1	1.6392
592	7.1142	5	5	999	13.25	2	-1	1	1.9709
593	7.1142	5	5	999	1	2	-1	0	1.6001
594	7.1142	5	5	90	25.5	2	1	1	1.689
595	7.1142	5	5	90	13.25	2	-1	0	1.6749
596	7.1142	5	5	0	1	2	-1	0	0.97534
597	7.1142	5	5	999	7.125	1	1	1	1.0695
598	7.1142	5	5	999	25.5	2	-1	1	1.046
599	7.1142	5	5	90	13.25	2	-1	0	6.2756
600	7.1142	5	5	999	7.125	2	1	0	1.8079
