# Supplementary material for: Temporal Integration of Motion Streaks in Migraine
Source: Vision (Basel). 2018 Jul 13;2(3):27. doi: 10.3390/vision2030027 (PMC6836222; doi:10.3390/vision2030027)
Supplement: Supplementary file 1 [file vision-02-00027-s001.zip › supplementary information/resultsmark2/resultsObs32/allResponsesObs32.txt]

1	7.1142	5	5	90	19.375	2	-1	0	8.4054
2	7.1142	5	5	0	13.25	2	1	0	4.3029
3	7.1142	5	5	90	19.375	1	-1	0	6.7694
4	7.1142	5	5	0	1	1	-1	0	6.2872
5	7.1142	5	5	0	1	1	1	0	2.3316
6	7.1142	5	5	90	19.375	2	-1	0	8.2907
7	7.1142	5	5	0	1	2	1	1	3.3106
8	7.1142	5	5	90	1	2	-1	0	3.5099
9	7.1142	5	5	999	13.25	1	-1	0	5.9546
10	7.1142	5	5	90	7.125	1	1	0	2.179
11	7.1142	5	5	0	13.25	1	1	0	5.8032
12	7.1142	5	5	90	1	1	1	0	11.153
13	7.1142	5	5	0	25.5	2	1	0	4.8706
14	7.1142	5	5	90	25.5	2	1	0	6.6175
15	7.1142	5	5	999	13.25	1	-1	1	3.3645
16	7.1142	5	5	999	19.375	2	-1	0	2.3301
17	7.1142	5	5	999	19.375	2	-1	0	11.683
18	7.1142	5	5	999	1	2	-1	0	2.8004
19	7.1142	5	5	90	1	2	-1	0	3.4135
20	7.1142	5	5	999	19.375	1	-1	1	2.7602
21	7.1142	5	5	999	13.25	2	-1	1	4.2937
22	7.1142	5	5	0	25.5	2	-1	1	3.8284
23	7.1142	5	5	0	13.25	2	-1	1	4.2696
24	7.1142	5	5	999	19.375	2	-1	0	4.5657
25	7.1142	5	5	0	7.125	1	1	0	6.4826
26	7.1142	5	5	90	7.125	1	1	0	2.9821
27	7.1142	5	5	999	25.5	2	1	0	3.0158
28	7.1142	5	5	90	7.125	1	-1	0	1.9536
29	7.1142	5	5	999	25.5	2	1	1	3.4985
30	7.1142	5	5	90	7.125	1	-1	0	2.1375
31	7.1142	5	5	0	7.125	1	1	1	3.037
32	7.1142	5	5	0	13.25	1	-1	1	3.4387
33	7.1142	5	5	999	7.125	1	1	1	3.3341
34	7.1142	5	5	0	19.375	2	-1	1	3.0936
35	7.1142	5	5	999	13.25	1	1	1	2.4971
36	7.1142	5	5	90	19.375	2	-1	0	2.584
37	7.1142	5	5	0	19.375	2	1	0	4.9126
38	7.1142	5	5	0	7.125	1	1	0	14.976
39	7.1142	5	5	90	13.25	2	1	1	4.3707
40	7.1142	5	5	999	25.5	1	-1	0	3.8804
41	7.1142	5	5	999	7.125	2	-1	0	2.0329
42	7.1142	5	5	0	13.25	1	-1	0	2.9305
43	7.1142	5	5	90	25.5	1	1	1	2.6696
44	7.1142	5	5	90	19.375	2	-1	0	2.7762
45	7.1142	5	5	999	1	1	-1	0	2.9228
46	7.1142	5	5	0	19.375	1	-1	1	3.4384
47	7.1142	5	5	0	7.125	1	1	0	1.9083
48	7.1142	5	5	0	25.5	2	-1	1	3.0708
49	7.1142	5	5	0	25.5	2	1	0	4.0773
50	7.1142	5	5	90	25.5	2	-1	1	3.2242
51	7.1142	5	5	0	13.25	2	-1	1	5.0857
52	7.1142	5	5	0	13.25	2	1	0	4.0488
53	7.1142	5	5	0	25.5	2	1	0	6.9984
54	7.1142	5	5	0	1	1	1	0	3.1205
55	7.1142	5	5	90	13.25	1	1	0	5.6357
56	7.1142	5	5	0	13.25	1	1	0	6.9781
57	7.1142	5	5	999	7.125	2	1	0	10.777
58	7.1142	5	5	999	7.125	1	1	0	3.4167
59	7.1142	5	5	0	13.25	2	1	1	2.7223
60	7.1142	5	5	0	13.25	1	-1	0	3.0459
61	7.1142	5	5	90	1	1	-1	1	4.1718
62	7.1142	5	5	999	13.25	1	1	1	2.7215
63	7.1142	5	5	90	25.5	2	1	0	3.3646
64	7.1142	5	5	999	25.5	1	1	1	2.4661
65	7.1142	5	5	999	1	1	-1	1	4.3175
66	7.1142	5	5	90	19.375	2	1	0	2.0053
67	7.1142	5	5	999	13.25	2	-1	0	3.4514
68	7.1142	5	5	999	7.125	2	-1	0	2.2504
69	7.1142	5	5	999	1	1	-1	0	3.7097
70	7.1142	5	5	0	19.375	2	-1	0	2.7692
71	7.1142	5	5	999	13.25	2	1	0	3.9021
72	7.1142	5	5	0	19.375	2	1	0	3.4409
73	7.1142	5	5	90	25.5	1	-1	1	4.4827
74	7.1142	5	5	0	7.125	1	-1	0	4.8734
75	7.1142	5	5	0	25.5	1	1	1	2.7565
76	7.1142	5	5	999	25.5	1	-1	0	3.8536
77	7.1142	5	5	0	1	1	-1	0	4.0443
78	7.1142	5	5	0	1	1	-1	1	2.8424
79	7.1142	5	5	90	13.25	1	1	1	2.3124
80	7.1142	5	5	0	1	1	1	0	2.9916
81	7.1142	5	5	90	19.375	1	-1	1	3.1886
82	7.1142	5	5	0	25.5	2	-1	0	3.4855
83	7.1142	5	5	999	19.375	1	1	1	1.9136
84	7.1142	5	5	90	19.375	2	1	1	2.5725
85	7.1142	5	5	90	25.5	2	1	1	1.3332
86	7.1142	5	5	90	13.25	1	-1	0	4.9524
87	7.1142	5	5	0	7.125	2	1	0	2.173
88	7.1142	5	5	90	19.375	1	1	1	2.2292
89	7.1142	5	5	0	25.5	2	1	1	2.4906
90	7.1142	5	5	0	25.5	1	1	0	2.493
91	7.1142	5	5	0	13.25	2	-1	0	5.3798
92	7.1142	5	5	0	1	2	-1	0	1.8607
93	7.1142	5	5	0	7.125	2	-1	0	4.9302
94	7.1142	5	5	90	1	1	-1	0	6.026
95	7.1142	5	5	0	1	2	1	1	2.3244
96	7.1142	5	5	999	19.375	1	-1	1	3.1166
97	7.1142	5	5	90	13.25	2	1	1	4.8641
98	7.1142	5	5	90	25.5	2	1	0	2.6225
99	7.1142	5	5	0	13.25	1	-1	0	2.1681
100	7.1142	5	5	999	7.125	1	-1	1	2.2728
101	7.1142	5	5	0	1	1	1	0	3.4908
102	7.1142	5	5	0	25.5	2	-1	0	2.8615
103	7.1142	5	5	0	19.375	1	-1	1	1.9118
104	7.1142	5	5	999	19.375	2	-1	0	2.4996
105	7.1142	5	5	90	25.5	2	-1	0	2.7783
106	7.1142	5	5	90	13.25	1	1	0	2.0544
107	7.1142	5	5	90	19.375	1	1	1	2.2324
108	7.1142	5	5	90	25.5	2	-1	0	2.1219
109	7.1142	5	5	0	7.125	1	-1	0	2.6374
110	7.1142	5	5	0	7.125	2	1	0	1.2929
111	7.1142	5	5	90	13.25	1	-1	0	2.2808
112	7.1142	5	5	0	1	1	-1	0	2.0029
113	7.1142	5	5	999	7.125	2	1	0	3.0486
114	7.1142	5	5	0	13.25	2	-1	0	3.2184
115	7.1142	5	5	0	13.25	2	-1	0	3.1198
116	7.1142	5	5	0	13.25	1	-1	0	3.1635
117	7.1142	5	5	999	1	1	-1	0	10.625
118	7.1142	5	5	999	19.375	1	-1	0	2.2772
119	7.1142	5	5	999	7.125	2	-1	0	5.1808
120	7.1142	5	5	90	19.375	1	-1	1	3.1698
121	7.1142	5	5	0	25.5	1	-1	1	1.806
122	7.1142	5	5	999	1	1	-1	0	3.2163
123	7.1142	5	5	0	1	2	1	0	2.8539
124	7.1142	5	5	999	1	2	-1	0	4.0009
125	7.1142	5	5	90	1	1	-1	0	3.9379
126	7.1142	5	5	999	19.375	2	1	1	3.2631
127	7.1142	5	5	999	7.125	1	-1	0	2.5388
128	7.1142	5	5	0	13.25	1	1	0	5.1026
129	7.1142	5	5	999	25.5	1	-1	0	4.0758
130	7.1142	5	5	999	25.5	2	1	1	3.0075
131	7.1142	5	5	0	25.5	1	-1	0	4.0845
132	7.1142	5	5	999	7.125	2	-1	1	3.2008
133	7.1142	5	5	999	7.125	1	-1	1	3.339
134	7.1142	5	5	999	25.5	2	1	0	3.3925
135	7.1142	5	5	0	19.375	2	-1	0	4.7491
136	7.1142	5	5	999	7.125	2	1	0	2.0585
137	7.1142	5	5	0	7.125	2	-1	0	4.5881
138	7.1142	5	5	999	1	1	-1	1	6.8502
139	7.1142	5	5	999	1	1	-1	0	2.7342
140	7.1142	5	5	999	13.25	2	1	0	2.2906
141	7.1142	5	5	90	13.25	2	1	1	9.6892
142	7.1142	5	5	90	25.5	2	1	0	3.6257
143	7.1142	5	5	999	19.375	2	1	1	3.0529
144	7.1142	5	5	999	1	1	-1	0	3.696
145	7.1142	5	5	0	7.125	2	1	0	3.031
146	7.1142	5	5	0	7.125	1	1	1	4.3689
147	7.1142	5	5	999	19.375	1	-1	0	3.5911
148	7.1142	5	5	90	25.5	1	-1	1	2.3637
149	7.1142	5	5	90	13.25	1	1	1	3.6117
150	7.1142	5	5	0	7.125	1	1	0	3.001
151	7.1142	5	5	999	13.25	1	-1	0	2.8394
152	7.1142	5	5	90	7.125	1	-1	0	2.5611
153	7.1142	5	5	90	19.375	1	-1	1	2.9171
154	7.1142	5	5	999	1	1	1	1	2.5696
155	7.1142	5	5	0	19.375	2	1	0	2.6381
156	7.1142	5	5	999	13.25	2	-1	1	2.6693
157	7.1142	5	5	90	25.5	1	1	0	3.9359
158	7.1142	5	5	999	1	2	-1	0	3.3731
159	7.1142	5	5	0	19.375	2	1	0	3.8258
160	7.1142	5	5	0	1	1	1	1	1.8635
161	7.1142	5	5	0	7.125	2	1	1	3.4894
162	7.1142	5	5	90	13.25	2	1	0	2.7726
163	7.1142	5	5	90	7.125	2	-1	0	2.7691
164	7.1142	5	5	999	19.375	2	-1	1	2.8502
165	7.1142	5	5	90	19.375	2	-1	0	3.1479
166	7.1142	5	5	999	19.375	1	1	0	2.145
167	7.1142	5	5	90	1	1	1	0	13.588
168	7.1142	5	5	90	25.5	1	-1	0	5.4354
169	7.1142	5	5	999	7.125	2	1	0	4.6471
170	7.1142	5	5	999	13.25	2	-1	0	6.5743
171	7.1142	5	5	0	7.125	2	-1	0	16.787
172	7.1142	5	5	0	19.375	1	1	0	4.4787
173	7.1142	5	5	90	7.125	1	-1	0	4.2774
174	7.1142	5	5	90	1	2	-1	0	7.1683
175	7.1142	5	5	0	19.375	2	-1	0	3.3296
176	7.1142	5	5	0	7.125	2	1	0	4.7937
177	7.1142	5	5	90	1	2	-1	0	2.0107
178	7.1142	5	5	0	13.25	1	-1	1	4.4918
179	7.1142	5	5	90	19.375	2	1	0	5.351
180	7.1142	5	5	999	25.5	2	1	1	4.9647
181	7.1142	5	5	999	13.25	1	-1	0	3.2426
182	7.1142	5	5	999	25.5	1	-1	1	3.7534
183	7.1142	5	5	90	7.125	2	1	0	4.5331
184	7.1142	5	5	0	25.5	1	-1	1	7.1493
185	7.1142	5	5	0	25.5	2	1	0	2.8983
186	7.1142	5	5	999	1	2	-1	0	3.626
187	7.1142	5	5	999	13.25	1	-1	0	5.2127
188	7.1142	5	5	999	1	2	1	1	1.6437
189	7.1142	5	5	90	13.25	2	-1	0	4.2813
190	7.1142	5	5	90	19.375	2	1	0	2.7083
191	7.1142	5	5	999	7.125	1	-1	1	3.7684
192	7.1142	5	5	90	13.25	2	-1	1	2.7287
193	7.1142	5	5	0	13.25	1	-1	1	3.4964
194	7.1142	5	5	0	1	2	1	0	2.8108
195	7.1142	5	5	90	7.125	1	-1	0	2.868
196	7.1142	5	5	90	7.125	2	1	1	4.0024
197	7.1142	5	5	90	13.25	2	1	0	17.891
198	7.1142	5	5	999	25.5	1	-1	1	4.2425
199	7.1142	5	5	0	7.125	2	1	0	2.1409
200	7.1142	5	5	999	19.375	1	1	1	3.2385
201	7.1142	5	5	90	13.25	1	1	1	2.108
202	7.1142	5	5	90	7.125	1	-1	1	3.8347
203	7.1142	5	5	999	25.5	2	-1	0	3.9133
204	7.1142	5	5	90	25.5	1	-1	0	2.1924
205	7.1142	5	5	90	25.5	2	-1	1	4.7134
206	7.1142	5	5	90	7.125	1	1	1	4.4695
207	7.1142	5	5	90	19.375	2	1	0	4.6762
208	7.1142	5	5	90	25.5	1	1	1	3.3427
209	7.1142	5	5	999	1	1	1	1	4.1554
210	7.1142	5	5	0	7.125	1	1	0	4.6833
211	7.1142	5	5	90	1	2	-1	0	2.5349
212	7.1142	5	5	999	25.5	1	1	1	3.5642
213	7.1142	5	5	999	7.125	1	-1	1	3.0424
214	7.1142	5	5	0	7.125	2	-1	0	2.748
215	7.1142	5	5	90	25.5	1	-1	1	1.4199
216	7.1142	5	5	0	13.25	1	-1	0	3.0527
217	7.1142	5	5	90	1	2	-1	0	1.9025
218	7.1142	5	5	90	19.375	1	-1	0	3.4696
219	7.1142	5	5	999	19.375	1	-1	0	2.9975
220	7.1142	5	5	999	7.125	1	-1	0	2.5156
221	7.1142	5	5	999	7.125	1	-1	0	2.4041
222	7.1142	5	5	90	13.25	2	1	0	2.8899
223	7.1142	5	5	999	25.5	1	1	1	2.7371
224	7.1142	5	5	0	7.125	1	1	0	3.473
225	7.1142	5	5	999	1	2	-1	0	3.6085
226	7.1142	5	5	90	1	1	1	0	2.9219
227	7.1142	5	5	0	19.375	1	-1	1	3.6775
228	7.1142	5	5	90	13.25	2	1	1	5.1762
229	7.1142	5	5	999	25.5	2	-1	0	2.3266
230	7.1142	5	5	0	19.375	2	-1	1	3.8939
231	7.1142	5	5	999	25.5	1	-1	0	3.8538
232	7.1142	5	5	90	19.375	1	-1	0	3.0723
233	7.1142	5	5	90	1	1	-1	1	6.2705
234	7.1142	5	5	90	1	2	1	0	6.3615
235	7.1142	5	5	0	19.375	1	-1	1	5.9305
236	7.1142	5	5	999	19.375	2	-1	0	4.2603
237	7.1142	5	5	999	25.5	2	-1	1	6.3158
238	7.1142	5	5	0	1	1	1	1	4.3121
239	7.1142	5	5	999	25.5	1	1	1	1.1989
240	7.1142	5	5	90	19.375	2	1	0	3.1211
241	7.1142	5	5	999	25.5	2	-1	0	1.6219
242	7.1142	5	5	0	25.5	2	-1	0	2.187
243	7.1142	5	5	90	19.375	1	-1	1	2.9999
244	7.1142	5	5	90	1	2	1	0	3.5408
245	7.1142	5	5	0	7.125	1	1	0	3.9008
246	7.1142	5	5	90	25.5	2	-1	0	4.3997
247	7.1142	5	5	0	19.375	2	-1	0	3.4129
248	7.1142	5	5	999	1	2	1	1	3.9756
249	7.1142	5	5	999	25.5	1	-1	1	3.962
250	7.1142	5	5	90	1	2	-1	0	4.0553
251	7.1142	5	5	90	25.5	1	1	1	3.4096
252	7.1142	5	5	0	1	1	1	1	3.139
253	7.1142	5	5	999	25.5	1	1	1	1.5202
254	7.1142	5	5	999	13.25	2	1	0	4.4291
255	7.1142	5	5	999	7.125	1	1	1	1.7635
256	7.1142	5	5	0	1	2	1	0	3.6712
257	7.1142	5	5	0	25.5	2	1	1	3.8618
258	7.1142	5	5	999	25.5	1	-1	0	2.2538
259	7.1142	5	5	999	19.375	1	1	0	2.8252
260	7.1142	5	5	0	19.375	1	1	0	18.354
261	7.1142	5	5	90	13.25	1	1	1	2.7739
262	7.1142	5	5	999	1	2	-1	0	3.5276
263	7.1142	5	5	0	25.5	1	1	1	3.863
264	7.1142	5	5	0	19.375	1	-1	0	5.9496
265	7.1142	5	5	90	13.25	2	1	0	10.446
266	7.1142	5	5	90	13.25	2	1	0	4.3698
267	7.1142	5	5	0	1	1	1	0	5.927
268	7.1142	5	5	90	25.5	2	-1	1	3.343
269	7.1142	5	5	0	13.25	1	-1	0	3.0912
270	7.1142	5	5	0	1	2	1	0	2.9861
271	7.1142	5	5	90	13.25	1	1	1	2.3869
272	7.1142	5	5	999	1	2	-1	0	2.9998
273	7.1142	5	5	999	7.125	2	1	1	2.9418
274	7.1142	5	5	999	25.5	2	-1	0	2.983
275	7.1142	5	5	999	25.5	1	1	0	3.3093
276	7.1142	5	5	999	19.375	1	-1	0	2.9694
277	7.1142	5	5	999	19.375	2	-1	0	4.3071
278	7.1142	5	5	0	7.125	2	1	0	4.4546
279	7.1142	5	5	90	19.375	1	-1	1	3.2532
280	7.1142	5	5	0	25.5	1	1	0	12.607
281	7.1142	5	5	90	7.125	1	1	1	3.9025
282	7.1142	5	5	90	13.25	2	-1	0	3.6136
283	7.1142	5	5	0	25.5	1	-1	0	4.1668
284	7.1142	5	5	999	1	1	1	0	2.749
285	7.1142	5	5	0	7.125	2	1	0	8.2811
286	7.1142	5	5	0	25.5	2	-1	0	2.1206
287	7.1142	5	5	0	13.25	1	-1	0	1.7839
288	7.1142	5	5	0	13.25	2	1	0	3.7401
289	7.1142	5	5	0	13.25	2	-1	0	2.2522
290	7.1142	5	5	999	13.25	2	1	0	3.4349
291	7.1142	5	5	90	7.125	1	1	0	4.4484
292	7.1142	5	5	90	1	2	1	0	7.9863
293	7.1142	5	5	0	19.375	2	1	0	3.4646
294	7.1142	5	5	90	1	1	-1	1	3.5232
295	7.1142	5	5	0	19.375	1	1	0	2.4865
296	7.1142	5	5	90	13.25	1	-1	0	7.8212
297	7.1142	5	5	999	7.125	1	-1	1	2.9407
298	7.1142	5	5	90	25.5	2	1	0	35.159
299	7.1142	5	5	0	19.375	2	1	0	1.6872
300	7.1142	5	5	0	19.375	2	1	0	4.1178
301	7.1142	5	5	999	1	2	-1	0	4.5545
302	7.1142	5	5	0	7.125	2	-1	0	3.0149
303	7.1142	5	5	90	7.125	1	1	0	2.1
304	7.1142	5	5	0	13.25	1	-1	1	6.5268
305	7.1142	5	5	999	1	2	1	1	3.9284
306	7.1142	5	5	0	19.375	1	1	1	11.436
307	7.1142	5	5	0	7.125	1	-1	0	1.8679
308	7.1142	5	5	999	7.125	1	-1	0	4.7229
309	7.1142	5	5	90	1	1	-1	1	3.0229
310	7.1142	5	5	999	13.25	2	-1	0	5.4215
311	7.1142	5	5	0	1	2	-1	0	2.5517
312	7.1142	5	5	999	13.25	1	-1	0	3.9847
313	7.1142	5	5	0	1	2	-1	0	2.4784
314	7.1142	5	5	999	1	1	-1	1	3.4546
315	7.1142	5	5	0	13.25	2	1	1	5.7486
316	7.1142	5	5	999	25.5	2	-1	0	4.3994
317	7.1142	5	5	999	13.25	2	-1	0	2.0137
318	7.1142	5	5	999	19.375	1	-1	0	2.1878
319	7.1142	5	5	0	19.375	2	-1	0	13.112
320	7.1142	5	5	90	7.125	1	1	0	2.0459
321	7.1142	5	5	999	19.375	1	-1	1	2.2051
322	7.1142	5	5	90	19.375	1	-1	1	5.3985
323	7.1142	5	5	999	7.125	2	1	0	6.1894
324	7.1142	5	5	90	13.25	2	1	0	2.1632
325	7.1142	5	5	999	19.375	1	1	1	4.7406
326	7.1142	5	5	90	19.375	2	1	0	5.673
327	7.1142	5	5	999	13.25	1	-1	0	36.38
328	7.1142	5	5	90	7.125	1	-1	0	2.5889
329	7.1142	5	5	0	1	2	1	0	4.3534
330	7.1142	5	5	999	13.25	1	1	1	13.763
331	7.1142	5	5	0	7.125	1	1	1	2.3132
332	7.1142	5	5	0	1	1	-1	1	5.684
333	7.1142	5	5	90	25.5	1	1	1	4.7993
334	7.1142	5	5	0	19.375	1	-1	0	3.0129
335	7.1142	5	5	90	13.25	1	1	1	3.7024
336	7.1142	5	5	999	19.375	2	-1	0	8.5107
337	7.1142	5	5	0	19.375	1	1	1	5.883
338	7.1142	5	5	999	13.25	1	-1	0	1.5922
339	7.1142	5	5	90	13.25	2	1	0	1.3325
340	7.1142	5	5	0	19.375	2	1	0	1.4925
341	7.1142	5	5	999	19.375	2	-1	0	3.3912
342	7.1142	5	5	90	19.375	2	-1	0	19.184
343	7.1142	5	5	0	25.5	1	-1	1	4.7322
344	7.1142	5	5	999	25.5	1	1	0	3.2976
345	7.1142	5	5	999	19.375	2	1	0	7.2295
346	7.1142	5	5	0	25.5	2	-1	0	2.6163
347	7.1142	5	5	999	7.125	1	1	1	4.2588
348	7.1142	5	5	999	7.125	2	-1	0	2.9465
349	7.1142	5	5	0	25.5	1	1	0	11.01
350	7.1142	5	5	999	25.5	2	1	0	3.358
351	7.1142	5	5	90	25.5	1	1	1	3.6742
352	7.1142	5	5	999	13.25	2	-1	0	3.5301
353	7.1142	5	5	999	19.375	2	1	0	3.9842
354	7.1142	5	5	90	7.125	2	-1	1	3.9282
355	7.1142	5	5	0	13.25	1	-1	1	4.804
356	7.1142	5	5	0	25.5	2	-1	0	4.2175
357	7.1142	5	5	999	1	2	1	0	3.8283
358	7.1142	5	5	0	13.25	1	1	0	19.886
359	7.1142	5	5	90	13.25	1	1	0	2.4726
360	7.1142	5	5	90	7.125	2	1	1	2.3632
361	7.1142	5	5	0	25.5	2	-1	0	7.183
362	7.1142	5	5	90	1	2	-1	0	3.669
363	7.1142	5	5	999	1	1	1	1	2.117
364	7.1142	5	5	90	1	2	1	0	5.4722
365	7.1142	5	5	999	1	1	-1	1	3.1927
366	7.1142	5	5	999	25.5	2	-1	0	15.899
367	7.1142	5	5	0	25.5	1	-1	0	2.8845
368	7.1142	5	5	90	1	1	-1	0	2.6712
369	7.1142	5	5	90	13.25	1	1	1	2.8374
370	7.1142	5	5	90	25.5	2	-1	0	4.2194
371	7.1142	5	5	999	1	2	1	0	4.4703
372	7.1142	5	5	999	19.375	1	-1	1	1.8384
373	7.1142	5	5	999	1	1	-1	0	3.4055
374	7.1142	5	5	90	1	1	1	0	4.2148
375	7.1142	5	5	999	7.125	1	-1	0	4.8012
376	7.1142	5	5	90	13.25	2	1	0	2.1587
377	7.1142	5	5	0	19.375	2	-1	0	1.699
378	7.1142	5	5	999	1	2	-1	0	4.1268
379	7.1142	5	5	999	19.375	2	-1	0	15.279
380	7.1142	5	5	999	13.25	1	1	0	1.918
381	7.1142	5	5	0	1	2	-1	0	2.7095
382	7.1142	5	5	90	25.5	2	1	0	3.4848
383	7.1142	5	5	90	19.375	2	-1	0	2.8396
384	7.1142	5	5	0	13.25	2	-1	1	2.9175
385	7.1142	5	5	999	13.25	2	1	0	3.0978
386	7.1142	5	5	0	25.5	1	1	1	2.8169
387	7.1142	5	5	90	13.25	2	-1	0	3.5305
388	7.1142	5	5	0	7.125	2	-1	0	6.9064
389	7.1142	5	5	999	19.375	1	1	1	5.2083
390	7.1142	5	5	999	13.25	1	-1	0	1.9588
391	7.1142	5	5	999	7.125	2	-1	0	4.6877
392	7.1142	5	5	999	1	1	-1	0	4.8563
393	7.1142	5	5	90	13.25	1	-1	0	3.787
394	7.1142	5	5	90	7.125	2	-1	1	3.5921
395	7.1142	5	5	90	7.125	2	-1	0	23.165
396	7.1142	5	5	90	13.25	1	-1	0	9.0057
397	7.1142	5	5	90	1	1	-1	0	2.2607
398	7.1142	5	5	999	13.25	2	-1	0	4.4998
399	7.1142	5	5	999	13.25	1	-1	1	2.1842
400	7.1142	5	5	0	25.5	2	1	0	1.9364
401	7.1142	5	5	999	25.5	2	-1	0	1.9167
402	7.1142	5	5	90	19.375	2	-1	0	7.1198
403	7.1142	5	5	999	25.5	2	-1	1	4.9691
404	7.1142	5	5	999	7.125	1	-1	0	2.1275
405	7.1142	5	5	0	1	1	-1	1	4.475
406	7.1142	5	5	90	19.375	2	1	0	2.718
407	7.1142	5	5	90	13.25	1	-1	1	2.2249
408	7.1142	5	5	0	7.125	1	-1	0	4.0185
409	7.1142	5	5	0	1	1	1	1	2.1123
410	7.1142	5	5	90	25.5	1	1	0	15.331
411	7.1142	5	5	0	13.25	1	-1	0	2.0258
412	7.1142	5	5	999	7.125	1	-1	0	3.8927
413	7.1142	5	5	90	25.5	1	1	1	9.3198
414	7.1142	5	5	90	25.5	2	1	0	1.6609
415	7.1142	5	5	90	1	1	1	1	2.8869
416	7.1142	5	5	999	7.125	1	1	0	11.215
417	7.1142	5	5	999	13.25	2	1	1	2.5709
418	7.1142	5	5	90	25.5	2	-1	0	5.188
419	7.1142	5	5	0	25.5	1	-1	0	15.125
420	7.1142	5	5	0	7.125	1	-1	0	4.1272
421	7.1142	5	5	999	25.5	1	-1	1	2.4845
422	7.1142	5	5	0	25.5	1	-1	1	1.3557
423	7.1142	5	5	0	19.375	1	1	0	5.1072
424	7.1142	5	5	0	25.5	1	1	0	1.9108
425	7.1142	5	5	999	7.125	2	-1	0	2.9312
426	7.1142	5	5	90	13.25	2	1	0	5.0114
427	7.1142	5	5	90	7.125	2	-1	1	2.8732
428	7.1142	5	5	90	19.375	1	1	1	2.8717
429	7.1142	5	5	90	25.5	1	1	1	1.7021
430	7.1142	5	5	90	19.375	1	-1	0	1.9968
431	7.1142	5	5	0	7.125	2	-1	0	2.7216
432	7.1142	5	5	90	25.5	1	1	0	3.0008
433	7.1142	5	5	999	25.5	1	1	1	1.6074
434	7.1142	5	5	90	19.375	1	-1	0	7.5883
435	7.1142	5	5	999	7.125	2	1	1	1.8833
436	7.1142	5	5	999	25.5	2	-1	1	4.5708
437	7.1142	5	5	0	25.5	2	-1	0	3.0317
438	7.1142	5	5	90	1	1	-1	0	2.2612
439	7.1142	5	5	90	7.125	2	1	0	7.9714
440	7.1142	5	5	90	1	2	1	0	3.0534
441	7.1142	5	5	0	1	1	-1	0	5.0794
442	7.1142	5	5	90	13.25	1	-1	0	2.7063
443	7.1142	5	5	0	7.125	2	-1	0	5.073
444	7.1142	5	5	999	13.25	2	1	0	4.3612
445	7.1142	5	5	999	1	2	-1	0	4.0111
446	7.1142	5	5	999	25.5	2	-1	0	1.6818
447	7.1142	5	5	999	19.375	2	1	1	3.9812
448	7.1142	5	5	0	25.5	1	-1	0	4.1869
449	7.1142	5	5	90	25.5	2	-1	0	4.2039
450	7.1142	5	5	0	25.5	2	-1	0	3.5253
451	7.1142	5	5	0	1	2	1	0	3.0005
452	7.1142	5	5	999	7.125	1	-1	0	2.5509
453	7.1142	5	5	90	7.125	2	-1	0	1.875
454	7.1142	5	5	999	19.375	1	-1	0	3.8548
455	7.1142	5	5	90	13.25	1	-1	0	6.0448
456	7.1142	5	5	999	1	1	-1	0	4.5885
457	7.1142	5	5	0	1	1	1	0	4.3217
458	7.1142	5	5	0	1	1	-1	0	4.3492
459	7.1142	5	5	0	19.375	1	1	0	2.9252
460	7.1142	5	5	90	19.375	1	1	0	3.0606
461	7.1142	5	5	999	7.125	2	-1	0	2.9363
462	7.1142	5	5	999	19.375	1	1	0	2.7455
463	7.1142	5	5	999	7.125	1	1	0	1.7226
464	7.1142	5	5	90	25.5	2	1	0	2.0577
465	7.1142	5	5	999	19.375	1	-1	0	2.6734
466	7.1142	5	5	999	19.375	2	-1	0	3.9286
467	7.1142	5	5	0	13.25	2	-1	0	2.8208
468	7.1142	5	5	0	7.125	1	-1	0	2.6621
469	7.1142	5	5	90	13.25	1	1	0	2.86
470	7.1142	5	5	90	7.125	1	-1	0	5.6743
471	7.1142	5	5	999	13.25	1	1	0	3.627
472	7.1142	5	5	90	25.5	1	-1	0	1.9411
473	7.1142	5	5	999	7.125	2	-1	0	4.0061
474	7.1142	5	5	90	7.125	2	1	0	3.455
475	7.1142	5	5	90	7.125	2	1	1	3.5091
476	7.1142	5	5	999	7.125	2	-1	0	7.1772
477	7.1142	5	5	999	25.5	1	-1	1	2.3318
478	7.1142	5	5	0	19.375	2	-1	0	3.2399
479	7.1142	5	5	90	7.125	2	1	0	2.9375
480	7.1142	5	5	90	1	2	1	0	3.2488
481	7.1142	5	5	999	25.5	2	-1	0	1.6247
482	7.1142	5	5	0	25.5	1	-1	0	3.1179
483	7.1142	5	5	0	19.375	1	1	1	1.3936
484	7.1142	5	5	999	13.25	2	1	0	2.691
485	7.1142	5	5	0	1	2	-1	0	1.1753
486	7.1142	5	5	0	13.25	1	-1	0	1.1163
487	7.1142	5	5	90	1	1	1	1	2.0054
488	7.1142	5	5	90	19.375	2	-1	0	1.4178
489	7.1142	5	5	90	7.125	2	-1	0	2.1664
490	7.1142	5	5	999	1	2	1	0	1.5163
491	7.1142	5	5	999	13.25	2	-1	0	1.7002
492	7.1142	5	5	0	1	1	-1	1	2.4545
493	7.1142	5	5	999	13.25	1	-1	1	1.4253
494	7.1142	5	5	0	7.125	1	1	1	2.9784
495	7.1142	5	5	0	13.25	2	-1	1	2.6631
496	7.1142	5	5	0	25.5	1	-1	0	2.6337
497	7.1142	5	5	90	19.375	1	-1	0	2.4551
498	7.1142	5	5	0	25.5	1	-1	0	1.3692
499	7.1142	5	5	90	7.125	2	1	0	4.7131
500	7.1142	5	5	0	25.5	1	1	0	1.4648
501	7.1142	5	5	90	1	1	-1	1	1.7749
502	7.1142	5	5	0	7.125	1	-1	0	4.4555
503	7.1142	5	5	999	19.375	2	1	1	1.9436
504	7.1142	5	5	0	13.25	2	1	0	4.8151
505	7.1142	5	5	999	25.5	2	-1	0	1.3298
506	7.1142	5	5	90	1	1	-1	1	2.5373
507	7.1142	5	5	0	19.375	1	-1	1	1.1871
508	7.1142	5	5	90	7.125	1	-1	1	2.8337
509	7.1142	5	5	90	1	2	-1	0	1.093
510	7.1142	5	5	0	7.125	2	1	0	1.3165
511	7.1142	5	5	999	19.375	1	1	0	1.3667
512	7.1142	5	5	0	7.125	2	1	1	3.443
513	7.1142	5	5	999	7.125	2	-1	0	2.5624
514	7.1142	5	5	0	1	2	1	0	2.1753
515	7.1142	5	5	90	19.375	1	-1	0	1.7952
516	7.1142	5	5	0	1	2	-1	0	3.7162
517	7.1142	5	5	90	1	1	1	0	1.3168
518	7.1142	5	5	0	1	2	-1	1	2.4112
519	7.1142	5	5	90	25.5	2	-1	0	3.0641
520	7.1142	5	5	999	1	2	1	0	2.3355
521	7.1142	5	5	90	7.125	2	1	0	1.6515
522	7.1142	5	5	999	13.25	2	-1	0	1.2455
523	7.1142	5	5	0	1	2	-1	0	2.1271
524	7.1142	5	5	999	19.375	1	-1	0	2.7118
525	7.1142	5	5	0	13.25	2	-1	1	1.7952
526	7.1142	5	5	0	13.25	2	1	0	1.3804
527	7.1142	5	5	999	13.25	1	1	1	2.8855
528	7.1142	5	5	999	25.5	1	1	1	1.1635
529	7.1142	5	5	90	13.25	2	-1	0	2.6256
530	7.1142	5	5	999	1	2	-1	0	1.328
531	7.1142	5	5	0	13.25	2	1	0	3.1199
532	7.1142	5	5	90	13.25	2	1	0	1.5668
533	7.1142	5	5	90	25.5	2	1	0	4.5028
534	7.1142	5	5	90	19.375	1	-1	0	0.98714
535	7.1142	5	5	90	25.5	1	1	0	1.1047
536	7.1142	5	5	999	13.25	2	-1	0	3.5304
537	7.1142	5	5	0	19.375	2	-1	0	3.2425
538	7.1142	5	5	0	7.125	2	1	0	5.1322
539	7.1142	5	5	0	1	2	-1	0	1.2105
540	7.1142	5	5	999	1	2	1	0	3.7306
541	7.1142	5	5	0	13.25	1	-1	0	2.4021
542	7.1142	5	5	90	7.125	1	1	1	1.2341
543	7.1142	5	5	0	19.375	2	1	0	1.2929
544	7.1142	5	5	999	19.375	2	1	0	1.2694
545	7.1142	5	5	90	7.125	1	-1	1	5.2976
546	7.1142	5	5	90	7.125	2	-1	0	2.905
547	7.1142	5	5	90	1	2	1	1	1.2102
548	7.1142	5	5	0	19.375	1	1	0	0.89289
549	7.1142	5	5	0	7.125	1	-1	1	2.7992
550	7.1142	5	5	90	25.5	1	-1	0	2.2245
551	7.1142	5	5	0	19.375	2	-1	0	3.2698
552	7.1142	5	5	999	7.125	2	1	1	2.1054
553	7.1142	5	5	999	1	1	-1	0	3.8697
554	7.1142	5	5	999	25.5	1	-1	1	2.7615
555	7.1142	5	5	90	1	2	-1	0	1.2341
556	7.1142	5	5	90	1	2	-1	0	1.387
557	7.1142	5	5	90	1	2	-1	0	3.3876
558	7.1142	5	5	999	13.25	1	1	0	2.4256
559	7.1142	5	5	0	13.25	1	1	0	3.0272
560	7.1142	5	5	999	13.25	1	-1	0	2.9137
561	7.1142	5	5	0	1	1	1	1	3.2046
562	7.1142	5	5	90	7.125	2	-1	0	1.9655
563	7.1142	5	5	999	1	1	1	1	1.7472
564	7.1142	5	5	0	25.5	2	-1	0	2.3157
565	7.1142	5	5	0	19.375	1	-1	1	1.5663
566	7.1142	5	5	90	19.375	2	1	0	2.7546
567	7.1142	5	5	90	7.125	2	1	1	2.6184
568	7.1142	5	5	999	7.125	1	-1	0	2.6651
569	7.1142	5	5	999	19.375	2	1	0	2.5449
570	7.1142	5	5	999	1	2	1	0	2.3295
571	7.1142	5	5	999	1	1	1	0	2.2704
572	7.1142	5	5	0	1	2	1	0	4.9807
573	7.1142	5	5	90	25.5	1	1	1	1.3536
574	7.1142	5	5	90	19.375	2	-1	0	3.9136
575	7.1142	5	5	999	25.5	2	1	1	1.2573
576	7.1142	5	5	90	1	1	1	0	1.896
577	7.1142	5	5	90	13.25	2	-1	0	1.4261
578	7.1142	5	5	90	13.25	1	1	1	2.38
579	7.1142	5	5	90	1	2	1	0	3.4041
580	7.1142	5	5	90	19.375	1	1	0	2.5174
581	7.1142	5	5	999	7.125	2	1	0	7.4183
582	7.1142	5	5	0	7.125	1	-1	0	2.4765
583	7.1142	5	5	999	13.25	1	-1	0	1.1871
584	7.1142	5	5	0	19.375	1	-1	0	2.2051
585	7.1142	5	5	90	1	1	1	1	1.0224
586	7.1142	5	5	0	19.375	1	1	1	0.92835
587	7.1142	5	5	0	13.25	2	-1	0	0.97538
588	7.1142	5	5	90	7.125	1	-1	1	1.8102
589	7.1142	5	5	90	7.125	1	1	0	2.9679
590	7.1142	5	5	0	25.5	2	1	1	2.8082
591	7.1142	5	5	90	19.375	2	-1	0	1.3256
592	7.1142	5	5	0	13.25	2	1	0	4.2248
593	7.1142	5	5	90	25.5	1	1	1	4.9426
594	7.1142	5	5	90	19.375	1	-1	0	5.9069
595	7.1142	5	5	0	1	2	1	0	2.1625
596	7.1142	5	5	999	13.25	2	-1	0	3.0041
597	7.1142	5	5	0	19.375	1	-1	1	2.8049
598	7.1142	5	5	0	7.125	2	-1	0	2.5257
599	7.1142	5	5	999	19.375	2	1	1	3.3342
600	7.1142	5	5	90	7.125	2	-1	1	2.1785
