# Supplementary material for: Temporal Integration of Motion Streaks in Migraine
Source: Vision (Basel). 2018 Jul 13;2(3):27. doi: 10.3390/vision2030027 (PMC6836222; doi:10.3390/vision2030027)
Supplement: Supplementary file 1 [file vision-02-00027-s001.zip › supplementary information/resultsmark2/resultsObs33/allResponsesObs33.txt]

1	7.1142	5	5	999	19.375	1	1	0	8.5294
2	7.1142	5	5	90	19.375	1	1	1	2.7008
3	7.1142	5	5	999	7.125	2	1	0	3.2921
4	7.1142	5	5	90	19.375	1	-1	1	1.2224
5	7.1142	5	5	90	25.5	2	-1	1	2.6604
6	7.1142	5	5	999	13.25	1	1	1	1.3282
7	7.1142	5	5	90	13.25	2	-1	0	2.9105
8	7.1142	5	5	90	7.125	2	1	0	3.7776
9	7.1142	5	5	90	25.5	1	-1	1	1.1047
10	7.1142	5	5	999	7.125	1	-1	0	2.1902
11	7.1142	5	5	999	19.375	1	1	1	1.1988
12	7.1142	5	5	999	25.5	2	-1	1	1.1518
13	7.1142	5	5	0	19.375	2	1	1	1.5921
14	7.1142	5	5	999	19.375	2	-1	1	1.45
15	7.1142	5	5	0	7.125	1	1	1	1.1517
16	7.1142	5	5	999	19.375	1	1	1	1.1165
17	7.1142	5	5	90	1	2	-1	0	1.3312
18	7.1142	5	5	0	1	2	-1	0	1.7184
19	7.1142	5	5	0	7.125	1	-1	1	1.6852
20	7.1142	5	5	90	25.5	2	-1	0	2.0032
21	7.1142	5	5	90	13.25	1	-1	1	1.2222
22	7.1142	5	5	999	1	2	1	1	3.1773
23	7.1142	5	5	90	19.375	1	-1	1	1.093
24	7.1142	5	5	90	1	2	1	0	1.1871
25	7.1142	5	5	90	1	1	1	0	2.0637
26	7.1142	5	5	90	25.5	1	1	1	1.1047
27	7.1142	5	5	999	13.25	2	-1	1	1.6687
28	7.1142	5	5	999	13.25	2	-1	1	1.1283
29	7.1142	5	5	999	1	2	1	0	2.5722
30	7.1142	5	5	90	13.25	2	1	0	2.1283
31	7.1142	5	5	0	7.125	2	1	1	1.4512
32	7.1142	5	5	999	19.375	2	-1	1	1.3165
33	7.1142	5	5	0	7.125	2	-1	0	3.729
34	7.1142	5	5	0	7.125	2	-1	0	1.3042
35	7.1142	5	5	999	7.125	2	1	1	1.6441
36	7.1142	5	5	90	1	1	-1	0	1.2341
37	7.1142	5	5	0	25.5	1	-1	1	1.1518
38	7.1142	5	5	999	7.125	1	1	1	1.1518
39	7.1142	5	5	90	7.125	2	1	0	1.4382
40	7.1142	5	5	0	1	1	-1	0	1.2223
41	7.1142	5	5	0	13.25	2	-1	0	2.3883
42	7.1142	5	5	90	1	2	-1	1	1.1518
43	7.1142	5	5	999	25.5	2	-1	1	1.0695
44	7.1142	5	5	90	1	1	-1	0	2.0955
45	7.1142	5	5	999	13.25	2	1	1	1.4953
46	7.1142	5	5	90	1	1	-1	1	1.7499
47	7.1142	5	5	999	19.375	1	-1	1	1.0812
48	7.1142	5	5	90	25.5	1	-1	1	1.1164
49	7.1142	5	5	999	25.5	2	-1	1	1.1048
50	7.1142	5	5	0	19.375	1	1	1	1.3638
51	7.1142	5	5	999	25.5	1	-1	1	0.98708
52	7.1142	5	5	90	13.25	2	-1	1	1.4526
53	7.1142	5	5	90	25.5	1	-1	1	1.1282
54	7.1142	5	5	0	1	2	-1	0	1.8769
55	7.1142	5	5	90	1	2	-1	0	2.7705
56	7.1142	5	5	999	1	1	-1	0	1.464
57	7.1142	5	5	0	19.375	2	-1	1	1.1048
58	7.1142	5	5	0	7.125	1	1	0	2.0446
59	7.1142	5	5	0	19.375	1	1	1	1.1871
60	7.1142	5	5	0	1	1	-1	1	2.3981
61	7.1142	5	5	90	7.125	2	1	0	1.4666
62	7.1142	5	5	90	25.5	2	1	0	2.945
63	7.1142	5	5	999	7.125	2	-1	1	1.8217
64	7.1142	5	5	999	13.25	2	1	0	1.7756
65	7.1142	5	5	90	7.125	2	-1	0	2.3879
66	7.1142	5	5	999	7.125	1	1	1	1.2341
67	7.1142	5	5	0	1	2	-1	0	2.0353
68	7.1142	5	5	90	13.25	1	1	1	1.1046
69	7.1142	5	5	999	13.25	2	1	1	1.3964
70	7.1142	5	5	0	13.25	2	1	0	1.9847
71	7.1142	5	5	90	1	1	1	0	2.6765
72	7.1142	5	5	999	19.375	2	1	1	1.3794
73	7.1142	5	5	90	13.25	2	1	1	1.6753
74	7.1142	5	5	0	7.125	2	-1	0	2.2575
75	7.1142	5	5	0	7.125	1	-1	1	1.9076
76	7.1142	5	5	90	7.125	2	-1	0	2.3226
77	7.1142	5	5	999	1	2	-1	0	1.727
78	7.1142	5	5	90	1	2	1	0	1.7704
79	7.1142	5	5	90	19.375	1	-1	1	1.14
80	7.1142	5	5	90	19.375	1	1	1	1.1635
81	7.1142	5	5	0	1	1	-1	1	2.5613
82	7.1142	5	5	0	13.25	1	-1	1	2.1649
83	7.1142	5	5	90	25.5	2	-1	0	3.3249
84	7.1142	5	5	90	25.5	1	-1	1	1.0929
85	7.1142	5	5	90	25.5	2	-1	1	1.1635
86	7.1142	5	5	0	13.25	1	1	1	1.0459
87	7.1142	5	5	999	19.375	2	-1	1	1.1283
88	7.1142	5	5	0	19.375	2	-1	1	1.011
89	7.1142	5	5	0	13.25	1	-1	1	1.1048
90	7.1142	5	5	999	7.125	2	-1	1	1.0699
91	7.1142	5	5	999	25.5	2	-1	1	0.94008
92	7.1142	5	5	90	1	1	-1	1	1.799
93	7.1142	5	5	0	25.5	1	-1	1	0.99892
94	7.1142	5	5	999	7.125	2	-1	1	1.0342
95	7.1142	5	5	0	1	2	1	0	1.3655
96	7.1142	5	5	999	7.125	2	-1	1	1.4628
97	7.1142	5	5	0	1	1	1	0	2.0288
98	7.1142	5	5	999	19.375	1	-1	1	0.94007
99	7.1142	5	5	90	19.375	2	-1	1	1.7178
100	7.1142	5	5	90	13.25	1	1	1	1.1048
101	7.1142	5	5	90	7.125	1	-1	1	1.9427
102	7.1142	5	5	90	25.5	2	1	1	1.6666
103	7.1142	5	5	999	25.5	2	-1	1	4.3574
104	7.1142	5	5	999	19.375	2	-1	1	1.14
105	7.1142	5	5	90	7.125	1	1	1	1.3283
106	7.1142	5	5	0	7.125	2	-1	1	1.493
107	7.1142	5	5	999	19.375	2	-1	1	1.1636
108	7.1142	5	5	90	25.5	1	-1	1	1.0577
109	7.1142	5	5	0	19.375	2	1	1	1.5177
110	7.1142	5	5	0	13.25	2	-1	0	2.7685
111	7.1142	5	5	0	25.5	2	-1	1	1.0459
112	7.1142	5	5	999	25.5	1	-1	1	1.093
113	7.1142	5	5	0	25.5	2	-1	1	0.92829
114	7.1142	5	5	999	25.5	1	1	1	0.96354
115	7.1142	5	5	0	25.5	2	-1	0	1.0342
116	7.1142	5	5	90	19.375	2	1	1	1.2693
117	7.1142	5	5	90	7.125	2	1	0	2.3318
118	7.1142	5	5	999	7.125	2	-1	0	1.7646
119	7.1142	5	5	90	1	1	1	1	1.7284
120	7.1142	5	5	999	13.25	2	1	1	1.3534
121	7.1142	5	5	90	1	1	1	0	1.4089
122	7.1142	5	5	0	1	2	1	0	1.6376
123	7.1142	5	5	999	13.25	1	-1	1	0.97537
124	7.1142	5	5	0	1	2	-1	1	1.8521
125	7.1142	5	5	90	7.125	1	1	0	4.2413
126	7.1142	5	5	90	13.25	1	1	0	1.407
127	7.1142	5	5	999	7.125	2	1	0	2.0329
128	7.1142	5	5	999	1	2	1	0	1.4947
129	7.1142	5	5	0	1	1	1	1	1.3973
130	7.1142	5	5	999	1	1	1	1	1.1871
131	7.1142	5	5	0	1	1	-1	0	1.3164
132	7.1142	5	5	90	7.125	2	1	0	1.8733
133	7.1142	5	5	90	25.5	2	-1	1	1.1047
134	7.1142	5	5	90	13.25	2	1	1	1.2929
135	7.1142	5	5	0	25.5	2	-1	1	1.4323
136	7.1142	5	5	999	13.25	2	-1	1	0.99886
137	7.1142	5	5	999	13.25	1	-1	1	4.4801
138	7.1142	5	5	0	1	1	1	0	1.3349
139	7.1142	5	5	0	13.25	2	-1	0	2.7343
140	7.1142	5	5	90	19.375	1	1	1	1.1754
141	7.1142	5	5	0	7.125	1	-1	0	1.6135
142	7.1142	5	5	90	7.125	1	-1	0	1.2698
143	7.1142	5	5	0	25.5	2	1	1	1.2812
144	7.1142	5	5	0	7.125	2	-1	0	1.9786
145	7.1142	5	5	999	25.5	1	1	1	1.0812
146	7.1142	5	5	999	25.5	2	-1	1	1.0576
147	7.1142	5	5	0	25.5	1	-1	1	1.1283
148	7.1142	5	5	90	7.125	1	-1	0	1.3165
149	7.1142	5	5	90	13.25	2	1	1	1.5993
150	7.1142	5	5	999	19.375	2	1	1	1.5931
151	7.1142	5	5	0	1	1	-1	0	0.76367
152	7.1142	5	5	0	25.5	1	-1	1	1.1283
153	7.1142	5	5	90	13.25	1	-1	1	1.0934
154	7.1142	5	5	0	25.5	1	1	1	0.95227
155	7.1142	5	5	0	7.125	1	-1	1	1.7656
156	7.1142	5	5	90	1	2	1	1	1.3612
157	7.1142	5	5	0	13.25	2	1	1	1.3163
158	7.1142	5	5	90	7.125	1	-1	1	2.308
159	7.1142	5	5	0	1	2	1	1	1.5068
160	7.1142	5	5	0	19.375	1	1	1	0.99892
161	7.1142	5	5	999	13.25	2	-1	1	1.14
162	7.1142	5	5	999	13.25	2	1	1	1.0812
163	7.1142	5	5	999	1	1	-1	1	2.7181
164	7.1142	5	5	0	25.5	2	1	1	1.6173
165	7.1142	5	5	999	1	2	-1	0	1.1518
166	7.1142	5	5	999	19.375	1	-1	1	1.0106
167	7.1142	5	5	90	13.25	1	-1	1	1.1165
168	7.1142	5	5	0	7.125	1	-1	0	2.1069
169	7.1142	5	5	90	25.5	2	1	1	1.1636
170	7.1142	5	5	999	25.5	2	1	1	1.33
171	7.1142	5	5	0	19.375	2	1	0	1.9247
172	7.1142	5	5	0	19.375	2	1	1	1.3048
173	7.1142	5	5	90	13.25	2	1	1	1.317
174	7.1142	5	5	999	7.125	1	1	1	1.1286
175	7.1142	5	5	90	7.125	2	-1	0	1.5015
176	7.1142	5	5	0	7.125	2	-1	0	1.4079
177	7.1142	5	5	90	13.25	1	1	1	1.1047
178	7.1142	5	5	90	25.5	1	-1	1	1.1048
179	7.1142	5	5	90	19.375	1	-1	1	1.0812
180	7.1142	5	5	999	1	2	1	0	1.7766
181	7.1142	5	5	999	19.375	1	1	1	1.1048
182	7.1142	5	5	999	25.5	2	1	1	1.5092
183	7.1142	5	5	0	1	2	-1	0	2.1044
184	7.1142	5	5	0	19.375	2	-1	1	1.0225
185	7.1142	5	5	90	25.5	2	-1	1	1.9046
186	7.1142	5	5	90	25.5	1	-1	1	1.827
187	7.1142	5	5	90	25.5	2	1	1	1.2694
188	7.1142	5	5	0	13.25	1	1	1	2.3663
189	7.1142	5	5	999	7.125	1	-1	1	0.98704
190	7.1142	5	5	90	25.5	2	-1	0	2.3269
191	7.1142	5	5	999	1	1	1	0	1.6555
192	7.1142	5	5	0	7.125	2	-1	0	1.8415
193	7.1142	5	5	0	25.5	1	1	0	1.1518
194	7.1142	5	5	90	13.25	2	-1	0	1.8898
195	7.1142	5	5	0	1	2	-1	0	2.0202
196	7.1142	5	5	0	25.5	1	1	0	1.4412
197	7.1142	5	5	90	19.375	2	1	1	1.618
198	7.1142	5	5	90	25.5	2	-1	1	1.0813
199	7.1142	5	5	0	25.5	2	1	0	1.0459
200	7.1142	5	5	999	13.25	2	1	1	1.1632
201	7.1142	5	5	90	19.375	1	-1	1	0.92876
202	7.1142	5	5	999	25.5	1	1	1	0.95187
203	7.1142	5	5	0	13.25	2	-1	0	1.8905
204	7.1142	5	5	0	13.25	1	-1	1	1.1283
205	7.1142	5	5	0	25.5	2	-1	1	0.96404
206	7.1142	5	5	999	7.125	2	-1	1	1.8735
207	7.1142	5	5	999	13.25	1	1	1	1.093
208	7.1142	5	5	90	13.25	2	1	1	1.3277
209	7.1142	5	5	0	13.25	1	1	0	1.1046
210	7.1142	5	5	90	25.5	1	1	1	1.0694
211	7.1142	5	5	0	19.375	1	-1	1	1.3513
212	7.1142	5	5	999	1	2	1	0	2.9165
213	7.1142	5	5	999	25.5	1	1	1	0.98716
214	7.1142	5	5	90	7.125	2	1	0	1.5095
215	7.1142	5	5	999	13.25	2	1	1	1.5015
216	7.1142	5	5	999	19.375	2	-1	1	1.1518
217	7.1142	5	5	0	13.25	2	1	0	1.9088
218	7.1142	5	5	0	19.375	1	1	1	1.9477
219	7.1142	5	5	999	1	1	1	1	1.9646
220	7.1142	5	5	90	1	2	-1	0	1.617
221	7.1142	5	5	90	25.5	1	-1	1	0.9876
222	7.1142	5	5	0	25.5	1	-1	1	0.89291
223	7.1142	5	5	0	19.375	2	-1	0	1.2106
224	7.1142	5	5	999	19.375	2	-1	1	1.1993
225	7.1142	5	5	90	25.5	2	-1	0	1.4002
226	7.1142	5	5	90	25.5	2	-1	0	1.3328
227	7.1142	5	5	0	19.375	1	-1	1	1.1051
228	7.1142	5	5	90	13.25	1	-1	0	3.471
229	7.1142	5	5	90	13.25	1	-1	1	0.97542
230	7.1142	5	5	999	25.5	1	-1	1	0.99882
231	7.1142	5	5	0	19.375	1	-1	1	0.94003
232	7.1142	5	5	0	13.25	2	-1	1	1.2812
233	7.1142	5	5	90	7.125	2	-1	0	1.4561
234	7.1142	5	5	999	1	2	-1	0	2.0993
235	7.1142	5	5	0	13.25	2	-1	0	2.5258
236	7.1142	5	5	999	25.5	2	1	1	4.7221
237	7.1142	5	5	0	7.125	2	1	1	2.0057
238	7.1142	5	5	90	13.25	1	-1	1	1.5823
239	7.1142	5	5	90	7.125	1	-1	1	1.3306
240	7.1142	5	5	0	13.25	1	-1	1	1.3856
241	7.1142	5	5	999	1	1	1	1	1.8548
242	7.1142	5	5	0	13.25	1	1	1	0.96355
243	7.1142	5	5	90	13.25	1	-1	1	1.0107
244	7.1142	5	5	999	7.125	2	-1	0	1.9822
245	7.1142	5	5	999	13.25	2	-1	0	2.0151
246	7.1142	5	5	0	1	2	-1	0	1.3047
247	7.1142	5	5	90	13.25	2	-1	1	1.2577
248	7.1142	5	5	90	19.375	1	1	1	1.0106
249	7.1142	5	5	90	1	2	-1	0	1.4579
250	7.1142	5	5	999	19.375	1	1	1	0.98715
251	7.1142	5	5	90	25.5	2	1	0	1.3528
252	7.1142	5	5	0	1	2	-1	0	1.2105
253	7.1142	5	5	0	13.25	2	1	1	1.4685
254	7.1142	5	5	90	25.5	2	-1	0	2.2709
255	7.1142	5	5	999	19.375	2	-1	1	2.9382
256	7.1142	5	5	0	25.5	1	1	1	1.5221
257	7.1142	5	5	90	1	2	1	0	2.0849
258	7.1142	5	5	0	13.25	2	1	0	2.3712
259	7.1142	5	5	999	13.25	1	1	1	1.1871
260	7.1142	5	5	999	25.5	2	-1	1	1.187
261	7.1142	5	5	0	19.375	1	-1	1	1.14
262	7.1142	5	5	999	25.5	1	-1	1	0.95182
263	7.1142	5	5	999	13.25	1	-1	1	0.86948
264	7.1142	5	5	90	13.25	1	-1	1	0.91655
265	7.1142	5	5	0	19.375	2	-1	1	1.0107
266	7.1142	5	5	999	7.125	1	1	1	1.093
267	7.1142	5	5	999	1	2	1	0	1.3165
268	7.1142	5	5	90	7.125	1	1	1	1.0107
269	7.1142	5	5	0	19.375	1	1	1	0.96363
270	7.1142	5	5	999	7.125	1	-1	1	0.90486
271	7.1142	5	5	0	25.5	2	-1	1	0.89303
272	7.1142	5	5	0	19.375	1	1	1	1.0577
273	7.1142	5	5	90	25.5	1	1	1	0.85777
274	7.1142	5	5	999	13.25	1	1	1	0.8577
275	7.1142	5	5	999	25.5	2	1	1	1.3165
276	7.1142	5	5	0	1	2	1	0	1.3282
277	7.1142	5	5	0	13.25	2	-1	1	1.293
278	7.1142	5	5	0	7.125	2	1	0	1.0581
279	7.1142	5	5	90	19.375	2	-1	1	0.99894
280	7.1142	5	5	90	25.5	2	-1	1	1.0107
281	7.1142	5	5	999	7.125	1	1	1	0.96359
282	7.1142	5	5	999	7.125	1	1	1	0.98709
283	7.1142	5	5	999	7.125	2	1	0	1.7486
284	7.1142	5	5	999	19.375	1	1	1	1.0224
285	7.1142	5	5	0	25.5	1	-1	1	0.94001
286	7.1142	5	5	999	19.375	1	-1	1	1.0106
287	7.1142	5	5	999	19.375	2	1	1	1.2811
288	7.1142	5	5	90	19.375	2	-1	0	1.3284
289	7.1142	5	5	90	1	1	1	1	1.1993
290	7.1142	5	5	999	7.125	1	-1	1	1.0106
291	7.1142	5	5	999	1	1	-1	0	1.046
292	7.1142	5	5	0	25.5	1	-1	1	1.1518
293	7.1142	5	5	999	13.25	1	1	1	1.1518
294	7.1142	5	5	0	19.375	1	-1	1	1.0342
295	7.1142	5	5	999	1	2	-1	0	1.2224
296	7.1142	5	5	90	1	1	-1	1	1.0699
297	7.1142	5	5	999	7.125	2	-1	0	1.1048
298	7.1142	5	5	999	1	2	1	0	1.0342
299	7.1142	5	5	999	25.5	1	-1	1	0.90476
300	7.1142	5	5	999	25.5	1	-1	1	0.89299
301	7.1142	5	5	0	25.5	2	-1	1	0.97539
302	7.1142	5	5	0	1	1	-1	1	1.726
303	7.1142	5	5	999	19.375	2	-1	1	0.96357
304	7.1142	5	5	90	1	1	-1	0	1.7298
305	7.1142	5	5	999	7.125	2	1	1	1.246
306	7.1142	5	5	0	7.125	1	-1	1	1.669
307	7.1142	5	5	90	19.375	2	1	1	1.4829
308	7.1142	5	5	90	19.375	2	-1	0	1.0224
309	7.1142	5	5	90	13.25	2	-1	1	1.1282
310	7.1142	5	5	999	1	2	-1	0	1.2106
311	7.1142	5	5	0	1	1	1	0	1.8915
312	7.1142	5	5	999	25.5	1	-1	1	0.88126
313	7.1142	5	5	0	7.125	1	-1	1	0.95179
314	7.1142	5	5	999	1	1	1	0	1.9421
315	7.1142	5	5	999	1	2	1	0	1.8627
316	7.1142	5	5	0	13.25	1	1	0	1.5973
317	7.1142	5	5	0	7.125	1	-1	1	1.3334
318	7.1142	5	5	90	1	1	1	0	1.5333
319	7.1142	5	5	90	25.5	1	-1	1	1.0341
320	7.1142	5	5	999	1	1	1	0	1.3986
321	7.1142	5	5	0	13.25	1	-1	1	0.99886
322	7.1142	5	5	999	19.375	2	1	1	1.2926
323	7.1142	5	5	999	1	1	1	0	1.94
324	7.1142	5	5	90	13.25	1	-1	1	0.97539
325	7.1142	5	5	0	7.125	1	1	0	2.1033
326	7.1142	5	5	90	13.25	1	-1	1	1.1871
327	7.1142	5	5	999	13.25	1	-1	1	0.96359
328	7.1142	5	5	999	7.125	1	-1	1	0.96367
329	7.1142	5	5	0	13.25	1	1	0	2.4203
330	7.1142	5	5	0	7.125	1	-1	0	2.7292
331	7.1142	5	5	90	7.125	1	1	0	2.145
332	7.1142	5	5	90	19.375	1	1	1	0.99893
333	7.1142	5	5	90	1	2	-1	0	2.0447
334	7.1142	5	5	90	1	1	1	0	2.4346
335	7.1142	5	5	0	7.125	2	-1	0	1.2224
336	7.1142	5	5	90	25.5	1	1	1	1.0459
337	7.1142	5	5	90	19.375	1	-1	1	0.92833
338	7.1142	5	5	999	19.375	1	1	1	0.9283
339	7.1142	5	5	999	1	2	-1	0	1.6309
340	7.1142	5	5	90	13.25	1	-1	1	0.90478
341	7.1142	5	5	0	13.25	2	-1	0	0.99889
342	7.1142	5	5	999	13.25	1	1	1	1.3047
343	7.1142	5	5	0	7.125	2	-1	0	1.3347
344	7.1142	5	5	0	13.25	1	-1	1	1.093
345	7.1142	5	5	90	13.25	1	-1	1	0.86952
346	7.1142	5	5	999	25.5	1	1	0	0.98715
347	7.1142	5	5	999	25.5	1	1	1	0.95189
348	7.1142	5	5	90	19.375	1	1	1	0.95179
349	7.1142	5	5	999	1	1	-1	1	1.953
350	7.1142	5	5	0	25.5	1	-1	1	1.1282
351	7.1142	5	5	0	25.5	2	-1	1	1.2106
352	7.1142	5	5	0	1	2	1	0	2.2202
353	7.1142	5	5	0	25.5	2	-1	1	1.1401
354	7.1142	5	5	90	7.125	1	1	0	1.6043
355	7.1142	5	5	999	19.375	2	-1	1	0.98704
356	7.1142	5	5	0	13.25	2	1	1	1.3282
357	7.1142	5	5	999	19.375	1	-1	1	0.97533
358	7.1142	5	5	999	25.5	2	-1	1	0.92835
359	7.1142	5	5	90	1	2	-1	1	1.1165
360	7.1142	5	5	0	19.375	2	1	1	1.2345
361	7.1142	5	5	0	19.375	2	-1	1	1.1282
362	7.1142	5	5	999	1	1	-1	1	1.3556
363	7.1142	5	5	0	25.5	2	1	1	1.3306
364	7.1142	5	5	999	19.375	2	-1	1	1.2695
365	7.1142	5	5	90	25.5	1	1	1	1.0817
366	7.1142	5	5	90	1	1	-1	1	2.3997
367	7.1142	5	5	90	19.375	1	-1	1	1.1047
368	7.1142	5	5	90	13.25	2	1	0	1.6953
369	7.1142	5	5	0	25.5	1	-1	1	1.0577
370	7.1142	5	5	0	19.375	1	-1	1	0.96363
371	7.1142	5	5	999	7.125	1	-1	1	0.92833
372	7.1142	5	5	999	25.5	2	-1	1	1.1518
373	7.1142	5	5	0	13.25	1	1	1	1.187
374	7.1142	5	5	90	19.375	2	-1	1	1.1518
375	7.1142	5	5	999	1	2	-1	0	1.4006
376	7.1142	5	5	90	25.5	1	-1	1	1.187
377	7.1142	5	5	999	13.25	1	-1	1	0.97535
378	7.1142	5	5	90	7.125	2	1	0	2.207
379	7.1142	5	5	0	25.5	1	1	1	0.99887
380	7.1142	5	5	0	13.25	1	-1	0	1.6246
381	7.1142	5	5	999	13.25	1	-1	1	0.96356
382	7.1142	5	5	0	25.5	1	-1	1	0.88122
383	7.1142	5	5	999	25.5	2	1	1	1.3047
384	7.1142	5	5	90	13.25	2	-1	1	1.2342
385	7.1142	5	5	90	13.25	2	1	1	1.1753
386	7.1142	5	5	999	19.375	2	-1	1	1.2459
387	7.1142	5	5	999	19.375	1	-1	1	1.0459
388	7.1142	5	5	0	13.25	2	1	1	1.1988
389	7.1142	5	5	999	7.125	2	-1	1	1.0813
390	7.1142	5	5	90	25.5	2	-1	1	1.0341
391	7.1142	5	5	0	1	2	1	0	1.1871
392	7.1142	5	5	999	25.5	1	-1	1	0.92876
393	7.1142	5	5	999	7.125	1	-1	1	1.3164
394	7.1142	5	5	90	1	1	1	0	1.3047
395	7.1142	5	5	999	7.125	2	-1	1	1.7084
396	7.1142	5	5	999	19.375	1	-1	1	0.83418
397	7.1142	5	5	0	1	2	-1	0	1.2459
398	7.1142	5	5	999	7.125	1	-1	1	1.1165
399	7.1142	5	5	999	1	1	1	0	1.8493
400	7.1142	5	5	999	25.5	1	1	1	1.1635
401	7.1142	5	5	0	1	1	-1	0	1.3642
402	7.1142	5	5	90	7.125	1	1	0	1.7316
403	7.1142	5	5	0	19.375	2	-1	1	0.91659
404	7.1142	5	5	0	25.5	2	-1	1	0.91651
405	7.1142	5	5	0	19.375	2	1	1	3.2919
406	7.1142	5	5	90	7.125	2	-1	1	0.96355
407	7.1142	5	5	999	13.25	1	1	1	1.0577
408	7.1142	5	5	90	1	2	1	0	2.061
409	7.1142	5	5	999	7.125	2	-1	0	1.0929
410	7.1142	5	5	0	19.375	2	1	1	1.2106
411	7.1142	5	5	0	13.25	1	-1	1	1.1399
412	7.1142	5	5	999	7.125	1	-1	1	2.324
413	7.1142	5	5	90	19.375	2	1	1	1.2459
414	7.1142	5	5	0	19.375	1	-1	1	1.1287
415	7.1142	5	5	0	1	2	-1	0	1.1046
416	7.1142	5	5	90	19.375	2	-1	0	1.1287
417	7.1142	5	5	90	1	2	1	0	1.1757
418	7.1142	5	5	90	13.25	1	-1	1	1.0222
419	7.1142	5	5	90	7.125	2	1	0	1.47
420	7.1142	5	5	90	25.5	1	-1	1	0.86948
421	7.1142	5	5	999	13.25	2	1	1	1.2694
422	7.1142	5	5	90	19.375	2	1	1	1.3574
423	7.1142	5	5	999	13.25	2	1	1	1.1635
424	7.1142	5	5	90	7.125	1	-1	1	1.1517
425	7.1142	5	5	90	19.375	1	1	0	0.86961
426	7.1142	5	5	90	1	2	1	0	1.7124
427	7.1142	5	5	90	1	1	1	0	2.239
428	7.1142	5	5	0	13.25	1	1	0	11.696
429	7.1142	5	5	0	7.125	1	1	0	1.14
430	7.1142	5	5	999	7.125	1	-1	1	0.96358
431	7.1142	5	5	999	19.375	2	-1	1	1.2341
432	7.1142	5	5	0	19.375	1	-1	1	0.98712
433	7.1142	5	5	999	13.25	1	1	1	1.1165
434	7.1142	5	5	0	13.25	1	1	1	1.2577
435	7.1142	5	5	999	13.25	2	1	0	4.1564
436	7.1142	5	5	999	13.25	1	-1	1	0.94002
437	7.1142	5	5	0	1	1	1	0	1.5338
438	7.1142	5	5	90	1	1	1	1	1.3169
439	7.1142	5	5	90	13.25	2	1	0	1.0695
440	7.1142	5	5	90	7.125	1	1	1	1.1989
441	7.1142	5	5	0	1	1	-1	1	1.1283
442	7.1142	5	5	90	19.375	1	-1	1	0.94004
443	7.1142	5	5	0	7.125	2	-1	1	1.5217
444	7.1142	5	5	90	25.5	1	-1	1	1.1048
445	7.1142	5	5	999	25.5	1	-1	1	2.2012
446	7.1142	5	5	999	19.375	2	-1	1	1.1283
447	7.1142	5	5	90	1	2	-1	0	1.1875
448	7.1142	5	5	999	1	1	1	0	1.8274
449	7.1142	5	5	0	1	2	1	0	1.6119
450	7.1142	5	5	999	13.25	2	-1	1	1.0576
451	7.1142	5	5	999	1	1	-1	1	1.6731
452	7.1142	5	5	90	13.25	2	-1	1	1.1165
453	7.1142	5	5	0	7.125	1	1	1	1.0816
454	7.1142	5	5	0	19.375	2	1	1	1.2459
455	7.1142	5	5	999	19.375	1	1	1	1.14
456	7.1142	5	5	90	13.25	2	1	0	1.3283
457	7.1142	5	5	999	25.5	1	-1	1	0.96365
458	7.1142	5	5	999	1	1	-1	0	2.1436
459	7.1142	5	5	999	19.375	1	1	1	1.2812
460	7.1142	5	5	90	7.125	2	1	0	2.9078
461	7.1142	5	5	90	19.375	2	-1	1	0.99902
462	7.1142	5	5	999	7.125	1	-1	1	0.94012
463	7.1142	5	5	0	13.25	2	-1	1	1.1518
464	7.1142	5	5	999	13.25	1	1	1	0.9871
465	7.1142	5	5	90	7.125	2	1	0	0.84592
466	7.1142	5	5	90	1	2	1	0	1.0107
467	7.1142	5	5	90	19.375	2	1	1	1.3165
468	7.1142	5	5	999	25.5	2	1	1	1.2223
469	7.1142	5	5	0	1	2	1	0	1.5154
470	7.1142	5	5	0	13.25	1	1	1	1.1517
471	7.1142	5	5	90	19.375	2	1	1	1.482
472	7.1142	5	5	0	25.5	1	-1	0	0.92829
473	7.1142	5	5	0	25.5	1	-1	1	1.0577
474	7.1142	5	5	999	7.125	1	1	1	1.093
475	7.1142	5	5	90	13.25	1	-1	1	1.0342
476	7.1142	5	5	0	19.375	1	1	1	0.96365
477	7.1142	5	5	0	25.5	2	1	0	1.4853
478	7.1142	5	5	90	7.125	2	1	0	1.1169
479	7.1142	5	5	90	1	1	-1	0	1.3552
480	7.1142	5	5	90	19.375	2	-1	0	1.1169
481	7.1142	5	5	90	7.125	2	-1	0	1.0812
482	7.1142	5	5	90	7.125	1	-1	1	1.3753
483	7.1142	5	5	0	7.125	1	1	1	1.339
484	7.1142	5	5	90	25.5	2	1	0	1.3946
485	7.1142	5	5	0	19.375	2	1	0	0.92834
486	7.1142	5	5	999	13.25	1	1	1	1.0342
487	7.1142	5	5	90	7.125	2	1	0	1.7726
488	7.1142	5	5	0	7.125	1	-1	0	1.2694
489	7.1142	5	5	0	7.125	2	1	1	0.7872
490	7.1142	5	5	0	7.125	2	1	0	0.88122
491	7.1142	5	5	999	19.375	2	1	1	1.0812
492	7.1142	5	5	90	7.125	2	-1	0	1.9248
493	7.1142	5	5	90	19.375	2	1	0	0.79894
494	7.1142	5	5	90	1	2	-1	0	1.293
495	7.1142	5	5	999	13.25	1	1	1	1.0576
496	7.1142	5	5	0	13.25	2	1	1	0.76363
497	7.1142	5	5	999	1	1	-1	0	2.5663
498	7.1142	5	5	0	19.375	2	-1	0	1.9425
499	7.1142	5	5	0	19.375	2	-1	1	1.0342
500	7.1142	5	5	90	7.125	2	-1	0	1.3796
501	7.1142	5	5	90	1	2	1	1	0.85774
502	7.1142	5	5	0	1	2	-1	1	0.99892
503	7.1142	5	5	0	13.25	2	-1	0	1.4576
504	7.1142	5	5	999	13.25	2	-1	1	0.92875
505	7.1142	5	5	0	7.125	2	-1	1	0.92835
506	7.1142	5	5	0	25.5	2	1	1	1.1165
507	7.1142	5	5	0	1	2	1	0	1.3899
508	7.1142	5	5	90	13.25	1	-1	0	1.1401
509	7.1142	5	5	999	13.25	2	1	1	1.0342
510	7.1142	5	5	90	13.25	2	1	1	1.1165
511	7.1142	5	5	90	19.375	1	1	1	1.975
512	7.1142	5	5	0	19.375	1	1	1	1.1166
513	7.1142	5	5	999	25.5	2	-1	1	2.4466
514	7.1142	5	5	999	13.25	2	-1	1	1.2694
515	7.1142	5	5	999	19.375	2	1	0	1.6839
516	7.1142	5	5	0	7.125	1	1	1	1.3304
517	7.1142	5	5	999	19.375	1	-1	1	1.1401
518	7.1142	5	5	90	7.125	1	1	1	1.0224
519	7.1142	5	5	90	1	2	-1	0	1.6309
520	7.1142	5	5	0	19.375	2	1	0	1.1639
521	7.1142	5	5	999	7.125	2	1	0	1.6577
522	7.1142	5	5	90	19.375	1	-1	1	0.98715
523	7.1142	5	5	0	7.125	2	-1	1	0.95186
524	7.1142	5	5	0	19.375	2	1	0	1.3676
525	7.1142	5	5	999	25.5	2	-1	0	0.89296
526	7.1142	5	5	999	25.5	1	-1	1	0.96355
527	7.1142	5	5	999	1	2	1	0	1.6657
528	7.1142	5	5	90	7.125	1	1	0	1.1635
529	7.1142	5	5	90	7.125	1	1	1	1.0346
530	7.1142	5	5	90	13.25	2	1	0	1.4858
531	7.1142	5	5	0	7.125	1	-1	0	1.1169
532	7.1142	5	5	999	19.375	1	-1	1	0.99885
533	7.1142	5	5	999	1	2	-1	1	1.1636
534	7.1142	5	5	90	7.125	1	1	1	1.0224
535	7.1142	5	5	999	1	2	1	1	1.3401
536	7.1142	5	5	0	1	1	1	0	0.94005
537	7.1142	5	5	90	19.375	1	-1	1	1.0224
538	7.1142	5	5	999	25.5	2	1	0	1.1048
539	7.1142	5	5	90	1	1	1	0	0.98754
540	7.1142	5	5	999	25.5	1	1	1	0.85779
541	7.1142	5	5	0	25.5	2	-1	1	1.0458
542	7.1142	5	5	90	25.5	1	-1	1	0.97528
543	7.1142	5	5	90	19.375	1	1	1	0.97539
544	7.1142	5	5	0	1	1	-1	0	1.884
545	7.1142	5	5	0	13.25	2	1	1	1.0107
546	7.1142	5	5	999	7.125	1	-1	1	0.96372
547	7.1142	5	5	0	7.125	2	1	0	1.9441
548	7.1142	5	5	999	1	1	-1	0	1.1989
549	7.1142	5	5	90	19.375	2	1	1	1.2341
550	7.1142	5	5	0	13.25	1	-1	1	1.0459
551	7.1142	5	5	90	1	1	1	1	1.3449
552	7.1142	5	5	0	25.5	2	-1	1	1.0458
553	7.1142	5	5	0	13.25	2	-1	1	1.1518
554	7.1142	5	5	999	19.375	1	1	1	0.95183
555	7.1142	5	5	90	19.375	1	1	1	1.0224
556	7.1142	5	5	0	1	1	1	0	1.1753
557	7.1142	5	5	0	25.5	2	-1	1	1.0576
558	7.1142	5	5	0	19.375	1	-1	1	0.88124
559	7.1142	5	5	999	13.25	2	1	1	1.2929
560	7.1142	5	5	90	25.5	2	-1	0	2.2034
561	7.1142	5	5	999	1	1	-1	0	1.2342
562	7.1142	5	5	999	13.25	1	-1	1	0.94007
563	7.1142	5	5	90	7.125	1	-1	1	0.9519
564	7.1142	5	5	0	13.25	1	-1	1	1.0224
565	7.1142	5	5	0	1	1	1	0	1.3047
566	7.1142	5	5	90	19.375	2	-1	0	1.7334
567	7.1142	5	5	0	19.375	1	-1	1	0.85776
568	7.1142	5	5	90	25.5	1	-1	1	0.90479
569	7.1142	5	5	999	7.125	2	1	0	1.3043
570	7.1142	5	5	90	13.25	2	1	0	1.2581
571	7.1142	5	5	999	25.5	1	1	1	0.99884
572	7.1142	5	5	999	25.5	2	1	1	1.0695
573	7.1142	5	5	0	1	1	-1	1	1.4426
574	7.1142	5	5	0	7.125	1	1	1	1.046
575	7.1142	5	5	0	7.125	2	1	0	1.3282
576	7.1142	5	5	999	1	1	1	0	1.3287
577	7.1142	5	5	0	19.375	1	-1	1	1.0581
578	7.1142	5	5	999	25.5	2	1	1	1.0812
579	7.1142	5	5	999	7.125	2	1	1	1.0106
580	7.1142	5	5	999	7.125	2	-1	0	1.8891
581	7.1142	5	5	90	25.5	1	1	1	0.90481
582	7.1142	5	5	0	1	1	1	0	1.3047
583	7.1142	5	5	999	19.375	1	-1	0	0.94007
584	7.1142	5	5	0	25.5	1	1	1	1.0224
585	7.1142	5	5	90	19.375	2	-1	0	1.7904
586	7.1142	5	5	90	1	2	-1	0	0.90472
587	7.1142	5	5	0	1	1	1	1	1.0106
588	7.1142	5	5	999	1	2	1	1	3.5036
589	7.1142	5	5	0	19.375	1	-1	1	1.1988
590	7.1142	5	5	0	7.125	2	-1	0	1.3633
591	7.1142	5	5	0	7.125	1	-1	1	1.093
592	7.1142	5	5	0	25.5	1	1	1	1.0224
593	7.1142	5	5	999	13.25	1	1	1	1.046
594	7.1142	5	5	0	25.5	2	1	1	0.95185
595	7.1142	5	5	0	25.5	1	1	1	1.1047
596	7.1142	5	5	90	13.25	1	-1	1	0.85774
597	7.1142	5	5	999	7.125	1	-1	1	0.94007
598	7.1142	5	5	90	19.375	2	-1	0	1.0106
599	7.1142	5	5	999	1	2	-1	0	1.3558
600	7.1142	5	5	90	7.125	1	-1	1	0.93999
