# Supplementary material for: Temporal Integration of Motion Streaks in Migraine
Source: Vision (Basel). 2018 Jul 13;2(3):27. doi: 10.3390/vision2030027 (PMC6836222; doi:10.3390/vision2030027)
Supplement: Supplementary file 1 [file vision-02-00027-s001.zip › supplementary information/resultsmark2/resultsObs34/allResponsesObs34.txt]

1	7.1142	5	5	999	7.125	1	-1	1	2.8342
2	7.1142	5	5	0	25.5	1	-1	1	1.5508
3	7.1142	5	5	999	13.25	1	-1	1	1.6393
4	7.1142	5	5	999	1	2	-1	0	2.4928
5	7.1142	5	5	999	19.375	1	-1	1	1.6493
6	7.1142	5	5	0	25.5	1	1	1	1.5633
7	7.1142	5	5	999	25.5	1	-1	1	1.5562
8	7.1142	5	5	999	25.5	1	-1	1	1.6615
9	7.1142	5	5	999	7.125	1	-1	1	1.6602
10	7.1142	5	5	90	1	1	-1	0	2.0541
11	7.1142	5	5	90	25.5	2	-1	0	1.6523
12	7.1142	5	5	0	13.25	1	-1	1	1.8342
13	7.1142	5	5	0	19.375	2	1	1	1.7631
14	7.1142	5	5	999	25.5	2	-1	1	1.8562
15	7.1142	5	5	90	13.25	1	1	1	1.8775
16	7.1142	5	5	90	1	1	-1	1	1.7439
17	7.1142	5	5	90	13.25	2	-1	0	1.6438
18	7.1142	5	5	90	13.25	2	-1	1	1.681
19	7.1142	5	5	0	19.375	1	-1	1	1.7917
20	7.1142	5	5	90	19.375	1	1	1	1.8519
21	7.1142	5	5	90	25.5	1	1	1	1.6657
22	7.1142	5	5	90	25.5	1	-1	1	1.6116
23	7.1142	5	5	999	25.5	2	-1	1	1.5772
24	7.1142	5	5	0	7.125	2	1	1	1.7411
25	7.1142	5	5	999	13.25	2	1	1	1.9657
26	7.1142	5	5	999	13.25	1	-1	1	1.5346
27	7.1142	5	5	999	19.375	2	1	1	2.1393
28	7.1142	5	5	0	7.125	2	-1	1	2.2905
29	7.1142	5	5	999	7.125	1	1	1	1.7862
30	7.1142	5	5	0	19.375	2	1	1	1.6905
31	7.1142	5	5	0	25.5	2	1	1	1.753
32	7.1142	5	5	90	19.375	1	-1	1	1.6164
33	7.1142	5	5	90	19.375	2	1	1	1.6376
34	7.1142	5	5	999	7.125	2	-1	0	2.2122
35	7.1142	5	5	999	25.5	1	1	1	1.6105
36	7.1142	5	5	0	13.25	2	-1	1	1.7522
37	7.1142	5	5	90	1	2	-1	0	1.8078
38	7.1142	5	5	999	13.25	2	1	1	1.5297
39	7.1142	5	5	90	13.25	1	1	1	1.789
40	7.1142	5	5	90	7.125	1	-1	1	1.7979
41	7.1142	5	5	90	1	1	-1	0	1.7623
42	7.1142	5	5	90	25.5	2	-1	1	1.8984
43	7.1142	5	5	999	19.375	1	-1	1	1.8141
44	7.1142	5	5	999	1	2	-1	0	2.1926
45	7.1142	5	5	90	1	2	1	1	1.7095
46	7.1142	5	5	90	7.125	2	-1	0	1.9241
47	7.1142	5	5	999	7.125	1	-1	1	1.7321
48	7.1142	5	5	999	19.375	2	1	1	1.3765
49	7.1142	5	5	90	7.125	1	-1	1	1.4009
50	7.1142	5	5	999	7.125	2	1	1	2.3269
51	7.1142	5	5	90	7.125	2	-1	0	1.6499
52	7.1142	5	5	999	19.375	2	-1	1	1.9812
53	7.1142	5	5	90	13.25	1	-1	1	1.6373
54	7.1142	5	5	90	1	2	-1	0	2.2826
55	7.1142	5	5	999	25.5	1	1	1	1.6262
56	7.1142	5	5	90	7.125	2	1	1	2.1834
57	7.1142	5	5	90	19.375	2	1	1	1.6477
58	7.1142	5	5	90	19.375	2	-1	0	1.8289
59	7.1142	5	5	0	7.125	2	1	1	1.6138
60	7.1142	5	5	0	25.5	1	1	1	1.6511
61	7.1142	5	5	0	1	1	1	0	1.8124
62	7.1142	5	5	999	25.5	2	-1	1	1.7109
63	7.1142	5	5	0	19.375	1	1	1	1.4262
64	7.1142	5	5	90	1	1	1	1	1.7114
65	7.1142	5	5	0	7.125	1	-1	1	1.5741
66	7.1142	5	5	90	13.25	1	-1	1	1.7025
67	7.1142	5	5	0	7.125	2	-1	0	1.9247
68	7.1142	5	5	0	25.5	1	-1	1	1.6279
69	7.1142	5	5	0	25.5	2	-1	1	1.6171
70	7.1142	5	5	999	1	1	1	1	1.576
71	7.1142	5	5	0	13.25	1	-1	1	1.6561
72	7.1142	5	5	90	13.25	2	1	1	1.5099
73	7.1142	5	5	0	13.25	1	1	1	1.246
74	7.1142	5	5	0	7.125	2	-1	1	1.642
75	7.1142	5	5	999	13.25	2	1	1	1.6566
76	7.1142	5	5	999	7.125	1	-1	1	1.5756
77	7.1142	5	5	999	13.25	1	-1	1	1.8011
78	7.1142	5	5	90	25.5	1	1	1	1.6657
79	7.1142	5	5	999	7.125	2	-1	1	1.5292
80	7.1142	5	5	90	1	2	1	0	1.3719
81	7.1142	5	5	0	25.5	2	1	1	1.66
82	7.1142	5	5	0	13.25	2	1	1	1.7819
83	7.1142	5	5	999	13.25	2	1	1	2.1792
84	7.1142	5	5	0	19.375	1	-1	0	1.6555
85	7.1142	5	5	90	13.25	1	1	1	1.7455
86	7.1142	5	5	90	7.125	1	-1	1	1.2106
87	7.1142	5	5	0	1	2	1	0	2.1981
88	7.1142	5	5	0	1	2	1	0	1.707
89	7.1142	5	5	90	19.375	2	-1	1	1.6774
90	7.1142	5	5	90	25.5	2	-1	0	1.6836
91	7.1142	5	5	999	25.5	2	-1	1	2.2666
92	7.1142	5	5	0	19.375	1	1	1	1.8165
93	7.1142	5	5	999	1	1	1	0	1.7389
94	7.1142	5	5	999	1	2	1	0	1.9794
95	7.1142	5	5	90	7.125	2	-1	0	1.6161
96	7.1142	5	5	90	13.25	1	1	1	1.5969
97	7.1142	5	5	999	7.125	2	-1	0	1.7654
98	7.1142	5	5	90	19.375	1	1	1	2.3452
99	7.1142	5	5	999	25.5	2	1	1	1.9862
100	7.1142	5	5	0	1	1	-1	0	2.1745
101	7.1142	5	5	90	25.5	2	-1	1	1.5701
102	7.1142	5	5	90	25.5	1	-1	1	1.5701
103	7.1142	5	5	90	7.125	1	-1	1	1.6101
104	7.1142	5	5	999	25.5	1	1	1	1.612
105	7.1142	5	5	0	1	2	-1	0	1.609
106	7.1142	5	5	90	7.125	1	-1	1	1.4336
107	7.1142	5	5	90	13.25	1	-1	1	1.6431
108	7.1142	5	5	0	13.25	2	1	1	1.8407
109	7.1142	5	5	90	7.125	2	-1	0	1.5821
110	7.1142	5	5	999	19.375	2	-1	1	1.3429
111	7.1142	5	5	0	13.25	2	-1	1	1.7589
112	7.1142	5	5	0	25.5	1	-1	1	1.6023
113	7.1142	5	5	90	7.125	1	1	1	1.743
114	7.1142	5	5	90	25.5	1	-1	1	1.7182
115	7.1142	5	5	90	1	1	-1	0	3.2133
116	7.1142	5	5	0	7.125	2	1	0	1.8828
117	7.1142	5	5	90	7.125	1	-1	1	1.7413
118	7.1142	5	5	0	13.25	1	1	1	1.6811
119	7.1142	5	5	0	19.375	1	1	1	1.3875
120	7.1142	5	5	90	19.375	1	-1	1	1.5836
121	7.1142	5	5	999	19.375	1	-1	1	1.5611
122	7.1142	5	5	90	19.375	2	1	0	2.1089
123	7.1142	5	5	0	7.125	2	1	1	1.72
124	7.1142	5	5	999	13.25	2	1	1	1.5636
125	7.1142	5	5	90	19.375	1	-1	1	1.3877
126	7.1142	5	5	0	1	1	-1	0	1.6996
127	7.1142	5	5	0	7.125	1	-1	1	1.2341
128	7.1142	5	5	0	1	1	1	0	1.7231
129	7.1142	5	5	90	25.5	1	1	1	1.5303
130	7.1142	5	5	90	1	2	1	1	1.9655
131	7.1142	5	5	0	25.5	2	-1	1	1.5935
132	7.1142	5	5	999	7.125	1	-1	1	1.4706
133	7.1142	5	5	0	19.375	1	-1	1	1.6085
134	7.1142	5	5	90	13.25	2	1	0	1.6207
135	7.1142	5	5	0	25.5	1	1	1	1.3538
136	7.1142	5	5	0	7.125	2	-1	1	1.2224
137	7.1142	5	5	0	25.5	2	-1	1	1.4823
138	7.1142	5	5	90	1	1	-1	1	1.6249
139	7.1142	5	5	999	7.125	1	1	1	1.3628
140	7.1142	5	5	0	1	1	1	0	1.7355
141	7.1142	5	5	999	7.125	1	-1	1	1.5675
142	7.1142	5	5	999	19.375	2	1	1	1.4847
143	7.1142	5	5	999	19.375	2	1	1	1.5801
144	7.1142	5	5	90	13.25	2	-1	1	1.5327
145	7.1142	5	5	0	25.5	2	1	1	1.4001
146	7.1142	5	5	90	25.5	1	-1	1	1.5604
147	7.1142	5	5	0	25.5	2	1	1	1.1987
148	7.1142	5	5	0	1	1	1	0	1.6127
149	7.1142	5	5	0	7.125	2	1	1	1.7416
150	7.1142	5	5	90	19.375	1	1	1	1.8217
151	7.1142	5	5	0	1	1	1	1	1.7667
152	7.1142	5	5	0	1	2	-1	0	1.4745
153	7.1142	5	5	90	1	1	1	0	1.7206
154	7.1142	5	5	90	25.5	2	-1	1	1.7838
155	7.1142	5	5	90	19.375	2	1	1	1.5683
156	7.1142	5	5	0	7.125	1	-1	1	1.6247
157	7.1142	5	5	90	19.375	2	-1	1	1.6695
158	7.1142	5	5	999	1	2	-1	0	2.3086
159	7.1142	5	5	90	13.25	2	-1	1	1.2934
160	7.1142	5	5	0	1	1	1	0	1.6829
161	7.1142	5	5	0	19.375	2	-1	1	1.7008
162	7.1142	5	5	0	19.375	1	-1	1	1.5192
163	7.1142	5	5	0	13.25	2	1	1	1.3467
164	7.1142	5	5	0	7.125	1	-1	1	1.3047
165	7.1142	5	5	0	25.5	1	-1	1	1.6246
166	7.1142	5	5	999	1	2	-1	0	1.4236
167	7.1142	5	5	0	13.25	2	-1	1	1.4001
168	7.1142	5	5	0	19.375	2	1	1	1.6287
169	7.1142	5	5	999	1	2	-1	0	6.3793
170	7.1142	5	5	999	1	1	1	1	2.4736
171	7.1142	5	5	90	1	1	-1	0	1.7157
172	7.1142	5	5	0	19.375	1	1	1	1.6348
173	7.1142	5	5	0	25.5	1	-1	1	1.624
174	7.1142	5	5	0	19.375	2	1	1	1.5129
175	7.1142	5	5	0	19.375	2	-1	1	1.5679
176	7.1142	5	5	0	1	2	-1	0	1.5045
177	7.1142	5	5	90	19.375	2	-1	0	1.6147
178	7.1142	5	5	90	19.375	1	1	1	1.6759
179	7.1142	5	5	90	1	1	-1	0	1.7309
180	7.1142	5	5	999	7.125	1	-1	1	1.451
181	7.1142	5	5	0	1	2	-1	0	1.9887
182	7.1142	5	5	90	13.25	2	-1	1	1.6375
183	7.1142	5	5	0	25.5	1	-1	1	1.5946
184	7.1142	5	5	90	19.375	2	1	1	1.8549
185	7.1142	5	5	0	1	1	-1	0	1.8883
186	7.1142	5	5	0	1	2	-1	0	2.1149
187	7.1142	5	5	999	13.25	1	-1	1	1.547
188	7.1142	5	5	0	1	1	1	0	1.5986
189	7.1142	5	5	999	19.375	1	1	1	1.5328
190	7.1142	5	5	999	19.375	1	1	1	1.6854
191	7.1142	5	5	0	25.5	1	1	1	1.4872
192	7.1142	5	5	999	25.5	1	-1	1	1.5545
193	7.1142	5	5	999	1	2	1	0	1.6109
194	7.1142	5	5	999	1	1	-1	0	1.9131
195	7.1142	5	5	0	7.125	1	1	1	1.6801
196	7.1142	5	5	90	19.375	2	-1	0	1.6021
197	7.1142	5	5	0	19.375	2	1	1	1.6389
198	7.1142	5	5	999	1	2	1	0	2.0536
199	7.1142	5	5	0	7.125	1	1	1	1.1401
200	7.1142	5	5	999	7.125	1	1	1	1.3282
201	7.1142	5	5	0	25.5	2	-1	1	1.6027
202	7.1142	5	5	90	19.375	1	1	1	1.5834
203	7.1142	5	5	90	13.25	2	-1	1	1.3599
204	7.1142	5	5	999	1	1	1	0	1.9202
205	7.1142	5	5	999	13.25	2	-1	1	1.5801
206	7.1142	5	5	999	25.5	1	-1	1	1.4224
207	7.1142	5	5	999	7.125	2	-1	0	2.1325
208	7.1142	5	5	0	1	2	1	0	1.6315
209	7.1142	5	5	999	13.25	1	-1	1	1.5496
210	7.1142	5	5	90	19.375	2	1	1	1.3375
211	7.1142	5	5	90	25.5	2	1	1	1.7374
212	7.1142	5	5	999	19.375	1	-1	1	1.8546
213	7.1142	5	5	0	13.25	1	1	1	1.5001
214	7.1142	5	5	999	25.5	1	1	1	1.6599
215	7.1142	5	5	999	7.125	1	1	1	1.1871
216	7.1142	5	5	999	1	1	1	0	1.6004
217	7.1142	5	5	999	1	2	-1	0	1.7938
218	7.1142	5	5	999	7.125	2	-1	0	1.3676
219	7.1142	5	5	999	7.125	2	1	0	2.057
220	7.1142	5	5	999	13.25	2	-1	1	1.8194
221	7.1142	5	5	999	25.5	1	1	1	1.6057
222	7.1142	5	5	999	13.25	1	1	1	1.6157
223	7.1142	5	5	999	19.375	2	1	1	1.5414
224	7.1142	5	5	999	25.5	1	1	1	1.4104
225	7.1142	5	5	999	19.375	1	-1	1	1.6476
226	7.1142	5	5	0	7.125	2	1	1	1.7733
227	7.1142	5	5	90	13.25	2	-1	1	1.2694
228	7.1142	5	5	999	1	2	-1	1	1.7206
229	7.1142	5	5	999	1	1	-1	1	1.8006
230	7.1142	5	5	0	13.25	2	-1	1	1.5536
231	7.1142	5	5	999	1	2	-1	1	2.5028
232	7.1142	5	5	90	25.5	1	-1	1	1.7133
233	7.1142	5	5	90	19.375	2	-1	1	1.3243
234	7.1142	5	5	999	1	2	1	0	1.8888
235	7.1142	5	5	0	7.125	1	1	1	1.5874
236	7.1142	5	5	90	25.5	2	-1	1	1.5797
237	7.1142	5	5	999	25.5	2	-1	1	3.3487
238	7.1142	5	5	999	7.125	2	1	0	1.4903
239	7.1142	5	5	90	25.5	2	1	1	1.6009
240	7.1142	5	5	0	13.25	1	-1	1	1.5773
241	7.1142	5	5	999	13.25	2	1	1	1.4987
242	7.1142	5	5	90	19.375	1	1	1	1.5774
243	7.1142	5	5	0	25.5	1	-1	1	1.7057
244	7.1142	5	5	90	13.25	1	1	1	1.6164
245	7.1142	5	5	999	1	1	-1	1	1.7826
246	7.1142	5	5	999	19.375	1	-1	1	1.6288
247	7.1142	5	5	0	13.25	1	1	1	1.6335
248	7.1142	5	5	0	19.375	1	1	1	1.3469
249	7.1142	5	5	0	25.5	1	-1	1	1.5502
250	7.1142	5	5	999	25.5	2	1	1	1.675
251	7.1142	5	5	90	25.5	1	1	1	1.3889
252	7.1142	5	5	999	7.125	2	1	1	1.7228
253	7.1142	5	5	999	13.25	2	1	1	1.5709
254	7.1142	5	5	90	25.5	1	1	1	1.6114
255	7.1142	5	5	999	1	1	-1	0	1.7814
256	7.1142	5	5	90	1	1	1	0	1.5659
257	7.1142	5	5	0	13.25	2	-1	1	1.3903
258	7.1142	5	5	90	13.25	1	-1	1	1.5865
259	7.1142	5	5	999	19.375	2	-1	1	1.3165
260	7.1142	5	5	0	19.375	1	1	0	1.7348
261	7.1142	5	5	90	13.25	1	1	1	1.5865
262	7.1142	5	5	90	25.5	1	-1	1	1.4907
263	7.1142	5	5	999	19.375	2	-1	1	1.5499
264	7.1142	5	5	999	19.375	2	1	1	1.5466
265	7.1142	5	5	0	19.375	2	1	1	1.6139
266	7.1142	5	5	0	19.375	2	1	1	1.507
267	7.1142	5	5	0	19.375	2	1	1	1.7339
268	7.1142	5	5	0	7.125	1	-1	1	1.5327
269	7.1142	5	5	90	25.5	2	-1	0	2.9118
270	7.1142	5	5	90	1	1	-1	0	1.7992
271	7.1142	5	5	999	25.5	1	1	1	1.5615
272	7.1142	5	5	90	1	1	1	0	2.0016
273	7.1142	5	5	999	7.125	2	1	1	1.6073
274	7.1142	5	5	90	25.5	2	-1	1	2.1443
275	7.1142	5	5	0	1	2	1	0	2.1318
276	7.1142	5	5	90	25.5	2	-1	1	1.5352
277	7.1142	5	5	0	13.25	1	-1	1	1.5865
278	7.1142	5	5	999	7.125	1	-1	1	1.6444
279	7.1142	5	5	0	13.25	1	-1	1	1.6218
280	7.1142	5	5	999	25.5	1	-1	1	1.6317
281	7.1142	5	5	999	13.25	1	1	1	1.5381
282	7.1142	5	5	999	13.25	1	-1	1	1.6228
283	7.1142	5	5	999	1	2	1	0	1.7814
284	7.1142	5	5	0	19.375	2	1	1	1.3777
285	7.1142	5	5	0	1	2	-1	0	1.5579
286	7.1142	5	5	0	19.375	1	1	1	1.5819
287	7.1142	5	5	0	7.125	2	-1	1	1.8672
288	7.1142	5	5	90	13.25	1	1	1	3.7529
289	7.1142	5	5	0	7.125	2	1	0	1.6175
290	7.1142	5	5	90	1	2	1	0	1.5986
291	7.1142	5	5	999	13.25	1	1	1	1.6244
292	7.1142	5	5	0	7.125	2	1	0	1.6659
293	7.1142	5	5	0	1	2	1	1	1.6758
294	7.1142	5	5	999	1	2	1	1	1.6787
295	7.1142	5	5	999	13.25	2	1	1	1.57
296	7.1142	5	5	0	1	2	-1	0	1.9464
297	7.1142	5	5	999	19.375	1	-1	1	1.563
298	7.1142	5	5	90	13.25	2	-1	0	3.3469
299	7.1142	5	5	999	7.125	2	1	1	2.2039
300	7.1142	5	5	0	13.25	1	1	1	1.3366
301	7.1142	5	5	0	1	1	-1	0	1.7607
302	7.1142	5	5	90	13.25	2	-1	1	1.6605
303	7.1142	5	5	999	1	2	-1	1	2.1202
304	7.1142	5	5	90	7.125	2	1	0	1.7548
305	7.1142	5	5	0	19.375	2	-1	1	1.5507
306	7.1142	5	5	999	19.375	1	1	1	1.5633
307	7.1142	5	5	0	7.125	1	-1	1	1.3562
308	7.1142	5	5	999	19.375	1	1	1	1.5967
309	7.1142	5	5	90	13.25	2	-1	1	1.3412
310	7.1142	5	5	0	7.125	1	-1	1	1.637
311	7.1142	5	5	0	13.25	2	1	1	1.6455
312	7.1142	5	5	999	25.5	1	1	1	1.293
313	7.1142	5	5	0	13.25	1	-1	1	1.3047
314	7.1142	5	5	90	7.125	1	-1	1	1.3378
315	7.1142	5	5	90	25.5	2	-1	1	1.6173
316	7.1142	5	5	90	19.375	1	1	1	1.5581
317	7.1142	5	5	90	19.375	2	1	1	1.6941
318	7.1142	5	5	999	7.125	1	1	1	1.5496
319	7.1142	5	5	999	19.375	1	1	1	1.5863
320	7.1142	5	5	999	25.5	2	-1	1	1.4997
321	7.1142	5	5	999	19.375	1	1	1	1.6757
322	7.1142	5	5	90	13.25	1	-1	1	1.5576
323	7.1142	5	5	999	19.375	2	1	1	1.2458
324	7.1142	5	5	90	25.5	1	-1	1	1.6399
325	7.1142	5	5	90	19.375	1	-1	1	1.6052
326	7.1142	5	5	0	19.375	1	-1	1	1.5703
327	7.1142	5	5	90	1	2	-1	0	1.7388
328	7.1142	5	5	0	7.125	2	-1	1	1.6306
329	7.1142	5	5	999	25.5	2	1	1	1.7011
330	7.1142	5	5	0	25.5	2	-1	1	1.9643
331	7.1142	5	5	999	19.375	2	-1	1	1.6214
332	7.1142	5	5	0	1	2	-1	1	1.6743
333	7.1142	5	5	90	7.125	1	1	1	1.3565
334	7.1142	5	5	999	25.5	2	-1	1	1.4699
335	7.1142	5	5	999	1	1	-1	0	1.8251
336	7.1142	5	5	0	19.375	2	1	1	1.5744
337	7.1142	5	5	999	13.25	2	1	1	1.7395
338	7.1142	5	5	90	1	2	-1	0	1.5588
339	7.1142	5	5	0	13.25	2	1	1	1.1636
340	7.1142	5	5	999	19.375	1	-1	1	1.652
341	7.1142	5	5	999	25.5	1	1	1	1.6148
342	7.1142	5	5	90	7.125	1	-1	1	1.4841
343	7.1142	5	5	999	1	2	-1	0	1.8233
344	7.1142	5	5	999	25.5	2	-1	1	1.6017
345	7.1142	5	5	0	1	1	1	1	1.8148
346	7.1142	5	5	999	25.5	2	-1	1	1.5928
347	7.1142	5	5	0	7.125	1	-1	1	1.1993
348	7.1142	5	5	999	25.5	1	-1	1	1.1866
349	7.1142	5	5	999	1	1	1	0	1.6651
350	7.1142	5	5	90	19.375	2	-1	1	1.5476
351	7.1142	5	5	0	25.5	1	-1	1	1.6229
352	7.1142	5	5	90	25.5	1	-1	1	1.2463
353	7.1142	5	5	90	7.125	2	-1	1	1.3047
354	7.1142	5	5	0	13.25	2	-1	1	1.8525
355	7.1142	5	5	0	25.5	2	-1	1	1.854
356	7.1142	5	5	0	7.125	2	1	0	1.7002
357	7.1142	5	5	90	13.25	1	-1	1	1.3874
358	7.1142	5	5	90	25.5	2	1	1	1.6715
359	7.1142	5	5	0	25.5	1	-1	1	1.3934
360	7.1142	5	5	0	25.5	1	1	1	1.5901
361	7.1142	5	5	999	25.5	2	1	1	1.6273
362	7.1142	5	5	0	19.375	2	1	1	1.7648
363	7.1142	5	5	90	19.375	1	1	1	1.5365
364	7.1142	5	5	999	13.25	1	1	1	1.4772
365	7.1142	5	5	90	13.25	1	-1	1	1.5474
366	7.1142	5	5	0	1	1	-1	0	1.5671
367	7.1142	5	5	90	19.375	1	1	1	1.5748
368	7.1142	5	5	999	25.5	2	1	1	1.4476
369	7.1142	5	5	0	13.25	1	-1	1	1.3977
370	7.1142	5	5	999	13.25	1	1	1	1.5629
371	7.1142	5	5	999	1	1	-1	1	1.5723
372	7.1142	5	5	90	25.5	1	1	1	1.5487
373	7.1142	5	5	999	25.5	1	-1	1	1.5219
374	7.1142	5	5	90	25.5	2	-1	1	1.6528
375	7.1142	5	5	999	7.125	1	1	1	1.2576
376	7.1142	5	5	0	19.375	2	-1	1	1.5572
377	7.1142	5	5	0	19.375	1	1	1	1.3287
378	7.1142	5	5	0	7.125	1	-1	1	1.497
379	7.1142	5	5	0	7.125	1	-1	1	1.6274
380	7.1142	5	5	0	25.5	1	1	1	3.7925
381	7.1142	5	5	0	19.375	1	-1	1	1.6778
382	7.1142	5	5	999	19.375	1	1	1	1.3898
383	7.1142	5	5	0	25.5	2	-1	1	1.5708
384	7.1142	5	5	999	19.375	2	-1	1	1.5115
385	7.1142	5	5	90	19.375	2	1	1	1.7144
386	7.1142	5	5	999	7.125	2	-1	1	2.8593
387	7.1142	5	5	0	19.375	1	1	1	1.5614
388	7.1142	5	5	0	19.375	2	-1	1	1.3692
389	7.1142	5	5	90	19.375	2	-1	0	1.6056
390	7.1142	5	5	90	1	1	-1	0	1.4946
391	7.1142	5	5	999	1	1	1	1	1.5265
392	7.1142	5	5	0	13.25	2	-1	1	1.3971
393	7.1142	5	5	0	7.125	2	-1	1	1.6978
394	7.1142	5	5	0	25.5	2	-1	1	1.6004
395	7.1142	5	5	0	1	2	-1	0	1.6889
396	7.1142	5	5	90	7.125	2	1	0	1.4236
397	7.1142	5	5	90	7.125	2	-1	1	1.7689
398	7.1142	5	5	0	19.375	2	-1	1	1.3446
399	7.1142	5	5	90	19.375	2	-1	1	1.4001
400	7.1142	5	5	90	1	2	1	1	1.801
401	7.1142	5	5	90	7.125	1	-1	1	1.4054
402	7.1142	5	5	999	7.125	2	-1	1	1.6354
403	7.1142	5	5	999	1	2	1	0	1.5939
404	7.1142	5	5	999	19.375	1	-1	1	1.6438
405	7.1142	5	5	0	19.375	1	1	1	1.7418
406	7.1142	5	5	90	1	2	-1	0	1.6337
407	7.1142	5	5	999	13.25	1	-1	1	1.6242
408	7.1142	5	5	0	1	2	-1	0	1.525
409	7.1142	5	5	90	25.5	1	1	1	1.588
410	7.1142	5	5	90	13.25	1	-1	1	1.4408
411	7.1142	5	5	0	7.125	2	1	0	1.6228
412	7.1142	5	5	90	1	2	-1	1	1.5797
413	7.1142	5	5	0	7.125	2	-1	1	1.5317
414	7.1142	5	5	90	13.25	1	1	1	1.5326
415	7.1142	5	5	999	19.375	2	-1	1	1.6568
416	7.1142	5	5	0	19.375	1	1	1	1.7585
417	7.1142	5	5	90	25.5	2	-1	1	1.6309
418	7.1142	5	5	90	13.25	2	1	1	4.1797
419	7.1142	5	5	90	13.25	2	1	0	1.6368
420	7.1142	5	5	999	13.25	2	1	1	1.5958
421	7.1142	5	5	90	1	2	1	1	1.6967
422	7.1142	5	5	999	13.25	1	1	1	1.6524
423	7.1142	5	5	90	1	2	1	0	1.9663
424	7.1142	5	5	90	7.125	2	1	1	1.6582
425	7.1142	5	5	999	25.5	1	1	1	1.5976
426	7.1142	5	5	90	1	1	1	0	1.5421
427	7.1142	5	5	999	7.125	2	-1	1	1.5551
428	7.1142	5	5	999	13.25	1	1	1	1.5519
429	7.1142	5	5	90	7.125	1	-1	1	1.5359
430	7.1142	5	5	90	7.125	2	1	1	2.0997
431	7.1142	5	5	90	7.125	2	-1	1	1.5901
432	7.1142	5	5	0	13.25	1	-1	1	1.3949
433	7.1142	5	5	90	7.125	1	-1	1	1.4274
434	7.1142	5	5	0	1	1	-1	0	1.8688
435	7.1142	5	5	999	19.375	1	1	1	1.4758
436	7.1142	5	5	999	19.375	2	-1	1	1.6343
437	7.1142	5	5	90	13.25	2	-1	1	1.4322
438	7.1142	5	5	90	19.375	1	1	1	1.6176
439	7.1142	5	5	999	1	1	1	1	1.7761
440	7.1142	5	5	90	7.125	2	1	1	1.3804
441	7.1142	5	5	90	13.25	1	-1	1	1.6325
442	7.1142	5	5	90	19.375	2	1	0	2.3178
443	7.1142	5	5	90	7.125	1	1	0	2.1048
444	7.1142	5	5	0	7.125	2	-1	1	1.6362
445	7.1142	5	5	90	7.125	2	1	1	1.9689
446	7.1142	5	5	0	1	1	1	0	1.6534
447	7.1142	5	5	0	13.25	1	-1	1	1.5913
448	7.1142	5	5	999	19.375	1	-1	1	1.3451
449	7.1142	5	5	0	13.25	2	1	0	1.745
450	7.1142	5	5	90	7.125	2	1	1	1.5484
451	7.1142	5	5	90	25.5	2	1	1	1.5481
452	7.1142	5	5	90	25.5	2	1	1	1.2459
453	7.1142	5	5	0	7.125	1	1	1	1.6331
454	7.1142	5	5	90	19.375	1	-1	1	1.5664
455	7.1142	5	5	999	19.375	1	-1	1	1.2341
456	7.1142	5	5	999	19.375	1	-1	1	1.6942
457	7.1142	5	5	0	1	1	-1	0	1.6326
458	7.1142	5	5	999	13.25	1	-1	1	1.4835
459	7.1142	5	5	0	25.5	2	-1	1	1.3046
460	7.1142	5	5	90	19.375	1	1	1	1.5493
461	7.1142	5	5	0	7.125	1	-1	0	1.9201
462	7.1142	5	5	90	7.125	1	1	0	1.6676
463	7.1142	5	5	90	1	2	1	0	1.8215
464	7.1142	5	5	90	19.375	2	1	1	1.6668
465	7.1142	5	5	0	13.25	2	1	1	1.6051
466	7.1142	5	5	90	19.375	2	1	1	1.4262
467	7.1142	5	5	0	19.375	2	-1	1	1.3393
468	7.1142	5	5	0	19.375	1	1	1	1.5623
469	7.1142	5	5	90	13.25	2	1	1	1.5223
470	7.1142	5	5	999	1	2	-1	0	1.9384
471	7.1142	5	5	0	13.25	2	1	1	1.6377
472	7.1142	5	5	999	1	1	1	0	1.7445
473	7.1142	5	5	0	7.125	1	-1	1	1.7883
474	7.1142	5	5	999	19.375	2	1	1	1.4467
475	7.1142	5	5	90	25.5	2	-1	1	1.8957
476	7.1142	5	5	999	25.5	2	1	1	1.6275
477	7.1142	5	5	999	1	1	1	0	1.5222
478	7.1142	5	5	999	13.25	1	-1	1	1.4106
479	7.1142	5	5	90	7.125	1	-1	1	1.5555
480	7.1142	5	5	0	25.5	1	-1	1	1.4637
481	7.1142	5	5	90	13.25	2	1	0	1.6818
482	7.1142	5	5	90	13.25	1	-1	1	1.564
483	7.1142	5	5	0	25.5	2	-1	1	1.5597
484	7.1142	5	5	999	19.375	2	1	1	1.5805
485	7.1142	5	5	999	25.5	1	1	1	1.5664
486	7.1142	5	5	0	25.5	2	1	1	1.4463
487	7.1142	5	5	90	13.25	2	1	1	1.6041
488	7.1142	5	5	999	7.125	1	1	1	1.3297
489	7.1142	5	5	90	25.5	2	1	1	1.4535
490	7.1142	5	5	0	13.25	1	-1	1	1.6158
491	7.1142	5	5	999	25.5	2	-1	1	1.4939
492	7.1142	5	5	90	1	2	-1	0	1.6285
493	7.1142	5	5	0	7.125	1	1	0	2.7095
494	7.1142	5	5	999	19.375	2	-1	1	1.1871
495	7.1142	5	5	0	19.375	2	1	0	1.4349
496	7.1142	5	5	999	25.5	2	1	1	1.5454
497	7.1142	5	5	999	7.125	1	1	1	1.5464
498	7.1142	5	5	0	19.375	1	1	1	1.4188
499	7.1142	5	5	0	7.125	1	1	0	2.1036
500	7.1142	5	5	0	1	1	-1	1	1.5508
501	7.1142	5	5	0	19.375	1	-1	1	1.7865
502	7.1142	5	5	90	7.125	1	1	1	1.379
503	7.1142	5	5	0	1	1	1	1	2.1508
504	7.1142	5	5	999	7.125	1	-1	1	1.2106
505	7.1142	5	5	999	1	1	-1	0	1.7137
506	7.1142	5	5	999	7.125	2	1	1	1.5461
507	7.1142	5	5	0	13.25	1	-1	1	1.3047
508	7.1142	5	5	90	7.125	1	1	1	1.2694
509	7.1142	5	5	90	7.125	1	1	1	1.6388
510	7.1142	5	5	90	19.375	1	-1	1	1.2694
511	7.1142	5	5	0	1	1	-1	0	1.7269
512	7.1142	5	5	90	1	2	1	0	1.8666
513	7.1142	5	5	999	13.25	2	1	1	1.6139
514	7.1142	5	5	90	19.375	1	1	1	1.6196
515	7.1142	5	5	999	7.125	2	1	1	1.5298
516	7.1142	5	5	999	7.125	1	1	1	1.5025
517	7.1142	5	5	999	7.125	1	1	1	1.4069
518	7.1142	5	5	90	1	1	-1	1	1.7555
519	7.1142	5	5	0	25.5	1	-1	1	1.5434
520	7.1142	5	5	90	1	1	1	0	1.6031
521	7.1142	5	5	0	7.125	1	1	1	1.6155
522	7.1142	5	5	0	25.5	2	1	1	1.3886
523	7.1142	5	5	999	13.25	1	1	1	1.4465
524	7.1142	5	5	0	1	1	-1	1	1.3965
525	7.1142	5	5	0	25.5	2	1	1	1.3689
526	7.1142	5	5	90	1	1	-1	0	1.5491
527	7.1142	5	5	999	13.25	2	-1	1	1.4615
528	7.1142	5	5	90	25.5	1	-1	1	1.2812
529	7.1142	5	5	0	1	2	1	0	1.5179
530	7.1142	5	5	0	13.25	1	1	1	1.4846
531	7.1142	5	5	999	13.25	2	-1	1	1.5359
532	7.1142	5	5	999	7.125	2	-1	1	1.3966
533	7.1142	5	5	0	13.25	2	1	1	1.3372
534	7.1142	5	5	999	13.25	1	-1	1	1.5224
535	7.1142	5	5	0	13.25	2	-1	0	1.5014
536	7.1142	5	5	999	19.375	2	1	1	1.6454
537	7.1142	5	5	90	13.25	1	1	1	1.3593
538	7.1142	5	5	999	7.125	2	1	1	1.4251
539	7.1142	5	5	999	25.5	1	1	1	1.2459
540	7.1142	5	5	0	1	2	-1	0	1.5606
541	7.1142	5	5	999	25.5	1	-1	1	1.402
542	7.1142	5	5	90	7.125	2	1	0	1.4627
543	7.1142	5	5	90	1	1	-1	0	1.5685
544	7.1142	5	5	90	7.125	2	1	1	1.5361
545	7.1142	5	5	0	25.5	2	-1	1	1.2341
546	7.1142	5	5	999	1	2	-1	1	1.7427
547	7.1142	5	5	999	25.5	2	-1	1	1.1871
548	7.1142	5	5	0	1	2	1	0	1.8715
549	7.1142	5	5	0	25.5	2	1	1	1.409
550	7.1142	5	5	90	25.5	1	-1	1	1.3544
551	7.1142	5	5	90	25.5	2	1	1	1.5938
552	7.1142	5	5	0	13.25	2	-1	1	1.4307
553	7.1142	5	5	999	13.25	2	1	1	1.5973
554	7.1142	5	5	0	25.5	2	1	1	1.2456
555	7.1142	5	5	999	13.25	1	1	1	1.246
556	7.1142	5	5	0	13.25	1	-1	1	1.2222
557	7.1142	5	5	0	13.25	2	-1	1	1.7641
558	7.1142	5	5	90	19.375	1	1	1	1.3872
559	7.1142	5	5	90	1	2	1	0	2.0837
560	7.1142	5	5	999	1	2	-1	1	1.7271
561	7.1142	5	5	999	25.5	2	-1	1	1.532
562	7.1142	5	5	90	7.125	2	-1	0	1.8631
563	7.1142	5	5	999	13.25	2	1	1	1.6223
564	7.1142	5	5	999	7.125	2	1	0	1.5889
565	7.1142	5	5	90	25.5	1	1	1	1.3282
566	7.1142	5	5	90	19.375	1	-1	1	1.2106
567	7.1142	5	5	999	13.25	2	1	1	1.3047
568	7.1142	5	5	0	19.375	2	-1	1	1.5256
569	7.1142	5	5	90	1	1	1	1	1.513
570	7.1142	5	5	90	7.125	2	1	1	1.5596
571	7.1142	5	5	999	19.375	2	1	1	1.5563
572	7.1142	5	5	0	7.125	1	1	1	1.4044
573	7.1142	5	5	999	7.125	1	-1	1	1.3868
574	7.1142	5	5	999	1	1	1	0	1.3689
575	7.1142	5	5	90	1	2	1	1	1.6451
576	7.1142	5	5	90	7.125	2	1	1	1.5544
577	7.1142	5	5	0	13.25	1	-1	1	1.3169
578	7.1142	5	5	0	1	2	-1	0	1.9971
579	7.1142	5	5	0	1	2	1	0	1.6896
580	7.1142	5	5	90	25.5	1	1	1	1.5559
581	7.1142	5	5	999	1	1	1	0	2.0373
582	7.1142	5	5	0	13.25	2	1	1	1.6229
583	7.1142	5	5	0	7.125	2	-1	1	1.5721
584	7.1142	5	5	999	1	1	-1	1	1.5493
585	7.1142	5	5	999	13.25	2	-1	1	1.1989
586	7.1142	5	5	90	1	2	1	0	1.7104
587	7.1142	5	5	0	13.25	1	1	1	1.6695
588	7.1142	5	5	90	1	2	1	0	1.4841
589	7.1142	5	5	999	13.25	2	1	1	1.5881
590	7.1142	5	5	0	25.5	1	1	1	1.5006
591	7.1142	5	5	90	1	1	-1	1	1.591
592	7.1142	5	5	90	25.5	1	-1	1	1.5439
593	7.1142	5	5	90	13.25	2	1	0	1.3444
594	7.1142	5	5	999	25.5	2	1	1	1.2455
595	7.1142	5	5	999	13.25	1	1	1	1.5918
596	7.1142	5	5	999	7.125	2	-1	1	1.5453
597	7.1142	5	5	90	13.25	1	-1	1	1.2342
598	7.1142	5	5	90	13.25	2	-1	0	1.7544
599	7.1142	5	5	0	25.5	1	1	1	1.654
600	7.1142	5	5	90	7.125	1	1	1	1.6314
