# Supplementary material for: Temporal Integration of Motion Streaks in Migraine
Source: Vision (Basel). 2018 Jul 13;2(3):27. doi: 10.3390/vision2030027 (PMC6836222; doi:10.3390/vision2030027)
Supplement: Supplementary file 1 [file vision-02-00027-s001.zip › supplementary information/resultsmark2/resultsObs35/allResponsesObs35.txt]

1	7.1142	5	5	90	25.5	1	-1	1	1.5837
2	7.1142	5	5	0	7.125	1	1	1	0.90756
3	7.1142	5	5	999	1	1	1	0	1.8296
4	7.1142	5	5	0	25.5	2	1	1	1.0808
5	7.1142	5	5	0	25.5	1	-1	1	6.1449
6	7.1142	5	5	90	19.375	1	1	0	1.6413
7	7.1142	5	5	999	25.5	1	-1	1	1.0459
8	7.1142	5	5	0	19.375	1	1	0	1.0107
9	7.1142	5	5	0	19.375	2	1	1	0.97542
10	7.1142	5	5	0	1	1	1	1	1.4943
11	7.1142	5	5	0	19.375	2	-1	1	0.98711
12	7.1142	5	5	90	1	2	1	0	0.96358
13	7.1142	5	5	90	13.25	2	-1	0	1.0695
14	7.1142	5	5	90	13.25	1	-1	1	0.88129
15	7.1142	5	5	0	13.25	2	-1	0	1.0577
16	7.1142	5	5	90	1	2	1	0	1.1165
17	7.1142	5	5	0	25.5	2	-1	1	0.95182
18	7.1142	5	5	90	13.25	2	-1	0	1.093
19	7.1142	5	5	999	13.25	2	-1	1	0.98705
20	7.1142	5	5	90	25.5	1	1	1	0.96362
21	7.1142	5	5	0	19.375	2	1	1	1.0224
22	7.1142	5	5	0	19.375	1	-1	1	0.98713
23	7.1142	5	5	999	25.5	1	-1	1	0.89306
24	7.1142	5	5	999	13.25	2	-1	0	0.94005
25	7.1142	5	5	0	19.375	1	1	0	0.96362
26	7.1142	5	5	0	7.125	1	-1	1	0.98713
27	7.1142	5	5	999	19.375	2	1	1	1.081
28	7.1142	5	5	0	1	1	1	0	1.14
29	7.1142	5	5	999	19.375	1	-1	1	0.89308
30	7.1142	5	5	999	1	2	1	0	1.093
31	7.1142	5	5	999	25.5	2	-1	1	0.94013
32	7.1142	5	5	999	25.5	1	-1	1	0.96359
33	7.1142	5	5	90	7.125	2	-1	1	1.0107
34	7.1142	5	5	90	19.375	1	-1	1	0.85776
35	7.1142	5	5	999	7.125	1	-1	1	1.0459
36	7.1142	5	5	999	19.375	1	-1	1	0.84601
37	7.1142	5	5	0	7.125	1	-1	1	0.74005
38	7.1142	5	5	999	19.375	2	1	1	0.92835
39	7.1142	5	5	90	13.25	1	-1	1	0.90481
40	7.1142	5	5	999	13.25	2	1	0	0.98714
41	7.1142	5	5	0	7.125	1	-1	1	1.0459
42	7.1142	5	5	90	7.125	1	-1	1	1.046
43	7.1142	5	5	0	7.125	1	1	0	1.2337
44	7.1142	5	5	999	19.375	1	-1	1	0.94009
45	7.1142	5	5	999	1	2	1	0	1.1165
46	7.1142	5	5	999	7.125	2	1	1	1.2105
47	7.1142	5	5	999	25.5	2	-1	1	0.92836
48	7.1142	5	5	999	25.5	2	-1	1	0.89295
49	7.1142	5	5	999	25.5	1	1	1	0.92829
50	7.1142	5	5	999	13.25	2	-1	1	0.95184
51	7.1142	5	5	999	13.25	2	1	0	1.3975
52	7.1142	5	5	999	1	1	1	0	0.98718
53	7.1142	5	5	0	13.25	1	-1	1	1.0107
54	7.1142	5	5	0	25.5	2	-1	1	0.97535
55	7.1142	5	5	999	7.125	2	1	0	1.2576
56	7.1142	5	5	90	19.375	2	-1	1	2.9796
57	7.1142	5	5	0	13.25	2	-1	1	0.96358
58	7.1142	5	5	999	7.125	1	1	1	1.3164
59	7.1142	5	5	90	1	1	-1	0	0.99888
60	7.1142	5	5	90	13.25	1	-1	1	1.2459
61	7.1142	5	5	0	25.5	2	-1	1	1.3416
62	7.1142	5	5	999	25.5	2	1	1	0.92833
63	7.1142	5	5	999	13.25	2	-1	1	0.91653
64	7.1142	5	5	999	7.125	1	-1	1	1.1989
65	7.1142	5	5	999	7.125	1	-1	1	1.0694
66	7.1142	5	5	999	13.25	1	1	1	0.98714
67	7.1142	5	5	90	19.375	2	1	0	1.2459
68	7.1142	5	5	0	19.375	1	1	1	0.92872
69	7.1142	5	5	90	1	1	1	0	1.0342
70	7.1142	5	5	999	1	2	-1	0	1.0694
71	7.1142	5	5	999	1	1	1	0	1.1165
72	7.1142	5	5	90	25.5	2	-1	1	1.0106
73	7.1142	5	5	0	1	1	-1	0	1.0341
74	7.1142	5	5	999	13.25	1	1	1	0.9166
75	7.1142	5	5	0	1	2	1	0	1.3787
76	7.1142	5	5	999	1	2	-1	0	1.0341
77	7.1142	5	5	90	1	2	1	0	0.83426
78	7.1142	5	5	90	1	2	1	0	1.0106
79	7.1142	5	5	0	1	2	1	0	0.96365
80	7.1142	5	5	999	19.375	2	-1	0	0.98716
81	7.1142	5	5	0	7.125	2	-1	1	0.96363
82	7.1142	5	5	0	19.375	1	1	1	1.2577
83	7.1142	5	5	90	19.375	2	1	0	1.3313
84	7.1142	5	5	90	1	2	-1	1	1.1052
85	7.1142	5	5	90	7.125	1	-1	1	1.2224
86	7.1142	5	5	0	1	1	1	0	1.2811
87	7.1142	5	5	999	7.125	2	-1	0	1.0228
88	7.1142	5	5	0	1	1	-1	0	1.2812
89	7.1142	5	5	0	1	2	1	0	1.1752
90	7.1142	5	5	0	1	2	-1	1	0.99931
91	7.1142	5	5	90	7.125	1	1	1	0.89307
92	7.1142	5	5	999	7.125	2	1	0	1.2812
93	7.1142	5	5	0	1	1	-1	1	1.0695
94	7.1142	5	5	0	25.5	2	1	0	0.95179
95	7.1142	5	5	90	19.375	1	-1	1	0.98717
96	7.1142	5	5	90	7.125	1	1	0	1.1636
97	7.1142	5	5	999	1	1	-1	0	0.95191
98	7.1142	5	5	0	25.5	1	-1	0	1.1047
99	7.1142	5	5	0	19.375	2	-1	0	0.71658
100	7.1142	5	5	0	25.5	2	-1	1	0.89302
101	7.1142	5	5	0	1	1	-1	0	1.093
102	7.1142	5	5	0	25.5	1	1	1	0.96356
103	7.1142	5	5	90	1	2	-1	0	0.97539
104	7.1142	5	5	90	13.25	2	-1	0	0.95186
105	7.1142	5	5	999	7.125	2	1	0	0.91655
106	7.1142	5	5	90	13.25	1	1	0	0.88127
107	7.1142	5	5	0	13.25	1	1	1	1.093
108	7.1142	5	5	90	7.125	2	-1	0	1.0813
109	7.1142	5	5	90	1	1	-1	0	1.1166
110	7.1142	5	5	0	7.125	1	1	0	1.1871
111	7.1142	5	5	999	1	2	1	0	1.1165
112	7.1142	5	5	999	13.25	2	-1	1	1.2224
113	7.1142	5	5	90	1	2	-1	1	1.4046
114	7.1142	5	5	0	19.375	2	-1	1	1.0107
115	7.1142	5	5	90	25.5	2	1	0	0.9283
116	7.1142	5	5	999	13.25	1	1	0	0.99886
117	7.1142	5	5	90	25.5	1	1	1	0.90478
118	7.1142	5	5	999	13.25	2	1	0	1.8074
119	7.1142	5	5	999	1	1	-1	0	1.4771
120	7.1142	5	5	999	25.5	2	1	1	0.68128
121	7.1142	5	5	90	7.125	2	1	0	0.98715
122	7.1142	5	5	999	13.25	1	1	1	1.1518
123	7.1142	5	5	999	19.375	1	1	1	1.0111
124	7.1142	5	5	90	7.125	1	-1	0	2.741
125	7.1142	5	5	999	13.25	1	1	1	3.6541
126	7.1142	5	5	999	25.5	1	-1	1	0.91661
127	7.1142	5	5	0	7.125	2	1	0	1.0106
128	7.1142	5	5	90	19.375	1	1	0	0.85775
129	7.1142	5	5	999	1	2	-1	0	0.92839
130	7.1142	5	5	90	13.25	1	1	1	0.83414
131	7.1142	5	5	90	25.5	1	-1	0	0.77544
132	7.1142	5	5	999	19.375	2	-1	1	0.99886
133	7.1142	5	5	999	25.5	2	-1	1	0.86948
134	7.1142	5	5	999	19.375	2	-1	1	0.88128
135	7.1142	5	5	90	13.25	2	-1	1	0.98714
136	7.1142	5	5	90	25.5	1	1	1	1.1165
137	7.1142	5	5	999	7.125	2	-1	1	1.0346
138	7.1142	5	5	0	25.5	1	1	0	1.293
139	7.1142	5	5	0	1	2	1	0	1.1636
140	7.1142	5	5	0	7.125	2	1	1	0.91654
141	7.1142	5	5	90	1	2	1	0	1.2577
142	7.1142	5	5	90	25.5	1	1	1	0.94004
143	7.1142	5	5	0	19.375	2	-1	0	1.4664
144	7.1142	5	5	0	1	1	-1	0	0.8578
145	7.1142	5	5	0	25.5	2	-1	1	1.0107
146	7.1142	5	5	0	25.5	1	-1	1	1.0225
147	7.1142	5	5	0	13.25	1	-1	1	1.0341
148	7.1142	5	5	0	7.125	1	-1	1	1.1753
149	7.1142	5	5	999	25.5	2	1	0	0.94006
150	7.1142	5	5	999	13.25	1	-1	1	1.0107
151	7.1142	5	5	90	19.375	1	-1	1	0.91657
152	7.1142	5	5	0	7.125	2	-1	0	0.84596
153	7.1142	5	5	0	25.5	1	1	1	1.0577
154	7.1142	5	5	999	19.375	2	1	1	0.9871
155	7.1142	5	5	999	25.5	2	1	1	0.92834
156	7.1142	5	5	90	7.125	1	1	0	1.0225
157	7.1142	5	5	0	7.125	1	-1	0	1.0812
158	7.1142	5	5	999	19.375	1	-1	1	0.91662
159	7.1142	5	5	999	13.25	2	1	1	0.92835
160	7.1142	5	5	0	1	2	-1	0	1.0459
161	7.1142	5	5	999	13.25	1	-1	1	0.97533
162	7.1142	5	5	90	1	2	1	0	0.89303
163	7.1142	5	5	90	13.25	1	1	1	0.9048
164	7.1142	5	5	0	13.25	1	-1	0	1.0342
165	7.1142	5	5	999	25.5	1	-1	1	0.9048
166	7.1142	5	5	999	7.125	1	-1	1	0.91658
167	7.1142	5	5	0	25.5	1	-1	1	0.88128
168	7.1142	5	5	90	19.375	2	1	0	0.9753
169	7.1142	5	5	90	25.5	1	1	1	0.9636
170	7.1142	5	5	90	25.5	1	1	1	0.82245
171	7.1142	5	5	0	7.125	1	1	1	1.0107
172	7.1142	5	5	0	13.25	1	1	1	0.86944
173	7.1142	5	5	0	1	1	1	0	1.2459
174	7.1142	5	5	999	13.25	1	1	1	0.98719
175	7.1142	5	5	90	13.25	1	-1	1	0.92833
176	7.1142	5	5	90	7.125	1	1	1	0.88125
177	7.1142	5	5	90	13.25	2	1	1	0.89307
178	7.1142	5	5	90	1	2	1	0	1.1282
179	7.1142	5	5	90	25.5	2	-1	1	0.96361
180	7.1142	5	5	90	13.25	1	1	1	1.1518
181	7.1142	5	5	999	19.375	1	1	1	0.99891
182	7.1142	5	5	90	7.125	1	-1	0	1.2341
183	7.1142	5	5	90	19.375	1	-1	0	1.5153
184	7.1142	5	5	0	13.25	1	1	1	0.89351
185	7.1142	5	5	0	1	2	-1	0	0.9519
186	7.1142	5	5	999	19.375	2	1	1	0.94
187	7.1142	5	5	0	13.25	2	1	1	0.9166
188	7.1142	5	5	0	7.125	2	1	1	0.78717
189	7.1142	5	5	999	25.5	1	-1	1	0.89311
190	7.1142	5	5	90	19.375	1	1	1	0.94005
191	7.1142	5	5	999	7.125	2	1	0	1.1165
192	7.1142	5	5	0	7.125	1	1	0	1.0459
193	7.1142	5	5	0	7.125	2	-1	0	0.92834
194	7.1142	5	5	999	19.375	1	1	1	0.98716
195	7.1142	5	5	999	7.125	2	-1	0	1.0106
196	7.1142	5	5	999	1	2	1	0	1.3048
197	7.1142	5	5	90	19.375	2	1	0	1.0224
198	7.1142	5	5	90	13.25	1	1	0	1.2223
199	7.1142	5	5	90	13.25	2	-1	1	1.1165
200	7.1142	5	5	0	19.375	2	-1	1	1.1047
201	7.1142	5	5	999	19.375	2	-1	1	0.89347
202	7.1142	5	5	90	25.5	2	-1	1	1.0342
203	7.1142	5	5	0	19.375	2	-1	1	1.1752
204	7.1142	5	5	999	25.5	2	1	0	1.8352
205	7.1142	5	5	999	7.125	1	-1	0	1.0812
206	7.1142	5	5	999	7.125	1	1	0	1.0341
207	7.1142	5	5	999	25.5	2	-1	1	1.046
208	7.1142	5	5	999	1	1	1	1	1.2577
209	7.1142	5	5	0	25.5	1	1	0	1.1641
210	7.1142	5	5	0	19.375	2	-1	1	1.1051
211	7.1142	5	5	999	25.5	2	1	0	1.1518
212	7.1142	5	5	0	1	2	1	0	0.89308
213	7.1142	5	5	999	13.25	1	1	0	0.99927
214	7.1142	5	5	90	25.5	2	1	0	1.0695
215	7.1142	5	5	90	1	2	1	0	1.3895
216	7.1142	5	5	999	25.5	1	1	1	0.88168
217	7.1142	5	5	90	1	2	-1	0	0.89312
218	7.1142	5	5	999	13.25	2	-1	0	0.89296
219	7.1142	5	5	0	19.375	1	-1	1	1.2808
220	7.1142	5	5	0	25.5	1	-1	1	0.88121
221	7.1142	5	5	999	1	2	-1	0	3.3893
222	7.1142	5	5	999	7.125	2	1	0	0.79893
223	7.1142	5	5	999	13.25	1	-1	1	0.85773
224	7.1142	5	5	90	7.125	1	1	0	0.83424
225	7.1142	5	5	90	7.125	1	-1	0	0.82248
226	7.1142	5	5	0	19.375	2	1	0	0.64606
227	7.1142	5	5	0	13.25	1	1	0	0.71658
228	7.1142	5	5	90	1	2	-1	1	0.72838
229	7.1142	5	5	999	7.125	2	1	0	0.91655
230	7.1142	5	5	90	7.125	2	1	0	0.68127
231	7.1142	5	5	0	13.25	2	-1	1	1.0694
232	7.1142	5	5	0	25.5	1	1	0	1.7084
233	7.1142	5	5	0	13.25	2	1	0	0.79899
234	7.1142	5	5	999	19.375	1	1	0	0.77543
235	7.1142	5	5	999	1	1	1	1	0.79897
236	7.1142	5	5	999	19.375	1	1	1	0.81065
237	7.1142	5	5	999	1	1	-1	0	0.90482
238	7.1142	5	5	90	7.125	2	-1	1	1.0812
239	7.1142	5	5	999	19.375	2	1	1	1.0577
240	7.1142	5	5	999	19.375	2	1	1	0.88127
241	7.1142	5	5	999	19.375	1	1	1	1.0695
242	7.1142	5	5	999	25.5	2	1	1	1.1048
243	7.1142	5	5	90	25.5	2	-1	1	0.96361
244	7.1142	5	5	999	19.375	2	-1	1	0.88127
245	7.1142	5	5	0	25.5	2	-1	1	0.83424
246	7.1142	5	5	999	7.125	1	-1	0	1.046
247	7.1142	5	5	0	13.25	1	-1	0	1.0812
248	7.1142	5	5	0	7.125	2	-1	0	0.92832
249	7.1142	5	5	999	13.25	1	1	1	0.92836
250	7.1142	5	5	999	7.125	2	-1	0	0.9754
251	7.1142	5	5	999	13.25	2	1	1	1.2224
252	7.1142	5	5	0	1	2	-1	0	1.011
253	7.1142	5	5	0	13.25	1	1	0	0.89297
254	7.1142	5	5	0	7.125	2	-1	1	0.78722
255	7.1142	5	5	90	13.25	2	-1	0	0.7637
256	7.1142	5	5	90	7.125	1	1	0	0.89302
257	7.1142	5	5	90	19.375	1	1	1	0.8696
258	7.1142	5	5	0	13.25	2	1	0	1.2456
259	7.1142	5	5	0	1	2	-1	1	0.85813
260	7.1142	5	5	90	1	1	-1	0	1.0459
261	7.1142	5	5	0	19.375	1	1	1	1.1754
262	7.1142	5	5	0	25.5	1	1	1	0.846
263	7.1142	5	5	999	7.125	2	-1	0	0.90477
264	7.1142	5	5	999	19.375	1	1	1	0.81074
265	7.1142	5	5	999	25.5	1	1	1	0.85779
266	7.1142	5	5	999	25.5	1	1	1	0.78717
267	7.1142	5	5	0	13.25	1	1	1	0.76367
268	7.1142	5	5	0	25.5	2	1	0	0.8459
269	7.1142	5	5	90	13.25	2	-1	1	0.97533
270	7.1142	5	5	0	1	2	1	0	1.2929
271	7.1142	5	5	90	19.375	1	1	1	0.92843
272	7.1142	5	5	90	1	1	-1	0	0.9754
273	7.1142	5	5	90	1	2	-1	1	1.0459
274	7.1142	5	5	999	7.125	1	-1	0	1.0459
275	7.1142	5	5	999	25.5	1	1	1	0.83431
276	7.1142	5	5	90	25.5	2	1	0	0.86952
277	7.1142	5	5	90	25.5	1	1	0	0.75188
278	7.1142	5	5	0	13.25	1	1	1	0.70483
279	7.1142	5	5	90	7.125	1	-1	0	0.81071
280	7.1142	5	5	90	7.125	2	-1	0	1.0812
281	7.1142	5	5	999	7.125	2	-1	0	0.98709
282	7.1142	5	5	0	13.25	2	1	0	1.0107
283	7.1142	5	5	90	13.25	1	-1	0	0.96363
284	7.1142	5	5	999	19.375	1	1	1	0.94005
285	7.1142	5	5	999	7.125	2	-1	0	0.9048
286	7.1142	5	5	90	13.25	2	1	0	0.78742
287	7.1142	5	5	0	19.375	1	-1	1	0.64605
288	7.1142	5	5	999	25.5	2	1	0	0.96348
289	7.1142	5	5	999	19.375	1	1	1	0.86956
290	7.1142	5	5	999	7.125	2	-1	0	1.0577
291	7.1142	5	5	999	1	2	1	0	0.82248
292	7.1142	5	5	0	25.5	1	1	1	0.86955
293	7.1142	5	5	999	1	1	-1	0	1.1871
294	7.1142	5	5	90	7.125	2	1	0	1.0107
295	7.1142	5	5	999	1	1	-1	0	1.3047
296	7.1142	5	5	999	25.5	1	-1	1	0.94004
297	7.1142	5	5	0	25.5	1	-1	1	0.72839
298	7.1142	5	5	0	13.25	2	-1	0	0.89302
299	7.1142	5	5	999	13.25	1	-1	0	2.4387
300	7.1142	5	5	90	7.125	1	-1	1	1.1635
301	7.1142	5	5	999	1	1	1	0	0.90477
302	7.1142	5	5	0	13.25	1	-1	0	0.84594
303	7.1142	5	5	0	7.125	1	-1	0	1.1517
304	7.1142	5	5	0	7.125	1	-1	1	0.89307
305	7.1142	5	5	90	25.5	2	-1	0	1.1519
306	7.1142	5	5	999	1	2	1	0	1.2694
307	7.1142	5	5	0	19.375	1	-1	0	0.97525
308	7.1142	5	5	0	13.25	2	-1	1	0.94012
309	7.1142	5	5	0	19.375	2	-1	1	0.9636
310	7.1142	5	5	90	13.25	1	1	1	0.97543
311	7.1142	5	5	0	25.5	2	-1	1	0.94008
312	7.1142	5	5	0	1	1	1	0	1.1988
313	7.1142	5	5	999	13.25	1	-1	0	1.0695
314	7.1142	5	5	90	7.125	2	-1	0	0.99889
315	7.1142	5	5	0	7.125	2	1	0	1.0107
316	7.1142	5	5	90	19.375	2	-1	0	1.0106
317	7.1142	5	5	999	1	2	1	0	1.0459
318	7.1142	5	5	90	19.375	1	1	0	1.0812
319	7.1142	5	5	999	19.375	2	-1	1	0.95182
320	7.1142	5	5	0	13.25	2	-1	1	1.0577
321	7.1142	5	5	999	13.25	2	-1	1	1.0694
322	7.1142	5	5	0	25.5	2	1	0	0.78716
323	7.1142	5	5	90	7.125	2	-1	1	2.1777
324	7.1142	5	5	90	19.375	2	-1	0	0.94007
325	7.1142	5	5	90	19.375	2	1	1	1.3337
326	7.1142	5	5	90	25.5	2	-1	0	0.92833
327	7.1142	5	5	90	25.5	2	-1	0	2.132
328	7.1142	5	5	90	19.375	2	-1	0	0.71661
329	7.1142	5	5	90	1	2	-1	0	1.093
330	7.1142	5	5	0	1	2	-1	0	0.96361
331	7.1142	5	5	0	25.5	1	-1	1	0.66952
332	7.1142	5	5	0	1	2	-1	0	0.846
333	7.1142	5	5	999	1	2	1	0	1.1165
334	7.1142	5	5	0	19.375	2	1	0	0.89304
335	7.1142	5	5	0	7.125	2	1	0	1.1635
336	7.1142	5	5	999	1	1	1	0	0.84582
337	7.1142	5	5	0	7.125	1	1	1	1.1048
338	7.1142	5	5	0	7.125	1	1	0	0.81073
339	7.1142	5	5	90	19.375	1	1	1	0.95186
340	7.1142	5	5	90	7.125	2	-1	0	0.90482
341	7.1142	5	5	90	19.375	2	-1	0	1.2577
342	7.1142	5	5	0	1	2	-1	1	1.1988
343	7.1142	5	5	999	1	2	-1	0	1.2577
344	7.1142	5	5	0	25.5	1	-1	1	0.95182
345	7.1142	5	5	0	19.375	1	1	1	0.85766
346	7.1142	5	5	0	1	2	-1	0	1.2694
347	7.1142	5	5	999	13.25	1	1	1	0.91693
348	7.1142	5	5	999	7.125	1	-1	0	0.98715
349	7.1142	5	5	90	1	2	1	0	0.96356
350	7.1142	5	5	90	13.25	2	1	0	0.6813
351	7.1142	5	5	999	7.125	1	-1	0	1.1636
352	7.1142	5	5	999	25.5	1	1	1	0.9166
353	7.1142	5	5	0	13.25	2	-1	1	1.0459
354	7.1142	5	5	999	25.5	1	1	1	1.0224
355	7.1142	5	5	999	25.5	1	-1	1	1.1989
356	7.1142	5	5	0	25.5	1	-1	1	0.97535
357	7.1142	5	5	999	7.125	1	1	1	0.88121
358	7.1142	5	5	999	13.25	2	-1	0	0.99888
359	7.1142	5	5	90	1	1	-1	0	1.2459
360	7.1142	5	5	90	25.5	2	-1	0	1.293
361	7.1142	5	5	0	1	2	1	0	0.86951
362	7.1142	5	5	999	7.125	2	1	0	0.8695
363	7.1142	5	5	999	19.375	1	1	1	0.90482
364	7.1142	5	5	999	25.5	1	-1	1	0.91657
365	7.1142	5	5	0	19.375	1	1	1	0.7048
366	7.1142	5	5	90	25.5	2	1	0	0.98713
367	7.1142	5	5	90	13.25	1	-1	1	0.86949
368	7.1142	5	5	90	25.5	1	1	1	0.77572
369	7.1142	5	5	999	19.375	1	-1	1	0.90476
370	7.1142	5	5	90	7.125	1	1	0	0.92833
371	7.1142	5	5	90	1	1	1	0	1.0342
372	7.1142	5	5	999	1	1	-1	1	1.4582
373	7.1142	5	5	90	13.25	1	-1	1	0.89295
374	7.1142	5	5	90	7.125	1	-1	1	1.1988
375	7.1142	5	5	999	13.25	1	-1	1	0.92836
376	7.1142	5	5	90	1	1	-1	0	1.293
377	7.1142	5	5	90	19.375	2	1	1	0.95189
378	7.1142	5	5	999	19.375	2	1	1	0.94008
379	7.1142	5	5	0	19.375	2	1	0	1.1988
380	7.1142	5	5	0	7.125	2	-1	1	0.97574
381	7.1142	5	5	999	1	2	1	0	1.2812
382	7.1142	5	5	999	7.125	1	1	0	1.0812
383	7.1142	5	5	999	19.375	1	-1	1	0.7754
384	7.1142	5	5	90	1	1	-1	1	0.69312
385	7.1142	5	5	999	13.25	1	-1	0	0.8459
386	7.1142	5	5	999	7.125	2	1	0	0.86945
387	7.1142	5	5	999	13.25	2	1	1	0.8931
388	7.1142	5	5	999	13.25	2	-1	1	1.14
389	7.1142	5	5	999	25.5	1	1	1	0.91654
390	7.1142	5	5	90	13.25	2	-1	0	0.86948
391	7.1142	5	5	90	7.125	1	1	1	1.0459
392	7.1142	5	5	90	13.25	2	-1	1	0.99885
393	7.1142	5	5	999	25.5	2	-1	0	0.86947
394	7.1142	5	5	90	13.25	1	1	0	0.83423
395	7.1142	5	5	90	13.25	2	-1	0	0.88127
396	7.1142	5	5	90	1	1	1	0	1.1635
397	7.1142	5	5	90	19.375	1	-1	0	0.84595
398	7.1142	5	5	90	25.5	2	-1	0	0.85775
399	7.1142	5	5	90	1	2	-1	0	0.78717
400	7.1142	5	5	0	7.125	2	1	0	0.9165
401	7.1142	5	5	999	7.125	1	1	1	1.0577
402	7.1142	5	5	0	1	1	-1	0	1.0577
403	7.1142	5	5	0	1	2	1	0	2.4106
404	7.1142	5	5	90	19.375	1	1	1	1.1165
405	7.1142	5	5	999	7.125	1	-1	0	1.8118
406	7.1142	5	5	90	25.5	1	-1	0	1.0695
407	7.1142	5	5	999	19.375	2	1	0	1.1162
408	7.1142	5	5	0	1	1	1	0	0.84637
409	7.1142	5	5	0	1	2	-1	0	1.1401
410	7.1142	5	5	90	13.25	1	-1	1	0.92836
411	7.1142	5	5	90	19.375	2	1	1	1.1282
412	7.1142	5	5	999	19.375	1	-1	0	1.1518
413	7.1142	5	5	999	25.5	1	-1	1	1.0106
414	7.1142	5	5	999	19.375	1	1	1	1.807
415	7.1142	5	5	0	19.375	2	1	0	1.728
416	7.1142	5	5	90	25.5	1	-1	1	1.0106
417	7.1142	5	5	90	7.125	2	1	0	1.3563
418	7.1142	5	5	999	13.25	2	-1	0	1.117
419	7.1142	5	5	90	7.125	1	1	1	0.91659
420	7.1142	5	5	0	13.25	1	1	0	1.3283
421	7.1142	5	5	0	19.375	1	-1	0	0.76365
422	7.1142	5	5	0	13.25	1	1	0	0.81062
423	7.1142	5	5	90	1	2	-1	0	5.4831
424	7.1142	5	5	999	1	2	-1	0	1.2812
425	7.1142	5	5	90	1	1	-1	0	11.73
426	7.1142	5	5	999	25.5	2	1	0	0.846
427	7.1142	5	5	0	25.5	2	1	1	1.1217
428	7.1142	5	5	999	7.125	1	-1	0	0.79897
429	7.1142	5	5	90	7.125	2	1	0	1.0106
430	7.1142	5	5	90	25.5	2	-1	0	0.88119
431	7.1142	5	5	90	1	1	1	0	1.1636
432	7.1142	5	5	0	1	1	-1	0	0.98757
433	7.1142	5	5	0	13.25	1	-1	0	6.5257
434	7.1142	5	5	999	1	2	-1	0	3.9476
435	7.1142	5	5	90	1	1	1	0	0.94009
436	7.1142	5	5	999	1	2	1	0	0.89295
437	7.1142	5	5	90	13.25	2	-1	1	1.0813
438	7.1142	5	5	0	1	2	1	0	1.0342
439	7.1142	5	5	0	19.375	2	1	0	1.0106
440	7.1142	5	5	0	19.375	1	-1	0	0.84606
441	7.1142	5	5	90	13.25	1	-1	0	0.78717
442	7.1142	5	5	90	19.375	2	-1	0	0.97535
443	7.1142	5	5	0	25.5	1	1	1	1.0342
444	7.1142	5	5	90	13.25	2	-1	1	0.84596
445	7.1142	5	5	0	25.5	1	-1	1	1.0106
446	7.1142	5	5	90	25.5	2	1	0	1.0341
447	7.1142	5	5	0	19.375	1	1	0	0.94013
448	7.1142	5	5	90	25.5	1	-1	1	1.3164
449	7.1142	5	5	90	25.5	2	1	1	1.2576
450	7.1142	5	5	0	19.375	1	-1	0	1.1637
451	7.1142	5	5	0	25.5	1	1	1	1.2693
452	7.1142	5	5	0	7.125	1	1	0	1.1517
453	7.1142	5	5	90	1	1	1	0	0.78761
454	7.1142	5	5	999	7.125	2	1	0	1.1283
455	7.1142	5	5	90	1	2	-1	1	0.94008
456	7.1142	5	5	999	19.375	2	-1	0	0.79892
457	7.1142	5	5	999	25.5	2	1	0	0.90478
458	7.1142	5	5	90	13.25	1	1	0	1.0224
459	7.1142	5	5	0	13.25	2	1	0	0.95186
460	7.1142	5	5	90	7.125	2	1	1	1.3695
461	7.1142	5	5	90	7.125	2	1	0	0.84599
462	7.1142	5	5	90	25.5	2	-1	0	0.95185
463	7.1142	5	5	0	19.375	1	-1	0	0.83423
464	7.1142	5	5	999	1	1	-1	0	0.79893
465	7.1142	5	5	0	13.25	2	1	0	0.84601
466	7.1142	5	5	999	13.25	2	-1	1	0.78715
467	7.1142	5	5	0	7.125	2	-1	0	1.1282
468	7.1142	5	5	90	25.5	2	-1	1	1.1047
469	7.1142	5	5	90	1	1	-1	0	1.8708
470	7.1142	5	5	999	13.25	1	-1	0	0.92834
471	7.1142	5	5	999	13.25	1	1	0	0.89296
472	7.1142	5	5	0	1	1	-1	0	0.9401
473	7.1142	5	5	0	1	2	-1	1	0.88127
474	7.1142	5	5	0	13.25	2	-1	1	0.89306
475	7.1142	5	5	0	13.25	1	1	0	0.8342
476	7.1142	5	5	90	25.5	1	1	0	0.72843
477	7.1142	5	5	90	1	1	1	1	0.78716
478	7.1142	5	5	90	25.5	1	1	0	0.76369
479	7.1142	5	5	999	19.375	2	-1	1	0.9048
480	7.1142	5	5	90	13.25	2	1	0	1.382
481	7.1142	5	5	999	7.125	1	1	0	1.5433
482	7.1142	5	5	0	19.375	1	-1	0	1.9428
483	7.1142	5	5	0	25.5	2	-1	1	0.94008
484	7.1142	5	5	999	19.375	1	-1	0	1.3194
485	7.1142	5	5	999	25.5	2	1	0	0.91648
486	7.1142	5	5	999	1	2	-1	0	0.96359
487	7.1142	5	5	999	13.25	2	1	0	1.0694
488	7.1142	5	5	0	19.375	2	-1	1	1.0223
489	7.1142	5	5	999	19.375	2	1	1	1.1636
490	7.1142	5	5	0	25.5	2	-1	1	0.9754
491	7.1142	5	5	90	25.5	1	-1	0	0.96357
492	7.1142	5	5	90	19.375	1	1	1	1.0695
493	7.1142	5	5	90	7.125	2	1	0	0.95187
494	7.1142	5	5	90	25.5	1	1	0	0.99897
495	7.1142	5	5	0	13.25	1	-1	0	1.2107
496	7.1142	5	5	90	13.25	2	-1	0	0.96401
497	7.1142	5	5	0	13.25	1	-1	0	0.94005
498	7.1142	5	5	0	7.125	2	1	0	0.90473
499	7.1142	5	5	90	7.125	2	1	0	1.0577
500	7.1142	5	5	0	19.375	2	1	0	1.1519
501	7.1142	5	5	999	1	2	-1	0	1.3241
502	7.1142	5	5	999	25.5	2	-1	1	0.95189
503	7.1142	5	5	0	19.375	2	-1	1	0.96358
504	7.1142	5	5	0	7.125	1	1	0	1.4728
505	7.1142	5	5	0	13.25	2	1	0	0.86956
506	7.1142	5	5	0	1	1	1	0	0.94018
507	7.1142	5	5	0	19.375	1	-1	0	0.90484
508	7.1142	5	5	90	19.375	2	-1	0	0.71659
509	7.1142	5	5	90	7.125	2	-1	0	0.77546
510	7.1142	5	5	0	13.25	2	1	1	0.97534
511	7.1142	5	5	90	7.125	2	1	0	1.1282
512	7.1142	5	5	90	1	2	-1	0	0.8695
513	7.1142	5	5	0	7.125	2	-1	1	0.78717
514	7.1142	5	5	90	19.375	1	1	1	0.68134
515	7.1142	5	5	0	7.125	1	-1	0	0.77541
516	7.1142	5	5	999	19.375	2	1	0	0.71665
517	7.1142	5	5	999	1	1	-1	0	0.88132
518	7.1142	5	5	90	25.5	1	1	0	1.4323
519	7.1142	5	5	90	1	1	1	0	1.0464
520	7.1142	5	5	90	19.375	2	-1	0	1.2106
521	7.1142	5	5	90	19.375	1	1	1	0.90524
522	7.1142	5	5	90	13.25	1	1	1	1.1989
523	7.1142	5	5	90	7.125	2	-1	0	6.7556
524	7.1142	5	5	0	1	1	1	1	1.8609
525	7.1142	5	5	999	1	2	-1	0	1.0342
526	7.1142	5	5	90	13.25	2	1	0	1.1166
527	7.1142	5	5	90	1	1	1	0	0.76363
528	7.1142	5	5	0	7.125	1	-1	0	0.74007
529	7.1142	5	5	90	19.375	1	-1	1	0.92826
530	7.1142	5	5	0	13.25	2	1	0	0.81064
531	7.1142	5	5	999	7.125	2	-1	1	0.71659
532	7.1142	5	5	0	25.5	1	-1	1	0.76363
533	7.1142	5	5	0	25.5	2	-1	1	0.96356
534	7.1142	5	5	0	13.25	2	1	0	0.85773
535	7.1142	5	5	0	13.25	1	1	1	1.1165
536	7.1142	5	5	90	13.25	1	-1	1	1.0813
537	7.1142	5	5	999	25.5	2	1	0	0.98709
538	7.1142	5	5	0	25.5	2	-1	0	1.3048
539	7.1142	5	5	0	25.5	2	1	0	1.1753
540	7.1142	5	5	0	7.125	2	-1	0	0.91639
541	7.1142	5	5	999	1	1	1	1	1.3692
542	7.1142	5	5	999	7.125	1	1	0	1.1165
543	7.1142	5	5	90	7.125	1	-1	0	0.99894
544	7.1142	5	5	0	13.25	2	1	0	0.98709
545	7.1142	5	5	90	7.125	1	1	1	0.98714
546	7.1142	5	5	90	25.5	2	-1	0	1.1518
547	7.1142	5	5	0	25.5	2	-1	1	0.97524
548	7.1142	5	5	999	19.375	2	1	0	1.3625
549	7.1142	5	5	999	19.375	2	1	0	0.86948
550	7.1142	5	5	999	13.25	1	1	1	1.1283
551	7.1142	5	5	999	25.5	1	1	1	1.0225
552	7.1142	5	5	90	13.25	1	-1	0	0.98713
553	7.1142	5	5	0	13.25	2	-1	0	1.2577
554	7.1142	5	5	0	13.25	1	-1	0	0.94002
555	7.1142	5	5	0	1	1	1	0	0.91659
556	7.1142	5	5	0	7.125	2	1	0	1.0695
557	7.1142	5	5	999	13.25	2	1	0	0.92831
558	7.1142	5	5	90	19.375	2	-1	1	0.95189
559	7.1142	5	5	999	1	1	-1	0	0.96362
560	7.1142	5	5	90	25.5	1	-1	1	1.7989
561	7.1142	5	5	999	7.125	2	1	0	1.3966
562	7.1142	5	5	0	7.125	1	-1	1	0.52839
563	7.1142	5	5	0	7.125	2	1	0	0.70489
564	7.1142	5	5	999	25.5	2	1	1	1.0695
565	7.1142	5	5	90	19.375	1	-1	1	1.0341
566	7.1142	5	5	0	19.375	2	-1	1	1.2812
567	7.1142	5	5	0	1	1	-1	0	2.0266
568	7.1142	5	5	0	7.125	2	-1	0	0.88126
569	7.1142	5	5	0	25.5	2	1	1	0.94015
570	7.1142	5	5	90	25.5	1	-1	0	0.76366
571	7.1142	5	5	999	13.25	2	-1	0	0.86947
572	7.1142	5	5	90	7.125	1	-1	0	0.9754
573	7.1142	5	5	90	13.25	2	-1	1	1.1635
574	7.1142	5	5	0	1	1	1	1	0.92835
575	7.1142	5	5	90	13.25	2	-1	0	0.90476
576	7.1142	5	5	0	7.125	1	-1	0	1.1047
577	7.1142	5	5	999	25.5	1	-1	0	0.97538
578	7.1142	5	5	0	7.125	2	1	0	0.59889
579	7.1142	5	5	90	25.5	2	1	0	0.61075
580	7.1142	5	5	999	19.375	1	1	0	0.61072
581	7.1142	5	5	999	1	1	1	1	0.58719
582	7.1142	5	5	0	1	1	1	1	1.046
583	7.1142	5	5	90	7.125	2	1	0	0.86959
584	7.1142	5	5	90	19.375	1	-1	0	1.1282
585	7.1142	5	5	90	19.375	2	-1	1	1.1401
586	7.1142	5	5	90	1	1	1	1	0.917
587	7.1142	5	5	90	19.375	2	1	0	1.0577
588	7.1142	5	5	999	7.125	1	-1	0	1.2577
589	7.1142	5	5	0	19.375	1	-1	0	1.1166
590	7.1142	5	5	90	1	1	-1	0	0.94008
591	7.1142	5	5	0	19.375	1	1	1	1.1871
592	7.1142	5	5	0	25.5	2	-1	0	0.78715
593	7.1142	5	5	90	19.375	1	-1	0	0.95185
594	7.1142	5	5	0	19.375	2	1	0	1.2694
595	7.1142	5	5	999	1	1	-1	0	1.1047
596	7.1142	5	5	90	19.375	2	-1	1	1.8453
597	7.1142	5	5	999	13.25	1	1	0	0.86953
598	7.1142	5	5	90	19.375	2	1	0	0.92836
599	7.1142	5	5	999	1	1	1	0	0.93998
600	7.1142	5	5	999	7.125	1	1	0	1.0224
