# Supplementary material for: Temporal Integration of Motion Streaks in Migraine
Source: Vision (Basel). 2018 Jul 13;2(3):27. doi: 10.3390/vision2030027 (PMC6836222; doi:10.3390/vision2030027)
Supplement: Supplementary file 1 [file vision-02-00027-s001.zip › supplementary information/resultsmark2/resultsObs36/allResponsesObs36.txt]

1	7.1142	5	5	999	19.375	1	1	1	1.0649
2	7.1142	5	5	90	19.375	1	1	1	0.96634
3	7.1142	5	5	999	7.125	2	1	0	2.3852
4	7.1142	5	5	90	19.375	1	-1	0	3.5064
5	7.1142	5	5	90	25.5	2	-1	0	3.5614
6	7.1142	5	5	999	13.25	1	1	1	1.1165
7	7.1142	5	5	90	13.25	2	-1	1	1.0224
8	7.1142	5	5	90	7.125	2	1	0	1.7984
9	7.1142	5	5	90	25.5	1	-1	1	1.0107
10	7.1142	5	5	999	7.125	1	-1	1	1.0107
11	7.1142	5	5	999	19.375	1	1	1	0.95183
12	7.1142	5	5	999	25.5	2	-1	1	0.94013
13	7.1142	5	5	0	19.375	2	1	1	1.293
14	7.1142	5	5	999	19.375	2	-1	1	1.0342
15	7.1142	5	5	0	7.125	1	1	1	1.1047
16	7.1142	5	5	999	19.375	1	1	1	0.98717
17	7.1142	5	5	90	1	2	-1	0	1.7458
18	7.1142	5	5	0	1	2	-1	0	13.677
19	7.1142	5	5	0	7.125	1	-1	0	1.9146
20	7.1142	5	5	90	25.5	2	-1	0	1.5891
21	7.1142	5	5	90	13.25	1	-1	1	1.6131
22	7.1142	5	5	999	1	2	1	0	2.199
23	7.1142	5	5	90	19.375	1	-1	1	1.0812
24	7.1142	5	5	90	1	2	1	0	2.462
25	7.1142	5	5	90	1	1	1	1	1.8401
26	7.1142	5	5	90	25.5	1	1	1	1.0812
27	7.1142	5	5	999	13.25	2	-1	1	0.99889
28	7.1142	5	5	999	13.25	2	-1	1	1.1164
29	7.1142	5	5	999	1	2	1	0	1.6498
30	7.1142	5	5	90	13.25	2	1	0	1.888
31	7.1142	5	5	0	7.125	2	1	0	2.0585
32	7.1142	5	5	999	19.375	2	-1	1	1.0224
33	7.1142	5	5	0	7.125	2	-1	1	0.88134
34	7.1142	5	5	0	7.125	2	-1	1	0.90482
35	7.1142	5	5	999	7.125	2	1	0	1.781
36	7.1142	5	5	90	1	1	-1	0	1.5657
37	7.1142	5	5	0	25.5	1	-1	1	1.0929
38	7.1142	5	5	999	7.125	1	1	1	1.0576
39	7.1142	5	5	90	7.125	2	1	0	2.4667
40	7.1142	5	5	0	1	1	-1	1	2.0809
41	7.1142	5	5	0	13.25	2	-1	1	1.1165
42	7.1142	5	5	90	1	2	-1	0	1.8104
43	7.1142	5	5	999	25.5	2	-1	1	1.0107
44	7.1142	5	5	90	1	1	-1	0	1.536
45	7.1142	5	5	999	13.25	2	1	0	1.6607
46	7.1142	5	5	90	1	1	-1	0	1.7987
47	7.1142	5	5	999	19.375	1	-1	1	1.0577
48	7.1142	5	5	90	25.5	1	-1	1	0.99889
49	7.1142	5	5	999	25.5	2	-1	1	1.0107
50	7.1142	5	5	0	19.375	1	1	0	1.7391
51	7.1142	5	5	999	25.5	1	-1	1	0.95183
52	7.1142	5	5	90	13.25	2	-1	0	1.7475
53	7.1142	5	5	90	25.5	1	-1	1	0.92834
54	7.1142	5	5	0	1	2	-1	1	1.346
55	7.1142	5	5	90	1	2	-1	0	3.73
56	7.1142	5	5	999	1	1	-1	1	1.7582
57	7.1142	5	5	0	19.375	2	-1	1	1.0224
58	7.1142	5	5	0	7.125	1	1	1	1.1636
59	7.1142	5	5	0	19.375	1	1	1	1.1405
60	7.1142	5	5	0	1	1	-1	0	1.5792
61	7.1142	5	5	90	7.125	2	1	1	5.6353
62	7.1142	5	5	90	25.5	2	1	0	1.8573
63	7.1142	5	5	999	7.125	2	-1	1	1.3165
64	7.1142	5	5	999	13.25	2	1	1	1.0695
65	7.1142	5	5	90	7.125	2	-1	0	1.6027
66	7.1142	5	5	999	7.125	1	1	1	1.0342
67	7.1142	5	5	0	1	2	-1	0	1.6821
68	7.1142	5	5	90	13.25	1	1	0	1.2812
69	7.1142	5	5	999	13.25	2	1	1	1.0346
70	7.1142	5	5	0	13.25	2	1	1	0.95186
71	7.1142	5	5	90	1	1	1	0	1.8166
72	7.1142	5	5	999	19.375	2	1	1	0.96362
73	7.1142	5	5	90	13.25	2	1	1	1.6588
74	7.1142	5	5	0	7.125	2	-1	0	1.8848
75	7.1142	5	5	0	7.125	1	-1	1	1.1871
76	7.1142	5	5	90	7.125	2	-1	0	2.0037
77	7.1142	5	5	999	1	2	-1	0	1.5936
78	7.1142	5	5	90	1	2	1	0	1.7664
79	7.1142	5	5	90	19.375	1	-1	1	0.96364
80	7.1142	5	5	90	19.375	1	1	1	0.92836
81	7.1142	5	5	0	1	1	-1	1	1.7366
82	7.1142	5	5	0	13.25	1	-1	0	2.0076
83	7.1142	5	5	90	25.5	2	-1	1	1.9046
84	7.1142	5	5	90	25.5	1	-1	1	1.1635
85	7.1142	5	5	90	25.5	2	-1	1	1.3683
86	7.1142	5	5	0	13.25	1	1	1	1.7997
87	7.1142	5	5	999	19.375	2	-1	1	1.046
88	7.1142	5	5	0	19.375	2	-1	1	0.94009
89	7.1142	5	5	0	13.25	1	-1	1	1.1754
90	7.1142	5	5	999	7.125	2	-1	1	1.0228
91	7.1142	5	5	999	25.5	2	-1	1	0.96363
92	7.1142	5	5	90	1	1	-1	1	1.2812
93	7.1142	5	5	0	25.5	1	-1	0	1.7202
94	7.1142	5	5	999	7.125	2	-1	0	1.5965
95	7.1142	5	5	0	1	2	1	0	1.3047
96	7.1142	5	5	999	7.125	2	-1	1	1.7414
97	7.1142	5	5	0	1	1	1	1	1.6407
98	7.1142	5	5	999	19.375	1	-1	1	0.92831
99	7.1142	5	5	90	19.375	2	-1	1	1.1283
100	7.1142	5	5	90	13.25	1	1	1	1.011
101	7.1142	5	5	90	7.125	1	-1	1	1.046
102	7.1142	5	5	90	25.5	2	1	1	2.655
103	7.1142	5	5	999	25.5	2	-1	1	1.3424
104	7.1142	5	5	999	19.375	2	-1	0	1.9187
105	7.1142	5	5	90	7.125	1	1	1	1.2224
106	7.1142	5	5	0	7.125	2	-1	0	1.9381
107	7.1142	5	5	999	19.375	2	-1	1	1.0577
108	7.1142	5	5	90	25.5	1	-1	1	1.0106
109	7.1142	5	5	0	19.375	2	1	1	1.1401
110	7.1142	5	5	0	13.25	2	-1	1	1.0106
111	7.1142	5	5	0	25.5	2	-1	1	1.14
112	7.1142	5	5	999	25.5	1	-1	1	0.9166
113	7.1142	5	5	0	25.5	2	-1	1	1.0225
114	7.1142	5	5	999	25.5	1	1	1	0.96363
115	7.1142	5	5	0	25.5	2	-1	1	0.94005
116	7.1142	5	5	90	19.375	2	1	1	1.1283
117	7.1142	5	5	90	7.125	2	1	0	1.7264
118	7.1142	5	5	999	7.125	2	-1	0	1.447
119	7.1142	5	5	90	1	1	1	1	1.4279
120	7.1142	5	5	999	13.25	2	1	1	1.8747
121	7.1142	5	5	90	1	1	1	0	1.893
122	7.1142	5	5	0	1	2	1	1	1.6438
123	7.1142	5	5	999	13.25	1	-1	1	1.0694
124	7.1142	5	5	0	1	2	-1	0	1.4927
125	7.1142	5	5	90	7.125	1	1	1	1.0813
126	7.1142	5	5	90	13.25	1	1	1	1.0577
127	7.1142	5	5	999	7.125	2	1	1	1.0106
128	7.1142	5	5	999	1	2	1	0	1.6421
129	7.1142	5	5	0	1	1	1	0	1.5832
130	7.1142	5	5	999	1	1	1	0	1.0934
131	7.1142	5	5	0	1	1	-1	0	1.8075
132	7.1142	5	5	90	7.125	2	1	0	1.7282
133	7.1142	5	5	90	25.5	2	-1	1	3.9674
134	7.1142	5	5	90	13.25	2	1	1	1.5278
135	7.1142	5	5	0	25.5	2	-1	1	1.1405
136	7.1142	5	5	999	13.25	2	-1	1	0.98711
137	7.1142	5	5	999	13.25	1	-1	1	0.89305
138	7.1142	5	5	0	1	1	1	1	1.6992
139	7.1142	5	5	0	13.25	2	-1	1	0.92832
140	7.1142	5	5	90	19.375	1	1	1	0.91663
141	7.1142	5	5	0	7.125	1	-1	1	1.8798
142	7.1142	5	5	90	7.125	1	-1	0	1.7222
143	7.1142	5	5	0	25.5	2	1	0	1.9209
144	7.1142	5	5	0	7.125	2	-1	0	1.14
145	7.1142	5	5	999	25.5	1	1	1	1.2577
146	7.1142	5	5	999	25.5	2	-1	1	1.0459
147	7.1142	5	5	0	25.5	1	-1	1	1.0695
148	7.1142	5	5	90	7.125	1	-1	0	0.81074
149	7.1142	5	5	90	13.25	2	1	0	0.99892
150	7.1142	5	5	999	19.375	2	1	1	1.2224
151	7.1142	5	5	0	1	1	-1	1	1.8732
152	7.1142	5	5	0	25.5	1	-1	1	0.94009
153	7.1142	5	5	90	13.25	1	-1	1	0.92829
154	7.1142	5	5	0	25.5	1	1	1	0.88131
155	7.1142	5	5	0	7.125	1	-1	0	1.4961
156	7.1142	5	5	90	1	2	1	0	1.3288
157	7.1142	5	5	0	13.25	2	1	1	1.1752
158	7.1142	5	5	90	7.125	1	-1	1	0.96401
159	7.1142	5	5	0	1	2	1	0	1.7293
160	7.1142	5	5	0	19.375	1	1	1	1.0224
161	7.1142	5	5	999	13.25	2	-1	1	0.95182
162	7.1142	5	5	999	13.25	2	1	1	1.2106
163	7.1142	5	5	999	1	1	-1	1	1.4584
164	7.1142	5	5	0	25.5	2	1	1	1.1636
165	7.1142	5	5	999	1	2	-1	0	1.9482
166	7.1142	5	5	999	19.375	1	-1	1	0.98713
167	7.1142	5	5	90	13.25	1	-1	1	0.95178
168	7.1142	5	5	0	7.125	1	-1	1	0.96365
169	7.1142	5	5	90	25.5	2	1	1	1.2577
170	7.1142	5	5	999	25.5	2	1	1	1.1754
171	7.1142	5	5	0	19.375	2	1	1	1.3283
172	7.1142	5	5	0	19.375	2	1	1	1.1401
173	7.1142	5	5	90	13.25	2	1	1	1.2342
174	7.1142	5	5	999	7.125	1	1	1	0.98716
175	7.1142	5	5	90	7.125	2	-1	0	1.5644
176	7.1142	5	5	0	7.125	2	-1	0	0.90487
177	7.1142	5	5	90	13.25	1	1	1	1.1636
178	7.1142	5	5	90	25.5	1	-1	1	0.96354
179	7.1142	5	5	90	19.375	1	-1	1	0.98721
180	7.1142	5	5	999	1	2	1	0	1.6426
181	7.1142	5	5	999	19.375	1	1	1	0.97576
182	7.1142	5	5	999	25.5	2	1	1	1.3941
183	7.1142	5	5	0	1	2	-1	0	1.6549
184	7.1142	5	5	0	19.375	2	-1	1	1.0812
185	7.1142	5	5	90	25.5	2	-1	1	1.0577
186	7.1142	5	5	90	25.5	1	-1	1	0.92832
187	7.1142	5	5	90	25.5	2	1	1	1.0695
188	7.1142	5	5	0	13.25	1	1	0	1.5416
189	7.1142	5	5	999	7.125	1	-1	1	1.0812
190	7.1142	5	5	90	25.5	2	-1	0	1.4563
191	7.1142	5	5	999	1	1	1	0	1.0934
192	7.1142	5	5	0	7.125	2	-1	1	1.0228
193	7.1142	5	5	0	25.5	1	1	1	1.5097
194	7.1142	5	5	90	13.25	2	-1	0	1.2106
195	7.1142	5	5	0	1	2	-1	1	1.1752
196	7.1142	5	5	0	25.5	1	1	1	1.2459
197	7.1142	5	5	90	19.375	2	1	0	1.7264
198	7.1142	5	5	90	25.5	2	-1	1	1.1283
199	7.1142	5	5	0	25.5	2	1	1	1.1165
200	7.1142	5	5	999	13.25	2	1	1	1.0107
201	7.1142	5	5	90	19.375	1	-1	1	0.96361
202	7.1142	5	5	999	25.5	1	1	1	1.1401
203	7.1142	5	5	0	13.25	2	-1	1	0.98716
204	7.1142	5	5	0	13.25	1	-1	1	0.95175
205	7.1142	5	5	0	25.5	2	-1	1	1.0695
206	7.1142	5	5	999	7.125	2	-1	1	1.0577
207	7.1142	5	5	999	13.25	1	1	1	0.94014
208	7.1142	5	5	90	13.25	2	1	0	1.2812
209	7.1142	5	5	0	13.25	1	1	0	1.1635
210	7.1142	5	5	90	25.5	1	1	1	0.99889
211	7.1142	5	5	0	19.375	1	-1	1	1.5936
212	7.1142	5	5	999	1	2	1	0	1.3672
213	7.1142	5	5	999	25.5	1	1	1	0.96363
214	7.1142	5	5	90	7.125	2	1	0	1.0694
215	7.1142	5	5	999	13.25	2	1	1	1.2224
216	7.1142	5	5	999	19.375	2	-1	1	1.1283
217	7.1142	5	5	0	13.25	2	1	1	0.98756
218	7.1142	5	5	0	19.375	1	1	1	1.1518
219	7.1142	5	5	999	1	1	1	0	1.1871
220	7.1142	5	5	90	1	2	-1	1	1.3389
221	7.1142	5	5	90	25.5	1	-1	1	1.1283
222	7.1142	5	5	0	25.5	1	-1	1	0.95186
223	7.1142	5	5	0	19.375	2	-1	1	0.94011
224	7.1142	5	5	999	19.375	2	-1	1	0.89306
225	7.1142	5	5	90	25.5	2	-1	1	0.98711
226	7.1142	5	5	90	25.5	2	-1	0	0.88129
227	7.1142	5	5	0	19.375	1	-1	1	0.98706
228	7.1142	5	5	90	13.25	1	-1	1	1.0342
229	7.1142	5	5	90	13.25	1	-1	1	0.88125
230	7.1142	5	5	999	25.5	1	-1	1	0.92826
231	7.1142	5	5	0	19.375	1	-1	1	0.88123
232	7.1142	5	5	0	13.25	2	-1	1	0.9048
233	7.1142	5	5	90	7.125	2	-1	0	1.7701
234	7.1142	5	5	999	1	2	-1	0	1.3048
235	7.1142	5	5	0	13.25	2	-1	1	1.011
236	7.1142	5	5	999	25.5	2	1	1	1.1989
237	7.1142	5	5	0	7.125	2	1	0	1.2106
238	7.1142	5	5	90	13.25	1	-1	1	1.3693
239	7.1142	5	5	90	7.125	1	-1	1	1.2459
240	7.1142	5	5	0	13.25	1	-1	1	1.0934
241	7.1142	5	5	999	1	1	1	0	1.9106
242	7.1142	5	5	0	13.25	1	1	1	0.9634
243	7.1142	5	5	90	13.25	1	-1	1	0.9989
244	7.1142	5	5	999	7.125	2	-1	0	1.0459
245	7.1142	5	5	999	13.25	2	-1	1	0.92829
246	7.1142	5	5	0	1	2	-1	0	1.093
247	7.1142	5	5	90	13.25	2	-1	0	0.96365
248	7.1142	5	5	90	19.375	1	1	1	1.0224
249	7.1142	5	5	90	1	2	-1	1	1.4795
250	7.1142	5	5	999	19.375	1	1	1	0.9283
251	7.1142	5	5	90	25.5	2	1	1	1.334
252	7.1142	5	5	0	1	2	-1	0	1.55
253	7.1142	5	5	0	13.25	2	1	1	1.164
254	7.1142	5	5	90	25.5	2	-1	1	1.0577
255	7.1142	5	5	999	19.375	2	-1	1	1.0812
256	7.1142	5	5	0	25.5	1	1	1	0.94015
257	7.1142	5	5	90	1	2	1	1	1.5944
258	7.1142	5	5	0	13.25	2	1	0	1.9346
259	7.1142	5	5	999	13.25	1	1	1	1.0106
260	7.1142	5	5	999	25.5	2	-1	1	0.99925
261	7.1142	5	5	0	19.375	1	-1	1	1.0106
262	7.1142	5	5	999	25.5	1	-1	1	0.9518
263	7.1142	5	5	999	13.25	1	-1	1	0.98715
264	7.1142	5	5	90	13.25	1	-1	1	1.0107
265	7.1142	5	5	0	19.375	2	-1	0	1.9895
266	7.1142	5	5	999	7.125	1	1	1	0.96399
267	7.1142	5	5	999	1	2	1	0	1.3282
268	7.1142	5	5	90	7.125	1	1	1	0.9636
269	7.1142	5	5	0	19.375	1	1	1	0.92832
270	7.1142	5	5	999	7.125	1	-1	1	0.89303
271	7.1142	5	5	0	25.5	2	-1	1	0.95185
272	7.1142	5	5	0	19.375	1	1	0	1.8648
273	7.1142	5	5	90	25.5	1	1	1	0.9872
274	7.1142	5	5	999	13.25	1	1	1	1.0106
275	7.1142	5	5	999	25.5	2	1	1	0.9754
276	7.1142	5	5	0	1	2	1	0	1.3822
277	7.1142	5	5	0	13.25	2	-1	1	1.0458
278	7.1142	5	5	0	7.125	2	1	0	1.7637
279	7.1142	5	5	90	19.375	2	-1	1	0.96389
280	7.1142	5	5	90	25.5	2	-1	1	0.96403
281	7.1142	5	5	999	7.125	1	1	1	0.90477
282	7.1142	5	5	999	7.125	1	1	1	0.96365
283	7.1142	5	5	999	7.125	2	1	0	1.222
284	7.1142	5	5	999	19.375	1	1	1	0.89307
285	7.1142	5	5	0	25.5	1	-1	1	0.98715
286	7.1142	5	5	999	19.375	1	-1	1	1.0695
287	7.1142	5	5	999	19.375	2	1	1	1.1164
288	7.1142	5	5	90	19.375	2	-1	0	1.5444
289	7.1142	5	5	90	1	1	1	1	1.6912
290	7.1142	5	5	999	7.125	1	-1	0	1.5392
291	7.1142	5	5	999	1	1	-1	0	1.0458
292	7.1142	5	5	0	25.5	1	-1	0	1.5292
293	7.1142	5	5	999	13.25	1	1	1	1.0813
294	7.1142	5	5	0	19.375	1	-1	1	1.0107
295	7.1142	5	5	999	1	2	-1	0	1.5611
296	7.1142	5	5	90	1	1	-1	0	1.5926
297	7.1142	5	5	999	7.125	2	-1	0	1.4024
298	7.1142	5	5	999	1	2	1	1	1.6325
299	7.1142	5	5	999	25.5	1	-1	1	1.0459
300	7.1142	5	5	999	25.5	1	-1	1	0.94007
301	7.1142	5	5	0	25.5	2	-1	1	1.0812
302	7.1142	5	5	0	1	1	-1	1	1.6036
303	7.1142	5	5	999	19.375	2	-1	1	1.0229
304	7.1142	5	5	90	1	1	-1	0	1.2812
305	7.1142	5	5	999	7.125	2	1	0	1.2106
306	7.1142	5	5	0	7.125	1	-1	0	0.96348
307	7.1142	5	5	90	19.375	2	1	0	0.85776
308	7.1142	5	5	90	19.375	2	-1	1	0.96352
309	7.1142	5	5	90	13.25	2	-1	1	0.91657
310	7.1142	5	5	999	1	2	-1	0	1.0812
311	7.1142	5	5	0	1	1	1	0	1.0929
312	7.1142	5	5	999	25.5	1	-1	1	0.97542
313	7.1142	5	5	0	7.125	1	-1	1	0.99886
314	7.1142	5	5	999	1	1	1	0	1.5446
315	7.1142	5	5	999	1	2	1	0	1.1165
316	7.1142	5	5	0	13.25	1	1	0	1.0817
317	7.1142	5	5	0	7.125	1	-1	0	2.0545
318	7.1142	5	5	90	1	1	1	1	1.3328
319	7.1142	5	5	90	25.5	1	-1	0	0.91709
320	7.1142	5	5	999	1	1	1	0	1.4879
321	7.1142	5	5	0	13.25	1	-1	1	0.91654
322	7.1142	5	5	999	19.375	2	1	1	1.1517
323	7.1142	5	5	999	1	1	1	0	1.3165
324	7.1142	5	5	90	13.25	1	-1	1	0.92837
325	7.1142	5	5	0	7.125	1	1	0	1.2694
326	7.1142	5	5	90	13.25	1	-1	1	0.95235
327	7.1142	5	5	999	13.25	1	-1	1	0.97535
328	7.1142	5	5	999	7.125	1	-1	1	0.99889
329	7.1142	5	5	0	13.25	1	1	1	1.2224
330	7.1142	5	5	0	7.125	1	-1	0	1.7101
331	7.1142	5	5	90	7.125	1	1	1	1.1871
332	7.1142	5	5	90	19.375	1	1	1	1.0111
333	7.1142	5	5	90	1	2	-1	0	1.5472
334	7.1142	5	5	90	1	1	1	1	1.3283
335	7.1142	5	5	0	7.125	2	-1	1	0.96347
336	7.1142	5	5	90	25.5	1	1	1	1.0931
337	7.1142	5	5	90	19.375	1	-1	1	1.0107
338	7.1142	5	5	999	19.375	1	1	1	0.96354
339	7.1142	5	5	999	1	2	-1	1	1.4047
340	7.1142	5	5	90	13.25	1	-1	1	0.92833
341	7.1142	5	5	0	13.25	2	-1	1	0.91654
342	7.1142	5	5	999	13.25	1	1	1	0.89309
343	7.1142	5	5	0	7.125	2	-1	0	1.7827
344	7.1142	5	5	0	13.25	1	-1	1	1.3165
345	7.1142	5	5	90	13.25	1	-1	1	0.92877
346	7.1142	5	5	999	25.5	1	1	1	0.90487
347	7.1142	5	5	999	25.5	1	1	1	0.95179
348	7.1142	5	5	90	19.375	1	1	1	1.0696
349	7.1142	5	5	999	1	1	-1	1	1.2812
350	7.1142	5	5	0	25.5	1	-1	1	0.89292
351	7.1142	5	5	0	25.5	2	-1	1	0.97533
352	7.1142	5	5	0	1	2	1	0	1.14
353	7.1142	5	5	0	25.5	2	-1	1	1.0224
354	7.1142	5	5	90	7.125	1	1	1	0.90479
355	7.1142	5	5	999	19.375	2	-1	1	0.95193
356	7.1142	5	5	0	13.25	2	1	1	1.0577
357	7.1142	5	5	999	19.375	1	-1	1	0.9871
358	7.1142	5	5	999	25.5	2	-1	1	0.95188
359	7.1142	5	5	90	1	2	-1	0	1.0812
360	7.1142	5	5	0	19.375	2	1	1	1.093
361	7.1142	5	5	0	19.375	2	-1	1	1.0107
362	7.1142	5	5	999	1	1	-1	0	1.1401
363	7.1142	5	5	0	25.5	2	1	1	1.0816
364	7.1142	5	5	999	19.375	2	-1	1	0.92826
365	7.1142	5	5	90	25.5	1	1	1	0.90483
366	7.1142	5	5	90	1	1	-1	1	1.1636
367	7.1142	5	5	90	19.375	1	-1	1	0.96357
368	7.1142	5	5	90	13.25	2	1	0	1.093
369	7.1142	5	5	0	25.5	1	-1	1	0.95178
370	7.1142	5	5	0	19.375	1	-1	0	0.86953
371	7.1142	5	5	999	7.125	1	-1	1	0.99895
372	7.1142	5	5	999	25.5	2	-1	1	0.92838
373	7.1142	5	5	0	13.25	1	1	1	1.1518
374	7.1142	5	5	90	19.375	2	-1	1	1.0694
375	7.1142	5	5	999	1	2	-1	0	1.4446
376	7.1142	5	5	90	25.5	1	-1	1	0.92828
377	7.1142	5	5	999	13.25	1	-1	1	0.92834
378	7.1142	5	5	90	7.125	2	1	0	1.3048
379	7.1142	5	5	0	25.5	1	1	1	0.97581
380	7.1142	5	5	0	13.25	1	-1	1	1.2107
381	7.1142	5	5	999	13.25	1	-1	1	1.0699
382	7.1142	5	5	0	25.5	1	-1	1	0.94002
383	7.1142	5	5	999	25.5	2	1	1	3.0372
384	7.1142	5	5	90	13.25	2	-1	1	1.0224
385	7.1142	5	5	90	13.25	2	1	0	0.9165
386	7.1142	5	5	999	19.375	2	-1	1	1.0224
387	7.1142	5	5	999	19.375	1	-1	1	0.96354
388	7.1142	5	5	0	13.25	2	1	1	1.4376
389	7.1142	5	5	999	7.125	2	-1	1	1.0577
390	7.1142	5	5	90	25.5	2	-1	1	1.1165
391	7.1142	5	5	0	1	2	1	0	0.97528
392	7.1142	5	5	999	25.5	1	-1	1	0.92831
393	7.1142	5	5	999	7.125	1	-1	1	1.0459
394	7.1142	5	5	90	1	1	1	1	1.3165
395	7.1142	5	5	999	7.125	2	-1	1	1.1169
396	7.1142	5	5	999	19.375	1	-1	1	0.97531
397	7.1142	5	5	0	1	2	-1	1	1.7074
398	7.1142	5	5	999	7.125	1	-1	1	1.0224
399	7.1142	5	5	999	1	1	1	1	1.1164
400	7.1142	5	5	999	25.5	1	1	1	0.98719
401	7.1142	5	5	0	1	1	-1	0	1.2577
402	7.1142	5	5	90	7.125	1	1	0	1.9197
403	7.1142	5	5	0	19.375	2	-1	1	0.97537
404	7.1142	5	5	0	25.5	2	-1	0	0.89297
405	7.1142	5	5	0	19.375	2	1	1	1.2929
406	7.1142	5	5	90	7.125	2	-1	0	1.9238
407	7.1142	5	5	999	13.25	1	1	1	1.0577
408	7.1142	5	5	90	1	2	1	0	1.5149
409	7.1142	5	5	999	7.125	2	-1	0	1.3161
410	7.1142	5	5	0	19.375	2	1	1	1.3458
411	7.1142	5	5	0	13.25	1	-1	1	1.3164
412	7.1142	5	5	999	7.125	1	-1	1	1.5417
413	7.1142	5	5	90	19.375	2	1	0	1.1635
414	7.1142	5	5	0	19.375	1	-1	1	1.0224
415	7.1142	5	5	0	1	2	-1	0	1.0809
416	7.1142	5	5	90	19.375	2	-1	0	1.3527
417	7.1142	5	5	90	1	2	1	0	0.95186
418	7.1142	5	5	90	13.25	1	-1	1	1.0224
419	7.1142	5	5	90	7.125	2	1	0	1.3567
420	7.1142	5	5	90	25.5	1	-1	1	0.9165
421	7.1142	5	5	999	13.25	2	1	1	1.2106
422	7.1142	5	5	90	19.375	2	1	1	1.593
423	7.1142	5	5	999	13.25	2	1	0	1.3428
424	7.1142	5	5	90	7.125	1	-1	0	1.4741
425	7.1142	5	5	90	19.375	1	1	1	1.0107
426	7.1142	5	5	90	1	2	1	0	1.1989
427	7.1142	5	5	90	1	1	1	1	1.3539
428	7.1142	5	5	0	13.25	1	1	0	1.293
429	7.1142	5	5	0	7.125	1	1	0	1.336
430	7.1142	5	5	999	7.125	1	-1	1	1.0346
431	7.1142	5	5	999	19.375	2	-1	1	1.0459
432	7.1142	5	5	0	19.375	1	-1	1	0.91656
433	7.1142	5	5	999	13.25	1	1	1	0.99886
434	7.1142	5	5	0	13.25	1	1	1	0.94011
435	7.1142	5	5	999	13.25	2	1	1	1.4606
436	7.1142	5	5	999	13.25	1	-1	1	1.0577
437	7.1142	5	5	0	1	1	1	1	1.1871
438	7.1142	5	5	90	1	1	1	1	1.1165
439	7.1142	5	5	90	13.25	2	1	0	1.2696
440	7.1142	5	5	90	7.125	1	1	1	1.2929
441	7.1142	5	5	0	1	1	-1	0	1.0224
442	7.1142	5	5	90	19.375	1	-1	1	1.0694
443	7.1142	5	5	0	7.125	2	-1	0	1.317
444	7.1142	5	5	90	25.5	1	-1	1	0.94048
445	7.1142	5	5	999	25.5	1	-1	1	0.89302
446	7.1142	5	5	999	19.375	2	-1	1	1.14
447	7.1142	5	5	90	1	2	-1	0	1.1635
448	7.1142	5	5	999	1	1	1	0	0.95178
449	7.1142	5	5	0	1	2	1	0	0.89305
450	7.1142	5	5	999	13.25	2	-1	1	0.94001
451	7.1142	5	5	999	1	1	-1	0	1.3047
452	7.1142	5	5	90	13.25	2	-1	1	1.1169
453	7.1142	5	5	0	7.125	1	1	1	1.093
454	7.1142	5	5	0	19.375	2	1	1	1.7757
455	7.1142	5	5	999	19.375	1	1	1	1.093
456	7.1142	5	5	90	13.25	2	1	0	1.1753
457	7.1142	5	5	999	25.5	1	-1	1	1.0223
458	7.1142	5	5	999	1	1	-1	1	1.1401
459	7.1142	5	5	999	19.375	1	1	1	0.98718
460	7.1142	5	5	90	7.125	2	1	0	1.2577
461	7.1142	5	5	90	19.375	2	-1	0	0.91642
462	7.1142	5	5	999	7.125	1	-1	1	1.2459
463	7.1142	5	5	0	13.25	2	-1	1	1.2105
464	7.1142	5	5	999	13.25	1	1	1	1.0224
465	7.1142	5	5	90	7.125	2	1	1	1.2577
466	7.1142	5	5	90	1	2	1	0	1.1635
467	7.1142	5	5	90	19.375	2	1	0	1.4614
468	7.1142	5	5	999	25.5	2	1	1	1.3606
469	7.1142	5	5	0	1	2	1	0	1.4242
470	7.1142	5	5	0	13.25	1	1	1	1.1749
471	7.1142	5	5	90	19.375	2	1	1	1.187
472	7.1142	5	5	0	25.5	1	-1	1	1.1753
473	7.1142	5	5	0	25.5	1	-1	1	1.2223
474	7.1142	5	5	999	7.125	1	1	1	1.0107
475	7.1142	5	5	90	13.25	1	-1	1	0.95185
476	7.1142	5	5	0	19.375	1	1	1	0.91653
477	7.1142	5	5	0	25.5	2	1	1	1.14
478	7.1142	5	5	90	7.125	2	1	1	1.7351
479	7.1142	5	5	90	1	1	-1	1	1.3047
480	7.1142	5	5	90	19.375	2	-1	1	1.0342
481	7.1142	5	5	90	7.125	2	-1	0	1.0695
482	7.1142	5	5	90	7.125	1	-1	0	0.81067
483	7.1142	5	5	0	7.125	1	1	1	1.0459
484	7.1142	5	5	90	25.5	2	1	1	1.6434
485	7.1142	5	5	0	19.375	2	1	1	1.3282
486	7.1142	5	5	999	13.25	1	1	1	0.95221
487	7.1142	5	5	90	7.125	2	1	1	1.2811
488	7.1142	5	5	0	7.125	1	-1	1	1.3051
489	7.1142	5	5	0	7.125	2	1	0	1.5345
490	7.1142	5	5	0	7.125	2	1	0	1.5614
491	7.1142	5	5	999	19.375	2	1	1	1.1871
492	7.1142	5	5	90	7.125	2	-1	0	1.5546
493	7.1142	5	5	90	19.375	2	1	0	1.6785
494	7.1142	5	5	90	1	2	-1	0	1.7411
495	7.1142	5	5	999	13.25	1	1	1	0.96361
496	7.1142	5	5	0	13.25	2	1	1	1.2341
497	7.1142	5	5	999	1	1	-1	1	1.5202
498	7.1142	5	5	0	19.375	2	-1	1	1.1517
499	7.1142	5	5	0	19.375	2	-1	1	4.395
500	7.1142	5	5	90	7.125	2	-1	0	1.5081
501	7.1142	5	5	90	1	2	1	0	1.1283
502	7.1142	5	5	0	1	2	-1	1	4.6826
503	7.1142	5	5	0	13.25	2	-1	0	1.2459
504	7.1142	5	5	999	13.25	2	-1	0	1.5373
505	7.1142	5	5	0	7.125	2	-1	1	1.0934
506	7.1142	5	5	0	25.5	2	1	1	1.1993
507	7.1142	5	5	0	1	2	1	1	1.6162
508	7.1142	5	5	90	13.25	1	-1	0	0.97531
509	7.1142	5	5	999	13.25	2	1	1	1.1754
510	7.1142	5	5	90	13.25	2	1	0	1.1758
511	7.1142	5	5	90	19.375	1	1	1	0.98704
512	7.1142	5	5	0	19.375	1	1	1	0.96368
513	7.1142	5	5	999	25.5	2	-1	1	1.046
514	7.1142	5	5	999	13.25	2	-1	1	1.0459
515	7.1142	5	5	999	19.375	2	1	1	1.2106
516	7.1142	5	5	0	7.125	1	1	1	1.2458
517	7.1142	5	5	999	19.375	1	-1	1	0.98751
518	7.1142	5	5	90	7.125	1	1	1	1.1047
519	7.1142	5	5	90	1	2	-1	0	1.0929
520	7.1142	5	5	0	19.375	2	1	1	1.293
521	7.1142	5	5	999	7.125	2	1	1	1.1636
522	7.1142	5	5	90	19.375	1	-1	1	0.95185
523	7.1142	5	5	0	7.125	2	-1	0	1.1283
524	7.1142	5	5	0	19.375	2	1	1	1.2695
525	7.1142	5	5	999	25.5	2	-1	1	1.046
526	7.1142	5	5	999	25.5	1	-1	1	0.92833
527	7.1142	5	5	999	1	2	1	0	1.3164
528	7.1142	5	5	90	7.125	1	1	1	1.046
529	7.1142	5	5	90	7.125	1	1	1	1.0107
530	7.1142	5	5	90	13.25	2	1	0	1.14
531	7.1142	5	5	0	7.125	1	-1	0	1.1405
532	7.1142	5	5	999	19.375	1	-1	1	0.97577
533	7.1142	5	5	999	1	2	-1	1	1.4853
534	7.1142	5	5	90	7.125	1	1	1	1.093
535	7.1142	5	5	999	1	2	1	0	1.2694
536	7.1142	5	5	0	1	1	1	0	1.3048
537	7.1142	5	5	90	19.375	1	-1	1	0.96359
538	7.1142	5	5	999	25.5	2	1	0	1.3734
539	7.1142	5	5	90	1	1	1	0	4.0496
540	7.1142	5	5	999	25.5	1	1	1	1.0225
541	7.1142	5	5	0	25.5	2	-1	1	1.0107
542	7.1142	5	5	90	25.5	1	-1	1	0.98713
543	7.1142	5	5	90	19.375	1	1	1	0.83422
544	7.1142	5	5	0	1	1	-1	0	1.0107
545	7.1142	5	5	0	13.25	2	1	1	1.1635
546	7.1142	5	5	999	7.125	1	-1	1	0.9518
547	7.1142	5	5	0	7.125	2	1	0	1.3165
548	7.1142	5	5	999	1	1	-1	0	1.1169
549	7.1142	5	5	90	19.375	2	1	0	0.94036
550	7.1142	5	5	0	13.25	1	-1	1	0.97542
551	7.1142	5	5	90	1	1	1	1	1.3165
552	7.1142	5	5	0	25.5	2	-1	1	0.99884
553	7.1142	5	5	0	13.25	2	-1	1	0.96362
554	7.1142	5	5	999	19.375	1	1	1	0.92831
555	7.1142	5	5	90	19.375	1	1	1	0.95183
556	7.1142	5	5	0	1	1	1	0	1.0695
557	7.1142	5	5	0	25.5	2	-1	1	0.95189
558	7.1142	5	5	0	19.375	1	-1	1	0.94
559	7.1142	5	5	999	13.25	2	1	1	1.293
560	7.1142	5	5	90	25.5	2	-1	0	1.0224
561	7.1142	5	5	999	1	1	-1	0	1.1871
562	7.1142	5	5	999	13.25	1	-1	1	0.97534
563	7.1142	5	5	90	7.125	1	-1	1	1.1282
564	7.1142	5	5	0	13.25	1	-1	0	3.9513
565	7.1142	5	5	0	1	1	1	0	1.046
566	7.1142	5	5	90	19.375	2	-1	1	1.1988
567	7.1142	5	5	0	19.375	1	-1	1	1.1168
568	7.1142	5	5	90	25.5	1	-1	1	1.0225
569	7.1142	5	5	999	7.125	2	1	0	1.5831
570	7.1142	5	5	90	13.25	2	1	0	1.3165
571	7.1142	5	5	999	25.5	1	1	1	0.95192
572	7.1142	5	5	999	25.5	2	1	1	2.8328
573	7.1142	5	5	0	1	1	-1	1	1.4581
574	7.1142	5	5	0	7.125	1	1	1	1.0817
575	7.1142	5	5	0	7.125	2	1	1	1.3047
576	7.1142	5	5	999	1	1	1	1	1.2925
577	7.1142	5	5	0	19.375	1	-1	1	1.0581
578	7.1142	5	5	999	25.5	2	1	1	1.1518
579	7.1142	5	5	999	7.125	2	1	1	1.0934
580	7.1142	5	5	999	7.125	2	-1	0	1.8119
581	7.1142	5	5	90	25.5	1	1	1	0.94004
582	7.1142	5	5	0	1	1	1	1	1.3283
583	7.1142	5	5	999	19.375	1	-1	1	0.9523
584	7.1142	5	5	0	25.5	1	1	1	0.89309
585	7.1142	5	5	90	19.375	2	-1	1	1.3386
586	7.1142	5	5	90	1	2	-1	0	1.2106
587	7.1142	5	5	0	1	1	1	0	1.3588
588	7.1142	5	5	999	1	2	1	0	1.3165
589	7.1142	5	5	0	19.375	1	-1	1	1.1635
590	7.1142	5	5	0	7.125	2	-1	1	1.1282
591	7.1142	5	5	0	7.125	1	-1	0	1.2342
592	7.1142	5	5	0	25.5	1	1	1	1.0224
593	7.1142	5	5	999	13.25	1	1	1	1.0224
594	7.1142	5	5	0	25.5	2	1	1	1.2459
595	7.1142	5	5	0	25.5	1	1	1	1.0111
596	7.1142	5	5	90	13.25	1	-1	1	1.0577
597	7.1142	5	5	999	7.125	1	-1	1	1.0106
598	7.1142	5	5	90	19.375	2	-1	1	2.0366
599	7.1142	5	5	999	1	2	-1	1	1.9153
600	7.1142	5	5	90	7.125	1	-1	1	1.4543
