# Supplementary material for: Temporal Integration of Motion Streaks in Migraine
Source: Vision (Basel). 2018 Jul 13;2(3):27. doi: 10.3390/vision2030027 (PMC6836222; doi:10.3390/vision2030027)
Supplement: Supplementary file 1 [file vision-02-00027-s001.zip › supplementary information/resultsmark2/resultsObs37/allResponsesObs37.txt]

1	7.1142	5	5	0	1	2	-1	1	1.6614
2	7.1142	5	5	90	1	1	1	1	1.4356
3	7.1142	5	5	90	25.5	2	-1	1	1.293
4	7.1142	5	5	90	7.125	1	-1	1	1.2101
5	7.1142	5	5	999	19.375	2	-1	1	1.093
6	7.1142	5	5	90	1	1	1	0	1.2817
7	7.1142	5	5	90	13.25	2	1	1	1.4177
8	7.1142	5	5	999	1	2	-1	0	1.5631
9	7.1142	5	5	999	19.375	2	-1	1	1.2106
10	7.1142	5	5	90	1	2	-1	0	1.2224
11	7.1142	5	5	999	7.125	1	1	1	1.1165
12	7.1142	5	5	0	1	2	-1	1	1.2106
13	7.1142	5	5	0	1	1	1	0	0.98755
14	7.1142	5	5	999	13.25	2	-1	1	0.90482
15	7.1142	5	5	90	7.125	2	1	0	1.2106
16	7.1142	5	5	90	19.375	2	-1	1	1.0692
17	7.1142	5	5	90	7.125	2	1	0	0.89298
18	7.1142	5	5	90	19.375	1	-1	1	0.86954
19	7.1142	5	5	90	1	1	1	1	1.4413
20	7.1142	5	5	0	25.5	1	-1	0	1.0931
21	7.1142	5	5	999	1	1	1	0	1.6411
22	7.1142	5	5	90	1	2	1	0	1.2219
23	7.1142	5	5	0	1	2	-1	0	1.1635
24	7.1142	5	5	0	13.25	1	-1	1	1.0458
25	7.1142	5	5	0	1	2	1	0	1.8363
26	7.1142	5	5	999	25.5	2	1	1	1.1401
27	7.1142	5	5	0	1	1	-1	1	1.4217
28	7.1142	5	5	0	19.375	2	1	1	1.0812
29	7.1142	5	5	0	25.5	1	1	1	1.1518
30	7.1142	5	5	90	7.125	2	1	1	2.1236
31	7.1142	5	5	0	19.375	2	-1	1	0.97541
32	7.1142	5	5	0	19.375	1	1	1	0.96361
33	7.1142	5	5	90	1	2	-1	0	1.4742
34	7.1142	5	5	0	1	1	-1	1	1.1989
35	7.1142	5	5	0	25.5	2	1	1	1.1169
36	7.1142	5	5	999	25.5	1	-1	1	0.97537
37	7.1142	5	5	90	7.125	2	1	0	1.2812
38	7.1142	5	5	0	19.375	1	-1	1	0.9401
39	7.1142	5	5	90	19.375	2	-1	0	1.2107
40	7.1142	5	5	0	7.125	1	-1	1	1.0341
41	7.1142	5	5	0	1	1	1	1	1.3047
42	7.1142	5	5	90	19.375	2	1	1	1.1048
43	7.1142	5	5	90	1	1	-1	0	1.3718
44	7.1142	5	5	0	25.5	1	-1	1	0.98715
45	7.1142	5	5	90	19.375	2	1	1	1.0342
46	7.1142	5	5	999	7.125	2	1	1	1.0929
47	7.1142	5	5	90	13.25	1	1	1	0.97535
48	7.1142	5	5	999	1	2	1	1	1.0342
49	7.1142	5	5	999	1	1	1	0	2.464
50	7.1142	5	5	999	1	2	1	0	1.6915
51	7.1142	5	5	0	25.5	1	-1	1	1.0342
52	7.1142	5	5	999	25.5	1	-1	1	0.9048
53	7.1142	5	5	0	7.125	2	1	1	1.5874
54	7.1142	5	5	999	1	2	-1	0	1.6404
55	7.1142	5	5	0	1	1	1	1	1.1871
56	7.1142	5	5	0	1	1	1	0	1.2222
57	7.1142	5	5	999	25.5	2	-1	1	1.128
58	7.1142	5	5	90	7.125	1	1	1	0.9634
59	7.1142	5	5	999	13.25	2	1	1	1.0224
60	7.1142	5	5	90	7.125	2	-1	0	1.6725
61	7.1142	5	5	999	19.375	1	-1	1	1.0459
62	7.1142	5	5	0	25.5	2	1	1	1.0812
63	7.1142	5	5	0	25.5	1	-1	1	1.0107
64	7.1142	5	5	0	25.5	2	-1	1	1.093
65	7.1142	5	5	0	7.125	2	-1	1	1.1166
66	7.1142	5	5	90	13.25	2	-1	0	1.0699
67	7.1142	5	5	90	25.5	2	1	1	0.99892
68	7.1142	5	5	90	1	1	-1	1	1.046
69	7.1142	5	5	90	25.5	2	1	1	0.9754
70	7.1142	5	5	999	1	2	1	0	1.2694
71	7.1142	5	5	90	13.25	2	-1	0	1.3498
72	7.1142	5	5	0	19.375	2	-1	1	1.0106
73	7.1142	5	5	90	13.25	2	-1	1	1.0107
74	7.1142	5	5	999	19.375	2	1	1	1.2223
75	7.1142	5	5	999	25.5	1	1	1	1.0107
76	7.1142	5	5	0	7.125	2	-1	0	1.246
77	7.1142	5	5	0	19.375	2	-1	1	1.0107
78	7.1142	5	5	90	13.25	2	1	1	1.0459
79	7.1142	5	5	0	19.375	2	-1	0	0.84602
80	7.1142	5	5	90	13.25	1	-1	1	0.92825
81	7.1142	5	5	999	25.5	1	-1	1	0.97534
82	7.1142	5	5	90	7.125	1	-1	0	1.0342
83	7.1142	5	5	90	7.125	2	1	1	1.0695
84	7.1142	5	5	0	1	2	1	1	1.5374
85	7.1142	5	5	0	25.5	1	-1	1	0.82236
86	7.1142	5	5	0	13.25	2	1	1	1.0341
87	7.1142	5	5	999	1	1	-1	0	1.4877
88	7.1142	5	5	0	13.25	2	-1	1	1.1518
89	7.1142	5	5	90	7.125	1	1	1	1.0345
90	7.1142	5	5	999	7.125	1	-1	1	0.9518
91	7.1142	5	5	90	7.125	1	1	1	0.92841
92	7.1142	5	5	999	7.125	1	-1	1	0.92831
93	7.1142	5	5	999	19.375	2	-1	1	1.0694
94	7.1142	5	5	90	13.25	1	1	1	1.0224
95	7.1142	5	5	999	1	1	-1	1	1.1283
96	7.1142	5	5	0	7.125	2	1	1	1.0694
97	7.1142	5	5	0	25.5	2	-1	1	0.98707
98	7.1142	5	5	0	25.5	2	1	1	0.96364
99	7.1142	5	5	0	7.125	2	1	1	1.0107
100	7.1142	5	5	999	25.5	2	1	1	0.99891
101	7.1142	5	5	999	25.5	2	1	1	0.92833
102	7.1142	5	5	90	19.375	1	1	1	0.95182
103	7.1142	5	5	999	7.125	1	-1	1	0.92834
104	7.1142	5	5	90	25.5	1	1	1	0.91655
105	7.1142	5	5	90	7.125	2	-1	1	1.7608
106	7.1142	5	5	0	13.25	1	1	1	0.98719
107	7.1142	5	5	90	19.375	1	-1	1	0.91656
108	7.1142	5	5	999	1	2	-1	0	1.3479
109	7.1142	5	5	999	25.5	1	-1	1	0.98711
110	7.1142	5	5	0	13.25	2	-1	1	1.0343
111	7.1142	5	5	90	13.25	1	-1	1	2.2338
112	7.1142	5	5	999	19.375	1	-1	1	0.97546
113	7.1142	5	5	90	1	2	1	0	1.4324
114	7.1142	5	5	90	25.5	1	-1	1	0.91655
115	7.1142	5	5	999	1	1	1	0	1.4897
116	7.1142	5	5	0	13.25	1	1	1	0.97531
117	7.1142	5	5	999	13.25	1	1	1	1.0342
118	7.1142	5	5	0	19.375	1	-1	1	0.95182
119	7.1142	5	5	999	1	2	1	0	1.0459
120	7.1142	5	5	999	13.25	1	-1	1	0.95185
121	7.1142	5	5	0	19.375	2	1	1	0.99887
122	7.1142	5	5	90	7.125	2	1	1	1.0341
123	7.1142	5	5	0	7.125	2	1	1	1.046
124	7.1142	5	5	90	13.25	1	1	1	1.093
125	7.1142	5	5	0	1	1	-1	1	1.1989
126	7.1142	5	5	999	1	1	1	0	1.1405
127	7.1142	5	5	999	25.5	2	-1	1	0.98715
128	7.1142	5	5	0	7.125	1	-1	0	1.4075
129	7.1142	5	5	0	25.5	1	-1	1	1.0577
130	7.1142	5	5	999	25.5	2	-1	1	0.99887
131	7.1142	5	5	90	19.375	2	1	1	0.91658
132	7.1142	5	5	0	7.125	1	-1	1	1.2106
133	7.1142	5	5	999	13.25	2	1	1	1.0812
134	7.1142	5	5	90	7.125	1	1	1	1.046
135	7.1142	5	5	999	19.375	1	1	1	0.96364
136	7.1142	5	5	90	1	2	1	1	1.3474
137	7.1142	5	5	0	13.25	2	-1	1	1.0228
138	7.1142	5	5	90	19.375	1	-1	1	1.046
139	7.1142	5	5	0	7.125	1	-1	1	0.99885
140	7.1142	5	5	90	7.125	1	1	1	1.1871
141	7.1142	5	5	90	25.5	1	-1	1	0.96357
142	7.1142	5	5	90	19.375	2	1	1	1.1165
143	7.1142	5	5	999	25.5	2	-1	1	1.1283
144	7.1142	5	5	90	13.25	1	-1	1	1.0699
145	7.1142	5	5	0	13.25	1	-1	1	1.0341
146	7.1142	5	5	0	7.125	1	-1	1	1.1635
147	7.1142	5	5	0	19.375	1	1	1	0.94009
148	7.1142	5	5	0	13.25	2	-1	0	1.6831
149	7.1142	5	5	999	13.25	2	1	1	1.046
150	7.1142	5	5	90	19.375	1	-1	1	1.0694
151	7.1142	5	5	999	7.125	2	-1	0	1.3421
152	7.1142	5	5	90	19.375	1	1	1	0.98707
153	7.1142	5	5	0	1	2	-1	1	1.0694
154	7.1142	5	5	0	19.375	1	-1	1	1.1047
155	7.1142	5	5	90	7.125	2	1	1	1.1523
156	7.1142	5	5	0	19.375	1	1	1	0.97523
157	7.1142	5	5	90	7.125	1	1	1	1.0459
158	7.1142	5	5	90	1	2	-1	0	1.2577
159	7.1142	5	5	0	25.5	2	-1	1	0.94011
160	7.1142	5	5	90	1	2	1	1	1.1871
161	7.1142	5	5	90	19.375	2	-1	1	0.99888
162	7.1142	5	5	0	1	2	1	0	1.5234
163	7.1142	5	5	999	13.25	1	-1	1	0.95182
164	7.1142	5	5	0	13.25	2	-1	1	0.90473
165	7.1142	5	5	999	19.375	2	1	1	1.1282
166	7.1142	5	5	999	19.375	2	-1	1	0.90481
167	7.1142	5	5	90	1	2	-1	0	1.754
168	7.1142	5	5	90	19.375	1	1	1	0.99884
169	7.1142	5	5	90	13.25	1	1	1	0.99885
170	7.1142	5	5	0	19.375	1	1	0	1.2106
171	7.1142	5	5	90	19.375	1	1	1	0.96362
172	7.1142	5	5	90	1	1	1	0	1.2459
173	7.1142	5	5	0	7.125	1	1	1	0.96406
174	7.1142	5	5	999	1	2	1	0	1.7605
175	7.1142	5	5	0	25.5	2	1	1	0.99891
176	7.1142	5	5	999	19.375	2	1	1	1.0106
177	7.1142	5	5	999	13.25	1	1	1	0.98714
178	7.1142	5	5	90	19.375	2	-1	1	0.99888
179	7.1142	5	5	0	1	1	-1	1	1.3926
180	7.1142	5	5	0	1	2	-1	0	1.1518
181	7.1142	5	5	90	25.5	1	1	1	0.90483
182	7.1142	5	5	0	1	2	1	0	1.1518
183	7.1142	5	5	90	19.375	1	1	1	0.9517
184	7.1142	5	5	90	13.25	2	1	0	1.1517
185	7.1142	5	5	999	7.125	1	1	1	1.0695
186	7.1142	5	5	0	13.25	1	1	1	0.90483
187	7.1142	5	5	0	7.125	2	1	0	1.093
188	7.1142	5	5	0	7.125	2	-1	1	1.0576
189	7.1142	5	5	0	25.5	1	1	1	1.1753
190	7.1142	5	5	0	19.375	2	-1	1	1.211
191	7.1142	5	5	90	25.5	2	-1	1	1.3051
192	7.1142	5	5	0	19.375	2	1	1	1.1169
193	7.1142	5	5	0	7.125	1	1	1	1.2224
194	7.1142	5	5	90	25.5	2	-1	1	1.0463
195	7.1142	5	5	90	1	1	1	0	1.6022
196	7.1142	5	5	999	13.25	1	-1	1	1.1283
197	7.1142	5	5	0	7.125	2	1	0	0.99936
198	7.1142	5	5	90	25.5	1	1	1	1.0576
199	7.1142	5	5	90	7.125	2	1	1	1.1401
200	7.1142	5	5	0	7.125	1	-1	0	1.1754
201	7.1142	5	5	90	7.125	2	-1	0	1.187
202	7.1142	5	5	90	25.5	2	-1	1	1.6131
203	7.1142	5	5	90	13.25	1	1	1	0.95185
204	7.1142	5	5	90	25.5	2	-1	1	0.99886
205	7.1142	5	5	0	25.5	1	1	1	1.1048
206	7.1142	5	5	0	1	1	1	0	1.0813
207	7.1142	5	5	90	13.25	2	-1	1	1.0812
208	7.1142	5	5	0	13.25	2	1	1	0.95177
209	7.1142	5	5	0	25.5	1	1	1	0.91654
210	7.1142	5	5	999	19.375	1	1	1	0.92829
211	7.1142	5	5	90	19.375	1	-1	1	0.89305
212	7.1142	5	5	90	19.375	2	1	1	1.2459
213	7.1142	5	5	90	7.125	2	-1	0	1.2339
214	7.1142	5	5	0	13.25	1	-1	1	0.96349
215	7.1142	5	5	0	19.375	1	-1	1	0.99895
216	7.1142	5	5	0	7.125	1	-1	1	1.2577
217	7.1142	5	5	999	1	2	1	0	1.3559
218	7.1142	5	5	90	7.125	1	-1	1	0.95183
219	7.1142	5	5	0	7.125	1	-1	1	1.2223
220	7.1142	5	5	999	7.125	2	-1	0	1.5934
221	7.1142	5	5	999	25.5	1	-1	1	0.95185
222	7.1142	5	5	90	19.375	2	1	1	1.0224
223	7.1142	5	5	999	25.5	1	-1	1	1.0224
224	7.1142	5	5	999	7.125	2	-1	1	1.1754
225	7.1142	5	5	0	19.375	1	-1	1	0.94045
226	7.1142	5	5	999	25.5	2	1	1	1.0459
227	7.1142	5	5	999	7.125	2	1	1	1.093
228	7.1142	5	5	90	19.375	2	1	1	1.1518
229	7.1142	5	5	999	19.375	2	1	1	0.9989
230	7.1142	5	5	90	25.5	2	-1	1	1.0577
231	7.1142	5	5	90	25.5	1	-1	1	0.9753
232	7.1142	5	5	999	7.125	2	-1	0	1.62
233	7.1142	5	5	999	13.25	2	-1	1	1.14
234	7.1142	5	5	0	25.5	2	1	1	1.0342
235	7.1142	5	5	0	25.5	2	1	1	1.0577
236	7.1142	5	5	0	7.125	2	1	1	1.1283
237	7.1142	5	5	0	25.5	1	1	0	1.6526
238	7.1142	5	5	0	13.25	2	-1	1	1.093
239	7.1142	5	5	999	7.125	1	1	1	1.0225
240	7.1142	5	5	90	13.25	2	-1	0	1.2456
241	7.1142	5	5	999	19.375	1	1	1	0.98709
242	7.1142	5	5	0	19.375	2	-1	1	1.0812
243	7.1142	5	5	90	13.25	2	-1	1	1.1635
244	7.1142	5	5	90	25.5	2	-1	1	1.0813
245	7.1142	5	5	0	1	1	1	0	1.886
246	7.1142	5	5	0	19.375	1	-1	1	1.6725
247	7.1142	5	5	999	13.25	1	-1	1	1.093
248	7.1142	5	5	90	13.25	2	1	0	1.3282
249	7.1142	5	5	999	7.125	1	1	1	1.0813
250	7.1142	5	5	0	1	2	1	0	1.2458
251	7.1142	5	5	999	25.5	1	-1	1	0.94013
252	7.1142	5	5	999	13.25	2	1	1	1.3473
253	7.1142	5	5	90	1	2	-1	0	1.7195
254	7.1142	5	5	0	7.125	1	1	1	0.91656
255	7.1142	5	5	999	25.5	1	1	1	0.92834
256	7.1142	5	5	0	13.25	2	-1	1	1.2223
257	7.1142	5	5	90	19.375	2	-1	1	1.3235
258	7.1142	5	5	0	13.25	1	1	1	1.034
259	7.1142	5	5	999	7.125	1	-1	1	0.99891
260	7.1142	5	5	0	1	2	1	0	1.1047
261	7.1142	5	5	999	13.25	1	-1	1	1.0106
262	7.1142	5	5	90	7.125	2	-1	1	1.1048
263	7.1142	5	5	0	13.25	2	1	1	1.0812
264	7.1142	5	5	999	1	1	1	0	1.6049
265	7.1142	5	5	999	7.125	1	-1	1	0.98698
266	7.1142	5	5	999	13.25	1	-1	1	1.0106
267	7.1142	5	5	0	7.125	1	1	0	1.3047
268	7.1142	5	5	90	13.25	1	-1	1	0.96359
269	7.1142	5	5	0	7.125	2	-1	1	1.3047
270	7.1142	5	5	999	25.5	2	-1	1	1.0224
271	7.1142	5	5	999	13.25	1	-1	1	1.093
272	7.1142	5	5	90	13.25	1	1	1	1.0812
273	7.1142	5	5	999	7.125	2	1	0	1.567
274	7.1142	5	5	90	7.125	2	1	1	1.1753
275	7.1142	5	5	90	19.375	1	1	1	1.0228
276	7.1142	5	5	999	25.5	2	1	1	1.0342
277	7.1142	5	5	90	13.25	2	1	1	1.1165
278	7.1142	5	5	90	7.125	1	1	1	1.0106
279	7.1142	5	5	999	7.125	1	-1	1	0.9401
280	7.1142	5	5	90	7.125	2	-1	1	1.0576
281	7.1142	5	5	0	7.125	1	-1	1	1.0224
282	7.1142	5	5	999	1	1	-1	0	1.1871
283	7.1142	5	5	90	1	1	-1	1	1.6264
284	7.1142	5	5	0	7.125	2	-1	1	1.0107
285	7.1142	5	5	90	1	1	1	0	1.1636
286	7.1142	5	5	0	13.25	2	1	1	1.0345
287	7.1142	5	5	999	25.5	2	1	1	0.97537
288	7.1142	5	5	90	7.125	1	-1	1	1.0107
289	7.1142	5	5	0	19.375	2	-1	1	1.0342
290	7.1142	5	5	0	13.25	1	-1	1	0.95184
291	7.1142	5	5	999	25.5	1	-1	1	0.94015
292	7.1142	5	5	0	13.25	2	-1	1	1.0106
293	7.1142	5	5	90	13.25	1	-1	1	0.99887
294	7.1142	5	5	0	25.5	2	1	1	1.0695
295	7.1142	5	5	0	13.25	2	1	1	1.0577
296	7.1142	5	5	0	13.25	1	-1	1	1.0107
297	7.1142	5	5	0	7.125	1	1	1	0.95182
298	7.1142	5	5	90	13.25	1	-1	1	1.0224
299	7.1142	5	5	999	1	2	1	1	1.1047
300	7.1142	5	5	90	7.125	1	-1	1	1.0464
301	7.1142	5	5	90	13.25	2	-1	0	1.542
302	7.1142	5	5	0	25.5	1	-1	1	0.99928
303	7.1142	5	5	999	1	1	-1	0	1.3833
304	7.1142	5	5	90	1	1	1	0	1.0811
305	7.1142	5	5	90	25.5	2	1	1	1.1165
306	7.1142	5	5	0	25.5	2	-1	1	0.97586
307	7.1142	5	5	0	25.5	2	1	1	0.99894
308	7.1142	5	5	0	13.25	1	1	1	1.6337
309	7.1142	5	5	999	25.5	1	1	1	0.95188
310	7.1142	5	5	90	1	1	-1	0	1.0813
311	7.1142	5	5	999	25.5	2	1	1	0.96355
312	7.1142	5	5	999	13.25	1	1	1	0.97544
313	7.1142	5	5	999	13.25	2	1	1	0.96357
314	7.1142	5	5	999	19.375	2	1	1	1.0577
315	7.1142	5	5	999	7.125	1	-1	1	1.0224
316	7.1142	5	5	999	7.125	1	1	1	1.1046
317	7.1142	5	5	999	7.125	2	1	1	1.3165
318	7.1142	5	5	999	25.5	2	-1	1	0.96353
319	7.1142	5	5	0	13.25	1	1	1	1.2109
320	7.1142	5	5	999	1	1	1	0	1.1636
321	7.1142	5	5	999	1	1	-1	0	1.3267
322	7.1142	5	5	999	19.375	1	1	1	0.97583
323	7.1142	5	5	90	25.5	1	-1	1	0.97535
324	7.1142	5	5	0	7.125	2	-1	0	1.187
325	7.1142	5	5	0	13.25	2	-1	1	1.0929
326	7.1142	5	5	999	19.375	2	1	1	0.97537
327	7.1142	5	5	90	1	1	-1	0	1.0695
328	7.1142	5	5	90	19.375	1	1	1	1.1753
329	7.1142	5	5	90	25.5	1	1	1	0.90468
330	7.1142	5	5	999	19.375	2	1	1	1.046
331	7.1142	5	5	90	19.375	1	1	1	0.9283
332	7.1142	5	5	90	25.5	1	1	1	0.86959
333	7.1142	5	5	999	19.375	2	1	1	1.0577
334	7.1142	5	5	90	19.375	2	-1	1	0.95186
335	7.1142	5	5	90	1	1	-1	0	1.0459
336	7.1142	5	5	0	1	1	-1	0	0.95186
337	7.1142	5	5	90	25.5	2	1	1	0.9989
338	7.1142	5	5	999	7.125	2	1	1	1.0342
339	7.1142	5	5	0	7.125	2	1	1	0.99887
340	7.1142	5	5	0	1	1	1	0	1.1871
341	7.1142	5	5	0	7.125	1	1	1	0.99924
342	7.1142	5	5	999	13.25	1	-1	0	0.98715
343	7.1142	5	5	999	19.375	2	1	1	0.99891
344	7.1142	5	5	0	19.375	1	-1	1	1.0107
345	7.1142	5	5	90	25.5	2	1	1	0.98703
346	7.1142	5	5	0	1	2	1	0	1.3971
347	7.1142	5	5	999	25.5	2	1	1	1.0341
348	7.1142	5	5	0	7.125	1	1	1	1.4168
349	7.1142	5	5	0	19.375	1	-1	1	1.0812
350	7.1142	5	5	0	25.5	2	1	1	1.0107
351	7.1142	5	5	0	19.375	2	-1	1	0.99887
352	7.1142	5	5	0	7.125	2	-1	1	0.9871
353	7.1142	5	5	999	13.25	2	-1	1	0.96359
354	7.1142	5	5	90	19.375	1	1	1	0.94009
355	7.1142	5	5	0	19.375	2	1	1	1.0812
356	7.1142	5	5	999	25.5	1	1	1	1.0342
357	7.1142	5	5	999	19.375	1	-1	1	0.96366
358	7.1142	5	5	999	25.5	1	1	1	0.94002
359	7.1142	5	5	90	1	1	-1	1	1.37
360	7.1142	5	5	999	25.5	2	-1	1	0.9518
361	7.1142	5	5	0	13.25	1	-1	1	1.1282
362	7.1142	5	5	999	13.25	1	1	1	0.95184
363	7.1142	5	5	999	1	1	-1	1	1.1753
364	7.1142	5	5	90	19.375	1	1	1	0.94013
365	7.1142	5	5	0	13.25	1	1	0	0.96359
366	7.1142	5	5	90	13.25	2	1	1	1.1283
367	7.1142	5	5	999	25.5	1	1	1	0.97537
368	7.1142	5	5	999	19.375	1	1	1	1.0107
369	7.1142	5	5	90	7.125	1	-1	1	1.1871
370	7.1142	5	5	90	13.25	2	-1	1	1.0225
371	7.1142	5	5	90	13.25	2	1	1	1.5255
372	7.1142	5	5	999	25.5	2	-1	1	1.0107
373	7.1142	5	5	0	19.375	2	-1	0	0.97539
374	7.1142	5	5	0	19.375	1	-1	1	1.0577
375	7.1142	5	5	999	19.375	1	-1	1	1.0458
376	7.1142	5	5	999	13.25	1	1	1	1.0106
377	7.1142	5	5	90	19.375	2	1	1	1.0459
378	7.1142	5	5	999	25.5	1	-1	1	1.0342
379	7.1142	5	5	90	13.25	2	1	0	1.6684
380	7.1142	5	5	0	7.125	2	1	1	1.1518
381	7.1142	5	5	90	13.25	1	-1	1	1.0228
382	7.1142	5	5	999	25.5	2	1	1	1.1047
383	7.1142	5	5	999	1	1	1	0	1.3282
384	7.1142	5	5	90	1	1	1	0	1.1753
385	7.1142	5	5	0	13.25	1	1	1	1.1165
386	7.1142	5	5	999	13.25	1	-1	1	0.97537
387	7.1142	5	5	999	25.5	2	1	1	1.1635
388	7.1142	5	5	90	19.375	1	1	1	0.95236
389	7.1142	5	5	999	25.5	2	-1	1	1.14
390	7.1142	5	5	999	7.125	1	-1	1	1.0694
391	7.1142	5	5	90	25.5	2	-1	1	1.0578
392	7.1142	5	5	999	13.25	2	-1	1	0.92835
393	7.1142	5	5	0	1	2	-1	0	1.3938
394	7.1142	5	5	0	1	1	1	0	1.1987
395	7.1142	5	5	999	25.5	1	1	1	1.0576
396	7.1142	5	5	0	13.25	2	1	1	1.3382
397	7.1142	5	5	90	25.5	1	1	1	1.0463
398	7.1142	5	5	0	1	2	-1	1	1.1165
399	7.1142	5	5	999	13.25	2	1	1	1.2929
400	7.1142	5	5	90	19.375	2	-1	1	1.0107
401	7.1142	5	5	999	19.375	1	-1	1	1.0224
402	7.1142	5	5	999	25.5	1	1	1	0.88125
403	7.1142	5	5	90	19.375	1	1	1	1.0107
404	7.1142	5	5	999	25.5	1	1	1	1.0341
405	7.1142	5	5	999	7.125	1	1	1	0.95175
406	7.1142	5	5	999	7.125	2	-1	0	1.1282
407	7.1142	5	5	90	13.25	1	-1	1	1.046
408	7.1142	5	5	999	19.375	1	-1	1	0.97535
409	7.1142	5	5	0	25.5	2	1	1	1.0576
410	7.1142	5	5	999	19.375	1	-1	1	0.99889
411	7.1142	5	5	90	1	2	-1	0	1.1872
412	7.1142	5	5	90	1	2	-1	1	1.2812
413	7.1142	5	5	90	25.5	2	1	1	1.1165
414	7.1142	5	5	999	13.25	2	-1	1	1.0106
415	7.1142	5	5	90	25.5	1	-1	1	0.99887
416	7.1142	5	5	90	13.25	2	-1	0	0.97545
417	7.1142	5	5	0	25.5	1	1	1	0.90478
418	7.1142	5	5	0	25.5	1	-1	1	0.92831
419	7.1142	5	5	0	1	2	-1	0	0.99894
420	7.1142	5	5	999	13.25	1	1	1	0.96363
421	7.1142	5	5	90	19.375	2	1	1	1.1283
422	7.1142	5	5	90	25.5	2	-1	1	0.98757
423	7.1142	5	5	0	1	2	1	0	1.1283
424	7.1142	5	5	90	25.5	1	1	1	0.9753
425	7.1142	5	5	0	13.25	1	-1	1	1.0342
426	7.1142	5	5	999	1	1	-1	0	1.5509
427	7.1142	5	5	90	7.125	1	-1	1	1.2106
428	7.1142	5	5	0	19.375	1	-1	0	1.2812
429	7.1142	5	5	0	7.125	1	-1	1	1.4016
430	7.1142	5	5	0	19.375	1	-1	1	1.0107
431	7.1142	5	5	90	13.25	1	-1	1	1.0577
432	7.1142	5	5	90	19.375	1	-1	1	1.0459
433	7.1142	5	5	0	25.5	1	1	1	1.0459
434	7.1142	5	5	90	7.125	1	-1	1	1.0812
435	7.1142	5	5	90	1	2	-1	0	1.6826
436	7.1142	5	5	90	13.25	2	1	0	1.5815
437	7.1142	5	5	90	19.375	2	-1	1	1.0341
438	7.1142	5	5	0	13.25	2	1	1	1.14
439	7.1142	5	5	0	1	1	-1	1	1.4308
440	7.1142	5	5	999	1	2	-1	1	1.2812
441	7.1142	5	5	0	19.375	1	-1	1	1.0229
442	7.1142	5	5	999	19.375	2	1	1	1.1636
443	7.1142	5	5	90	25.5	2	1	1	1.0224
444	7.1142	5	5	999	1	1	1	1	1.3165
445	7.1142	5	5	0	25.5	1	1	1	1.0342
446	7.1142	5	5	90	1	2	1	0	0.96358
447	7.1142	5	5	999	25.5	2	1	1	1.3165
448	7.1142	5	5	999	7.125	2	1	1	1.0341
449	7.1142	5	5	90	7.125	1	1	0	1.3285
450	7.1142	5	5	90	25.5	1	1	1	0.95188
451	7.1142	5	5	999	1	2	-1	0	1.1165
452	7.1142	5	5	90	25.5	2	1	1	1.0224
453	7.1142	5	5	999	7.125	1	1	1	1.0694
454	7.1142	5	5	0	13.25	2	-1	1	0.95189
455	7.1142	5	5	999	13.25	2	1	1	1.093
456	7.1142	5	5	999	25.5	1	-1	1	0.90478
457	7.1142	5	5	90	25.5	1	-1	1	0.98716
458	7.1142	5	5	999	7.125	2	1	0	1.0694
459	7.1142	5	5	90	1	1	-1	0	1.1754
460	7.1142	5	5	0	19.375	2	-1	1	1.0107
461	7.1142	5	5	999	13.25	1	-1	1	1.093
462	7.1142	5	5	0	1	1	1	0	1.0341
463	7.1142	5	5	90	25.5	2	1	1	1.093
464	7.1142	5	5	0	19.375	2	-1	1	0.94005
465	7.1142	5	5	999	1	2	1	1	1.3046
466	7.1142	5	5	90	25.5	2	1	1	1.14
467	7.1142	5	5	90	25.5	1	-1	1	1.0224
468	7.1142	5	5	0	25.5	2	-1	1	0.96358
469	7.1142	5	5	0	13.25	2	1	1	1.0812
470	7.1142	5	5	90	19.375	2	1	0	1.0577
471	7.1142	5	5	0	13.25	1	1	1	1.093
472	7.1142	5	5	0	7.125	1	-1	1	0.9519
473	7.1142	5	5	0	25.5	1	1	1	1.0106
474	7.1142	5	5	999	1	2	-1	0	3.1034
475	7.1142	5	5	0	13.25	1	-1	1	1.1401
476	7.1142	5	5	90	13.25	2	1	1	1.0934
477	7.1142	5	5	90	1	2	-1	0	1.258
478	7.1142	5	5	999	7.125	2	1	1	1.2104
479	7.1142	5	5	0	1	1	-1	0	1.6842
480	7.1142	5	5	90	1	2	1	0	1.502
481	7.1142	5	5	90	1	2	1	1	1.2813
482	7.1142	5	5	90	7.125	1	1	1	1.0224
483	7.1142	5	5	999	7.125	1	1	1	1.1754
484	7.1142	5	5	0	25.5	2	-1	1	1.093
485	7.1142	5	5	0	7.125	2	-1	1	1.0929
486	7.1142	5	5	0	19.375	1	-1	1	0.95187
487	7.1142	5	5	0	1	1	1	1	1.0106
488	7.1142	5	5	0	19.375	1	-1	1	0.96363
489	7.1142	5	5	999	7.125	2	-1	1	1.5726
490	7.1142	5	5	0	19.375	2	1	1	1.0342
491	7.1142	5	5	0	13.25	2	-1	1	1.0107
492	7.1142	5	5	999	19.375	2	-1	1	0.97535
493	7.1142	5	5	90	7.125	2	1	1	1.1871
494	7.1142	5	5	90	13.25	1	-1	1	1.0111
495	7.1142	5	5	90	13.25	1	1	1	0.9636
496	7.1142	5	5	90	1	1	-1	0	1.1754
497	7.1142	5	5	999	19.375	2	-1	1	0.94009
498	7.1142	5	5	0	19.375	1	1	1	1.4104
499	7.1142	5	5	90	25.5	1	1	1	0.92831
500	7.1142	5	5	999	19.375	1	1	1	0.91652
501	7.1142	5	5	0	13.25	1	-1	1	0.91648
502	7.1142	5	5	0	1	1	-1	0	1.1283
503	7.1142	5	5	999	1	1	1	0	1.1636
504	7.1142	5	5	0	7.125	2	-1	1	1.093
505	7.1142	5	5	0	19.375	1	1	1	0.91651
506	7.1142	5	5	90	1	1	-1	1	1.1282
507	7.1142	5	5	0	7.125	1	-1	0	1.1639
508	7.1142	5	5	999	19.375	2	1	1	1.0459
509	7.1142	5	5	999	19.375	1	-1	1	1.0342
510	7.1142	5	5	90	19.375	1	-1	1	0.90475
511	7.1142	5	5	999	1	2	1	0	1.1282
512	7.1142	5	5	0	25.5	1	-1	1	0.89343
513	7.1142	5	5	999	13.25	2	1	1	1.0577
514	7.1142	5	5	999	13.25	2	1	1	1.0106
515	7.1142	5	5	0	25.5	2	1	1	1.0577
516	7.1142	5	5	90	19.375	2	-1	1	0.91665
517	7.1142	5	5	999	19.375	1	-1	1	1.1048
518	7.1142	5	5	999	13.25	2	1	1	0.98709
519	7.1142	5	5	999	1	2	1	0	1.3047
520	7.1142	5	5	999	7.125	1	-1	1	0.97534
521	7.1142	5	5	999	13.25	1	1	1	0.94007
522	7.1142	5	5	999	1	1	1	0	1.5906
523	7.1142	5	5	999	19.375	2	-1	1	1.1165
524	7.1142	5	5	999	19.375	1	1	1	0.96356
525	7.1142	5	5	90	19.375	1	1	1	0.9636
526	7.1142	5	5	90	7.125	2	-1	1	1.1753
527	7.1142	5	5	999	13.25	2	1	1	1.0695
528	7.1142	5	5	0	25.5	1	-1	1	0.94001
529	7.1142	5	5	90	7.125	1	1	1	1.0224
530	7.1142	5	5	999	1	2	-1	0	1.2577
531	7.1142	5	5	999	13.25	1	1	1	1.1401
532	7.1142	5	5	999	19.375	1	1	1	1.093
533	7.1142	5	5	90	7.125	2	1	0	1.3047
534	7.1142	5	5	90	25.5	1	1	1	0.98717
535	7.1142	5	5	0	1	2	1	0	1.1517
536	7.1142	5	5	90	1	1	-1	0	1.2458
537	7.1142	5	5	999	7.125	2	-1	1	1.2812
538	7.1142	5	5	90	19.375	2	1	0	1.234
539	7.1142	5	5	999	19.375	1	1	1	0.92839
540	7.1142	5	5	999	19.375	1	1	1	0.97545
541	7.1142	5	5	999	1	1	-1	1	1.1518
542	7.1142	5	5	0	7.125	1	1	1	1.1636
543	7.1142	5	5	0	7.125	2	-1	0	1.1988
544	7.1142	5	5	90	1	1	1	1	1.093
545	7.1142	5	5	999	1	2	-1	0	1.0341
546	7.1142	5	5	90	13.25	1	1	1	0.98708
547	7.1142	5	5	90	13.25	1	-1	1	0.96366
548	7.1142	5	5	0	1	2	1	0	1.3692
549	7.1142	5	5	0	1	1	-1	0	1.0577
550	7.1142	5	5	999	7.125	2	1	1	1.1518
551	7.1142	5	5	999	19.375	1	-1	1	0.98714
552	7.1142	5	5	999	19.375	2	-1	1	1.1518
553	7.1142	5	5	90	1	2	1	0	1.0458
554	7.1142	5	5	999	13.25	2	-1	1	1.1282
555	7.1142	5	5	0	1	1	-1	0	1.093
556	7.1142	5	5	0	25.5	1	-1	0	1.0811
557	7.1142	5	5	0	19.375	2	-1	1	0.99891
558	7.1142	5	5	999	7.125	2	-1	0	1.502
559	7.1142	5	5	999	7.125	2	-1	0	1.0812
560	7.1142	5	5	999	1	1	1	0	1.093
561	7.1142	5	5	90	13.25	1	-1	1	0.92837
562	7.1142	5	5	999	7.125	1	1	1	0.95184
563	7.1142	5	5	999	13.25	1	-1	1	0.96342
564	7.1142	5	5	999	19.375	2	-1	1	0.92829
565	7.1142	5	5	999	1	1	-1	0	2.5112
566	7.1142	5	5	0	25.5	2	1	1	1.1753
567	7.1142	5	5	90	25.5	1	-1	1	0.96359
568	7.1142	5	5	999	13.25	1	-1	1	1.0342
569	7.1142	5	5	999	13.25	2	-1	1	0.9636
570	7.1142	5	5	999	7.125	2	-1	0	0.88129
571	7.1142	5	5	90	1	2	-1	1	1.1518
572	7.1142	5	5	90	1	2	-1	0	1.1514
573	7.1142	5	5	0	1	2	-1	0	0.91646
574	7.1142	5	5	90	7.125	1	-1	0	1.0342
575	7.1142	5	5	999	7.125	1	1	1	0.98721
576	7.1142	5	5	999	13.25	2	-1	1	0.97539
577	7.1142	5	5	0	13.25	1	-1	1	0.94007
578	7.1142	5	5	90	7.125	1	1	1	1.0107
579	7.1142	5	5	0	13.25	2	1	1	1.1635
580	7.1142	5	5	999	1	2	1	1	0.98706
581	7.1142	5	5	0	19.375	2	1	1	1.2223
582	7.1142	5	5	90	25.5	1	-1	1	1.0464
583	7.1142	5	5	0	1	2	-1	0	1.7068
584	7.1142	5	5	999	7.125	1	-1	1	1.0694
585	7.1142	5	5	90	7.125	2	-1	0	1.0459
586	7.1142	5	5	0	25.5	2	1	1	1.0695
587	7.1142	5	5	999	7.125	2	-1	0	1.2459
588	7.1142	5	5	999	13.25	2	1	1	1.0929
589	7.1142	5	5	0	13.25	1	-1	1	0.95222
590	7.1142	5	5	90	25.5	1	1	1	0.98715
591	7.1142	5	5	90	13.25	2	-1	1	1.1401
592	7.1142	5	5	0	7.125	2	-1	1	1.1636
593	7.1142	5	5	0	25.5	2	-1	1	0.99885
594	7.1142	5	5	0	19.375	2	1	1	1.1871
595	7.1142	5	5	90	1	2	1	0	1.3277
596	7.1142	5	5	0	19.375	2	-1	1	1.0222
597	7.1142	5	5	90	7.125	2	1	1	1.0342
598	7.1142	5	5	999	1	2	1	0	1.1635
599	7.1142	5	5	90	25.5	2	1	0	1.6506
600	7.1142	5	5	999	25.5	1	1	1	0.95183
