# Supplementary material for: Temporal Integration of Motion Streaks in Migraine
Source: Vision (Basel). 2018 Jul 13;2(3):27. doi: 10.3390/vision2030027 (PMC6836222; doi:10.3390/vision2030027)
Supplement: Supplementary file 1 [file vision-02-00027-s001.zip › supplementary information/resultsmark2/resultsObs38/allResponsesObs38.txt]

1	7.1142	5	5	999	7.125	1	-1	1	4.2152
2	7.1142	5	5	0	25.5	1	-1	1	1.2489
3	7.1142	5	5	999	13.25	1	-1	1	1.1399
4	7.1142	5	5	999	1	2	-1	0	1.6818
5	7.1142	5	5	999	19.375	1	-1	1	1.1518
6	7.1142	5	5	0	25.5	1	1	1	1.0346
7	7.1142	5	5	999	25.5	1	-1	1	1.0342
8	7.1142	5	5	999	25.5	1	-1	1	0.97534
9	7.1142	5	5	999	7.125	1	-1	0	1.3826
10	7.1142	5	5	90	1	1	-1	0	1.3169
11	7.1142	5	5	90	25.5	2	-1	0	1.7535
12	7.1142	5	5	0	13.25	1	-1	1	1.2577
13	7.1142	5	5	0	19.375	2	1	0	0.96349
14	7.1142	5	5	999	25.5	2	-1	1	1.2223
15	7.1142	5	5	90	13.25	1	1	1	1.1753
16	7.1142	5	5	90	1	1	-1	0	2.0654
17	7.1142	5	5	90	13.25	2	-1	0	1.9078
18	7.1142	5	5	90	13.25	2	-1	1	1.3742
19	7.1142	5	5	0	19.375	1	-1	0	1.7342
20	7.1142	5	5	90	19.375	1	1	1	1.093
21	7.1142	5	5	90	25.5	1	1	1	1.0812
22	7.1142	5	5	90	25.5	1	-1	1	1.2106
23	7.1142	5	5	999	25.5	2	-1	1	1.0813
24	7.1142	5	5	0	7.125	2	1	0	2.5983
25	7.1142	5	5	999	13.25	2	1	1	1.5526
26	7.1142	5	5	999	13.25	1	-1	1	1.1754
27	7.1142	5	5	999	19.375	2	1	1	2.5415
28	7.1142	5	5	0	7.125	2	-1	0	1.7894
29	7.1142	5	5	999	7.125	1	1	1	2.187
30	7.1142	5	5	0	19.375	2	1	1	1.4916
31	7.1142	5	5	0	25.5	2	1	1	1.1519
32	7.1142	5	5	90	19.375	1	-1	1	1.0458
33	7.1142	5	5	90	19.375	2	1	1	1.435
34	7.1142	5	5	999	7.125	2	-1	0	1.8097
35	7.1142	5	5	999	25.5	1	1	1	0.9993
36	7.1142	5	5	0	13.25	2	-1	1	1.2576
37	7.1142	5	5	90	1	2	-1	0	1.85
38	7.1142	5	5	999	13.25	2	1	1	1.093
39	7.1142	5	5	90	13.25	1	1	1	1.1871
40	7.1142	5	5	90	7.125	1	-1	1	1.1519
41	7.1142	5	5	90	1	1	-1	0	1.703
42	7.1142	5	5	90	25.5	2	-1	1	1.1635
43	7.1142	5	5	999	19.375	1	-1	1	1.0575
44	7.1142	5	5	999	1	2	-1	0	1.669
45	7.1142	5	5	90	1	2	1	0	1.3909
46	7.1142	5	5	90	7.125	2	-1	0	1.0694
47	7.1142	5	5	999	7.125	1	-1	1	1.2459
48	7.1142	5	5	999	19.375	2	1	1	1.3412
49	7.1142	5	5	90	7.125	1	-1	0	2.0848
50	7.1142	5	5	999	7.125	2	1	1	2.2283
51	7.1142	5	5	90	7.125	2	-1	1	1.5655
52	7.1142	5	5	999	19.375	2	-1	0	1.7548
53	7.1142	5	5	90	13.25	1	-1	1	1.1283
54	7.1142	5	5	90	1	2	-1	0	1.5575
55	7.1142	5	5	999	25.5	1	1	1	1.1048
56	7.1142	5	5	90	7.125	2	1	1	2.0256
57	7.1142	5	5	90	19.375	2	1	0	1.8385
58	7.1142	5	5	90	19.375	2	-1	0	1.5237
59	7.1142	5	5	0	7.125	2	1	0	1.5751
60	7.1142	5	5	0	25.5	1	1	1	1.471
61	7.1142	5	5	0	1	1	1	0	1.8291
62	7.1142	5	5	999	25.5	2	-1	1	1.2694
63	7.1142	5	5	0	19.375	1	1	1	1.5176
64	7.1142	5	5	90	1	1	1	1	1.4085
65	7.1142	5	5	0	7.125	1	-1	0	1.9176
66	7.1142	5	5	90	13.25	1	-1	0	1.7804
67	7.1142	5	5	0	7.125	2	-1	0	1.5725
68	7.1142	5	5	0	25.5	1	-1	1	1.234
69	7.1142	5	5	0	25.5	2	-1	1	1.1752
70	7.1142	5	5	999	1	1	1	0	1.6386
71	7.1142	5	5	0	13.25	1	-1	0	1.2346
72	7.1142	5	5	90	13.25	2	1	1	1.2581
73	7.1142	5	5	0	13.25	1	1	0	1.2812
74	7.1142	5	5	0	7.125	2	-1	0	1.3295
75	7.1142	5	5	999	13.25	2	1	1	1.1989
76	7.1142	5	5	999	7.125	1	-1	1	1.14
77	7.1142	5	5	999	13.25	1	-1	1	1.0694
78	7.1142	5	5	90	25.5	1	1	1	1.0695
79	7.1142	5	5	999	7.125	2	-1	0	1.7963
80	7.1142	5	5	90	1	2	1	0	1.4133
81	7.1142	5	5	0	25.5	2	1	1	2.2702
82	7.1142	5	5	0	13.25	2	1	0	1.1635
83	7.1142	5	5	999	13.25	2	1	1	1.3334
84	7.1142	5	5	0	19.375	1	-1	0	1.3601
85	7.1142	5	5	90	13.25	1	1	0	1.6677
86	7.1142	5	5	90	7.125	1	-1	0	1.3418
87	7.1142	5	5	0	1	2	1	1	1.5897
88	7.1142	5	5	0	1	2	1	0	1.293
89	7.1142	5	5	90	19.375	2	-1	0	1.093
90	7.1142	5	5	90	25.5	2	-1	0	0.98709
91	7.1142	5	5	999	25.5	2	-1	1	1.3401
92	7.1142	5	5	0	19.375	1	1	0	1.5637
93	7.1142	5	5	999	1	1	1	0	1.7208
94	7.1142	5	5	999	1	2	1	0	1.5933
95	7.1142	5	5	90	7.125	2	-1	0	1.3373
96	7.1142	5	5	90	13.25	1	1	1	1.1753
97	7.1142	5	5	999	7.125	2	-1	1	1.8342
98	7.1142	5	5	90	19.375	1	1	1	1.2341
99	7.1142	5	5	999	25.5	2	1	1	1.2811
100	7.1142	5	5	0	1	1	-1	1	1.348
101	7.1142	5	5	90	25.5	2	-1	1	1.2816
102	7.1142	5	5	90	25.5	1	-1	1	1.1988
103	7.1142	5	5	90	7.125	1	-1	1	1.2342
104	7.1142	5	5	999	25.5	1	1	1	1.1047
105	7.1142	5	5	0	1	2	-1	0	1.9708
106	7.1142	5	5	90	7.125	1	-1	0	2.0268
107	7.1142	5	5	90	13.25	1	-1	1	1.1753
108	7.1142	5	5	0	13.25	2	1	1	1.1757
109	7.1142	5	5	90	7.125	2	-1	0	1.4889
110	7.1142	5	5	999	19.375	2	-1	0	1.665
111	7.1142	5	5	0	13.25	2	-1	1	1.5705
112	7.1142	5	5	0	25.5	1	-1	0	1.2577
113	7.1142	5	5	90	7.125	1	1	0	1.1522
114	7.1142	5	5	90	25.5	1	-1	1	0.98697
115	7.1142	5	5	90	1	1	-1	1	1.046
116	7.1142	5	5	0	7.125	2	1	0	1.1282
117	7.1142	5	5	90	7.125	1	-1	0	1.2342
118	7.1142	5	5	0	13.25	1	1	0	1.046
119	7.1142	5	5	0	19.375	1	1	1	1.0459
120	7.1142	5	5	90	19.375	1	-1	1	1.0812
121	7.1142	5	5	999	19.375	1	-1	1	1.1048
122	7.1142	5	5	90	19.375	2	1	1	1.3387
123	7.1142	5	5	0	7.125	2	1	0	2.1861
124	7.1142	5	5	999	13.25	2	1	0	1.7025
125	7.1142	5	5	90	19.375	1	-1	1	1.1989
126	7.1142	5	5	0	1	1	-1	0	1.5773
127	7.1142	5	5	0	7.125	1	-1	0	1.8574
128	7.1142	5	5	0	1	1	1	0	2.0108
129	7.1142	5	5	90	25.5	1	1	1	1.1988
130	7.1142	5	5	90	1	2	1	1	1.6489
131	7.1142	5	5	0	25.5	2	-1	1	1.3817
132	7.1142	5	5	999	7.125	1	-1	0	1.4589
133	7.1142	5	5	0	19.375	1	-1	0	0.95183
134	7.1142	5	5	90	13.25	2	1	0	1.8117
135	7.1142	5	5	0	25.5	1	1	1	1.7327
136	7.1142	5	5	0	7.125	2	-1	1	1.6081
137	7.1142	5	5	0	25.5	2	-1	1	1.1753
138	7.1142	5	5	90	1	1	-1	1	1.4376
139	7.1142	5	5	999	7.125	1	1	0	1.5953
140	7.1142	5	5	0	1	1	1	1	1.5761
141	7.1142	5	5	999	7.125	1	-1	1	1.1871
142	7.1142	5	5	999	19.375	2	1	1	1.3755
143	7.1142	5	5	999	19.375	2	1	0	2.1212
144	7.1142	5	5	90	13.25	2	-1	0	1.2577
145	7.1142	5	5	0	25.5	2	1	1	1.4894
146	7.1142	5	5	90	25.5	1	-1	1	1.1522
147	7.1142	5	5	0	25.5	2	1	1	2.3711
148	7.1142	5	5	0	1	1	1	1	1.771
149	7.1142	5	5	0	7.125	2	1	0	1.2577
150	7.1142	5	5	90	19.375	1	1	1	1.0464
151	7.1142	5	5	0	1	1	1	0	1.2341
152	7.1142	5	5	0	1	2	-1	0	2.1675
153	7.1142	5	5	90	1	1	1	0	1.8162
154	7.1142	5	5	90	25.5	2	-1	1	2.1569
155	7.1142	5	5	90	19.375	2	1	0	1.1048
156	7.1142	5	5	0	7.125	1	-1	1	1.1984
157	7.1142	5	5	90	19.375	2	-1	0	1.1522
158	7.1142	5	5	999	1	2	-1	1	1.2816
159	7.1142	5	5	90	13.25	2	-1	0	1.0228
160	7.1142	5	5	0	1	1	1	0	0.75192
161	7.1142	5	5	0	19.375	2	-1	0	1.2342
162	7.1142	5	5	0	19.375	1	-1	0	0.9518
163	7.1142	5	5	0	13.25	2	1	0	0.75183
164	7.1142	5	5	0	7.125	1	-1	0	1.5041
165	7.1142	5	5	0	25.5	1	-1	1	1.1281
166	7.1142	5	5	999	1	2	-1	0	1.5147
167	7.1142	5	5	0	13.25	2	-1	1	1.5773
168	7.1142	5	5	0	19.375	2	1	1	1.2694
169	7.1142	5	5	999	1	2	-1	0	1.8565
170	7.1142	5	5	999	1	1	1	0	1.9515
171	7.1142	5	5	90	1	1	-1	0	1.5714
172	7.1142	5	5	0	19.375	1	1	1	1.3515
173	7.1142	5	5	0	25.5	1	-1	1	1.2224
174	7.1142	5	5	0	19.375	2	1	1	1.3047
175	7.1142	5	5	0	19.375	2	-1	1	1.2224
176	7.1142	5	5	0	1	2	-1	0	1.6348
177	7.1142	5	5	90	19.375	2	-1	1	1.5999
178	7.1142	5	5	90	19.375	1	1	1	1.1636
179	7.1142	5	5	90	1	1	-1	1	2.7443
180	7.1142	5	5	999	7.125	1	-1	0	2.1017
181	7.1142	5	5	0	1	2	-1	1	1.5369
182	7.1142	5	5	90	13.25	2	-1	0	1.564
183	7.1142	5	5	0	25.5	1	-1	1	1.1518
184	7.1142	5	5	90	19.375	2	1	0	1.3165
185	7.1142	5	5	0	1	1	-1	0	1.14
186	7.1142	5	5	0	1	2	-1	0	1.0931
187	7.1142	5	5	999	13.25	1	-1	1	1.1046
188	7.1142	5	5	0	1	1	1	0	1.3164
189	7.1142	5	5	999	19.375	1	1	1	1.0699
190	7.1142	5	5	999	19.375	1	1	0	1.2812
191	7.1142	5	5	0	25.5	1	1	0	1.1758
192	7.1142	5	5	999	25.5	1	-1	1	0.99937
193	7.1142	5	5	999	1	2	1	0	1.1989
194	7.1142	5	5	999	1	1	-1	0	1.5844
195	7.1142	5	5	0	7.125	1	1	0	1.3285
196	7.1142	5	5	90	19.375	2	-1	1	1.2342
197	7.1142	5	5	0	19.375	2	1	1	1.2341
198	7.1142	5	5	999	1	2	1	0	1.5189
199	7.1142	5	5	0	7.125	1	1	1	1.6854
200	7.1142	5	5	999	7.125	1	1	0	1.6886
201	7.1142	5	5	0	25.5	2	-1	1	1.5994
202	7.1142	5	5	90	19.375	1	1	1	1.1754
203	7.1142	5	5	90	13.25	2	-1	0	2.3442
204	7.1142	5	5	999	1	1	1	0	1.2925
205	7.1142	5	5	999	13.25	2	-1	0	1.2341
206	7.1142	5	5	999	25.5	1	-1	1	1.1169
207	7.1142	5	5	999	7.125	2	-1	0	1.5536
208	7.1142	5	5	0	1	2	1	0	1.8896
209	7.1142	5	5	999	13.25	1	-1	1	1.2106
210	7.1142	5	5	90	19.375	2	1	0	1.7423
211	7.1142	5	5	90	25.5	2	1	1	1.6663
212	7.1142	5	5	999	19.375	1	-1	1	1.1871
213	7.1142	5	5	0	13.25	1	1	1	1.2459
214	7.1142	5	5	999	25.5	1	1	0	1.3165
215	7.1142	5	5	999	7.125	1	1	1	1.1753
216	7.1142	5	5	999	1	1	1	0	1.3893
217	7.1142	5	5	999	1	2	-1	0	1.0694
218	7.1142	5	5	999	7.125	2	-1	1	1.1517
219	7.1142	5	5	999	7.125	2	1	1	1.3283
220	7.1142	5	5	999	13.25	2	-1	0	1.1752
221	7.1142	5	5	999	25.5	1	1	1	1.1522
222	7.1142	5	5	999	13.25	1	1	1	1.2107
223	7.1142	5	5	999	19.375	2	1	0	1.8677
224	7.1142	5	5	999	25.5	1	1	1	1.2929
225	7.1142	5	5	999	19.375	1	-1	1	1.1518
226	7.1142	5	5	0	7.125	2	1	0	1.1405
227	7.1142	5	5	90	13.25	2	-1	0	1.4977
228	7.1142	5	5	999	1	2	-1	0	1.2934
229	7.1142	5	5	999	1	1	-1	0	1.1523
230	7.1142	5	5	0	13.25	2	-1	1	1.2693
231	7.1142	5	5	999	1	2	-1	0	1.5035
232	7.1142	5	5	90	25.5	1	-1	1	1.1522
233	7.1142	5	5	90	19.375	2	-1	0	1.6022
234	7.1142	5	5	999	1	2	1	0	1.6
235	7.1142	5	5	0	7.125	1	1	1	1.1985
236	7.1142	5	5	90	25.5	2	-1	0	1.0693
237	7.1142	5	5	999	25.5	2	-1	0	1.2812
238	7.1142	5	5	999	7.125	2	1	0	1.1635
239	7.1142	5	5	90	25.5	2	1	0	1.0457
240	7.1142	5	5	0	13.25	1	-1	1	1.093
241	7.1142	5	5	999	13.25	2	1	0	1.6046
242	7.1142	5	5	90	19.375	1	1	1	1.046
243	7.1142	5	5	0	25.5	1	-1	1	1.1165
244	7.1142	5	5	90	13.25	1	1	1	1.046
245	7.1142	5	5	999	1	1	-1	0	1.0812
246	7.1142	5	5	999	19.375	1	-1	1	1.1753
247	7.1142	5	5	0	13.25	1	1	1	1.3727
248	7.1142	5	5	0	19.375	1	1	0	1.433
249	7.1142	5	5	0	25.5	1	-1	1	1.1758
250	7.1142	5	5	999	25.5	2	1	1	1.5595
251	7.1142	5	5	90	25.5	1	1	1	1.0812
252	7.1142	5	5	999	7.125	2	1	0	2.222
253	7.1142	5	5	999	13.25	2	1	1	1.7082
254	7.1142	5	5	90	25.5	1	1	1	1.093
255	7.1142	5	5	999	1	1	-1	1	1.4107
256	7.1142	5	5	90	1	1	1	0	1.093
257	7.1142	5	5	0	13.25	2	-1	0	0.9636
258	7.1142	5	5	90	13.25	1	-1	1	1.0812
259	7.1142	5	5	999	19.375	2	-1	1	1.0224
260	7.1142	5	5	0	19.375	1	1	0	0.97544
261	7.1142	5	5	90	13.25	1	1	0	1.0459
262	7.1142	5	5	90	25.5	1	-1	1	1.1047
263	7.1142	5	5	999	19.375	2	-1	0	1.3606
264	7.1142	5	5	999	19.375	2	1	0	1.1636
265	7.1142	5	5	0	19.375	2	1	1	1.046
266	7.1142	5	5	0	19.375	2	1	1	1.1047
267	7.1142	5	5	0	19.375	2	1	1	0.95231
268	7.1142	5	5	0	7.125	1	-1	1	1.2106
269	7.1142	5	5	90	25.5	2	-1	0	1.164
270	7.1142	5	5	90	1	1	-1	0	1.1281
271	7.1142	5	5	999	25.5	1	1	1	1.1635
272	7.1142	5	5	90	1	1	1	1	1.2459
273	7.1142	5	5	999	7.125	2	1	0	1.7416
274	7.1142	5	5	90	25.5	2	-1	1	1.6527
275	7.1142	5	5	0	1	2	1	1	1.1636
276	7.1142	5	5	90	25.5	2	-1	0	2.2776
277	7.1142	5	5	0	13.25	1	-1	1	1.66
278	7.1142	5	5	999	7.125	1	-1	1	1.1282
279	7.1142	5	5	0	13.25	1	-1	1	2.0504
280	7.1142	5	5	999	25.5	1	-1	1	1.4896
281	7.1142	5	5	999	13.25	1	1	1	1.6816
282	7.1142	5	5	999	13.25	1	-1	1	1.3043
283	7.1142	5	5	999	1	2	1	0	2.1418
284	7.1142	5	5	0	19.375	2	1	1	1.6488
285	7.1142	5	5	0	1	2	-1	0	1.1522
286	7.1142	5	5	0	19.375	1	1	0	1.3048
287	7.1142	5	5	0	7.125	2	-1	0	1.2342
288	7.1142	5	5	90	13.25	1	1	0	1.3282
289	7.1142	5	5	0	7.125	2	1	1	1.2224
290	7.1142	5	5	90	1	2	1	0	1.093
291	7.1142	5	5	999	13.25	1	1	1	1.1282
292	7.1142	5	5	0	7.125	2	1	1	1.1518
293	7.1142	5	5	0	1	2	1	1	1.0813
294	7.1142	5	5	999	1	2	1	0	1.2219
295	7.1142	5	5	999	13.25	2	1	1	0.9989
296	7.1142	5	5	0	1	2	-1	0	1.3234
297	7.1142	5	5	999	19.375	1	-1	1	1.0229
298	7.1142	5	5	90	13.25	2	-1	0	1.5443
299	7.1142	5	5	999	7.125	2	1	0	1.3609
300	7.1142	5	5	0	13.25	1	1	1	1.0934
301	7.1142	5	5	0	1	1	-1	0	4.2317
302	7.1142	5	5	90	13.25	2	-1	0	1.6776
303	7.1142	5	5	999	1	2	-1	1	1.4287
304	7.1142	5	5	90	7.125	2	1	1	1.1636
305	7.1142	5	5	0	19.375	2	-1	0	1.14
306	7.1142	5	5	999	19.375	1	1	1	1.0695
307	7.1142	5	5	0	7.125	1	-1	0	1.1984
308	7.1142	5	5	999	19.375	1	1	1	1.1871
309	7.1142	5	5	90	13.25	2	-1	0	0.92876
310	7.1142	5	5	0	7.125	1	-1	1	0.96362
311	7.1142	5	5	0	13.25	2	1	1	0.90482
312	7.1142	5	5	999	25.5	1	1	1	1.0695
313	7.1142	5	5	0	13.25	1	-1	1	1.0342
314	7.1142	5	5	90	7.125	1	-1	0	1.4559
315	7.1142	5	5	90	25.5	2	-1	1	1.2459
316	7.1142	5	5	90	19.375	1	1	1	1.0458
317	7.1142	5	5	90	19.375	2	1	0	1.4055
318	7.1142	5	5	999	7.125	1	1	0	1.3316
319	7.1142	5	5	999	19.375	1	1	1	1.164
320	7.1142	5	5	999	25.5	2	-1	1	1.117
321	7.1142	5	5	999	19.375	1	1	1	1.1636
322	7.1142	5	5	90	13.25	1	-1	0	1.5058
323	7.1142	5	5	999	19.375	2	1	1	1.8493
324	7.1142	5	5	90	25.5	1	-1	1	0.96362
325	7.1142	5	5	90	19.375	1	-1	1	0.92833
326	7.1142	5	5	0	19.375	1	-1	1	1.2219
327	7.1142	5	5	90	1	2	-1	0	1.0111
328	7.1142	5	5	0	7.125	2	-1	0	1.1164
329	7.1142	5	5	999	25.5	2	1	0	0.92873
330	7.1142	5	5	0	25.5	2	-1	1	1.1753
331	7.1142	5	5	999	19.375	2	-1	0	1.4371
332	7.1142	5	5	0	1	2	-1	0	1.5424
333	7.1142	5	5	90	7.125	1	1	0	1.662
334	7.1142	5	5	999	25.5	2	-1	1	1.0581
335	7.1142	5	5	999	1	1	-1	0	1.8962
336	7.1142	5	5	0	19.375	2	1	1	1.2459
337	7.1142	5	5	999	13.25	2	1	1	1.1518
338	7.1142	5	5	90	1	2	-1	0	1.293
339	7.1142	5	5	0	13.25	2	1	1	1.1518
340	7.1142	5	5	999	19.375	1	-1	1	1.1283
341	7.1142	5	5	999	25.5	1	1	1	1.093
342	7.1142	5	5	90	7.125	1	-1	1	0.91663
343	7.1142	5	5	999	1	2	-1	1	1.0577
344	7.1142	5	5	999	25.5	2	-1	0	1.5616
345	7.1142	5	5	0	1	1	1	0	1.2106
346	7.1142	5	5	999	25.5	2	-1	1	1.0463
347	7.1142	5	5	0	7.125	1	-1	0	1.0107
348	7.1142	5	5	999	25.5	1	-1	1	1.0929
349	7.1142	5	5	999	1	1	1	1	1.0224
350	7.1142	5	5	90	19.375	2	-1	1	1.3047
351	7.1142	5	5	0	25.5	1	-1	1	1.0934
352	7.1142	5	5	90	25.5	1	-1	1	0.99941
353	7.1142	5	5	90	7.125	2	-1	1	1.3048
354	7.1142	5	5	0	13.25	2	-1	0	1.6958
355	7.1142	5	5	0	25.5	2	-1	0	1.47
356	7.1142	5	5	0	7.125	2	1	1	0.97536
357	7.1142	5	5	90	13.25	1	-1	0	1.0224
358	7.1142	5	5	90	25.5	2	1	0	0.98719
359	7.1142	5	5	0	25.5	1	-1	0	0.96364
360	7.1142	5	5	0	25.5	1	1	0	1.2223
361	7.1142	5	5	999	25.5	2	1	0	1.0457
362	7.1142	5	5	0	19.375	2	1	0	1.0106
363	7.1142	5	5	90	19.375	1	1	0	1.1989
364	7.1142	5	5	999	13.25	1	1	0	1.2107
365	7.1142	5	5	90	13.25	1	-1	1	1.1169
366	7.1142	5	5	0	1	1	-1	0	1.2455
367	7.1142	5	5	90	19.375	1	1	1	1.0464
368	7.1142	5	5	999	25.5	2	1	1	1.1164
369	7.1142	5	5	0	13.25	1	-1	1	1.0934
370	7.1142	5	5	999	13.25	1	1	1	1.034
371	7.1142	5	5	999	1	1	-1	0	1.1989
372	7.1142	5	5	90	25.5	1	1	1	1.0107
373	7.1142	5	5	999	25.5	1	-1	1	1.1517
374	7.1142	5	5	90	25.5	2	-1	1	1.0111
375	7.1142	5	5	999	7.125	1	1	1	1.2695
376	7.1142	5	5	0	19.375	2	-1	0	1.0459
377	7.1142	5	5	0	19.375	1	1	0	1.0459
378	7.1142	5	5	0	7.125	1	-1	0	1.0342
379	7.1142	5	5	0	7.125	1	-1	1	1.0342
380	7.1142	5	5	0	25.5	1	1	1	1.1282
381	7.1142	5	5	0	19.375	1	-1	1	1.0458
382	7.1142	5	5	999	19.375	1	1	1	1.1401
383	7.1142	5	5	0	25.5	2	-1	0	1.1516
384	7.1142	5	5	999	19.375	2	-1	1	1.1635
385	7.1142	5	5	90	19.375	2	1	1	1.3557
386	7.1142	5	5	999	7.125	2	-1	0	1.2812
387	7.1142	5	5	0	19.375	1	1	0	1.0577
388	7.1142	5	5	0	19.375	2	-1	0	1.2576
389	7.1142	5	5	90	19.375	2	-1	1	1.5788
390	7.1142	5	5	90	1	1	-1	1	1.3436
391	7.1142	5	5	999	1	1	1	0	1.316
392	7.1142	5	5	0	13.25	2	-1	0	1.2453
393	7.1142	5	5	0	7.125	2	-1	0	1.2815
394	7.1142	5	5	0	25.5	2	-1	1	1.1401
395	7.1142	5	5	0	1	2	-1	0	1.1165
396	7.1142	5	5	90	7.125	2	1	1	1.0576
397	7.1142	5	5	90	7.125	2	-1	0	1.0107
398	7.1142	5	5	0	19.375	2	-1	0	1.246
399	7.1142	5	5	90	19.375	2	-1	1	1.2463
400	7.1142	5	5	90	1	2	1	1	0.98751
401	7.1142	5	5	90	7.125	1	-1	1	1.1988
402	7.1142	5	5	999	7.125	2	-1	1	1.117
403	7.1142	5	5	999	1	2	1	0	1.1165
404	7.1142	5	5	999	19.375	1	-1	1	1.0812
405	7.1142	5	5	0	19.375	1	1	0	1.0342
406	7.1142	5	5	90	1	2	-1	0	0.94014
407	7.1142	5	5	999	13.25	1	-1	1	1.0342
408	7.1142	5	5	0	1	2	-1	0	1.2342
409	7.1142	5	5	90	25.5	1	1	0	1.2459
410	7.1142	5	5	90	13.25	1	-1	1	1.2341
411	7.1142	5	5	0	7.125	2	1	0	1.0578
412	7.1142	5	5	90	1	2	-1	0	1.1517
413	7.1142	5	5	0	7.125	2	-1	0	1.4041
414	7.1142	5	5	90	13.25	1	1	0	1.8932
415	7.1142	5	5	999	19.375	2	-1	0	1.2341
416	7.1142	5	5	0	19.375	1	1	0	2.6261
417	7.1142	5	5	90	25.5	2	-1	0	1.3357
418	7.1142	5	5	90	13.25	2	1	0	1.2224
419	7.1142	5	5	90	13.25	2	1	1	1.3491
420	7.1142	5	5	999	13.25	2	1	1	1.1636
421	7.1142	5	5	90	1	2	1	0	1.0816
422	7.1142	5	5	999	13.25	1	1	0	1.8969
423	7.1142	5	5	90	1	2	1	0	1.1518
424	7.1142	5	5	90	7.125	2	1	1	1.5066
425	7.1142	5	5	999	25.5	1	1	1	0.9989
426	7.1142	5	5	90	1	1	1	0	0.94003
427	7.1142	5	5	999	7.125	2	-1	1	1.5121
428	7.1142	5	5	999	13.25	1	1	1	1.0812
429	7.1142	5	5	90	7.125	1	-1	1	1.093
430	7.1142	5	5	90	7.125	2	1	0	1.2459
431	7.1142	5	5	90	7.125	2	-1	0	1.1164
432	7.1142	5	5	0	13.25	1	-1	1	1.0817
433	7.1142	5	5	90	7.125	1	-1	1	1.093
434	7.1142	5	5	0	1	1	-1	1	1.5493
435	7.1142	5	5	999	19.375	1	1	1	1.1872
436	7.1142	5	5	999	19.375	2	-1	1	1.2582
437	7.1142	5	5	90	13.25	2	-1	0	1.3807
438	7.1142	5	5	90	19.375	1	1	1	2.6526
439	7.1142	5	5	999	1	1	1	0	2.4152
440	7.1142	5	5	90	7.125	2	1	0	4.7966
441	7.1142	5	5	90	13.25	1	-1	0	1.346
442	7.1142	5	5	90	19.375	2	1	1	1.2336
443	7.1142	5	5	90	7.125	1	1	1	1.0698
444	7.1142	5	5	0	7.125	2	-1	1	1.5567
445	7.1142	5	5	90	7.125	2	1	1	1.2458
446	7.1142	5	5	0	1	1	1	0	1.0695
447	7.1142	5	5	0	13.25	1	-1	0	1.1635
448	7.1142	5	5	999	19.375	1	-1	1	1.1518
449	7.1142	5	5	0	13.25	2	1	1	0.97534
450	7.1142	5	5	90	7.125	2	1	0	1.1637
451	7.1142	5	5	90	25.5	2	1	0	1.211
452	7.1142	5	5	90	25.5	2	1	0	1.0228
453	7.1142	5	5	0	7.125	1	1	1	1.0577
454	7.1142	5	5	90	19.375	1	-1	1	1.0578
455	7.1142	5	5	999	19.375	1	-1	1	1.1165
456	7.1142	5	5	999	19.375	1	-1	1	1.0576
457	7.1142	5	5	0	1	1	-1	0	1.4734
458	7.1142	5	5	999	13.25	1	-1	0	1.669
459	7.1142	5	5	0	25.5	2	-1	1	1.0929
460	7.1142	5	5	90	19.375	1	1	1	0.97534
461	7.1142	5	5	0	7.125	1	-1	0	1.2341
462	7.1142	5	5	90	7.125	1	1	1	1.3047
463	7.1142	5	5	90	1	2	1	0	1.2342
464	7.1142	5	5	90	19.375	2	1	1	1.2811
465	7.1142	5	5	0	13.25	2	1	1	1.1165
466	7.1142	5	5	90	19.375	2	1	1	1.4118
467	7.1142	5	5	0	19.375	2	-1	1	1.2106
468	7.1142	5	5	0	19.375	1	1	1	1.4008
469	7.1142	5	5	90	13.25	2	1	1	1.2223
470	7.1142	5	5	999	1	2	-1	1	1.5961
471	7.1142	5	5	0	13.25	2	1	1	1.3608
472	7.1142	5	5	999	1	1	1	0	1.6568
473	7.1142	5	5	0	7.125	1	-1	0	1.293
474	7.1142	5	5	999	19.375	2	1	1	1.2581
475	7.1142	5	5	90	25.5	2	-1	0	1.4073
476	7.1142	5	5	999	25.5	2	1	1	1.1876
477	7.1142	5	5	999	1	1	1	0	1.1523
478	7.1142	5	5	999	13.25	1	-1	1	1.14
479	7.1142	5	5	90	7.125	1	-1	0	1.1048
480	7.1142	5	5	0	25.5	1	-1	1	1.1636
481	7.1142	5	5	90	13.25	2	1	0	1.0106
482	7.1142	5	5	90	13.25	1	-1	0	1.0695
483	7.1142	5	5	0	25.5	2	-1	1	1.3324
484	7.1142	5	5	999	19.375	2	1	1	1.0935
485	7.1142	5	5	999	25.5	1	1	1	1.1518
486	7.1142	5	5	0	25.5	2	1	1	0.96396
487	7.1142	5	5	90	13.25	2	1	0	0.99885
488	7.1142	5	5	999	7.125	1	1	1	1.4409
489	7.1142	5	5	90	25.5	2	1	1	1.234
490	7.1142	5	5	0	13.25	1	-1	1	1.093
491	7.1142	5	5	999	25.5	2	-1	1	1.1513
492	7.1142	5	5	90	1	2	-1	1	2.0704
493	7.1142	5	5	0	7.125	1	1	0	1.36
494	7.1142	5	5	999	19.375	2	-1	0	1.3444
495	7.1142	5	5	0	19.375	2	1	1	1.2346
496	7.1142	5	5	999	25.5	2	1	1	1.0228
497	7.1142	5	5	999	7.125	1	1	0	1.5452
498	7.1142	5	5	0	19.375	1	1	0	1.3723
499	7.1142	5	5	0	7.125	1	1	0	1.1636
500	7.1142	5	5	0	1	1	-1	0	1.093
501	7.1142	5	5	0	19.375	1	-1	0	1.5944
502	7.1142	5	5	90	7.125	1	1	1	1.3511
503	7.1142	5	5	0	1	1	1	0	1.2929
504	7.1142	5	5	999	7.125	1	-1	0	1.6029
505	7.1142	5	5	999	1	1	-1	0	1.3047
506	7.1142	5	5	999	7.125	2	1	1	1.1636
507	7.1142	5	5	0	13.25	1	-1	0	1.0699
508	7.1142	5	5	90	7.125	1	1	0	1.1989
509	7.1142	5	5	90	7.125	1	1	0	1.2575
510	7.1142	5	5	90	19.375	1	-1	0	0.88172
511	7.1142	5	5	0	1	1	-1	0	0.96359
512	7.1142	5	5	90	1	2	1	0	1.0459
513	7.1142	5	5	999	13.25	2	1	1	1.2458
514	7.1142	5	5	90	19.375	1	1	1	1.1405
515	7.1142	5	5	999	7.125	2	1	0	1.3052
516	7.1142	5	5	999	7.125	1	1	0	1.1635
517	7.1142	5	5	999	7.125	1	1	0	1.4203
518	7.1142	5	5	90	1	1	-1	0	1.4085
519	7.1142	5	5	0	25.5	1	-1	1	1.1404
520	7.1142	5	5	90	1	1	1	1	0.98706
521	7.1142	5	5	0	7.125	1	1	1	1.1165
522	7.1142	5	5	0	25.5	2	1	1	1.0694
523	7.1142	5	5	999	13.25	1	1	1	1.0342
524	7.1142	5	5	0	1	1	-1	0	1.0341
525	7.1142	5	5	0	25.5	2	1	1	1.0106
526	7.1142	5	5	90	1	1	-1	1	0.98738
527	7.1142	5	5	999	13.25	2	-1	1	1.1283
528	7.1142	5	5	90	25.5	1	-1	1	1.0695
529	7.1142	5	5	0	1	2	1	1	1.2224
530	7.1142	5	5	0	13.25	1	1	1	1.0695
531	7.1142	5	5	999	13.25	2	-1	1	1.2107
532	7.1142	5	5	999	7.125	2	-1	0	1.1048
533	7.1142	5	5	0	13.25	2	1	1	0.92871
534	7.1142	5	5	999	13.25	1	-1	1	1.093
535	7.1142	5	5	0	13.25	2	-1	0	1.0224
536	7.1142	5	5	999	19.375	2	1	0	1.1167
537	7.1142	5	5	90	13.25	1	1	1	1.0459
538	7.1142	5	5	999	7.125	2	1	0	1.1753
539	7.1142	5	5	999	25.5	1	1	1	1.0343
540	7.1142	5	5	0	1	2	-1	1	1.0577
541	7.1142	5	5	999	25.5	1	-1	1	1.0812
542	7.1142	5	5	90	7.125	2	1	1	1.0458
543	7.1142	5	5	90	1	1	-1	1	1.2577
544	7.1142	5	5	90	7.125	2	1	1	4.8362
545	7.1142	5	5	0	25.5	2	-1	0	1.6097
546	7.1142	5	5	999	1	2	-1	0	1.1753
547	7.1142	5	5	999	25.5	2	-1	0	1.0699
548	7.1142	5	5	0	1	2	1	0	1.0929
549	7.1142	5	5	0	25.5	2	1	0	0.90497
550	7.1142	5	5	90	25.5	1	-1	1	0.97535
551	7.1142	5	5	90	25.5	2	1	0	1.2219
552	7.1142	5	5	0	13.25	2	-1	1	1.665
553	7.1142	5	5	999	13.25	2	1	1	1.1989
554	7.1142	5	5	0	25.5	2	1	1	1.0223
555	7.1142	5	5	999	13.25	1	1	1	1.0695
556	7.1142	5	5	0	13.25	1	-1	1	0.9636
557	7.1142	5	5	0	13.25	2	-1	1	1.093
558	7.1142	5	5	90	19.375	1	1	1	0.92834
559	7.1142	5	5	90	1	2	1	0	1.3625
560	7.1142	5	5	999	1	2	-1	0	1.3166
561	7.1142	5	5	999	25.5	2	-1	0	1.1635
562	7.1142	5	5	90	7.125	2	-1	0	0.99884
563	7.1142	5	5	999	13.25	2	1	1	1.1989
564	7.1142	5	5	999	7.125	2	1	1	1.1988
565	7.1142	5	5	90	25.5	1	1	1	0.86991
566	7.1142	5	5	90	19.375	1	-1	1	1.0106
567	7.1142	5	5	999	13.25	2	1	0	0.88125
568	7.1142	5	5	0	19.375	2	-1	1	1.2573
569	7.1142	5	5	90	1	1	1	0	1.011
570	7.1142	5	5	90	7.125	2	1	0	0.90479
571	7.1142	5	5	999	19.375	2	1	1	0.98712
572	7.1142	5	5	0	7.125	1	1	0	1.4197
573	7.1142	5	5	999	7.125	1	-1	0	1.1048
574	7.1142	5	5	999	1	1	1	0	1.3165
575	7.1142	5	5	90	1	2	1	1	0.97534
576	7.1142	5	5	90	7.125	2	1	1	0.86948
577	7.1142	5	5	0	13.25	1	-1	0	0.85773
578	7.1142	5	5	0	1	2	-1	0	1.0577
579	7.1142	5	5	0	1	2	1	0	0.9871
580	7.1142	5	5	90	25.5	1	1	1	0.95185
581	7.1142	5	5	999	1	1	1	0	1.0577
582	7.1142	5	5	0	13.25	2	1	1	1.1517
583	7.1142	5	5	0	7.125	2	-1	0	1.1401
584	7.1142	5	5	999	1	1	-1	0	1.1753
585	7.1142	5	5	999	13.25	2	-1	0	1.2694
586	7.1142	5	5	90	1	2	1	1	1.4483
587	7.1142	5	5	0	13.25	1	1	0	2.2624
588	7.1142	5	5	90	1	2	1	0	1.1635
589	7.1142	5	5	999	13.25	2	1	1	1.8101
590	7.1142	5	5	0	25.5	1	1	0	1.0342
591	7.1142	5	5	90	1	1	-1	0	0.92835
592	7.1142	5	5	90	25.5	1	-1	0	0.84602
593	7.1142	5	5	90	13.25	2	1	0	1.0813
594	7.1142	5	5	999	25.5	2	1	1	1.0812
595	7.1142	5	5	999	13.25	1	1	1	1.0107
596	7.1142	5	5	999	7.125	2	-1	0	0.88125
597	7.1142	5	5	90	13.25	1	-1	1	0.95189
598	7.1142	5	5	90	13.25	2	-1	1	1.7148
599	7.1142	5	5	0	25.5	1	1	0	1.4625
600	7.1142	5	5	90	7.125	1	1	0	1.0459
