# Supplementary material for: Temporal Integration of Motion Streaks in Migraine
Source: Vision (Basel). 2018 Jul 13;2(3):27. doi: 10.3390/vision2030027 (PMC6836222; doi:10.3390/vision2030027)
Supplement: Supplementary file 1 [file vision-02-00027-s001.zip › supplementary information/resultsmark2/resultsObs39/allResponsesObs39.txt]

1	7.1142	5	5	999	19.375	1	1	1	1.8368
2	7.1142	5	5	90	19.375	1	1	1	1.8774
3	7.1142	5	5	999	7.125	2	1	0	3.0489
4	7.1142	5	5	90	19.375	1	-1	1	2.5155
5	7.1142	5	5	90	25.5	2	-1	1	2.1068
6	7.1142	5	5	999	13.25	1	1	1	1.931
7	7.1142	5	5	90	13.25	2	-1	1	1.883
8	7.1142	5	5	90	7.125	2	1	0	1.9651
9	7.1142	5	5	90	25.5	1	-1	1	1.9086
10	7.1142	5	5	999	7.125	1	-1	1	1.7124
11	7.1142	5	5	999	19.375	1	1	1	1.777
12	7.1142	5	5	999	25.5	2	-1	1	1.7822
13	7.1142	5	5	0	19.375	2	1	1	1.7432
14	7.1142	5	5	999	19.375	2	-1	1	2.0637
15	7.1142	5	5	0	7.125	1	1	1	1.854
16	7.1142	5	5	999	19.375	1	1	1	1.8291
17	7.1142	5	5	90	1	2	-1	0	2.2941
18	7.1142	5	5	0	1	2	-1	0	3.0769
19	7.1142	5	5	0	7.125	1	-1	1	2.3077
20	7.1142	5	5	90	25.5	2	-1	0	1.8905
21	7.1142	5	5	90	13.25	1	-1	1	2.0054
22	7.1142	5	5	999	1	2	1	0	1.7919
23	7.1142	5	5	90	19.375	1	-1	1	1.8969
24	7.1142	5	5	90	1	2	1	0	2.0758
25	7.1142	5	5	90	1	1	1	1	1.9141
26	7.1142	5	5	90	25.5	1	1	1	1.725
27	7.1142	5	5	999	13.25	2	-1	1	2.2535
28	7.1142	5	5	999	13.25	2	-1	1	1.6644
29	7.1142	5	5	999	1	2	1	0	2.6832
30	7.1142	5	5	90	13.25	2	1	0	1.7616
31	7.1142	5	5	0	7.125	2	1	0	2.3099
32	7.1142	5	5	999	19.375	2	-1	1	1.6861
33	7.1142	5	5	0	7.125	2	-1	1	1.7524
34	7.1142	5	5	0	7.125	2	-1	1	1.7163
35	7.1142	5	5	999	7.125	2	1	0	1.7042
36	7.1142	5	5	90	1	1	-1	0	1.8712
37	7.1142	5	5	0	25.5	1	-1	1	1.7937
38	7.1142	5	5	999	7.125	1	1	1	1.7353
39	7.1142	5	5	90	7.125	2	1	1	2.4511
40	7.1142	5	5	0	1	1	-1	0	1.841
41	7.1142	5	5	0	13.25	2	-1	1	1.7028
42	7.1142	5	5	90	1	2	-1	0	1.9818
43	7.1142	5	5	999	25.5	2	-1	1	1.7556
44	7.1142	5	5	90	1	1	-1	0	1.9633
45	7.1142	5	5	999	13.25	2	1	0	2.2042
46	7.1142	5	5	90	1	1	-1	1	1.9936
47	7.1142	5	5	999	19.375	1	-1	1	1.8952
48	7.1142	5	5	90	25.5	1	-1	1	1.9382
49	7.1142	5	5	999	25.5	2	-1	1	1.6912
50	7.1142	5	5	0	19.375	1	1	1	1.8856
51	7.1142	5	5	999	25.5	1	-1	1	1.7454
52	7.1142	5	5	90	13.25	2	-1	0	1.7125
53	7.1142	5	5	90	25.5	1	-1	1	1.7036
54	7.1142	5	5	0	1	2	-1	0	1.7347
55	7.1142	5	5	90	1	2	-1	0	1.8426
56	7.1142	5	5	999	1	1	-1	1	1.9297
57	7.1142	5	5	0	19.375	2	-1	1	1.8093
58	7.1142	5	5	0	7.125	1	1	0	3.4743
59	7.1142	5	5	0	19.375	1	1	1	1.9811
60	7.1142	5	5	0	1	1	-1	0	2.4254
61	7.1142	5	5	90	7.125	2	1	1	2.1673
62	7.1142	5	5	90	25.5	2	1	0	2.2474
63	7.1142	5	5	999	7.125	2	-1	0	2.2343
64	7.1142	5	5	999	13.25	2	1	1	1.8172
65	7.1142	5	5	90	7.125	2	-1	1	2.2026
66	7.1142	5	5	999	7.125	1	1	1	1.6281
67	7.1142	5	5	0	1	2	-1	0	1.8653
68	7.1142	5	5	90	13.25	1	1	1	1.6199
69	7.1142	5	5	999	13.25	2	1	1	1.6137
70	7.1142	5	5	0	13.25	2	1	1	1.6588
71	7.1142	5	5	90	1	1	1	0	1.9366
72	7.1142	5	5	999	19.375	2	1	1	1.7371
73	7.1142	5	5	90	13.25	2	1	1	1.7843
74	7.1142	5	5	0	7.125	2	-1	1	3.6568
75	7.1142	5	5	0	7.125	1	-1	1	2.2666
76	7.1142	5	5	90	7.125	2	-1	0	2.6649
77	7.1142	5	5	999	1	2	-1	1	1.8802
78	7.1142	5	5	90	1	2	1	0	1.8544
79	7.1142	5	5	90	19.375	1	-1	1	1.6921
80	7.1142	5	5	90	19.375	1	1	1	1.6304
81	7.1142	5	5	0	1	1	-1	0	1.6038
82	7.1142	5	5	0	13.25	1	-1	0	1.7562
83	7.1142	5	5	90	25.5	2	-1	0	1.784
84	7.1142	5	5	90	25.5	1	-1	1	1.7285
85	7.1142	5	5	90	25.5	2	-1	0	1.8077
86	7.1142	5	5	0	13.25	1	1	1	1.8487
87	7.1142	5	5	999	19.375	2	-1	1	1.7838
88	7.1142	5	5	0	19.375	2	-1	1	1.7641
89	7.1142	5	5	0	13.25	1	-1	1	1.808
90	7.1142	5	5	999	7.125	2	-1	1	1.6662
91	7.1142	5	5	999	25.5	2	-1	1	1.6216
92	7.1142	5	5	90	1	1	-1	1	1.7073
93	7.1142	5	5	0	25.5	1	-1	1	1.658
94	7.1142	5	5	999	7.125	2	-1	1	2.3212
95	7.1142	5	5	0	1	2	1	1	1.8685
96	7.1142	5	5	999	7.125	2	-1	0	1.7081
97	7.1142	5	5	0	1	1	1	0	1.6987
98	7.1142	5	5	999	19.375	1	-1	1	1.6865
99	7.1142	5	5	90	19.375	2	-1	0	2.0009
100	7.1142	5	5	90	13.25	1	1	1	1.642
101	7.1142	5	5	90	7.125	1	-1	0	1.8157
102	7.1142	5	5	90	25.5	2	1	1	2.9367
103	7.1142	5	5	999	25.5	2	-1	1	1.5972
104	7.1142	5	5	999	19.375	2	-1	1	1.5432
105	7.1142	5	5	90	7.125	1	1	1	1.5949
106	7.1142	5	5	0	7.125	2	-1	1	1.6829
107	7.1142	5	5	999	19.375	2	-1	1	1.8626
108	7.1142	5	5	90	25.5	1	-1	1	2.1292
109	7.1142	5	5	0	19.375	2	1	1	4.2204
110	7.1142	5	5	0	13.25	2	-1	0	1.71
111	7.1142	5	5	0	25.5	2	-1	1	1.6527
112	7.1142	5	5	999	25.5	1	-1	1	1.6914
113	7.1142	5	5	0	25.5	2	-1	1	1.6537
114	7.1142	5	5	999	25.5	1	1	1	1.6762
115	7.1142	5	5	0	25.5	2	-1	1	1.6467
116	7.1142	5	5	90	19.375	2	1	1	1.8684
117	7.1142	5	5	90	7.125	2	1	0	1.8576
118	7.1142	5	5	999	7.125	2	-1	0	1.8648
119	7.1142	5	5	90	1	1	1	0	1.9266
120	7.1142	5	5	999	13.25	2	1	1	1.7547
121	7.1142	5	5	90	1	1	1	0	1.8465
122	7.1142	5	5	0	1	2	1	0	1.7643
123	7.1142	5	5	999	13.25	1	-1	1	1.7413
124	7.1142	5	5	0	1	2	-1	0	1.8491
125	7.1142	5	5	90	7.125	1	1	0	2.0468
126	7.1142	5	5	90	13.25	1	1	1	1.8004
127	7.1142	5	5	999	7.125	2	1	0	1.9581
128	7.1142	5	5	999	1	2	1	0	1.999
129	7.1142	5	5	0	1	1	1	0	1.8481
130	7.1142	5	5	999	1	1	1	1	1.7353
131	7.1142	5	5	0	1	1	-1	0	1.9104
132	7.1142	5	5	90	7.125	2	1	0	2.2573
133	7.1142	5	5	90	25.5	2	-1	1	1.6594
134	7.1142	5	5	90	13.25	2	1	1	1.8048
135	7.1142	5	5	0	25.5	2	-1	1	1.6378
136	7.1142	5	5	999	13.25	2	-1	1	1.5884
137	7.1142	5	5	999	13.25	1	-1	1	1.4495
138	7.1142	5	5	0	1	1	1	0	1.9148
139	7.1142	5	5	0	13.25	2	-1	1	1.6021
140	7.1142	5	5	90	19.375	1	1	1	1.6106
141	7.1142	5	5	0	7.125	1	-1	1	1.3918
142	7.1142	5	5	90	7.125	1	-1	1	1.5405
143	7.1142	5	5	0	25.5	2	1	1	1.5161
144	7.1142	5	5	0	7.125	2	-1	1	1.5462
145	7.1142	5	5	999	25.5	1	1	1	1.5349
146	7.1142	5	5	999	25.5	2	-1	1	1.3475
147	7.1142	5	5	0	25.5	1	-1	1	1.628
148	7.1142	5	5	90	7.125	1	-1	1	1.7692
149	7.1142	5	5	90	13.25	2	1	1	1.9251
150	7.1142	5	5	999	19.375	2	1	1	1.6253
151	7.1142	5	5	0	1	1	-1	0	1.6305
152	7.1142	5	5	0	25.5	1	-1	1	1.6084
153	7.1142	5	5	90	13.25	1	-1	0	0.8342
154	7.1142	5	5	0	25.5	1	1	1	1.2342
155	7.1142	5	5	0	7.125	1	-1	1	1.5679
156	7.1142	5	5	90	1	2	1	0	1.768
157	7.1142	5	5	0	13.25	2	1	1	1.5916
158	7.1142	5	5	90	7.125	1	-1	1	1.6959
159	7.1142	5	5	0	1	2	1	0	1.3826
160	7.1142	5	5	0	19.375	1	1	1	1.7191
161	7.1142	5	5	999	13.25	2	-1	1	1.6791
162	7.1142	5	5	999	13.25	2	1	1	1.834
163	7.1142	5	5	999	1	1	-1	0	1.7563
164	7.1142	5	5	0	25.5	2	1	1	1.7123
165	7.1142	5	5	999	1	2	-1	0	1.748
166	7.1142	5	5	999	19.375	1	-1	1	1.6444
167	7.1142	5	5	90	13.25	1	-1	1	1.6939
168	7.1142	5	5	0	7.125	1	-1	0	1.7923
169	7.1142	5	5	90	25.5	2	1	1	1.6248
170	7.1142	5	5	999	25.5	2	1	1	1.6634
171	7.1142	5	5	0	19.375	2	1	1	1.5651
172	7.1142	5	5	0	19.375	2	1	1	1.5411
173	7.1142	5	5	90	13.25	2	1	1	1.5369
174	7.1142	5	5	999	7.125	1	1	0	1.7401
175	7.1142	5	5	90	7.125	2	-1	1	1.9153
176	7.1142	5	5	0	7.125	2	-1	1	1.5822
177	7.1142	5	5	90	13.25	1	1	1	1.3502
178	7.1142	5	5	90	25.5	1	-1	1	1.362
179	7.1142	5	5	90	19.375	1	-1	1	1.5295
180	7.1142	5	5	999	1	2	1	0	2.393
181	7.1142	5	5	999	19.375	1	1	1	1.6271
182	7.1142	5	5	999	25.5	2	1	1	3.8129
183	7.1142	5	5	0	1	2	-1	0	1.7221
184	7.1142	5	5	0	19.375	2	-1	1	1.6572
185	7.1142	5	5	90	25.5	2	-1	1	1.4992
186	7.1142	5	5	90	25.5	1	-1	1	1.4737
187	7.1142	5	5	90	25.5	2	1	1	2.5957
188	7.1142	5	5	0	13.25	1	1	0	2.9681
189	7.1142	5	5	999	7.125	1	-1	1	1.5778
190	7.1142	5	5	90	25.5	2	-1	0	1.574
191	7.1142	5	5	999	1	1	1	0	1.5909
192	7.1142	5	5	0	7.125	2	-1	0	1.6155
193	7.1142	5	5	0	25.5	1	1	0	2.4851
194	7.1142	5	5	90	13.25	2	-1	1	1.6632
195	7.1142	5	5	0	1	2	-1	0	1.7452
196	7.1142	5	5	0	25.5	1	1	1	1.7768
197	7.1142	5	5	90	19.375	2	1	1	1.5726
198	7.1142	5	5	90	25.5	2	-1	1	1.5644
199	7.1142	5	5	0	25.5	2	1	1	3.8403
200	7.1142	5	5	999	13.25	2	1	1	1.5637
201	7.1142	5	5	90	19.375	1	-1	1	1.5402
202	7.1142	5	5	999	25.5	1	1	1	1.1984
203	7.1142	5	5	0	13.25	2	-1	1	1.5628
204	7.1142	5	5	0	13.25	1	-1	1	1.486
205	7.1142	5	5	0	25.5	2	-1	1	1.5005
206	7.1142	5	5	999	7.125	2	-1	1	1.5726
207	7.1142	5	5	999	13.25	1	1	1	1.5661
208	7.1142	5	5	90	13.25	2	1	0	2.7264
209	7.1142	5	5	0	13.25	1	1	1	1.8656
210	7.1142	5	5	90	25.5	1	1	1	1.764
211	7.1142	5	5	0	19.375	1	-1	1	1.6163
212	7.1142	5	5	999	1	2	1	1	1.7621
213	7.1142	5	5	999	25.5	1	1	1	1.6394
214	7.1142	5	5	90	7.125	2	1	0	2.2573
215	7.1142	5	5	999	13.25	2	1	1	1.7808
216	7.1142	5	5	999	19.375	2	-1	1	1.7465
217	7.1142	5	5	0	13.25	2	1	1	1.6223
218	7.1142	5	5	0	19.375	1	1	0	1.7875
219	7.1142	5	5	999	1	1	1	1	2.0651
220	7.1142	5	5	90	1	2	-1	0	1.8633
221	7.1142	5	5	90	25.5	1	-1	1	1.674
222	7.1142	5	5	0	25.5	1	-1	1	2.4042
223	7.1142	5	5	0	19.375	2	-1	1	1.6012
224	7.1142	5	5	999	19.375	2	-1	1	1.4995
225	7.1142	5	5	90	25.5	2	-1	0	1.7377
226	7.1142	5	5	90	25.5	2	-1	1	1.6172
227	7.1142	5	5	0	19.375	1	-1	1	1.3424
228	7.1142	5	5	90	13.25	1	-1	1	1.4257
229	7.1142	5	5	90	13.25	1	-1	1	1.5311
230	7.1142	5	5	999	25.5	1	-1	1	1.5121
231	7.1142	5	5	0	19.375	1	-1	1	1.4548
232	7.1142	5	5	0	13.25	2	-1	0	1.5528
233	7.1142	5	5	90	7.125	2	-1	0	1.5688
234	7.1142	5	5	999	1	2	-1	0	1.582
235	7.1142	5	5	0	13.25	2	-1	1	1.5739
236	7.1142	5	5	999	25.5	2	1	1	1.5834
237	7.1142	5	5	0	7.125	2	1	0	1.7204
238	7.1142	5	5	90	13.25	1	-1	1	1.6229
239	7.1142	5	5	90	7.125	1	-1	1	1.5802
240	7.1142	5	5	0	13.25	1	-1	1	1.6447
241	7.1142	5	5	999	1	1	1	1	1.7511
242	7.1142	5	5	0	13.25	1	1	1	1.483
243	7.1142	5	5	90	13.25	1	-1	1	1.4491
244	7.1142	5	5	999	7.125	2	-1	1	1.5162
245	7.1142	5	5	999	13.25	2	-1	1	1.3562
246	7.1142	5	5	0	1	2	-1	0	2.3322
247	7.1142	5	5	90	13.25	2	-1	1	1.5358
248	7.1142	5	5	90	19.375	1	1	1	1.6591
249	7.1142	5	5	90	1	2	-1	0	1.8006
250	7.1142	5	5	999	19.375	1	1	1	1.5226
251	7.1142	5	5	90	25.5	2	1	0	2.094
252	7.1142	5	5	0	1	2	-1	0	1.7727
253	7.1142	5	5	0	13.25	2	1	1	1.6293
254	7.1142	5	5	90	25.5	2	-1	1	1.6349
255	7.1142	5	5	999	19.375	2	-1	1	1.3165
256	7.1142	5	5	0	25.5	1	1	1	1.6282
257	7.1142	5	5	90	1	2	1	1	1.6415
258	7.1142	5	5	0	13.25	2	1	0	1.6359
259	7.1142	5	5	999	13.25	1	1	1	1.642
260	7.1142	5	5	999	25.5	2	-1	1	1.545
261	7.1142	5	5	0	19.375	1	-1	1	1.5813
262	7.1142	5	5	999	25.5	1	-1	1	1.3903
263	7.1142	5	5	999	13.25	1	-1	1	1.3048
264	7.1142	5	5	90	13.25	1	-1	1	1.2224
265	7.1142	5	5	0	19.375	2	-1	1	1.3642
266	7.1142	5	5	999	7.125	1	1	1	1.3699
267	7.1142	5	5	999	1	2	1	0	2.6073
268	7.1142	5	5	90	7.125	1	1	1	1.7921
269	7.1142	5	5	0	19.375	1	1	1	1.5005
270	7.1142	5	5	999	7.125	1	-1	1	1.4045
271	7.1142	5	5	0	25.5	2	-1	1	1.561
272	7.1142	5	5	0	19.375	1	1	1	1.6849
273	7.1142	5	5	90	25.5	1	1	1	1.3282
274	7.1142	5	5	999	13.25	1	1	1	1.2929
275	7.1142	5	5	999	25.5	2	1	1	1.1758
276	7.1142	5	5	0	1	2	1	0	1.3807
277	7.1142	5	5	0	13.25	2	-1	1	1.4281
278	7.1142	5	5	0	7.125	2	1	1	1.3577
279	7.1142	5	5	90	19.375	2	-1	1	1.3336
280	7.1142	5	5	90	25.5	2	-1	1	1.4009
281	7.1142	5	5	999	7.125	1	1	1	1.3351
282	7.1142	5	5	999	7.125	1	1	1	1.1875
283	7.1142	5	5	999	7.125	2	1	1	1.3453
284	7.1142	5	5	999	19.375	1	1	1	1.3542
285	7.1142	5	5	0	25.5	1	-1	1	1.164
286	7.1142	5	5	999	19.375	1	-1	1	1.3874
287	7.1142	5	5	999	19.375	2	1	1	1.2106
288	7.1142	5	5	90	19.375	2	-1	1	1.5373
289	7.1142	5	5	90	1	1	1	0	1.7481
290	7.1142	5	5	999	7.125	1	-1	1	1.5614
291	7.1142	5	5	999	1	1	-1	1	1.5747
292	7.1142	5	5	0	25.5	1	-1	1	1.679
293	7.1142	5	5	999	13.25	1	1	1	1.4712
294	7.1142	5	5	0	19.375	1	-1	1	1.3931
295	7.1142	5	5	999	1	2	-1	0	2.1916
296	7.1142	5	5	90	1	1	-1	0	1.7517
297	7.1142	5	5	999	7.125	2	-1	0	1.6449
298	7.1142	5	5	999	1	2	1	0	1.8276
299	7.1142	5	5	999	25.5	1	-1	1	1.558
300	7.1142	5	5	999	25.5	1	-1	1	1.3994
301	7.1142	5	5	0	25.5	2	-1	1	1.3198
302	7.1142	5	5	0	1	1	-1	0	4.0473
303	7.1142	5	5	999	19.375	2	-1	1	1.662
304	7.1142	5	5	90	1	1	-1	0	1.4479
305	7.1142	5	5	999	7.125	2	1	0	1.8592
306	7.1142	5	5	0	7.125	1	-1	1	1.7294
307	7.1142	5	5	90	19.375	2	1	1	1.7048
308	7.1142	5	5	90	19.375	2	-1	1	1.5676
309	7.1142	5	5	90	13.25	2	-1	1	1.7792
310	7.1142	5	5	999	1	2	-1	0	1.8726
311	7.1142	5	5	0	1	1	1	0	1.3282
312	7.1142	5	5	999	25.5	1	-1	1	1.603
313	7.1142	5	5	0	7.125	1	-1	1	1.4957
314	7.1142	5	5	999	1	1	1	0	1.5357
315	7.1142	5	5	999	1	2	1	0	1.6524
316	7.1142	5	5	0	13.25	1	1	1	1.3282
317	7.1142	5	5	0	7.125	1	-1	1	1.6256
318	7.1142	5	5	90	1	1	1	0	1.5588
319	7.1142	5	5	90	25.5	1	-1	1	1.6106
320	7.1142	5	5	999	1	1	1	1	1.7531
321	7.1142	5	5	0	13.25	1	-1	1	1.6487
322	7.1142	5	5	999	19.375	2	1	1	1.5479
323	7.1142	5	5	999	1	1	1	0	1.6809
324	7.1142	5	5	90	13.25	1	-1	1	1.6111
325	7.1142	5	5	0	7.125	1	1	1	1.6084
326	7.1142	5	5	90	13.25	1	-1	1	1.606
327	7.1142	5	5	999	13.25	1	-1	1	1.5515
328	7.1142	5	5	999	7.125	1	-1	1	1.5678
329	7.1142	5	5	0	13.25	1	1	0	1.7364
330	7.1142	5	5	0	7.125	1	-1	0	1.8281
331	7.1142	5	5	90	7.125	1	1	1	1.6696
332	7.1142	5	5	90	19.375	1	1	1	1.4838
333	7.1142	5	5	90	1	2	-1	0	2.4349
334	7.1142	5	5	90	1	1	1	0	1.6323
335	7.1142	5	5	0	7.125	2	-1	1	1.6337
336	7.1142	5	5	90	25.5	1	1	1	1.5359
337	7.1142	5	5	90	19.375	1	-1	1	1.3227
338	7.1142	5	5	999	19.375	1	1	1	1.2811
339	7.1142	5	5	999	1	2	-1	0	1.4784
340	7.1142	5	5	90	13.25	1	-1	1	1.3409
341	7.1142	5	5	0	13.25	2	-1	1	1.6007
342	7.1142	5	5	999	13.25	1	1	1	1.3283
343	7.1142	5	5	0	7.125	2	-1	1	1.1635
344	7.1142	5	5	0	13.25	1	-1	1	1.0695
345	7.1142	5	5	90	13.25	1	-1	1	0.94011
346	7.1142	5	5	999	25.5	1	1	1	1.0342
347	7.1142	5	5	999	25.5	1	1	1	1.0342
348	7.1142	5	5	90	19.375	1	1	1	0.9989
349	7.1142	5	5	999	1	1	-1	0	2.1902
350	7.1142	5	5	0	25.5	1	-1	1	1.1753
351	7.1142	5	5	0	25.5	2	-1	1	1.1164
352	7.1142	5	5	0	1	2	1	1	1.5305
353	7.1142	5	5	0	25.5	2	-1	1	1.0459
354	7.1142	5	5	90	7.125	1	1	1	1.0342
355	7.1142	5	5	999	19.375	2	-1	1	0.96367
356	7.1142	5	5	0	13.25	2	1	1	1.1636
357	7.1142	5	5	999	19.375	1	-1	1	1.0812
358	7.1142	5	5	999	25.5	2	-1	1	1.14
359	7.1142	5	5	90	1	2	-1	0	1.1401
360	7.1142	5	5	0	19.375	2	1	1	1.1871
361	7.1142	5	5	0	19.375	2	-1	1	1.0695
362	7.1142	5	5	999	1	1	-1	0	1.8647
363	7.1142	5	5	0	25.5	2	1	1	1.6677
364	7.1142	5	5	999	19.375	2	-1	1	1.1282
365	7.1142	5	5	90	25.5	1	1	1	1.3051
366	7.1142	5	5	90	1	1	-1	0	1.9762
367	7.1142	5	5	90	19.375	1	-1	1	1.4122
368	7.1142	5	5	90	13.25	2	1	1	1.6813
369	7.1142	5	5	0	25.5	1	-1	1	1.6112
370	7.1142	5	5	0	19.375	1	-1	1	1.3165
371	7.1142	5	5	999	7.125	1	-1	1	1.2581
372	7.1142	5	5	999	25.5	2	-1	1	1.3353
373	7.1142	5	5	0	13.25	1	1	1	1.3625
374	7.1142	5	5	90	19.375	2	-1	1	1.2817
375	7.1142	5	5	999	1	2	-1	0	2.0147
376	7.1142	5	5	90	25.5	1	-1	1	1.5311
377	7.1142	5	5	999	13.25	1	-1	1	1.3442
378	7.1142	5	5	90	7.125	2	1	0	1.5791
379	7.1142	5	5	0	25.5	1	1	1	1.2929
380	7.1142	5	5	0	13.25	1	-1	1	1.3664
381	7.1142	5	5	999	13.25	1	-1	1	1.1523
382	7.1142	5	5	0	25.5	1	-1	1	1.164
383	7.1142	5	5	999	25.5	2	1	1	1.211
384	7.1142	5	5	90	13.25	2	-1	0	1.4381
385	7.1142	5	5	90	13.25	2	1	1	1.1636
386	7.1142	5	5	999	19.375	2	-1	1	1.2816
387	7.1142	5	5	999	19.375	1	-1	1	1.1165
388	7.1142	5	5	0	13.25	2	1	1	0.95228
389	7.1142	5	5	999	7.125	2	-1	1	1.1518
390	7.1142	5	5	90	25.5	2	-1	1	1.1518
391	7.1142	5	5	0	1	2	1	1	1.6522
392	7.1142	5	5	999	25.5	1	-1	1	1.2224
393	7.1142	5	5	999	7.125	1	-1	1	0.95184
394	7.1142	5	5	90	1	1	1	1	1.14
395	7.1142	5	5	999	7.125	2	-1	1	1.7979
396	7.1142	5	5	999	19.375	1	-1	1	1.1518
397	7.1142	5	5	0	1	2	-1	0	1.9234
398	7.1142	5	5	999	7.125	1	-1	1	1.1518
399	7.1142	5	5	999	1	1	1	0	2.7493
400	7.1142	5	5	999	25.5	1	1	1	1.5299
401	7.1142	5	5	0	1	1	-1	0	1.5016
402	7.1142	5	5	90	7.125	1	1	1	1.5402
403	7.1142	5	5	0	19.375	2	-1	1	1.7114
404	7.1142	5	5	0	25.5	2	-1	1	1.2341
405	7.1142	5	5	0	19.375	2	1	1	1.2229
406	7.1142	5	5	90	7.125	2	-1	1	1.6018
407	7.1142	5	5	999	13.25	1	1	1	1.2929
408	7.1142	5	5	90	1	2	1	0	1.7576
409	7.1142	5	5	999	7.125	2	-1	1	1.4945
410	7.1142	5	5	0	19.375	2	1	1	1.3857
411	7.1142	5	5	0	13.25	1	-1	1	1.2927
412	7.1142	5	5	999	7.125	1	-1	1	0.99885
413	7.1142	5	5	90	19.375	2	1	0	1.14
414	7.1142	5	5	0	19.375	1	-1	1	0.98701
415	7.1142	5	5	0	1	2	-1	0	1.2694
416	7.1142	5	5	90	19.375	2	-1	0	1.1522
417	7.1142	5	5	90	1	2	1	0	1.3406
418	7.1142	5	5	90	13.25	1	-1	1	0.95228
419	7.1142	5	5	90	7.125	2	1	0	1.7231
420	7.1142	5	5	90	25.5	1	-1	1	1.1753
421	7.1142	5	5	999	13.25	2	1	1	1.8595
422	7.1142	5	5	90	19.375	2	1	1	1.5053
423	7.1142	5	5	999	13.25	2	1	1	1.2107
424	7.1142	5	5	90	7.125	1	-1	1	1.2228
425	7.1142	5	5	90	19.375	1	1	1	1.164
426	7.1142	5	5	90	1	2	1	0	1.4391
427	7.1142	5	5	90	1	1	1	0	1.7737
428	7.1142	5	5	0	13.25	1	1	0	1.7696
429	7.1142	5	5	0	7.125	1	1	1	1.5537
430	7.1142	5	5	999	7.125	1	-1	1	1.2577
431	7.1142	5	5	999	19.375	2	-1	1	1.2577
432	7.1142	5	5	0	19.375	1	-1	1	1.1753
433	7.1142	5	5	999	13.25	1	1	1	1.0814
434	7.1142	5	5	0	13.25	1	1	1	1.1165
435	7.1142	5	5	999	13.25	2	1	1	4.2145
436	7.1142	5	5	999	13.25	1	-1	1	1.4175
437	7.1142	5	5	0	1	1	1	0	1.2105
438	7.1142	5	5	90	1	1	1	0	1.3047
439	7.1142	5	5	90	13.25	2	1	1	1.1988
440	7.1142	5	5	90	7.125	1	1	1	1.1235
441	7.1142	5	5	0	1	1	-1	0	1.9465
442	7.1142	5	5	90	19.375	1	-1	1	1.2102
443	7.1142	5	5	0	7.125	2	-1	1	1.1282
444	7.1142	5	5	90	25.5	1	-1	1	0.99885
445	7.1142	5	5	999	25.5	1	-1	1	0.95186
446	7.1142	5	5	999	19.375	2	-1	1	1.0341
447	7.1142	5	5	90	1	2	-1	0	1.1282
448	7.1142	5	5	999	1	1	1	0	1.1283
449	7.1142	5	5	0	1	2	1	0	1.4537
450	7.1142	5	5	999	13.25	2	-1	1	1.0225
451	7.1142	5	5	999	1	1	-1	1	1.1283
452	7.1142	5	5	90	13.25	2	-1	0	1.317
453	7.1142	5	5	0	7.125	1	1	1	1.0816
454	7.1142	5	5	0	19.375	2	1	1	1.0577
455	7.1142	5	5	999	19.375	1	1	1	1.3047
456	7.1142	5	5	90	13.25	2	1	1	1.14
457	7.1142	5	5	999	25.5	1	-1	1	0.97532
458	7.1142	5	5	999	1	1	-1	0	1.0577
459	7.1142	5	5	999	19.375	1	1	1	1.1165
460	7.1142	5	5	90	7.125	2	1	1	0.99887
461	7.1142	5	5	90	19.375	2	-1	1	1.0106
462	7.1142	5	5	999	7.125	1	-1	1	1.1282
463	7.1142	5	5	0	13.25	2	-1	1	1.0935
464	7.1142	5	5	999	13.25	1	1	1	0.96368
465	7.1142	5	5	90	7.125	2	1	1	1.2459
466	7.1142	5	5	90	1	2	1	0	1.1988
467	7.1142	5	5	90	19.375	2	1	0	0.94009
468	7.1142	5	5	999	25.5	2	1	1	1.1283
469	7.1142	5	5	0	1	2	1	1	1.1518
470	7.1142	5	5	0	13.25	1	1	1	1.0459
471	7.1142	5	5	90	19.375	2	1	1	1.0695
472	7.1142	5	5	0	25.5	1	-1	0	1.0695
473	7.1142	5	5	0	25.5	1	-1	1	1.14
474	7.1142	5	5	999	7.125	1	1	1	0.98712
475	7.1142	5	5	90	13.25	1	-1	1	0.95185
476	7.1142	5	5	0	19.375	1	1	1	0.86955
477	7.1142	5	5	0	25.5	2	1	1	0.98713
478	7.1142	5	5	90	7.125	2	1	1	0.95183
479	7.1142	5	5	90	1	1	-1	0	1.6605
480	7.1142	5	5	90	19.375	2	-1	1	1.2575
481	7.1142	5	5	90	7.125	2	-1	0	1.1052
482	7.1142	5	5	90	7.125	1	-1	1	1.1287
483	7.1142	5	5	0	7.125	1	1	1	1.6631
484	7.1142	5	5	90	25.5	2	1	1	1.1875
485	7.1142	5	5	0	19.375	2	1	1	1.1165
486	7.1142	5	5	999	13.25	1	1	1	1.0577
487	7.1142	5	5	90	7.125	2	1	1	0.91659
488	7.1142	5	5	0	7.125	1	-1	0	1.3344
489	7.1142	5	5	0	7.125	2	1	0	1.0694
490	7.1142	5	5	0	7.125	2	1	1	0.98714
491	7.1142	5	5	999	19.375	2	1	1	1.0813
492	7.1142	5	5	90	7.125	2	-1	1	1.0577
493	7.1142	5	5	90	19.375	2	1	1	1.1871
494	7.1142	5	5	90	1	2	-1	0	1.4296
495	7.1142	5	5	999	13.25	1	1	1	1.1519
496	7.1142	5	5	0	13.25	2	1	1	1.117
497	7.1142	5	5	999	1	1	-1	0	1.6195
498	7.1142	5	5	0	19.375	2	-1	1	1.1518
499	7.1142	5	5	0	19.375	2	-1	1	1.1047
500	7.1142	5	5	90	7.125	2	-1	1	1.2577
501	7.1142	5	5	90	1	2	1	1	1.6452
502	7.1142	5	5	0	1	2	-1	0	1.6028
503	7.1142	5	5	0	13.25	2	-1	1	1.3392
504	7.1142	5	5	999	13.25	2	-1	1	1.0934
505	7.1142	5	5	0	7.125	2	-1	1	1.1164
506	7.1142	5	5	0	25.5	2	1	1	1.0458
507	7.1142	5	5	0	1	2	1	1	1.4152
508	7.1142	5	5	90	13.25	1	-1	1	1.3169
509	7.1142	5	5	999	13.25	2	1	1	1.2812
510	7.1142	5	5	90	13.25	2	1	0	1.6425
511	7.1142	5	5	90	19.375	1	1	1	1.5884
512	7.1142	5	5	0	19.375	1	1	1	1.3729
513	7.1142	5	5	999	25.5	2	-1	1	1.2695
514	7.1142	5	5	999	13.25	2	-1	1	1.1404
515	7.1142	5	5	999	19.375	2	1	1	1.2698
516	7.1142	5	5	0	7.125	1	1	1	1.1045
517	7.1142	5	5	999	19.375	1	-1	1	1.1757
518	7.1142	5	5	90	7.125	1	1	1	1.1283
519	7.1142	5	5	90	1	2	-1	0	1.3047
520	7.1142	5	5	0	19.375	2	1	1	1.0811
521	7.1142	5	5	999	7.125	2	1	1	1.1636
522	7.1142	5	5	90	19.375	1	-1	1	1.2577
523	7.1142	5	5	0	7.125	2	-1	0	1.4917
524	7.1142	5	5	0	19.375	2	1	1	1.1047
525	7.1142	5	5	999	25.5	2	-1	1	1.1754
526	7.1142	5	5	999	25.5	1	-1	1	1.1283
527	7.1142	5	5	999	1	2	1	0	1.2459
528	7.1142	5	5	90	7.125	1	1	1	1.093
529	7.1142	5	5	90	7.125	1	1	1	0.96361
530	7.1142	5	5	90	13.25	2	1	0	1.1047
531	7.1142	5	5	0	7.125	1	-1	1	1.0927
532	7.1142	5	5	999	19.375	1	-1	1	1.1166
533	7.1142	5	5	999	1	2	-1	0	1.3667
534	7.1142	5	5	90	7.125	1	1	1	1.1401
535	7.1142	5	5	999	1	2	1	0	1.823
536	7.1142	5	5	0	1	1	1	0	1.3841
537	7.1142	5	5	90	19.375	1	-1	1	1.1987
538	7.1142	5	5	999	25.5	2	1	1	1.5021
539	7.1142	5	5	90	1	1	1	0	2.5247
540	7.1142	5	5	999	25.5	1	1	1	1.5574
541	7.1142	5	5	0	25.5	2	-1	0	1.5093
542	7.1142	5	5	90	25.5	1	-1	1	1.8364
543	7.1142	5	5	90	19.375	1	1	1	1.5023
544	7.1142	5	5	0	1	1	-1	1	2.029
545	7.1142	5	5	0	13.25	2	1	1	1.3745
546	7.1142	5	5	999	7.125	1	-1	1	1.1636
547	7.1142	5	5	0	7.125	2	1	1	1.3998
548	7.1142	5	5	999	1	1	-1	0	1.6459
549	7.1142	5	5	90	19.375	2	1	1	1.1636
550	7.1142	5	5	0	13.25	1	-1	1	1.2577
551	7.1142	5	5	90	1	1	1	0	1.5908
552	7.1142	5	5	0	25.5	2	-1	1	1.3051
553	7.1142	5	5	0	13.25	2	-1	0	1.5136
554	7.1142	5	5	999	19.375	1	1	1	1.2106
555	7.1142	5	5	90	19.375	1	1	1	1.0459
556	7.1142	5	5	0	1	1	1	0	1.2813
557	7.1142	5	5	0	25.5	2	-1	1	1.1518
558	7.1142	5	5	0	19.375	1	-1	1	1.0459
559	7.1142	5	5	999	13.25	2	1	1	1.2106
560	7.1142	5	5	90	25.5	2	-1	1	1.6986
561	7.1142	5	5	999	1	1	-1	0	1.7344
562	7.1142	5	5	999	13.25	1	-1	1	1.1048
563	7.1142	5	5	90	7.125	1	-1	1	0.98767
564	7.1142	5	5	0	13.25	1	-1	1	0.96366
565	7.1142	5	5	0	1	1	1	0	1.1518
566	7.1142	5	5	90	19.375	2	-1	1	2.6738
567	7.1142	5	5	0	19.375	1	-1	0	2.2605
568	7.1142	5	5	90	25.5	1	-1	1	1.5504
569	7.1142	5	5	999	7.125	2	1	1	1.5269
570	7.1142	5	5	90	13.25	2	1	1	1.3542
571	7.1142	5	5	999	25.5	1	1	1	1.1048
572	7.1142	5	5	999	25.5	2	1	1	1.1636
573	7.1142	5	5	0	1	1	-1	1	1.4241
574	7.1142	5	5	0	7.125	1	1	0	1.7654
575	7.1142	5	5	0	7.125	2	1	1	1.4576
576	7.1142	5	5	999	1	1	1	0	1.676
577	7.1142	5	5	0	19.375	1	-1	1	1.1636
578	7.1142	5	5	999	25.5	2	1	1	1.1404
579	7.1142	5	5	999	7.125	2	1	1	1.3282
580	7.1142	5	5	999	7.125	2	-1	0	1.4733
581	7.1142	5	5	90	25.5	1	1	1	1.1048
582	7.1142	5	5	0	1	1	1	0	1.6023
583	7.1142	5	5	999	19.375	1	-1	1	1.2342
584	7.1142	5	5	0	25.5	1	1	1	1.0576
585	7.1142	5	5	90	19.375	2	-1	1	1.2812
586	7.1142	5	5	90	1	2	-1	0	1.1523
587	7.1142	5	5	0	1	1	1	1	1.2458
588	7.1142	5	5	999	1	2	1	0	1.2577
589	7.1142	5	5	0	19.375	1	-1	1	1.0694
590	7.1142	5	5	0	7.125	2	-1	1	1.2576
591	7.1142	5	5	0	7.125	1	-1	0	1.4294
592	7.1142	5	5	0	25.5	1	1	1	1.0935
593	7.1142	5	5	999	13.25	1	1	1	1.1052
594	7.1142	5	5	0	25.5	2	1	1	1.1876
595	7.1142	5	5	0	25.5	1	1	1	1.2106
596	7.1142	5	5	90	13.25	1	-1	1	1.011
597	7.1142	5	5	999	7.125	1	-1	1	0.99886
598	7.1142	5	5	90	19.375	2	-1	1	1.8055
599	7.1142	5	5	999	1	2	-1	0	1.9231
600	7.1142	5	5	90	7.125	1	-1	1	1.486
