# Supplementary material for: Temporal Integration of Motion Streaks in Migraine
Source: Vision (Basel). 2018 Jul 13;2(3):27. doi: 10.3390/vision2030027 (PMC6836222; doi:10.3390/vision2030027)
Supplement: Supplementary file 1 [file vision-02-00027-s001.zip › supplementary information/resultsmark2/resultsObs4/allResponsesObs4.txt]

1	7.1142	5	5	90	1	2	-1	0	2.0206
2	7.1142	5	5	999	13.25	2	1	0	1.6415
3	7.1142	5	5	90	13.25	1	1	1	1.0926
4	7.1142	5	5	999	25.5	2	-1	1	1.1872
5	7.1142	5	5	0	13.25	2	-1	1	1.164
6	7.1142	5	5	0	13.25	1	1	1	1.4677
7	7.1142	5	5	999	19.375	1	-1	1	1.1871
8	7.1142	5	5	999	13.25	1	-1	1	1.2929
9	7.1142	5	5	999	13.25	2	1	1	2.3315
10	7.1142	5	5	999	13.25	1	1	1	2.3561
11	7.1142	5	5	90	1	2	1	0	1.8757
12	7.1142	5	5	90	19.375	1	-1	1	1.1165
13	7.1142	5	5	90	7.125	2	1	1	1.721
14	7.1142	5	5	999	7.125	2	1	0	4.7728
15	7.1142	5	5	90	7.125	2	1	0	1.6614
16	7.1142	5	5	999	1	1	-1	1	1.5965
17	7.1142	5	5	90	1	1	1	0	1.8177
18	7.1142	5	5	999	19.375	1	1	1	1.1283
19	7.1142	5	5	999	19.375	2	1	1	1.3165
20	7.1142	5	5	999	25.5	2	1	1	1.0224
21	7.1142	5	5	0	13.25	1	-1	1	1.1165
22	7.1142	5	5	0	7.125	2	-1	1	1.5319
23	7.1142	5	5	0	7.125	2	-1	1	1.1518
24	7.1142	5	5	0	25.5	2	-1	1	1.0224
25	7.1142	5	5	999	19.375	2	-1	1	1.0577
26	7.1142	5	5	0	19.375	1	1	0	1.5578
27	7.1142	5	5	90	7.125	2	-1	1	1.3456
28	7.1142	5	5	999	19.375	1	-1	1	1.046
29	7.1142	5	5	90	19.375	2	1	0	1.9116
30	7.1142	5	5	0	1	2	1	1	2.594
31	7.1142	5	5	0	19.375	1	1	1	1.164
32	7.1142	5	5	90	13.25	1	-1	1	0.91658
33	7.1142	5	5	0	19.375	2	1	1	1.2224
34	7.1142	5	5	90	13.25	2	1	1	1.3047
35	7.1142	5	5	999	19.375	1	-1	1	1.1048
36	7.1142	5	5	999	13.25	2	1	1	1.1516
37	7.1142	5	5	999	13.25	2	1	1	1.164
38	7.1142	5	5	90	13.25	1	1	1	1.0342
39	7.1142	5	5	90	25.5	2	1	1	1.1165
40	7.1142	5	5	999	13.25	2	1	0	1.5384
41	7.1142	5	5	999	13.25	2	-1	1	1.2459
42	7.1142	5	5	999	1	1	1	0	1.8898
43	7.1142	5	5	0	25.5	1	-1	1	1.5722
44	7.1142	5	5	999	1	2	-1	0	1.5901
45	7.1142	5	5	0	25.5	1	1	1	1.0342
46	7.1142	5	5	90	25.5	2	1	1	1.1989
47	7.1142	5	5	0	13.25	2	1	1	1.1635
48	7.1142	5	5	0	7.125	2	-1	1	1.0813
49	7.1142	5	5	90	19.375	2	1	1	1.1989
50	7.1142	5	5	90	19.375	1	1	1	1.0106
51	7.1142	5	5	90	7.125	2	-1	0	1.7865
52	7.1142	5	5	999	13.25	1	1	1	1.046
53	7.1142	5	5	0	1	1	1	1	1.5651
54	7.1142	5	5	0	25.5	2	1	1	1.1989
55	7.1142	5	5	999	25.5	1	-1	1	0.98699
56	7.1142	5	5	90	7.125	2	1	0	1.5475
57	7.1142	5	5	0	19.375	1	1	1	1.046
58	7.1142	5	5	90	25.5	1	-1	1	1.0224
59	7.1142	5	5	90	1	1	1	0	1.5737
60	7.1142	5	5	0	25.5	1	-1	1	1.0107
61	7.1142	5	5	999	19.375	1	1	1	0.86953
62	7.1142	5	5	0	19.375	1	-1	1	0.86943
63	7.1142	5	5	90	25.5	1	-1	1	1.1283
64	7.1142	5	5	90	19.375	1	-1	1	0.97576
65	7.1142	5	5	90	25.5	2	-1	1	1.093
66	7.1142	5	5	90	19.375	1	1	1	0.99892
67	7.1142	5	5	999	25.5	2	-1	1	1.2106
68	7.1142	5	5	90	7.125	2	1	0	1.3165
69	7.1142	5	5	0	25.5	2	-1	1	3.1696
70	7.1142	5	5	0	19.375	1	1	0	2.154
71	7.1142	5	5	999	25.5	2	-1	1	1.2808
72	7.1142	5	5	0	13.25	1	-1	1	1.4538
73	7.1142	5	5	999	19.375	1	1	1	1.4279
74	7.1142	5	5	90	1	2	-1	0	2.1093
75	7.1142	5	5	90	1	2	-1	0	1.74
76	7.1142	5	5	0	1	1	-1	0	1.5673
77	7.1142	5	5	90	13.25	2	-1	0	1.3165
78	7.1142	5	5	90	7.125	2	1	1	1.1518
79	7.1142	5	5	0	7.125	1	-1	0	1.6181
80	7.1142	5	5	90	19.375	2	-1	1	1.3047
81	7.1142	5	5	0	13.25	2	1	0	1.8377
82	7.1142	5	5	999	1	1	-1	0	1.9645
83	7.1142	5	5	90	25.5	2	-1	1	2.5965
84	7.1142	5	5	90	19.375	1	-1	1	1.2223
85	7.1142	5	5	90	7.125	1	-1	1	1.1989
86	7.1142	5	5	0	13.25	1	1	1	1.1636
87	7.1142	5	5	90	13.25	2	-1	1	1.14
88	7.1142	5	5	90	7.125	2	-1	1	1.5541
89	7.1142	5	5	0	13.25	1	1	1	1.71
90	7.1142	5	5	0	13.25	1	1	1	1.541
91	7.1142	5	5	90	13.25	1	1	1	1.3762
92	7.1142	5	5	0	25.5	2	1	1	1.5815
93	7.1142	5	5	999	25.5	1	-1	1	1.1283
94	7.1142	5	5	999	1	1	-1	0	1.5588
95	7.1142	5	5	90	7.125	1	1	1	1.0695
96	7.1142	5	5	999	7.125	2	-1	1	1.1989
97	7.1142	5	5	90	1	1	1	0	1.5502
98	7.1142	5	5	90	7.125	1	1	1	2.8254
99	7.1142	5	5	999	1	1	1	1	1.5598
100	7.1142	5	5	999	25.5	2	1	0	1.6331
101	7.1142	5	5	0	7.125	1	1	0	2.3589
102	7.1142	5	5	90	13.25	1	1	1	1.2695
103	7.1142	5	5	999	1	1	-1	0	5.4177
104	7.1142	5	5	0	19.375	2	-1	1	9.1032
105	7.1142	5	5	0	25.5	2	-1	1	1.093
106	7.1142	5	5	999	13.25	2	1	0	1.9274
107	7.1142	5	5	0	25.5	2	1	1	1.3165
108	7.1142	5	5	999	1	1	1	0	4.6746
109	7.1142	5	5	999	7.125	2	-1	1	1.2577
110	7.1142	5	5	90	19.375	1	1	1	1.0228
111	7.1142	5	5	90	1	2	-1	1	1.6611
112	7.1142	5	5	90	7.125	1	-1	1	1.1397
113	7.1142	5	5	999	7.125	1	-1	1	1.046
114	7.1142	5	5	0	25.5	1	1	1	1.1048
115	7.1142	5	5	0	7.125	2	1	1	1.2699
116	7.1142	5	5	0	19.375	1	1	0	2.1581
117	7.1142	5	5	0	25.5	2	1	1	1.1635
118	7.1142	5	5	0	1	1	-1	1	2.9144
119	7.1142	5	5	90	25.5	1	1	1	0.92832
120	7.1142	5	5	90	25.5	2	-1	0	1.5599
121	7.1142	5	5	90	19.375	2	1	0	3.4078
122	7.1142	5	5	0	1	2	1	0	1.5847
123	7.1142	5	5	90	19.375	2	1	0	1.397
124	7.1142	5	5	90	1	2	-1	0	1.5292
125	7.1142	5	5	90	19.375	1	-1	1	1.1165
126	7.1142	5	5	0	1	1	1	1	4.4151
127	7.1142	5	5	999	25.5	1	-1	1	1.14
128	7.1142	5	5	0	1	2	1	0	5.6128
129	7.1142	5	5	0	19.375	1	-1	1	5.0744
130	7.1142	5	5	90	25.5	1	1	1	1.0106
131	7.1142	5	5	0	19.375	2	-1	1	1.2106
132	7.1142	5	5	0	7.125	1	1	0	1.4261
133	7.1142	5	5	90	19.375	2	1	1	1.1522
134	7.1142	5	5	90	13.25	2	1	1	1.1281
135	7.1142	5	5	0	1	1	1	0	1.7185
136	7.1142	5	5	999	1	2	-1	0	1.8259
137	7.1142	5	5	0	1	1	1	0	1.739
138	7.1142	5	5	999	7.125	1	1	1	1.3554
139	7.1142	5	5	0	19.375	1	1	1	1.1873
140	7.1142	5	5	0	19.375	2	-1	1	1.1048
141	7.1142	5	5	0	25.5	2	-1	1	1.0342
142	7.1142	5	5	90	7.125	1	-1	1	1.0107
143	7.1142	5	5	0	1	2	1	0	1.7146
144	7.1142	5	5	90	25.5	1	1	1	0.97531
145	7.1142	5	5	90	19.375	2	-1	1	1.0342
146	7.1142	5	5	999	13.25	1	1	1	0.91656
147	7.1142	5	5	999	25.5	2	-1	1	0.97537
148	7.1142	5	5	0	7.125	2	1	0	1.7979
149	7.1142	5	5	90	1	2	1	0	1.1871
150	7.1142	5	5	999	7.125	2	1	1	6.4603
151	7.1142	5	5	90	25.5	2	-1	1	1.1047
152	7.1142	5	5	90	1	2	1	0	5.8654
153	7.1142	5	5	0	19.375	2	-1	1	2.8203
154	7.1142	5	5	999	19.375	2	-1	1	1.1401
155	7.1142	5	5	999	25.5	1	1	1	1.1283
156	7.1142	5	5	0	25.5	2	-1	1	0.99885
157	7.1142	5	5	999	13.25	2	-1	1	1.0106
158	7.1142	5	5	999	13.25	2	1	0	1.1753
159	7.1142	5	5	999	25.5	2	-1	1	0.91698
160	7.1142	5	5	90	1	2	1	0	4.5291
161	7.1142	5	5	90	13.25	1	-1	1	1.5129
162	7.1142	5	5	90	25.5	2	-1	1	0.98704
163	7.1142	5	5	90	1	2	1	0	1.2459
164	7.1142	5	5	999	25.5	1	-1	1	1.0111
165	7.1142	5	5	999	19.375	1	1	1	0.89303
166	7.1142	5	5	90	7.125	2	-1	1	1.0577
167	7.1142	5	5	90	19.375	2	-1	0	1.8526
168	7.1142	5	5	0	13.25	1	1	0	2.5783
169	7.1142	5	5	999	25.5	2	1	0	1.7117
170	7.1142	5	5	0	1	2	1	0	1.9182
171	7.1142	5	5	999	1	1	-1	1	1.8586
172	7.1142	5	5	90	13.25	2	1	0	1.1871
173	7.1142	5	5	90	1	1	-1	1	1.7573
174	7.1142	5	5	999	7.125	1	-1	1	1.566
175	7.1142	5	5	999	13.25	1	1	1	1.0459
176	7.1142	5	5	0	19.375	2	1	1	1.3165
177	7.1142	5	5	90	7.125	2	1	0	1.4716
178	7.1142	5	5	999	19.375	2	1	1	1.2224
179	7.1142	5	5	999	1	1	1	0	1.9576
180	7.1142	5	5	0	7.125	2	-1	1	1.1635
181	7.1142	5	5	999	13.25	2	1	0	3.4141
182	7.1142	5	5	90	1	1	1	0	3.4154
183	7.1142	5	5	0	1	1	1	0	2.4125
184	7.1142	5	5	0	19.375	2	-1	1	1.3172
185	7.1142	5	5	0	13.25	2	-1	1	1.36
186	7.1142	5	5	0	19.375	1	-1	1	1.4794
187	7.1142	5	5	999	25.5	1	1	1	0.99892
188	7.1142	5	5	0	19.375	1	1	1	1.1048
189	7.1142	5	5	90	7.125	2	-1	1	1.2228
190	7.1142	5	5	0	1	1	-1	0	2.0381
191	7.1142	5	5	0	25.5	1	-1	1	0.96363
192	7.1142	5	5	90	19.375	2	-1	1	1.6595
193	7.1142	5	5	999	7.125	1	1	1	1.6378
194	7.1142	5	5	0	7.125	1	1	1	1.0228
195	7.1142	5	5	0	13.25	2	1	0	1.4359
196	7.1142	5	5	999	19.375	1	1	1	0.90483
197	7.1142	5	5	90	13.25	2	-1	1	1.0459
198	7.1142	5	5	90	13.25	2	-1	0	2.6497
199	7.1142	5	5	0	7.125	1	1	0	3.2391
200	7.1142	5	5	90	1	1	-1	0	1.4926
201	7.1142	5	5	90	25.5	1	-1	1	1.0228
202	7.1142	5	5	0	7.125	2	-1	0	1.6884
203	7.1142	5	5	90	19.375	2	-1	0	1.3048
204	7.1142	5	5	999	19.375	2	-1	1	1.0106
205	7.1142	5	5	90	25.5	2	-1	1	1.0342
206	7.1142	5	5	0	1	1	-1	1	2.0486
207	7.1142	5	5	999	19.375	2	-1	1	0.99888
208	7.1142	5	5	0	19.375	2	1	1	1.2225
209	7.1142	5	5	0	7.125	1	-1	0	1.4366
210	7.1142	5	5	999	19.375	2	-1	1	1.1165
211	7.1142	5	5	999	13.25	1	-1	1	1.0107
212	7.1142	5	5	999	25.5	2	1	1	1.3974
213	7.1142	5	5	999	7.125	2	-1	0	1.8675
214	7.1142	5	5	0	1	1	-1	1	1.1988
215	7.1142	5	5	0	1	1	1	0	1.4299
216	7.1142	5	5	999	25.5	1	-1	1	0.99893
217	7.1142	5	5	999	1	2	-1	0	3.6781
218	7.1142	5	5	0	7.125	1	1	0	1.1283
219	7.1142	5	5	999	25.5	2	1	1	1.2577
220	7.1142	5	5	999	25.5	2	1	1	1.1165
221	7.1142	5	5	0	7.125	1	-1	1	1.6952
222	7.1142	5	5	999	13.25	1	-1	1	1.0106
223	7.1142	5	5	999	19.375	2	-1	1	1.2694
224	7.1142	5	5	999	19.375	1	1	0	5.3388
225	7.1142	5	5	999	13.25	2	-1	1	1.2337
226	7.1142	5	5	999	7.125	2	1	0	1.3674
227	7.1142	5	5	0	13.25	2	1	0	1.1164
228	7.1142	5	5	0	1	2	1	0	1.211
229	7.1142	5	5	90	19.375	1	1	0	1.1405
230	7.1142	5	5	999	1	1	1	1	1.2582
231	7.1142	5	5	0	1	1	1	1	1.5326
232	7.1142	5	5	999	7.125	2	1	1	1.6126
233	7.1142	5	5	999	13.25	1	1	1	1.0342
234	7.1142	5	5	90	13.25	2	1	0	1.4318
235	7.1142	5	5	0	13.25	2	-1	0	1.1871
236	7.1142	5	5	90	19.375	1	-1	1	1.046
237	7.1142	5	5	0	1	2	1	0	1.6434
238	7.1142	5	5	0	25.5	1	1	1	1.2812
239	7.1142	5	5	999	1	1	-1	0	1.8213
240	7.1142	5	5	0	25.5	2	-1	1	1.1165
241	7.1142	5	5	90	25.5	1	1	1	0.98711
242	7.1142	5	5	999	7.125	2	1	0	1.5666
243	7.1142	5	5	90	1	2	1	0	0.99887
244	7.1142	5	5	0	25.5	2	1	0	1.1282
245	7.1142	5	5	90	25.5	1	-1	1	1.0225
246	7.1142	5	5	0	19.375	2	-1	1	1.1518
247	7.1142	5	5	999	25.5	2	1	1	1.1281
248	7.1142	5	5	999	7.125	1	-1	1	1.1048
249	7.1142	5	5	999	7.125	2	-1	0	3.5913
250	7.1142	5	5	90	19.375	2	-1	0	2.8841
251	7.1142	5	5	999	19.375	1	1	1	1.1518
252	7.1142	5	5	0	1	1	-1	0	2.7675
253	7.1142	5	5	999	7.125	2	-1	1	1.2577
254	7.1142	5	5	90	19.375	2	-1	0	3.6189
255	7.1142	5	5	0	13.25	1	1	1	1.1518
256	7.1142	5	5	90	1	1	-1	1	1.1871
257	7.1142	5	5	999	13.25	1	1	1	0.92875
258	7.1142	5	5	0	25.5	2	-1	1	1.0695
259	7.1142	5	5	999	25.5	1	1	1	0.89301
260	7.1142	5	5	0	25.5	2	-1	1	0.9166
261	7.1142	5	5	90	19.375	2	-1	0	1.6772
262	7.1142	5	5	0	19.375	2	-1	1	0.94006
263	7.1142	5	5	90	13.25	2	1	1	3.9152
264	7.1142	5	5	999	25.5	2	-1	1	1.0694
265	7.1142	5	5	999	1	1	-1	1	1.6751
266	7.1142	5	5	0	25.5	2	-1	1	1.1165
267	7.1142	5	5	999	13.25	1	-1	1	1.5776
268	7.1142	5	5	0	13.25	2	1	1	1.2816
269	7.1142	5	5	0	25.5	2	-1	0	0.92879
270	7.1142	5	5	90	7.125	1	-1	0	1.6429
271	7.1142	5	5	90	25.5	2	-1	1	1.0228
272	7.1142	5	5	90	25.5	1	-1	1	1.0577
273	7.1142	5	5	999	19.375	2	-1	1	0.89301
274	7.1142	5	5	0	1	2	1	0	1.3283
275	7.1142	5	5	90	7.125	1	-1	1	1.0577
276	7.1142	5	5	999	7.125	2	-1	0	2.2448
277	7.1142	5	5	999	7.125	1	1	1	1.0812
278	7.1142	5	5	0	1	2	1	0	1.1047
279	7.1142	5	5	0	7.125	2	-1	1	1.0341
280	7.1142	5	5	90	25.5	1	1	0	0.95189
281	7.1142	5	5	90	25.5	2	-1	1	1.1519
282	7.1142	5	5	90	1	1	-1	0	1.6096
283	7.1142	5	5	0	19.375	2	1	0	1.8548
284	7.1142	5	5	0	1	2	-1	1	0.98715
285	7.1142	5	5	90	13.25	2	-1	1	0.98717
286	7.1142	5	5	90	13.25	1	1	0	1.14
287	7.1142	5	5	0	7.125	1	-1	1	1.7163
288	7.1142	5	5	90	1	1	-1	0	1.5874
289	7.1142	5	5	90	1	2	-1	1	1.1989
290	7.1142	5	5	999	7.125	2	1	0	1.2459
291	7.1142	5	5	0	7.125	2	-1	1	1.5543
292	7.1142	5	5	0	25.5	1	-1	1	1.0694
293	7.1142	5	5	0	13.25	2	-1	1	0.96357
294	7.1142	5	5	0	19.375	2	1	0	4.9758
295	7.1142	5	5	90	1	2	1	0	1.537
296	7.1142	5	5	0	1	1	1	0	1.1166
297	7.1142	5	5	999	25.5	1	1	1	1.0107
298	7.1142	5	5	90	19.375	1	1	1	1.0578
299	7.1142	5	5	90	19.375	1	-1	1	0.95188
300	7.1142	5	5	999	1	2	1	0	1.6397
301	7.1142	5	5	0	19.375	2	-1	1	1.0106
302	7.1142	5	5	90	13.25	1	1	1	0.89301
303	7.1142	5	5	999	7.125	2	-1	1	1.046
304	7.1142	5	5	999	1	1	1	0	1.636
305	7.1142	5	5	999	25.5	2	1	1	1.2106
306	7.1142	5	5	0	19.375	1	1	1	1.0342
307	7.1142	5	5	999	25.5	2	-1	1	1.1048
308	7.1142	5	5	90	13.25	2	1	0	1.6842
309	7.1142	5	5	999	7.125	1	-1	1	0.99887
310	7.1142	5	5	999	1	1	1	1	1.8083
311	7.1142	5	5	999	13.25	1	-1	1	0.96404
312	7.1142	5	5	0	25.5	1	-1	1	1.0342
313	7.1142	5	5	90	7.125	1	-1	1	1.0224
314	7.1142	5	5	999	25.5	1	-1	1	0.90484
315	7.1142	5	5	90	25.5	1	-1	1	0.89309
316	7.1142	5	5	0	19.375	1	-1	1	0.99887
317	7.1142	5	5	999	19.375	1	-1	1	0.86947
318	7.1142	5	5	999	13.25	1	1	1	0.92841
319	7.1142	5	5	90	7.125	2	1	0	2.3717
320	7.1142	5	5	90	19.375	2	1	1	1.3398
321	7.1142	5	5	90	19.375	1	-1	1	0.94013
322	7.1142	5	5	90	1	1	-1	1	2.4343
323	7.1142	5	5	999	7.125	1	-1	1	1.0225
324	7.1142	5	5	90	1	2	-1	0	1.6057
325	7.1142	5	5	999	1	2	1	0	1.592
326	7.1142	5	5	999	19.375	1	1	1	0.97534
327	7.1142	5	5	90	25.5	1	1	1	0.90484
328	7.1142	5	5	999	1	2	-1	0	2.1578
329	7.1142	5	5	0	7.125	1	-1	1	0.98707
330	7.1142	5	5	0	1	2	1	0	3.6186
331	7.1142	5	5	0	7.125	2	1	0	1.6359
332	7.1142	5	5	999	7.125	1	1	1	3.3386
333	7.1142	5	5	0	13.25	2	-1	1	1.0459
334	7.1142	5	5	90	19.375	2	1	0	1.7643
335	7.1142	5	5	0	25.5	1	-1	0	1.4001
336	7.1142	5	5	0	1	2	1	0	2.1648
337	7.1142	5	5	999	1	2	-1	0	1.3902
338	7.1142	5	5	0	25.5	2	1	1	1.7351
339	7.1142	5	5	999	1	2	1	0	1.5837
340	7.1142	5	5	999	1	1	1	0	1.7935
341	7.1142	5	5	0	1	2	-1	0	1.1518
342	7.1142	5	5	999	1	2	1	0	1.5065
343	7.1142	5	5	999	1	2	1	0	1.2106
344	7.1142	5	5	90	19.375	1	-1	1	0.9283
345	7.1142	5	5	999	1	2	1	0	3.756
346	7.1142	5	5	999	25.5	1	-1	1	0.96361
347	7.1142	5	5	0	13.25	2	1	1	1.3047
348	7.1142	5	5	0	1	2	-1	0	1.6727
349	7.1142	5	5	90	25.5	2	-1	1	1.0813
350	7.1142	5	5	999	19.375	2	1	0	3.6495
351	7.1142	5	5	999	19.375	1	-1	1	0.92837
352	7.1142	5	5	999	25.5	1	-1	1	1.093
353	7.1142	5	5	0	13.25	1	-1	1	1.0342
354	7.1142	5	5	0	19.375	1	1	1	1.3645
355	7.1142	5	5	999	7.125	2	1	0	1.8533
356	7.1142	5	5	90	1	2	1	0	1.6637
357	7.1142	5	5	0	19.375	2	-1	1	1.1754
358	7.1142	5	5	999	7.125	1	-1	1	2.9033
359	7.1142	5	5	999	13.25	2	-1	1	1.3435
360	7.1142	5	5	999	19.375	1	1	0	3.6205
361	7.1142	5	5	0	25.5	1	-1	1	1.8136
362	7.1142	5	5	90	1	2	-1	0	1.6107
363	7.1142	5	5	90	25.5	2	1	0	1.7756
364	7.1142	5	5	999	25.5	2	1	1	1.2106
365	7.1142	5	5	0	1	2	1	0	1.4139
366	7.1142	5	5	0	13.25	1	1	1	1.0695
367	7.1142	5	5	90	19.375	2	1	1	1.1518
368	7.1142	5	5	999	25.5	2	-1	1	1.0929
369	7.1142	5	5	999	19.375	1	-1	1	0.99878
370	7.1142	5	5	0	13.25	1	1	1	0.94013
371	7.1142	5	5	90	25.5	2	1	0	1.9255
372	7.1142	5	5	0	7.125	1	-1	1	1.0225
373	7.1142	5	5	0	13.25	1	-1	1	1.3821
374	7.1142	5	5	90	1	1	1	0	1.6026
375	7.1142	5	5	999	7.125	1	-1	1	1.5123
376	7.1142	5	5	90	7.125	1	-1	1	1.1048
377	7.1142	5	5	999	13.25	1	-1	1	0.98704
378	7.1142	5	5	999	7.125	2	-1	0	1.6411
379	7.1142	5	5	90	25.5	1	-1	1	1.0107
380	7.1142	5	5	999	19.375	2	-1	1	1.3046
381	7.1142	5	5	90	13.25	1	1	1	1.1517
382	7.1142	5	5	0	25.5	1	-1	1	1.093
383	7.1142	5	5	0	19.375	1	-1	1	0.97538
384	7.1142	5	5	999	7.125	1	1	1	1.0812
385	7.1142	5	5	90	19.375	2	-1	1	1.1165
386	7.1142	5	5	0	13.25	1	1	1	1.1517
387	7.1142	5	5	999	13.25	1	1	1	1.0459
388	7.1142	5	5	999	7.125	2	1	0	1.7597
389	7.1142	5	5	90	19.375	1	1	1	0.9989
390	7.1142	5	5	999	19.375	2	-1	1	0.97531
391	7.1142	5	5	999	19.375	1	1	1	0.88121
392	7.1142	5	5	0	13.25	1	1	1	0.95189
393	7.1142	5	5	999	1	2	1	0	1.5696
394	7.1142	5	5	90	13.25	1	1	1	1.0225
395	7.1142	5	5	999	13.25	2	1	1	1.4199
396	7.1142	5	5	0	13.25	2	1	1	1.2106
397	7.1142	5	5	999	1	2	-1	0	1.6834
398	7.1142	5	5	0	13.25	1	-1	0	1.346
399	7.1142	5	5	999	1	1	1	0	1.8023
400	7.1142	5	5	0	13.25	1	1	0	1.0695
401	7.1142	5	5	999	19.375	1	1	1	0.91654
402	7.1142	5	5	999	19.375	1	1	1	0.90477
403	7.1142	5	5	999	25.5	1	1	1	0.89306
404	7.1142	5	5	90	25.5	2	-1	1	1.0812
405	7.1142	5	5	90	25.5	1	-1	1	0.94009
406	7.1142	5	5	90	25.5	1	1	0	0.97542
407	7.1142	5	5	90	13.25	1	1	1	0.94008
408	7.1142	5	5	999	1	1	1	1	1.0225
409	7.1142	5	5	999	19.375	2	-1	1	1.1047
410	7.1142	5	5	0	7.125	1	1	0	1.3047
411	7.1142	5	5	999	19.375	2	-1	1	1.1399
412	7.1142	5	5	90	19.375	1	-1	1	1.0581
413	7.1142	5	5	0	25.5	1	1	1	0.99884
414	7.1142	5	5	90	1	1	1	1	1.4833
415	7.1142	5	5	0	25.5	1	-1	1	0.97581
416	7.1142	5	5	90	13.25	2	-1	1	1.1165
417	7.1142	5	5	0	7.125	2	1	0	1.2699
418	7.1142	5	5	90	13.25	1	1	1	0.97584
419	7.1142	5	5	999	7.125	1	-1	1	0.98721
420	7.1142	5	5	999	25.5	1	-1	1	0.94012
421	7.1142	5	5	90	1	1	-1	0	1.5689
422	7.1142	5	5	90	7.125	1	1	1	1.0463
423	7.1142	5	5	90	13.25	1	-1	1	1.0342
424	7.1142	5	5	90	13.25	1	1	1	0.91657
425	7.1142	5	5	0	25.5	2	1	1	1.3752
426	7.1142	5	5	999	25.5	2	-1	1	1.1634
427	7.1142	5	5	999	1	1	-1	1	1.7054
428	7.1142	5	5	90	13.25	1	-1	1	0.9166
429	7.1142	5	5	0	19.375	2	1	1	1.2223
430	7.1142	5	5	90	19.375	1	1	1	0.89288
431	7.1142	5	5	999	1	2	1	0	1.4758
432	7.1142	5	5	999	25.5	1	-1	1	0.90477
433	7.1142	5	5	999	13.25	1	1	1	0.89306
434	7.1142	5	5	0	25.5	1	1	1	1.3376
435	7.1142	5	5	90	7.125	2	-1	0	1.6166
436	7.1142	5	5	0	19.375	1	1	1	0.90477
437	7.1142	5	5	0	7.125	1	1	0	1.1165
438	7.1142	5	5	90	19.375	1	-1	1	0.91699
439	7.1142	5	5	999	1	2	1	0	1.5999
440	7.1142	5	5	999	13.25	2	-1	1	1.0107
441	7.1142	5	5	0	13.25	1	1	0	1.6869
442	7.1142	5	5	0	1	1	1	0	1.0929
443	7.1142	5	5	90	25.5	2	-1	1	1.2224
444	7.1142	5	5	90	1	1	1	0	1.6118
445	7.1142	5	5	90	13.25	1	1	1	1.1401
446	7.1142	5	5	90	7.125	1	1	0	2.2638
447	7.1142	5	5	0	25.5	1	-1	0	1.59
448	7.1142	5	5	999	13.25	2	-1	0	1.4115
449	7.1142	5	5	90	13.25	2	-1	1	1.0464
450	7.1142	5	5	999	13.25	1	-1	1	0.98718
451	7.1142	5	5	999	1	2	1	0	3.7727
452	7.1142	5	5	999	25.5	1	1	1	1.0929
453	7.1142	5	5	90	25.5	1	-1	1	0.94007
454	7.1142	5	5	0	25.5	1	1	1	0.96359
455	7.1142	5	5	90	7.125	2	-1	0	1.476
456	7.1142	5	5	0	7.125	2	-1	1	1.2106
457	7.1142	5	5	0	19.375	2	1	0	1.2459
458	7.1142	5	5	999	1	1	1	0	1.0342
459	7.1142	5	5	90	13.25	1	1	1	1.0224
460	7.1142	5	5	0	7.125	2	1	0	1.4489
461	7.1142	5	5	90	7.125	2	-1	1	1.0929
462	7.1142	5	5	999	19.375	1	1	1	0.893
463	7.1142	5	5	0	7.125	2	-1	1	2.1521
464	7.1142	5	5	999	1	2	1	0	1.5974
465	7.1142	5	5	90	13.25	2	-1	1	1.0934
466	7.1142	5	5	0	19.375	1	-1	1	1.3052
467	7.1142	5	5	0	7.125	1	-1	1	1.0229
468	7.1142	5	5	999	25.5	1	1	1	0.88126
469	7.1142	5	5	90	7.125	1	-1	1	1.1283
470	7.1142	5	5	999	19.375	2	-1	1	1.1283
471	7.1142	5	5	90	19.375	2	1	0	1.5715
472	7.1142	5	5	90	1	2	-1	0	1.2107
473	7.1142	5	5	0	7.125	1	1	0	1.6123
474	7.1142	5	5	0	19.375	1	1	0	1.1992
475	7.1142	5	5	0	13.25	2	-1	1	0.92877
476	7.1142	5	5	0	25.5	1	1	1	1.093
477	7.1142	5	5	999	13.25	2	-1	1	0.9519
478	7.1142	5	5	0	13.25	2	-1	1	1.046
479	7.1142	5	5	0	25.5	1	-1	1	1.1635
480	7.1142	5	5	0	7.125	2	1	0	1.5808
481	7.1142	5	5	999	7.125	1	-1	1	1.0224
482	7.1142	5	5	90	19.375	2	1	1	1.359
483	7.1142	5	5	999	25.5	1	-1	1	1.0107
484	7.1142	5	5	0	1	1	-1	1	1.549
485	7.1142	5	5	90	7.125	1	-1	1	1.0107
486	7.1142	5	5	90	13.25	1	-1	1	0.96358
487	7.1142	5	5	0	1	1	-1	0	1.6005
488	7.1142	5	5	90	19.375	1	1	1	1.0812
489	7.1142	5	5	90	7.125	1	-1	1	1.6113
490	7.1142	5	5	90	13.25	2	1	0	1.4561
491	7.1142	5	5	999	7.125	1	-1	1	0.92835
492	7.1142	5	5	999	7.125	1	-1	1	1.1753
493	7.1142	5	5	90	25.5	1	-1	1	0.90483
494	7.1142	5	5	0	25.5	2	-1	0	3.4692
495	7.1142	5	5	90	7.125	2	1	0	2.3275
496	7.1142	5	5	999	7.125	2	1	0	1.556
497	7.1142	5	5	0	19.375	2	1	0	1.3556
498	7.1142	5	5	90	13.25	2	1	0	1.1052
499	7.1142	5	5	90	1	1	1	0	1.754
500	7.1142	5	5	0	1	2	1	0	4.9168
501	7.1142	5	5	0	19.375	1	-1	0	1.0577
502	7.1142	5	5	999	25.5	1	-1	1	1.3047
503	7.1142	5	5	999	19.375	1	1	1	1.3511
504	7.1142	5	5	999	7.125	2	1	0	1.5685
505	7.1142	5	5	999	13.25	2	1	0	1.0577
506	7.1142	5	5	90	7.125	1	1	1	1.0694
507	7.1142	5	5	90	13.25	2	-1	0	1.2106
508	7.1142	5	5	0	7.125	2	-1	0	1.0341
509	7.1142	5	5	0	7.125	2	1	0	1.1519
510	7.1142	5	5	90	1	2	-1	0	1.0107
511	7.1142	5	5	0	25.5	1	1	1	1.0106
512	7.1142	5	5	999	13.25	1	1	1	1.0459
513	7.1142	5	5	999	19.375	2	-1	1	1.0813
514	7.1142	5	5	90	13.25	1	1	1	1.0224
515	7.1142	5	5	0	13.25	2	-1	1	0.9753
516	7.1142	5	5	0	13.25	2	-1	1	1.399
517	7.1142	5	5	999	13.25	2	1	1	3.3406
518	7.1142	5	5	999	19.375	2	-1	1	1.1047
519	7.1142	5	5	0	13.25	1	1	0	1.7809
520	7.1142	5	5	999	7.125	2	-1	0	1.6186
521	7.1142	5	5	999	19.375	2	-1	1	1.0342
522	7.1142	5	5	0	1	2	1	0	1.2812
523	7.1142	5	5	999	7.125	1	-1	1	0.99892
524	7.1142	5	5	0	13.25	2	-1	1	1.7219
525	7.1142	5	5	90	1	1	-1	0	1.833
526	7.1142	5	5	0	7.125	1	1	0	1.0224
527	7.1142	5	5	90	1	1	-1	1	1.1635
528	7.1142	5	5	90	7.125	1	-1	1	1.3515
529	7.1142	5	5	90	1	2	1	0	1.735
530	7.1142	5	5	0	1	1	-1	0	0.98717
531	7.1142	5	5	90	19.375	2	1	0	0.68135
532	7.1142	5	5	0	7.125	1	1	1	1.3931
533	7.1142	5	5	0	1	2	1	0	0.7872
534	7.1142	5	5	90	7.125	1	-1	1	0.95182
535	7.1142	5	5	90	25.5	2	-1	1	1.1988
536	7.1142	5	5	90	1	1	-1	1	1.1871
537	7.1142	5	5	999	13.25	1	-1	1	1.1165
538	7.1142	5	5	0	19.375	1	-1	1	1.4057
539	7.1142	5	5	0	19.375	2	-1	0	0.95227
540	7.1142	5	5	0	7.125	2	1	0	2.3021
541	7.1142	5	5	999	13.25	1	-1	1	1.0934
542	7.1142	5	5	0	7.125	2	-1	1	0.98749
543	7.1142	5	5	999	7.125	1	-1	1	1.1283
544	7.1142	5	5	90	19.375	1	-1	1	1.0811
545	7.1142	5	5	90	25.5	2	-1	0	1.6953
546	7.1142	5	5	0	1	2	1	0	1.5538
547	7.1142	5	5	90	25.5	2	-1	0	1.2699
548	7.1142	5	5	90	19.375	1	-1	1	1.0699
549	7.1142	5	5	999	7.125	1	-1	1	1.1284
550	7.1142	5	5	0	13.25	2	-1	1	1.5262
551	7.1142	5	5	0	25.5	1	-1	1	0.98711
552	7.1142	5	5	999	13.25	2	1	0	1.293
553	7.1142	5	5	999	7.125	1	-1	1	0.97541
554	7.1142	5	5	90	7.125	2	1	0	1.5941
555	7.1142	5	5	90	7.125	1	1	0	1.6186
556	7.1142	5	5	0	7.125	1	-1	1	3.6232
557	7.1142	5	5	0	25.5	2	1	0	1.3448
558	7.1142	5	5	0	25.5	2	-1	0	1.187
559	7.1142	5	5	90	1	1	1	0	1.3371
560	7.1142	5	5	90	13.25	1	1	1	1.3287
561	7.1142	5	5	0	13.25	2	-1	0	3.2993
562	7.1142	5	5	90	1	2	-1	0	3.1063
563	7.1142	5	5	90	7.125	1	1	1	0.99889
564	7.1142	5	5	999	25.5	2	1	0	0.99888
565	7.1142	5	5	999	25.5	1	-1	1	1.0695
566	7.1142	5	5	0	7.125	2	-1	0	1.6748
567	7.1142	5	5	90	25.5	2	-1	1	1.1401
568	7.1142	5	5	90	1	1	1	0	1.6494
569	7.1142	5	5	90	7.125	1	-1	1	1.0342
570	7.1142	5	5	0	19.375	2	-1	0	1.1047
571	7.1142	5	5	0	1	1	1	1	1.6261
572	7.1142	5	5	0	19.375	2	1	0	1.14
573	7.1142	5	5	0	19.375	1	1	0	1.1989
574	7.1142	5	5	999	1	2	1	0	1.0459
575	7.1142	5	5	999	19.375	2	1	1	1.1985
576	7.1142	5	5	0	7.125	1	-1	1	1.0228
577	7.1142	5	5	90	25.5	1	-1	0	0.96366
578	7.1142	5	5	0	13.25	1	1	0	0.74011
579	7.1142	5	5	999	1	1	-1	1	1.5728
580	7.1142	5	5	0	13.25	1	-1	1	1.2224
581	7.1142	5	5	90	13.25	2	-1	1	1.1282
582	7.1142	5	5	0	7.125	1	-1	0	4.4978
583	7.1142	5	5	90	25.5	2	-1	1	1.1401
584	7.1142	5	5	999	13.25	1	1	1	1.0111
585	7.1142	5	5	90	25.5	1	-1	1	1.1401
586	7.1142	5	5	0	1	1	1	0	1.4657
587	7.1142	5	5	90	7.125	2	-1	0	1.4116
588	7.1142	5	5	0	13.25	2	-1	0	3.8285
589	7.1142	5	5	999	7.125	2	-1	0	0.93997
590	7.1142	5	5	90	13.25	2	1	0	1.2691
591	7.1142	5	5	999	1	2	-1	0	1.234
592	7.1142	5	5	90	13.25	2	-1	0	0.9287
593	7.1142	5	5	0	1	2	-1	0	2.9702
594	7.1142	5	5	999	1	2	1	0	1.0812
595	7.1142	5	5	90	7.125	2	1	0	0.65781
596	7.1142	5	5	90	7.125	2	1	0	0.86951
597	7.1142	5	5	90	25.5	1	1	1	0.99895
598	7.1142	5	5	999	25.5	2	1	1	1.1754
599	7.1142	5	5	999	19.375	2	1	1	1.2337
600	7.1142	5	5	999	13.25	2	1	0	1.4673
