# Supplementary material for: Temporal Integration of Motion Streaks in Migraine
Source: Vision (Basel). 2018 Jul 13;2(3):27. doi: 10.3390/vision2030027 (PMC6836222; doi:10.3390/vision2030027)
Supplement: Supplementary file 1 [file vision-02-00027-s001.zip › supplementary information/resultsmark2/resultsObs40/allResponsesObs40.txt]

1	7.1142	5	5	90	19.375	2	1	0	23.886
2	7.1142	5	5	0	19.375	2	-1	0	3.5638
3	7.1142	5	5	999	7.125	1	-1	1	1.3159
4	7.1142	5	5	0	19.375	2	-1	1	1.0929
5	7.1142	5	5	90	25.5	1	1	1	1.1047
6	7.1142	5	5	90	13.25	2	1	1	1.6541
7	7.1142	5	5	90	13.25	1	-1	1	1.0812
8	7.1142	5	5	90	7.125	1	-1	1	1.0224
9	7.1142	5	5	0	25.5	2	1	1	1.4263
10	7.1142	5	5	90	7.125	2	1	0	3.3835
11	7.1142	5	5	90	19.375	2	1	1	1.4408
12	7.1142	5	5	999	25.5	1	-1	1	1.1405
13	7.1142	5	5	0	19.375	1	1	1	1.1047
14	7.1142	5	5	999	19.375	1	1	1	0.9518
15	7.1142	5	5	999	1	2	-1	0	1.293
16	7.1142	5	5	90	19.375	2	1	0	1.3578
17	7.1142	5	5	90	1	1	1	1	1.1988
18	7.1142	5	5	0	1	1	-1	0	1.5577
19	7.1142	5	5	999	1	2	1	0	1.7629
20	7.1142	5	5	90	25.5	1	-1	1	0.98703
21	7.1142	5	5	0	13.25	2	-1	1	1.0459
22	7.1142	5	5	999	1	1	-1	0	2.1484
23	7.1142	5	5	0	19.375	2	-1	1	1.0577
24	7.1142	5	5	90	1	1	1	0	1.5536
25	7.1142	5	5	0	1	2	-1	0	1.1757
26	7.1142	5	5	0	25.5	2	-1	1	0.92829
27	7.1142	5	5	999	13.25	1	1	1	1.1635
28	7.1142	5	5	999	13.25	1	-1	1	0.91702
29	7.1142	5	5	999	1	1	-1	0	1.187
30	7.1142	5	5	90	13.25	1	-1	1	0.81074
31	7.1142	5	5	0	7.125	1	-1	1	0.92829
32	7.1142	5	5	999	19.375	1	1	0	0.70483
33	7.1142	5	5	0	7.125	1	-1	0	0.63432
34	7.1142	5	5	0	7.125	1	1	0	0.96359
35	7.1142	5	5	999	7.125	1	-1	1	0.89301
36	7.1142	5	5	0	1	2	-1	0	0.98718
37	7.1142	5	5	999	19.375	2	-1	1	1.0107
38	7.1142	5	5	90	7.125	2	1	0	0.92829
39	7.1142	5	5	90	7.125	1	-1	1	0.94011
40	7.1142	5	5	999	25.5	2	-1	1	1.0106
41	7.1142	5	5	0	13.25	1	-1	1	0.91669
42	7.1142	5	5	90	1	1	1	0	1.187
43	7.1142	5	5	999	25.5	1	-1	1	0.96357
44	7.1142	5	5	0	1	2	1	0	1.5373
45	7.1142	5	5	999	13.25	1	-1	1	1.0576
46	7.1142	5	5	0	1	2	1	0	1.4309
47	7.1142	5	5	90	19.375	2	-1	0	1.1404
48	7.1142	5	5	0	25.5	2	1	1	1.5283
49	7.1142	5	5	999	25.5	1	1	1	1.1399
50	7.1142	5	5	999	13.25	2	1	0	0.91699
51	7.1142	5	5	90	25.5	2	-1	1	1.1518
52	7.1142	5	5	90	13.25	1	1	1	1.0694
53	7.1142	5	5	0	25.5	2	1	1	1.335
54	7.1142	5	5	0	1	1	-1	1	1.5822
55	7.1142	5	5	90	1	1	1	1	1.5742
56	7.1142	5	5	90	1	2	1	0	1.5506
57	7.1142	5	5	0	19.375	1	1	1	1.093
58	7.1142	5	5	999	1	2	-1	1	1.6098
59	7.1142	5	5	999	13.25	2	1	1	1.3282
60	7.1142	5	5	999	25.5	2	1	1	1.2106
61	7.1142	5	5	90	7.125	1	1	1	1.1518
62	7.1142	5	5	90	25.5	1	-1	1	0.893
63	7.1142	5	5	999	7.125	1	-1	1	0.95181
64	7.1142	5	5	999	13.25	1	-1	1	0.9401
65	7.1142	5	5	90	7.125	1	-1	1	0.89298
66	7.1142	5	5	90	7.125	2	-1	1	1.3469
67	7.1142	5	5	0	1	1	-1	1	4.4941
68	7.1142	5	5	0	13.25	2	-1	0	3.5852
69	7.1142	5	5	999	13.25	1	1	1	1.0342
70	7.1142	5	5	0	13.25	1	-1	1	1.093
71	7.1142	5	5	0	1	2	1	0	1.3385
72	7.1142	5	5	999	19.375	1	-1	1	0.99882
73	7.1142	5	5	90	13.25	1	1	1	0.98717
74	7.1142	5	5	0	7.125	1	1	1	1.1047
75	7.1142	5	5	999	1	2	-1	0	5.7588
76	7.1142	5	5	90	7.125	1	-1	1	0.95184
77	7.1142	5	5	999	1	1	1	0	3.3484
78	7.1142	5	5	90	1	1	-1	0	3.7282
79	7.1142	5	5	0	19.375	2	1	1	1.5555
80	7.1142	5	5	0	19.375	2	-1	1	1.3168
81	7.1142	5	5	999	25.5	2	1	1	1.3518
82	7.1142	5	5	999	7.125	2	1	1	1.7245
83	7.1142	5	5	90	25.5	1	-1	1	0.99886
84	7.1142	5	5	0	25.5	2	1	1	1.3047
85	7.1142	5	5	90	25.5	1	-1	1	0.96364
86	7.1142	5	5	999	7.125	2	-1	1	1.5074
87	7.1142	5	5	999	19.375	1	-1	1	1.3047
88	7.1142	5	5	0	19.375	1	-1	1	0.98718
89	7.1142	5	5	999	7.125	2	1	1	2.0597
90	7.1142	5	5	999	7.125	1	-1	1	1.0459
91	7.1142	5	5	999	25.5	1	1	1	1.0459
92	7.1142	5	5	0	1	2	1	0	1.7148
93	7.1142	5	5	999	19.375	2	-1	1	1.0459
94	7.1142	5	5	999	7.125	1	-1	1	4.0691
95	7.1142	5	5	0	1	1	-1	0	1.1517
96	7.1142	5	5	999	7.125	1	1	1	0.9754
97	7.1142	5	5	999	25.5	2	1	1	1.5251
98	7.1142	5	5	90	19.375	2	1	1	1.164
99	7.1142	5	5	90	19.375	1	1	1	1.0342
100	7.1142	5	5	0	13.25	2	1	0	1.1518
101	7.1142	5	5	0	7.125	2	1	0	1.4967
102	7.1142	5	5	90	25.5	1	-1	1	0.94057
103	7.1142	5	5	999	25.5	1	1	1	0.96361
104	7.1142	5	5	999	19.375	1	1	1	1.1047
105	7.1142	5	5	0	7.125	2	1	0	1.2105
106	7.1142	5	5	0	7.125	1	-1	1	0.95179
107	7.1142	5	5	999	19.375	1	-1	1	0.95182
108	7.1142	5	5	0	25.5	2	1	1	1.2341
109	7.1142	5	5	0	19.375	1	1	1	0.99874
110	7.1142	5	5	0	13.25	1	1	1	1.0812
111	7.1142	5	5	0	25.5	1	1	1	0.9518
112	7.1142	5	5	90	25.5	2	1	1	1.2812
113	7.1142	5	5	0	25.5	1	-1	1	1.0225
114	7.1142	5	5	90	25.5	2	1	0	1.3161
115	7.1142	5	5	0	25.5	1	-1	1	0.9988
116	7.1142	5	5	90	19.375	1	-1	1	0.92834
117	7.1142	5	5	90	7.125	1	1	0	0.98712
118	7.1142	5	5	999	7.125	1	1	1	0.97534
119	7.1142	5	5	0	1	2	-1	0	1.5877
120	7.1142	5	5	999	13.25	1	-1	1	0.95181
121	7.1142	5	5	0	1	2	1	0	1.7369
122	7.1142	5	5	0	1	1	1	0	0.91651
123	7.1142	5	5	90	13.25	2	1	0	2.3995
124	7.1142	5	5	0	1	1	1	1	1.2577
125	7.1142	5	5	0	7.125	2	1	1	1.3738
126	7.1142	5	5	0	13.25	2	-1	1	1.3051
127	7.1142	5	5	999	7.125	1	-1	1	1.0111
128	7.1142	5	5	999	1	1	1	0	4.7963
129	7.1142	5	5	999	25.5	2	-1	1	1.0459
130	7.1142	5	5	90	1	2	-1	1	2.1725
131	7.1142	5	5	999	25.5	2	1	1	1.43
132	7.1142	5	5	90	7.125	1	1	1	1.2104
133	7.1142	5	5	90	25.5	1	-1	1	1.0228
134	7.1142	5	5	90	13.25	1	1	1	0.95184
135	7.1142	5	5	0	25.5	1	1	0	2.5758
136	7.1142	5	5	999	13.25	1	-1	1	0.95181
137	7.1142	5	5	90	13.25	2	1	1	1.4765
138	7.1142	5	5	999	25.5	2	1	1	1.1635
139	7.1142	5	5	0	13.25	1	1	0	1.5678
140	7.1142	5	5	0	19.375	2	1	1	1.2341
141	7.1142	5	5	999	1	2	-1	0	6.0416
142	7.1142	5	5	0	7.125	2	1	1	1.2223
143	7.1142	5	5	0	25.5	1	1	1	0.97581
144	7.1142	5	5	0	7.125	1	-1	1	0.9989
145	7.1142	5	5	90	25.5	2	-1	1	1.1753
146	7.1142	5	5	999	25.5	1	1	1	0.99887
147	7.1142	5	5	999	19.375	2	-1	1	1.0341
148	7.1142	5	5	0	7.125	2	-1	1	0.97537
149	7.1142	5	5	90	13.25	1	1	1	0.95182
150	7.1142	5	5	999	19.375	1	-1	1	0.97539
151	7.1142	5	5	999	25.5	2	-1	1	0.92831
152	7.1142	5	5	999	19.375	2	1	1	1.1871
153	7.1142	5	5	0	13.25	2	-1	1	1.0695
154	7.1142	5	5	999	19.375	2	1	1	1.1988
155	7.1142	5	5	999	1	2	1	0	1.9067
156	7.1142	5	5	90	1	1	1	1	3.2131
157	7.1142	5	5	0	13.25	1	-1	1	1.6666
158	7.1142	5	5	0	7.125	2	-1	1	1.0107
159	7.1142	5	5	0	1	1	-1	1	1.6535
160	7.1142	5	5	999	13.25	2	-1	1	0.97579
161	7.1142	5	5	999	13.25	1	1	1	0.98715
162	7.1142	5	5	999	13.25	1	1	1	0.91656
163	7.1142	5	5	90	1	2	1	0	0.96363
164	7.1142	5	5	0	25.5	1	-1	1	1.0577
165	7.1142	5	5	999	1	1	-1	0	1.3952
166	7.1142	5	5	90	19.375	2	-1	1	1.0813
167	7.1142	5	5	0	13.25	2	-1	1	0.95188
168	7.1142	5	5	999	1	2	1	0	1.0106
169	7.1142	5	5	90	25.5	1	-1	1	0.95179
170	7.1142	5	5	999	25.5	1	1	1	0.86948
171	7.1142	5	5	0	19.375	1	-1	1	1.093
172	7.1142	5	5	0	19.375	1	-1	1	0.90475
173	7.1142	5	5	90	13.25	1	-1	1	0.94012
174	7.1142	5	5	90	7.125	2	-1	1	0.96362
175	7.1142	5	5	90	7.125	1	-1	1	0.94013
176	7.1142	5	5	0	7.125	1	-1	1	1.1047
177	7.1142	5	5	0	13.25	2	-1	1	0.92824
178	7.1142	5	5	0	25.5	2	-1	1	0.95184
179	7.1142	5	5	0	19.375	2	1	1	1.4774
180	7.1142	5	5	999	1	1	1	0	4.5809
181	7.1142	5	5	90	19.375	2	1	1	1.1754
182	7.1142	5	5	999	25.5	1	1	1	1.093
183	7.1142	5	5	0	1	1	1	0	2.9173
184	7.1142	5	5	0	19.375	1	-1	1	1.0224
185	7.1142	5	5	90	25.5	1	1	1	0.92835
186	7.1142	5	5	0	25.5	2	-1	1	0.9165
187	7.1142	5	5	90	25.5	1	1	1	0.96358
188	7.1142	5	5	999	7.125	2	1	1	1.5485
189	7.1142	5	5	90	7.125	2	-1	1	1.7199
190	7.1142	5	5	90	25.5	1	-1	1	1.1518
191	7.1142	5	5	90	1	2	-1	1	3.1307
192	7.1142	5	5	0	7.125	1	-1	1	1.7904
193	7.1142	5	5	999	19.375	2	-1	1	0.94007
194	7.1142	5	5	90	13.25	1	-1	0	4.3305
195	7.1142	5	5	0	1	1	1	0	1.1753
196	7.1142	5	5	999	19.375	2	-1	1	0.94011
197	7.1142	5	5	90	19.375	1	1	1	0.98711
198	7.1142	5	5	90	25.5	1	-1	1	1.0225
199	7.1142	5	5	0	25.5	1	1	0	1.2459
200	7.1142	5	5	999	13.25	1	-1	1	0.95229
201	7.1142	5	5	0	19.375	2	-1	1	1.0106
202	7.1142	5	5	90	25.5	2	1	1	1.7938
203	7.1142	5	5	0	13.25	1	1	0	1.4701
204	7.1142	5	5	999	7.125	2	-1	1	1.1518
205	7.1142	5	5	0	25.5	1	1	1	1.1634
206	7.1142	5	5	999	7.125	1	1	1	0.98754
207	7.1142	5	5	90	13.25	2	1	1	1.4023
208	7.1142	5	5	90	13.25	1	1	1	0.95186
209	7.1142	5	5	999	7.125	2	1	1	1.5479
210	7.1142	5	5	0	25.5	2	1	1	1.093
211	7.1142	5	5	999	13.25	2	1	1	1.1164
212	7.1142	5	5	999	1	1	-1	0	1.3883
213	7.1142	5	5	90	25.5	2	-1	1	1.1401
214	7.1142	5	5	90	7.125	1	-1	0	1.2576
215	7.1142	5	5	999	13.25	1	-1	1	0.98714
216	7.1142	5	5	999	19.375	1	-1	1	0.96356
217	7.1142	5	5	0	13.25	1	-1	1	0.96353
218	7.1142	5	5	999	13.25	2	1	1	1.4368
219	7.1142	5	5	90	1	2	-1	0	1.3667
220	7.1142	5	5	90	1	1	1	0	1.1753
221	7.1142	5	5	0	25.5	2	1	0	0.88176
222	7.1142	5	5	999	19.375	2	1	1	1.1165
223	7.1142	5	5	0	19.375	1	1	1	0.97531
224	7.1142	5	5	999	19.375	1	-1	1	0.96353
225	7.1142	5	5	90	25.5	1	1	1	0.94002
226	7.1142	5	5	90	25.5	1	1	1	0.90478
227	7.1142	5	5	999	13.25	2	1	1	1.3355
228	7.1142	5	5	0	13.25	2	-1	1	3.9308
229	7.1142	5	5	0	13.25	2	-1	1	1.0694
230	7.1142	5	5	90	25.5	2	-1	1	0.88123
231	7.1142	5	5	999	13.25	2	1	1	1.3282
232	7.1142	5	5	0	13.25	1	1	1	1.0929
233	7.1142	5	5	90	7.125	1	-1	1	0.99887
234	7.1142	5	5	999	1	1	-1	0	1.4995
235	7.1142	5	5	0	13.25	1	-1	1	0.92828
236	7.1142	5	5	999	25.5	1	-1	1	0.90478
237	7.1142	5	5	0	7.125	1	-1	1	1.1165
238	7.1142	5	5	0	13.25	2	-1	1	0.98749
239	7.1142	5	5	0	7.125	2	-1	1	0.86954
240	7.1142	5	5	999	7.125	2	1	0	1.332
241	7.1142	5	5	90	1	2	-1	1	0.90521
242	7.1142	5	5	999	7.125	2	-1	1	0.91652
243	7.1142	5	5	0	13.25	2	-1	1	0.8577
244	7.1142	5	5	999	7.125	1	1	1	1.0812
245	7.1142	5	5	999	13.25	1	-1	1	0.94006
246	7.1142	5	5	0	1	1	1	0	1.1518
247	7.1142	5	5	90	13.25	1	1	0	0.96355
248	7.1142	5	5	0	19.375	2	-1	1	0.98716
249	7.1142	5	5	90	1	1	1	1	1.2808
250	7.1142	5	5	90	19.375	2	-1	1	1.1169
251	7.1142	5	5	90	25.5	1	-1	1	1.0229
252	7.1142	5	5	0	1	1	1	0	1.2459
253	7.1142	5	5	0	13.25	1	-1	1	4.7672
254	7.1142	5	5	90	25.5	1	-1	1	0.98703
255	7.1142	5	5	999	19.375	1	1	1	1.0107
256	7.1142	5	5	999	19.375	2	-1	1	0.91648
257	7.1142	5	5	90	1	1	1	0	4.0416
258	7.1142	5	5	0	13.25	1	1	0	2.1359
259	7.1142	5	5	90	13.25	2	-1	1	0.92829
260	7.1142	5	5	999	25.5	1	1	1	0.96358
261	7.1142	5	5	999	13.25	2	1	1	1.5368
262	7.1142	5	5	90	25.5	2	1	0	2.3721
263	7.1142	5	5	90	13.25	2	1	0	1.0812
264	7.1142	5	5	0	13.25	2	-1	1	1.0459
265	7.1142	5	5	0	19.375	1	1	0	1.9322
266	7.1142	5	5	90	7.125	2	1	0	1.6354
267	7.1142	5	5	999	1	1	-1	1	1.946
268	7.1142	5	5	0	7.125	2	-1	1	1.0341
269	7.1142	5	5	999	13.25	2	1	1	1.3446
270	7.1142	5	5	90	7.125	2	-1	1	1.2225
271	7.1142	5	5	0	25.5	1	-1	1	0.97532
272	7.1142	5	5	999	13.25	2	1	1	1.426
273	7.1142	5	5	0	25.5	2	-1	1	0.99891
274	7.1142	5	5	90	13.25	2	1	1	0.97541
275	7.1142	5	5	999	25.5	1	-1	1	0.95183
276	7.1142	5	5	0	1	1	1	0	0.99886
277	7.1142	5	5	0	13.25	1	-1	1	0.94002
278	7.1142	5	5	0	7.125	1	-1	0	1.0693
279	7.1142	5	5	90	19.375	1	1	1	0.9989
280	7.1142	5	5	90	25.5	1	1	1	1.093
281	7.1142	5	5	90	7.125	2	1	0	1.7288
282	7.1142	5	5	90	7.125	2	1	0	1.4202
283	7.1142	5	5	999	7.125	1	1	1	1.0694
284	7.1142	5	5	90	19.375	2	-1	1	1.0695
285	7.1142	5	5	999	19.375	2	1	1	1.2224
286	7.1142	5	5	90	19.375	2	1	1	1.1639
287	7.1142	5	5	999	19.375	1	1	1	5.1765
288	7.1142	5	5	90	19.375	1	-1	1	0.90474
289	7.1142	5	5	0	1	2	1	0	1.1754
290	7.1142	5	5	90	7.125	2	-1	1	1.3891
291	7.1142	5	5	90	1	2	-1	1	4.429
292	7.1142	5	5	999	19.375	2	-1	1	1.1283
293	7.1142	5	5	90	13.25	2	1	0	4.6874
294	7.1142	5	5	999	13.25	2	1	0	1.395
295	7.1142	5	5	999	1	1	-1	1	3.6604
296	7.1142	5	5	0	1	2	-1	1	1.0812
297	7.1142	5	5	999	7.125	1	1	0	1.0813
298	7.1142	5	5	999	1	1	1	1	3.3412
299	7.1142	5	5	90	25.5	2	1	1	1.377
300	7.1142	5	5	90	25.5	2	1	1	1.1282
301	7.1142	5	5	0	25.5	1	1	1	0.97538
302	7.1142	5	5	999	25.5	2	-1	1	1.1519
303	7.1142	5	5	999	19.375	1	-1	1	0.95228
304	7.1142	5	5	0	1	2	1	0	1.3165
305	7.1142	5	5	999	7.125	1	-1	1	0.99889
306	7.1142	5	5	999	1	2	-1	0	1.4226
307	7.1142	5	5	90	19.375	1	-1	1	0.97538
308	7.1142	5	5	90	19.375	1	1	1	0.92828
309	7.1142	5	5	90	13.25	1	1	1	0.98709
310	7.1142	5	5	999	1	1	1	1	0.98712
311	7.1142	5	5	999	25.5	2	1	1	1.3572
312	7.1142	5	5	90	25.5	2	-1	1	1.0576
313	7.1142	5	5	999	1	2	1	0	4.1322
314	7.1142	5	5	90	1	2	-1	1	2.1201
315	7.1142	5	5	999	1	1	-1	0	2.7485
316	7.1142	5	5	999	7.125	2	-1	0	1.3294
317	7.1142	5	5	999	1	2	-1	0	3.1739
318	7.1142	5	5	0	1	2	1	0	6.6417
319	7.1142	5	5	0	25.5	2	-1	1	0.96362
320	7.1142	5	5	90	1	2	-1	1	3.1606
321	7.1142	5	5	999	7.125	2	1	0	1.3623
322	7.1142	5	5	999	19.375	1	1	1	0.97534
323	7.1142	5	5	90	1	2	-1	0	5.3353
324	7.1142	5	5	0	13.25	2	-1	1	1.0695
325	7.1142	5	5	999	1	2	1	0	2.3225
326	7.1142	5	5	0	13.25	2	-1	1	0.99933
327	7.1142	5	5	90	13.25	2	1	1	1.6059
328	7.1142	5	5	90	7.125	2	1	0	1.6787
329	7.1142	5	5	999	7.125	2	1	0	3.6743
330	7.1142	5	5	999	1	2	-1	1	4.5302
331	7.1142	5	5	0	7.125	2	-1	1	4.4698
332	7.1142	5	5	0	19.375	2	-1	1	1.1518
333	7.1142	5	5	90	1	1	-1	1	5.0883
334	7.1142	5	5	0	1	2	-1	0	4.5314
335	7.1142	5	5	0	7.125	1	-1	1	1.1635
336	7.1142	5	5	0	25.5	2	-1	1	1.1046
337	7.1142	5	5	0	19.375	2	1	1	1.4901
338	7.1142	5	5	90	19.375	2	-1	1	0.96359
339	7.1142	5	5	999	1	1	-1	0	1.4214
340	7.1142	5	5	0	13.25	2	-1	1	1.0342
341	7.1142	5	5	0	13.25	1	1	0	6.6237
342	7.1142	5	5	90	13.25	2	1	1	1.3899
343	7.1142	5	5	0	7.125	1	1	0	0.98703
344	7.1142	5	5	999	7.125	2	-1	1	1.0813
345	7.1142	5	5	0	13.25	2	-1	1	1.0459
346	7.1142	5	5	90	25.5	2	-1	1	2.4472
347	7.1142	5	5	90	25.5	2	1	0	5.3565
348	7.1142	5	5	0	19.375	2	1	0	4.4289
349	7.1142	5	5	90	1	2	1	0	1.4829
350	7.1142	5	5	999	19.375	2	1	1	1.3741
351	7.1142	5	5	0	25.5	1	-1	1	0.98704
352	7.1142	5	5	0	1	1	1	0	1.4143
353	7.1142	5	5	0	25.5	1	-1	1	0.92823
354	7.1142	5	5	0	7.125	2	-1	1	1.3164
355	7.1142	5	5	999	19.375	1	-1	1	0.89298
356	7.1142	5	5	0	13.25	1	1	0	1.1518
357	7.1142	5	5	90	19.375	2	1	1	1.2694
358	7.1142	5	5	999	25.5	1	1	1	0.99927
359	7.1142	5	5	90	1	1	1	1	1.2105
360	7.1142	5	5	0	19.375	1	-1	1	1.011
361	7.1142	5	5	0	19.375	1	-1	1	1.2107
362	7.1142	5	5	90	1	2	-1	0	1.0694
363	7.1142	5	5	0	25.5	1	-1	1	1.0459
364	7.1142	5	5	999	19.375	1	1	1	0.98709
365	7.1142	5	5	0	25.5	2	1	1	1.1871
366	7.1142	5	5	0	1	2	-1	0	0.97578
367	7.1142	5	5	0	19.375	2	1	1	1.2812
368	7.1142	5	5	90	13.25	1	1	1	1.1053
369	7.1142	5	5	999	19.375	2	1	1	1.1752
370	7.1142	5	5	999	13.25	2	1	1	1.1635
371	7.1142	5	5	90	7.125	2	1	1	0.78717
372	7.1142	5	5	999	25.5	1	1	1	1.0459
373	7.1142	5	5	999	7.125	2	-1	1	1.0812
374	7.1142	5	5	90	19.375	1	1	1	0.92838
375	7.1142	5	5	999	1	1	-1	1	1.5455
376	7.1142	5	5	0	25.5	2	-1	1	0.92834
377	7.1142	5	5	90	13.25	2	-1	1	0.98715
378	7.1142	5	5	90	7.125	1	1	1	1.4121
379	7.1142	5	5	999	19.375	2	1	0	0.9283
380	7.1142	5	5	999	7.125	2	1	1	1.14
381	7.1142	5	5	90	13.25	2	1	0	1.0694
382	7.1142	5	5	999	19.375	2	-1	0	0.88125
383	7.1142	5	5	999	25.5	1	-1	1	0.92832
384	7.1142	5	5	90	13.25	1	1	1	0.9283
385	7.1142	5	5	90	13.25	1	-1	1	0.94009
386	7.1142	5	5	999	19.375	1	1	1	0.88126
387	7.1142	5	5	90	19.375	2	1	1	1.2694
388	7.1142	5	5	0	13.25	1	1	1	0.9989
389	7.1142	5	5	999	7.125	1	-1	1	1.0106
390	7.1142	5	5	90	25.5	1	1	1	0.91653
391	7.1142	5	5	0	1	1	1	0	1.1871
392	7.1142	5	5	90	25.5	2	-1	1	0.85815
393	7.1142	5	5	90	7.125	2	-1	1	0.72837
394	7.1142	5	5	0	1	2	-1	0	0.59897
395	7.1142	5	5	999	7.125	1	-1	1	0.99895
396	7.1142	5	5	90	19.375	2	-1	1	0.97542
397	7.1142	5	5	0	1	1	1	0	1.1283
398	7.1142	5	5	90	7.125	2	1	1	1.4799
399	7.1142	5	5	90	1	2	-1	0	1.7057
400	7.1142	5	5	90	25.5	2	1	1	1.3282
401	7.1142	5	5	999	25.5	2	-1	1	2.9763
402	7.1142	5	5	0	7.125	2	-1	1	0.96357
403	7.1142	5	5	0	19.375	1	-1	1	0.95183
404	7.1142	5	5	0	25.5	1	1	1	0.96358
405	7.1142	5	5	0	19.375	1	1	1	0.99888
406	7.1142	5	5	90	7.125	1	1	1	0.97537
407	7.1142	5	5	90	13.25	2	1	1	1.5165
408	7.1142	5	5	90	1	1	1	1	1.3551
409	7.1142	5	5	999	7.125	1	1	1	1.0341
410	7.1142	5	5	999	25.5	2	1	1	1.2224
411	7.1142	5	5	0	19.375	1	1	1	0.99892
412	7.1142	5	5	999	7.125	2	1	0	1.3277
413	7.1142	5	5	90	7.125	2	-1	1	1.1046
414	7.1142	5	5	90	19.375	1	-1	1	1.0224
415	7.1142	5	5	999	13.25	2	1	1	1.4619
416	7.1142	5	5	0	1	1	-1	0	1.1748
417	7.1142	5	5	90	19.375	1	-1	1	0.96397
418	7.1142	5	5	90	1	1	1	0	1.0695
419	7.1142	5	5	0	13.25	2	-1	1	0.96368
420	7.1142	5	5	90	7.125	1	1	1	1.0577
421	7.1142	5	5	0	25.5	2	1	1	1.1871
422	7.1142	5	5	999	13.25	1	-1	1	0.89304
423	7.1142	5	5	90	19.375	1	1	1	1.093
424	7.1142	5	5	999	13.25	1	-1	0	0.97538
425	7.1142	5	5	0	7.125	2	-1	1	0.99894
426	7.1142	5	5	0	19.375	2	1	0	1.1753
427	7.1142	5	5	90	1	1	1	0	1.0107
428	7.1142	5	5	0	1	2	-1	1	1.2341
429	7.1142	5	5	999	7.125	2	-1	0	1.6259
430	7.1142	5	5	999	1	2	1	0	1.3682
431	7.1142	5	5	90	7.125	2	1	0	1.3527
432	7.1142	5	5	999	19.375	1	-1	1	0.9047
433	7.1142	5	5	999	13.25	2	-1	1	1.0224
434	7.1142	5	5	90	13.25	2	-1	1	0.9048
435	7.1142	5	5	999	7.125	2	-1	1	0.99915
436	7.1142	5	5	999	13.25	1	-1	1	1.0694
437	7.1142	5	5	90	13.25	2	-1	0	1.0694
438	7.1142	5	5	999	25.5	2	1	1	1.2459
439	7.1142	5	5	0	1	2	-1	1	1.0699
440	7.1142	5	5	90	13.25	1	-1	1	0.96362
441	7.1142	5	5	0	7.125	2	1	1	1.2341
442	7.1142	5	5	999	25.5	2	1	1	1.0693
443	7.1142	5	5	0	19.375	2	1	1	1.1866
444	7.1142	5	5	0	7.125	1	-1	1	0.9405
445	7.1142	5	5	0	25.5	2	1	1	1.0225
446	7.1142	5	5	90	25.5	2	1	1	1.0224
447	7.1142	5	5	999	19.375	1	-1	1	0.91659
448	7.1142	5	5	90	1	1	1	0	1.4198
449	7.1142	5	5	90	1	2	-1	0	1.2929
450	7.1142	5	5	0	1	1	-1	1	0.85781
451	7.1142	5	5	999	13.25	1	-1	1	1.0813
452	7.1142	5	5	90	1	2	-1	0	1.0459
453	7.1142	5	5	90	13.25	1	1	1	4.5498
454	7.1142	5	5	999	1	2	1	0	1.9312
455	7.1142	5	5	0	19.375	1	1	1	1.2459
456	7.1142	5	5	90	19.375	2	-1	1	1.1048
457	7.1142	5	5	90	13.25	1	1	1	1.0107
458	7.1142	5	5	90	25.5	2	-1	1	0.9753
459	7.1142	5	5	90	1	2	-1	0	1.8515
460	7.1142	5	5	90	19.375	2	-1	1	1.2342
461	7.1142	5	5	90	7.125	1	-1	1	3.9672
462	7.1142	5	5	90	19.375	1	-1	1	1.0107
463	7.1142	5	5	90	7.125	2	1	1	1.2577
464	7.1142	5	5	0	13.25	1	-1	1	0.97529
465	7.1142	5	5	90	13.25	2	1	0	1.9381
466	7.1142	5	5	90	7.125	1	1	1	2.0016
467	7.1142	5	5	90	1	1	-1	0	1.3462
468	7.1142	5	5	90	19.375	1	1	1	0.96396
469	7.1142	5	5	999	25.5	1	1	1	0.97532
470	7.1142	5	5	0	1	1	-1	0	1.8146
471	7.1142	5	5	999	7.125	2	-1	1	1.1871
472	7.1142	5	5	90	19.375	1	1	1	1.1987
473	7.1142	5	5	999	19.375	2	1	1	1.6154
474	7.1142	5	5	999	19.375	2	-1	1	1.1634
475	7.1142	5	5	90	7.125	2	-1	1	2.4022
476	7.1142	5	5	0	13.25	2	-1	1	0.90475
477	7.1142	5	5	999	13.25	2	1	0	1.1753
478	7.1142	5	5	0	25.5	1	-1	0	0.91639
479	7.1142	5	5	90	7.125	1	1	0	1.8907
480	7.1142	5	5	0	1	2	-1	0	1.4216
481	7.1142	5	5	90	19.375	1	-1	1	1.0813
482	7.1142	5	5	90	7.125	1	1	0	1.8371
483	7.1142	5	5	0	7.125	2	-1	1	2.2504
484	7.1142	5	5	999	1	2	-1	1	4.1855
485	7.1142	5	5	90	25.5	1	-1	1	0.62252
486	7.1142	5	5	0	19.375	1	1	1	0.98715
487	7.1142	5	5	90	13.25	2	-1	1	1.0224
488	7.1142	5	5	90	7.125	1	-1	0	1.1396
489	7.1142	5	5	999	1	2	1	0	2.0464
490	7.1142	5	5	0	7.125	1	-1	1	1.2342
491	7.1142	5	5	0	7.125	1	-1	0	1.2698
492	7.1142	5	5	999	19.375	1	-1	1	0.98691
493	7.1142	5	5	90	7.125	1	1	1	1.2459
494	7.1142	5	5	90	19.375	1	1	1	0.99868
495	7.1142	5	5	90	1	1	-1	1	1.5864
496	7.1142	5	5	90	13.25	2	1	1	1.5625
497	7.1142	5	5	0	13.25	1	1	1	1.6746
498	7.1142	5	5	90	1	2	1	0	0.98711
499	7.1142	5	5	0	19.375	1	-1	1	0.94011
500	7.1142	5	5	0	19.375	1	-1	1	1.1283
501	7.1142	5	5	90	7.125	1	1	1	1.046
502	7.1142	5	5	90	1	1	-1	1	1.1871
503	7.1142	5	5	0	1	1	1	0	1.0934
504	7.1142	5	5	0	13.25	1	-1	1	1.0581
505	7.1142	5	5	999	13.25	1	-1	1	1.0929
506	7.1142	5	5	0	7.125	1	-1	1	0.99894
507	7.1142	5	5	0	25.5	1	1	1	0.96357
508	7.1142	5	5	0	1	1	1	0	1.0107
509	7.1142	5	5	0	13.25	2	1	0	1.1283
510	7.1142	5	5	999	13.25	1	-1	1	0.75232
511	7.1142	5	5	90	13.25	1	-1	1	0.98714
512	7.1142	5	5	0	19.375	2	1	1	1.4188
513	7.1142	5	5	999	13.25	2	-1	1	1.6329
514	7.1142	5	5	999	25.5	1	1	1	1.0224
515	7.1142	5	5	999	13.25	1	1	1	1.1636
516	7.1142	5	5	999	19.375	1	-1	1	0.89298
517	7.1142	5	5	999	1	2	-1	0	1.3666
518	7.1142	5	5	90	19.375	2	-1	1	0.94011
519	7.1142	5	5	0	7.125	2	-1	1	0.98718
520	7.1142	5	5	90	1	1	1	0	1.6342
521	7.1142	5	5	0	19.375	1	1	1	1.1401
522	7.1142	5	5	999	7.125	1	-1	1	0.91657
523	7.1142	5	5	0	19.375	2	-1	0	1.4105
524	7.1142	5	5	0	7.125	1	-1	1	1.0224
525	7.1142	5	5	0	19.375	1	1	1	0.96361
526	7.1142	5	5	999	25.5	1	-1	1	0.95206
527	7.1142	5	5	90	25.5	2	-1	0	1.2929
528	7.1142	5	5	999	1	1	1	0	1.8002
529	7.1142	5	5	0	7.125	2	-1	0	1.2577
530	7.1142	5	5	0	7.125	2	1	0	0.72834
531	7.1142	5	5	90	13.25	1	-1	1	1.0225
532	7.1142	5	5	999	1	2	1	0	1.449
533	7.1142	5	5	90	19.375	2	-1	1	0.92834
534	7.1142	5	5	999	1	1	1	0	4.9632
535	7.1142	5	5	0	7.125	2	1	0	1.093
536	7.1142	5	5	999	1	1	1	0	1.8237
537	7.1142	5	5	999	25.5	2	1	0	0.65779
538	7.1142	5	5	0	19.375	2	-1	1	0.97531
539	7.1142	5	5	999	25.5	1	1	1	1.0695
540	7.1142	5	5	0	1	2	1	0	1.8788
541	7.1142	5	5	90	25.5	2	1	1	1.6814
542	7.1142	5	5	0	25.5	1	-1	1	1.1166
543	7.1142	5	5	0	25.5	2	1	0	4.5787
544	7.1142	5	5	0	19.375	2	-1	1	0.95192
545	7.1142	5	5	999	25.5	2	-1	1	0.92829
546	7.1142	5	5	0	13.25	1	1	0	0.81062
547	7.1142	5	5	90	7.125	2	1	0	0.76362
548	7.1142	5	5	0	7.125	1	1	0	1.2342
549	7.1142	5	5	90	1	2	1	0	1.1636
550	7.1142	5	5	90	19.375	1	-1	1	0.96365
551	7.1142	5	5	999	7.125	2	-1	0	0.78718
552	7.1142	5	5	0	1	2	1	0	1.1283
553	7.1142	5	5	0	25.5	1	-1	1	1.1518
554	7.1142	5	5	0	13.25	1	1	1	1.3165
555	7.1142	5	5	90	19.375	2	1	0	3.0235
556	7.1142	5	5	0	19.375	2	1	1	1.3614
557	7.1142	5	5	999	25.5	2	-1	1	1.0341
558	7.1142	5	5	0	25.5	1	1	0	1.1871
559	7.1142	5	5	999	13.25	2	-1	1	1.0929
560	7.1142	5	5	999	13.25	1	-1	1	0.95181
561	7.1142	5	5	90	25.5	1	1	0	0.81064
562	7.1142	5	5	90	1	2	-1	1	1.3618
563	7.1142	5	5	90	13.25	2	1	1	1.334
564	7.1142	5	5	0	7.125	2	-1	1	1.0581
565	7.1142	5	5	999	7.125	2	-1	1	0.9283
566	7.1142	5	5	999	25.5	2	1	0	1.2223
567	7.1142	5	5	90	19.375	1	1	1	0.98714
568	7.1142	5	5	999	13.25	2	-1	1	0.88123
569	7.1142	5	5	0	25.5	2	1	0	1.2341
570	7.1142	5	5	999	7.125	1	1	1	1.1518
571	7.1142	5	5	90	13.25	1	1	1	1.0107
572	7.1142	5	5	90	25.5	2	1	1	1.4316
573	7.1142	5	5	999	25.5	1	-1	1	1.0576
574	7.1142	5	5	999	1	2	-1	0	1.7454
575	7.1142	5	5	0	7.125	1	-1	1	1.14
576	7.1142	5	5	90	1	2	1	0	1.4997
577	7.1142	5	5	999	13.25	2	1	0	3.8276
578	7.1142	5	5	999	25.5	1	-1	1	1.0224
579	7.1142	5	5	999	7.125	1	-1	1	1.0342
580	7.1142	5	5	999	7.125	1	1	0	1.7668
581	7.1142	5	5	0	25.5	2	-1	0	4.4185
582	7.1142	5	5	999	25.5	2	1	1	1.4215
583	7.1142	5	5	90	19.375	2	1	1	1.3046
584	7.1142	5	5	999	19.375	2	-1	1	0.99895
585	7.1142	5	5	90	19.375	1	-1	1	0.90484
586	7.1142	5	5	90	1	1	-1	1	0.95186
587	7.1142	5	5	999	25.5	2	-1	1	1.4668
588	7.1142	5	5	999	1	1	-1	1	1.2224
589	7.1142	5	5	999	13.25	2	-1	1	0.91662
590	7.1142	5	5	0	7.125	1	1	0	1.6916
591	7.1142	5	5	999	1	2	-1	1	1.0224
592	7.1142	5	5	999	19.375	2	1	0	1.5455
593	7.1142	5	5	90	13.25	2	-1	1	0.89304
594	7.1142	5	5	0	25.5	1	-1	1	1.0107
595	7.1142	5	5	999	19.375	2	1	0	1.0224
596	7.1142	5	5	0	13.25	2	1	0	1.1988
597	7.1142	5	5	90	7.125	2	-1	1	0.78761
598	7.1142	5	5	90	19.375	1	1	1	1.293
599	7.1142	5	5	999	1	1	-1	1	1.1165
600	7.1142	5	5	0	7.125	2	-1	1	0.95183
