# Supplementary material for: Temporal Integration of Motion Streaks in Migraine
Source: Vision (Basel). 2018 Jul 13;2(3):27. doi: 10.3390/vision2030027 (PMC6836222; doi:10.3390/vision2030027)
Supplement: Supplementary file 1 [file vision-02-00027-s001.zip › supplementary information/resultsmark2/resultsObs41/allResponsesObs41.txt]

1	7.1142	5	5	90	19.375	1	-1	1	3.1777
2	7.1142	5	5	0	25.5	2	1	0	2.6156
3	7.1142	5	5	999	1	2	1	0	2.0826
4	7.1142	5	5	999	25.5	1	1	1	1.7783
5	7.1142	5	5	999	7.125	1	1	1	1.7035
6	7.1142	5	5	0	25.5	2	1	1	2.0701
7	7.1142	5	5	90	19.375	2	-1	0	3.5723
8	7.1142	5	5	0	19.375	1	1	0	5.0166
9	7.1142	5	5	0	1	2	1	0	2.0988
10	7.1142	5	5	999	13.25	2	1	0	1.9703
11	7.1142	5	5	90	1	2	1	0	1.6184
12	7.1142	5	5	0	25.5	2	1	0	2.4401
13	7.1142	5	5	0	19.375	2	1	1	7.141
14	7.1142	5	5	90	7.125	1	-1	0	2.4811
15	7.1142	5	5	999	25.5	1	1	0	1.6765
16	7.1142	5	5	90	1	1	1	1	1.6709
17	7.1142	5	5	0	13.25	2	1	1	6.7326
18	7.1142	5	5	90	13.25	2	-1	0	1.9968
19	7.1142	5	5	999	25.5	2	1	1	3.627
20	7.1142	5	5	0	25.5	1	1	1	1.7484
21	7.1142	5	5	999	25.5	1	1	1	1.5728
22	7.1142	5	5	999	7.125	2	1	1	2.1381
23	7.1142	5	5	999	1	1	-1	1	1.5871
24	7.1142	5	5	999	25.5	2	1	0	3.3602
25	7.1142	5	5	0	25.5	1	-1	1	2.6284
26	7.1142	5	5	999	25.5	1	-1	0	2.2945
27	7.1142	5	5	90	25.5	1	-1	1	1.4613
28	7.1142	5	5	90	7.125	1	-1	0	3.0551
29	7.1142	5	5	999	13.25	2	-1	0	2.7943
30	7.1142	5	5	0	19.375	2	-1	0	3.2468
31	7.1142	5	5	90	7.125	2	-1	0	3.0886
32	7.1142	5	5	0	1	1	-1	0	3.3751
33	7.1142	5	5	999	13.25	1	1	1	1.8084
34	7.1142	5	5	0	13.25	2	-1	0	1.4089
35	7.1142	5	5	90	7.125	1	1	0	2.0776
36	7.1142	5	5	999	25.5	2	1	1	2.2123
37	7.1142	5	5	999	19.375	2	-1	0	2.5184
38	7.1142	5	5	999	19.375	2	1	0	2.2509
39	7.1142	5	5	90	7.125	1	-1	1	1.8044
40	7.1142	5	5	999	1	1	-1	0	1.6308
41	7.1142	5	5	0	1	2	-1	0	1.9319
42	7.1142	5	5	90	25.5	2	1	1	1.1519
43	7.1142	5	5	0	7.125	2	-1	0	2.0345
44	7.1142	5	5	999	7.125	1	1	1	1.6282
45	7.1142	5	5	999	25.5	2	-1	1	1.8139
46	7.1142	5	5	999	7.125	1	1	0	1.8323
47	7.1142	5	5	0	13.25	1	1	1	2.2931
48	7.1142	5	5	0	1	2	-1	0	1.7638
49	7.1142	5	5	0	13.25	1	1	0	2.2882
50	7.1142	5	5	0	25.5	1	1	1	1.4743
51	7.1142	5	5	999	13.25	1	1	1	1.2457
52	7.1142	5	5	999	25.5	1	1	1	1.3405
53	7.1142	5	5	90	13.25	1	-1	1	1.1875
54	7.1142	5	5	999	1	2	1	0	1.6653
55	7.1142	5	5	90	25.5	2	-1	0	3.1864
56	7.1142	5	5	0	7.125	2	-1	1	1.6829
57	7.1142	5	5	90	25.5	1	1	1	1.3329
58	7.1142	5	5	0	19.375	1	1	0	1.5082
59	7.1142	5	5	999	25.5	2	-1	1	1.222
60	7.1142	5	5	999	1	1	-1	0	1.887
61	7.1142	5	5	90	7.125	1	-1	0	1.7649
62	7.1142	5	5	999	7.125	2	1	1	1.554
63	7.1142	5	5	999	13.25	2	1	0	1.5992
64	7.1142	5	5	0	25.5	1	-1	1	2.068
65	7.1142	5	5	90	13.25	2	-1	1	2.4417
66	7.1142	5	5	999	1	2	1	0	1.8165
67	7.1142	5	5	90	19.375	1	-1	1	0.9989
68	7.1142	5	5	999	7.125	2	1	0	2.0945
69	7.1142	5	5	90	25.5	2	1	1	2.1451
70	7.1142	5	5	0	7.125	1	1	0	1.6407
71	7.1142	5	5	90	13.25	1	1	0	1.7104
72	7.1142	5	5	999	25.5	2	-1	1	1.3165
73	7.1142	5	5	0	7.125	1	1	0	1.3373
74	7.1142	5	5	90	7.125	1	-1	0	1.4647
75	7.1142	5	5	90	7.125	2	1	1	1.8186
76	7.1142	5	5	999	19.375	1	1	1	1.3048
77	7.1142	5	5	90	25.5	2	1	1	2.1866
78	7.1142	5	5	999	7.125	1	1	1	1.3642
79	7.1142	5	5	999	25.5	1	-1	1	1.1871
80	7.1142	5	5	999	25.5	2	1	0	1.4991
81	7.1142	5	5	999	7.125	1	-1	0	1.419
82	7.1142	5	5	90	13.25	1	1	0	1.7918
83	7.1142	5	5	0	25.5	1	1	1	1.3443
84	7.1142	5	5	90	7.125	1	-1	0	1.68
85	7.1142	5	5	0	25.5	1	-1	1	1.1867
86	7.1142	5	5	999	7.125	1	1	1	1.0694
87	7.1142	5	5	0	13.25	1	1	1	2.0816
88	7.1142	5	5	90	1	2	1	0	1.3283
89	7.1142	5	5	999	25.5	1	-1	1	1.1287
90	7.1142	5	5	0	7.125	2	-1	0	2.7226
91	7.1142	5	5	0	1	2	-1	0	1.4334
92	7.1142	5	5	90	7.125	2	1	1	1.3047
93	7.1142	5	5	0	1	2	-1	0	1.7657
94	7.1142	5	5	90	13.25	1	-1	1	1.1166
95	7.1142	5	5	90	19.375	2	-1	0	1.3853
96	7.1142	5	5	0	7.125	1	1	0	1.2336
97	7.1142	5	5	999	7.125	1	-1	0	1.5625
98	7.1142	5	5	90	19.375	2	1	1	0.99891
99	7.1142	5	5	0	7.125	1	1	0	1.6427
100	7.1142	5	5	0	1	2	-1	1	1.9801
101	7.1142	5	5	999	19.375	2	1	0	3.2732
102	7.1142	5	5	90	13.25	2	1	1	1.9838
103	7.1142	5	5	90	1	1	1	0	1.3642
104	7.1142	5	5	0	19.375	2	-1	1	1.2694
105	7.1142	5	5	0	1	1	-1	0	1.8139
106	7.1142	5	5	0	7.125	2	1	0	1.8988
107	7.1142	5	5	999	7.125	2	-1	0	1.607
108	7.1142	5	5	0	1	1	1	1	1.8438
109	7.1142	5	5	999	25.5	1	1	1	1.1165
110	7.1142	5	5	90	1	2	1	0	1.2694
111	7.1142	5	5	0	13.25	2	-1	1	1.3827
112	7.1142	5	5	90	7.125	2	-1	0	2.1472
113	7.1142	5	5	0	19.375	2	1	0	1.1518
114	7.1142	5	5	0	1	1	-1	0	1.093
115	7.1142	5	5	0	13.25	1	-1	1	1.1517
116	7.1142	5	5	90	7.125	2	-1	0	1.2694
117	7.1142	5	5	90	7.125	2	1	0	2.1701
118	7.1142	5	5	0	19.375	1	1	0	2.3425
119	7.1142	5	5	999	1	2	-1	0	0.97538
120	7.1142	5	5	90	25.5	1	-1	1	0.95179
121	7.1142	5	5	0	19.375	2	-1	0	1.093
122	7.1142	5	5	0	25.5	1	-1	1	1.046
123	7.1142	5	5	999	1	2	-1	1	2.9231
124	7.1142	5	5	999	19.375	1	1	1	0.99886
125	7.1142	5	5	90	19.375	2	-1	0	2.1087
126	7.1142	5	5	0	7.125	2	-1	0	1.2459
127	7.1142	5	5	0	25.5	1	1	1	2.121
128	7.1142	5	5	999	13.25	1	-1	1	1.0812
129	7.1142	5	5	0	25.5	2	-1	1	1.1988
130	7.1142	5	5	999	25.5	1	1	1	1.0224
131	7.1142	5	5	90	13.25	1	-1	1	1.0577
132	7.1142	5	5	0	7.125	1	1	0	1.4479
133	7.1142	5	5	999	25.5	2	1	0	1.4747
134	7.1142	5	5	999	19.375	1	-1	1	1.0695
135	7.1142	5	5	90	25.5	1	-1	1	0.99881
136	7.1142	5	5	999	7.125	1	1	1	1.8057
137	7.1142	5	5	0	25.5	1	1	1	1.0695
138	7.1142	5	5	90	13.25	2	1	0	1.5239
139	7.1142	5	5	90	19.375	1	1	1	1.1165
140	7.1142	5	5	0	7.125	1	-1	0	1.9581
141	7.1142	5	5	90	13.25	1	1	1	1.2108
142	7.1142	5	5	999	25.5	1	1	1	0.99887
143	7.1142	5	5	999	7.125	1	1	1	1.5651
144	7.1142	5	5	999	25.5	2	1	0	1.9702
145	7.1142	5	5	999	19.375	1	-1	1	1.0107
146	7.1142	5	5	0	13.25	2	-1	0	1.4399
147	7.1142	5	5	0	19.375	2	1	0	1.1523
148	7.1142	5	5	0	19.375	1	1	1	0.96403
149	7.1142	5	5	90	13.25	2	-1	0	1.0107
150	7.1142	5	5	90	19.375	2	-1	0	2.369
151	7.1142	5	5	90	25.5	2	-1	0	1.1989
152	7.1142	5	5	90	1	2	-1	0	1.3574
153	7.1142	5	5	999	13.25	2	1	1	1.2812
154	7.1142	5	5	0	7.125	1	1	0	1.9841
155	7.1142	5	5	0	19.375	2	1	0	1.0694
156	7.1142	5	5	999	13.25	1	-1	1	1.0224
157	7.1142	5	5	90	19.375	1	-1	1	1.0695
158	7.1142	5	5	0	1	1	1	1	1.1283
159	7.1142	5	5	0	1	2	1	1	1.3296
160	7.1142	5	5	999	1	1	-1	0	2.0625
161	7.1142	5	5	90	13.25	2	1	1	2.0687
162	7.1142	5	5	0	13.25	2	1	1	1.5027
163	7.1142	5	5	90	19.375	1	1	1	1.0812
164	7.1142	5	5	999	19.375	1	-1	1	1.0812
165	7.1142	5	5	0	7.125	2	-1	1	1.4391
166	7.1142	5	5	999	13.25	2	-1	1	1.2812
167	7.1142	5	5	90	1	1	-1	0	0.96401
168	7.1142	5	5	0	19.375	2	-1	0	1.1165
169	7.1142	5	5	999	25.5	1	-1	1	1.0929
170	7.1142	5	5	0	1	2	1	0	1.402
171	7.1142	5	5	0	19.375	2	1	1	1.3747
172	7.1142	5	5	999	1	1	1	0	1.8881
173	7.1142	5	5	0	7.125	1	1	0	1.8142
174	7.1142	5	5	999	13.25	1	1	1	1.2106
175	7.1142	5	5	999	7.125	1	1	1	1.0224
176	7.1142	5	5	0	13.25	2	-1	0	1.5389
177	7.1142	5	5	90	1	2	-1	0	1.1989
178	7.1142	5	5	999	13.25	2	-1	0	1.1047
179	7.1142	5	5	999	7.125	2	-1	0	1.1518
180	7.1142	5	5	90	13.25	1	-1	1	1.1283
181	7.1142	5	5	0	13.25	1	-1	1	1.0341
182	7.1142	5	5	0	25.5	2	-1	1	1.1518
183	7.1142	5	5	999	19.375	2	1	1	1.1288
184	7.1142	5	5	90	13.25	2	-1	1	1.0811
185	7.1142	5	5	0	13.25	1	1	1	1.4027
186	7.1142	5	5	0	13.25	2	-1	0	1.3164
187	7.1142	5	5	0	13.25	1	-1	0	2.0148
188	7.1142	5	5	90	1	2	-1	0	1.3952
189	7.1142	5	5	90	7.125	2	-1	0	1.3169
190	7.1142	5	5	90	19.375	2	-1	0	1.4064
191	7.1142	5	5	90	19.375	2	1	1	1.1753
192	7.1142	5	5	999	25.5	2	-1	1	1.1047
193	7.1142	5	5	0	25.5	2	1	1	1.1867
194	7.1142	5	5	90	13.25	2	1	0	1.9746
195	7.1142	5	5	0	19.375	1	1	1	1.5861
196	7.1142	5	5	90	1	2	-1	1	1.9149
197	7.1142	5	5	0	19.375	1	1	0	1.9297
198	7.1142	5	5	0	7.125	2	-1	1	1.5647
199	7.1142	5	5	999	13.25	2	1	0	1.3665
200	7.1142	5	5	90	7.125	1	-1	0	1.4464
201	7.1142	5	5	999	1	2	-1	1	1.4765
202	7.1142	5	5	90	13.25	1	1	1	1.293
203	7.1142	5	5	90	19.375	2	1	0	1.7774
204	7.1142	5	5	90	1	2	1	0	1.2695
205	7.1142	5	5	999	25.5	2	-1	0	1.9207
206	7.1142	5	5	90	1	2	-1	1	1.3237
207	7.1142	5	5	999	13.25	2	-1	1	1.0694
208	7.1142	5	5	999	13.25	1	1	1	1.0107
209	7.1142	5	5	999	19.375	2	-1	0	1.0459
210	7.1142	5	5	0	7.125	1	1	1	1.2106
211	7.1142	5	5	999	7.125	2	-1	0	1.2223
212	7.1142	5	5	999	25.5	2	-1	1	1.1166
213	7.1142	5	5	0	7.125	2	1	0	1.3468
214	7.1142	5	5	999	1	2	-1	0	1.1875
215	7.1142	5	5	0	13.25	1	-1	1	1.2693
216	7.1142	5	5	0	7.125	2	-1	0	1.2698
217	7.1142	5	5	90	7.125	1	1	1	1.9191
218	7.1142	5	5	90	19.375	1	1	1	1.093
219	7.1142	5	5	999	7.125	2	-1	1	1.6655
220	7.1142	5	5	90	19.375	1	-1	1	1.0224
221	7.1142	5	5	0	25.5	2	1	1	1.7681
222	7.1142	5	5	0	19.375	2	-1	0	1.7042
223	7.1142	5	5	0	13.25	1	-1	0	1.0577
224	7.1142	5	5	0	1	2	-1	0	0.99898
225	7.1142	5	5	90	19.375	1	1	1	1.0106
226	7.1142	5	5	999	7.125	2	-1	1	1.6112
227	7.1142	5	5	999	13.25	1	-1	0	0.84598
228	7.1142	5	5	999	13.25	1	1	1	1.1048
229	7.1142	5	5	999	19.375	2	-1	0	0.74052
230	7.1142	5	5	999	13.25	2	-1	0	2.2635
231	7.1142	5	5	0	25.5	1	-1	1	0.99894
232	7.1142	5	5	90	13.25	2	1	1	1.7266
233	7.1142	5	5	999	19.375	1	1	1	0.97535
234	7.1142	5	5	0	1	1	1	0	1.6955
235	7.1142	5	5	999	13.25	1	1	1	1.1518
236	7.1142	5	5	999	7.125	2	-1	0	2.2602
237	7.1142	5	5	999	7.125	1	-1	1	1.14
238	7.1142	5	5	999	13.25	2	1	1	1.5439
239	7.1142	5	5	999	19.375	1	1	1	1.0695
240	7.1142	5	5	999	7.125	2	-1	1	1.6681
241	7.1142	5	5	90	1	2	1	1	4.2102
242	7.1142	5	5	90	25.5	1	-1	1	1.1401
243	7.1142	5	5	0	13.25	1	-1	1	1.1282
244	7.1142	5	5	999	25.5	1	1	1	1.0107
245	7.1142	5	5	90	19.375	1	-1	1	1.0812
246	7.1142	5	5	999	1	1	1	1	1.2808
247	7.1142	5	5	0	13.25	2	-1	0	1.0693
248	7.1142	5	5	0	1	1	-1	0	1.4272
249	7.1142	5	5	90	7.125	2	1	1	1.4133
250	7.1142	5	5	90	13.25	2	1	0	2.7293
251	7.1142	5	5	0	13.25	2	-1	0	1.2695
252	7.1142	5	5	999	1	1	-1	1	1.1875
253	7.1142	5	5	0	25.5	2	1	1	2.0815
254	7.1142	5	5	0	19.375	2	-1	1	1.2224
255	7.1142	5	5	0	7.125	2	-1	0	1.5526
256	7.1142	5	5	999	13.25	2	1	1	1.3165
257	7.1142	5	5	999	1	1	-1	1	1.5445
258	7.1142	5	5	90	1	1	-1	0	2.0002
259	7.1142	5	5	90	7.125	2	1	0	1.5047
260	7.1142	5	5	999	19.375	2	1	1	1.1636
261	7.1142	5	5	999	7.125	1	-1	0	1.338
262	7.1142	5	5	999	1	1	-1	0	1.8703
263	7.1142	5	5	999	13.25	1	1	1	1.14
264	7.1142	5	5	999	13.25	1	1	1	1.1283
265	7.1142	5	5	0	7.125	2	1	0	1.7045
266	7.1142	5	5	0	25.5	2	-1	0	1.5591
267	7.1142	5	5	0	13.25	1	1	0	1.2581
268	7.1142	5	5	0	7.125	2	1	0	1.5845
269	7.1142	5	5	90	7.125	2	1	1	1.8725
270	7.1142	5	5	999	7.125	2	1	0	1.6158
271	7.1142	5	5	999	13.25	1	-1	1	1.1518
272	7.1142	5	5	0	1	2	1	0	2.1336
273	7.1142	5	5	0	7.125	1	-1	1	2.4331
274	7.1142	5	5	0	25.5	2	1	0	1.5232
275	7.1142	5	5	999	25.5	1	1	1	1.1757
276	7.1142	5	5	0	7.125	2	-1	0	1.7747
277	7.1142	5	5	90	19.375	2	-1	1	1.4554
278	7.1142	5	5	999	7.125	2	1	0	1.9627
279	7.1142	5	5	90	13.25	2	1	0	1.2341
280	7.1142	5	5	999	1	2	1	1	1.0225
281	7.1142	5	5	999	25.5	1	-1	1	1.0106
282	7.1142	5	5	0	1	2	-1	0	1.1283
283	7.1142	5	5	90	7.125	1	-1	1	1.187
284	7.1142	5	5	999	19.375	2	1	1	1.4607
285	7.1142	5	5	90	1	1	-1	0	2.0221
286	7.1142	5	5	90	19.375	2	-1	0	1.2577
287	7.1142	5	5	0	13.25	2	1	0	1.1871
288	7.1142	5	5	90	13.25	2	-1	0	1.3492
289	7.1142	5	5	90	25.5	2	-1	0	1.5087
290	7.1142	5	5	999	13.25	1	-1	1	1.0812
291	7.1142	5	5	90	1	1	1	1	1.8075
292	7.1142	5	5	90	25.5	1	-1	1	1.0934
293	7.1142	5	5	90	1	1	1	1	1.2577
294	7.1142	5	5	0	1	1	1	0	1.4686
295	7.1142	5	5	90	25.5	1	1	1	1.1518
296	7.1142	5	5	999	25.5	2	1	1	1.1165
297	7.1142	5	5	0	19.375	1	1	1	1.0577
298	7.1142	5	5	0	25.5	1	1	1	1.0813
299	7.1142	5	5	0	25.5	1	1	1	1.3384
300	7.1142	5	5	0	25.5	2	1	1	1.14
301	7.1142	5	5	999	19.375	2	1	1	1.2105
302	7.1142	5	5	999	1	1	1	0	1.476
303	7.1142	5	5	999	7.125	1	-1	1	1.1286
304	7.1142	5	5	0	7.125	2	-1	0	1.0342
305	7.1142	5	5	90	13.25	1	1	1	1.2107
306	7.1142	5	5	999	13.25	2	1	1	1.0224
307	7.1142	5	5	0	1	2	-1	0	1.6116
308	7.1142	5	5	90	19.375	1	-1	1	1.1287
309	7.1142	5	5	0	25.5	2	1	1	0.94004
310	7.1142	5	5	0	19.375	1	1	1	1.3744
311	7.1142	5	5	999	19.375	1	-1	1	0.96366
312	7.1142	5	5	90	19.375	2	-1	0	0.86952
313	7.1142	5	5	0	19.375	2	-1	0	1.2342
314	7.1142	5	5	90	1	1	-1	0	1.2929
315	7.1142	5	5	0	19.375	2	1	0	1.4174
316	7.1142	5	5	999	13.25	1	1	1	1.046
317	7.1142	5	5	999	1	2	-1	0	1.9188
318	7.1142	5	5	999	13.25	2	1	0	1.5391
319	7.1142	5	5	90	7.125	2	1	1	1.1635
320	7.1142	5	5	0	7.125	1	-1	0	1.7387
321	7.1142	5	5	90	25.5	1	-1	1	1.1753
322	7.1142	5	5	0	19.375	2	1	1	1.0935
323	7.1142	5	5	999	1	1	1	0	2.0896
324	7.1142	5	5	90	25.5	1	1	1	1.1165
325	7.1142	5	5	0	19.375	2	1	1	1.3282
326	7.1142	5	5	90	7.125	1	-1	0	1.6864
327	7.1142	5	5	0	19.375	1	-1	1	1.2223
328	7.1142	5	5	0	7.125	2	1	0	1.4939
329	7.1142	5	5	999	7.125	2	-1	0	2.1729
330	7.1142	5	5	0	25.5	1	-1	1	1.1283
331	7.1142	5	5	999	7.125	1	1	1	1.0929
332	7.1142	5	5	999	1	2	-1	0	2.129
333	7.1142	5	5	0	13.25	1	1	0	1.7203
334	7.1142	5	5	999	13.25	1	1	1	1.2572
335	7.1142	5	5	0	13.25	1	1	0	1.6632
336	7.1142	5	5	999	13.25	2	-1	1	1.1871
337	7.1142	5	5	90	25.5	2	1	0	1.4628
338	7.1142	5	5	90	25.5	1	1	1	1.2342
339	7.1142	5	5	999	1	1	-1	1	2.275
340	7.1142	5	5	90	13.25	1	1	0	2.2013
341	7.1142	5	5	90	19.375	1	1	1	1.1518
342	7.1142	5	5	90	1	2	1	0	1.6781
343	7.1142	5	5	90	19.375	1	1	1	1.1632
344	7.1142	5	5	999	25.5	2	1	1	1.1988
345	7.1142	5	5	90	19.375	2	1	0	1.9089
346	7.1142	5	5	0	25.5	2	1	1	1.1754
347	7.1142	5	5	90	1	2	1	0	1.5359
348	7.1142	5	5	999	19.375	2	-1	1	1.0812
349	7.1142	5	5	999	19.375	1	1	1	1.1048
350	7.1142	5	5	90	25.5	2	1	1	1.2341
351	7.1142	5	5	90	25.5	1	1	1	1.0577
352	7.1142	5	5	90	25.5	2	1	1	1.1401
353	7.1142	5	5	90	25.5	2	-1	0	1.8743
354	7.1142	5	5	0	19.375	2	-1	1	1.3605
355	7.1142	5	5	90	7.125	1	1	0	1.2224
356	7.1142	5	5	999	25.5	2	-1	0	1.1164
357	7.1142	5	5	90	13.25	2	1	0	1.478
358	7.1142	5	5	0	1	1	1	1	1.0577
359	7.1142	5	5	999	1	2	1	0	1.3165
360	7.1142	5	5	999	7.125	1	1	1	1.1518
361	7.1142	5	5	90	19.375	2	-1	1	1.1523
362	7.1142	5	5	999	7.125	1	1	1	1.1283
363	7.1142	5	5	90	13.25	2	-1	1	0.90465
364	7.1142	5	5	999	13.25	2	-1	1	1.1871
365	7.1142	5	5	0	13.25	2	1	0	1.6261
366	7.1142	5	5	0	13.25	2	1	0	1.4713
367	7.1142	5	5	90	13.25	1	1	1	1.164
368	7.1142	5	5	999	25.5	1	-1	1	1.0929
369	7.1142	5	5	999	13.25	1	-1	1	1.093
370	7.1142	5	5	999	7.125	1	1	1	1.3282
371	7.1142	5	5	90	7.125	2	-1	1	1.2341
372	7.1142	5	5	90	19.375	2	-1	0	1.0931
373	7.1142	5	5	90	25.5	1	1	1	1.1988
374	7.1142	5	5	90	7.125	1	-1	1	1.0576
375	7.1142	5	5	90	25.5	2	-1	1	1.4402
376	7.1142	5	5	0	13.25	2	1	0	1.5701
377	7.1142	5	5	90	1	1	1	1	1.3169
378	7.1142	5	5	0	1	1	-1	0	1.2575
379	7.1142	5	5	90	25.5	2	1	0	1.6953
380	7.1142	5	5	0	13.25	2	-1	0	2.0176
381	7.1142	5	5	0	7.125	2	-1	0	1.5707
382	7.1142	5	5	90	25.5	2	1	0	2.5867
383	7.1142	5	5	90	1	1	1	0	1.7559
384	7.1142	5	5	999	1	2	1	0	2.1329
385	7.1142	5	5	90	7.125	1	1	0	2.2478
386	7.1142	5	5	0	7.125	1	-1	1	1.7896
387	7.1142	5	5	0	13.25	1	1	1	1.1753
388	7.1142	5	5	90	19.375	2	1	0	2.0184
389	7.1142	5	5	0	19.375	1	-1	1	1.9794
390	7.1142	5	5	0	25.5	1	-1	1	1.1636
391	7.1142	5	5	90	13.25	1	-1	0	1.767
392	7.1142	5	5	90	13.25	1	1	0	1.8274
393	7.1142	5	5	999	25.5	2	1	1	1.4341
394	7.1142	5	5	90	13.25	2	-1	1	1.5716
395	7.1142	5	5	90	1	1	-1	0	1.8916
396	7.1142	5	5	90	13.25	2	1	0	1.3047
397	7.1142	5	5	90	7.125	1	-1	1	1.1989
398	7.1142	5	5	999	25.5	2	-1	1	1.1754
399	7.1142	5	5	999	1	1	1	0	1.3959
400	7.1142	5	5	999	1	2	-1	1	1.1283
401	7.1142	5	5	0	1	2	-1	0	1.0224
402	7.1142	5	5	0	7.125	1	-1	0	0.97532
403	7.1142	5	5	0	1	1	1	1	1.3165
404	7.1142	5	5	999	19.375	2	1	1	1.1752
405	7.1142	5	5	90	1	2	-1	0	1.6666
406	7.1142	5	5	0	25.5	1	1	0	1.1754
407	7.1142	5	5	90	25.5	2	-1	1	1.2223
408	7.1142	5	5	0	7.125	1	-1	0	1.0929
409	7.1142	5	5	90	25.5	1	-1	0	0.81067
410	7.1142	5	5	0	19.375	2	1	0	2.1774
411	7.1142	5	5	90	19.375	1	1	1	1.1636
412	7.1142	5	5	0	19.375	1	1	1	1.3046
413	7.1142	5	5	90	13.25	2	-1	0	1.4329
414	7.1142	5	5	999	19.375	2	1	1	1.2337
415	7.1142	5	5	999	7.125	2	1	1	1.4451
416	7.1142	5	5	999	19.375	1	1	1	1.093
417	7.1142	5	5	999	1	1	-1	0	1.1988
418	7.1142	5	5	999	19.375	1	-1	1	1.058
419	7.1142	5	5	999	1	2	1	1	1.0459
420	7.1142	5	5	0	19.375	1	1	1	1.2106
421	7.1142	5	5	90	7.125	2	-1	1	1.3505
422	7.1142	5	5	999	19.375	1	1	1	1.0575
423	7.1142	5	5	999	19.375	2	1	1	1.1518
424	7.1142	5	5	999	1	1	1	0	1.1754
425	7.1142	5	5	90	25.5	1	1	1	1.1287
426	7.1142	5	5	999	25.5	2	-1	1	3.5111
427	7.1142	5	5	90	7.125	1	1	1	1.1047
428	7.1142	5	5	999	7.125	2	1	0	2.2627
429	7.1142	5	5	0	1	1	1	1	1.0812
430	7.1142	5	5	0	1	2	-1	1	1.6913
431	7.1142	5	5	999	1	2	-1	1	1.9354
432	7.1142	5	5	0	25.5	2	1	1	1.3165
433	7.1142	5	5	0	1	1	-1	0	1.4051
434	7.1142	5	5	90	1	1	1	0	1.878
435	7.1142	5	5	999	7.125	2	1	0	1.9332
436	7.1142	5	5	999	25.5	2	1	1	1.1636
437	7.1142	5	5	90	1	1	1	0	1.7576
438	7.1142	5	5	90	19.375	2	-1	1	1.093
439	7.1142	5	5	0	25.5	1	1	1	1.1754
440	7.1142	5	5	0	19.375	1	1	0	1.3048
441	7.1142	5	5	0	7.125	1	1	1	1.6511
442	7.1142	5	5	90	1	2	1	0	1.4207
443	7.1142	5	5	0	13.25	2	-1	1	1.0813
444	7.1142	5	5	0	1	1	1	0	1.4436
445	7.1142	5	5	90	7.125	1	-1	0	1.6451
446	7.1142	5	5	0	7.125	1	1	1	1.0341
447	7.1142	5	5	90	25.5	1	1	1	1.2106
448	7.1142	5	5	90	7.125	2	-1	1	1.2463
449	7.1142	5	5	0	7.125	2	1	0	1.7871
450	7.1142	5	5	0	13.25	1	1	1	1.3283
451	7.1142	5	5	90	19.375	1	1	1	1.1283
452	7.1142	5	5	0	13.25	2	1	0	1.8567
453	7.1142	5	5	999	1	2	-1	0	1.1871
454	7.1142	5	5	0	7.125	2	-1	0	1.348
455	7.1142	5	5	90	13.25	1	1	1	1.2576
456	7.1142	5	5	0	1	1	-1	0	1.2694
457	7.1142	5	5	999	7.125	1	-1	1	1.093
458	7.1142	5	5	90	1	2	1	0	1.2694
459	7.1142	5	5	0	19.375	1	1	1	1.0577
460	7.1142	5	5	0	7.125	1	1	1	0.88129
461	7.1142	5	5	90	19.375	1	1	0	3.0242
462	7.1142	5	5	90	19.375	1	1	1	1.5578
463	7.1142	5	5	90	19.375	2	1	1	1.5855
464	7.1142	5	5	0	25.5	1	1	0	1.1165
465	7.1142	5	5	999	1	2	1	0	1.6499
466	7.1142	5	5	999	1	2	-1	1	1.9125
467	7.1142	5	5	999	7.125	2	1	1	1.1517
468	7.1142	5	5	0	13.25	1	1	0	1.0575
469	7.1142	5	5	0	19.375	2	-1	0	0.90476
470	7.1142	5	5	0	13.25	1	1	0	1.0107
471	7.1142	5	5	90	19.375	2	1	1	1.4999
472	7.1142	5	5	90	25.5	2	1	1	1.3048
473	7.1142	5	5	90	7.125	1	-1	0	1.4501
474	7.1142	5	5	90	1	2	-1	0	1.3315
475	7.1142	5	5	0	19.375	2	-1	1	1.2341
476	7.1142	5	5	999	13.25	2	-1	0	1.6886
477	7.1142	5	5	90	13.25	2	1	1	1.5188
478	7.1142	5	5	0	25.5	1	1	1	1.3818
479	7.1142	5	5	999	13.25	1	1	1	1.0934
480	7.1142	5	5	0	7.125	1	1	1	1.5139
481	7.1142	5	5	999	19.375	2	1	0	1.9939
482	7.1142	5	5	90	19.375	2	1	1	1.0812
483	7.1142	5	5	999	13.25	2	1	1	1.2576
484	7.1142	5	5	0	1	2	1	0	1.48
485	7.1142	5	5	90	13.25	1	1	0	1.2925
486	7.1142	5	5	0	25.5	1	1	1	1.3331
487	7.1142	5	5	0	19.375	1	-1	0	2.7731
488	7.1142	5	5	999	19.375	1	-1	0	1.187
489	7.1142	5	5	90	13.25	2	-1	1	1.187
490	7.1142	5	5	0	7.125	2	-1	0	1.1517
491	7.1142	5	5	0	1	1	1	0	1.423
492	7.1142	5	5	999	19.375	2	1	1	1.2695
493	7.1142	5	5	0	25.5	2	-1	0	1.4356
494	7.1142	5	5	90	7.125	1	1	1	1.2107
495	7.1142	5	5	90	19.375	1	1	1	1.1287
496	7.1142	5	5	999	19.375	1	1	1	1.0812
497	7.1142	5	5	90	1	1	1	0	1.2812
498	7.1142	5	5	999	1	1	1	1	2.2518
499	7.1142	5	5	0	7.125	2	-1	0	0.84609
500	7.1142	5	5	999	19.375	2	-1	1	1.4679
501	7.1142	5	5	999	19.375	2	1	1	1.2929
502	7.1142	5	5	0	19.375	1	-1	0	1.1401
503	7.1142	5	5	90	25.5	1	1	1	1.0106
504	7.1142	5	5	0	1	1	-1	1	1.0224
505	7.1142	5	5	90	7.125	2	-1	0	0.9636
506	7.1142	5	5	999	19.375	1	-1	1	1.1401
507	7.1142	5	5	999	25.5	1	1	1	1.0106
508	7.1142	5	5	90	7.125	2	1	0	1.2576
509	7.1142	5	5	90	25.5	2	1	1	1.1283
510	7.1142	5	5	999	7.125	2	1	0	1.3823
511	7.1142	5	5	90	25.5	1	1	1	1.0342
512	7.1142	5	5	999	1	1	1	0	1.4529
513	7.1142	5	5	0	13.25	2	-1	0	1.3264
514	7.1142	5	5	999	13.25	2	1	0	1.6382
515	7.1142	5	5	0	13.25	2	-1	0	1.5635
516	7.1142	5	5	90	1	1	-1	0	2.8279
517	7.1142	5	5	999	7.125	1	1	1	1.2226
518	7.1142	5	5	0	1	2	-1	0	1.5599
519	7.1142	5	5	999	25.5	1	1	1	0.94003
520	7.1142	5	5	999	25.5	2	-1	0	1.4854
521	7.1142	5	5	90	7.125	1	-1	1	1.1518
522	7.1142	5	5	90	25.5	1	1	1	1.0934
523	7.1142	5	5	90	13.25	2	1	0	1.9785
524	7.1142	5	5	90	13.25	1	-1	0	1.1636
525	7.1142	5	5	0	1	1	1	0	1.4986
526	7.1142	5	5	90	7.125	2	1	1	1.2459
527	7.1142	5	5	90	19.375	1	1	1	1.2581
528	7.1142	5	5	999	19.375	1	-1	1	1.1401
529	7.1142	5	5	90	1	2	1	0	1.6292
530	7.1142	5	5	999	1	1	1	0	1.6029
531	7.1142	5	5	999	25.5	1	-1	1	1.1405
532	7.1142	5	5	999	1	2	1	1	1.7928
533	7.1142	5	5	0	13.25	1	-1	1	1.2224
534	7.1142	5	5	0	25.5	2	1	0	1.0694
535	7.1142	5	5	90	13.25	1	-1	1	1.1165
536	7.1142	5	5	90	13.25	1	-1	1	1.0578
537	7.1142	5	5	999	7.125	1	-1	1	1.0224
538	7.1142	5	5	90	7.125	2	1	1	1.0812
539	7.1142	5	5	999	19.375	1	-1	1	1.1047
540	7.1142	5	5	90	1	1	1	0	2.0934
541	7.1142	5	5	999	19.375	1	-1	1	1.0107
542	7.1142	5	5	90	13.25	1	1	0	1.2224
543	7.1142	5	5	999	19.375	2	1	1	1.2925
544	7.1142	5	5	0	19.375	1	-1	1	0.98755
545	7.1142	5	5	90	7.125	2	1	1	1.0813
546	7.1142	5	5	999	1	1	-1	1	1.7741
547	7.1142	5	5	90	1	1	1	0	0.91654
548	7.1142	5	5	90	1	1	-1	0	1.9603
549	7.1142	5	5	90	1	2	-1	0	1.4123
550	7.1142	5	5	90	19.375	1	-1	1	1.0105
551	7.1142	5	5	999	7.125	2	-1	1	1.5665
552	7.1142	5	5	0	19.375	2	1	1	1.2224
553	7.1142	5	5	999	13.25	2	-1	0	1.5653
554	7.1142	5	5	0	1	2	1	0	1.3282
555	7.1142	5	5	0	25.5	2	-1	0	1.4644
556	7.1142	5	5	0	1	2	1	0	1.55
557	7.1142	5	5	90	25.5	2	-1	0	1.5778
558	7.1142	5	5	999	13.25	2	-1	1	1.3505
559	7.1142	5	5	0	19.375	1	-1	1	1.0106
560	7.1142	5	5	90	25.5	2	1	1	1.1871
561	7.1142	5	5	0	13.25	2	-1	1	1.4228
562	7.1142	5	5	0	7.125	1	-1	0	2.5005
563	7.1142	5	5	90	1	2	1	0	1.591
564	7.1142	5	5	90	1	1	1	1	1.2817
565	7.1142	5	5	90	13.25	1	1	0	1.1164
566	7.1142	5	5	999	19.375	1	1	1	1.093
567	7.1142	5	5	0	13.25	1	1	1	0.92833
568	7.1142	5	5	0	19.375	1	1	0	1.246
569	7.1142	5	5	0	25.5	1	-1	1	1.0458
570	7.1142	5	5	0	1	1	1	1	1.1165
571	7.1142	5	5	0	25.5	2	1	1	1.3047
572	7.1142	5	5	90	25.5	1	-1	1	1.0459
573	7.1142	5	5	999	13.25	1	-1	1	1.0224
574	7.1142	5	5	0	19.375	1	1	0	0.6225
575	7.1142	5	5	0	1	1	1	0	1.1401
576	7.1142	5	5	999	13.25	1	1	1	1.1165
577	7.1142	5	5	90	25.5	2	1	1	0.76366
578	7.1142	5	5	999	19.375	2	-1	1	1.093
579	7.1142	5	5	90	19.375	1	1	1	0.92833
580	7.1142	5	5	999	1	1	-1	0	1.2694
581	7.1142	5	5	0	7.125	1	1	0	1.0224
582	7.1142	5	5	0	25.5	2	-1	0	1.3584
583	7.1142	5	5	0	13.25	1	1	1	1.187
584	7.1142	5	5	0	1	2	1	0	1.1518
585	7.1142	5	5	999	13.25	1	-1	1	1.0224
586	7.1142	5	5	0	25.5	2	-1	0	1.0341
587	7.1142	5	5	999	1	2	1	1	2.4827
588	7.1142	5	5	90	1	1	1	1	2.233
589	7.1142	5	5	90	7.125	2	1	0	1.9706
590	7.1142	5	5	999	25.5	1	-1	1	1.093
591	7.1142	5	5	999	19.375	2	-1	1	1.1636
592	7.1142	5	5	999	7.125	2	1	1	0.97532
593	7.1142	5	5	90	25.5	1	-1	1	1.0342
594	7.1142	5	5	90	19.375	2	1	1	1.2459
595	7.1142	5	5	90	1	2	-1	0	1.4154
596	7.1142	5	5	0	13.25	2	1	0	1.1281
597	7.1142	5	5	90	25.5	2	1	0	1.0577
598	7.1142	5	5	0	1	2	1	0	1.2694
599	7.1142	5	5	999	19.375	1	-1	1	1.0812
600	7.1142	5	5	999	25.5	1	-1	1	0.98714
