# Supplementary material for: Temporal Integration of Motion Streaks in Migraine
Source: Vision (Basel). 2018 Jul 13;2(3):27. doi: 10.3390/vision2030027 (PMC6836222; doi:10.3390/vision2030027)
Supplement: Supplementary file 1 [file vision-02-00027-s001.zip › supplementary information/resultsmark2/resultsObs42/allResponsesObs42.txt]

1	7.1142	5	5	0	7.125	1	1	0	2.6579
2	7.1142	5	5	90	19.375	2	1	1	8.4118
3	7.1142	5	5	90	19.375	2	1	1	2.9389
4	7.1142	5	5	0	13.25	1	1	1	1.4547
5	7.1142	5	5	90	25.5	2	1	0	2.8643
6	7.1142	5	5	999	19.375	1	1	1	1.3282
7	7.1142	5	5	0	19.375	1	1	0	2.4024
8	7.1142	5	5	0	25.5	1	-1	1	1.2102
9	7.1142	5	5	999	13.25	2	-1	1	1.2106
10	7.1142	5	5	90	1	1	1	0	1.7824
11	7.1142	5	5	90	7.125	1	1	1	1.4229
12	7.1142	5	5	90	25.5	1	-1	1	1.0106
13	7.1142	5	5	90	1	1	-1	1	1.988
14	7.1142	5	5	0	19.375	2	-1	1	1.1283
15	7.1142	5	5	999	1	1	-1	0	3.2446
16	7.1142	5	5	90	25.5	2	1	1	2.2384
17	7.1142	5	5	999	19.375	2	1	1	1.0812
18	7.1142	5	5	0	19.375	2	1	1	0.98716
19	7.1142	5	5	999	7.125	1	-1	0	2.0204
20	7.1142	5	5	90	1	1	-1	0	1.8535
21	7.1142	5	5	90	13.25	1	-1	1	1.1283
22	7.1142	5	5	999	13.25	2	-1	1	1.1754
23	7.1142	5	5	999	7.125	1	-1	1	1.0341
24	7.1142	5	5	0	19.375	1	-1	1	1.0459
25	7.1142	5	5	90	25.5	1	-1	1	0.89301
26	7.1142	5	5	0	1	1	-1	0	2.8926
27	7.1142	5	5	999	19.375	1	1	1	1.1636
28	7.1142	5	5	999	19.375	2	1	1	0.99887
29	7.1142	5	5	999	13.25	2	-1	1	3.079
30	7.1142	5	5	0	13.25	1	-1	1	1.1164
31	7.1142	5	5	999	25.5	1	1	1	1.1401
32	7.1142	5	5	90	13.25	1	1	1	1.0698
33	7.1142	5	5	0	13.25	2	1	1	2.1026
34	7.1142	5	5	90	19.375	1	1	1	1.0578
35	7.1142	5	5	90	13.25	2	1	1	1.0576
36	7.1142	5	5	90	19.375	2	1	1	0.98707
37	7.1142	5	5	0	19.375	1	1	1	1.2459
38	7.1142	5	5	999	19.375	2	-1	1	1.0105
39	7.1142	5	5	999	13.25	2	1	1	0.96369
40	7.1142	5	5	90	25.5	2	1	1	1.1636
41	7.1142	5	5	0	19.375	2	1	1	1.1283
42	7.1142	5	5	90	7.125	2	1	0	2.1619
43	7.1142	5	5	90	19.375	1	-1	1	0.98721
44	7.1142	5	5	999	1	2	-1	0	2.1473
45	7.1142	5	5	0	7.125	2	-1	0	2.1628
46	7.1142	5	5	0	1	1	1	0	1.7146
47	7.1142	5	5	999	7.125	1	1	1	1.0107
48	7.1142	5	5	999	25.5	1	1	1	0.92837
49	7.1142	5	5	90	13.25	2	-1	0	2.5991
50	7.1142	5	5	999	7.125	2	-1	0	1.5132
51	7.1142	5	5	999	7.125	1	1	1	0.99888
52	7.1142	5	5	0	19.375	1	-1	1	1.1048
53	7.1142	5	5	0	13.25	1	-1	0	1.1517
54	7.1142	5	5	999	13.25	2	1	0	1.961
55	7.1142	5	5	0	19.375	1	1	1	1.4209
56	7.1142	5	5	90	13.25	2	-1	0	1.9579
57	7.1142	5	5	999	1	2	1	0	1.8275
58	7.1142	5	5	0	19.375	1	-1	1	1.0225
59	7.1142	5	5	90	25.5	1	-1	1	0.97539
60	7.1142	5	5	999	13.25	2	-1	1	1.6589
61	7.1142	5	5	999	25.5	1	-1	1	0.98711
62	7.1142	5	5	999	1	2	-1	0	1.8833
63	7.1142	5	5	999	25.5	2	-1	1	1.0224
64	7.1142	5	5	999	19.375	2	1	1	1.1166
65	7.1142	5	5	999	13.25	1	1	1	0.9754
66	7.1142	5	5	0	13.25	2	-1	0	1.8493
67	7.1142	5	5	0	7.125	1	1	1	1.0812
68	7.1142	5	5	999	1	2	-1	0	1.0224
69	7.1142	5	5	90	19.375	2	1	1	1.1043
70	7.1142	5	5	0	1	1	-1	0	1.6495
71	7.1142	5	5	90	7.125	2	1	1	3.4909
72	7.1142	5	5	90	19.375	1	-1	1	1.0224
73	7.1142	5	5	0	1	2	-1	1	3.5303
74	7.1142	5	5	90	7.125	2	1	1	1.9336
75	7.1142	5	5	999	7.125	1	1	1	2.5219
76	7.1142	5	5	90	25.5	1	-1	1	1.1518
77	7.1142	5	5	90	1	2	-1	1	3.0127
78	7.1142	5	5	90	13.25	2	1	1	1.1164
79	7.1142	5	5	0	25.5	2	1	1	0.95189
80	7.1142	5	5	999	19.375	2	1	1	0.9166
81	7.1142	5	5	0	7.125	2	-1	1	1.5959
82	7.1142	5	5	90	19.375	2	1	1	1.0577
83	7.1142	5	5	90	1	2	-1	0	1.9935
84	7.1142	5	5	90	19.375	1	1	1	1.0577
85	7.1142	5	5	0	7.125	2	-1	0	2.2876
86	7.1142	5	5	999	7.125	1	1	1	0.96362
87	7.1142	5	5	90	13.25	1	-1	1	1.0224
88	7.1142	5	5	90	7.125	1	-1	1	0.96361
89	7.1142	5	5	0	25.5	2	1	1	0.96358
90	7.1142	5	5	0	7.125	2	-1	0	2.4864
91	7.1142	5	5	999	13.25	1	-1	1	0.99846
92	7.1142	5	5	999	7.125	1	-1	1	0.98717
93	7.1142	5	5	0	13.25	1	-1	1	1.0342
94	7.1142	5	5	999	19.375	1	1	1	0.91667
95	7.1142	5	5	999	7.125	2	-1	1	2.1455
96	7.1142	5	5	999	19.375	2	1	1	1.0695
97	7.1142	5	5	999	25.5	1	1	1	0.95182
98	7.1142	5	5	90	19.375	2	-1	1	1.0224
99	7.1142	5	5	90	7.125	2	-1	1	1.3692
100	7.1142	5	5	999	7.125	1	-1	1	0.95184
101	7.1142	5	5	999	25.5	2	-1	1	0.97539
102	7.1142	5	5	999	19.375	1	-1	1	0.91659
103	7.1142	5	5	90	25.5	2	-1	1	0.95186
104	7.1142	5	5	0	1	2	1	0	1.1165
105	7.1142	5	5	90	7.125	2	-1	1	1.614
106	7.1142	5	5	0	19.375	2	1	1	1.046
107	7.1142	5	5	90	1	1	-1	1	2.1725
108	7.1142	5	5	0	19.375	2	-1	1	0.93999
109	7.1142	5	5	0	1	2	1	0	1.828
110	7.1142	5	5	90	1	2	1	0	1.0813
111	7.1142	5	5	0	1	1	-1	0	1.7871
112	7.1142	5	5	0	25.5	2	-1	1	0.98708
113	7.1142	5	5	90	7.125	2	-1	1	0.99888
114	7.1142	5	5	90	7.125	2	-1	1	0.95184
115	7.1142	5	5	0	7.125	1	1	0	1.6833
116	7.1142	5	5	0	25.5	1	-1	1	1.0346
117	7.1142	5	5	90	7.125	2	1	0	1.6461
118	7.1142	5	5	999	7.125	1	-1	1	1.1048
119	7.1142	5	5	999	25.5	1	1	1	0.97537
120	7.1142	5	5	999	7.125	1	1	1	1.0694
121	7.1142	5	5	999	19.375	1	-1	1	0.9754
122	7.1142	5	5	0	13.25	2	-1	1	0.95187
123	7.1142	5	5	0	7.125	2	-1	1	1.1047
124	7.1142	5	5	90	1	1	-1	0	1.695
125	7.1142	5	5	90	1	2	-1	0	1.6376
126	7.1142	5	5	999	1	1	1	1	2.2282
127	7.1142	5	5	0	25.5	1	1	1	1.0341
128	7.1142	5	5	90	25.5	2	-1	1	1.0225
129	7.1142	5	5	999	1	2	-1	1	1.5015
130	7.1142	5	5	90	13.25	1	1	1	0.89306
131	7.1142	5	5	90	19.375	2	-1	1	1.0223
132	7.1142	5	5	999	1	2	-1	0	3.1403
133	7.1142	5	5	999	7.125	1	1	1	1.353
134	7.1142	5	5	90	13.25	2	1	0	1.1993
135	7.1142	5	5	999	13.25	1	-1	1	1.0106
136	7.1142	5	5	90	13.25	2	-1	0	1.1753
137	7.1142	5	5	0	19.375	1	-1	1	1.0346
138	7.1142	5	5	999	25.5	1	1	1	1.14
139	7.1142	5	5	0	7.125	2	-1	1	1.2577
140	7.1142	5	5	0	7.125	2	-1	0	1.8253
141	7.1142	5	5	0	1	2	1	0	1.4386
142	7.1142	5	5	90	25.5	2	-1	0	1.3921
143	7.1142	5	5	90	13.25	1	-1	1	0.96358
144	7.1142	5	5	0	25.5	2	1	1	0.91654
145	7.1142	5	5	0	13.25	2	-1	0	1.9264
146	7.1142	5	5	999	19.375	2	-1	1	1.1518
147	7.1142	5	5	999	1	1	1	0	1.4996
148	7.1142	5	5	0	13.25	2	1	0	0.98711
149	7.1142	5	5	999	7.125	2	1	1	0.89303
150	7.1142	5	5	999	1	2	-1	0	1.1753
151	7.1142	5	5	0	1	1	-1	0	1.3599
152	7.1142	5	5	0	13.25	2	-1	1	0.98757
153	7.1142	5	5	999	25.5	1	1	1	1.0342
154	7.1142	5	5	90	19.375	1	-1	1	0.8931
155	7.1142	5	5	0	19.375	1	1	0	5.7284
156	7.1142	5	5	999	25.5	2	-1	1	1.0342
157	7.1142	5	5	0	7.125	2	-1	1	3.6667
158	7.1142	5	5	90	1	2	-1	0	2.6573
159	7.1142	5	5	90	1	2	1	0	1.9512
160	7.1142	5	5	90	1	1	-1	1	1.8191
161	7.1142	5	5	0	1	2	1	1	1.7124
162	7.1142	5	5	90	7.125	1	-1	1	1.0695
163	7.1142	5	5	999	7.125	2	1	1	0.96363
164	7.1142	5	5	999	19.375	2	1	1	0.88131
165	7.1142	5	5	999	25.5	1	1	1	0.90479
166	7.1142	5	5	0	1	1	-1	0	2.1331
167	7.1142	5	5	90	25.5	1	-1	1	0.95182
168	7.1142	5	5	90	25.5	1	1	1	0.85779
169	7.1142	5	5	999	1	1	-1	0	1.4945
170	7.1142	5	5	0	1	1	1	0	1.0577
171	7.1142	5	5	999	19.375	1	1	1	0.84598
172	7.1142	5	5	0	7.125	1	1	1	1.0695
173	7.1142	5	5	0	25.5	1	-1	0	0.92832
174	7.1142	5	5	999	19.375	1	1	1	0.88123
175	7.1142	5	5	90	1	2	1	0	0.94006
176	7.1142	5	5	999	7.125	1	-1	1	1.0577
177	7.1142	5	5	999	7.125	1	1	1	1.2812
178	7.1142	5	5	90	7.125	1	1	1	0.79898
179	7.1142	5	5	90	25.5	2	-1	0	1.4511
180	7.1142	5	5	90	7.125	1	-1	1	0.81073
181	7.1142	5	5	999	7.125	2	1	0	1.0106
182	7.1142	5	5	999	19.375	2	1	1	0.94009
183	7.1142	5	5	0	1	1	-1	1	0.89298
184	7.1142	5	5	999	7.125	1	1	1	0.84602
185	7.1142	5	5	0	19.375	2	-1	1	0.82248
186	7.1142	5	5	0	19.375	1	1	1	0.86952
187	7.1142	5	5	90	25.5	1	1	1	0.86955
188	7.1142	5	5	90	19.375	2	-1	1	0.88127
189	7.1142	5	5	90	7.125	2	1	0	1.7276
190	7.1142	5	5	0	25.5	2	-1	0	0.72837
191	7.1142	5	5	0	13.25	2	-1	1	0.8812
192	7.1142	5	5	0	13.25	2	1	1	0.96357
193	7.1142	5	5	90	13.25	2	-1	0	0.81064
194	7.1142	5	5	0	1	2	1	1	1.7969
195	7.1142	5	5	90	25.5	2	-1	1	0.94009
196	7.1142	5	5	90	1	1	-1	1	3.0043
197	7.1142	5	5	90	19.375	1	-1	1	0.9636
198	7.1142	5	5	999	19.375	2	1	1	0.88119
199	7.1142	5	5	999	13.25	1	1	1	0.88123
200	7.1142	5	5	90	25.5	2	1	1	0.99886
201	7.1142	5	5	90	25.5	2	-1	1	1.0224
202	7.1142	5	5	999	19.375	2	1	1	0.95183
203	7.1142	5	5	0	1	2	1	0	3.2981
204	7.1142	5	5	90	25.5	1	1	1	0.90476
205	7.1142	5	5	999	1	1	-1	0	1.8207
206	7.1142	5	5	999	1	1	1	0	1.9986
207	7.1142	5	5	999	19.375	2	-1	1	1.2812
208	7.1142	5	5	0	7.125	1	1	1	1.1518
209	7.1142	5	5	0	13.25	2	1	1	0.97541
210	7.1142	5	5	999	19.375	1	1	1	0.91658
211	7.1142	5	5	0	25.5	2	-1	1	0.99886
212	7.1142	5	5	90	7.125	1	1	1	1.046
213	7.1142	5	5	0	19.375	1	-1	1	0.91653
214	7.1142	5	5	999	13.25	2	-1	1	0.86947
215	7.1142	5	5	999	7.125	2	1	0	1.7945
216	7.1142	5	5	0	19.375	2	1	1	0.89305
217	7.1142	5	5	0	13.25	2	1	1	0.98718
218	7.1142	5	5	0	25.5	1	1	1	0.98708
219	7.1142	5	5	0	1	1	1	0	1.2931
220	7.1142	5	5	999	1	1	1	0	1.2694
221	7.1142	5	5	999	1	2	1	0	1.8804
222	7.1142	5	5	90	25.5	2	-1	1	0.88126
223	7.1142	5	5	90	25.5	1	1	1	1.0107
224	7.1142	5	5	999	1	2	1	0	1.7018
225	7.1142	5	5	0	1	2	-1	0	1.4883
226	7.1142	5	5	0	1	2	-1	0	1.8067
227	7.1142	5	5	90	19.375	1	1	1	0.85781
228	7.1142	5	5	999	13.25	2	1	1	0.97544
229	7.1142	5	5	90	19.375	1	-1	1	0.92836
230	7.1142	5	5	0	19.375	1	-1	0	2.3025
231	7.1142	5	5	0	25.5	1	1	0	0.8695
232	7.1142	5	5	90	19.375	1	-1	0	0.90485
233	7.1142	5	5	90	1	1	1	0	1.2342
234	7.1142	5	5	0	13.25	1	-1	0	0.95191
235	7.1142	5	5	90	1	2	1	1	1.6464
236	7.1142	5	5	0	25.5	1	1	1	1.1636
237	7.1142	5	5	999	25.5	1	-1	1	0.97539
238	7.1142	5	5	90	7.125	2	1	0	1.4175
239	7.1142	5	5	0	25.5	2	-1	1	1.0107
240	7.1142	5	5	90	7.125	1	-1	1	1.0107
241	7.1142	5	5	999	1	1	-1	0	1.6776
242	7.1142	5	5	999	13.25	2	1	1	1.0464
243	7.1142	5	5	0	25.5	1	-1	1	0.92837
244	7.1142	5	5	0	1	1	-1	0	2.1894
245	7.1142	5	5	0	25.5	1	1	1	1.0812
246	7.1142	5	5	999	7.125	2	1	1	1.6299
247	7.1142	5	5	999	13.25	2	1	1	0.91656
248	7.1142	5	5	999	13.25	1	1	1	1.0225
249	7.1142	5	5	999	1	2	1	0	1.3278
250	7.1142	5	5	999	19.375	1	-1	1	0.95225
251	7.1142	5	5	90	1	1	-1	0	1.3904
252	7.1142	5	5	999	1	1	1	0	1.2106
253	7.1142	5	5	0	13.25	1	-1	0	1.1405
254	7.1142	5	5	0	19.375	1	1	1	0.91637
255	7.1142	5	5	999	25.5	1	1	1	1.0107
256	7.1142	5	5	999	19.375	2	-1	1	1.0811
257	7.1142	5	5	90	7.125	2	-1	0	1.0578
258	7.1142	5	5	90	19.375	1	-1	1	0.98715
259	7.1142	5	5	999	25.5	1	1	1	0.90479
260	7.1142	5	5	999	13.25	2	1	1	0.94005
261	7.1142	5	5	999	25.5	1	-1	1	0.94007
262	7.1142	5	5	0	25.5	1	1	1	0.9869
263	7.1142	5	5	90	19.375	1	-1	1	0.94008
264	7.1142	5	5	0	7.125	1	1	1	0.89304
265	7.1142	5	5	90	19.375	1	-1	1	0.94015
266	7.1142	5	5	0	7.125	2	1	0	1.3856
267	7.1142	5	5	90	25.5	1	-1	1	1.0341
268	7.1142	5	5	0	7.125	2	1	0	1.6114
269	7.1142	5	5	90	1	2	-1	1	1.5319
270	7.1142	5	5	0	13.25	2	1	1	0.90479
271	7.1142	5	5	0	19.375	1	-1	1	0.92831
272	7.1142	5	5	0	19.375	2	-1	1	1.0812
273	7.1142	5	5	0	25.5	2	-1	0	0.82245
274	7.1142	5	5	0	7.125	2	-1	1	0.94008
275	7.1142	5	5	90	1	2	1	0	1.9192
276	7.1142	5	5	90	19.375	1	1	1	1.0107
277	7.1142	5	5	999	25.5	2	-1	1	1.0224
278	7.1142	5	5	90	13.25	2	-1	0	0.99891
279	7.1142	5	5	999	19.375	1	-1	1	1.0106
280	7.1142	5	5	90	13.25	1	1	1	0.88133
281	7.1142	5	5	90	19.375	2	-1	1	1.827
282	7.1142	5	5	999	25.5	1	1	1	1.0224
283	7.1142	5	5	0	19.375	1	1	1	0.9872
284	7.1142	5	5	0	25.5	1	1	1	1.0577
285	7.1142	5	5	0	13.25	1	-1	1	0.89303
286	7.1142	5	5	999	19.375	1	-1	1	0.91654
287	7.1142	5	5	999	7.125	2	1	0	1.7992
288	7.1142	5	5	90	1	2	-1	0	2.0679
289	7.1142	5	5	90	13.25	1	-1	1	0.94008
290	7.1142	5	5	999	13.25	2	1	1	0.94002
291	7.1142	5	5	90	7.125	1	1	1	0.98709
292	7.1142	5	5	999	25.5	2	1	1	0.90481
293	7.1142	5	5	90	19.375	2	1	1	0.90479
294	7.1142	5	5	0	7.125	1	-1	0	1.6449
295	7.1142	5	5	90	7.125	1	1	1	0.97534
296	7.1142	5	5	999	1	1	1	0	1.3757
297	7.1142	5	5	999	19.375	2	1	1	0.97538
298	7.1142	5	5	0	13.25	2	-1	1	1.4372
299	7.1142	5	5	90	1	2	-1	0	1.2577
300	7.1142	5	5	999	1	1	1	1	1.2224
301	7.1142	5	5	90	25.5	1	1	1	0.90483
302	7.1142	5	5	999	7.125	2	1	0	1.7187
303	7.1142	5	5	0	13.25	2	1	1	0.88129
304	7.1142	5	5	999	19.375	1	-1	1	0.90478
305	7.1142	5	5	90	7.125	2	-1	0	1.7073
306	7.1142	5	5	0	19.375	1	1	1	1.0578
307	7.1142	5	5	0	25.5	1	-1	1	1.1048
308	7.1142	5	5	90	1	2	1	0	1.3589
309	7.1142	5	5	0	19.375	2	-1	1	1.1283
310	7.1142	5	5	999	1	2	-1	0	1.9306
311	7.1142	5	5	0	1	2	-1	0	1.0459
312	7.1142	5	5	90	19.375	1	1	1	0.89301
313	7.1142	5	5	999	25.5	1	-1	1	0.94009
314	7.1142	5	5	999	25.5	2	1	1	0.88128
315	7.1142	5	5	0	25.5	2	1	1	0.88129
316	7.1142	5	5	999	7.125	1	1	1	1.2223
317	7.1142	5	5	0	25.5	1	-1	1	0.95231
318	7.1142	5	5	0	7.125	2	1	0	1.7215
319	7.1142	5	5	0	13.25	2	-1	1	1.0459
320	7.1142	5	5	90	13.25	1	1	1	1.2459
321	7.1142	5	5	0	19.375	2	1	0	1.7477
322	7.1142	5	5	0	13.25	1	-1	1	1.3165
323	7.1142	5	5	90	13.25	2	-1	0	1.2228
324	7.1142	5	5	0	7.125	2	1	0	2.0587
325	7.1142	5	5	90	13.25	2	-1	1	1.1282
326	7.1142	5	5	999	25.5	2	1	1	0.98718
327	7.1142	5	5	0	7.125	1	1	1	1.3047
328	7.1142	5	5	999	19.375	1	1	1	0.99891
329	7.1142	5	5	0	25.5	2	1	0	0.94009
330	7.1142	5	5	999	1	2	1	0	1.6895
331	7.1142	5	5	90	1	2	1	0	1.3442
332	7.1142	5	5	0	19.375	1	1	1	1.14
333	7.1142	5	5	0	7.125	1	-1	0	1.3912
334	7.1142	5	5	90	13.25	1	-1	0	1.8914
335	7.1142	5	5	0	13.25	1	-1	0	1.6618
336	7.1142	5	5	999	25.5	2	-1	1	1.0224
337	7.1142	5	5	999	13.25	1	1	1	1.0107
338	7.1142	5	5	0	13.25	1	1	1	1.7722
339	7.1142	5	5	999	25.5	1	1	1	1.14
340	7.1142	5	5	90	19.375	2	-1	0	1.7886
341	7.1142	5	5	999	13.25	1	-1	0	1.6861
342	7.1142	5	5	0	25.5	2	-1	0	1.1518
343	7.1142	5	5	90	7.125	2	-1	1	1.3632
344	7.1142	5	5	999	13.25	1	-1	1	1.14
345	7.1142	5	5	0	1	1	-1	0	1.6559
346	7.1142	5	5	999	19.375	2	-1	1	0.99891
347	7.1142	5	5	999	13.25	2	1	1	0.9754
348	7.1142	5	5	0	1	1	-1	0	1.0107
349	7.1142	5	5	0	19.375	2	1	1	0.91652
350	7.1142	5	5	0	7.125	2	1	1	0.96356
351	7.1142	5	5	999	1	1	-1	0	1.4303
352	7.1142	5	5	0	13.25	2	-1	1	1.1518
353	7.1142	5	5	0	13.25	1	-1	0	0.96363
354	7.1142	5	5	90	25.5	1	-1	0	0.92813
355	7.1142	5	5	999	1	2	1	1	1.8683
356	7.1142	5	5	0	13.25	1	1	1	0.9871
357	7.1142	5	5	90	13.25	1	1	1	1.0106
358	7.1142	5	5	90	7.125	2	-1	0	1.4954
359	7.1142	5	5	90	13.25	1	1	1	0.97541
360	7.1142	5	5	90	19.375	1	1	1	0.89302
361	7.1142	5	5	0	7.125	2	-1	1	1.246
362	7.1142	5	5	999	7.125	1	-1	1	1.0225
363	7.1142	5	5	90	19.375	1	-1	1	0.8813
364	7.1142	5	5	90	19.375	2	-1	0	1.7509
365	7.1142	5	5	90	25.5	2	-1	1	0.97537
366	7.1142	5	5	999	19.375	1	-1	1	0.96369
367	7.1142	5	5	90	1	2	-1	0	0.98715
368	7.1142	5	5	999	7.125	2	-1	1	1.0106
369	7.1142	5	5	0	25.5	1	-1	1	1.2455
370	7.1142	5	5	0	7.125	1	1	1	0.99879
371	7.1142	5	5	90	25.5	2	-1	1	0.98716
372	7.1142	5	5	999	13.25	2	1	1	1.0459
373	7.1142	5	5	999	25.5	2	-1	1	1.2931
374	7.1142	5	5	90	25.5	1	-1	0	3.1351
375	7.1142	5	5	90	1	2	-1	1	1.5829
376	7.1142	5	5	90	7.125	1	1	0	2.2635
377	7.1142	5	5	0	7.125	1	1	1	1.8138
378	7.1142	5	5	999	7.125	1	1	1	2.0242
379	7.1142	5	5	999	13.25	2	-1	1	1.2693
380	7.1142	5	5	0	19.375	1	-1	1	1.0458
381	7.1142	5	5	0	1	2	-1	0	1.6787
382	7.1142	5	5	90	25.5	2	-1	0	1.4129
383	7.1142	5	5	0	1	1	1	0	2.4256
384	7.1142	5	5	0	13.25	1	1	1	0.92834
385	7.1142	5	5	0	13.25	1	-1	1	0.98703
386	7.1142	5	5	90	7.125	2	1	0	1.7903
387	7.1142	5	5	0	25.5	2	-1	1	0.94007
388	7.1142	5	5	999	1	1	-1	0	2.427
389	7.1142	5	5	90	7.125	1	1	1	0.99889
390	7.1142	5	5	0	1	2	-1	0	2.2205
391	7.1142	5	5	999	25.5	1	1	1	0.86954
392	7.1142	5	5	999	7.125	2	1	1	1.0459
393	7.1142	5	5	0	13.25	2	-1	1	1.046
394	7.1142	5	5	999	13.25	2	1	1	0.9871
395	7.1142	5	5	90	1	1	-1	0	1.6071
396	7.1142	5	5	0	19.375	2	1	1	0.92831
397	7.1142	5	5	999	13.25	1	1	1	0.96355
398	7.1142	5	5	0	25.5	2	-1	1	0.96381
399	7.1142	5	5	90	7.125	2	1	1	0.94
400	7.1142	5	5	0	1	1	1	0	3.0188
401	7.1142	5	5	0	13.25	2	1	1	1.7726
402	7.1142	5	5	999	25.5	1	-1	1	0.97535
403	7.1142	5	5	90	13.25	1	1	1	0.88134
404	7.1142	5	5	90	13.25	2	-1	0	1.5725
405	7.1142	5	5	999	25.5	2	1	0	2.8255
406	7.1142	5	5	90	13.25	2	-1	1	1.0459
407	7.1142	5	5	999	13.25	1	-1	1	0.90482
408	7.1142	5	5	0	19.375	2	-1	0	1.0107
409	7.1142	5	5	999	13.25	1	-1	1	0.91668
410	7.1142	5	5	0	25.5	2	-1	1	0.91662
411	7.1142	5	5	0	7.125	1	1	1	0.99885
412	7.1142	5	5	90	19.375	2	-1	1	1.1048
413	7.1142	5	5	90	19.375	1	1	1	0.91651
414	7.1142	5	5	90	7.125	2	1	0	1.5808
415	7.1142	5	5	0	25.5	1	1	1	0.91653
416	7.1142	5	5	0	7.125	2	-1	1	0.9871
417	7.1142	5	5	0	25.5	1	-1	1	0.91656
418	7.1142	5	5	0	13.25	1	-1	0	1.7071
419	7.1142	5	5	999	1	1	-1	0	3.171
420	7.1142	5	5	0	13.25	1	-1	1	0.98717
421	7.1142	5	5	999	25.5	2	1	0	0.96353
422	7.1142	5	5	0	19.375	2	-1	1	1.0107
423	7.1142	5	5	0	7.125	1	-1	0	1.4178
424	7.1142	5	5	0	13.25	2	1	0	6.1184
425	7.1142	5	5	999	25.5	2	-1	1	1.0577
426	7.1142	5	5	999	13.25	1	1	1	1.1048
427	7.1142	5	5	90	13.25	2	-1	0	2.2373
428	7.1142	5	5	999	7.125	2	1	0	8.7159
429	7.1142	5	5	0	25.5	2	-1	1	1.293
430	7.1142	5	5	999	13.25	2	-1	1	1.9881
431	7.1142	5	5	90	13.25	1	-1	1	0.98712
432	7.1142	5	5	0	19.375	2	-1	1	0.98718
433	7.1142	5	5	999	1	2	1	0	1.0812
434	7.1142	5	5	90	25.5	1	1	1	0.89305
435	7.1142	5	5	0	19.375	1	-1	1	0.9636
436	7.1142	5	5	999	19.375	1	1	1	1.0342
437	7.1142	5	5	999	1	2	1	0	1.1518
438	7.1142	5	5	999	25.5	2	-1	1	0.92838
439	7.1142	5	5	999	19.375	2	-1	1	0.92879
440	7.1142	5	5	0	19.375	2	1	0	7.6375
441	7.1142	5	5	0	13.25	1	1	1	1.9085
442	7.1142	5	5	90	25.5	1	1	1	1.0225
443	7.1142	5	5	0	13.25	1	-1	1	0.88124
444	7.1142	5	5	0	7.125	2	1	0	1.3047
445	7.1142	5	5	90	7.125	1	-1	1	0.89309
446	7.1142	5	5	999	25.5	2	1	0	4.6202
447	7.1142	5	5	999	25.5	2	1	1	5.1667
448	7.1142	5	5	999	25.5	2	1	0	4.4287
449	7.1142	5	5	90	19.375	1	1	1	0.98711
450	7.1142	5	5	999	1	2	-1	0	1.6678
451	7.1142	5	5	999	7.125	1	1	1	0.98707
452	7.1142	5	5	0	25.5	2	-1	1	0.94008
453	7.1142	5	5	999	19.375	1	1	1	0.88127
454	7.1142	5	5	999	19.375	2	-1	1	0.96364
455	7.1142	5	5	90	1	2	-1	0	1.1518
456	7.1142	5	5	0	7.125	1	-1	1	0.92827
457	7.1142	5	5	90	7.125	1	1	1	0.89312
458	7.1142	5	5	90	13.25	1	1	1	1.3164
459	7.1142	5	5	90	7.125	1	1	1	0.89301
460	7.1142	5	5	0	1	1	1	1	1.0224
461	7.1142	5	5	999	19.375	2	1	1	1.0107
462	7.1142	5	5	90	25.5	2	-1	0	1.2811
463	7.1142	5	5	0	1	1	-1	1	1.0576
464	7.1142	5	5	90	1	2	1	1	1.2224
465	7.1142	5	5	999	13.25	2	-1	1	0.92879
466	7.1142	5	5	90	1	1	1	1	1.9243
467	7.1142	5	5	999	1	2	-1	0	1.1283
468	7.1142	5	5	90	25.5	2	1	0	3.4758
469	7.1142	5	5	999	13.25	1	-1	0	1.6587
470	7.1142	5	5	999	7.125	2	1	1	1.1166
471	7.1142	5	5	90	1	1	-1	0	0.9166
472	7.1142	5	5	90	13.25	2	-1	0	1.2572
473	7.1142	5	5	0	19.375	2	1	1	0.95229
474	7.1142	5	5	0	1	1	1	0	1.293
475	7.1142	5	5	90	13.25	2	1	1	1.2106
476	7.1142	5	5	0	13.25	1	-1	1	0.94048
477	7.1142	5	5	90	25.5	1	1	1	0.85771
478	7.1142	5	5	90	13.25	1	1	1	0.95189
479	7.1142	5	5	999	1	2	1	0	1.1636
480	7.1142	5	5	90	13.25	1	-1	1	0.98751
481	7.1142	5	5	90	7.125	2	1	1	1.0813
482	7.1142	5	5	90	13.25	1	-1	1	1.3929
483	7.1142	5	5	90	19.375	2	1	1	0.94054
484	7.1142	5	5	90	13.25	2	1	1	0.86951
485	7.1142	5	5	0	25.5	1	-1	1	1.0224
486	7.1142	5	5	90	13.25	2	1	1	0.95184
487	7.1142	5	5	999	25.5	2	-1	0	1.1753
488	7.1142	5	5	999	1	1	1	0	1.3165
489	7.1142	5	5	999	13.25	1	1	1	0.94052
490	7.1142	5	5	0	25.5	1	-1	1	0.92823
491	7.1142	5	5	0	7.125	1	-1	1	0.99891
492	7.1142	5	5	999	7.125	2	-1	0	1.2341
493	7.1142	5	5	999	1	1	1	1	0.96368
494	7.1142	5	5	0	19.375	1	1	1	0.97543
495	7.1142	5	5	90	13.25	2	-1	0	1.1048
496	7.1142	5	5	0	1	2	-1	0	1.1989
497	7.1142	5	5	90	7.125	1	1	1	1.093
498	7.1142	5	5	90	1	2	-1	0	2.0813
499	7.1142	5	5	999	7.125	2	1	1	1.0812
500	7.1142	5	5	0	13.25	1	-1	1	0.91655
501	7.1142	5	5	90	25.5	2	1	1	0.95185
502	7.1142	5	5	90	13.25	1	1	1	1.1989
503	7.1142	5	5	90	1	1	1	1	1.3282
504	7.1142	5	5	999	19.375	1	-1	1	0.88125
505	7.1142	5	5	999	1	2	-1	0	1.3181
506	7.1142	5	5	90	25.5	1	-1	1	0.8928
507	7.1142	5	5	0	25.5	2	-1	1	0.96356
508	7.1142	5	5	999	13.25	2	1	1	0.98716
509	7.1142	5	5	0	19.375	2	-1	1	0.97534
510	7.1142	5	5	999	25.5	2	1	1	0.98719
511	7.1142	5	5	90	1	1	-1	0	1.4065
512	7.1142	5	5	90	25.5	1	1	1	0.89303
513	7.1142	5	5	999	25.5	2	1	1	0.98713
514	7.1142	5	5	0	13.25	2	1	1	0.89307
515	7.1142	5	5	0	7.125	2	-1	0	1.5613
516	7.1142	5	5	999	25.5	1	1	1	0.96355
517	7.1142	5	5	0	7.125	2	-1	0	1.3047
518	7.1142	5	5	0	1	2	-1	0	1.341
519	7.1142	5	5	999	19.375	1	-1	1	0.88172
520	7.1142	5	5	0	7.125	1	1	1	1.3165
521	7.1142	5	5	0	1	2	-1	0	1.1753
522	7.1142	5	5	999	7.125	2	1	1	1.0225
523	7.1142	5	5	90	19.375	1	-1	1	0.92833
524	7.1142	5	5	999	13.25	1	-1	1	1.0341
525	7.1142	5	5	90	7.125	2	1	0	1.6388
526	7.1142	5	5	0	25.5	2	1	1	0.99877
527	7.1142	5	5	90	7.125	1	-1	1	0.91648
528	7.1142	5	5	0	19.375	2	-1	1	0.96362
529	7.1142	5	5	90	19.375	2	1	1	0.99897
530	7.1142	5	5	90	7.125	2	-1	1	1.2223
531	7.1142	5	5	0	25.5	2	1	1	1.0224
532	7.1142	5	5	999	19.375	1	1	1	0.92831
533	7.1142	5	5	999	1	1	1	0	1.3047
534	7.1142	5	5	999	1	1	1	0	1.5482
535	7.1142	5	5	999	7.125	1	1	1	0.95172
536	7.1142	5	5	90	1	1	-1	0	1.7967
537	7.1142	5	5	0	7.125	1	1	1	1.0813
538	7.1142	5	5	0	1	2	1	0	1.2694
539	7.1142	5	5	0	19.375	2	1	1	0.92836
540	7.1142	5	5	0	1	2	-1	0	1.2107
541	7.1142	5	5	999	1	1	-1	1	1.2341
542	7.1142	5	5	999	19.375	2	-1	1	1.0229
543	7.1142	5	5	90	19.375	2	-1	0	0.88129
544	7.1142	5	5	90	19.375	1	1	1	0.9518
545	7.1142	5	5	90	1	1	1	0	1.485
546	7.1142	5	5	999	1	1	1	1	1.4369
547	7.1142	5	5	90	13.25	2	-1	0	1.8623
548	7.1142	5	5	90	1	2	1	0	1.3165
549	7.1142	5	5	999	25.5	2	1	1	1.0577
550	7.1142	5	5	0	13.25	2	-1	1	1.0812
551	7.1142	5	5	90	25.5	2	-1	1	0.89305
552	7.1142	5	5	0	25.5	2	1	1	0.95181
553	7.1142	5	5	999	19.375	1	-1	1	0.98718
554	7.1142	5	5	999	7.125	1	1	1	1.0224
555	7.1142	5	5	999	7.125	2	-1	0	1.5516
556	7.1142	5	5	999	13.25	1	1	1	1.046
557	7.1142	5	5	999	1	2	-1	0	1.3435
558	7.1142	5	5	0	25.5	1	1	1	0.94008
559	7.1142	5	5	0	1	1	-1	0	0.91654
560	7.1142	5	5	90	1	1	1	1	1.5376
561	7.1142	5	5	90	13.25	1	1	1	1.1636
562	7.1142	5	5	0	1	2	1	0	2.0407
563	7.1142	5	5	999	19.375	2	1	1	0.9518
564	7.1142	5	5	90	1	1	-1	0	1.4392
565	7.1142	5	5	90	19.375	2	1	1	1.0111
566	7.1142	5	5	90	7.125	1	1	1	0.92829
567	7.1142	5	5	90	19.375	2	-1	0	1.6489
568	7.1142	5	5	90	25.5	1	1	1	0.9165
569	7.1142	5	5	0	1	2	1	1	1.0224
570	7.1142	5	5	999	13.25	1	-1	1	0.90482
571	7.1142	5	5	0	7.125	1	1	1	0.95186
572	7.1142	5	5	0	7.125	1	1	1	1.1871
573	7.1142	5	5	0	7.125	1	1	1	0.9636
574	7.1142	5	5	90	13.25	2	1	1	1.2812
575	7.1142	5	5	999	7.125	2	-1	0	1.1283
576	7.1142	5	5	90	25.5	1	1	1	0.92873
577	7.1142	5	5	90	7.125	1	-1	1	0.9519
578	7.1142	5	5	999	25.5	1	-1	1	0.92838
579	7.1142	5	5	0	1	1	1	0	2.9867
580	7.1142	5	5	90	13.25	1	1	0	1.2929
581	7.1142	5	5	999	13.25	1	-1	1	0.89309
582	7.1142	5	5	0	25.5	1	1	1	0.86953
583	7.1142	5	5	0	19.375	1	-1	1	0.92836
584	7.1142	5	5	999	13.25	1	1	1	0.89309
585	7.1142	5	5	90	25.5	2	-1	1	0.96359
586	7.1142	5	5	90	1	1	-1	1	1.2572
587	7.1142	5	5	999	7.125	2	1	0	1.9934
588	7.1142	5	5	999	13.25	1	1	1	1.0342
589	7.1142	5	5	999	7.125	2	-1	0	1.6771
590	7.1142	5	5	90	7.125	1	-1	1	0.97538
591	7.1142	5	5	0	1	1	-1	0	2.2757
592	7.1142	5	5	90	19.375	2	-1	1	0.98707
593	7.1142	5	5	999	13.25	2	-1	1	0.9871
594	7.1142	5	5	999	25.5	1	-1	1	0.91649
595	7.1142	5	5	90	19.375	2	1	1	1.1871
596	7.1142	5	5	90	1	1	1	0	1.1052
597	7.1142	5	5	90	7.125	1	-1	1	0.99935
598	7.1142	5	5	0	1	2	1	0	0.97533
599	7.1142	5	5	0	7.125	2	1	1	1.1636
600	7.1142	5	5	90	25.5	2	1	1	1.0106
