# Supplementary material for: Temporal Integration of Motion Streaks in Migraine
Source: Vision (Basel). 2018 Jul 13;2(3):27. doi: 10.3390/vision2030027 (PMC6836222; doi:10.3390/vision2030027)
Supplement: Supplementary file 1 [file vision-02-00027-s001.zip › supplementary information/resultsmark2/resultsObs5/allResponsesObs5.txt]

1	7.1142	5	5	90	7.125	2	1	0	3.8125
2	7.1142	5	5	0	7.125	2	-1	1	4.1123
3	7.1142	5	5	999	19.375	2	-1	1	4.5369
4	7.1142	5	5	999	1	2	-1	0	1.322
5	7.1142	5	5	0	13.25	2	-1	0	6.0286
6	7.1142	5	5	0	7.125	1	-1	0	2.6984
7	7.1142	5	5	90	1	1	1	1	2.1899
8	7.1142	5	5	90	1	1	1	0	1.794
9	7.1142	5	5	90	19.375	1	1	1	1.4308
10	7.1142	5	5	90	7.125	2	1	0	1.7921
11	7.1142	5	5	999	7.125	1	-1	1	1.6736
12	7.1142	5	5	999	25.5	1	-1	1	1.9804
13	7.1142	5	5	0	19.375	2	-1	0	4.5804
14	7.1142	5	5	999	1	1	1	0	2.0103
15	7.1142	5	5	999	25.5	2	-1	1	2.8522
16	7.1142	5	5	0	1	2	1	0	2.7344
17	7.1142	5	5	90	25.5	1	1	1	1.4062
18	7.1142	5	5	999	13.25	1	1	1	1.3318
19	7.1142	5	5	0	19.375	2	-1	0	4.039
20	7.1142	5	5	0	7.125	2	-1	1	3.5968
21	7.1142	5	5	90	7.125	1	1	0	2.8862
22	7.1142	5	5	90	19.375	1	1	1	1.3048
23	7.1142	5	5	0	25.5	2	-1	1	1.1871
24	7.1142	5	5	0	13.25	1	1	0	3.1395
25	7.1142	5	5	90	19.375	1	-1	1	1.2223
26	7.1142	5	5	90	19.375	1	1	1	1.0813
27	7.1142	5	5	0	25.5	1	1	1	1.2107
28	7.1142	5	5	999	13.25	2	-1	1	1.1989
29	7.1142	5	5	0	1	2	-1	0	3.4525
30	7.1142	5	5	90	1	2	-1	0	3.3226
31	7.1142	5	5	0	7.125	2	-1	0	1.8661
32	7.1142	5	5	0	7.125	1	-1	0	2.1405
33	7.1142	5	5	90	25.5	1	1	1	1.1988
34	7.1142	5	5	0	1	1	1	0	2.8042
35	7.1142	5	5	0	19.375	2	-1	0	3.4011
36	7.1142	5	5	90	1	1	1	0	2.354
37	7.1142	5	5	999	7.125	1	-1	0	3.3188
38	7.1142	5	5	90	7.125	2	-1	0	1.8538
39	7.1142	5	5	90	13.25	2	-1	1	2.9155
40	7.1142	5	5	0	13.25	1	-1	1	2.4547
41	7.1142	5	5	999	7.125	1	1	0	4.4421
42	7.1142	5	5	90	7.125	1	-1	0	3.8798
43	7.1142	5	5	0	1	1	-1	0	2.1948
44	7.1142	5	5	90	1	2	1	0	1.4316
45	7.1142	5	5	999	7.125	1	-1	1	1.6739
46	7.1142	5	5	0	19.375	1	1	1	1.816
47	7.1142	5	5	999	19.375	1	-1	1	1.594
48	7.1142	5	5	0	1	1	-1	0	2.2905
49	7.1142	5	5	90	13.25	2	1	1	3.6813
50	7.1142	5	5	0	7.125	1	-1	0	2.4201
51	7.1142	5	5	0	13.25	1	-1	1	2.8335
52	7.1142	5	5	0	19.375	2	1	0	1.967
53	7.1142	5	5	90	19.375	1	-1	0	2.9191
54	7.1142	5	5	90	13.25	1	-1	0	2.6704
55	7.1142	5	5	999	7.125	2	-1	1	3.4494
56	7.1142	5	5	999	19.375	2	-1	1	1.8484
57	7.1142	5	5	0	13.25	2	1	1	2.3342
58	7.1142	5	5	90	19.375	2	-1	0	1.8379
59	7.1142	5	5	90	25.5	1	1	1	1.3472
60	7.1142	5	5	999	7.125	2	1	0	2.1117
61	7.1142	5	5	999	25.5	2	1	1	2.0996
62	7.1142	5	5	90	1	2	-1	0	4.0386
63	7.1142	5	5	90	19.375	2	1	0	2.296
64	7.1142	5	5	0	7.125	2	-1	0	3.5386
65	7.1142	5	5	999	1	1	1	0	3.179
66	7.1142	5	5	90	7.125	2	-1	0	2.72
67	7.1142	5	5	999	25.5	1	1	1	1.2577
68	7.1142	5	5	999	25.5	1	1	1	1.0463
69	7.1142	5	5	0	7.125	1	1	1	1.1283
70	7.1142	5	5	999	25.5	2	-1	1	1.3929
71	7.1142	5	5	0	1	2	-1	0	2.5337
72	7.1142	5	5	999	25.5	2	1	1	2.1579
73	7.1142	5	5	999	7.125	2	1	1	2.9434
74	7.1142	5	5	90	7.125	1	-1	1	1.3752
75	7.1142	5	5	0	13.25	2	-1	1	1.3047
76	7.1142	5	5	90	13.25	2	-1	0	1.8033
77	7.1142	5	5	90	25.5	2	-1	1	1.2459
78	7.1142	5	5	0	7.125	1	-1	0	1.8406
79	7.1142	5	5	0	7.125	2	1	1	2.17
80	7.1142	5	5	0	19.375	1	-1	1	2.326
81	7.1142	5	5	90	1	2	1	0	3.4777
82	7.1142	5	5	999	13.25	1	-1	1	1.6852
83	7.1142	5	5	999	13.25	1	-1	1	1.1753
84	7.1142	5	5	999	13.25	1	1	1	1.3287
85	7.1142	5	5	0	25.5	2	1	1	3.0385
86	7.1142	5	5	0	7.125	1	-1	0	1.6242
87	7.1142	5	5	0	1	2	-1	0	1.9009
88	7.1142	5	5	0	19.375	1	-1	1	1.1518
89	7.1142	5	5	90	7.125	1	1	1	1.1992
90	7.1142	5	5	90	13.25	2	-1	0	3.4322
91	7.1142	5	5	999	1	2	-1	0	1.1871
92	7.1142	5	5	999	13.25	1	-1	1	1.1287
93	7.1142	5	5	0	1	1	-1	0	1.9947
94	7.1142	5	5	0	7.125	2	-1	0	2.3026
95	7.1142	5	5	90	19.375	2	1	0	1.6455
96	7.1142	5	5	90	25.5	2	-1	1	1.1518
97	7.1142	5	5	999	7.125	1	1	1	1.1636
98	7.1142	5	5	0	1	1	-1	0	0.99925
99	7.1142	5	5	0	1	1	-1	0	1.1519
100	7.1142	5	5	90	1	2	-1	0	1.8833
101	7.1142	5	5	999	25.5	2	1	1	1.767
102	7.1142	5	5	999	19.375	2	-1	1	1.8477
103	7.1142	5	5	90	19.375	1	-1	1	1.1518
104	7.1142	5	5	90	19.375	2	-1	0	1.8405
105	7.1142	5	5	0	7.125	2	1	1	1.6939
106	7.1142	5	5	999	1	1	1	0	2.3296
107	7.1142	5	5	90	13.25	1	1	1	1.1401
108	7.1142	5	5	90	19.375	2	1	0	1.9005
109	7.1142	5	5	90	25.5	1	1	1	0.96363
110	7.1142	5	5	999	13.25	1	1	1	0.95191
111	7.1142	5	5	0	25.5	1	-1	1	1.2459
112	7.1142	5	5	0	7.125	1	-1	0	1.1988
113	7.1142	5	5	999	25.5	1	1	1	1.0225
114	7.1142	5	5	999	7.125	2	-1	0	1.7998
115	7.1142	5	5	999	1	1	-1	1	1.9454
116	7.1142	5	5	999	13.25	1	1	1	1.0577
117	7.1142	5	5	999	19.375	2	1	1	1.7848
118	7.1142	5	5	0	13.25	1	-1	1	1.2812
119	7.1142	5	5	0	25.5	1	1	1	1.1635
120	7.1142	5	5	0	13.25	1	-1	0	1.7232
121	7.1142	5	5	90	25.5	2	1	0	1.6103
122	7.1142	5	5	90	19.375	1	1	1	0.98756
123	7.1142	5	5	0	13.25	1	-1	0	1.3551
124	7.1142	5	5	999	7.125	2	-1	0	1.6444
125	7.1142	5	5	0	13.25	2	1	1	1.3165
126	7.1142	5	5	90	19.375	1	-1	1	1.2577
127	7.1142	5	5	999	19.375	2	1	1	1.3913
128	7.1142	5	5	0	1	1	-1	0	1.804
129	7.1142	5	5	0	25.5	1	1	1	1.0577
130	7.1142	5	5	90	1	2	1	1	1.3504
131	7.1142	5	5	0	7.125	1	-1	1	1.0342
132	7.1142	5	5	90	13.25	2	-1	1	1.1518
133	7.1142	5	5	999	7.125	2	1	1	1.5125
134	7.1142	5	5	0	1	2	1	0	2.2273
135	7.1142	5	5	0	25.5	1	-1	1	1.0695
136	7.1142	5	5	999	25.5	2	-1	1	1.046
137	7.1142	5	5	999	25.5	1	1	1	1.0694
138	7.1142	5	5	999	19.375	1	-1	1	1.1519
139	7.1142	5	5	999	7.125	1	-1	1	1.0812
140	7.1142	5	5	999	19.375	1	1	1	0.92826
141	7.1142	5	5	0	19.375	2	1	1	1.4926
142	7.1142	5	5	999	19.375	2	-1	1	1.1405
143	7.1142	5	5	90	19.375	2	-1	0	2.012
144	7.1142	5	5	90	19.375	2	1	1	1.4606
145	7.1142	5	5	999	19.375	1	-1	1	1.0342
146	7.1142	5	5	90	7.125	1	1	1	1.2106
147	7.1142	5	5	90	25.5	2	-1	1	0.94043
148	7.1142	5	5	0	7.125	1	1	0	1.0459
149	7.1142	5	5	90	13.25	2	1	0	1.1635
150	7.1142	5	5	0	19.375	2	1	1	2.3025
151	7.1142	5	5	0	25.5	2	-1	1	1.1283
152	7.1142	5	5	999	1	1	1	0	1.841
153	7.1142	5	5	0	7.125	2	1	1	2.3267
154	7.1142	5	5	90	1	2	-1	0	1.6385
155	7.1142	5	5	90	25.5	1	-1	1	1.046
156	7.1142	5	5	999	1	2	1	0	1.9546
157	7.1142	5	5	90	13.25	1	1	0	4.6624
158	7.1142	5	5	999	1	2	-1	1	1.9784
159	7.1142	5	5	90	13.25	1	1	1	1.0459
160	7.1142	5	5	0	25.5	1	1	1	1.4762
161	7.1142	5	5	0	19.375	1	-1	1	1.7064
162	7.1142	5	5	0	1	1	1	0	1.4176
163	7.1142	5	5	999	1	1	-1	0	1.4198
164	7.1142	5	5	999	13.25	1	1	1	1.0228
165	7.1142	5	5	999	19.375	2	-1	1	1.0577
166	7.1142	5	5	0	13.25	2	-1	1	1.0812
167	7.1142	5	5	0	19.375	2	1	1	1.4388
168	7.1142	5	5	90	25.5	1	-1	1	1.0577
169	7.1142	5	5	0	25.5	2	-1	1	0.99885
170	7.1142	5	5	0	19.375	1	-1	1	1.2107
171	7.1142	5	5	0	25.5	2	1	1	1.3283
172	7.1142	5	5	90	1	1	1	1	1.4982
173	7.1142	5	5	90	19.375	1	1	1	1.0106
174	7.1142	5	5	999	7.125	2	1	0	1.7947
175	7.1142	5	5	90	13.25	2	1	0	1.8192
176	7.1142	5	5	999	25.5	1	-1	1	1.0341
177	7.1142	5	5	999	13.25	2	-1	1	1.3839
178	7.1142	5	5	0	19.375	1	1	1	1.2812
179	7.1142	5	5	999	25.5	1	-1	1	0.95183
180	7.1142	5	5	90	13.25	2	1	1	1.4392
181	7.1142	5	5	90	7.125	2	-1	1	1.3243
182	7.1142	5	5	90	25.5	2	-1	1	1.0459
183	7.1142	5	5	0	19.375	2	-1	1	1.0224
184	7.1142	5	5	0	19.375	1	1	1	1.1401
185	7.1142	5	5	0	25.5	1	1	1	1.0458
186	7.1142	5	5	999	25.5	1	1	1	1.1048
187	7.1142	5	5	999	7.125	2	1	1	1.9317
188	7.1142	5	5	90	13.25	1	1	1	1.0812
189	7.1142	5	5	90	25.5	1	-1	1	0.9636
190	7.1142	5	5	0	13.25	1	1	1	1.0812
191	7.1142	5	5	999	1	1	1	1	1.5237
192	7.1142	5	5	999	19.375	1	-1	1	0.99889
193	7.1142	5	5	90	19.375	2	-1	0	1.6759
194	7.1142	5	5	999	1	2	1	1	2.4393
195	7.1142	5	5	0	7.125	1	-1	0	0.95184
196	7.1142	5	5	90	1	1	1	0	1.6723
197	7.1142	5	5	999	19.375	1	1	1	1.0577
198	7.1142	5	5	999	25.5	2	-1	1	1.0459
199	7.1142	5	5	90	25.5	2	-1	1	2.1761
200	7.1142	5	5	90	25.5	2	1	0	1.9923
201	7.1142	5	5	90	25.5	1	1	1	1.0459
202	7.1142	5	5	0	13.25	1	-1	1	1.3047
203	7.1142	5	5	90	7.125	2	1	0	1.1049
204	7.1142	5	5	999	7.125	1	-1	1	1.046
205	7.1142	5	5	0	13.25	1	1	1	1.1283
206	7.1142	5	5	999	25.5	2	1	1	1.3755
207	7.1142	5	5	0	19.375	2	-1	0	1.5595
208	7.1142	5	5	0	25.5	2	1	1	1.415
209	7.1142	5	5	999	19.375	1	-1	1	1.0934
210	7.1142	5	5	90	19.375	2	1	1	1.3287
211	7.1142	5	5	90	13.25	2	1	0	1.5678
212	7.1142	5	5	0	25.5	2	-1	0	1.9629
213	7.1142	5	5	999	7.125	1	1	1	1.5525
214	7.1142	5	5	90	25.5	2	1	0	2.1322
215	7.1142	5	5	999	19.375	1	1	1	1.1989
216	7.1142	5	5	0	1	1	-1	1	1.4936
217	7.1142	5	5	90	7.125	1	-1	1	1.1165
218	7.1142	5	5	0	7.125	1	1	0	1.3283
219	7.1142	5	5	90	19.375	1	1	1	0.94005
220	7.1142	5	5	90	1	2	-1	0	2.1621
221	7.1142	5	5	0	1	1	1	0	1.6503
222	7.1142	5	5	90	7.125	2	1	0	1.0813
223	7.1142	5	5	999	7.125	2	-1	1	1.6677
224	7.1142	5	5	999	13.25	2	1	1	1.1047
225	7.1142	5	5	999	1	1	1	0	1.5109
226	7.1142	5	5	999	7.125	1	1	1	1.0933
227	7.1142	5	5	999	1	1	1	0	0.90482
228	7.1142	5	5	0	13.25	2	-1	1	1.8566
229	7.1142	5	5	999	7.125	2	1	1	2.1517
230	7.1142	5	5	0	13.25	2	-1	0	1.5273
231	7.1142	5	5	90	7.125	1	-1	0	0.97535
232	7.1142	5	5	90	1	1	1	0	1.7146
233	7.1142	5	5	90	25.5	2	1	1	1.3169
234	7.1142	5	5	999	1	1	-1	0	1.5413
235	7.1142	5	5	90	1	2	1	0	2.0492
236	7.1142	5	5	999	7.125	1	-1	0	1.564
237	7.1142	5	5	90	25.5	1	1	1	1.0577
238	7.1142	5	5	90	1	2	-1	1	1.4581
239	7.1142	5	5	999	1	2	1	0	1.7888
240	7.1142	5	5	0	13.25	2	-1	0	1.3895
241	7.1142	5	5	0	7.125	2	1	0	1.8694
242	7.1142	5	5	999	13.25	1	-1	1	1.1989
243	7.1142	5	5	0	7.125	1	-1	0	1.1757
244	7.1142	5	5	999	19.375	1	-1	1	0.95186
245	7.1142	5	5	90	13.25	2	1	0	1.6231
246	7.1142	5	5	90	13.25	2	-1	0	4.0645
247	7.1142	5	5	999	1	2	1	0	1.6641
248	7.1142	5	5	0	7.125	1	1	1	11.614
249	7.1142	5	5	999	25.5	2	-1	0	1.3947
250	7.1142	5	5	0	7.125	2	1	0	0.77538
251	7.1142	5	5	90	1	1	-1	0	0.94009
252	7.1142	5	5	999	25.5	1	-1	1	1.093
253	7.1142	5	5	0	1	2	1	0	0.99889
254	7.1142	5	5	0	25.5	2	1	1	1.5665
255	7.1142	5	5	90	25.5	2	1	1	1.5547
256	7.1142	5	5	999	13.25	2	1	1	0.98678
257	7.1142	5	5	0	25.5	2	-1	0	1.2577
258	7.1142	5	5	0	25.5	1	1	1	1.1875
259	7.1142	5	5	90	7.125	2	1	0	1.5988
260	7.1142	5	5	999	25.5	1	1	1	1.0107
261	7.1142	5	5	0	1	2	1	0	1.0695
262	7.1142	5	5	90	25.5	1	1	1	1.1283
263	7.1142	5	5	0	1	1	-1	0	0.99885
264	7.1142	5	5	90	19.375	1	-1	1	1.3392
265	7.1142	5	5	0	19.375	2	1	1	1.5587
266	7.1142	5	5	999	25.5	1	-1	1	1.1758
267	7.1142	5	5	90	7.125	1	-1	0	1.1871
268	7.1142	5	5	90	25.5	1	-1	1	1.2224
269	7.1142	5	5	0	19.375	1	-1	1	1.5723
270	7.1142	5	5	0	19.375	2	1	1	1.7526
271	7.1142	5	5	0	13.25	1	1	1	1.8604
272	7.1142	5	5	90	25.5	2	1	0	1.7946
273	7.1142	5	5	90	13.25	2	1	1	3.0592
274	7.1142	5	5	999	7.125	1	-1	0	1.3462
275	7.1142	5	5	999	25.5	2	1	1	1.687
276	7.1142	5	5	90	1	2	1	0	1.7169
277	7.1142	5	5	90	1	1	1	0	1.9798
278	7.1142	5	5	90	19.375	2	1	1	1.1519
279	7.1142	5	5	0	1	1	1	0	1.2463
280	7.1142	5	5	90	13.25	2	-1	1	2.1347
281	7.1142	5	5	999	19.375	2	1	1	1.7391
282	7.1142	5	5	0	1	1	-1	0	1.0461
283	7.1142	5	5	0	19.375	1	-1	1	1.8841
284	7.1142	5	5	90	13.25	1	-1	1	1.0342
285	7.1142	5	5	999	25.5	1	1	1	1.1518
286	7.1142	5	5	90	25.5	2	-1	1	1.7489
287	7.1142	5	5	90	19.375	1	-1	1	0.94011
288	7.1142	5	5	90	7.125	1	-1	0	1.729
289	7.1142	5	5	0	1	2	-1	1	1.2929
290	7.1142	5	5	999	1	2	1	0	1.4477
291	7.1142	5	5	90	25.5	2	-1	1	1.0342
292	7.1142	5	5	90	13.25	1	-1	1	1.0813
293	7.1142	5	5	90	1	2	1	1	0.79888
294	7.1142	5	5	999	7.125	2	1	0	1.0342
295	7.1142	5	5	0	25.5	1	1	1	0.65782
296	7.1142	5	5	999	25.5	2	1	1	1.5829
297	7.1142	5	5	90	25.5	2	-1	0	1.1753
298	7.1142	5	5	90	13.25	1	-1	1	1.3165
299	7.1142	5	5	0	7.125	2	1	0	1.0224
300	7.1142	5	5	999	1	1	-1	0	1.6445
301	7.1142	5	5	0	25.5	2	1	1	1.446
302	7.1142	5	5	0	25.5	1	1	1	1.1757
303	7.1142	5	5	999	19.375	1	-1	1	1.1753
304	7.1142	5	5	90	7.125	2	-1	0	1.2816
305	7.1142	5	5	999	25.5	1	1	1	0.97578
306	7.1142	5	5	999	1	1	-1	1	1.3047
307	7.1142	5	5	90	1	1	1	0	1.1636
308	7.1142	5	5	999	1	2	1	0	1.5612
309	7.1142	5	5	90	19.375	2	-1	1	1.0576
310	7.1142	5	5	999	7.125	1	-1	1	1.1635
311	7.1142	5	5	999	19.375	2	-1	1	1.0694
312	7.1142	5	5	999	7.125	1	1	1	0.98716
313	7.1142	5	5	999	13.25	1	-1	0	0.89292
314	7.1142	5	5	0	25.5	1	-1	1	1.1753
315	7.1142	5	5	90	25.5	2	1	0	2.3038
316	7.1142	5	5	90	19.375	2	-1	0	1.8992
317	7.1142	5	5	0	7.125	2	1	1	1.0106
318	7.1142	5	5	999	19.375	1	1	1	0.94004
319	7.1142	5	5	0	25.5	2	-1	1	0.90482
320	7.1142	5	5	0	19.375	1	-1	1	0.77537
321	7.1142	5	5	999	19.375	2	-1	1	1.0227
322	7.1142	5	5	0	7.125	1	1	1	1.0812
323	7.1142	5	5	999	19.375	2	-1	1	1.0695
324	7.1142	5	5	90	19.375	2	1	1	1.4636
325	7.1142	5	5	0	25.5	1	1	1	1.2693
326	7.1142	5	5	90	13.25	2	-1	0	1.2459
327	7.1142	5	5	0	1	2	1	0	1.4489
328	7.1142	5	5	90	25.5	1	-1	1	1.1048
329	7.1142	5	5	90	13.25	1	-1	1	0.99877
330	7.1142	5	5	999	1	2	1	0	1.9748
331	7.1142	5	5	90	7.125	2	-1	1	1.1871
332	7.1142	5	5	999	25.5	2	-1	1	1.0342
333	7.1142	5	5	90	7.125	1	1	0	1.0459
334	7.1142	5	5	999	1	2	1	1	2.3925
335	7.1142	5	5	90	25.5	2	-1	1	0.97536
336	7.1142	5	5	0	13.25	2	1	0	0.99893
337	7.1142	5	5	0	7.125	1	-1	0	1.6094
338	7.1142	5	5	90	13.25	2	-1	0	1.9667
339	7.1142	5	5	90	7.125	1	1	1	1.5145
340	7.1142	5	5	90	13.25	1	1	1	1.0107
341	7.1142	5	5	999	19.375	2	1	1	1.4918
342	7.1142	5	5	999	13.25	1	-1	1	1.0694
343	7.1142	5	5	999	19.375	2	1	1	1.4268
344	7.1142	5	5	999	1	1	-1	0	1.7129
345	7.1142	5	5	90	13.25	1	1	1	1.046
346	7.1142	5	5	90	13.25	1	-1	1	1.1754
347	7.1142	5	5	0	7.125	2	-1	1	1.4224
348	7.1142	5	5	90	19.375	2	-1	0	1.627
349	7.1142	5	5	90	1	2	-1	0	1.3047
350	7.1142	5	5	999	7.125	1	1	1	1.1989
351	7.1142	5	5	999	13.25	1	-1	1	1.0929
352	7.1142	5	5	90	13.25	1	1	1	1.1282
353	7.1142	5	5	999	19.375	1	1	1	0.97539
354	7.1142	5	5	0	13.25	1	-1	1	1.2694
355	7.1142	5	5	999	25.5	1	-1	1	1.046
356	7.1142	5	5	999	1	2	-1	0	1.9467
357	7.1142	5	5	0	25.5	1	-1	1	1.1165
358	7.1142	5	5	999	7.125	1	-1	1	1.1283
359	7.1142	5	5	90	25.5	1	-1	1	1.0228
360	7.1142	5	5	90	25.5	2	-1	1	1.2576
361	7.1142	5	5	90	7.125	2	-1	1	1.1287
362	7.1142	5	5	0	13.25	2	1	1	1.3277
363	7.1142	5	5	999	13.25	1	-1	1	1.1518
364	7.1142	5	5	90	19.375	1	-1	1	1.0111
365	7.1142	5	5	0	19.375	1	1	1	0.98713
366	7.1142	5	5	90	19.375	1	1	1	1.0106
367	7.1142	5	5	999	13.25	2	1	1	1.3283
368	7.1142	5	5	999	19.375	1	-1	1	0.95194
369	7.1142	5	5	90	1	2	1	0	1.2812
370	7.1142	5	5	999	19.375	2	-1	1	1.0934
371	7.1142	5	5	90	1	1	1	0	1.6126
372	7.1142	5	5	90	25.5	1	1	1	0.91704
373	7.1142	5	5	0	19.375	1	1	1	0.99892
374	7.1142	5	5	999	1	1	-1	1	1.4695
375	7.1142	5	5	999	1	2	-1	0	1.3204
376	7.1142	5	5	999	1	1	1	0	0.91661
377	7.1142	5	5	90	7.125	2	1	0	1.6278
378	7.1142	5	5	90	1	1	1	0	1.0931
379	7.1142	5	5	0	19.375	1	1	1	0.97541
380	7.1142	5	5	0	13.25	1	-1	1	1.0459
381	7.1142	5	5	999	25.5	2	-1	1	0.90481
382	7.1142	5	5	0	13.25	2	-1	0	0.88125
383	7.1142	5	5	0	19.375	1	1	1	0.97543
384	7.1142	5	5	999	13.25	2	-1	1	1.3165
385	7.1142	5	5	999	1	1	1	0	1.8286
386	7.1142	5	5	0	13.25	1	1	1	1.1283
387	7.1142	5	5	999	13.25	2	1	1	1.2229
388	7.1142	5	5	0	25.5	2	-1	1	0.92868
389	7.1142	5	5	0	13.25	1	1	1	1.2578
390	7.1142	5	5	90	13.25	1	1	0	0.76372
391	7.1142	5	5	999	19.375	2	-1	1	1.3257
392	7.1142	5	5	999	7.125	1	1	1	0.97578
393	7.1142	5	5	90	13.25	1	-1	1	1.0694
394	7.1142	5	5	999	13.25	2	-1	1	0.91661
395	7.1142	5	5	90	1	1	1	0	1.5239
396	7.1142	5	5	90	7.125	2	1	0	1.1165
397	7.1142	5	5	90	19.375	2	1	0	1.0931
398	7.1142	5	5	0	13.25	1	1	0	1.3047
399	7.1142	5	5	0	13.25	2	-1	0	1.0694
400	7.1142	5	5	0	13.25	1	-1	1	1.1871
401	7.1142	5	5	999	19.375	2	1	1	1.4506
402	7.1142	5	5	999	1	2	1	1	1.4933
403	7.1142	5	5	90	1	2	-1	0	1.7197
404	7.1142	5	5	0	19.375	2	-1	1	1.4308
405	7.1142	5	5	0	19.375	2	1	1	1.7283
406	7.1142	5	5	0	25.5	1	1	1	1.3315
407	7.1142	5	5	90	7.125	1	1	0	1.0816
408	7.1142	5	5	999	7.125	2	-1	0	0.97541
409	7.1142	5	5	0	7.125	2	1	1	0.97527
410	7.1142	5	5	999	25.5	2	1	1	1.4108
411	7.1142	5	5	999	1	2	-1	0	1.5607
412	7.1142	5	5	999	19.375	1	-1	1	1.1753
413	7.1142	5	5	0	25.5	2	1	1	1.5339
414	7.1142	5	5	999	7.125	2	-1	0	1.4666
415	7.1142	5	5	999	13.25	1	1	1	1.3973
416	7.1142	5	5	999	25.5	1	1	1	0.9636
417	7.1142	5	5	0	7.125	1	1	0	0.82245
418	7.1142	5	5	90	7.125	1	-1	1	1.1753
419	7.1142	5	5	0	7.125	2	1	0	1.2224
420	7.1142	5	5	90	19.375	2	1	1	1.1164
421	7.1142	5	5	90	13.25	1	-1	1	1.1988
422	7.1142	5	5	90	7.125	1	-1	1	1.3371
423	7.1142	5	5	0	19.375	2	1	1	1.3362
424	7.1142	5	5	999	19.375	2	-1	1	1.9248
425	7.1142	5	5	0	25.5	1	1	1	0.98717
426	7.1142	5	5	90	1	1	1	0	1.0577
427	7.1142	5	5	0	1	2	1	0	1.046
428	7.1142	5	5	0	19.375	1	-1	1	1.2342
429	7.1142	5	5	999	7.125	2	1	1	1.3349
430	7.1142	5	5	90	1	1	-1	1	1.293
431	7.1142	5	5	90	25.5	1	1	1	1.1169
432	7.1142	5	5	90	1	2	-1	0	1.5709
433	7.1142	5	5	999	19.375	2	1	1	1.5685
434	7.1142	5	5	999	7.125	1	1	1	1.1401
435	7.1142	5	5	90	19.375	2	1	0	1.0931
436	7.1142	5	5	999	25.5	1	-1	1	1.0812
437	7.1142	5	5	999	19.375	1	1	1	1.0107
438	7.1142	5	5	999	25.5	2	1	1	0.91649
439	7.1142	5	5	0	13.25	2	-1	0	1.0107
440	7.1142	5	5	999	1	1	-1	0	1.0341
441	7.1142	5	5	0	1	2	1	0	1.1635
442	7.1142	5	5	0	13.25	2	1	1	1.3877
443	7.1142	5	5	999	19.375	2	-1	1	1.0695
444	7.1142	5	5	0	1	2	-1	0	1.5794
445	7.1142	5	5	90	19.375	2	-1	0	1.4798
446	7.1142	5	5	999	13.25	2	-1	1	1.387
447	7.1142	5	5	999	13.25	2	1	1	1.4203
448	7.1142	5	5	90	1	1	-1	0	1.1401
449	7.1142	5	5	999	13.25	2	1	1	1.6543
450	7.1142	5	5	999	1	2	-1	0	1.3332
451	7.1142	5	5	0	13.25	2	1	1	1.3283
452	7.1142	5	5	90	25.5	1	-1	1	1.1875
453	7.1142	5	5	0	7.125	2	-1	0	1.0582
454	7.1142	5	5	90	13.25	2	-1	0	1.2812
455	7.1142	5	5	0	1	1	1	0	0.96342
456	7.1142	5	5	0	1	2	-1	1	1.4316
457	7.1142	5	5	90	13.25	1	-1	1	1.1871
458	7.1142	5	5	90	25.5	2	1	1	1.3501
459	7.1142	5	5	90	7.125	2	-1	1	1.0693
460	7.1142	5	5	90	1	1	1	1	1.7281
461	7.1142	5	5	0	25.5	2	-1	1	1.1283
462	7.1142	5	5	90	1	2	1	1	1.2577
463	7.1142	5	5	0	19.375	2	1	1	1.3515
464	7.1142	5	5	0	13.25	1	-1	1	1.0107
465	7.1142	5	5	999	13.25	2	1	1	1.3047
466	7.1142	5	5	0	1	1	-1	0	0.72836
467	7.1142	5	5	0	13.25	1	1	1	1.0224
468	7.1142	5	5	999	7.125	2	1	0	1.1283
469	7.1142	5	5	0	1	2	-1	1	1.1401
470	7.1142	5	5	0	7.125	1	1	1	1.0342
471	7.1142	5	5	0	1	2	-1	0	1.4086
472	7.1142	5	5	999	25.5	1	1	1	1.0342
473	7.1142	5	5	90	19.375	1	-1	1	1.0459
474	7.1142	5	5	0	1	2	-1	0	1.2224
475	7.1142	5	5	999	13.25	1	1	1	1.0577
476	7.1142	5	5	999	1	2	1	0	1.4425
477	7.1142	5	5	999	1	1	1	0	3.4491
478	7.1142	5	5	90	7.125	2	-1	0	4.6547
479	7.1142	5	5	999	13.25	1	-1	0	1.7584
480	7.1142	5	5	999	13.25	1	-1	1	1.1518
481	7.1142	5	5	90	13.25	1	-1	1	1.0817
482	7.1142	5	5	0	25.5	1	-1	0	0.98714
483	7.1142	5	5	0	25.5	2	-1	1	0.95186
484	7.1142	5	5	90	1	1	1	0	1.1989
485	7.1142	5	5	0	19.375	2	1	1	1.0695
486	7.1142	5	5	999	7.125	1	1	1	1.0578
487	7.1142	5	5	0	25.5	2	1	1	0.85772
488	7.1142	5	5	999	13.25	2	-1	1	1.2341
489	7.1142	5	5	0	13.25	2	1	0	1.0695
490	7.1142	5	5	999	13.25	2	-1	0	1.472
491	7.1142	5	5	0	1	1	-1	0	1.2341
492	7.1142	5	5	90	7.125	1	-1	0	0.70482
493	7.1142	5	5	999	13.25	1	1	1	0.89307
494	7.1142	5	5	90	1	2	-1	1	0.82249
495	7.1142	5	5	999	19.375	1	-1	1	0.8931
496	7.1142	5	5	0	1	2	1	1	0.94008
497	7.1142	5	5	999	13.25	1	-1	1	1.0577
498	7.1142	5	5	0	19.375	1	1	1	0.94003
499	7.1142	5	5	90	7.125	2	-1	1	0.96361
500	7.1142	5	5	90	19.375	1	-1	0	0.91656
501	7.1142	5	5	0	25.5	2	1	1	1.4312
502	7.1142	5	5	90	13.25	2	1	0	2.1888
503	7.1142	5	5	999	13.25	2	1	1	1.3283
504	7.1142	5	5	90	19.375	2	1	1	0.85776
505	7.1142	5	5	90	13.25	1	1	1	1.1049
506	7.1142	5	5	999	7.125	2	-1	1	1.1517
507	7.1142	5	5	0	25.5	1	1	1	1.0224
508	7.1142	5	5	90	7.125	2	-1	1	1.0106
509	7.1142	5	5	90	1	2	1	0	1.9522
510	7.1142	5	5	90	13.25	2	-1	0	1.444
511	7.1142	5	5	0	1	1	1	0	1.1401
512	7.1142	5	5	90	25.5	1	-1	1	1.0581
513	7.1142	5	5	90	19.375	2	-1	0	1.4905
514	7.1142	5	5	0	1	1	-1	0	1.6011
515	7.1142	5	5	0	1	1	1	0	1.4896
516	7.1142	5	5	999	13.25	2	1	1	1.4096
517	7.1142	5	5	0	7.125	2	-1	1	1.4783
518	7.1142	5	5	90	25.5	2	1	1	1.4645
519	7.1142	5	5	0	25.5	1	-1	0	1.3461
520	7.1142	5	5	999	7.125	2	-1	0	1.0812
521	7.1142	5	5	0	1	2	1	0	0.96361
522	7.1142	5	5	999	1	2	-1	0	0.81067
523	7.1142	5	5	90	13.25	2	1	1	1.2107
524	7.1142	5	5	0	19.375	2	1	0	1.0459
525	7.1142	5	5	90	25.5	2	-1	0	1.1519
526	7.1142	5	5	999	7.125	2	-1	0	1.4622
527	7.1142	5	5	0	25.5	2	1	1	1.1754
528	7.1142	5	5	90	7.125	1	-1	0	1.384
529	7.1142	5	5	90	7.125	2	-1	0	1.2695
530	7.1142	5	5	90	25.5	1	-1	1	1.1988
531	7.1142	5	5	999	19.375	1	-1	1	1.0342
532	7.1142	5	5	90	25.5	1	-1	1	0.91657
533	7.1142	5	5	999	1	1	1	0	1.1753
534	7.1142	5	5	90	7.125	1	1	1	1.0464
535	7.1142	5	5	999	1	1	1	1	1.1871
536	7.1142	5	5	90	25.5	1	-1	1	0.9987
537	7.1142	5	5	999	13.25	2	-1	1	1.0695
538	7.1142	5	5	999	25.5	2	1	1	1.3506
539	7.1142	5	5	0	25.5	1	1	1	1.0107
540	7.1142	5	5	90	19.375	1	1	1	1.0225
541	7.1142	5	5	0	7.125	1	-1	0	0.92828
542	7.1142	5	5	90	1	1	-1	1	1.4713
543	7.1142	5	5	90	7.125	1	1	0	1.85
544	7.1142	5	5	0	25.5	2	-1	1	1.2694
545	7.1142	5	5	999	13.25	1	1	1	0.9518
546	7.1142	5	5	999	13.25	2	-1	1	0.9283
547	7.1142	5	5	90	13.25	2	1	1	1.3825
548	7.1142	5	5	999	7.125	2	-1	1	0.99934
549	7.1142	5	5	90	1	2	1	0	0.97537
550	7.1142	5	5	0	1	2	-1	0	0.99887
551	7.1142	5	5	0	13.25	2	1	1	1.3541
552	7.1142	5	5	999	25.5	2	1	1	1.2577
553	7.1142	5	5	999	25.5	1	1	1	1.1636
554	7.1142	5	5	0	19.375	1	1	1	1.1989
555	7.1142	5	5	0	1	1	-1	0	1.1518
556	7.1142	5	5	999	1	2	-1	1	1.2812
557	7.1142	5	5	0	13.25	1	1	1	0.97538
558	7.1142	5	5	0	19.375	1	1	1	0.89297
559	7.1142	5	5	90	7.125	2	1	1	1.3167
560	7.1142	5	5	999	7.125	1	1	1	1.0812
561	7.1142	5	5	0	7.125	2	1	0	1.0695
562	7.1142	5	5	999	19.375	1	-1	1	1.1401
563	7.1142	5	5	999	7.125	2	1	1	1.3822
564	7.1142	5	5	90	13.25	1	1	1	1.1989
565	7.1142	5	5	90	19.375	1	1	1	1.093
566	7.1142	5	5	90	19.375	1	1	1	1.0695
567	7.1142	5	5	999	19.375	2	-1	0	0.97543
568	7.1142	5	5	0	19.375	2	1	1	1.4727
569	7.1142	5	5	999	19.375	1	1	1	1.1287
570	7.1142	5	5	0	7.125	1	-1	1	1.4354
571	7.1142	5	5	999	7.125	1	1	1	1.6893
572	7.1142	5	5	0	1	2	-1	1	1.6119
573	7.1142	5	5	0	19.375	1	-1	1	1.3048
574	7.1142	5	5	999	25.5	1	1	1	0.9758
575	7.1142	5	5	999	25.5	2	1	1	1.4108
576	7.1142	5	5	999	25.5	2	1	1	1.2929
577	7.1142	5	5	0	7.125	1	1	1	1.7876
578	7.1142	5	5	0	19.375	2	-1	1	1.1048
579	7.1142	5	5	90	1	1	1	0	1.5951
580	7.1142	5	5	90	7.125	2	-1	0	1.1283
581	7.1142	5	5	999	1	2	-1	1	1.0106
582	7.1142	5	5	0	19.375	2	1	1	1.1047
583	7.1142	5	5	0	25.5	1	-1	1	1.4077
584	7.1142	5	5	0	13.25	1	-1	0	1.1165
585	7.1142	5	5	90	1	1	1	1	1.14
586	7.1142	5	5	999	25.5	2	1	1	1.246
587	7.1142	5	5	90	7.125	1	-1	1	1.1401
588	7.1142	5	5	0	13.25	2	-1	1	1.1518
589	7.1142	5	5	0	19.375	1	1	1	1.14
590	7.1142	5	5	999	13.25	2	-1	1	1.093
591	7.1142	5	5	0	7.125	2	-1	0	1.1518
592	7.1142	5	5	0	7.125	2	-1	1	1.1758
593	7.1142	5	5	999	25.5	1	1	1	1.1522
594	7.1142	5	5	0	25.5	2	1	0	1.4689
595	7.1142	5	5	999	19.375	1	-1	1	0.89299
596	7.1142	5	5	90	19.375	1	1	1	0.99892
597	7.1142	5	5	0	13.25	2	-1	1	1.0812
598	7.1142	5	5	0	13.25	2	-1	0	1.0224
599	7.1142	5	5	90	7.125	1	1	1	2.0776
600	7.1142	5	5	999	13.25	2	1	1	1.4291
