# Supplementary material for: Temporal Integration of Motion Streaks in Migraine
Source: Vision (Basel). 2018 Jul 13;2(3):27. doi: 10.3390/vision2030027 (PMC6836222; doi:10.3390/vision2030027)
Supplement: Supplementary file 1 [file vision-02-00027-s001.zip › supplementary information/resultsmark2/resultsObs6/allResponsesObs6.txt]

1	7.1142	5	5	0	25.5	1	1	1	1.0531
2	7.1142	5	5	999	1	1	-1	0	2.133
3	7.1142	5	5	90	1	1	-1	0	2.5003
4	7.1142	5	5	999	13.25	1	1	1	1.1165
5	7.1142	5	5	999	19.375	2	1	1	1.2809
6	7.1142	5	5	0	19.375	1	1	1	1.0695
7	7.1142	5	5	90	25.5	1	1	1	0.99889
8	7.1142	5	5	999	13.25	1	-1	1	1.093
9	7.1142	5	5	999	13.25	2	1	1	1.2459
10	7.1142	5	5	999	25.5	1	1	1	0.96364
11	7.1142	5	5	999	13.25	2	1	1	1.1754
12	7.1142	5	5	0	1	2	-1	1	1.8696
13	7.1142	5	5	0	13.25	2	-1	1	1.2223
14	7.1142	5	5	0	13.25	1	1	1	0.97575
15	7.1142	5	5	999	7.125	2	-1	1	1.1871
16	7.1142	5	5	999	19.375	2	1	1	1.14
17	7.1142	5	5	0	13.25	2	1	1	1.2106
18	7.1142	5	5	90	13.25	2	-1	0	2.4103
19	7.1142	5	5	999	13.25	2	1	1	1.293
20	7.1142	5	5	999	13.25	1	-1	1	1.1401
21	7.1142	5	5	90	25.5	1	-1	1	0.99887
22	7.1142	5	5	90	13.25	2	-1	1	1.1282
23	7.1142	5	5	999	13.25	1	-1	1	1.0459
24	7.1142	5	5	90	19.375	2	1	1	1.2224
25	7.1142	5	5	999	25.5	1	-1	1	0.92839
26	7.1142	5	5	90	25.5	1	-1	1	0.99882
27	7.1142	5	5	999	25.5	1	1	1	1.0342
28	7.1142	5	5	90	1	2	-1	0	1.8373
29	7.1142	5	5	90	25.5	2	1	0	2.655
30	7.1142	5	5	999	1	2	1	0	2.1257
31	7.1142	5	5	999	19.375	1	-1	1	1.0695
32	7.1142	5	5	0	25.5	2	-1	1	1.1518
33	7.1142	5	5	90	25.5	1	1	1	0.94011
34	7.1142	5	5	0	7.125	2	1	1	1.2577
35	7.1142	5	5	90	7.125	1	1	1	1.0929
36	7.1142	5	5	90	19.375	1	-1	1	1.0812
37	7.1142	5	5	999	7.125	1	1	1	1.0458
38	7.1142	5	5	999	1	1	1	1	1.865
39	7.1142	5	5	0	25.5	1	-1	1	1.0459
40	7.1142	5	5	90	25.5	2	1	1	1.2106
41	7.1142	5	5	90	7.125	1	1	1	0.97539
42	7.1142	5	5	90	19.375	2	1	1	1.1867
43	7.1142	5	5	0	13.25	1	-1	1	1.0223
44	7.1142	5	5	90	13.25	2	-1	1	1.1401
45	7.1142	5	5	999	1	1	-1	0	1.8386
46	7.1142	5	5	0	7.125	1	-1	0	1.9757
47	7.1142	5	5	999	1	1	-1	1	2.1894
48	7.1142	5	5	90	19.375	1	-1	1	1.046
49	7.1142	5	5	90	1	2	1	0	2.6356
50	7.1142	5	5	90	7.125	2	-1	0	1.961
51	7.1142	5	5	90	25.5	1	-1	1	1.0459
52	7.1142	5	5	0	19.375	2	1	1	1.2812
53	7.1142	5	5	90	13.25	2	1	1	1.3165
54	7.1142	5	5	999	7.125	1	1	1	1.0576
55	7.1142	5	5	999	19.375	2	-1	1	1.1283
56	7.1142	5	5	90	7.125	2	1	1	1.668
57	7.1142	5	5	0	19.375	2	1	1	1.0811
58	7.1142	5	5	999	7.125	2	1	1	1.1401
59	7.1142	5	5	90	7.125	1	1	1	1.0222
60	7.1142	5	5	0	1	1	-1	1	1.3488
61	7.1142	5	5	0	13.25	1	-1	1	0.99886
62	7.1142	5	5	999	19.375	2	1	1	1.1283
63	7.1142	5	5	999	19.375	2	1	1	1.1753
64	7.1142	5	5	90	1	1	1	1	1.7061
65	7.1142	5	5	90	25.5	2	1	0	1.8972
66	7.1142	5	5	90	13.25	2	-1	0	1.4596
67	7.1142	5	5	90	7.125	1	-1	1	1.1047
68	7.1142	5	5	90	7.125	1	-1	1	1.0341
69	7.1142	5	5	999	1	1	1	0	2.0387
70	7.1142	5	5	0	19.375	2	1	1	1.1753
71	7.1142	5	5	999	13.25	1	-1	1	0.9636
72	7.1142	5	5	0	1	1	-1	1	1.7615
73	7.1142	5	5	999	19.375	1	-1	1	1.0581
74	7.1142	5	5	0	25.5	1	1	1	1.1165
75	7.1142	5	5	90	1	1	-1	0	1.8073
76	7.1142	5	5	0	25.5	2	1	1	1.2812
77	7.1142	5	5	90	1	2	1	0	2.046
78	7.1142	5	5	0	1	2	1	0	2.0117
79	7.1142	5	5	0	1	2	1	0	1.8848
80	7.1142	5	5	999	25.5	2	1	1	1.2342
81	7.1142	5	5	90	19.375	2	1	1	1.0816
82	7.1142	5	5	999	1	2	-1	0	1.449
83	7.1142	5	5	0	19.375	2	-1	1	1.6107
84	7.1142	5	5	0	1	2	-1	0	1.8914
85	7.1142	5	5	0	7.125	1	1	1	1.0107
86	7.1142	5	5	999	25.5	1	-1	1	0.88128
87	7.1142	5	5	90	7.125	2	-1	0	2.1614
88	7.1142	5	5	999	25.5	2	1	1	1.1636
89	7.1142	5	5	999	25.5	2	-1	1	1.2694
90	7.1142	5	5	0	7.125	1	1	1	2.0209
91	7.1142	5	5	90	7.125	2	1	0	1.7586
92	7.1142	5	5	999	25.5	1	-1	1	0.95183
93	7.1142	5	5	0	25.5	2	-1	1	1.1165
94	7.1142	5	5	999	19.375	2	1	1	1.2107
95	7.1142	5	5	0	19.375	1	-1	1	1.0811
96	7.1142	5	5	0	7.125	1	1	0	1.498
97	7.1142	5	5	90	1	1	1	0	1.5653
98	7.1142	5	5	90	19.375	2	-1	0	1.8967
99	7.1142	5	5	999	19.375	1	-1	1	0.9401
100	7.1142	5	5	999	13.25	2	1	1	1.2929
101	7.1142	5	5	999	19.375	2	-1	1	0.9405
102	7.1142	5	5	999	25.5	1	-1	1	1.1048
103	7.1142	5	5	999	13.25	2	1	1	1.1636
104	7.1142	5	5	90	1	2	-1	0	1.5677
105	7.1142	5	5	0	1	2	1	0	1.2107
106	7.1142	5	5	0	13.25	2	-1	1	1.0578
107	7.1142	5	5	90	7.125	2	1	0	1.8048
108	7.1142	5	5	0	13.25	1	1	1	2.9257
109	7.1142	5	5	999	7.125	1	-1	1	1.0813
110	7.1142	5	5	0	7.125	2	1	1	1.1636
111	7.1142	5	5	0	7.125	2	1	1	1.093
112	7.1142	5	5	999	1	1	-1	0	1.4961
113	7.1142	5	5	90	1	2	1	0	2.3587
114	7.1142	5	5	90	13.25	2	-1	0	2.3429
115	7.1142	5	5	0	1	2	-1	1	1.6782
116	7.1142	5	5	999	25.5	2	1	1	1.1517
117	7.1142	5	5	90	7.125	2	-1	1	1.9016
118	7.1142	5	5	0	25.5	2	1	1	1.1165
119	7.1142	5	5	90	13.25	1	-1	1	1.0577
120	7.1142	5	5	90	25.5	1	-1	1	1.0107
121	7.1142	5	5	90	13.25	2	1	1	1.1282
122	7.1142	5	5	90	1	1	1	0	1.7565
123	7.1142	5	5	0	7.125	2	1	1	1.2342
124	7.1142	5	5	0	19.375	1	-1	1	1.0223
125	7.1142	5	5	90	13.25	1	-1	1	0.96357
126	7.1142	5	5	90	19.375	1	1	1	1.046
127	7.1142	5	5	0	7.125	1	-1	1	0.99889
128	7.1142	5	5	90	13.25	1	1	1	1.0224
129	7.1142	5	5	90	25.5	1	-1	1	0.88135
130	7.1142	5	5	999	1	2	1	1	2.0119
131	7.1142	5	5	0	19.375	1	-1	1	1.6369
132	7.1142	5	5	999	1	1	-1	0	1.9475
133	7.1142	5	5	0	13.25	1	-1	1	1.0107
134	7.1142	5	5	0	25.5	1	1	1	1.3043
135	7.1142	5	5	90	19.375	2	-1	0	2.1751
136	7.1142	5	5	90	25.5	2	1	1	1.1871
137	7.1142	5	5	90	19.375	2	1	1	2.435
138	7.1142	5	5	0	13.25	2	1	1	1.1282
139	7.1142	5	5	90	25.5	2	1	1	1.2224
140	7.1142	5	5	0	25.5	1	-1	1	1.3692
141	7.1142	5	5	999	25.5	2	-1	1	1.1048
142	7.1142	5	5	999	1	2	-1	1	1.8303
143	7.1142	5	5	0	1	2	1	0	1.6152
144	7.1142	5	5	999	7.125	1	1	1	1.5052
145	7.1142	5	5	0	25.5	1	-1	1	0.92833
146	7.1142	5	5	999	13.25	2	-1	0	2.5761
147	7.1142	5	5	999	19.375	2	1	1	1.093
148	7.1142	5	5	999	19.375	1	1	1	1.1047
149	7.1142	5	5	999	7.125	1	-1	1	0.95223
150	7.1142	5	5	999	1	1	1	0	1.3047
151	7.1142	5	5	0	1	2	1	0	1.1753
152	7.1142	5	5	90	25.5	2	-1	0	0.99894
153	7.1142	5	5	90	13.25	1	-1	1	1.1283
154	7.1142	5	5	90	13.25	1	1	1	1.1636
155	7.1142	5	5	0	19.375	1	-1	1	1.0107
156	7.1142	5	5	999	1	2	1	0	1.9284
157	7.1142	5	5	999	19.375	1	1	1	1.046
158	7.1142	5	5	0	13.25	1	-1	1	1.2812
159	7.1142	5	5	90	7.125	1	1	0	1.6446
160	7.1142	5	5	0	7.125	2	1	0	1.3283
161	7.1142	5	5	90	25.5	2	1	1	1.2464
162	7.1142	5	5	0	7.125	1	-1	0	1.2924
163	7.1142	5	5	999	1	1	1	0	1.2694
164	7.1142	5	5	999	25.5	2	1	1	1.1636
165	7.1142	5	5	90	19.375	1	-1	1	1.0111
166	7.1142	5	5	0	25.5	2	1	1	1.1518
167	7.1142	5	5	90	13.25	2	-1	1	1.093
168	7.1142	5	5	999	25.5	2	1	1	1.1048
169	7.1142	5	5	90	13.25	1	-1	1	1.0577
170	7.1142	5	5	0	1	2	-1	0	2.5536
171	7.1142	5	5	0	13.25	1	-1	1	1.0224
172	7.1142	5	5	0	7.125	2	-1	1	1.1518
173	7.1142	5	5	999	7.125	1	1	0	5.5262
174	7.1142	5	5	90	25.5	1	1	0	2.1859
175	7.1142	5	5	90	7.125	1	1	0	2.2147
176	7.1142	5	5	999	19.375	1	1	1	0.98719
177	7.1142	5	5	0	19.375	2	1	1	1.1636
178	7.1142	5	5	0	25.5	1	1	1	1.0341
179	7.1142	5	5	999	1	1	-1	0	1.3398
180	7.1142	5	5	90	13.25	1	1	1	0.99937
181	7.1142	5	5	90	19.375	1	1	1	1.0459
182	7.1142	5	5	0	13.25	1	-1	1	1.0224
183	7.1142	5	5	0	13.25	2	-1	1	1.093
184	7.1142	5	5	0	1	2	1	0	1.1518
185	7.1142	5	5	90	19.375	2	-1	1	0.97536
186	7.1142	5	5	0	25.5	2	1	1	1.3891
187	7.1142	5	5	90	19.375	1	1	1	1.093
188	7.1142	5	5	0	7.125	1	-1	0	1.2812
189	7.1142	5	5	0	19.375	1	-1	0	1.5376
190	7.1142	5	5	999	7.125	1	-1	0	1.3381
191	7.1142	5	5	999	25.5	2	-1	1	1.1048
192	7.1142	5	5	999	25.5	1	-1	1	1.0107
193	7.1142	5	5	999	7.125	2	1	0	1.8842
194	7.1142	5	5	0	1	2	-1	1	1.7464
195	7.1142	5	5	999	1	2	1	0	2.6866
196	7.1142	5	5	90	7.125	2	-1	1	1.093
197	7.1142	5	5	999	1	1	1	0	1.7249
198	7.1142	5	5	999	1	2	-1	0	1.7254
199	7.1142	5	5	90	19.375	1	1	1	1.0111
200	7.1142	5	5	90	7.125	2	1	0	1.1867
201	7.1142	5	5	90	1	2	-1	0	1.3779
202	7.1142	5	5	999	1	2	-1	0	1.4315
203	7.1142	5	5	0	19.375	2	-1	1	0.99884
204	7.1142	5	5	0	13.25	1	-1	0	1.2459
205	7.1142	5	5	999	13.25	2	1	1	1.1753
206	7.1142	5	5	90	19.375	2	1	1	1.1875
207	7.1142	5	5	0	25.5	2	-1	1	0.98697
208	7.1142	5	5	999	13.25	2	1	1	1.2224
209	7.1142	5	5	0	19.375	1	1	0	1.0694
210	7.1142	5	5	0	13.25	1	1	1	1.0107
211	7.1142	5	5	90	1	1	1	1	1.422
212	7.1142	5	5	90	25.5	2	1	1	1.1165
213	7.1142	5	5	999	25.5	2	-1	1	0.95176
214	7.1142	5	5	90	7.125	1	1	1	1.1165
215	7.1142	5	5	90	7.125	1	1	1	0.94005
216	7.1142	5	5	90	25.5	2	1	1	1.1636
217	7.1142	5	5	90	1	1	-1	0	1.14
218	7.1142	5	5	90	13.25	1	1	1	0.9405
219	7.1142	5	5	0	1	1	-1	0	1.2106
220	7.1142	5	5	999	19.375	1	1	1	0.86941
221	7.1142	5	5	999	25.5	1	1	1	0.88128
222	7.1142	5	5	90	25.5	2	1	0	1.4276
223	7.1142	5	5	999	25.5	2	1	1	1.1636
224	7.1142	5	5	90	13.25	1	-1	1	0.98737
225	7.1142	5	5	0	25.5	2	-1	1	1.0106
226	7.1142	5	5	0	1	2	-1	1	1.2577
227	7.1142	5	5	90	25.5	1	-1	1	0.9284
228	7.1142	5	5	90	13.25	2	1	0	1.6488
229	7.1142	5	5	999	13.25	1	1	1	0.99893
230	7.1142	5	5	999	19.375	1	-1	1	1.0694
231	7.1142	5	5	90	1	2	-1	0	1.7667
232	7.1142	5	5	90	1	2	-1	0	1.5033
233	7.1142	5	5	90	7.125	2	1	1	1.3541
234	7.1142	5	5	999	13.25	2	1	1	1.5271
235	7.1142	5	5	90	13.25	1	1	0	1.5017
236	7.1142	5	5	0	7.125	1	-1	1	1.0225
237	7.1142	5	5	0	7.125	1	1	0	1.2341
238	7.1142	5	5	999	13.25	2	1	1	1.187
239	7.1142	5	5	999	7.125	1	-1	1	1.0577
240	7.1142	5	5	90	1	1	-1	0	1.1514
241	7.1142	5	5	90	7.125	2	-1	0	1.1519
242	7.1142	5	5	0	7.125	2	-1	1	0.97577
243	7.1142	5	5	999	7.125	2	1	1	1.1518
244	7.1142	5	5	999	19.375	2	1	1	1.1636
245	7.1142	5	5	999	19.375	1	-1	1	0.97532
246	7.1142	5	5	0	19.375	2	1	1	1.2102
247	7.1142	5	5	90	19.375	1	-1	1	0.90523
248	7.1142	5	5	90	1	1	-1	1	1.4903
249	7.1142	5	5	90	1	1	-1	1	1.1052
250	7.1142	5	5	90	19.375	2	-1	1	1.1867
251	7.1142	5	5	90	19.375	2	1	0	0.9522
252	7.1142	5	5	90	19.375	1	-1	1	0.91666
253	7.1142	5	5	90	25.5	2	-1	1	1.0225
254	7.1142	5	5	0	25.5	2	-1	1	1.0812
255	7.1142	5	5	90	19.375	2	1	0	1.093
256	7.1142	5	5	999	19.375	2	1	1	3.9382
257	7.1142	5	5	90	13.25	1	1	1	1.0107
258	7.1142	5	5	0	25.5	1	1	1	1.0342
259	7.1142	5	5	90	7.125	1	-1	1	1.1989
260	7.1142	5	5	999	7.125	1	-1	1	0.98718
261	7.1142	5	5	999	1	2	1	0	1.4315
262	7.1142	5	5	90	13.25	1	-1	1	0.91655
263	7.1142	5	5	90	25.5	1	-1	1	0.91656
264	7.1142	5	5	90	7.125	2	-1	1	1.1518
265	7.1142	5	5	999	25.5	2	1	1	1.0816
266	7.1142	5	5	999	1	2	1	0	1.1754
267	7.1142	5	5	90	19.375	1	-1	1	0.92832
268	7.1142	5	5	0	13.25	2	1	1	1.1401
269	7.1142	5	5	0	7.125	1	1	1	1.0111
270	7.1142	5	5	0	19.375	1	1	1	0.96359
271	7.1142	5	5	999	25.5	2	1	1	1.0812
272	7.1142	5	5	0	1	1	1	1	0.98711
273	7.1142	5	5	999	13.25	1	1	1	1.0225
274	7.1142	5	5	999	19.375	1	1	1	0.91657
275	7.1142	5	5	90	19.375	1	-1	1	0.90482
276	7.1142	5	5	0	13.25	2	1	1	1.093
277	7.1142	5	5	999	19.375	1	-1	1	0.91664
278	7.1142	5	5	90	25.5	1	1	1	0.92834
279	7.1142	5	5	999	7.125	1	1	0	1.14
280	7.1142	5	5	999	7.125	2	1	1	1.35
281	7.1142	5	5	999	25.5	2	-1	1	1.0342
282	7.1142	5	5	0	19.375	1	1	0	1.4158
283	7.1142	5	5	0	1	2	-1	1	1.1523
284	7.1142	5	5	90	7.125	1	-1	1	0.99883
285	7.1142	5	5	0	19.375	1	-1	1	1.093
286	7.1142	5	5	90	25.5	1	1	1	0.9636
287	7.1142	5	5	999	7.125	2	1	0	1.1753
288	7.1142	5	5	999	7.125	1	-1	1	0.96366
289	7.1142	5	5	0	7.125	1	-1	0	1.1518
290	7.1142	5	5	90	7.125	2	-1	0	1.9539
291	7.1142	5	5	999	7.125	2	-1	0	1.3165
292	7.1142	5	5	0	13.25	1	1	1	1.0107
293	7.1142	5	5	90	19.375	1	-1	1	0.9283
294	7.1142	5	5	90	7.125	2	1	0	1.4894
295	7.1142	5	5	90	19.375	2	1	1	1.1872
296	7.1142	5	5	0	7.125	2	1	1	1.2458
297	7.1142	5	5	0	13.25	2	1	1	1.0342
298	7.1142	5	5	90	7.125	1	1	0	1.3795
299	7.1142	5	5	999	13.25	1	-1	1	0.88125
300	7.1142	5	5	90	25.5	2	-1	1	1.0106
301	7.1142	5	5	90	19.375	1	1	1	1.046
302	7.1142	5	5	90	1	2	-1	0	1.0695
303	7.1142	5	5	999	19.375	1	-1	1	0.91646
304	7.1142	5	5	90	1	1	1	0	1.0812
305	7.1142	5	5	90	1	1	-1	0	2.0141
306	7.1142	5	5	90	25.5	1	-1	1	0.88173
307	7.1142	5	5	0	7.125	1	-1	0	1.3774
308	7.1142	5	5	90	13.25	1	1	1	0.98759
309	7.1142	5	5	999	7.125	1	1	1	0.91658
310	7.1142	5	5	999	1	1	1	1	1.4388
311	7.1142	5	5	999	1	1	-1	1	0.99887
312	7.1142	5	5	0	25.5	2	-1	1	0.90476
313	7.1142	5	5	90	1	1	1	0	1.0107
314	7.1142	5	5	90	1	2	1	0	1.1165
315	7.1142	5	5	999	13.25	1	-1	1	0.94012
316	7.1142	5	5	999	7.125	2	1	1	1.2933
317	7.1142	5	5	0	13.25	1	1	1	1.2693
318	7.1142	5	5	999	19.375	2	1	1	1.0577
319	7.1142	5	5	999	25.5	1	-1	1	1.1871
320	7.1142	5	5	90	13.25	1	1	1	1.2463
321	7.1142	5	5	0	19.375	2	1	1	1.1993
322	7.1142	5	5	90	1	2	-1	1	1.2698
323	7.1142	5	5	999	7.125	2	1	1	1.2341
324	7.1142	5	5	90	13.25	2	-1	0	1.293
325	7.1142	5	5	999	19.375	2	-1	1	1.0346
326	7.1142	5	5	0	7.125	2	-1	1	0.96366
327	7.1142	5	5	0	19.375	2	-1	1	0.92833
328	7.1142	5	5	0	19.375	2	1	1	1.0812
329	7.1142	5	5	0	25.5	2	1	1	1.14
330	7.1142	5	5	0	19.375	2	1	1	0.95187
331	7.1142	5	5	90	25.5	1	-1	1	0.91659
332	7.1142	5	5	0	1	2	1	0	1.2459
333	7.1142	5	5	999	19.375	1	-1	1	0.92826
334	7.1142	5	5	0	25.5	1	-1	1	0.86957
335	7.1142	5	5	90	1	2	-1	0	1.4578
336	7.1142	5	5	999	13.25	2	-1	1	1.0816
337	7.1142	5	5	999	1	2	-1	1	1.2459
338	7.1142	5	5	90	1	1	1	0	1.5417
339	7.1142	5	5	90	7.125	1	-1	1	0.92872
340	7.1142	5	5	999	1	1	-1	0	1.353
341	7.1142	5	5	999	7.125	2	-1	1	0.98711
342	7.1142	5	5	0	7.125	2	-1	1	1.0342
343	7.1142	5	5	0	19.375	2	-1	1	0.85778
344	7.1142	5	5	999	19.375	1	1	1	1.1518
345	7.1142	5	5	90	25.5	2	1	0	0.78761
346	7.1142	5	5	999	13.25	1	1	1	0.99886
347	7.1142	5	5	999	25.5	2	-1	1	0.92832
348	7.1142	5	5	0	7.125	1	1	0	1.2577
349	7.1142	5	5	90	7.125	1	-1	1	1.0229
350	7.1142	5	5	0	1	2	-1	0	1.0224
351	7.1142	5	5	0	13.25	2	-1	1	0.98711
352	7.1142	5	5	90	7.125	1	1	1	1.1048
353	7.1142	5	5	90	25.5	1	1	1	0.85775
354	7.1142	5	5	999	7.125	2	1	0	1.8663
355	7.1142	5	5	90	13.25	2	-1	1	0.92835
356	7.1142	5	5	90	25.5	1	1	1	1.1283
357	7.1142	5	5	999	19.375	1	1	1	0.90484
358	7.1142	5	5	90	13.25	2	1	1	1.093
359	7.1142	5	5	0	1	1	1	0	1.3418
360	7.1142	5	5	999	19.375	1	-1	1	0.94008
361	7.1142	5	5	999	25.5	2	1	1	1.9303
362	7.1142	5	5	999	19.375	2	1	1	1.0694
363	7.1142	5	5	90	19.375	1	-1	1	1.0695
364	7.1142	5	5	999	25.5	2	1	1	1.046
365	7.1142	5	5	999	13.25	1	-1	1	0.96363
366	7.1142	5	5	0	25.5	1	-1	1	1.0225
367	7.1142	5	5	90	19.375	1	-1	1	0.89305
368	7.1142	5	5	0	7.125	1	1	1	1.0813
369	7.1142	5	5	0	1	1	1	0	1.1401
370	7.1142	5	5	90	1	1	-1	0	1.2577
371	7.1142	5	5	0	19.375	2	1	1	1.1048
372	7.1142	5	5	0	1	1	1	0	1.2812
373	7.1142	5	5	90	19.375	2	-1	1	1.0106
374	7.1142	5	5	999	1	2	-1	0	1.2106
375	7.1142	5	5	999	13.25	2	-1	1	0.92874
376	7.1142	5	5	999	1	2	-1	0	1.4571
377	7.1142	5	5	90	19.375	1	-1	1	1.0459
378	7.1142	5	5	0	1	1	-1	0	1.14
379	7.1142	5	5	90	13.25	1	1	1	1.0224
380	7.1142	5	5	90	7.125	2	-1	0	1.4808
381	7.1142	5	5	90	13.25	2	-1	1	1.0224
382	7.1142	5	5	90	13.25	2	-1	1	0.95189
383	7.1142	5	5	90	25.5	1	-1	1	0.92832
384	7.1142	5	5	0	13.25	2	-1	1	0.95187
385	7.1142	5	5	0	7.125	1	-1	1	1.1047
386	7.1142	5	5	0	13.25	2	1	1	1.1169
387	7.1142	5	5	90	25.5	2	1	1	1.0812
388	7.1142	5	5	0	13.25	1	-1	1	1.0342
389	7.1142	5	5	0	13.25	2	-1	1	0.98695
390	7.1142	5	5	0	1	1	-1	0	1.093
391	7.1142	5	5	0	19.375	1	1	1	1.1165
392	7.1142	5	5	0	25.5	2	-1	1	0.98761
393	7.1142	5	5	999	1	2	-1	0	1.5375
394	7.1142	5	5	0	13.25	2	1	1	1.1518
395	7.1142	5	5	90	7.125	2	-1	0	1.513
396	7.1142	5	5	90	7.125	2	1	1	1.5003
397	7.1142	5	5	999	25.5	2	1	1	1.14
398	7.1142	5	5	0	19.375	1	1	0	1.3283
399	7.1142	5	5	90	7.125	1	1	1	0.91658
400	7.1142	5	5	0	1	1	1	1	1.2694
401	7.1142	5	5	0	13.25	1	-1	1	1.0225
402	7.1142	5	5	0	25.5	1	-1	1	1.0459
403	7.1142	5	5	90	19.375	2	1	0	1.0341
404	7.1142	5	5	999	25.5	1	-1	1	0.92835
405	7.1142	5	5	999	25.5	2	-1	1	1.0342
406	7.1142	5	5	0	13.25	1	1	0	1.3315
407	7.1142	5	5	90	19.375	1	1	1	0.90479
408	7.1142	5	5	90	25.5	1	1	1	0.91655
409	7.1142	5	5	999	13.25	2	1	0	0.8224
410	7.1142	5	5	0	25.5	1	-1	1	1.1048
411	7.1142	5	5	0	7.125	2	-1	0	1.4294
412	7.1142	5	5	90	25.5	2	-1	1	0.98717
413	7.1142	5	5	0	7.125	1	-1	1	1.0106
414	7.1142	5	5	999	7.125	1	1	1	0.9401
415	7.1142	5	5	999	13.25	1	-1	1	0.86949
416	7.1142	5	5	999	13.25	1	1	1	1.0577
417	7.1142	5	5	999	7.125	1	-1	1	0.92829
418	7.1142	5	5	0	1	2	-1	1	1.2224
419	7.1142	5	5	90	1	2	1	0	1.2929
420	7.1142	5	5	90	19.375	1	-1	1	0.91655
421	7.1142	5	5	0	25.5	2	1	1	1.3612
422	7.1142	5	5	0	1	1	-1	1	1.5452
423	7.1142	5	5	90	25.5	2	1	1	0.99889
424	7.1142	5	5	999	19.375	2	-1	1	0.98714
425	7.1142	5	5	90	7.125	1	1	1	1.2341
426	7.1142	5	5	0	7.125	2	1	1	1.384
427	7.1142	5	5	0	25.5	2	-1	1	0.97527
428	7.1142	5	5	0	1	2	1	0	1.4248
429	7.1142	5	5	0	1	1	1	0	1.2812
430	7.1142	5	5	0	1	1	1	0	1.0105
431	7.1142	5	5	999	25.5	1	-1	1	0.91657
432	7.1142	5	5	999	7.125	1	1	1	1.1046
433	7.1142	5	5	0	19.375	1	1	1	0.98704
434	7.1142	5	5	90	1	2	1	0	1.0107
435	7.1142	5	5	90	1	2	-1	0	1.0812
436	7.1142	5	5	999	13.25	1	-1	1	1.0107
437	7.1142	5	5	999	13.25	2	-1	1	1.0106
438	7.1142	5	5	0	13.25	1	1	1	1.1989
439	7.1142	5	5	0	19.375	2	1	1	1.1282
440	7.1142	5	5	0	1	2	1	0	1.0458
441	7.1142	5	5	0	19.375	2	-1	1	0.98719
442	7.1142	5	5	999	19.375	1	1	1	1.0224
443	7.1142	5	5	999	25.5	1	-1	1	0.95193
444	7.1142	5	5	0	13.25	2	1	1	1.2106
445	7.1142	5	5	999	19.375	1	1	1	1.0695
446	7.1142	5	5	0	25.5	2	1	1	1.0577
447	7.1142	5	5	0	25.5	1	1	0	1.0577
448	7.1142	5	5	90	13.25	2	1	1	1.093
449	7.1142	5	5	999	13.25	1	1	1	1.0695
450	7.1142	5	5	0	25.5	2	1	1	1.0694
451	7.1142	5	5	999	13.25	1	-1	1	0.9636
452	7.1142	5	5	999	19.375	1	1	1	0.91654
453	7.1142	5	5	999	1	1	1	0	0.93981
454	7.1142	5	5	999	7.125	1	1	1	0.98713
455	7.1142	5	5	0	1	1	-1	0	1.0695
456	7.1142	5	5	90	7.125	2	-1	1	1.0224
457	7.1142	5	5	0	1	2	1	0	1.1989
458	7.1142	5	5	90	19.375	2	1	0	1.3166
459	7.1142	5	5	90	25.5	2	-1	1	0.99927
460	7.1142	5	5	0	13.25	1	1	1	1.187
461	7.1142	5	5	999	7.125	2	1	1	0.98756
462	7.1142	5	5	0	7.125	2	-1	1	1.0343
463	7.1142	5	5	0	7.125	2	-1	1	0.94005
464	7.1142	5	5	0	25.5	2	-1	1	0.95181
465	7.1142	5	5	0	13.25	2	-1	1	1.0106
466	7.1142	5	5	0	7.125	1	-1	0	1.0342
467	7.1142	5	5	999	7.125	2	1	0	1.3447
468	7.1142	5	5	90	13.25	2	1	0	1.6243
469	7.1142	5	5	999	1	2	-1	0	1.0812
470	7.1142	5	5	0	25.5	2	1	1	1.0695
471	7.1142	5	5	0	1	1	-1	0	0.75186
472	7.1142	5	5	90	13.25	1	-1	1	1.0224
473	7.1142	5	5	90	13.25	1	-1	1	0.92835
474	7.1142	5	5	999	25.5	1	1	1	0.96365
475	7.1142	5	5	999	25.5	2	1	1	1.1165
476	7.1142	5	5	999	7.125	2	1	1	1.1754
477	7.1142	5	5	999	7.125	1	-1	1	1.1047
478	7.1142	5	5	0	25.5	1	-1	1	0.97524
479	7.1142	5	5	0	25.5	1	-1	1	1.0576
480	7.1142	5	5	0	7.125	1	-1	0	1.3165
481	7.1142	5	5	90	19.375	2	1	1	1.3506
482	7.1142	5	5	90	7.125	1	1	0	1.9666
483	7.1142	5	5	999	13.25	1	-1	1	0.96363
484	7.1142	5	5	999	19.375	2	-1	1	1.0106
485	7.1142	5	5	90	19.375	1	-1	1	0.99891
486	7.1142	5	5	90	25.5	2	-1	1	1.0812
487	7.1142	5	5	90	1	2	1	1	1.4077
488	7.1142	5	5	90	13.25	2	-1	0	1.2812
489	7.1142	5	5	999	13.25	2	-1	1	1.0107
490	7.1142	5	5	90	19.375	2	-1	1	6.1839
491	7.1142	5	5	999	7.125	2	1	0	1.1635
492	7.1142	5	5	999	19.375	2	-1	1	0.96363
493	7.1142	5	5	0	25.5	1	1	1	1.0107
494	7.1142	5	5	0	19.375	1	1	1	1.0341
495	7.1142	5	5	0	7.125	2	-1	1	1.0577
496	7.1142	5	5	0	25.5	1	-1	1	1.0106
497	7.1142	5	5	0	13.25	2	-1	1	0.97534
498	7.1142	5	5	999	13.25	2	-1	1	0.94015
499	7.1142	5	5	90	1	2	1	0	0.97539
500	7.1142	5	5	0	7.125	2	1	1	1.3478
501	7.1142	5	5	999	13.25	2	-1	1	0.893
502	7.1142	5	5	90	1	2	1	0	1.1754
503	7.1142	5	5	90	25.5	2	-1	1	1.0107
504	7.1142	5	5	999	13.25	2	-1	1	1.0224
505	7.1142	5	5	999	7.125	2	1	0	1.4386
506	7.1142	5	5	999	25.5	1	1	1	1.0694
507	7.1142	5	5	999	13.25	1	-1	1	1.1165
508	7.1142	5	5	0	19.375	2	1	1	1.293
509	7.1142	5	5	0	7.125	2	1	1	1.2224
510	7.1142	5	5	999	7.125	2	1	1	1.2577
511	7.1142	5	5	0	7.125	2	-1	1	0.94005
512	7.1142	5	5	0	1	2	1	0	1.5933
513	7.1142	5	5	999	1	2	-1	0	1.3388
514	7.1142	5	5	0	19.375	1	-1	1	1.0342
515	7.1142	5	5	999	1	1	1	1	1.1519
516	7.1142	5	5	999	25.5	1	-1	1	1.0342
517	7.1142	5	5	90	19.375	2	1	0	1.2106
518	7.1142	5	5	90	1	1	-1	0	0.8111
519	7.1142	5	5	0	25.5	1	-1	1	1.1989
520	7.1142	5	5	90	19.375	2	1	1	1.1635
521	7.1142	5	5	0	1	1	-1	0	0.91657
522	7.1142	5	5	0	19.375	2	1	1	1.1753
523	7.1142	5	5	0	19.375	1	-1	1	0.99891
524	7.1142	5	5	0	1	1	1	0	1.1166
525	7.1142	5	5	0	13.25	1	-1	1	0.91704
526	7.1142	5	5	0	7.125	2	-1	1	0.99894
527	7.1142	5	5	999	25.5	1	1	1	0.9989
528	7.1142	5	5	90	1	2	-1	0	1.1048
529	7.1142	5	5	90	1	2	-1	1	1.0107
530	7.1142	5	5	0	13.25	2	-1	1	1.1047
531	7.1142	5	5	0	1	1	-1	0	1.0816
532	7.1142	5	5	999	1	1	-1	0	1.0812
533	7.1142	5	5	0	19.375	1	1	0	1.3047
534	7.1142	5	5	999	7.125	2	-1	1	0.99889
535	7.1142	5	5	90	7.125	2	-1	1	1.0813
536	7.1142	5	5	999	19.375	1	1	1	0.9166
537	7.1142	5	5	999	19.375	2	-1	1	1.0106
538	7.1142	5	5	999	7.125	2	1	0	1.3048
539	7.1142	5	5	999	7.125	1	-1	1	1.1048
540	7.1142	5	5	0	13.25	1	1	1	1.0107
541	7.1142	5	5	999	1	1	1	1	1.2341
542	7.1142	5	5	90	25.5	2	1	1	1.2575
543	7.1142	5	5	999	25.5	2	1	1	1.1753
544	7.1142	5	5	999	19.375	2	-1	1	0.97538
545	7.1142	5	5	0	13.25	1	-1	1	1.0459
546	7.1142	5	5	90	1	1	-1	0	1.2106
547	7.1142	5	5	90	7.125	1	-1	1	1.093
548	7.1142	5	5	0	7.125	1	-1	1	1.0341
549	7.1142	5	5	999	7.125	2	1	0	0.95187
550	7.1142	5	5	0	7.125	1	-1	1	1.6404
551	7.1142	5	5	0	25.5	2	-1	1	0.95187
552	7.1142	5	5	90	13.25	1	1	1	1.0106
553	7.1142	5	5	90	19.375	2	1	0	1.2106
554	7.1142	5	5	90	13.25	1	1	1	1.0581
555	7.1142	5	5	90	25.5	1	-1	1	0.98711
556	7.1142	5	5	999	13.25	2	1	0	1.3562
557	7.1142	5	5	999	7.125	1	1	1	1.3769
558	7.1142	5	5	999	25.5	1	1	1	0.95184
559	7.1142	5	5	999	1	2	-1	0	1.1635
560	7.1142	5	5	90	13.25	2	-1	1	0.99934
561	7.1142	5	5	0	19.375	2	1	1	1.14
562	7.1142	5	5	0	25.5	1	-1	1	0.94049
563	7.1142	5	5	90	7.125	2	-1	0	1.2812
564	7.1142	5	5	999	1	1	-1	0	1.093
565	7.1142	5	5	0	13.25	2	-1	1	1.0224
566	7.1142	5	5	0	19.375	1	1	1	0.99893
567	7.1142	5	5	999	13.25	2	-1	1	1.0577
568	7.1142	5	5	999	25.5	1	-1	1	0.95186
569	7.1142	5	5	999	1	2	-1	0	1.1636
570	7.1142	5	5	90	7.125	2	-1	0	1.093
571	7.1142	5	5	0	25.5	1	-1	0	0.91657
572	7.1142	5	5	999	1	2	1	0	1.093
573	7.1142	5	5	0	13.25	2	-1	1	0.99929
574	7.1142	5	5	999	19.375	2	1	1	1.1165
575	7.1142	5	5	999	25.5	1	1	1	0.97536
576	7.1142	5	5	0	13.25	2	-1	1	0.98719
577	7.1142	5	5	999	1	1	1	1	1.6874
578	7.1142	5	5	90	25.5	1	-1	1	0.92838
579	7.1142	5	5	999	1	2	-1	0	1.1518
580	7.1142	5	5	0	25.5	2	-1	1	0.96368
581	7.1142	5	5	90	19.375	1	-1	1	0.96356
582	7.1142	5	5	90	1	1	-1	1	1.1165
583	7.1142	5	5	999	25.5	1	-1	1	0.88129
584	7.1142	5	5	0	7.125	2	-1	1	0.97545
585	7.1142	5	5	0	19.375	1	1	1	0.89307
586	7.1142	5	5	0	19.375	2	-1	1	0.95189
587	7.1142	5	5	0	1	1	-1	0	1.6619
588	7.1142	5	5	90	13.25	2	-1	1	1.2811
589	7.1142	5	5	999	13.25	1	-1	1	0.91655
590	7.1142	5	5	0	1	1	1	1	0.90478
591	7.1142	5	5	999	13.25	1	1	1	1.1518
592	7.1142	5	5	999	19.375	2	-1	0	0.91659
593	7.1142	5	5	0	19.375	1	-1	0	1.3292
594	7.1142	5	5	90	1	1	-1	1	1.1635
595	7.1142	5	5	0	19.375	2	1	1	1.14
596	7.1142	5	5	90	13.25	1	1	1	1.1518
597	7.1142	5	5	90	1	1	1	1	1.3283
598	7.1142	5	5	90	7.125	1	-1	1	3.0984
599	7.1142	5	5	999	7.125	1	1	0	1.269
600	7.1142	5	5	90	13.25	2	1	0	1.3685
