# Supplementary material for: Temporal Integration of Motion Streaks in Migraine
Source: Vision (Basel). 2018 Jul 13;2(3):27. doi: 10.3390/vision2030027 (PMC6836222; doi:10.3390/vision2030027)
Supplement: Supplementary file 1 [file vision-02-00027-s001.zip › supplementary information/resultsmark2/resultsObs7/allResponsesObs7.txt]

1	7.1142	5	5	999	13.25	1	1	0	2.344
2	7.1142	5	5	0	7.125	1	-1	0	2.0381
3	7.1142	5	5	999	25.5	1	-1	0	4.8123
4	7.1142	5	5	999	19.375	2	1	0	2.598
5	7.1142	5	5	0	25.5	2	-1	1	1.6917
6	7.1142	5	5	999	1	1	-1	1	3.2311
7	7.1142	5	5	90	1	2	1	0	2.2169
8	7.1142	5	5	999	7.125	2	-1	0	1.9107
9	7.1142	5	5	999	25.5	1	1	1	1.7549
10	7.1142	5	5	90	13.25	1	-1	1	1.8066
11	7.1142	5	5	90	25.5	2	-1	1	2.5353
12	7.1142	5	5	90	1	2	-1	0	2.1665
13	7.1142	5	5	999	19.375	2	1	0	2.0114
14	7.1142	5	5	90	25.5	2	-1	0	3.1324
15	7.1142	5	5	0	1	1	-1	0	2.1516
16	7.1142	5	5	999	19.375	1	1	1	1.9281
17	7.1142	5	5	0	7.125	1	-1	0	2.179
18	7.1142	5	5	0	1	1	-1	1	1.9312
19	7.1142	5	5	999	25.5	2	1	0	1.8438
20	7.1142	5	5	90	7.125	2	1	0	2.7939
21	7.1142	5	5	999	1	1	-1	1	1.876
22	7.1142	5	5	999	25.5	2	-1	1	1.375
23	7.1142	5	5	90	7.125	1	-1	1	3.9235
24	7.1142	5	5	0	13.25	2	1	0	1.2929
25	7.1142	5	5	999	25.5	1	1	1	1.6026
26	7.1142	5	5	90	19.375	2	1	0	1.2463
27	7.1142	5	5	0	13.25	2	-1	0	2.284
28	7.1142	5	5	90	1	2	-1	0	2.3942
29	7.1142	5	5	0	7.125	1	1	1	2.4552
30	7.1142	5	5	999	7.125	1	1	0	1.9099
31	7.1142	5	5	999	19.375	2	1	0	1.6821
32	7.1142	5	5	90	7.125	1	1	0	1.9722
33	7.1142	5	5	999	1	1	-1	0	2.3695
34	7.1142	5	5	999	1	2	1	0	1.7584
35	7.1142	5	5	90	13.25	2	-1	1	2.0261
36	7.1142	5	5	999	1	1	1	0	2.7405
37	7.1142	5	5	999	13.25	2	-1	0	1.9496
38	7.1142	5	5	0	13.25	2	-1	1	2.0255
39	7.1142	5	5	999	25.5	1	1	1	1.9475
40	7.1142	5	5	0	13.25	1	1	1	2.4351
41	7.1142	5	5	999	19.375	1	-1	0	2.5774
42	7.1142	5	5	999	7.125	1	-1	0	1.8107
43	7.1142	5	5	90	7.125	1	-1	0	1.4756
44	7.1142	5	5	90	25.5	1	-1	1	1.3254
45	7.1142	5	5	999	1	1	1	0	1.7136
46	7.1142	5	5	0	7.125	2	1	0	2.4322
47	7.1142	5	5	0	25.5	1	-1	0	2.1177
48	7.1142	5	5	0	13.25	1	-1	1	1.705
49	7.1142	5	5	90	7.125	2	1	1	2.0156
50	7.1142	5	5	999	25.5	2	-1	0	1.6096
51	7.1142	5	5	999	1	1	1	1	3.0792
52	7.1142	5	5	0	19.375	2	1	0	2.5699
53	7.1142	5	5	999	13.25	1	1	0	1.8313
54	7.1142	5	5	90	1	1	1	0	1.8446
55	7.1142	5	5	0	7.125	2	-1	0	4.0908
56	7.1142	5	5	90	13.25	2	-1	0	1.8894
57	7.1142	5	5	0	25.5	1	1	0	1.6198
58	7.1142	5	5	999	25.5	2	1	0	1.6979
59	7.1142	5	5	999	7.125	2	-1	0	1.7773
60	7.1142	5	5	90	1	2	-1	1	3.0016
61	7.1142	5	5	90	25.5	1	-1	0	1.5981
62	7.1142	5	5	0	7.125	2	-1	0	0.65777
63	7.1142	5	5	90	25.5	2	1	1	2.4964
64	7.1142	5	5	999	25.5	2	-1	0	1.8843
65	7.1142	5	5	0	1	1	1	0	1.7267
66	7.1142	5	5	90	1	2	1	0	1.9461
67	7.1142	5	5	0	25.5	2	1	0	1.9575
68	7.1142	5	5	0	19.375	2	1	0	1.7096
69	7.1142	5	5	0	13.25	1	-1	1	1.8041
70	7.1142	5	5	0	25.5	2	1	0	1.6168
71	7.1142	5	5	90	1	2	-1	1	3.5218
72	7.1142	5	5	90	13.25	2	-1	1	1.8179
73	7.1142	5	5	999	13.25	2	-1	0	1.4522
74	7.1142	5	5	90	1	2	-1	1	1.2812
75	7.1142	5	5	999	25.5	1	-1	0	1.4446
76	7.1142	5	5	90	13.25	2	-1	0	1.2816
77	7.1142	5	5	0	25.5	2	1	0	1.732
78	7.1142	5	5	90	13.25	1	1	0	1.4959
79	7.1142	5	5	90	1	1	-1	1	4.6868
80	7.1142	5	5	90	1	1	-1	0	2.449
81	7.1142	5	5	0	19.375	1	-1	1	2.0506
82	7.1142	5	5	0	19.375	2	1	0	1.1871
83	7.1142	5	5	999	13.25	1	-1	1	2.2144
84	7.1142	5	5	0	1	2	1	0	1.3835
85	7.1142	5	5	90	25.5	1	-1	0	1.7198
86	7.1142	5	5	0	1	1	-1	0	1.7991
87	7.1142	5	5	90	19.375	1	1	0	1.4203
88	7.1142	5	5	90	7.125	1	-1	0	5.313
89	7.1142	5	5	0	19.375	1	-1	1	2.0968
90	7.1142	5	5	90	7.125	1	-1	0	1.2106
91	7.1142	5	5	0	1	2	1	1	4.9044
92	7.1142	5	5	0	13.25	2	-1	1	1.6723
93	7.1142	5	5	90	19.375	2	-1	1	1.9546
94	7.1142	5	5	0	1	2	-1	0	4.0018
95	7.1142	5	5	999	13.25	2	1	0	3.1843
96	7.1142	5	5	0	7.125	2	1	0	2.0328
97	7.1142	5	5	90	13.25	2	1	0	1.1753
98	7.1142	5	5	0	13.25	2	-1	0	1.3264
99	7.1142	5	5	0	7.125	1	-1	1	1.2225
100	7.1142	5	5	90	19.375	1	1	0	3.8631
101	7.1142	5	5	999	1	1	1	0	2.3221
102	7.1142	5	5	90	1	1	1	0	2.0052
103	7.1142	5	5	90	13.25	1	1	1	1.1755
104	7.1142	5	5	0	1	2	-1	0	1.3497
105	7.1142	5	5	0	7.125	1	1	0	1.293
106	7.1142	5	5	90	19.375	1	1	0	3.3834
107	7.1142	5	5	0	25.5	1	1	1	1.5679
108	7.1142	5	5	90	7.125	1	1	0	2.5438
109	7.1142	5	5	90	1	1	-1	0	2.2998
110	7.1142	5	5	0	7.125	2	1	0	1.8265
111	7.1142	5	5	90	19.375	1	1	1	1.4878
112	7.1142	5	5	0	7.125	1	1	0	3.5024
113	7.1142	5	5	0	1	1	1	0	5.0694
114	7.1142	5	5	0	7.125	1	-1	1	2.34
115	7.1142	5	5	0	13.25	1	-1	0	2.1593
116	7.1142	5	5	90	19.375	2	-1	0	1.903
117	7.1142	5	5	999	19.375	1	1	0	3.6389
118	7.1142	5	5	999	1	2	-1	0	1.6173
119	7.1142	5	5	999	7.125	1	1	0	0.71665
120	7.1142	5	5	90	19.375	1	1	1	1.7258
121	7.1142	5	5	0	19.375	1	1	0	1.5773
122	7.1142	5	5	999	25.5	2	1	1	2.9624
123	7.1142	5	5	90	7.125	1	-1	1	1.9102
124	7.1142	5	5	90	1	1	1	1	1.1518
125	7.1142	5	5	90	7.125	1	-1	0	1.6486
126	7.1142	5	5	90	19.375	1	-1	1	1.3042
127	7.1142	5	5	999	25.5	2	-1	0	2.0423
128	7.1142	5	5	0	7.125	2	-1	0	1.8835
129	7.1142	5	5	999	25.5	1	-1	1	1.4144
130	7.1142	5	5	0	25.5	1	-1	0	2.4473
131	7.1142	5	5	999	7.125	2	1	0	2.174
132	7.1142	5	5	0	19.375	2	1	0	1.5704
133	7.1142	5	5	90	19.375	1	-1	1	1.3165
134	7.1142	5	5	90	25.5	1	1	1	1.3576
135	7.1142	5	5	0	13.25	2	1	0	2.0415
136	7.1142	5	5	90	7.125	1	1	1	1.419
137	7.1142	5	5	0	25.5	1	1	0	1.9883
138	7.1142	5	5	999	25.5	1	-1	0	3.1178
139	7.1142	5	5	90	25.5	1	-1	1	1.3529
140	7.1142	5	5	999	19.375	1	1	1	2.0172
141	7.1142	5	5	999	13.25	2	1	0	1.8156
142	7.1142	5	5	0	25.5	2	-1	1	2.7602
143	7.1142	5	5	0	1	1	1	0	1.4442
144	7.1142	5	5	999	13.25	2	-1	1	2.2793
145	7.1142	5	5	0	1	1	1	0	2.3774
146	7.1142	5	5	90	19.375	2	1	0	1.9894
147	7.1142	5	5	999	13.25	1	1	0	6.7509
148	7.1142	5	5	0	7.125	2	1	0	1.1518
149	7.1142	5	5	90	19.375	1	-1	1	1.6912
150	7.1142	5	5	999	25.5	2	1	0	1.4785
151	7.1142	5	5	0	13.25	1	1	1	1.2698
152	7.1142	5	5	999	7.125	2	-1	1	1.3169
153	7.1142	5	5	0	25.5	1	-1	1	1.2111
154	7.1142	5	5	0	7.125	1	1	1	2.3596
155	7.1142	5	5	90	25.5	1	-1	1	1.56
156	7.1142	5	5	999	1	1	-1	1	4.0051
157	7.1142	5	5	90	1	2	-1	1	1.8904
158	7.1142	5	5	999	19.375	2	1	1	1.6302
159	7.1142	5	5	0	19.375	2	-1	0	3.0118
160	7.1142	5	5	999	1	1	-1	0	2.7622
161	7.1142	5	5	0	7.125	1	-1	1	0.98721
162	7.1142	5	5	90	1	1	1	0	2.3464
163	7.1142	5	5	90	25.5	2	1	0	2.1386
164	7.1142	5	5	90	19.375	1	-1	1	1.1636
165	7.1142	5	5	999	13.25	2	-1	0	4.7108
166	7.1142	5	5	0	1	1	1	0	1.7224
167	7.1142	5	5	90	19.375	2	1	1	5.5534
168	7.1142	5	5	999	19.375	2	1	1	1.999
169	7.1142	5	5	999	13.25	1	1	1	1.7727
170	7.1142	5	5	0	1	2	-1	0	1.3445
171	7.1142	5	5	90	13.25	2	-1	0	1.3163
172	7.1142	5	5	0	19.375	2	-1	0	1.3307
173	7.1142	5	5	0	7.125	2	-1	0	3.4426
174	7.1142	5	5	90	1	2	-1	0	2.0798
175	7.1142	5	5	90	7.125	2	1	0	1.0576
176	7.1142	5	5	0	13.25	1	-1	1	1.3048
177	7.1142	5	5	0	1	2	-1	0	1.0459
178	7.1142	5	5	999	19.375	1	-1	1	1.1989
179	7.1142	5	5	999	19.375	1	-1	1	1.4506
180	7.1142	5	5	999	19.375	1	-1	1	2.0856
181	7.1142	5	5	90	7.125	2	-1	0	2.0679
182	7.1142	5	5	90	1	1	1	0	3.1932
183	7.1142	5	5	999	19.375	2	-1	0	1.9513
184	7.1142	5	5	90	13.25	2	-1	1	1.7071
185	7.1142	5	5	90	7.125	2	1	1	3.7941
186	7.1142	5	5	90	25.5	2	1	0	2.199
187	7.1142	5	5	90	13.25	2	1	0	1.6358
188	7.1142	5	5	0	13.25	1	1	0	1.1048
189	7.1142	5	5	999	13.25	1	-1	1	1.1168
190	7.1142	5	5	0	7.125	2	1	0	1.8643
191	7.1142	5	5	0	19.375	2	-1	1	1.4306
192	7.1142	5	5	999	1	2	-1	0	1.1518
193	7.1142	5	5	999	25.5	2	-1	0	1.5697
194	7.1142	5	5	0	25.5	1	1	0	1.9414
195	7.1142	5	5	0	25.5	2	1	0	2.1647
196	7.1142	5	5	999	25.5	1	-1	0	2.2857
197	7.1142	5	5	999	1	1	-1	1	2.0209
198	7.1142	5	5	90	1	1	-1	0	1.478
199	7.1142	5	5	999	7.125	1	1	1	1.7691
200	7.1142	5	5	999	19.375	1	1	1	1.1166
201	7.1142	5	5	90	1	1	-1	0	2.2615
202	7.1142	5	5	0	19.375	2	1	0	1.5834
203	7.1142	5	5	0	1	2	1	0	0.64607
204	7.1142	5	5	0	19.375	1	-1	1	1.3165
205	7.1142	5	5	999	1	1	1	1	1.7729
206	7.1142	5	5	90	19.375	2	1	0	1.6812
207	7.1142	5	5	0	13.25	2	-1	1	1.4238
208	7.1142	5	5	999	1	2	-1	0	1.6821
209	7.1142	5	5	90	25.5	2	-1	1	1.3603
210	7.1142	5	5	90	7.125	1	1	0	1.7809
211	7.1142	5	5	999	7.125	2	1	0	1.3382
212	7.1142	5	5	0	25.5	2	-1	0	1.1635
213	7.1142	5	5	90	7.125	1	1	0	1.2934
214	7.1142	5	5	90	19.375	2	1	0	1.1636
215	7.1142	5	5	90	25.5	2	-1	1	1.258
216	7.1142	5	5	999	25.5	1	-1	1	1.1519
217	7.1142	5	5	999	19.375	1	1	1	1.199
218	7.1142	5	5	999	25.5	2	1	0	1.2929
219	7.1142	5	5	0	7.125	1	-1	1	2.236
220	7.1142	5	5	0	13.25	1	1	1	1.8696
221	7.1142	5	5	999	1	2	1	0	0.99904
222	7.1142	5	5	999	19.375	1	-1	1	1.615
223	7.1142	5	5	999	19.375	2	1	0	1.3415
224	7.1142	5	5	999	1	2	1	0	0.96363
225	7.1142	5	5	90	19.375	2	-1	0	2.138
226	7.1142	5	5	999	7.125	1	1	1	2.1909
227	7.1142	5	5	0	19.375	2	-1	0	1.6117
228	7.1142	5	5	90	7.125	2	1	0	2.4969
229	7.1142	5	5	0	7.125	2	1	1	2.5122
230	7.1142	5	5	0	19.375	1	1	1	2.0837
231	7.1142	5	5	0	13.25	1	-1	1	1.77
232	7.1142	5	5	90	7.125	2	1	0	1.4622
233	7.1142	5	5	0	25.5	2	1	0	1.7164
234	7.1142	5	5	0	19.375	2	1	0	1.2224
235	7.1142	5	5	999	7.125	1	1	0	1.729
236	7.1142	5	5	999	25.5	1	-1	1	1.093
237	7.1142	5	5	999	7.125	2	1	0	1.601
238	7.1142	5	5	999	7.125	2	-1	0	1.0695
239	7.1142	5	5	0	1	2	-1	0	1.3609
240	7.1142	5	5	0	25.5	1	1	0	1.1636
241	7.1142	5	5	90	19.375	1	-1	0	1.3165
242	7.1142	5	5	90	25.5	2	-1	0	1.2929
243	7.1142	5	5	0	19.375	1	1	1	1.1871
244	7.1142	5	5	0	1	1	-1	1	1.8318
245	7.1142	5	5	90	1	2	1	0	1.2929
246	7.1142	5	5	999	19.375	1	-1	1	1.1756
247	7.1142	5	5	90	7.125	2	1	0	1.4373
248	7.1142	5	5	999	25.5	2	-1	1	1.1754
249	7.1142	5	5	0	19.375	1	1	0	1.4043
250	7.1142	5	5	0	7.125	1	-1	1	2.0489
251	7.1142	5	5	90	25.5	1	-1	1	1.2341
252	7.1142	5	5	999	1	2	-1	1	1.625
253	7.1142	5	5	0	19.375	1	1	1	1.1635
254	7.1142	5	5	0	1	1	1	0	1.4546
255	7.1142	5	5	999	25.5	2	1	0	1.5454
256	7.1142	5	5	90	13.25	1	-1	1	1.1169
257	7.1142	5	5	0	7.125	2	1	0	1.222
258	7.1142	5	5	999	7.125	1	-1	1	1.1288
259	7.1142	5	5	999	7.125	1	-1	1	1.1051
260	7.1142	5	5	999	1	2	-1	0	1.3177
261	7.1142	5	5	90	1	1	1	1	1.1401
262	7.1142	5	5	999	1	1	-1	0	1.6164
263	7.1142	5	5	90	7.125	2	1	0	0.99888
264	7.1142	5	5	0	1	1	1	0	0.64603
265	7.1142	5	5	0	25.5	1	1	0	1.2812
266	7.1142	5	5	90	25.5	2	-1	0	1.0934
267	7.1142	5	5	90	1	2	1	0	1.0459
268	7.1142	5	5	0	25.5	2	-1	1	1.1283
269	7.1142	5	5	999	19.375	2	-1	1	3.5791
270	7.1142	5	5	90	7.125	1	-1	1	1.3636
271	7.1142	5	5	90	7.125	2	1	0	1.1283
272	7.1142	5	5	0	25.5	2	-1	0	1.14
273	7.1142	5	5	0	13.25	2	-1	0	0.81076
274	7.1142	5	5	90	13.25	1	1	0	1.1754
275	7.1142	5	5	999	13.25	1	1	0	1.1287
276	7.1142	5	5	999	25.5	2	-1	0	0.52874
277	7.1142	5	5	999	19.375	2	1	0	2.3211
278	7.1142	5	5	0	19.375	1	-1	1	1.0106
279	7.1142	5	5	999	7.125	1	1	0	1.3283
280	7.1142	5	5	90	13.25	1	1	1	1.3283
281	7.1142	5	5	0	7.125	2	1	0	4.1018
282	7.1142	5	5	90	25.5	2	-1	0	1.3814
283	7.1142	5	5	999	13.25	1	-1	0	2.9268
284	7.1142	5	5	90	13.25	1	-1	0	1.8904
285	7.1142	5	5	90	25.5	1	1	1	1.2813
286	7.1142	5	5	0	19.375	2	-1	1	1.3048
287	7.1142	5	5	999	13.25	2	-1	0	3.063
288	7.1142	5	5	999	25.5	1	1	1	1.4667
289	7.1142	5	5	90	13.25	2	-1	0	1.2693
290	7.1142	5	5	0	1	2	1	0	1.4868
291	7.1142	5	5	999	1	2	1	0	1.2698
292	7.1142	5	5	999	25.5	2	-1	0	1.1753
293	7.1142	5	5	999	19.375	2	-1	0	0.6578
294	7.1142	5	5	90	25.5	2	-1	1	1.0223
295	7.1142	5	5	0	1	1	-1	0	0.94013
296	7.1142	5	5	999	19.375	2	1	0	1.1048
297	7.1142	5	5	90	19.375	2	1	0	0.96398
298	7.1142	5	5	0	7.125	2	-1	1	1.0693
299	7.1142	5	5	0	7.125	1	-1	0	0.90476
300	7.1142	5	5	999	13.25	2	-1	0	2.3117
301	7.1142	5	5	0	25.5	1	1	1	0.97538
302	7.1142	5	5	999	13.25	1	-1	1	1.2694
303	7.1142	5	5	999	13.25	1	-1	0	1.2699
304	7.1142	5	5	90	19.375	2	-1	0	0.89345
305	7.1142	5	5	0	13.25	1	-1	0	0.94012
306	7.1142	5	5	0	7.125	2	1	0	0.83424
307	7.1142	5	5	999	25.5	1	-1	1	1.3048
308	7.1142	5	5	0	19.375	2	1	0	1.1287
309	7.1142	5	5	90	13.25	2	-1	0	0.78762
310	7.1142	5	5	0	1	2	-1	0	0.94003
311	7.1142	5	5	999	13.25	1	1	0	0.92833
312	7.1142	5	5	90	7.125	2	-1	0	0.77536
313	7.1142	5	5	999	25.5	1	-1	0	0.96365
314	7.1142	5	5	0	7.125	1	1	1	1.6979
315	7.1142	5	5	0	13.25	2	1	0	2.8325
316	7.1142	5	5	999	25.5	2	-1	0	1.3165
317	7.1142	5	5	0	1	2	1	0	0.9754
318	7.1142	5	5	0	13.25	2	-1	0	0.94009
319	7.1142	5	5	0	19.375	2	-1	1	0.91647
320	7.1142	5	5	0	1	2	-1	1	0.81066
321	7.1142	5	5	0	1	2	1	0	1.0813
322	7.1142	5	5	0	19.375	1	1	1	5.0594
323	7.1142	5	5	999	1	1	1	0	1.359
324	7.1142	5	5	90	13.25	1	-1	0	0.7871
325	7.1142	5	5	90	19.375	2	-1	1	1.187
326	7.1142	5	5	0	1	1	1	0	2.7474
327	7.1142	5	5	90	1	2	-1	0	1.0812
328	7.1142	5	5	90	13.25	2	1	0	1.0106
329	7.1142	5	5	999	1	1	1	0	1.2811
330	7.1142	5	5	0	1	1	-1	1	1.1288
331	7.1142	5	5	999	1	1	1	0	0.97529
332	7.1142	5	5	90	7.125	1	1	0	0.85777
333	7.1142	5	5	90	25.5	1	-1	0	0.96361
334	7.1142	5	5	0	25.5	2	-1	0	0.55191
335	7.1142	5	5	0	13.25	2	1	0	0.75185
336	7.1142	5	5	90	13.25	2	-1	1	3.1871
337	7.1142	5	5	0	7.125	1	1	0	1.1753
338	7.1142	5	5	0	25.5	2	1	0	0.89283
339	7.1142	5	5	90	25.5	1	-1	0	1.2577
340	7.1142	5	5	0	13.25	2	1	1	3.4634
341	7.1142	5	5	999	7.125	1	-1	1	3.9669
342	7.1142	5	5	0	13.25	1	1	1	1.3283
343	7.1142	5	5	90	25.5	2	1	0	0.58727
344	7.1142	5	5	0	13.25	1	-1	0	0.89331
345	7.1142	5	5	999	13.25	1	-1	0	0.66957
346	7.1142	5	5	90	19.375	1	-1	0	1.8361
347	7.1142	5	5	999	19.375	2	1	0	0.81111
348	7.1142	5	5	0	25.5	2	1	0	0.72842
349	7.1142	5	5	999	1	2	-1	1	0.86957
350	7.1142	5	5	90	19.375	1	-1	1	1.1636
351	7.1142	5	5	90	19.375	1	1	1	1.0812
352	7.1142	5	5	0	1	1	1	0	2.0529
353	7.1142	5	5	90	25.5	2	-1	1	1.3047
354	7.1142	5	5	90	13.25	2	1	1	1.6535
355	7.1142	5	5	90	13.25	1	-1	1	1.3547
356	7.1142	5	5	999	7.125	1	-1	0	0.8225
357	7.1142	5	5	90	25.5	1	-1	0	0.70488
358	7.1142	5	5	999	25.5	1	1	0	9.5241
359	7.1142	5	5	0	19.375	1	-1	1	1.1753
360	7.1142	5	5	0	19.375	1	-1	0	0.82234
361	7.1142	5	5	999	7.125	1	1	0	0.86952
362	7.1142	5	5	90	19.375	2	-1	0	0.72837
363	7.1142	5	5	0	13.25	2	-1	0	1.9286
364	7.1142	5	5	90	13.25	2	1	0	0.8695
365	7.1142	5	5	999	19.375	1	-1	0	1.4354
366	7.1142	5	5	0	1	2	-1	0	0.63465
367	7.1142	5	5	0	1	1	-1	0	0.99892
368	7.1142	5	5	999	13.25	2	-1	0	0.52841
369	7.1142	5	5	0	19.375	1	1	1	0.52838
370	7.1142	5	5	0	19.375	2	1	0	1.246
371	7.1142	5	5	90	1	2	-1	1	0.55241
372	7.1142	5	5	90	1	2	1	1	0.52836
373	7.1142	5	5	90	25.5	1	1	0	1.1518
374	7.1142	5	5	0	25.5	2	1	0	0.62251
375	7.1142	5	5	0	7.125	1	1	0	1.355
376	7.1142	5	5	999	1	2	-1	1	1.0224
377	7.1142	5	5	0	1	2	-1	0	1.1048
378	7.1142	5	5	90	13.25	1	1	0	0.67002
379	7.1142	5	5	999	13.25	1	1	0	0.64599
380	7.1142	5	5	999	19.375	1	-1	0	0.52844
381	7.1142	5	5	90	25.5	1	1	0	0.62253
382	7.1142	5	5	0	13.25	2	1	0	0.81068
383	7.1142	5	5	999	25.5	1	1	0	0.94008
384	7.1142	5	5	90	1	2	-1	0	0.64591
385	7.1142	5	5	0	25.5	1	-1	1	0.8577
386	7.1142	5	5	999	25.5	1	1	0	0.81065
387	7.1142	5	5	999	13.25	2	1	0	0.63427
388	7.1142	5	5	0	13.25	1	-1	0	0.61072
389	7.1142	5	5	90	13.25	1	1	0	0.52842
390	7.1142	5	5	90	7.125	1	-1	1	0.52845
391	7.1142	5	5	999	13.25	2	1	0	0.52845
392	7.1142	5	5	0	7.125	2	-1	1	0.52842
393	7.1142	5	5	90	25.5	2	1	0	0.52838
394	7.1142	5	5	0	1	1	1	1	0.57546
395	7.1142	5	5	999	1	1	1	0	0.68132
396	7.1142	5	5	90	1	1	-1	1	1.1871
397	7.1142	5	5	999	19.375	2	-1	1	1.1758
398	7.1142	5	5	999	19.375	2	1	0	0.92834
399	7.1142	5	5	0	7.125	1	1	1	0.90473
400	7.1142	5	5	90	7.125	1	1	1	0.65783
401	7.1142	5	5	0	7.125	1	-1	1	1.0224
402	7.1142	5	5	90	1	2	-1	0	0.70488
403	7.1142	5	5	999	25.5	1	-1	0	0.79894
404	7.1142	5	5	90	25.5	1	-1	0	0.52842
405	7.1142	5	5	999	25.5	1	1	0	0.54021
406	7.1142	5	5	90	13.25	1	1	1	0.52844
407	7.1142	5	5	999	1	1	1	0	0.65775
408	7.1142	5	5	0	7.125	1	1	0	0.5284
409	7.1142	5	5	0	13.25	2	-1	0	0.52846
410	7.1142	5	5	999	25.5	2	-1	0	0.52842
411	7.1142	5	5	90	1	1	1	0	3.39
412	7.1142	5	5	999	7.125	2	1	0	1.2929
413	7.1142	5	5	90	19.375	1	1	0	1.0929
414	7.1142	5	5	999	7.125	1	-1	1	0.69305
415	7.1142	5	5	90	19.375	1	1	0	1.4202
416	7.1142	5	5	0	25.5	1	1	1	1.7495
417	7.1142	5	5	0	25.5	2	1	0	1.697
418	7.1142	5	5	0	25.5	2	1	0	0.91655
419	7.1142	5	5	0	1	2	1	0	0.66957
420	7.1142	5	5	999	1	1	-1	0	0.65777
421	7.1142	5	5	90	1	1	-1	0	0.57543
422	7.1142	5	5	0	1	2	1	0	1.1282
423	7.1142	5	5	0	13.25	1	-1	1	1.0342
424	7.1142	5	5	90	7.125	1	1	0	0.85778
425	7.1142	5	5	0	19.375	1	-1	1	0.90492
426	7.1142	5	5	0	1	2	1	0	0.78716
427	7.1142	5	5	0	1	1	-1	1	0.79905
428	7.1142	5	5	999	13.25	1	1	0	0.64608
429	7.1142	5	5	90	19.375	2	-1	0	1.3349
430	7.1142	5	5	0	19.375	2	-1	0	1.3739
431	7.1142	5	5	0	1	2	1	0	1.2222
432	7.1142	5	5	90	13.25	1	-1	0	0.61068
433	7.1142	5	5	90	25.5	1	-1	0	0.56363
434	7.1142	5	5	999	7.125	1	-1	0	0.89306
435	7.1142	5	5	90	25.5	2	-1	1	0.68135
436	7.1142	5	5	90	7.125	2	-1	1	0.92835
437	7.1142	5	5	90	13.25	2	-1	0	4.2116
438	7.1142	5	5	0	19.375	1	-1	1	1.2694
439	7.1142	5	5	90	1	1	-1	0	0.91698
440	7.1142	5	5	90	13.25	1	-1	0	0.56372
441	7.1142	5	5	0	25.5	1	1	1	1.14
442	7.1142	5	5	999	7.125	2	1	0	0.52887
443	7.1142	5	5	999	25.5	1	1	1	0.52849
444	7.1142	5	5	90	13.25	1	1	0	1.3817
445	7.1142	5	5	90	25.5	2	1	1	1.1282
446	7.1142	5	5	90	7.125	2	1	0	0.74013
447	7.1142	5	5	999	19.375	1	-1	0	0.55191
448	7.1142	5	5	999	19.375	2	-1	0	0.52841
449	7.1142	5	5	90	13.25	1	-1	1	1.3046
450	7.1142	5	5	999	19.375	2	-1	0	0.90477
451	7.1142	5	5	90	19.375	1	-1	0	12.182
452	7.1142	5	5	90	1	1	-1	1	1.0576
453	7.1142	5	5	90	7.125	2	1	0	0.70481
454	7.1142	5	5	0	19.375	1	1	0	0.61076
455	7.1142	5	5	0	13.25	1	1	1	0.65783
456	7.1142	5	5	999	1	2	-1	1	1.0459
457	7.1142	5	5	90	13.25	2	-1	0	3.6529
458	7.1142	5	5	90	25.5	1	1	1	1.539
459	7.1142	5	5	90	7.125	2	-1	0	1.8746
460	7.1142	5	5	90	7.125	1	-1	0	1.0459
461	7.1142	5	5	999	1	2	1	0	0.68137
462	7.1142	5	5	999	7.125	2	1	0	1.093
463	7.1142	5	5	0	7.125	2	-1	0	0.52842
464	7.1142	5	5	999	13.25	1	1	0	0.59903
465	7.1142	5	5	0	13.25	2	1	0	1.8338
466	7.1142	5	5	999	7.125	1	-1	1	1.2342
467	7.1142	5	5	999	7.125	1	-1	0	1.1871
468	7.1142	5	5	999	19.375	2	-1	0	0.7754
469	7.1142	5	5	0	25.5	1	1	1	0.66957
470	7.1142	5	5	90	25.5	1	-1	0	0.79895
471	7.1142	5	5	0	13.25	1	-1	0	0.56377
472	7.1142	5	5	999	19.375	1	-1	1	0.77535
473	7.1142	5	5	999	25.5	2	-1	0	0.71658
474	7.1142	5	5	0	19.375	2	-1	0	0.56374
475	7.1142	5	5	999	19.375	2	-1	1	1.7559
476	7.1142	5	5	0	1	2	1	0	1.1989
477	7.1142	5	5	90	7.125	1	1	0	0.63475
478	7.1142	5	5	90	13.25	2	1	0	0.66956
479	7.1142	5	5	999	1	2	-1	0	0.91661
480	7.1142	5	5	999	1	2	1	0	0.78706
481	7.1142	5	5	999	7.125	1	-1	0	0.65784
482	7.1142	5	5	90	1	2	-1	0	4.5596
483	7.1142	5	5	0	25.5	1	-1	1	1.9885
484	7.1142	5	5	0	19.375	2	-1	0	1.1048
485	7.1142	5	5	90	13.25	2	-1	0	0.99885
486	7.1142	5	5	999	25.5	2	-1	0	0.78713
487	7.1142	5	5	0	13.25	2	-1	0	0.99883
488	7.1142	5	5	90	25.5	2	-1	0	1.1517
489	7.1142	5	5	999	13.25	2	-1	1	0.7872
490	7.1142	5	5	0	7.125	2	1	0	0.69315
491	7.1142	5	5	90	25.5	2	1	1	0.65782
492	7.1142	5	5	90	1	1	1	0	1.0812
493	7.1142	5	5	0	19.375	2	1	0	1.3744
494	7.1142	5	5	0	25.5	1	-1	0	0.97585
495	7.1142	5	5	0	7.125	2	1	0	1.1636
496	7.1142	5	5	0	19.375	2	1	0	0.91646
497	7.1142	5	5	999	1	1	1	0	0.84605
498	7.1142	5	5	90	1	1	1	1	0.893
499	7.1142	5	5	90	13.25	2	1	1	0.82252
500	7.1142	5	5	999	13.25	2	1	0	1.6932
501	7.1142	5	5	999	7.125	2	-1	0	1.2812
502	7.1142	5	5	999	13.25	2	1	0	0.95181
503	7.1142	5	5	999	1	2	-1	1	0.94007
504	7.1142	5	5	999	25.5	2	1	0	1.046
505	7.1142	5	5	0	7.125	1	1	1	0.69306
506	7.1142	5	5	999	7.125	2	-1	0	1.0341
507	7.1142	5	5	999	7.125	2	-1	0	0.91657
508	7.1142	5	5	90	19.375	1	1	1	0.75196
509	7.1142	5	5	90	1	2	1	0	0.64604
510	7.1142	5	5	0	19.375	2	1	1	0.72836
511	7.1142	5	5	999	7.125	1	1	0	2.0852
512	7.1142	5	5	0	19.375	1	1	0	1.4444
513	7.1142	5	5	999	19.375	1	1	1	1.0928
514	7.1142	5	5	90	13.25	1	1	1	1.3454
515	7.1142	5	5	0	7.125	1	1	1	3.1444
516	7.1142	5	5	999	7.125	2	-1	0	1.2694
517	7.1142	5	5	90	7.125	2	1	0	2.2374
518	7.1142	5	5	999	1	2	1	0	1.6394
519	7.1142	5	5	0	7.125	2	1	0	1.7454
520	7.1142	5	5	90	25.5	1	1	1	1.4133
521	7.1142	5	5	90	19.375	1	-1	1	1.0581
522	7.1142	5	5	90	19.375	2	1	0	1.6684
523	7.1142	5	5	90	19.375	1	1	1	1.3422
524	7.1142	5	5	0	13.25	1	-1	0	1.093
525	7.1142	5	5	999	13.25	1	1	1	1.2106
526	7.1142	5	5	0	13.25	1	1	0	1.0224
527	7.1142	5	5	90	19.375	1	-1	1	0.91663
528	7.1142	5	5	999	13.25	2	1	0	0.81079
529	7.1142	5	5	999	19.375	1	1	1	1.3047
530	7.1142	5	5	0	19.375	1	1	1	1.3283
531	7.1142	5	5	0	19.375	1	1	1	0.91662
532	7.1142	5	5	90	19.375	2	-1	0	1.0813
533	7.1142	5	5	90	1	1	-1	0	2.0783
534	7.1142	5	5	0	25.5	1	1	0	2.013
535	7.1142	5	5	0	13.25	2	-1	1	1.093
536	7.1142	5	5	90	25.5	2	-1	1	1.1519
537	7.1142	5	5	0	25.5	1	-1	0	2.0081
538	7.1142	5	5	999	7.125	2	-1	1	2.8266
539	7.1142	5	5	90	7.125	2	1	0	1.3283
540	7.1142	5	5	0	7.125	2	-1	0	1.1754
541	7.1142	5	5	90	7.125	2	-1	1	0.9871
542	7.1142	5	5	90	19.375	2	-1	1	0.98719
543	7.1142	5	5	999	13.25	2	-1	1	0.98716
544	7.1142	5	5	0	25.5	2	-1	1	1.1636
545	7.1142	5	5	999	19.375	2	-1	1	1.1636
546	7.1142	5	5	90	1	2	1	1	1.7464
547	7.1142	5	5	90	19.375	2	-1	0	2.546
548	7.1142	5	5	999	7.125	2	1	0	1.6266
549	7.1142	5	5	90	25.5	1	1	0	2.0642
550	7.1142	5	5	0	25.5	2	1	0	1.2813
551	7.1142	5	5	90	7.125	2	1	0	1.2694
552	7.1142	5	5	999	1	2	-1	0	1.5598
553	7.1142	5	5	90	19.375	2	1	0	0.9754
554	7.1142	5	5	0	13.25	2	1	1	5.6999
555	7.1142	5	5	90	7.125	1	1	0	0.86952
556	7.1142	5	5	999	7.125	2	1	0	1.703
557	7.1142	5	5	999	7.125	1	-1	0	1.3043
558	7.1142	5	5	0	25.5	2	1	0	0.70479
559	7.1142	5	5	90	1	1	-1	0	1.4201
560	7.1142	5	5	0	13.25	2	1	0	1.2459
561	7.1142	5	5	0	1	1	-1	0	3.8706
562	7.1142	5	5	999	13.25	2	-1	0	5.6307
563	7.1142	5	5	999	25.5	1	1	0	1.2459
564	7.1142	5	5	999	7.125	2	-1	0	1.329
565	7.1142	5	5	0	25.5	1	1	0	1.164
566	7.1142	5	5	999	19.375	1	-1	0	1.0581
567	7.1142	5	5	90	7.125	1	-1	1	0.64604
568	7.1142	5	5	999	13.25	1	-1	0	1.2694
569	7.1142	5	5	999	19.375	1	-1	0	1.1167
570	7.1142	5	5	999	25.5	2	-1	1	1.0699
571	7.1142	5	5	999	7.125	1	-1	0	1.1988
572	7.1142	5	5	999	1	1	-1	0	1.1518
573	7.1142	5	5	0	13.25	1	-1	1	1.0812
574	7.1142	5	5	999	19.375	1	1	1	1.0106
575	7.1142	5	5	0	13.25	1	-1	1	1.6093
576	7.1142	5	5	999	7.125	2	-1	1	1.1875
577	7.1142	5	5	999	13.25	1	-1	1	1.1518
578	7.1142	5	5	999	13.25	2	-1	0	1.2106
579	7.1142	5	5	90	19.375	2	-1	1	0.97579
580	7.1142	5	5	0	1	1	-1	0	0.64608
581	7.1142	5	5	0	25.5	2	1	0	0.94008
582	7.1142	5	5	0	25.5	1	-1	0	1.0342
583	7.1142	5	5	90	13.25	1	-1	1	0.88121
584	7.1142	5	5	90	7.125	2	1	0	1.0578
585	7.1142	5	5	999	19.375	2	1	1	9.2553
586	7.1142	5	5	999	7.125	2	-1	0	1.1993
587	7.1142	5	5	90	19.375	2	1	0	1.0458
588	7.1142	5	5	999	1	2	1	0	1.0812
589	7.1142	5	5	90	13.25	1	-1	0	1.0813
590	7.1142	5	5	90	25.5	1	1	1	1.0929
591	7.1142	5	5	0	19.375	1	1	0	1.1283
592	7.1142	5	5	90	25.5	2	1	0	1.9327
593	7.1142	5	5	999	13.25	1	1	0	1.1401
594	7.1142	5	5	90	1	2	1	0	0.9164
595	7.1142	5	5	999	13.25	2	-1	0	0.99892
596	7.1142	5	5	999	1	2	-1	0	1.1514
597	7.1142	5	5	999	13.25	1	1	1	0.94051
598	7.1142	5	5	999	13.25	2	1	0	1.0578
599	7.1142	5	5	90	13.25	2	1	1	4.6464
600	7.1142	5	5	90	13.25	1	1	0	11.845
