# Supplementary material for: Temporal Integration of Motion Streaks in Migraine
Source: Vision (Basel). 2018 Jul 13;2(3):27. doi: 10.3390/vision2030027 (PMC6836222; doi:10.3390/vision2030027)
Supplement: Supplementary file 1 [file vision-02-00027-s001.zip › supplementary information/resultsmark2/resultsObs8/allResponsesObs8.txt]

1	7.1142	5	5	90	19.375	2	1	0	4.0793
2	7.1142	5	5	0	19.375	2	-1	0	2.6286
3	7.1142	5	5	999	7.125	1	-1	0	6.3427
4	7.1142	5	5	0	19.375	2	-1	1	1.3636
5	7.1142	5	5	90	25.5	1	1	1	2.2997
6	7.1142	5	5	90	13.25	2	1	0	1.9063
7	7.1142	5	5	90	13.25	1	-1	0	1.9855
8	7.1142	5	5	90	7.125	1	-1	0	2.0858
9	7.1142	5	5	0	25.5	2	1	1	1.9721
10	7.1142	5	5	90	7.125	2	1	0	2.0005
11	7.1142	5	5	90	19.375	2	1	0	2.2773
12	7.1142	5	5	999	25.5	1	-1	1	1.1518
13	7.1142	5	5	0	19.375	1	1	0	1.0811
14	7.1142	5	5	999	19.375	1	1	1	2.2961
15	7.1142	5	5	999	1	2	-1	0	2.3922
16	7.1142	5	5	90	19.375	2	1	0	2.0969
17	7.1142	5	5	90	1	1	1	0	2.7719
18	7.1142	5	5	0	1	1	-1	0	1.5524
19	7.1142	5	5	999	1	2	1	0	1.7091
20	7.1142	5	5	90	25.5	1	-1	1	1.4838
21	7.1142	5	5	0	13.25	2	-1	1	1.9822
22	7.1142	5	5	999	1	1	-1	0	1.7079
23	7.1142	5	5	0	19.375	2	-1	1	1.467
24	7.1142	5	5	90	1	1	1	1	1.4929
25	7.1142	5	5	0	1	2	-1	1	1.8349
26	7.1142	5	5	0	25.5	2	-1	0	1.093
27	7.1142	5	5	999	13.25	1	1	0	1.3564
28	7.1142	5	5	999	13.25	1	-1	1	1.5051
29	7.1142	5	5	999	1	1	-1	0	1.3047
30	7.1142	5	5	90	13.25	1	-1	0	1.7996
31	7.1142	5	5	0	7.125	1	-1	0	1.9089
32	7.1142	5	5	999	19.375	1	1	0	2.7932
33	7.1142	5	5	0	7.125	1	-1	0	1.6303
34	7.1142	5	5	0	7.125	1	1	0	1.7715
35	7.1142	5	5	999	7.125	1	-1	0	1.8967
36	7.1142	5	5	0	1	2	-1	0	1.9396
37	7.1142	5	5	999	19.375	2	-1	0	2.0805
38	7.1142	5	5	90	7.125	2	1	0	2.7554
39	7.1142	5	5	90	7.125	1	-1	1	1.8432
40	7.1142	5	5	999	25.5	2	-1	1	1.3176
41	7.1142	5	5	0	13.25	1	-1	0	1.6407
42	7.1142	5	5	90	1	1	1	0	2.7308
43	7.1142	5	5	999	25.5	1	-1	0	1.293
44	7.1142	5	5	0	1	2	1	0	1.5625
45	7.1142	5	5	999	13.25	1	-1	0	1.9113
46	7.1142	5	5	0	1	2	1	0	1.6144
47	7.1142	5	5	90	19.375	2	-1	0	1.9076
48	7.1142	5	5	0	25.5	2	1	1	2.19
49	7.1142	5	5	999	25.5	1	1	1	1.3676
50	7.1142	5	5	999	13.25	2	1	1	4.129
51	7.1142	5	5	90	25.5	2	-1	1	2.0849
52	7.1142	5	5	90	13.25	1	1	1	1.8719
53	7.1142	5	5	0	25.5	2	1	0	1.7743
54	7.1142	5	5	0	1	1	-1	0	1.5219
55	7.1142	5	5	90	1	1	1	0	2.6611
56	7.1142	5	5	90	1	2	1	0	2.4831
57	7.1142	5	5	0	19.375	1	1	0	1.7812
58	7.1142	5	5	999	1	2	-1	1	1.9192
59	7.1142	5	5	999	13.25	2	1	1	2.3395
60	7.1142	5	5	999	25.5	2	1	0	2.4163
61	7.1142	5	5	90	7.125	1	1	0	2.8372
62	7.1142	5	5	90	25.5	1	-1	1	1.187
63	7.1142	5	5	999	7.125	1	-1	0	1.5693
64	7.1142	5	5	999	13.25	1	-1	0	1.55
65	7.1142	5	5	90	7.125	1	-1	0	2.334
66	7.1142	5	5	90	7.125	2	-1	0	1.873
67	7.1142	5	5	0	1	1	-1	0	1.939
68	7.1142	5	5	0	13.25	2	-1	1	1.7781
69	7.1142	5	5	999	13.25	1	1	1	1.5395
70	7.1142	5	5	0	13.25	1	-1	0	1.9745
71	7.1142	5	5	0	1	2	1	0	1.5468
72	7.1142	5	5	999	19.375	1	-1	1	1.0694
73	7.1142	5	5	90	13.25	1	1	0	1.4413
74	7.1142	5	5	0	7.125	1	1	1	1.5867
75	7.1142	5	5	999	1	2	-1	0	1.7439
76	7.1142	5	5	90	7.125	1	-1	0	1.8912
77	7.1142	5	5	999	1	1	1	0	4.591
78	7.1142	5	5	90	1	1	-1	0	2.3005
79	7.1142	5	5	0	19.375	2	1	0	1.5152
80	7.1142	5	5	0	19.375	2	-1	0	2.0621
81	7.1142	5	5	999	25.5	2	1	0	1.8331
82	7.1142	5	5	999	7.125	2	1	0	1.9841
83	7.1142	5	5	90	25.5	1	-1	1	1.3198
84	7.1142	5	5	0	25.5	2	1	0	1.9464
85	7.1142	5	5	90	25.5	1	-1	1	1.2811
86	7.1142	5	5	999	7.125	2	-1	0	3.2944
87	7.1142	5	5	999	19.375	1	-1	1	1.0812
88	7.1142	5	5	0	19.375	1	-1	1	1.3917
89	7.1142	5	5	999	7.125	2	1	0	2.113
90	7.1142	5	5	999	7.125	1	-1	0	4.5611
91	7.1142	5	5	999	25.5	1	1	1	1.1047
92	7.1142	5	5	0	1	2	1	0	1.4888
93	7.1142	5	5	999	19.375	2	-1	1	0.97536
94	7.1142	5	5	999	7.125	1	-1	0	1.7367
95	7.1142	5	5	0	1	1	-1	0	1.58
96	7.1142	5	5	999	7.125	1	1	0	2.0617
97	7.1142	5	5	999	25.5	2	1	1	2.6408
98	7.1142	5	5	90	19.375	2	1	0	1.7182
99	7.1142	5	5	90	19.375	1	1	0	1.7254
100	7.1142	5	5	0	13.25	2	1	0	1.8924
101	7.1142	5	5	0	7.125	2	1	0	1.8149
102	7.1142	5	5	90	25.5	1	-1	1	1.5642
103	7.1142	5	5	999	25.5	1	1	1	1.9171
104	7.1142	5	5	999	19.375	1	1	0	1.8057
105	7.1142	5	5	0	7.125	2	1	0	1.5267
106	7.1142	5	5	0	7.125	1	-1	0	1.8975
107	7.1142	5	5	999	19.375	1	-1	1	1.369
108	7.1142	5	5	0	25.5	2	1	0	1.1047
109	7.1142	5	5	0	19.375	1	1	1	1.7727
110	7.1142	5	5	0	13.25	1	1	0	2.3127
111	7.1142	5	5	0	25.5	1	1	1	1.1518
112	7.1142	5	5	90	25.5	2	1	0	2.2356
113	7.1142	5	5	0	25.5	1	-1	1	1.3407
114	7.1142	5	5	90	25.5	2	1	1	1.9167
115	7.1142	5	5	0	25.5	1	-1	1	1.1871
116	7.1142	5	5	90	19.375	1	-1	1	1.0224
117	7.1142	5	5	90	7.125	1	1	0	1.4527
118	7.1142	5	5	999	7.125	1	1	0	1.3392
119	7.1142	5	5	0	1	2	-1	0	1.975
120	7.1142	5	5	999	13.25	1	-1	0	1.7087
121	7.1142	5	5	0	1	2	1	0	1.5718
122	7.1142	5	5	0	1	1	1	0	1.632
123	7.1142	5	5	90	13.25	2	1	0	1.4854
124	7.1142	5	5	0	1	1	1	0	1.8481
125	7.1142	5	5	0	7.125	2	1	0	1.2224
126	7.1142	5	5	0	13.25	2	-1	0	2.4782
127	7.1142	5	5	999	7.125	1	-1	0	1.5826
128	7.1142	5	5	999	1	1	1	0	2.0565
129	7.1142	5	5	999	25.5	2	-1	1	0.97537
130	7.1142	5	5	90	1	2	-1	1	1.4677
131	7.1142	5	5	999	25.5	2	1	1	1.1165
132	7.1142	5	5	90	7.125	1	1	0	1.7664
133	7.1142	5	5	90	25.5	1	-1	0	1.5378
134	7.1142	5	5	90	13.25	1	1	0	1.4291
135	7.1142	5	5	0	25.5	1	1	0	1.0577
136	7.1142	5	5	999	13.25	1	-1	1	1.1871
137	7.1142	5	5	90	13.25	2	1	0	1.6619
138	7.1142	5	5	999	25.5	2	1	1	1.14
139	7.1142	5	5	0	13.25	1	1	0	1.2581
140	7.1142	5	5	0	19.375	2	1	1	1.5902
141	7.1142	5	5	999	1	2	-1	0	1.5997
142	7.1142	5	5	0	7.125	2	1	0	1.4045
143	7.1142	5	5	0	25.5	1	1	0	1.4374
144	7.1142	5	5	0	7.125	1	-1	1	1.2106
145	7.1142	5	5	90	25.5	2	-1	0	1.2341
146	7.1142	5	5	999	25.5	1	1	1	1.0581
147	7.1142	5	5	999	19.375	2	-1	0	1.4447
148	7.1142	5	5	0	7.125	2	-1	0	2.303
149	7.1142	5	5	90	13.25	1	1	0	2.3776
150	7.1142	5	5	999	19.375	1	-1	1	1.3631
151	7.1142	5	5	999	25.5	2	-1	1	0.99891
152	7.1142	5	5	999	19.375	2	1	1	1.5381
153	7.1142	5	5	0	13.25	2	-1	0	1.6741
154	7.1142	5	5	999	19.375	2	1	1	1.1871
155	7.1142	5	5	999	1	2	1	0	1.2811
156	7.1142	5	5	90	1	1	1	0	1.648
157	7.1142	5	5	0	13.25	1	-1	1	1.1754
158	7.1142	5	5	0	7.125	2	-1	0	1.0693
159	7.1142	5	5	0	1	1	-1	1	1.7393
160	7.1142	5	5	999	13.25	2	-1	0	1.0224
161	7.1142	5	5	999	13.25	1	1	0	2.0701
162	7.1142	5	5	999	13.25	1	1	1	1.093
163	7.1142	5	5	90	1	2	1	0	1.2929
164	7.1142	5	5	0	25.5	1	-1	0	1.0695
165	7.1142	5	5	999	1	1	-1	0	1.2342
166	7.1142	5	5	90	19.375	2	-1	0	1.1988
167	7.1142	5	5	0	13.25	2	-1	0	0.9401
168	7.1142	5	5	999	1	2	1	1	0.97532
169	7.1142	5	5	90	25.5	1	-1	1	1.0578
170	7.1142	5	5	999	25.5	1	1	1	0.99894
171	7.1142	5	5	0	19.375	1	-1	0	0.95181
172	7.1142	5	5	0	19.375	1	-1	1	1.0577
173	7.1142	5	5	90	13.25	1	-1	1	0.95205
174	7.1142	5	5	90	7.125	2	-1	0	1.2812
175	7.1142	5	5	90	7.125	1	-1	0	1.4969
176	7.1142	5	5	0	7.125	1	-1	0	1.3169
177	7.1142	5	5	0	13.25	2	-1	0	2.4267
178	7.1142	5	5	0	25.5	2	-1	1	1.7917
179	7.1142	5	5	0	19.375	2	1	0	1.5442
180	7.1142	5	5	999	1	1	1	0	1.7334
181	7.1142	5	5	90	19.375	2	1	1	1.6359
182	7.1142	5	5	999	25.5	1	1	1	1.0111
183	7.1142	5	5	0	1	1	1	0	1.6191
184	7.1142	5	5	0	19.375	1	-1	0	1.1165
185	7.1142	5	5	90	25.5	1	1	1	1.0459
186	7.1142	5	5	0	25.5	2	-1	1	1.6208
187	7.1142	5	5	90	25.5	1	1	0	1.898
188	7.1142	5	5	999	7.125	2	1	0	1.1519
189	7.1142	5	5	90	7.125	2	-1	0	0.96403
190	7.1142	5	5	90	25.5	1	-1	1	0.94008
191	7.1142	5	5	90	1	2	-1	0	1.0342
192	7.1142	5	5	0	7.125	1	-1	1	1.2577
193	7.1142	5	5	999	19.375	2	-1	0	1.3048
194	7.1142	5	5	90	13.25	1	-1	0	1.723
195	7.1142	5	5	0	1	1	1	1	1.0105
196	7.1142	5	5	999	19.375	2	-1	0	0.89304
197	7.1142	5	5	90	19.375	1	1	0	0.99891
198	7.1142	5	5	90	25.5	1	-1	1	0.9871
199	7.1142	5	5	0	25.5	1	1	0	1.1517
200	7.1142	5	5	999	13.25	1	-1	1	1.0817
201	7.1142	5	5	0	19.375	2	-1	0	1.1988
202	7.1142	5	5	90	25.5	2	1	0	1.1518
203	7.1142	5	5	0	13.25	1	1	0	1.0695
204	7.1142	5	5	999	7.125	2	-1	0	1.0342
205	7.1142	5	5	0	25.5	1	1	1	1.1047
206	7.1142	5	5	999	7.125	1	1	1	0.94009
207	7.1142	5	5	90	13.25	2	1	0	1.1047
208	7.1142	5	5	90	13.25	1	1	0	1.1048
209	7.1142	5	5	999	7.125	2	1	0	1.1047
210	7.1142	5	5	0	25.5	2	1	0	1.2459
211	7.1142	5	5	999	13.25	2	1	1	1.2694
212	7.1142	5	5	999	1	1	-1	0	1.6326
213	7.1142	5	5	90	25.5	2	-1	1	1.5941
214	7.1142	5	5	90	7.125	1	-1	1	1.5184
215	7.1142	5	5	999	13.25	1	-1	0	1.5475
216	7.1142	5	5	999	19.375	1	-1	1	1.0341
217	7.1142	5	5	0	13.25	1	-1	1	1.1635
218	7.1142	5	5	999	13.25	2	1	1	1.0812
219	7.1142	5	5	90	1	2	-1	0	1.4283
220	7.1142	5	5	90	1	1	1	1	1.5976
221	7.1142	5	5	0	25.5	2	1	0	2.2298
222	7.1142	5	5	999	19.375	2	1	1	1.756
223	7.1142	5	5	0	19.375	1	1	0	1.74
224	7.1142	5	5	999	19.375	1	-1	1	1.0342
225	7.1142	5	5	90	25.5	1	1	0	1.1165
226	7.1142	5	5	90	25.5	1	1	1	1.0459
227	7.1142	5	5	999	13.25	2	1	0	1.3161
228	7.1142	5	5	0	13.25	2	-1	1	1.3354
229	7.1142	5	5	0	13.25	2	-1	0	1.1517
230	7.1142	5	5	90	25.5	2	-1	0	0.88128
231	7.1142	5	5	999	13.25	2	1	0	0.85774
232	7.1142	5	5	0	13.25	1	1	1	0.99889
233	7.1142	5	5	90	7.125	1	-1	1	0.91651
234	7.1142	5	5	999	1	1	-1	0	1.2105
235	7.1142	5	5	0	13.25	1	-1	1	0.97536
236	7.1142	5	5	999	25.5	1	-1	1	0.89307
237	7.1142	5	5	0	7.125	1	-1	0	1.3681
238	7.1142	5	5	0	13.25	2	-1	0	1.5483
239	7.1142	5	5	0	7.125	2	-1	0	4.9756
240	7.1142	5	5	999	7.125	2	1	0	2.0583
241	7.1142	5	5	90	1	2	-1	0	1.392
242	7.1142	5	5	999	7.125	2	-1	0	1.4655
243	7.1142	5	5	0	13.25	2	-1	0	1.2106
244	7.1142	5	5	999	7.125	1	1	0	1.6498
245	7.1142	5	5	999	13.25	1	-1	1	1.14
246	7.1142	5	5	0	1	1	1	0	1.3282
247	7.1142	5	5	90	13.25	1	1	0	1.3905
248	7.1142	5	5	0	19.375	2	-1	0	1.1522
249	7.1142	5	5	90	1	1	1	0	0.97579
250	7.1142	5	5	90	19.375	2	-1	0	1.7388
251	7.1142	5	5	90	25.5	1	-1	0	1.0812
252	7.1142	5	5	0	1	1	1	0	1.1988
253	7.1142	5	5	0	13.25	1	-1	0	0.9048
254	7.1142	5	5	90	25.5	1	-1	1	1.0695
255	7.1142	5	5	999	19.375	1	1	1	1.187
256	7.1142	5	5	999	19.375	2	-1	1	1.1165
257	7.1142	5	5	90	1	1	1	1	1.1636
258	7.1142	5	5	0	13.25	1	1	0	1.6792
259	7.1142	5	5	90	13.25	2	-1	1	1.5738
260	7.1142	5	5	999	25.5	1	1	1	0.92831
261	7.1142	5	5	999	13.25	2	1	0	0.9871
262	7.1142	5	5	90	25.5	2	1	1	1.4874
263	7.1142	5	5	90	13.25	2	1	1	1.5176
264	7.1142	5	5	0	13.25	2	-1	1	1.4686
265	7.1142	5	5	0	19.375	1	1	1	1.093
266	7.1142	5	5	90	7.125	2	1	0	1.3165
267	7.1142	5	5	999	1	1	-1	0	1.3886
268	7.1142	5	5	0	7.125	2	-1	0	1.2576
269	7.1142	5	5	999	13.25	2	1	0	2.0877
270	7.1142	5	5	90	7.125	2	-1	0	1.2929
271	7.1142	5	5	0	25.5	1	-1	1	1.0459
272	7.1142	5	5	999	13.25	2	1	0	1.1278
273	7.1142	5	5	0	25.5	2	-1	1	1.2106
274	7.1142	5	5	90	13.25	2	1	1	1.3165
275	7.1142	5	5	999	25.5	1	-1	1	1.2229
276	7.1142	5	5	0	1	1	1	0	1.5213
277	7.1142	5	5	0	13.25	1	-1	0	0.88125
278	7.1142	5	5	0	7.125	1	-1	0	1.1165
279	7.1142	5	5	90	19.375	1	1	0	0.7523
280	7.1142	5	5	90	25.5	1	1	0	0.84598
281	7.1142	5	5	90	7.125	2	1	0	1.0342
282	7.1142	5	5	90	7.125	2	1	0	0.8813
283	7.1142	5	5	999	7.125	1	1	1	1.0577
284	7.1142	5	5	90	19.375	2	-1	0	0.94006
285	7.1142	5	5	999	19.375	2	1	0	1.1867
286	7.1142	5	5	90	19.375	2	1	0	0.8582
287	7.1142	5	5	999	19.375	1	1	1	1.0576
288	7.1142	5	5	90	19.375	1	-1	1	1.1519
289	7.1142	5	5	0	1	2	1	0	0.96362
290	7.1142	5	5	90	7.125	2	-1	0	1.2694
291	7.1142	5	5	90	1	2	-1	0	1.4612
292	7.1142	5	5	999	19.375	2	-1	0	1.3047
293	7.1142	5	5	90	13.25	2	1	0	1.2929
294	7.1142	5	5	999	13.25	2	1	0	1.3355
295	7.1142	5	5	999	1	1	-1	0	1.4602
296	7.1142	5	5	0	1	2	-1	1	1.4663
297	7.1142	5	5	999	7.125	1	1	1	1.1868
298	7.1142	5	5	999	1	1	1	0	1.093
299	7.1142	5	5	90	25.5	2	1	0	1.1287
300	7.1142	5	5	90	25.5	2	1	1	1.3287
301	7.1142	5	5	0	25.5	1	1	0	1.0816
302	7.1142	5	5	999	25.5	2	-1	1	1.2694
303	7.1142	5	5	999	19.375	1	-1	1	0.94002
304	7.1142	5	5	0	1	2	1	0	1.2811
305	7.1142	5	5	999	7.125	1	-1	0	1.6827
306	7.1142	5	5	999	1	2	-1	1	1.093
307	7.1142	5	5	90	19.375	1	-1	0	1.0222
308	7.1142	5	5	90	19.375	1	1	0	1.0459
309	7.1142	5	5	90	13.25	1	1	0	1.0224
310	7.1142	5	5	999	1	1	1	0	0.99885
311	7.1142	5	5	999	25.5	2	1	0	1.1636
312	7.1142	5	5	90	25.5	2	-1	1	1.0342
313	7.1142	5	5	999	1	2	1	0	1.0695
314	7.1142	5	5	90	1	2	-1	0	1.8957
315	7.1142	5	5	999	1	1	-1	0	1.2929
316	7.1142	5	5	999	7.125	2	-1	0	1.3624
317	7.1142	5	5	999	1	2	-1	0	2.2912
318	7.1142	5	5	0	1	2	1	0	1.5861
319	7.1142	5	5	0	25.5	2	-1	1	1.571
320	7.1142	5	5	90	1	2	-1	0	2.2666
321	7.1142	5	5	999	7.125	2	1	0	1.6502
322	7.1142	5	5	999	19.375	1	1	1	1.0107
323	7.1142	5	5	90	1	2	-1	0	1.2812
324	7.1142	5	5	0	13.25	2	-1	1	1.6049
325	7.1142	5	5	999	1	2	1	1	1.3823
326	7.1142	5	5	0	13.25	2	-1	0	1.6586
327	7.1142	5	5	90	13.25	2	1	0	1.6045
328	7.1142	5	5	90	7.125	2	1	0	1.0811
329	7.1142	5	5	999	7.125	2	1	0	1.1635
330	7.1142	5	5	999	1	2	-1	0	1.4213
331	7.1142	5	5	0	7.125	2	-1	0	1.5271
332	7.1142	5	5	0	19.375	2	-1	0	1.2577
333	7.1142	5	5	90	1	1	-1	0	1.3441
334	7.1142	5	5	0	1	2	-1	0	1.5436
335	7.1142	5	5	0	7.125	1	-1	1	1.1989
336	7.1142	5	5	0	25.5	2	-1	1	1.1522
337	7.1142	5	5	0	19.375	2	1	1	1.4079
338	7.1142	5	5	90	19.375	2	-1	0	1.2933
339	7.1142	5	5	999	1	1	-1	1	1.4319
340	7.1142	5	5	0	13.25	2	-1	1	1.2693
341	7.1142	5	5	0	13.25	1	1	1	1.14
342	7.1142	5	5	90	13.25	2	1	1	1.5979
343	7.1142	5	5	0	7.125	1	1	0	1.4507
344	7.1142	5	5	999	7.125	2	-1	0	2.5339
345	7.1142	5	5	0	13.25	2	-1	1	1.3165
346	7.1142	5	5	90	25.5	2	-1	1	1.1518
347	7.1142	5	5	90	25.5	2	1	1	1.3802
348	7.1142	5	5	0	19.375	2	1	0	1.5929
349	7.1142	5	5	90	1	2	1	0	1.2224
350	7.1142	5	5	999	19.375	2	1	1	1.1283
351	7.1142	5	5	0	25.5	1	-1	1	1.1522
352	7.1142	5	5	0	1	1	1	1	1.4507
353	7.1142	5	5	0	25.5	1	-1	1	1.0342
354	7.1142	5	5	0	7.125	2	-1	1	2.0966
355	7.1142	5	5	999	19.375	1	-1	1	1.3048
356	7.1142	5	5	0	13.25	1	1	0	1.6546
357	7.1142	5	5	90	19.375	2	1	0	1.4766
358	7.1142	5	5	999	25.5	1	1	1	1.4638
359	7.1142	5	5	90	1	1	1	0	1.3776
360	7.1142	5	5	0	19.375	1	-1	1	1.3821
361	7.1142	5	5	0	19.375	1	-1	0	1.2694
362	7.1142	5	5	90	1	2	-1	0	1.0229
363	7.1142	5	5	0	25.5	1	-1	0	1.8491
364	7.1142	5	5	999	19.375	1	1	1	1.2459
365	7.1142	5	5	0	25.5	2	1	1	1.3982
366	7.1142	5	5	0	1	2	-1	0	1.2812
367	7.1142	5	5	0	19.375	2	1	0	1.1989
368	7.1142	5	5	90	13.25	1	1	0	1.1635
369	7.1142	5	5	999	19.375	2	1	0	1.2695
370	7.1142	5	5	999	13.25	2	1	1	1.3933
371	7.1142	5	5	90	7.125	2	1	0	1.486
372	7.1142	5	5	999	25.5	1	1	1	1.1753
373	7.1142	5	5	999	7.125	2	-1	0	1.3829
374	7.1142	5	5	90	19.375	1	1	0	1.3471
375	7.1142	5	5	999	1	1	-1	0	1.6877
376	7.1142	5	5	0	25.5	2	-1	1	1.1636
377	7.1142	5	5	90	13.25	2	-1	0	1.2577
378	7.1142	5	5	90	7.125	1	1	0	1.6886
379	7.1142	5	5	999	19.375	2	1	1	1.3046
380	7.1142	5	5	999	7.125	2	1	0	1.5122
381	7.1142	5	5	90	13.25	2	1	0	1.2694
382	7.1142	5	5	999	19.375	2	-1	0	2.2424
383	7.1142	5	5	999	25.5	1	-1	1	0.99893
384	7.1142	5	5	90	13.25	1	1	0	0.99886
385	7.1142	5	5	90	13.25	1	-1	0	1.4494
386	7.1142	5	5	999	19.375	1	1	1	1.0576
387	7.1142	5	5	90	19.375	2	1	0	1.5293
388	7.1142	5	5	0	13.25	1	1	0	1.2695
389	7.1142	5	5	999	7.125	1	-1	1	0.95188
390	7.1142	5	5	90	25.5	1	1	0	1.1401
391	7.1142	5	5	0	1	1	1	0	1.1516
392	7.1142	5	5	90	25.5	2	-1	0	1.3165
393	7.1142	5	5	90	7.125	2	-1	0	1.046
394	7.1142	5	5	0	1	2	-1	0	1.0459
395	7.1142	5	5	999	7.125	1	-1	0	1.4517
396	7.1142	5	5	90	19.375	2	-1	0	1.325
397	7.1142	5	5	0	1	1	1	1	0.92835
398	7.1142	5	5	90	7.125	2	1	0	1.715
399	7.1142	5	5	90	1	2	-1	0	1.4902
400	7.1142	5	5	90	25.5	2	1	0	1.1639
401	7.1142	5	5	999	25.5	2	-1	0	1.2812
402	7.1142	5	5	0	7.125	2	-1	1	0.82287
403	7.1142	5	5	0	19.375	1	-1	1	1.9087
404	7.1142	5	5	0	25.5	1	1	1	1.4359
405	7.1142	5	5	0	19.375	1	1	0	1.2342
406	7.1142	5	5	90	7.125	1	1	0	1.1635
407	7.1142	5	5	90	13.25	2	1	0	0.96359
408	7.1142	5	5	90	1	1	1	1	1.1635
409	7.1142	5	5	999	7.125	1	1	1	1.4549
410	7.1142	5	5	999	25.5	2	1	1	2.0098
411	7.1142	5	5	0	19.375	1	1	1	1.6268
412	7.1142	5	5	999	7.125	2	1	1	2.5134
413	7.1142	5	5	90	7.125	2	-1	1	1.5008
414	7.1142	5	5	90	19.375	1	-1	0	27.723
415	7.1142	5	5	999	13.25	2	1	0	6.1378
416	7.1142	5	5	0	1	1	-1	1	1.8265
417	7.1142	5	5	90	19.375	1	-1	1	1.0106
418	7.1142	5	5	90	1	1	1	0	1.1166
419	7.1142	5	5	0	13.25	2	-1	0	1.2228
420	7.1142	5	5	90	7.125	1	1	0	1.3741
421	7.1142	5	5	0	25.5	2	1	1	1.1875
422	7.1142	5	5	999	13.25	1	-1	1	1.1522
423	7.1142	5	5	90	19.375	1	1	1	1.2933
424	7.1142	5	5	999	13.25	1	-1	1	1.2228
425	7.1142	5	5	0	7.125	2	-1	0	1.7911
426	7.1142	5	5	0	19.375	2	1	0	1.1636
427	7.1142	5	5	90	1	1	1	0	1.1753
428	7.1142	5	5	0	1	2	-1	0	0.88125
429	7.1142	5	5	999	7.125	2	-1	0	1.0812
430	7.1142	5	5	999	1	2	1	0	0.81072
431	7.1142	5	5	90	7.125	2	1	1	0.95185
432	7.1142	5	5	999	19.375	1	-1	0	0.94012
433	7.1142	5	5	999	13.25	2	-1	0	1.3816
434	7.1142	5	5	90	13.25	2	-1	0	1.3622
435	7.1142	5	5	999	7.125	2	-1	1	1.3641
436	7.1142	5	5	999	13.25	1	-1	0	1.7495
437	7.1142	5	5	90	13.25	2	-1	0	1.0224
438	7.1142	5	5	999	25.5	2	1	0	1.1635
439	7.1142	5	5	0	1	2	-1	0	1.0695
440	7.1142	5	5	90	13.25	1	-1	1	1.2459
441	7.1142	5	5	0	7.125	2	1	0	1.1872
442	7.1142	5	5	999	25.5	2	1	1	1.3047
443	7.1142	5	5	0	19.375	2	1	1	1.3168
444	7.1142	5	5	0	7.125	1	-1	1	1.47
445	7.1142	5	5	0	25.5	2	1	0	1.329
446	7.1142	5	5	90	25.5	2	1	1	1.0342
447	7.1142	5	5	999	19.375	1	-1	1	1.1165
448	7.1142	5	5	90	1	1	1	0	1.1636
449	7.1142	5	5	90	1	2	-1	0	1.1753
450	7.1142	5	5	0	1	1	-1	1	0.9519
451	7.1142	5	5	999	13.25	1	-1	0	1.3047
452	7.1142	5	5	90	1	2	-1	0	1.5533
453	7.1142	5	5	90	13.25	1	1	0	1.2459
454	7.1142	5	5	999	1	2	1	1	1.1518
455	7.1142	5	5	0	19.375	1	1	0	1.3047
456	7.1142	5	5	90	19.375	2	-1	0	2.1458
457	7.1142	5	5	90	13.25	1	1	0	1.5614
458	7.1142	5	5	90	25.5	2	-1	0	1.2812
459	7.1142	5	5	90	1	2	-1	0	1.3165
460	7.1142	5	5	90	19.375	2	-1	1	1.5467
461	7.1142	5	5	90	7.125	1	-1	1	1.8822
462	7.1142	5	5	90	19.375	1	-1	1	1.2577
463	7.1142	5	5	90	7.125	2	1	1	1.7181
464	7.1142	5	5	0	13.25	1	-1	0	1.5647
465	7.1142	5	5	90	13.25	2	1	0	3.7808
466	7.1142	5	5	90	7.125	1	1	0	1.3164
467	7.1142	5	5	90	1	1	-1	1	0.96359
468	7.1142	5	5	90	19.375	1	1	0	1.825
469	7.1142	5	5	999	25.5	1	1	1	0.96364
470	7.1142	5	5	0	1	1	-1	0	1.1753
471	7.1142	5	5	999	7.125	2	-1	0	1.4079
472	7.1142	5	5	90	19.375	1	1	0	1.6088
473	7.1142	5	5	999	19.375	2	1	0	1.2925
474	7.1142	5	5	999	19.375	2	-1	0	1.5462
475	7.1142	5	5	90	7.125	2	-1	1	2.0181
476	7.1142	5	5	0	13.25	2	-1	0	1.2576
477	7.1142	5	5	999	13.25	2	1	1	1.0817
478	7.1142	5	5	0	25.5	1	-1	1	1.1518
479	7.1142	5	5	90	7.125	1	1	0	1.2463
480	7.1142	5	5	0	1	2	-1	0	0.95218
481	7.1142	5	5	90	19.375	1	-1	1	1.0812
482	7.1142	5	5	90	7.125	1	1	0	1.6005
483	7.1142	5	5	0	7.125	2	-1	0	1.8933
484	7.1142	5	5	999	1	2	-1	1	1.5776
485	7.1142	5	5	90	25.5	1	-1	1	1.4975
486	7.1142	5	5	0	19.375	1	1	1	2.1121
487	7.1142	5	5	90	13.25	2	-1	0	1.7913
488	7.1142	5	5	90	7.125	1	-1	0	1.4723
489	7.1142	5	5	999	1	2	1	0	2.3924
490	7.1142	5	5	0	7.125	1	-1	0	1.5889
491	7.1142	5	5	0	7.125	1	-1	0	1.4613
492	7.1142	5	5	999	19.375	1	-1	0	1.6245
493	7.1142	5	5	90	7.125	1	1	0	1.6584
494	7.1142	5	5	90	19.375	1	1	1	1.412
495	7.1142	5	5	90	1	1	-1	1	1.3051
496	7.1142	5	5	90	13.25	2	1	0	1.0464
497	7.1142	5	5	0	13.25	1	1	0	1.1753
498	7.1142	5	5	90	1	2	1	1	1.8861
499	7.1142	5	5	0	19.375	1	-1	0	0.99929
500	7.1142	5	5	0	19.375	1	-1	1	1.1636
501	7.1142	5	5	90	7.125	1	1	0	2.2326
502	7.1142	5	5	90	1	1	-1	0	2.1258
503	7.1142	5	5	0	1	1	1	0	1.0577
504	7.1142	5	5	0	13.25	1	-1	1	1.395
505	7.1142	5	5	999	13.25	1	-1	1	1.0224
506	7.1142	5	5	0	7.125	1	-1	0	1.2337
507	7.1142	5	5	0	25.5	1	1	1	1.0228
508	7.1142	5	5	0	1	1	1	0	1.1871
509	7.1142	5	5	0	13.25	2	1	1	1.3047
510	7.1142	5	5	999	13.25	1	-1	1	1.0812
511	7.1142	5	5	90	13.25	1	-1	0	1.2577
512	7.1142	5	5	0	19.375	2	1	1	1.4052
513	7.1142	5	5	999	13.25	2	-1	0	1.2688
514	7.1142	5	5	999	25.5	1	1	1	1.0224
515	7.1142	5	5	999	13.25	1	1	1	1.0342
516	7.1142	5	5	999	19.375	1	-1	1	0.97542
517	7.1142	5	5	999	1	2	-1	1	1.3043
518	7.1142	5	5	90	19.375	2	-1	0	1.4311
519	7.1142	5	5	0	7.125	2	-1	0	1.2929
520	7.1142	5	5	90	1	1	1	0	1.4674
521	7.1142	5	5	0	19.375	1	1	0	1.4414
522	7.1142	5	5	999	7.125	1	-1	0	1.3323
523	7.1142	5	5	0	19.375	2	-1	0	1.2229
524	7.1142	5	5	0	7.125	1	-1	1	1.3242
525	7.1142	5	5	0	19.375	1	1	1	1.2575
526	7.1142	5	5	999	25.5	1	-1	1	1.0577
527	7.1142	5	5	90	25.5	2	-1	0	1.4046
528	7.1142	5	5	999	1	1	1	0	1.0932
529	7.1142	5	5	0	7.125	2	-1	0	1.1522
530	7.1142	5	5	0	7.125	2	1	1	1.5206
531	7.1142	5	5	90	13.25	1	-1	0	1.5955
532	7.1142	5	5	999	1	2	1	0	1.2459
533	7.1142	5	5	90	19.375	2	-1	0	0.98707
534	7.1142	5	5	999	1	1	1	0	1.6757
535	7.1142	5	5	0	7.125	2	1	0	1.1871
536	7.1142	5	5	999	1	1	1	1	0.91642
537	7.1142	5	5	999	25.5	2	1	0	1.1395
538	7.1142	5	5	0	19.375	2	-1	0	0.9047
539	7.1142	5	5	999	25.5	1	1	1	1.0694
540	7.1142	5	5	0	1	2	1	1	1.2342
541	7.1142	5	5	90	25.5	2	1	0	1.1753
542	7.1142	5	5	0	25.5	1	-1	1	1.0107
543	7.1142	5	5	0	25.5	2	1	0	0.83423
544	7.1142	5	5	0	19.375	2	-1	1	1.1871
545	7.1142	5	5	999	25.5	2	-1	1	1.0342
546	7.1142	5	5	0	13.25	1	1	0	1.7313
547	7.1142	5	5	90	7.125	2	1	0	1.3865
548	7.1142	5	5	0	7.125	1	1	0	1.5826
549	7.1142	5	5	90	1	2	1	0	1.2459
550	7.1142	5	5	90	19.375	1	-1	0	1.3373
551	7.1142	5	5	999	7.125	2	-1	1	1.1401
552	7.1142	5	5	0	1	2	1	0	1.081
553	7.1142	5	5	0	25.5	1	-1	0	0.83423
554	7.1142	5	5	0	13.25	1	1	0	1.0812
555	7.1142	5	5	90	19.375	2	1	0	1.3394
556	7.1142	5	5	0	19.375	2	1	0	1.2576
557	7.1142	5	5	999	25.5	2	-1	0	1.6782
558	7.1142	5	5	0	25.5	1	1	0	1.5361
559	7.1142	5	5	999	13.25	2	-1	0	1.7568
560	7.1142	5	5	999	13.25	1	-1	1	0.99886
561	7.1142	5	5	90	25.5	1	1	0	1.0812
562	7.1142	5	5	90	1	2	-1	1	0.97536
563	7.1142	5	5	90	13.25	2	1	0	1.493
564	7.1142	5	5	0	7.125	2	-1	0	1.6596
565	7.1142	5	5	999	7.125	2	-1	0	1.0224
566	7.1142	5	5	999	25.5	2	1	1	1.2812
567	7.1142	5	5	90	19.375	1	1	0	1.0224
568	7.1142	5	5	999	13.25	2	-1	1	1.0224
569	7.1142	5	5	0	25.5	2	1	0	1.0459
570	7.1142	5	5	999	7.125	1	1	0	1.1753
571	7.1142	5	5	90	13.25	1	1	1	0.85821
572	7.1142	5	5	90	25.5	2	1	0	0.90479
573	7.1142	5	5	999	25.5	1	-1	1	1.0929
574	7.1142	5	5	999	1	2	-1	0	1.0812
575	7.1142	5	5	0	7.125	1	-1	0	0.92832
576	7.1142	5	5	90	1	2	1	0	1.0224
577	7.1142	5	5	999	13.25	2	1	0	1.1635
578	7.1142	5	5	999	25.5	1	-1	1	0.96406
579	7.1142	5	5	999	7.125	1	-1	1	1.1871
580	7.1142	5	5	999	7.125	1	1	1	1.0812
581	7.1142	5	5	0	25.5	2	-1	0	1.1753
582	7.1142	5	5	999	25.5	2	1	1	1.2573
583	7.1142	5	5	90	19.375	2	1	0	1.2463
584	7.1142	5	5	999	19.375	2	-1	0	1.6513
585	7.1142	5	5	90	19.375	1	-1	1	1.0812
586	7.1142	5	5	90	1	1	-1	0	1.2576
587	7.1142	5	5	999	25.5	2	-1	0	0.83419
588	7.1142	5	5	999	1	1	-1	1	1.4935
589	7.1142	5	5	999	13.25	2	-1	0	1.1166
590	7.1142	5	5	0	7.125	1	1	0	1.3045
591	7.1142	5	5	999	1	2	-1	0	3.9916
592	7.1142	5	5	999	19.375	2	1	0	2.5342
593	7.1142	5	5	90	13.25	2	-1	0	1.7142
594	7.1142	5	5	0	25.5	1	-1	0	1.7614
595	7.1142	5	5	999	19.375	2	1	0	1.8023
596	7.1142	5	5	0	13.25	2	1	0	1.2459
597	7.1142	5	5	90	7.125	2	-1	0	2.3445
598	7.1142	5	5	90	19.375	1	1	0	1.6882
599	7.1142	5	5	999	1	1	-1	0	1.4034
600	7.1142	5	5	0	7.125	2	-1	1	1.3644
