# Supplementary material for: Temporal Integration of Motion Streaks in Migraine
Source: Vision (Basel). 2018 Jul 13;2(3):27. doi: 10.3390/vision2030027 (PMC6836222; doi:10.3390/vision2030027)
Supplement: Supplementary file 1 [file vision-02-00027-s001.zip › supplementary information/resultsmark2/resultsObs9/allResponsesObs9.txt]

1	7.1142	5	5	90	13.25	2	1	1	1.8137
2	7.1142	5	5	0	1	1	-1	0	2.0172
3	7.1142	5	5	0	7.125	1	-1	0	1.9791
4	7.1142	5	5	0	13.25	2	-1	1	1.8997
5	7.1142	5	5	90	19.375	2	1	1	2.4946
6	7.1142	5	5	999	19.375	1	1	1	1.2576
7	7.1142	5	5	90	1	1	1	0	2.2609
8	7.1142	5	5	999	19.375	1	1	1	1.1636
9	7.1142	5	5	90	7.125	2	1	1	1.5645
10	7.1142	5	5	90	13.25	1	1	1	1.0342
11	7.1142	5	5	999	25.5	2	-1	1	2.443
12	7.1142	5	5	999	1	1	-1	0	1.6978
13	7.1142	5	5	0	19.375	1	1	1	1.4004
14	7.1142	5	5	90	25.5	2	1	1	1.4205
15	7.1142	5	5	90	1	2	-1	0	1.638
16	7.1142	5	5	90	1	2	-1	0	1.7077
17	7.1142	5	5	90	19.375	2	-1	1	1.6664
18	7.1142	5	5	999	7.125	2	1	1	1.4456
19	7.1142	5	5	0	25.5	2	-1	1	1.3195
20	7.1142	5	5	0	19.375	1	1	1	1.0812
21	7.1142	5	5	999	1	2	-1	1	1.7806
22	7.1142	5	5	0	13.25	2	1	1	1.4168
23	7.1142	5	5	0	19.375	1	1	1	1.1518
24	7.1142	5	5	0	19.375	1	1	1	1.1876
25	7.1142	5	5	0	7.125	2	1	1	1.4462
26	7.1142	5	5	90	13.25	2	-1	1	1.2927
27	7.1142	5	5	0	19.375	1	1	1	1.0929
28	7.1142	5	5	90	19.375	2	1	1	1.2812
29	7.1142	5	5	999	19.375	2	-1	1	1.1518
30	7.1142	5	5	90	13.25	1	1	1	1.0223
31	7.1142	5	5	999	7.125	1	-1	1	1.1518
32	7.1142	5	5	90	1	1	1	0	1.3443
33	7.1142	5	5	0	13.25	1	-1	1	1.1753
34	7.1142	5	5	999	13.25	1	-1	1	1.0699
35	7.1142	5	5	0	25.5	1	-1	1	0.99888
36	7.1142	5	5	0	1	1	-1	0	1.3397
37	7.1142	5	5	90	25.5	1	-1	1	0.95189
38	7.1142	5	5	90	1	2	-1	0	1.1871
39	7.1142	5	5	90	1	2	1	0	2.5871
40	7.1142	5	5	90	19.375	1	1	1	0.95182
41	7.1142	5	5	999	1	2	-1	0	1.0107
42	7.1142	5	5	0	19.375	1	-1	0	0.9989
43	7.1142	5	5	999	1	1	1	0	1.4707
44	7.1142	5	5	999	1	1	1	0	1.4938
45	7.1142	5	5	999	7.125	2	-1	1	1.2929
46	7.1142	5	5	0	19.375	2	-1	1	1.0699
47	7.1142	5	5	90	7.125	2	1	1	1.3165
48	7.1142	5	5	90	19.375	2	1	0	1.0458
49	7.1142	5	5	0	25.5	1	-1	1	1.2459
50	7.1142	5	5	0	7.125	1	-1	1	1.1282
51	7.1142	5	5	90	25.5	1	-1	1	0.98759
52	7.1142	5	5	999	25.5	2	-1	1	7.328
53	7.1142	5	5	90	1	1	-1	0	1.5284
54	7.1142	5	5	0	19.375	2	-1	1	0.92819
55	7.1142	5	5	90	7.125	2	1	0	1.3589
56	7.1142	5	5	90	19.375	2	1	1	1.7711
57	7.1142	5	5	0	19.375	2	-1	1	1.2812
58	7.1142	5	5	999	25.5	2	-1	1	0.99882
59	7.1142	5	5	90	7.125	2	-1	1	1.3165
60	7.1142	5	5	0	13.25	2	1	1	1.4425
61	7.1142	5	5	0	1	2	1	1	1.4439
62	7.1142	5	5	0	1	1	1	0	1.0346
63	7.1142	5	5	0	13.25	1	-1	1	1.1282
64	7.1142	5	5	0	25.5	1	-1	1	1.2928
65	7.1142	5	5	999	7.125	1	-1	1	1.0695
66	7.1142	5	5	999	7.125	2	1	1	1.2694
67	7.1142	5	5	999	7.125	2	1	1	1.0812
68	7.1142	5	5	90	1	2	-1	0	1.1401
69	7.1142	5	5	90	19.375	2	-1	0	1.1518
70	7.1142	5	5	0	25.5	1	1	1	1.1164
71	7.1142	5	5	90	1	2	-1	0	0.86954
72	7.1142	5	5	0	19.375	1	1	1	1.2812
73	7.1142	5	5	90	25.5	2	1	1	0.96404
74	7.1142	5	5	90	13.25	1	-1	1	1.0813
75	7.1142	5	5	999	13.25	2	-1	1	1.5953
76	7.1142	5	5	999	19.375	1	-1	1	1.1166
77	7.1142	5	5	999	13.25	2	-1	1	1.0342
78	7.1142	5	5	999	25.5	2	1	1	1.4634
79	7.1142	5	5	0	19.375	1	1	1	1.0696
80	7.1142	5	5	90	13.25	2	-1	0	1.4519
81	7.1142	5	5	0	25.5	1	-1	1	0.97536
82	7.1142	5	5	0	19.375	1	-1	1	1.0342
83	7.1142	5	5	999	13.25	1	1	1	1.0342
84	7.1142	5	5	0	25.5	1	-1	1	0.99887
85	7.1142	5	5	90	19.375	2	1	1	0.92829
86	7.1142	5	5	90	25.5	1	-1	1	1.0224
87	7.1142	5	5	0	1	2	1	1	1.7676
88	7.1142	5	5	0	25.5	2	1	1	1.0459
89	7.1142	5	5	999	25.5	2	1	1	1.0342
90	7.1142	5	5	90	7.125	1	1	1	1.0342
91	7.1142	5	5	0	7.125	1	1	0	1.693
92	7.1142	5	5	90	1	1	1	0	1.5115
93	7.1142	5	5	90	7.125	1	-1	1	1.0817
94	7.1142	5	5	999	19.375	2	-1	1	1.0577
95	7.1142	5	5	90	19.375	1	-1	1	0.96359
96	7.1142	5	5	0	19.375	2	1	1	1.4191
97	7.1142	5	5	90	25.5	1	-1	1	0.98712
98	7.1142	5	5	999	1	1	1	0	1.8061
99	7.1142	5	5	999	19.375	2	1	1	1.1753
100	7.1142	5	5	0	19.375	1	-1	1	1.0346
101	7.1142	5	5	999	7.125	1	-1	1	1.0106
102	7.1142	5	5	0	25.5	2	1	1	1.0459
103	7.1142	5	5	0	19.375	1	-1	1	0.98714
104	7.1142	5	5	90	13.25	1	1	1	0.95185
105	7.1142	5	5	999	19.375	1	1	1	0.99893
106	7.1142	5	5	90	13.25	2	1	1	0.91654
107	7.1142	5	5	999	25.5	1	1	1	1.0695
108	7.1142	5	5	90	19.375	1	1	1	0.9636
109	7.1142	5	5	0	13.25	2	-1	1	9.8644
110	7.1142	5	5	90	13.25	2	1	1	1.7198
111	7.1142	5	5	999	25.5	1	1	1	0.99885
112	7.1142	5	5	999	7.125	1	1	1	0.96362
113	7.1142	5	5	999	13.25	2	-1	1	1.5427
114	7.1142	5	5	999	7.125	2	-1	1	1.0106
115	7.1142	5	5	999	13.25	1	-1	1	1.0813
116	7.1142	5	5	999	19.375	2	-1	1	0.91646
117	7.1142	5	5	999	7.125	1	1	1	0.97534
118	7.1142	5	5	999	19.375	1	-1	1	0.98709
119	7.1142	5	5	0	1	2	-1	1	1.1283
120	7.1142	5	5	0	1	2	-1	0	1.7057
121	7.1142	5	5	999	25.5	1	1	1	0.94054
122	7.1142	5	5	90	19.375	1	1	1	0.95188
123	7.1142	5	5	999	25.5	1	1	1	0.86957
124	7.1142	5	5	0	25.5	2	-1	1	0.99885
125	7.1142	5	5	0	1	1	1	0	1.3909
126	7.1142	5	5	0	19.375	2	1	1	1.5285
127	7.1142	5	5	90	25.5	2	1	1	0.75181
128	7.1142	5	5	999	1	1	-1	0	1.3047
129	7.1142	5	5	90	25.5	2	1	1	0.9169
130	7.1142	5	5	999	25.5	1	-1	1	0.9754
131	7.1142	5	5	999	25.5	2	1	1	0.98716
132	7.1142	5	5	0	25.5	1	1	1	0.84599
133	7.1142	5	5	999	25.5	1	1	1	0.9754
134	7.1142	5	5	90	13.25	1	-1	1	0.97533
135	7.1142	5	5	90	7.125	1	1	1	0.97537
136	7.1142	5	5	90	1	1	-1	0	1.5179
137	7.1142	5	5	0	1	2	-1	0	1.1287
138	7.1142	5	5	999	7.125	1	1	1	0.99892
139	7.1142	5	5	0	7.125	1	-1	0	1.6377
140	7.1142	5	5	90	19.375	1	1	1	0.90525
141	7.1142	5	5	0	7.125	2	-1	1	1.2224
142	7.1142	5	5	0	13.25	2	-1	1	0.92869
143	7.1142	5	5	0	25.5	1	1	1	1.0812
144	7.1142	5	5	0	7.125	2	-1	1	1.093
145	7.1142	5	5	0	7.125	1	1	1	0.91654
146	7.1142	5	5	90	25.5	1	1	1	1.0225
147	7.1142	5	5	0	7.125	2	1	0	1.4894
148	7.1142	5	5	999	7.125	1	1	1	0.88175
149	7.1142	5	5	0	19.375	2	1	1	1.783
150	7.1142	5	5	999	7.125	2	1	1	0.94007
151	7.1142	5	5	0	25.5	2	1	1	0.89303
152	7.1142	5	5	999	1	2	1	0	1.5553
153	7.1142	5	5	999	13.25	2	1	1	0.88124
154	7.1142	5	5	0	13.25	2	1	1	0.90482
155	7.1142	5	5	999	19.375	1	1	1	1.1047
156	7.1142	5	5	90	13.25	2	-1	0	1.6049
157	7.1142	5	5	0	25.5	1	-1	1	0.99935
158	7.1142	5	5	999	13.25	1	-1	1	0.95182
159	7.1142	5	5	999	25.5	1	1	1	1.0342
160	7.1142	5	5	0	7.125	1	-1	1	1.2576
161	7.1142	5	5	0	13.25	2	1	1	1.3164
162	7.1142	5	5	999	13.25	2	1	1	1.0224
163	7.1142	5	5	999	13.25	2	-1	1	1.5234
164	7.1142	5	5	999	25.5	2	-1	1	1.0224
165	7.1142	5	5	999	7.125	2	-1	1	1.1518
166	7.1142	5	5	90	7.125	1	-1	1	0.917
167	7.1142	5	5	90	25.5	2	1	1	1.8365
168	7.1142	5	5	0	7.125	2	1	0	1.5703
169	7.1142	5	5	999	19.375	2	-1	1	0.97534
170	7.1142	5	5	999	7.125	2	1	1	1.7527
171	7.1142	5	5	0	7.125	1	-1	0	1.0342
172	7.1142	5	5	999	19.375	1	1	1	0.94014
173	7.1142	5	5	90	7.125	1	1	1	0.89312
174	7.1142	5	5	90	1	1	1	1	0.68128
175	7.1142	5	5	0	7.125	2	-1	0	1.093
176	7.1142	5	5	90	13.25	1	1	1	0.99889
177	7.1142	5	5	0	7.125	1	-1	1	1.1631
178	7.1142	5	5	90	7.125	1	-1	1	1.07
179	7.1142	5	5	90	7.125	2	1	1	1.5105
180	7.1142	5	5	90	25.5	2	1	1	1.0812
181	7.1142	5	5	0	1	1	-1	0	1.6874
182	7.1142	5	5	0	25.5	2	1	1	1.0342
183	7.1142	5	5	90	19.375	1	1	1	0.98707
184	7.1142	5	5	0	7.125	1	1	0	1.8474
185	7.1142	5	5	90	13.25	1	-1	1	1.1165
186	7.1142	5	5	90	1	2	1	1	1.7239
187	7.1142	5	5	0	7.125	2	1	1	1.0459
188	7.1142	5	5	999	19.375	2	-1	1	1.593
189	7.1142	5	5	0	13.25	2	-1	1	1.0342
190	7.1142	5	5	999	25.5	2	-1	1	1.0224
191	7.1142	5	5	90	19.375	1	-1	1	1.1989
192	7.1142	5	5	90	19.375	2	1	1	1.5019
193	7.1142	5	5	999	7.125	1	1	1	1.0341
194	7.1142	5	5	999	7.125	1	-1	0	2.0398
195	7.1142	5	5	90	19.375	2	-1	0	1.1988
196	7.1142	5	5	0	13.25	2	1	1	1.187
197	7.1142	5	5	0	7.125	2	1	0	1.0934
198	7.1142	5	5	90	25.5	1	-1	1	1.0695
199	7.1142	5	5	999	19.375	1	1	1	1.0459
200	7.1142	5	5	90	1	1	1	0	1.6777
201	7.1142	5	5	0	7.125	1	-1	1	1.0459
202	7.1142	5	5	999	19.375	1	1	1	0.99882
203	7.1142	5	5	90	19.375	1	1	1	1.0576
204	7.1142	5	5	999	1	1	-1	0	1.7066
205	7.1142	5	5	90	7.125	2	-1	0	1.8336
206	7.1142	5	5	999	13.25	1	1	1	0.98715
207	7.1142	5	5	0	25.5	2	-1	1	1.2107
208	7.1142	5	5	999	19.375	1	1	1	1.2228
209	7.1142	5	5	999	13.25	2	1	1	1.2224
210	7.1142	5	5	999	25.5	1	1	1	1.1518
211	7.1142	5	5	0	25.5	2	1	0	1.375
212	7.1142	5	5	0	25.5	1	1	1	1.1048
213	7.1142	5	5	90	25.5	2	1	0	1.7345
214	7.1142	5	5	90	19.375	1	-1	1	1.1514
215	7.1142	5	5	0	13.25	2	-1	1	1.0581
216	7.1142	5	5	90	1	2	1	0	1.5432
217	7.1142	5	5	0	1	2	-1	1	1.4073
218	7.1142	5	5	90	1	2	-1	0	1.3164
219	7.1142	5	5	999	1	2	1	0	1.6886
220	7.1142	5	5	999	1	1	-1	0	1.6642
221	7.1142	5	5	0	1	2	1	0	1.531
222	7.1142	5	5	999	19.375	2	-1	1	1.1753
223	7.1142	5	5	999	25.5	1	-1	1	1.0342
224	7.1142	5	5	999	7.125	1	1	1	0.89309
225	7.1142	5	5	0	13.25	1	-1	1	0.9754
226	7.1142	5	5	999	7.125	2	1	1	1.1989
227	7.1142	5	5	999	19.375	2	1	1	1.0106
228	7.1142	5	5	0	25.5	2	1	1	0.98685
229	7.1142	5	5	0	1	2	-1	0	1.1399
230	7.1142	5	5	0	19.375	2	1	1	0.99934
231	7.1142	5	5	90	25.5	2	-1	1	2.6652
232	7.1142	5	5	0	7.125	1	1	1	1.2341
233	7.1142	5	5	0	25.5	1	-1	1	1.0224
234	7.1142	5	5	0	1	2	-1	1	1.3042
235	7.1142	5	5	999	13.25	2	-1	1	1.046
236	7.1142	5	5	999	25.5	2	-1	1	0.9518
237	7.1142	5	5	0	7.125	1	-1	1	1.2577
238	7.1142	5	5	999	13.25	1	1	1	1.0342
239	7.1142	5	5	0	19.375	2	1	1	1.4484
240	7.1142	5	5	999	19.375	2	1	1	0.98711
241	7.1142	5	5	999	13.25	2	-1	1	1.4247
242	7.1142	5	5	999	19.375	1	1	1	0.97581
243	7.1142	5	5	0	7.125	2	1	0	1.1283
244	7.1142	5	5	90	7.125	2	-1	1	1.1287
245	7.1142	5	5	0	19.375	2	-1	1	1.0105
246	7.1142	5	5	0	19.375	1	1	1	0.99887
247	7.1142	5	5	999	1	1	-1	0	1.1517
248	7.1142	5	5	0	19.375	2	1	1	1.4166
249	7.1142	5	5	90	19.375	2	-1	1	1.2224
250	7.1142	5	5	999	7.125	2	-1	1	1.1283
251	7.1142	5	5	0	7.125	2	-1	1	1.046
252	7.1142	5	5	999	1	2	-1	0	1.3164
253	7.1142	5	5	0	7.125	2	-1	1	1.3293
254	7.1142	5	5	0	19.375	1	1	1	0.95192
255	7.1142	5	5	90	7.125	1	1	1	1.046
256	7.1142	5	5	999	25.5	1	1	1	0.91653
257	7.1142	5	5	90	19.375	2	-1	0	1.6866
258	7.1142	5	5	90	19.375	2	-1	1	0.917
259	7.1142	5	5	90	7.125	1	-1	1	0.99891
260	7.1142	5	5	999	25.5	2	1	1	1.3047
261	7.1142	5	5	90	25.5	1	-1	1	1.0576
262	7.1142	5	5	999	19.375	1	-1	1	0.9401
263	7.1142	5	5	0	19.375	1	1	1	0.92832
264	7.1142	5	5	90	1	2	1	0	0.99891
265	7.1142	5	5	90	13.25	1	1	1	0.99892
266	7.1142	5	5	0	13.25	1	-1	1	0.90489
267	7.1142	5	5	999	13.25	2	1	1	1.0812
268	7.1142	5	5	90	1	1	-1	1	1.1635
269	7.1142	5	5	90	7.125	1	1	1	0.95171
270	7.1142	5	5	90	13.25	1	1	1	1.0459
271	7.1142	5	5	90	19.375	2	1	1	0.9989
272	7.1142	5	5	0	1	1	1	0	1.1165
273	7.1142	5	5	90	19.375	2	1	1	1.0107
274	7.1142	5	5	0	1	1	1	1	1.0694
275	7.1142	5	5	90	19.375	2	1	1	1.0342
276	7.1142	5	5	90	19.375	2	-1	1	1.2929
277	7.1142	5	5	90	19.375	1	-1	1	0.94054
278	7.1142	5	5	90	25.5	2	-1	1	1.1636
279	7.1142	5	5	0	7.125	2	1	1	1.7924
280	7.1142	5	5	90	13.25	2	-1	0	1.093
281	7.1142	5	5	999	7.125	2	-1	1	1.1988
282	7.1142	5	5	999	13.25	1	-1	1	0.88167
283	7.1142	5	5	90	1	1	1	1	1.1401
284	7.1142	5	5	999	7.125	1	1	1	0.96366
285	7.1142	5	5	90	13.25	1	-1	1	1.0342
286	7.1142	5	5	0	13.25	2	-1	1	0.96362
287	7.1142	5	5	999	25.5	1	1	1	1.0106
288	7.1142	5	5	90	19.375	1	-1	1	0.86955
289	7.1142	5	5	0	25.5	1	-1	1	1.2224
290	7.1142	5	5	999	1	1	-1	0	1.3402
291	7.1142	5	5	999	25.5	2	-1	1	1.1518
292	7.1142	5	5	0	7.125	1	-1	0	1.4962
293	7.1142	5	5	999	7.125	2	1	0	1.1517
294	7.1142	5	5	90	7.125	2	1	1	1.1283
295	7.1142	5	5	90	1	1	1	0	1.3047
296	7.1142	5	5	999	19.375	1	-1	0	0.94014
297	7.1142	5	5	0	13.25	2	-1	1	1.1518
298	7.1142	5	5	0	1	1	-1	1	0.97518
299	7.1142	5	5	0	19.375	2	-1	1	1.046
300	7.1142	5	5	0	19.375	1	-1	1	0.92831
301	7.1142	5	5	0	1	1	-1	0	1.1518
302	7.1142	5	5	0	1	1	-1	0	1.093
303	7.1142	5	5	0	13.25	1	-1	0	1.1987
304	7.1142	5	5	999	1	2	1	0	1.2455
305	7.1142	5	5	90	19.375	1	1	1	0.99879
306	7.1142	5	5	0	13.25	2	-1	1	1.0576
307	7.1142	5	5	999	1	1	-1	1	1.293
308	7.1142	5	5	90	25.5	2	1	1	1.5724
309	7.1142	5	5	0	13.25	1	-1	1	0.97578
310	7.1142	5	5	0	13.25	1	1	1	0.82245
311	7.1142	5	5	999	1	2	-1	0	1.7195
312	7.1142	5	5	90	25.5	1	1	1	0.89302
313	7.1142	5	5	0	1	2	-1	0	1.0342
314	7.1142	5	5	999	25.5	1	1	1	0.89297
315	7.1142	5	5	90	25.5	2	-1	1	1.1636
316	7.1142	5	5	999	7.125	1	-1	1	0.8935
317	7.1142	5	5	999	1	1	1	0	1.2577
318	7.1142	5	5	999	13.25	1	1	1	0.98716
319	7.1142	5	5	0	7.125	2	1	1	1.0577
320	7.1142	5	5	0	1	1	1	0	1.0695
321	7.1142	5	5	999	1	2	-1	1	1.1988
322	7.1142	5	5	0	19.375	1	1	1	0.89293
323	7.1142	5	5	90	13.25	1	1	1	0.96357
324	7.1142	5	5	90	1	1	1	1	1.1518
325	7.1142	5	5	0	13.25	2	1	1	1.2106
326	7.1142	5	5	90	7.125	1	1	1	0.9989
327	7.1142	5	5	999	1	1	-1	0	0.96355
328	7.1142	5	5	0	13.25	1	-1	1	1.0812
329	7.1142	5	5	0	25.5	2	1	1	0.95185
330	7.1142	5	5	0	7.125	1	1	1	1.0225
331	7.1142	5	5	0	25.5	2	-1	1	1.0107
332	7.1142	5	5	90	25.5	1	1	1	0.88124
333	7.1142	5	5	0	1	2	-1	0	1.3165
334	7.1142	5	5	999	13.25	1	-1	1	0.91701
335	7.1142	5	5	90	7.125	1	1	1	1.0459
336	7.1142	5	5	90	1	2	-1	1	1.2106
337	7.1142	5	5	0	7.125	1	-1	1	1.0224
338	7.1142	5	5	999	19.375	1	-1	1	0.96358
339	7.1142	5	5	90	13.25	2	-1	1	1.0106
340	7.1142	5	5	90	13.25	2	-1	1	1.5592
341	7.1142	5	5	90	1	2	1	0	1.0342
342	7.1142	5	5	0	1	2	1	1	1.4283
343	7.1142	5	5	999	7.125	1	-1	1	1.0106
344	7.1142	5	5	90	1	1	1	1	1.3712
345	7.1142	5	5	999	1	1	1	0	1.1052
346	7.1142	5	5	90	25.5	1	1	1	0.98757
347	7.1142	5	5	999	13.25	2	1	1	0.99887
348	7.1142	5	5	999	1	2	1	0	0.97532
349	7.1142	5	5	90	25.5	1	1	1	0.9871
350	7.1142	5	5	0	13.25	1	1	1	1.0459
351	7.1142	5	5	90	13.25	2	-1	1	1.2224
352	7.1142	5	5	0	7.125	2	1	1	1.1635
353	7.1142	5	5	0	1	1	1	1	1.4708
354	7.1142	5	5	90	7.125	2	1	0	1.2694
355	7.1142	5	5	0	25.5	1	-1	1	1.2576
356	7.1142	5	5	999	25.5	1	-1	1	0.95185
357	7.1142	5	5	90	1	2	1	0	1.4168
358	7.1142	5	5	90	13.25	1	-1	1	1.046
359	7.1142	5	5	90	1	2	1	0	1.4511
360	7.1142	5	5	999	1	1	-1	1	1.1871
361	7.1142	5	5	999	7.125	1	-1	1	1.0812
362	7.1142	5	5	999	19.375	2	-1	1	1.0459
363	7.1142	5	5	0	25.5	2	1	1	1.0695
364	7.1142	5	5	0	7.125	2	1	1	1.0931
365	7.1142	5	5	90	7.125	2	1	0	1.3489
366	7.1142	5	5	999	25.5	2	-1	1	1.1169
367	7.1142	5	5	0	7.125	1	1	0	1.1405
368	7.1142	5	5	0	1	1	-1	1	0.86997
369	7.1142	5	5	90	1	2	1	0	1.5538
370	7.1142	5	5	999	1	1	-1	0	1.3872
371	7.1142	5	5	90	7.125	2	-1	0	1.2228
372	7.1142	5	5	0	19.375	1	-1	1	1.0105
373	7.1142	5	5	90	13.25	1	1	1	1.0107
374	7.1142	5	5	999	19.375	1	-1	1	0.99893
375	7.1142	5	5	90	25.5	2	-1	1	1.093
376	7.1142	5	5	999	25.5	2	1	1	1.0459
377	7.1142	5	5	999	13.25	1	-1	1	0.90476
378	7.1142	5	5	999	7.125	1	-1	1	1.1165
379	7.1142	5	5	0	19.375	2	-1	1	0.88127
380	7.1142	5	5	0	25.5	2	-1	1	1.0813
381	7.1142	5	5	999	25.5	1	-1	1	0.91654
382	7.1142	5	5	90	7.125	1	1	1	0.98709
383	7.1142	5	5	0	1	2	1	0	1.3047
384	7.1142	5	5	90	1	2	1	0	1.293
385	7.1142	5	5	999	25.5	2	1	1	1.2459
386	7.1142	5	5	999	25.5	1	-1	1	0.88121
387	7.1142	5	5	90	1	2	-1	0	1.2106
388	7.1142	5	5	999	1	2	-1	0	1.2929
389	7.1142	5	5	90	19.375	1	1	1	0.90515
390	7.1142	5	5	999	7.125	1	1	1	1.1048
391	7.1142	5	5	999	25.5	2	1	1	1.2812
392	7.1142	5	5	0	13.25	1	-1	0	1.2695
393	7.1142	5	5	0	1	2	-1	0	1.293
394	7.1142	5	5	90	1	2	1	1	1.1164
395	7.1142	5	5	0	1	1	1	1	1.3634
396	7.1142	5	5	999	19.375	2	1	1	0.98718
397	7.1142	5	5	0	25.5	2	1	1	0.98707
398	7.1142	5	5	90	7.125	2	1	0	1.2812
399	7.1142	5	5	999	1	2	1	1	1.3047
400	7.1142	5	5	999	13.25	1	1	1	1.0106
401	7.1142	5	5	90	19.375	2	1	0	1.4106
402	7.1142	5	5	90	13.25	1	1	1	0.98701
403	7.1142	5	5	90	7.125	1	-1	1	0.99882
404	7.1142	5	5	90	1	2	-1	0	1.712
405	7.1142	5	5	90	1	1	1	0	1.2341
406	7.1142	5	5	0	13.25	1	-1	0	1.2812
407	7.1142	5	5	0	1	2	1	0	8.7307
408	7.1142	5	5	0	25.5	1	-1	1	1.0106
409	7.1142	5	5	90	13.25	1	1	1	0.89309
410	7.1142	5	5	0	1	2	-1	0	0.92824
411	7.1142	5	5	999	13.25	2	-1	1	0.90479
412	7.1142	5	5	90	25.5	1	-1	0	0.90473
413	7.1142	5	5	90	13.25	2	-1	1	0.89299
414	7.1142	5	5	0	13.25	1	1	1	0.86949
415	7.1142	5	5	90	13.25	1	-1	1	0.86946
416	7.1142	5	5	999	13.25	1	-1	1	0.94003
417	7.1142	5	5	999	19.375	2	-1	1	0.91659
418	7.1142	5	5	999	7.125	2	-1	1	1.0107
419	7.1142	5	5	0	25.5	1	-1	1	0.96359
420	7.1142	5	5	90	13.25	2	1	1	1.7582
421	7.1142	5	5	90	13.25	1	1	1	0.85777
422	7.1142	5	5	0	1	1	1	0	1.3048
423	7.1142	5	5	90	7.125	1	-1	1	0.97542
424	7.1142	5	5	90	13.25	2	-1	1	1.1753
425	7.1142	5	5	0	7.125	2	-1	1	0.91666
426	7.1142	5	5	0	25.5	1	-1	1	1.0694
427	7.1142	5	5	90	7.125	1	-1	1	0.97531
428	7.1142	5	5	999	7.125	2	1	1	1.2577
429	7.1142	5	5	90	25.5	1	1	1	0.85817
430	7.1142	5	5	90	7.125	2	1	1	1.34
431	7.1142	5	5	999	13.25	2	1	1	0.97539
432	7.1142	5	5	999	19.375	2	-1	1	1.3258
433	7.1142	5	5	999	1	2	1	0	0.94055
434	7.1142	5	5	0	13.25	1	-1	1	1.0694
435	7.1142	5	5	0	1	1	1	1	1.3758
436	7.1142	5	5	0	13.25	2	-1	1	0.91636
437	7.1142	5	5	0	25.5	2	-1	1	0.89306
438	7.1142	5	5	999	7.125	2	1	1	1.4109
439	7.1142	5	5	999	13.25	2	1	1	1.093
440	7.1142	5	5	0	19.375	1	1	1	0.92827
441	7.1142	5	5	999	7.125	2	-1	1	1.2459
442	7.1142	5	5	90	7.125	2	1	1	1.458
443	7.1142	5	5	90	19.375	1	-1	1	0.89344
444	7.1142	5	5	999	1	2	-1	1	1.0107
445	7.1142	5	5	999	19.375	2	1	1	1.1401
446	7.1142	5	5	999	19.375	1	-1	1	0.97535
447	7.1142	5	5	999	13.25	2	-1	1	0.89303
448	7.1142	5	5	90	25.5	1	-1	1	1.3243
449	7.1142	5	5	0	19.375	2	-1	1	0.97536
450	7.1142	5	5	999	19.375	1	1	1	0.9401
451	7.1142	5	5	999	13.25	1	-1	1	0.89308
452	7.1142	5	5	0	13.25	2	1	1	1.2223
453	7.1142	5	5	0	13.25	1	1	0	1.0812
454	7.1142	5	5	90	1	1	1	1	1.14
455	7.1142	5	5	999	13.25	1	-1	1	0.86953
456	7.1142	5	5	999	25.5	1	-1	1	0.94007
457	7.1142	5	5	0	13.25	2	-1	1	0.9165
458	7.1142	5	5	999	25.5	2	-1	1	0.91653
459	7.1142	5	5	90	1	1	1	0	1.0694
460	7.1142	5	5	0	19.375	1	1	1	1.0224
461	7.1142	5	5	90	7.125	2	1	1	1.3724
462	7.1142	5	5	999	7.125	1	1	1	0.9871
463	7.1142	5	5	0	1	1	-1	1	1.0812
464	7.1142	5	5	999	1	1	1	0	0.92832
465	7.1142	5	5	0	7.125	1	1	1	0.99885
466	7.1142	5	5	0	7.125	2	1	1	1.1989
467	7.1142	5	5	0	13.25	2	-1	1	1.0817
468	7.1142	5	5	0	25.5	2	-1	1	1.0107
469	7.1142	5	5	999	19.375	2	1	1	1.1636
470	7.1142	5	5	999	7.125	1	-1	1	1.0341
471	7.1142	5	5	90	7.125	1	1	1	1.0342
472	7.1142	5	5	90	19.375	1	1	1	0.94007
473	7.1142	5	5	0	25.5	2	-1	1	0.94003
474	7.1142	5	5	90	25.5	2	-1	1	0.9989
475	7.1142	5	5	0	19.375	2	-1	1	0.89301
476	7.1142	5	5	90	1	1	1	0	1.093
477	7.1142	5	5	90	25.5	2	-1	0	0.9754
478	7.1142	5	5	0	7.125	2	-1	1	1.2812
479	7.1142	5	5	999	1	2	-1	1	1.4517
480	7.1142	5	5	999	19.375	2	1	1	1.343
481	7.1142	5	5	90	25.5	1	-1	1	1.0111
482	7.1142	5	5	999	25.5	2	1	1	0.98711
483	7.1142	5	5	90	25.5	1	-1	1	0.99888
484	7.1142	5	5	90	1	2	-1	0	0.86954
485	7.1142	5	5	999	25.5	1	-1	1	0.97539
486	7.1142	5	5	0	13.25	1	1	1	1.1401
487	7.1142	5	5	999	7.125	1	1	1	1.0577
488	7.1142	5	5	999	19.375	1	-1	1	0.94012
489	7.1142	5	5	0	19.375	2	-1	1	1.2224
490	7.1142	5	5	90	7.125	2	-1	0	1.3211
491	7.1142	5	5	0	25.5	2	-1	1	0.98752
492	7.1142	5	5	999	25.5	2	1	1	1.1636
493	7.1142	5	5	90	19.375	2	-1	0	1.0694
494	7.1142	5	5	0	25.5	1	1	1	0.99898
495	7.1142	5	5	0	19.375	2	1	1	1.0931
496	7.1142	5	5	0	1	1	-1	1	1.187
497	7.1142	5	5	90	7.125	2	1	0	1.3165
498	7.1142	5	5	90	19.375	1	-1	1	0.95184
499	7.1142	5	5	90	13.25	1	1	1	0.96354
500	7.1142	5	5	90	25.5	1	-1	1	0.91658
501	7.1142	5	5	90	13.25	1	-1	1	1.0223
502	7.1142	5	5	999	1	2	-1	0	1.1871
503	7.1142	5	5	999	19.375	2	1	1	1.2459
504	7.1142	5	5	999	13.25	1	-1	1	0.95163
505	7.1142	5	5	999	7.125	2	1	1	1.4721
506	7.1142	5	5	90	19.375	1	-1	1	0.94052
507	7.1142	5	5	999	25.5	1	1	1	0.90481
508	7.1142	5	5	999	13.25	2	1	1	1.0342
509	7.1142	5	5	999	19.375	2	1	1	0.95176
510	7.1142	5	5	90	25.5	2	1	1	0.97541
511	7.1142	5	5	0	19.375	2	1	1	0.94008
512	7.1142	5	5	0	7.125	2	1	1	0.88128
513	7.1142	5	5	999	7.125	2	1	1	1.0107
514	7.1142	5	5	999	1	1	-1	1	1.586
515	7.1142	5	5	0	19.375	1	1	0	1.1165
516	7.1142	5	5	90	1	1	1	1	1.117
517	7.1142	5	5	0	1	2	1	0	1.0346
518	7.1142	5	5	0	25.5	1	1	1	0.98707
519	7.1142	5	5	999	1	1	1	0	1.1282
520	7.1142	5	5	0	1	1	-1	0	1.3164
521	7.1142	5	5	90	1	1	-1	0	0.91654
522	7.1142	5	5	999	7.125	2	1	1	1.046
523	7.1142	5	5	90	7.125	2	-1	1	1.2106
524	7.1142	5	5	90	1	1	1	0	1.1404
525	7.1142	5	5	90	25.5	2	1	1	1.2345
526	7.1142	5	5	90	19.375	2	-1	1	1.0576
527	7.1142	5	5	0	7.125	1	1	0	1.0812
528	7.1142	5	5	0	13.25	2	1	1	1.1636
529	7.1142	5	5	0	7.125	1	-1	1	0.98715
530	7.1142	5	5	90	25.5	2	-1	0	1.293
531	7.1142	5	5	999	19.375	1	-1	1	0.94007
532	7.1142	5	5	0	1	2	1	0	1.1636
533	7.1142	5	5	90	7.125	2	1	0	0.76408
534	7.1142	5	5	0	7.125	1	1	0	1.0812
535	7.1142	5	5	90	13.25	1	1	1	0.74015
536	7.1142	5	5	0	19.375	2	-1	1	0.91657
537	7.1142	5	5	90	13.25	2	-1	1	0.99887
538	7.1142	5	5	999	1	2	1	0	1.046
539	7.1142	5	5	90	13.25	2	1	1	1.1871
540	7.1142	5	5	999	13.25	1	-1	1	1.0812
541	7.1142	5	5	999	13.25	2	1	1	0.90478
542	7.1142	5	5	90	13.25	2	-1	0	1.0812
543	7.1142	5	5	0	13.25	2	-1	1	1.2107
544	7.1142	5	5	90	25.5	1	1	1	1.0107
545	7.1142	5	5	90	25.5	1	-1	1	0.846
546	7.1142	5	5	0	13.25	1	-1	0	1.2807
547	7.1142	5	5	90	13.25	2	1	1	0.99934
548	7.1142	5	5	999	7.125	1	-1	1	0.95182
549	7.1142	5	5	90	7.125	1	1	1	1.0107
550	7.1142	5	5	90	7.125	2	1	0	0.94008
551	7.1142	5	5	90	25.5	2	1	1	1.14
552	7.1142	5	5	999	25.5	2	1	1	1.0223
553	7.1142	5	5	999	7.125	2	1	1	0.94012
554	7.1142	5	5	90	19.375	1	-1	1	0.91661
555	7.1142	5	5	90	19.375	1	-1	1	1.5975
556	7.1142	5	5	999	13.25	2	-1	1	1.1401
557	7.1142	5	5	999	19.375	2	-1	1	0.99887
558	7.1142	5	5	90	25.5	2	-1	1	0.89305
559	7.1142	5	5	999	13.25	1	-1	1	0.893
560	7.1142	5	5	999	1	2	-1	0	1.2925
561	7.1142	5	5	0	25.5	1	1	1	0.9518
562	7.1142	5	5	999	1	2	1	0	1.2576
563	7.1142	5	5	90	7.125	1	-1	1	0.97585
564	7.1142	5	5	999	13.25	1	-1	1	0.92832
565	7.1142	5	5	999	25.5	2	-1	1	0.99892
566	7.1142	5	5	999	1	1	1	0	1.0225
567	7.1142	5	5	0	25.5	1	1	0	0.97533
568	7.1142	5	5	999	1	2	-1	0	1.1518
569	7.1142	5	5	90	13.25	2	-1	0	1.1517
570	7.1142	5	5	999	25.5	1	1	1	0.97538
571	7.1142	5	5	90	7.125	1	1	1	0.95181
572	7.1142	5	5	0	1	2	1	0	1.1518
573	7.1142	5	5	999	13.25	2	1	1	1.1753
574	7.1142	5	5	0	19.375	2	1	1	0.99889
575	7.1142	5	5	999	1	1	-1	0	1.1636
576	7.1142	5	5	0	13.25	1	1	1	1.0694
577	7.1142	5	5	0	13.25	1	1	1	1.0342
578	7.1142	5	5	90	13.25	2	-1	1	1.3594
579	7.1142	5	5	0	13.25	1	1	1	1.1874
580	7.1142	5	5	90	13.25	2	-1	0	1.1287
581	7.1142	5	5	0	1	1	1	0	1.3046
582	7.1142	5	5	90	19.375	2	-1	0	1.1634
583	7.1142	5	5	0	25.5	2	1	1	1.0224
584	7.1142	5	5	90	1	1	-1	0	1.1401
585	7.1142	5	5	999	19.375	2	-1	1	1.1875
586	7.1142	5	5	0	13.25	1	1	1	1.0223
587	7.1142	5	5	90	25.5	1	1	1	0.99892
588	7.1142	5	5	999	13.25	1	-1	1	0.95185
589	7.1142	5	5	0	1	2	1	1	1.1988
590	7.1142	5	5	999	25.5	1	-1	1	0.94009
591	7.1142	5	5	999	1	2	-1	0	1.2577
592	7.1142	5	5	90	19.375	1	1	1	0.92835
593	7.1142	5	5	0	25.5	2	-1	1	0.89297
594	7.1142	5	5	90	7.125	1	-1	1	1.0107
595	7.1142	5	5	999	13.25	1	-1	1	0.9989
596	7.1142	5	5	0	19.375	2	-1	1	0.97533
597	7.1142	5	5	90	25.5	2	1	1	1.1988
598	7.1142	5	5	999	13.25	2	-1	1	1.2106
599	7.1142	5	5	999	19.375	1	1	1	0.96363
600	7.1142	5	5	0	7.125	2	1	1	1.2224
