# Supplementary material for: Temporal Integration of Motion Streaks in Migraine
Source: Vision (Basel). 2018 Jul 13;2(3):27. doi: 10.3390/vision2030027 (PMC6836222; doi:10.3390/vision2030027)
Supplement: Supplementary file 1 [file vision-02-00027-s001.zip › supplementary information/resultsmark2/resultsObs99/allResponsesObs99.txt]

1	7.1142	5	5	999	14.594	1	1	1	1.3124
2	7.1142	5	5	90	5.5313	2	1	0	1.2601
3	7.1142	5	5	0	1	2	1	1	1.187
4	7.1142	5	5	999	19.125	2	1	0	1.4203
5	7.1142	5	5	999	19.125	1	-1	1	0.95185
6	7.1142	5	5	0	5.5313	1	1	1	1.2694
7	7.1142	5	5	0	14.594	1	1	1	1.1753
8	7.1142	5	5	90	5.5313	1	-1	1	0.99889
9	7.1142	5	5	999	5.5313	1	1	1	1.1518
10	7.1142	5	5	999	1	1	1	0	1.2927
11	7.1142	5	5	999	19.125	1	-1	1	1.0227
12	7.1142	5	5	999	10.063	2	-1	1	1.2341
13	7.1142	5	5	90	14.594	1	1	1	1.0345
14	7.1142	5	5	999	10.063	2	1	0	1.6161
15	7.1142	5	5	0	1	2	-1	0	1.093
16	7.1142	5	5	90	14.594	2	-1	1	1.2106
17	7.1142	5	5	999	1	2	1	0	2.1412
18	7.1142	5	5	0	5.5313	1	1	0	1.5569
19	7.1142	5	5	0	14.594	1	1	0	1.2459
20	7.1142	5	5	999	1	1	1	0	1.6951
21	7.1142	5	5	90	1	1	1	1	1.4499
22	7.1142	5	5	0	10.063	1	-1	1	1.2224
23	7.1142	5	5	999	19.125	1	-1	1	0.95187
24	7.1142	5	5	999	10.063	2	1	0	1.7463
25	7.1142	5	5	999	19.125	1	1	1	1.1283
26	7.1142	5	5	0	1	1	1	0	1.5739
27	7.1142	5	5	0	10.063	1	-1	0	1.6497
28	7.1142	5	5	999	1	1	1	1	0.99892
29	7.1142	5	5	90	1	2	-1	0	1.5409
30	7.1142	5	5	999	10.063	2	1	0	0.95183
31	7.1142	5	5	999	10.063	1	1	1	1.0224
32	7.1142	5	5	999	5.5313	2	-1	1	1.7081
33	7.1142	5	5	90	19.125	2	1	0	1.2224
34	7.1142	5	5	0	14.594	2	-1	0	1.0459
35	7.1142	5	5	999	5.5313	1	-1	1	1.0695
36	7.1142	5	5	0	5.5313	2	-1	0	1.3164
37	7.1142	5	5	999	14.594	2	-1	0	1.6127
38	7.1142	5	5	90	19.125	2	1	0	1.4777
39	7.1142	5	5	90	10.063	2	-1	0	1.1753
40	7.1142	5	5	90	1	1	1	0	1.3166
41	7.1142	5	5	999	5.5313	2	-1	0	1.2342
42	7.1142	5	5	999	19.125	1	-1	1	1.093
43	7.1142	5	5	90	1	2	-1	1	1.4605
44	7.1142	5	5	0	19.125	1	1	1	1.1636
45	7.1142	5	5	0	14.594	2	1	0	1.4736
46	7.1142	5	5	999	1	2	1	0	1.537
47	7.1142	5	5	0	14.594	1	-1	0	1.4801
48	7.1142	5	5	90	1	1	1	0	1.5503
49	7.1142	5	5	0	14.594	1	1	0	0.98714
50	7.1142	5	5	0	14.594	2	-1	1	1.5219
51	7.1142	5	5	90	5.5313	2	1	1	1.3282
52	7.1142	5	5	90	14.594	2	-1	1	1.384
53	7.1142	5	5	0	19.125	2	1	0	0.98711
54	7.1142	5	5	90	14.594	2	-1	0	1.1401
55	7.1142	5	5	999	5.5313	2	-1	0	1.1166
56	7.1142	5	5	0	19.125	1	1	0	1.3047
57	7.1142	5	5	90	10.063	1	-1	1	1.2341
58	7.1142	5	5	0	10.063	2	-1	1	1.4678
59	7.1142	5	5	999	1	1	1	1	1.3047
60	7.1142	5	5	999	1	2	1	0	1.3473
61	7.1142	5	5	90	10.063	1	-1	1	1.0812
62	7.1142	5	5	90	14.594	1	1	1	1.0459
63	7.1142	5	5	90	1	1	-1	0	1.5984
64	7.1142	5	5	90	19.125	1	-1	1	0.92831
65	7.1142	5	5	0	10.063	1	-1	0	1.6099
66	7.1142	5	5	0	5.5313	2	1	0	1.5992
67	7.1142	5	5	999	14.594	1	1	1	1.2577
68	7.1142	5	5	0	5.5313	2	-1	0	1.1989
69	7.1142	5	5	999	19.125	1	-1	1	0.99893
70	7.1142	5	5	999	14.594	2	-1	0	1.2812
71	7.1142	5	5	0	1	2	-1	0	1.536
72	7.1142	5	5	999	10.063	1	1	1	1.1401
73	7.1142	5	5	0	1	2	-1	0	1.0812
74	7.1142	5	5	90	14.594	1	1	0	1.14
75	7.1142	5	5	0	14.594	1	1	0	1.2342
76	7.1142	5	5	0	10.063	2	-1	1	1.1636
77	7.1142	5	5	0	19.125	1	-1	1	1.2342
78	7.1142	5	5	0	14.594	2	1	0	1.3269
79	7.1142	5	5	90	1	1	1	1	1.2574
80	7.1142	5	5	0	5.5313	1	1	0	1.0812
81	7.1142	5	5	0	19.125	2	-1	0	1.2691
82	7.1142	5	5	90	14.594	1	-1	0	1.1871
83	7.1142	5	5	0	14.594	1	1	0	1.5161
84	7.1142	5	5	90	5.5313	2	1	0	1.7953
85	7.1142	5	5	0	14.594	2	1	1	1.6678
86	7.1142	5	5	999	19.125	1	1	1	1.093
87	7.1142	5	5	90	1	2	1	0	1.6094
88	7.1142	5	5	90	10.063	1	-1	1	1.0342
89	7.1142	5	5	999	5.5313	2	1	0	1.4404
90	7.1142	5	5	90	1	2	1	0	1.3165
91	7.1142	5	5	90	14.594	2	-1	1	1.5244
92	7.1142	5	5	0	19.125	2	-1	1	1.3047
93	7.1142	5	5	90	10.063	1	1	0	1.5066
94	7.1142	5	5	90	14.594	2	1	0	1.6209
95	7.1142	5	5	90	19.125	1	1	1	1.5819
96	7.1142	5	5	90	10.063	2	-1	1	1.5744
97	7.1142	5	5	0	5.5313	2	1	1	1.5425
98	7.1142	5	5	0	10.063	1	1	0	1.5537
99	7.1142	5	5	0	1	2	-1	0	1.5377
100	7.1142	5	5	999	19.125	2	1	0	1.5862
101	7.1142	5	5	90	1	2	1	0	1.7461
102	7.1142	5	5	0	5.5313	2	-1	0	1.454
103	7.1142	5	5	0	10.063	2	1	1	1.6554
104	7.1142	5	5	90	19.125	1	1	1	0.97533
105	7.1142	5	5	0	19.125	1	-1	1	1.0459
106	7.1142	5	5	90	10.063	2	-1	0	1.2459
107	7.1142	5	5	999	14.594	2	-1	1	1.3723
108	7.1142	5	5	90	5.5313	1	1	0	1.5405
109	7.1142	5	5	0	5.5313	1	-1	0	1.8156
110	7.1142	5	5	0	5.5313	1	1	0	1.3686
111	7.1142	5	5	999	14.594	1	1	1	1.093
112	7.1142	5	5	999	1	1	1	0	1.6219
113	7.1142	5	5	0	10.063	1	1	0	1.5066
114	7.1142	5	5	0	10.063	2	1	0	1.4052
115	7.1142	5	5	999	1	2	1	0	1.4672
116	7.1142	5	5	0	19.125	1	-1	0	1.1519
117	7.1142	5	5	0	14.594	1	1	1	1.1636
118	7.1142	5	5	0	5.5313	2	-1	0	1.6167
119	7.1142	5	5	999	19.125	2	1	0	1.1636
120	7.1142	5	5	0	10.063	1	-1	1	1.3051
121	7.1142	5	5	999	14.594	1	-1	1	1.3822
122	7.1142	5	5	90	19.125	2	-1	0	1.8587
123	7.1142	5	5	0	1	1	-1	0	1.5522
124	7.1142	5	5	999	10.063	1	-1	1	1.0695
125	7.1142	5	5	0	14.594	2	1	1	1.5784
126	7.1142	5	5	0	14.594	2	-1	0	0.96363
127	7.1142	5	5	999	5.5313	1	-1	0	1.2929
128	7.1142	5	5	999	14.594	1	-1	1	1.0109
129	7.1142	5	5	0	1	2	-1	0	1.2576
130	7.1142	5	5	999	5.5313	2	1	1	1.2342
131	7.1142	5	5	999	14.594	2	-1	0	1.1753
132	7.1142	5	5	90	10.063	1	-1	1	1.093
133	7.1142	5	5	0	19.125	2	1	0	1.4944
134	7.1142	5	5	999	5.5313	1	1	0	1.4576
135	7.1142	5	5	0	19.125	1	-1	0	1.1283
136	7.1142	5	5	90	19.125	1	1	1	1.2341
137	7.1142	5	5	999	19.125	2	-1	0	1.6053
138	7.1142	5	5	90	5.5313	2	1	1	1.093
139	7.1142	5	5	999	14.594	2	1	0	1.3047
140	7.1142	5	5	0	14.594	1	1	0	1.1639
141	7.1142	5	5	90	10.063	2	1	0	1.6079
142	7.1142	5	5	999	1	1	1	0	1.678
143	7.1142	5	5	90	5.5313	1	1	0	1.7043
144	7.1142	5	5	999	1	2	-1	0	1.8121
145	7.1142	5	5	0	1	2	-1	0	1.5774
146	7.1142	5	5	0	1	1	-1	0	1.8979
147	7.1142	5	5	999	5.5313	2	-1	0	2.3417
148	7.1142	5	5	90	10.063	2	-1	0	2.5691
149	7.1142	5	5	999	5.5313	1	-1	0	1.3163
150	7.1142	5	5	999	14.594	2	1	0	1.2933
151	7.1142	5	5	999	19.125	2	1	0	1.1638
152	7.1142	5	5	90	10.063	1	-1	1	1.0345
153	7.1142	5	5	90	5.5313	1	1	0	1.5388
154	7.1142	5	5	0	10.063	2	-1	0	1.1283
155	7.1142	5	5	90	19.125	1	1	1	1.4372
156	7.1142	5	5	999	1	1	1	0	1.2927
157	7.1142	5	5	90	19.125	2	-1	0	1.1286
158	7.1142	5	5	999	5.5313	1	1	0	1.2695
159	7.1142	5	5	90	1	1	-1	1	1.5813
160	7.1142	5	5	90	5.5313	1	1	0	1.4453
161	7.1142	5	5	90	19.125	2	-1	1	1.2577
162	7.1142	5	5	0	10.063	1	1	1	1.3483
163	7.1142	5	5	0	5.5313	1	1	0	1.5319
164	7.1142	5	5	90	19.125	2	1	0	1.6431
165	7.1142	5	5	999	1	1	1	0	1.3376
166	7.1142	5	5	999	14.594	1	-1	0	1.7059
167	7.1142	5	5	999	14.594	2	1	0	1.61
168	7.1142	5	5	0	5.5313	1	-1	0	1.5035
169	7.1142	5	5	90	5.5313	2	1	0	1.3658
170	7.1142	5	5	90	5.5313	1	1	0	1.4138
171	7.1142	5	5	90	10.063	2	1	0	1.3549
172	7.1142	5	5	999	10.063	2	1	0	1.0224
173	7.1142	5	5	0	19.125	2	-1	0	1.5567
174	7.1142	5	5	0	14.594	1	1	0	1.2812
175	7.1142	5	5	999	14.594	1	1	1	1.2107
176	7.1142	5	5	90	14.594	1	-1	1	1.421
177	7.1142	5	5	90	14.594	1	-1	1	1.0459
178	7.1142	5	5	90	10.063	2	1	0	1.5959
179	7.1142	5	5	999	10.063	1	-1	1	0.9401
180	7.1142	5	5	999	10.063	1	-1	1	1.2459
181	7.1142	5	5	90	1	1	-1	0	1.495
182	7.1142	5	5	999	10.063	1	-1	1	1.093
183	7.1142	5	5	90	19.125	2	-1	0	1.1989
184	7.1142	5	5	999	19.125	1	-1	1	0.90483
185	7.1142	5	5	90	19.125	1	1	1	1.0577
186	7.1142	5	5	0	1	1	-1	1	1.0929
187	7.1142	5	5	90	1	1	-1	0	1.1519
188	7.1142	5	5	90	19.125	2	1	0	1.1871
189	7.1142	5	5	90	10.063	1	1	1	1.1636
190	7.1142	5	5	999	5.5313	2	-1	0	1.0225
191	7.1142	5	5	999	19.125	2	1	1	0.96361
192	7.1142	5	5	0	10.063	2	-1	1	0.90486
193	7.1142	5	5	0	1	2	-1	0	1.1518
194	7.1142	5	5	0	5.5313	1	-1	1	0.99883
195	7.1142	5	5	0	14.594	2	1	0	1.4778
196	7.1142	5	5	90	14.594	2	1	1	0.99889
197	7.1142	5	5	0	5.5313	2	1	0	1.7637
198	7.1142	5	5	0	1	1	-1	0	1.5477
199	7.1142	5	5	999	10.063	2	-1	1	1.5765
200	7.1142	5	5	999	14.594	2	-1	0	1.1165
201	7.1142	5	5	999	5.5313	1	1	0	1.6338
202	7.1142	5	5	999	14.594	1	-1	1	1.1869
203	7.1142	5	5	90	5.5313	2	-1	0	1.5479
204	7.1142	5	5	999	10.063	1	-1	0	1.5132
205	7.1142	5	5	999	1	2	1	0	1.3535
206	7.1142	5	5	90	5.5313	1	1	0	1.2577
207	7.1142	5	5	999	10.063	2	-1	0	1.3161
208	7.1142	5	5	999	1	2	-1	0	1.5443
209	7.1142	5	5	90	19.125	2	-1	0	1.5798
210	7.1142	5	5	999	5.5313	2	1	0	1.8772
211	7.1142	5	5	90	1	1	-1	0	1.6594
212	7.1142	5	5	0	1	2	1	0	1.4768
213	7.1142	5	5	90	5.5313	1	-1	0	1.1518
214	7.1142	5	5	90	14.594	1	1	0	1.0342
215	7.1142	5	5	90	5.5313	2	-1	1	1.2459
216	7.1142	5	5	90	1	2	-1	0	1.3293
217	7.1142	5	5	90	10.063	2	1	0	1.5726
218	7.1142	5	5	999	14.594	1	-1	1	1.6859
219	7.1142	5	5	0	1	2	-1	0	1.56
220	7.1142	5	5	999	10.063	1	-1	0	1.2459
221	7.1142	5	5	0	1	1	1	0	1.0933
222	7.1142	5	5	90	14.594	1	-1	1	1.5126
223	7.1142	5	5	0	5.5313	2	1	0	1.6355
224	7.1142	5	5	0	19.125	2	1	0	1.3372
225	7.1142	5	5	0	19.125	1	-1	0	1.5126
226	7.1142	5	5	90	1	1	1	1	2.1836
227	7.1142	5	5	999	1	2	-1	0	0.97533
228	7.1142	5	5	90	10.063	1	1	0	1.5536
229	7.1142	5	5	999	5.5313	1	-1	0	1.1283
230	7.1142	5	5	90	19.125	1	1	0	0.98737
231	7.1142	5	5	999	1	1	1	1	1.784
232	7.1142	5	5	0	1	1	1	0	1.5845
233	7.1142	5	5	999	1	1	1	0	2.1783
234	7.1142	5	5	0	1	1	1	0	2.6425
235	7.1142	5	5	0	19.125	1	1	0	1.4841
236	7.1142	5	5	90	14.594	2	-1	0	1.6945
237	7.1142	5	5	0	14.594	1	-1	0	1.3047
238	7.1142	5	5	999	19.125	1	1	0	1.621
239	7.1142	5	5	90	1	2	1	0	1.6345
240	7.1142	5	5	0	5.5313	2	-1	0	1.4954
241	7.1142	5	5	90	19.125	1	-1	1	1.446
242	7.1142	5	5	90	14.594	1	-1	1	1.3199
243	7.1142	5	5	90	14.594	2	1	0	1.9307
244	7.1142	5	5	90	5.5313	2	1	1	1.5698
245	7.1142	5	5	0	10.063	2	1	0	1.5815
246	7.1142	5	5	90	10.063	2	-1	1	1.6536
247	7.1142	5	5	0	14.594	2	1	1	1.3165
248	7.1142	5	5	999	14.594	1	1	0	1.8121
249	7.1142	5	5	999	10.063	2	-1	0	1.6301
250	7.1142	5	5	90	19.125	2	-1	1	1.3632
251	7.1142	5	5	0	19.125	1	1	1	1.3048
252	7.1142	5	5	0	10.063	2	-1	0	1.446
253	7.1142	5	5	0	10.063	2	1	0	1.5753
254	7.1142	5	5	999	19.125	2	1	1	0.98707
255	7.1142	5	5	999	19.125	2	-1	1	1.1989
256	7.1142	5	5	999	14.594	2	-1	0	1.3723
257	7.1142	5	5	90	14.594	2	-1	1	1.2812
258	7.1142	5	5	999	14.594	2	1	0	1.0341
259	7.1142	5	5	90	10.063	2	1	0	1.1282
260	7.1142	5	5	90	5.5313	1	1	1	0.97535
261	7.1142	5	5	90	19.125	1	1	1	1.1871
262	7.1142	5	5	0	19.125	1	-1	1	1.2106
263	7.1142	5	5	90	10.063	1	1	1	1.1166
264	7.1142	5	5	999	5.5313	1	-1	1	1.1047
265	7.1142	5	5	90	14.594	1	-1	1	0.96387
266	7.1142	5	5	90	14.594	2	1	1	1.5528
267	7.1142	5	5	999	19.125	2	1	1	1.2106
268	7.1142	5	5	999	19.125	2	1	0	1.7284
269	7.1142	5	5	0	19.125	2	1	0	1.3641
270	7.1142	5	5	0	10.063	1	-1	0	1.324
271	7.1142	5	5	90	5.5313	2	-1	0	1.2929
272	7.1142	5	5	999	19.125	1	1	1	1.2342
273	7.1142	5	5	0	19.125	2	1	0	1.1636
274	7.1142	5	5	999	10.063	2	-1	1	1.2811
275	7.1142	5	5	999	10.063	1	1	0	1.9009
276	7.1142	5	5	0	10.063	1	1	0	1.3882
277	7.1142	5	5	0	14.594	2	-1	0	1.2812
278	7.1142	5	5	0	1	1	-1	0	1.5429
279	7.1142	5	5	999	1	2	1	1	1.2341
280	7.1142	5	5	0	5.5313	2	-1	1	1.2344
281	7.1142	5	5	0	5.5313	1	-1	0	1.2106
282	7.1142	5	5	0	10.063	1	-1	0	1.2577
283	7.1142	5	5	90	19.125	1	1	1	0.96362
284	7.1142	5	5	999	1	2	1	0	1.3985
285	7.1142	5	5	90	1	2	1	0	1.1636
286	7.1142	5	5	90	10.063	1	-1	1	1.093
287	7.1142	5	5	90	1	2	-1	0	1.3489
288	7.1142	5	5	0	1	1	1	1	1.1635
289	7.1142	5	5	90	5.5313	1	1	0	1.1635
290	7.1142	5	5	0	19.125	2	-1	1	1.1401
291	7.1142	5	5	0	19.125	2	-1	1	1.1871
292	7.1142	5	5	999	5.5313	2	1	0	1.4329
293	7.1142	5	5	999	5.5313	1	-1	1	1.2106
294	7.1142	5	5	999	10.063	2	-1	1	1.4336
295	7.1142	5	5	90	5.5313	2	1	0	1.6271
296	7.1142	5	5	999	5.5313	2	-1	0	1.4373
297	7.1142	5	5	0	10.063	2	1	0	1.2459
298	7.1142	5	5	0	5.5313	1	-1	1	1.0107
299	7.1142	5	5	90	1	2	-1	0	1.1283
300	7.1142	5	5	999	10.063	1	1	1	1.1871
