# Supplementary material for: Temporal Integration of Motion Streaks in Migraine
Source: Vision (Basel). 2018 Jul 13;2(3):27. doi: 10.3390/vision2030027 (PMC6836222; doi:10.3390/vision2030027)
Supplement: Supplementary file 1 [file vision-02-00027-s001.zip › supplementary information/resultsmark3/resultsObs1/allResponsesObs1Block1.txt]

1	5.4722	5	5	0	1	1	-1	0	2.8529
2	2.1883	5	5	0	1	2	1	0	3.3204
3	3.8303	5	5	0	25.5	1	-1	1	1.1518
4	3.8303	5	5	999	25.5	2	-1	1	1.2342
5	5.4722	5	5	0	19.375	1	-1	1	1.1283
6	0.5464	5	5	999	25.5	2	1	1	7.9297
7	5.4722	5	5	999	1	2	-1	0	5.0755
8	3.8303	5	5	0	7.125	1	1	1	3.9379
9	7.1142	5	5	0	7.125	1	1	1	17.694
10	0.5464	5	5	90	19.375	2	-1	1	1.4341
11	0.5464	5	5	0	19.375	2	1	1	2.2804
12	5.4722	5	5	0	19.375	1	-1	1	1.7627
13	5.4722	5	5	999	25.5	2	1	0	2.6752
14	5.4722	5	5	0	19.375	2	-1	0	1.1989
15	0.5464	5	5	90	25.5	1	-1	1	1.1993
16	2.1883	5	5	0	19.375	2	1	1	1.4816
17	2.1883	5	5	0	7.125	2	-1	1	1.234
18	3.8303	5	5	90	7.125	1	1	1	1.4576
19	0.5464	5	5	0	13.25	1	1	1	1.4105
20	3.8303	5	5	90	19.375	2	1	1	2.9651
21	7.1142	5	5	0	7.125	2	-1	0	2.573
22	2.1883	5	5	999	1	2	-1	0	1.3165
23	7.1142	5	5	0	1	2	1	0	1.853
24	0.5464	5	5	999	19.375	1	-1	1	1.8335
25	3.8303	5	5	0	1	1	-1	0	2.0825
26	3.8303	5	5	999	7.125	1	1	1	1.3283
27	7.1142	5	5	999	1	1	1	0	2.1419
28	7.1142	5	5	0	19.375	1	-1	0	1.7175
29	5.4722	5	5	0	7.125	2	-1	0	1.7566
30	0.5464	5	5	90	7.125	2	-1	1	1.3874
31	2.1883	5	5	0	1	2	1	1	2.3863
32	3.8303	5	5	90	13.25	2	-1	1	1.3992
33	3.8303	5	5	90	7.125	1	-1	1	1.2695
34	5.4722	5	5	999	25.5	2	1	1	1.6043
35	2.1883	5	5	0	19.375	2	-1	1	1.2574
36	7.1142	5	5	90	19.375	1	-1	1	1.1875
37	7.1142	5	5	999	25.5	2	1	1	1.896
38	3.8303	5	5	0	25.5	1	-1	1	0.84596
39	0.5464	5	5	0	1	1	-1	1	1.4106
40	7.1142	5	5	90	1	2	-1	0	1.9877
41	7.1142	5	5	999	1	1	-1	1	1.5134
42	2.1883	5	5	999	13.25	2	-1	1	1.2346
43	7.1142	5	5	0	13.25	2	-1	0	1.2342
44	7.1142	5	5	90	25.5	2	1	1	1.7119
45	5.4722	5	5	90	19.375	1	-1	1	1.3753
46	5.4722	5	5	0	1	2	1	0	2.9866
47	2.1883	5	5	999	25.5	2	1	1	1.2459
48	0.5464	5	5	0	19.375	1	1	1	1.3164
49	0.5464	5	5	999	25.5	2	1	1	1.5165
50	5.4722	5	5	999	19.375	1	-1	1	1.3165
51	7.1142	5	5	0	7.125	2	-1	0	1.9524
52	2.1883	5	5	90	13.25	2	1	1	1.2929
53	5.4722	5	5	90	1	1	1	0	1.8029
54	7.1142	5	5	999	1	1	-1	1	1.6642
55	2.1883	5	5	999	19.375	2	-1	1	1.2459
56	2.1883	5	5	0	25.5	1	1	1	1.2694
57	0.5464	5	5	0	19.375	1	1	1	1.6458
58	2.1883	5	5	999	25.5	2	1	1	1.2813
59	3.8303	5	5	0	25.5	1	-1	1	1.1752
60	7.1142	5	5	999	1	1	1	1	1.5833
61	5.4722	5	5	999	25.5	1	-1	1	1.1523
62	2.1883	5	5	999	13.25	2	-1	1	1.2576
63	2.1883	5	5	90	19.375	2	1	1	1.2341
64	7.1142	5	5	90	1	1	-1	0	2.5648
65	0.5464	5	5	0	1	2	1	1	2.841
66	7.1142	5	5	0	7.125	1	1	0	3.083
67	0.5464	5	5	0	1	2	1	0	1.387
68	7.1142	5	5	999	19.375	1	1	1	1.1637
69	7.1142	5	5	999	19.375	2	-1	1	1.9554
70	2.1883	5	5	90	25.5	2	-1	1	1.2459
71	5.4722	5	5	999	19.375	1	-1	1	1.2459
72	3.8303	5	5	90	13.25	1	1	1	1.2106
73	3.8303	5	5	0	13.25	2	-1	0	1.4341
74	0.5464	5	5	0	7.125	2	1	0	1.0812
75	0.5464	5	5	0	25.5	1	1	1	6.6958
76	0.5464	5	5	0	25.5	1	-1	1	1.164
77	7.1142	5	5	999	13.25	2	1	1	1.4997
78	5.4722	5	5	0	13.25	1	1	0	0.99887
79	3.8303	5	5	90	13.25	2	-1	0	1.3164
80	7.1142	5	5	0	1	2	1	0	2.0704
81	3.8303	5	5	999	25.5	1	-1	1	1.0224
82	0.5464	5	5	999	13.25	2	1	1	1.2695
83	7.1142	5	5	90	19.375	2	-1	0	1.2812
84	7.1142	5	5	999	7.125	1	-1	1	1.3309
85	0.5464	5	5	999	7.125	2	-1	1	1.3045
86	3.8303	5	5	0	7.125	2	-1	1	1.6462
87	0.5464	5	5	90	13.25	2	1	1	1.211
88	0.5464	5	5	0	7.125	2	1	1	1.2812
89	5.4722	5	5	90	7.125	1	1	1	1.1401
90	3.8303	5	5	999	25.5	2	-1	1	1.2224
91	0.5464	5	5	0	13.25	1	1	1	1.2812
92	3.8303	5	5	0	1	1	-1	1	2.125
93	3.8303	5	5	999	7.125	2	1	1	1.3404
94	0.5464	5	5	0	19.375	2	1	1	1.3517
95	0.5464	5	5	90	1	2	-1	1	1.4812
96	7.1142	5	5	90	1	2	-1	0	1.6587
97	0.5464	5	5	0	19.375	1	-1	0	1.2575
98	5.4722	5	5	90	25.5	1	-1	1	1.3753
99	0.5464	5	5	90	25.5	2	-1	1	1.3636
100	5.4722	5	5	999	25.5	2	-1	1	1.34
101	5.4722	5	5	999	19.375	1	1	1	1.187
102	3.8303	5	5	0	13.25	2	1	1	1.4106
103	7.1142	5	5	90	13.25	2	1	1	1.0224
104	0.5464	5	5	90	1	2	-1	1	1.5988
105	5.4722	5	5	90	13.25	2	1	1	2.2782
106	7.1142	5	5	90	25.5	2	1	1	1.2224
107	7.1142	5	5	90	25.5	1	1	0	1.7537
108	0.5464	5	5	999	7.125	1	1	1	1.3282
109	5.4722	5	5	999	25.5	1	-1	1	1.1989
110	5.4722	5	5	0	13.25	1	-1	1	1.4694
111	7.1142	5	5	0	1	2	-1	0	1.573
112	2.1883	5	5	0	19.375	2	-1	1	1.2102
113	7.1142	5	5	999	19.375	1	1	1	1.1165
114	5.4722	5	5	90	1	2	-1	0	1.6136
115	7.1142	5	5	0	25.5	1	-1	1	1.0929
116	5.4722	5	5	90	25.5	2	-1	1	1.2342
117	5.4722	5	5	0	13.25	1	1	0	1.6338
118	0.5464	5	5	90	1	1	-1	1	1.3636
119	5.4722	5	5	0	19.375	1	1	1	1.2694
120	0.5464	5	5	90	19.375	1	1	1	1.6345
121	5.4722	5	5	999	7.125	2	-1	0	1.387
122	7.1142	5	5	90	19.375	1	-1	1	1.1517
123	7.1142	5	5	90	13.25	1	1	1	1.1048
124	7.1142	5	5	0	7.125	1	-1	0	2.5259
125	3.8303	5	5	0	25.5	2	1	1	1.1988
126	0.5464	5	5	999	25.5	2	-1	1	1.2341
127	0.5464	5	5	999	1	2	1	1	1.2342
128	3.8303	5	5	0	13.25	2	1	1	1.2106
129	7.1142	5	5	999	7.125	2	1	0	1.5605
130	7.1142	5	5	999	1	2	1	0	2.0218
131	0.5464	5	5	999	1	1	-1	1	1.3165
132	0.5464	5	5	0	25.5	2	-1	1	1.2458
133	0.5464	5	5	90	1	1	1	1	1.4458
134	0.5464	5	5	90	19.375	2	-1	1	1.1636
135	5.4722	5	5	999	13.25	1	1	1	1.0812
136	0.5464	5	5	0	25.5	1	1	1	1.881
137	2.1883	5	5	999	7.125	1	1	1	1.1165
138	7.1142	5	5	0	19.375	2	-1	0	1.9106
139	3.8303	5	5	90	25.5	1	-1	1	0.97537
140	0.5464	5	5	999	25.5	1	-1	1	1.2224
141	0.5464	5	5	0	7.125	2	-1	1	1.6692
142	5.4722	5	5	999	25.5	1	1	1	1.117
143	0.5464	5	5	90	25.5	2	-1	1	1.1048
144	5.4722	5	5	90	13.25	2	1	0	2.0634
145	7.1142	5	5	90	7.125	1	1	0	1.6051
146	3.8303	5	5	999	1	1	-1	1	1.54
147	5.4722	5	5	0	7.125	2	1	0	1.4929
148	2.1883	5	5	999	7.125	2	1	1	1.2223
149	2.1883	5	5	999	25.5	1	1	1	1.2346
150	7.1142	5	5	0	13.25	1	-1	1	1.1287
151	3.8303	5	5	90	13.25	1	1	1	1.0816
152	2.1883	5	5	90	1	1	-1	0	1.3636
153	5.4722	5	5	90	13.25	1	-1	1	1.0342
154	3.8303	5	5	90	7.125	2	1	1	1.3989
155	0.5464	5	5	0	13.25	2	-1	1	1.3282
156	2.1883	5	5	90	13.25	1	-1	1	1.1517
157	3.8303	5	5	999	25.5	2	1	1	1.2342
158	7.1142	5	5	90	19.375	2	1	1	1.3377
159	7.1142	5	5	0	25.5	2	1	1	1.6572
160	3.8303	5	5	0	7.125	2	1	1	1.3047
161	7.1142	5	5	90	25.5	1	1	0	1.8893
162	7.1142	5	5	90	7.125	2	1	0	2.0276
163	7.1142	5	5	0	13.25	2	1	0	2.8847
164	0.5464	5	5	0	13.25	1	-1	1	1.0813
165	0.5464	5	5	0	13.25	2	1	1	1.1988
166	7.1142	5	5	0	7.125	1	1	0	2.5059
167	2.1883	5	5	0	25.5	1	-1	1	1.187
168	7.1142	5	5	0	7.125	2	-1	0	1.8812
169	7.1142	5	5	90	25.5	2	-1	1	1.2695
170	7.1142	5	5	999	19.375	2	-1	1	1.1166
171	2.1883	5	5	0	13.25	1	1	1	1.2694
172	7.1142	5	5	999	13.25	1	1	1	1.2224
173	7.1142	5	5	999	7.125	2	-1	0	1.3047
174	2.1883	5	5	999	25.5	2	-1	1	1.4459
175	2.1883	5	5	0	13.25	1	-1	1	1.246
176	3.8303	5	5	90	13.25	2	1	1	1.2694
177	5.4722	5	5	0	13.25	1	-1	1	1.3282
178	0.5464	5	5	90	1	2	-1	1	1.2695
179	3.8303	5	5	999	19.375	1	-1	1	1.3518
180	5.4722	5	5	0	13.25	2	1	1	1.2459
181	5.4722	5	5	90	19.375	2	1	0	2.1983
182	0.5464	5	5	999	1	1	-1	1	1.246
183	2.1883	5	5	0	7.125	1	-1	1	1.3283
184	5.4722	5	5	0	19.375	1	-1	1	1.3045
185	2.1883	5	5	999	25.5	1	1	1	2.0103
186	2.1883	5	5	999	25.5	2	1	1	1.1989
187	7.1142	5	5	999	25.5	2	1	1	1.1634
188	7.1142	5	5	90	25.5	1	-1	1	1.0342
189	3.8303	5	5	90	1	1	1	0	1.1047
190	3.8303	5	5	999	25.5	1	-1	1	1.2458
191	2.1883	5	5	0	19.375	1	1	1	1.1992
192	5.4722	5	5	90	1	1	1	0	1.2698
193	5.4722	5	5	90	13.25	2	1	1	1.3051
194	3.8303	5	5	999	1	1	-1	1	1.0461
195	3.8303	5	5	90	13.25	2	-1	0	1.2107
196	0.5464	5	5	999	13.25	1	-1	1	1.2698
197	2.1883	5	5	90	13.25	2	-1	1	1.2929
198	0.5464	5	5	999	25.5	1	1	1	1.1401
199	2.1883	5	5	0	13.25	2	1	1	1.1987
200	5.4722	5	5	90	7.125	1	1	1	2.0274
201	7.1142	5	5	0	13.25	2	1	0	1.0222
202	5.4722	5	5	90	13.25	1	-1	1	1.1753
203	5.4722	5	5	0	25.5	1	1	0	1.6906
204	5.4722	5	5	0	19.375	2	-1	0	1.8013
205	0.5464	5	5	999	19.375	2	-1	1	1.2576
206	5.4722	5	5	0	19.375	2	-1	1	1.1871
207	2.1883	5	5	999	13.25	2	1	1	1.1989
208	2.1883	5	5	0	19.375	2	-1	1	1.1871
209	2.1883	5	5	90	19.375	1	-1	1	1.1871
210	5.4722	5	5	90	25.5	2	-1	0	1.3517
211	5.4722	5	5	999	7.125	2	-1	1	1.2224
212	5.4722	5	5	999	13.25	2	-1	1	1.1871
213	5.4722	5	5	0	25.5	2	-1	1	1.2577
214	0.5464	5	5	999	1	1	1	1	2.6303
215	7.1142	5	5	90	7.125	1	-1	1	1.1876
216	5.4722	5	5	90	19.375	1	1	1	1.1166
217	7.1142	5	5	0	13.25	1	1	1	2.1392
218	0.5464	5	5	999	7.125	1	-1	1	1.5282
219	3.8303	5	5	0	7.125	1	1	1	1.1635
220	2.1883	5	5	0	1	1	-1	0	1.3636
221	0.5464	5	5	0	25.5	2	1	1	2.0931
222	7.1142	5	5	999	7.125	1	1	1	1.1636
223	0.5464	5	5	999	13.25	2	1	1	1.3518
224	5.4722	5	5	999	1	2	1	0	2.4564
225	7.1142	5	5	999	19.375	1	-1	1	1.1401
226	2.1883	5	5	90	25.5	1	-1	1	1.3517
227	2.1883	5	5	999	13.25	2	-1	1	1.3047
228	0.5464	5	5	0	7.125	1	-1	1	1.6459
229	7.1142	5	5	0	19.375	1	-1	0	1.4686
230	2.1883	5	5	0	7.125	2	-1	1	1.1871
231	2.1883	5	5	999	13.25	1	1	1	1.2224
232	3.8303	5	5	90	25.5	2	1	1	1.5046
233	2.1883	5	5	0	13.25	2	1	1	1.3047
234	5.4722	5	5	0	19.375	2	1	1	1.14
235	0.5464	5	5	999	7.125	1	1	1	1.3636
236	0.5464	5	5	90	7.125	2	1	1	1.1753
237	7.1142	5	5	999	25.5	2	-1	1	2.0203
238	0.5464	5	5	90	13.25	1	-1	1	1.1636
239	3.8303	5	5	90	19.375	1	-1	1	0.97534
240	3.8303	5	5	0	19.375	2	1	1	1.1166
241	3.8303	5	5	0	7.125	2	1	1	1.1869
242	7.1142	5	5	999	7.125	1	1	0	2.0818
243	7.1142	5	5	90	25.5	2	1	1	1.2934
244	3.8303	5	5	999	13.25	2	1	1	1.164
245	7.1142	5	5	90	19.375	2	1	0	1.7811
246	2.1883	5	5	0	1	1	-1	0	3.3449
247	3.8303	5	5	999	19.375	2	-1	1	1.2577
248	3.8303	5	5	0	25.5	1	1	1	1.1635
249	3.8303	5	5	90	19.375	2	-1	0	1.2694
250	2.1883	5	5	90	19.375	1	-1	1	1.5399
251	0.5464	5	5	0	19.375	2	1	1	1.2341
252	3.8303	5	5	0	25.5	2	1	1	1.2463
253	2.1883	5	5	999	19.375	1	-1	1	1.1283
254	7.1142	5	5	0	25.5	1	1	1	1.5699
255	7.1142	5	5	0	19.375	2	-1	0	2.2022
256	2.1883	5	5	0	1	1	-1	1	1.434
257	7.1142	5	5	0	7.125	2	1	1	1.2224
258	3.8303	5	5	999	7.125	2	1	1	1.1871
259	7.1142	5	5	90	1	1	1	0	1.7949
260	3.8303	5	5	999	13.25	2	1	1	1.1401
261	7.1142	5	5	999	25.5	1	-1	1	0.98761
262	0.5464	5	5	0	19.375	1	-1	1	1.0812
263	3.8303	5	5	90	19.375	1	-1	1	0.99895
264	0.5464	5	5	90	13.25	2	1	1	1.2106
265	5.4722	5	5	90	7.125	2	-1	1	1.2581
266	7.1142	5	5	999	7.125	1	-1	1	1.0224
267	3.8303	5	5	999	25.5	1	1	1	1.0342
268	0.5464	5	5	999	13.25	1	1	1	1.1048
269	2.1883	5	5	999	1	2	-1	1	1.3987
270	7.1142	5	5	0	19.375	2	-1	0	1.1635
271	2.1883	5	5	0	25.5	2	-1	1	1.1871
272	7.1142	5	5	90	7.125	1	1	0	2.2698
273	3.8303	5	5	90	13.25	1	1	1	1.093
274	5.4722	5	5	90	19.375	1	1	1	1.0577
275	2.1883	5	5	0	7.125	1	-1	1	1.1401
276	0.5464	5	5	0	13.25	2	-1	1	1.1518
277	5.4722	5	5	0	1	1	1	0	1.8988
278	2.1883	5	5	0	7.125	1	1	1	1.046
279	2.1883	5	5	90	13.25	2	-1	1	1.5047
280	5.4722	5	5	999	19.375	1	1	1	1.0343
281	2.1883	5	5	999	7.125	2	-1	1	1.1872
282	5.4722	5	5	999	13.25	1	-1	1	2.1871
283	2.1883	5	5	90	7.125	2	-1	0	1.5517
284	5.4722	5	5	90	13.25	1	1	1	1.0577
285	7.1142	5	5	999	25.5	2	-1	1	1.5376
286	2.1883	5	5	90	1	2	-1	0	2.1045
287	2.1883	5	5	999	1	2	-1	0	3.2417
288	5.4722	5	5	999	19.375	2	1	1	1.2813
289	3.8303	5	5	999	1	2	1	0	1.9833
290	2.1883	5	5	999	13.25	1	1	1	1.1875
291	2.1883	5	5	90	19.375	2	-1	1	1.1287
292	3.8303	5	5	90	19.375	2	1	1	1.2346
293	0.5464	5	5	999	19.375	2	1	1	1.164
294	7.1142	5	5	999	13.25	2	1	1	1.1166
295	0.5464	5	5	999	1	2	-1	1	1.1757
296	3.8303	5	5	0	25.5	2	-1	1	1.1753
297	7.1142	5	5	999	25.5	1	-1	1	1.0577
298	5.4722	5	5	90	1	2	1	1	1.9235
299	0.5464	5	5	90	13.25	1	-1	1	1.4694
300	0.5464	5	5	90	25.5	2	1	1	1.2577
301	3.8303	5	5	999	19.375	1	-1	1	1.0812
302	7.1142	5	5	90	13.25	2	-1	0	2.2203
303	0.5464	5	5	999	19.375	2	-1	1	1.2694
304	0.5464	5	5	90	7.125	2	1	1	1.2105
305	3.8303	5	5	999	1	2	1	0	2.4499
306	5.4722	5	5	0	13.25	1	1	1	1.0458
307	0.5464	5	5	0	1	1	-1	1	1.14
308	5.4722	5	5	90	7.125	1	1	1	1.5408
309	2.1883	5	5	90	1	1	1	1	1.3875
310	0.5464	5	5	90	7.125	2	1	1	1.246
311	0.5464	5	5	90	19.375	1	-1	1	0.97535
312	2.1883	5	5	0	25.5	2	1	1	1.0694
313	5.4722	5	5	999	13.25	1	-1	1	1.0341
314	3.8303	5	5	90	19.375	2	-1	1	1.1401
315	5.4722	5	5	0	1	2	1	1	1.4933
316	2.1883	5	5	0	19.375	1	1	1	1.2458
317	5.4722	5	5	999	1	1	1	0	2.3022
318	5.4722	5	5	90	13.25	2	-1	0	1.5688
319	2.1883	5	5	999	19.375	2	-1	1	1.1047
320	3.8303	5	5	90	13.25	1	-1	1	1.1283
321	0.5464	5	5	90	25.5	1	1	1	1.5517
322	2.1883	5	5	0	7.125	2	1	1	1.7164
323	2.1883	5	5	90	1	1	1	1	1.5285
324	7.1142	5	5	0	13.25	2	1	1	1.6379
325	5.4722	5	5	90	7.125	2	-1	1	22.91
326	7.1142	5	5	0	25.5	1	-1	0	1.7779
327	0.5464	5	5	90	7.125	1	-1	1	1.2341
328	2.1883	5	5	90	13.25	1	-1	1	0.99936
329	2.1883	5	5	0	25.5	1	-1	1	1.1753
330	7.1142	5	5	999	25.5	1	1	1	1.9739
331	7.1142	5	5	90	19.375	1	1	0	3.4456
332	3.8303	5	5	0	19.375	2	1	1	1.2224
333	7.1142	5	5	999	19.375	2	1	0	2.6138
334	7.1142	5	5	999	7.125	2	1	0	33.652
335	2.1883	5	5	90	7.125	1	-1	1	1.7983
336	5.4722	5	5	90	19.375	2	-1	1	2.5944
337	7.1142	5	5	90	7.125	1	1	0	8.4865
338	2.1883	5	5	90	13.25	2	-1	1	1.1636
339	7.1142	5	5	0	7.125	2	1	0	3.1189
340	0.5464	5	5	999	19.375	1	1	1	1.3635
341	7.1142	5	5	999	1	2	1	0	2.2086
342	0.5464	5	5	90	1	2	-1	1	1.4577
343	5.4722	5	5	0	25.5	1	1	1	1.2459
344	0.5464	5	5	90	7.125	1	1	1	1.2816
345	7.1142	5	5	0	19.375	2	-1	0	2.2666
346	2.1883	5	5	0	13.25	1	1	1	1.1166
347	7.1142	5	5	0	1	1	1	0	1.6596
348	3.8303	5	5	0	1	1	1	0	1.8729
349	2.1883	5	5	999	19.375	1	1	1	1.0812
350	2.1883	5	5	0	19.375	1	1	1	1.1519
351	7.1142	5	5	0	25.5	2	-1	0	1.8906
352	3.8303	5	5	0	19.375	2	1	1	1.3518
353	3.8303	5	5	0	13.25	1	-1	1	2.3048
354	5.4722	5	5	90	19.375	2	-1	1	1.0582
355	7.1142	5	5	999	25.5	2	1	0	1.9186
356	5.4722	5	5	0	1	1	1	0	2.3018
357	7.1142	5	5	90	13.25	2	-1	0	1.5405
358	3.8303	5	5	90	1	1	-1	0	2.1678
359	5.4722	5	5	999	7.125	1	-1	1	1.1758
360	5.4722	5	5	90	1	2	1	0	1.8051
361	5.4722	5	5	90	25.5	2	-1	0	2.1824
362	7.1142	5	5	90	13.25	1	-1	1	1.2929
363	3.8303	5	5	0	7.125	2	1	0	2.1572
364	0.5464	5	5	999	13.25	2	-1	1	1.128
365	5.4722	5	5	90	1	2	1	0	2.6415
366	3.8303	5	5	90	7.125	1	-1	1	1.0812
367	2.1883	5	5	0	19.375	1	1	1	1.2812
368	7.1142	5	5	90	19.375	1	1	1	1.2929
369	0.5464	5	5	0	1	2	-1	0	1.7631
370	2.1883	5	5	90	7.125	1	-1	1	1.1052
371	5.4722	5	5	0	7.125	1	-1	1	1.1166
372	0.5464	5	5	90	7.125	2	1	1	1.411
373	7.1142	5	5	999	25.5	1	1	1	1.0107
374	2.1883	5	5	0	13.25	2	-1	1	1.2694
375	7.1142	5	5	0	1	1	-1	1	2.0457
376	3.8303	5	5	0	25.5	1	1	1	1.1519
377	3.8303	5	5	999	25.5	2	1	1	1.2104
378	0.5464	5	5	999	25.5	2	-1	1	1.2224
379	2.1883	5	5	90	1	1	-1	1	1.2459
380	0.5464	5	5	999	7.125	2	1	1	1.2811
381	3.8303	5	5	999	7.125	2	1	1	1.1989
382	3.8303	5	5	90	25.5	1	-1	1	1.2694
383	5.4722	5	5	999	25.5	1	1	1	1.0812
384	3.8303	5	5	0	13.25	1	1	1	1.1048
385	7.1142	5	5	999	13.25	2	-1	1	1.0929
386	2.1883	5	5	90	7.125	1	-1	1	0.97538
387	3.8303	5	5	90	7.125	2	1	1	1.4223
388	5.4722	5	5	999	25.5	2	-1	1	1.0695
389	3.8303	5	5	999	13.25	2	-1	1	1.0813
390	0.5464	5	5	90	25.5	1	-1	1	1.4105
391	0.5464	5	5	90	25.5	1	-1	1	1.1517
392	2.1883	5	5	90	1	2	-1	0	1.3753
393	7.1142	5	5	999	13.25	2	-1	0	2.4422
394	3.8303	5	5	90	19.375	1	-1	1	0.96359
395	7.1142	5	5	0	1	1	-1	0	2.0117
396	5.4722	5	5	0	25.5	2	1	1	1.2576
397	7.1142	5	5	0	13.25	1	1	0	2.2504
398	3.8303	5	5	999	13.25	1	1	1	0.98711
399	2.1883	5	5	999	1	1	-1	1	1.1518
400	3.8303	5	5	0	25.5	2	-1	1	1.1634
401	3.8303	5	5	90	1	1	1	0	1.5163
402	5.4722	5	5	90	19.375	2	1	0	1.0582
403	5.4722	5	5	999	13.25	2	-1	1	1.3047
404	3.8303	5	5	0	19.375	1	1	1	1.6576
405	0.5464	5	5	999	19.375	1	-1	1	1.4341
406	2.1883	5	5	999	19.375	1	1	1	1.0812
407	5.4722	5	5	999	7.125	2	1	0	1.7362
408	0.5464	5	5	999	25.5	1	1	1	1.34
409	5.4722	5	5	999	7.125	1	-1	1	1.3993
410	2.1883	5	5	999	19.375	1	1	1	1.1052
411	0.5464	5	5	999	7.125	2	-1	1	1.2342
412	5.4722	5	5	999	7.125	2	1	1	2.4985
413	2.1883	5	5	999	19.375	2	1	1	1.2341
414	2.1883	5	5	999	7.125	2	-1	1	1.2699
415	3.8303	5	5	0	13.25	1	1	0	2.0626
416	0.5464	5	5	0	13.25	1	-1	1	1.2816
417	3.8303	5	5	999	1	2	1	0	1.9002
418	2.1883	5	5	90	19.375	2	1	1	1.2463
419	3.8303	5	5	0	1	2	1	0	1.4106
420	0.5464	5	5	0	7.125	1	1	1	1.2341
421	2.1883	5	5	0	13.25	1	1	1	0.98709
422	2.1883	5	5	90	7.125	1	1	1	1.0459
423	5.4722	5	5	999	13.25	2	-1	0	1.9254
424	5.4722	5	5	90	25.5	1	-1	1	1.0342
425	3.8303	5	5	999	7.125	2	1	1	1.2224
426	0.5464	5	5	90	7.125	1	-1	1	1.0578
427	0.5464	5	5	90	19.375	1	1	1	1.0695
428	2.1883	5	5	0	1	2	1	1	1.3988
429	2.1883	5	5	0	13.25	2	-1	1	1.2459
430	7.1142	5	5	90	25.5	1	-1	1	1.0224
431	2.1883	5	5	0	13.25	1	1	1	1.0107
432	7.1142	5	5	999	13.25	2	1	0	1.4809
433	2.1883	5	5	0	19.375	1	1	1	1.1047
434	2.1883	5	5	90	13.25	1	1	1	1.0578
435	5.4722	5	5	90	1	1	1	0	1.6156
436	5.4722	5	5	90	1	1	-1	0	2.1888
437	0.5464	5	5	999	1	2	-1	1	1.14
438	7.1142	5	5	90	25.5	2	-1	1	1.0459
439	3.8303	5	5	0	19.375	2	1	1	1.2694
440	3.8303	5	5	90	25.5	2	1	1	1.54
441	5.4722	5	5	0	7.125	2	1	1	1.1989
442	2.1883	5	5	0	7.125	2	1	1	1.1283
443	0.5464	5	5	999	7.125	1	-1	1	1.1635
444	7.1142	5	5	0	1	1	1	0	1.0578
445	7.1142	5	5	90	13.25	2	-1	0	1.1283
446	5.4722	5	5	999	13.25	1	-1	1	1.14
447	3.8303	5	5	999	13.25	1	1	1	1.0581
448	5.4722	5	5	999	7.125	1	1	1	1.1636
449	2.1883	5	5	999	1	2	-1	1	2.6078
450	3.8303	5	5	0	19.375	1	-1	1	1.1753
451	7.1142	5	5	999	7.125	2	-1	0	1.8352
452	3.8303	5	5	90	25.5	1	-1	1	1.0459
453	2.1883	5	5	90	13.25	1	1	1	1.0459
454	7.1142	5	5	0	19.375	1	1	0	1.5678
455	0.5464	5	5	999	13.25	1	-1	1	1.1871
456	2.1883	5	5	90	25.5	1	-1	1	1.1048
457	3.8303	5	5	90	19.375	1	1	1	1.8958
458	0.5464	5	5	90	19.375	2	-1	1	1.3051
459	5.4722	5	5	999	25.5	1	1	1	1.1518
460	3.8303	5	5	999	13.25	1	-1	1	1.3048
461	5.4722	5	5	0	7.125	1	-1	1	1.1404
462	0.5464	5	5	90	1	2	1	1	1.5398
463	0.5464	5	5	90	25.5	2	1	1	1.2458
464	7.1142	5	5	999	19.375	2	-1	1	1.6394
465	0.5464	5	5	90	1	1	-1	1	1.9394
466	7.1142	5	5	90	7.125	2	-1	0	1.337
467	5.4722	5	5	90	7.125	2	-1	1	2.8834
468	5.4722	5	5	90	13.25	1	1	1	1.0811
469	3.8303	5	5	999	13.25	1	-1	1	0.99891
470	2.1883	5	5	90	25.5	1	-1	1	1.093
471	0.5464	5	5	90	13.25	2	1	1	1.1989
472	2.1883	5	5	999	25.5	2	-1	1	1.2341
473	5.4722	5	5	999	7.125	1	1	1	1.1282
474	0.5464	5	5	90	19.375	2	-1	1	1.1518
475	3.8303	5	5	0	7.125	2	-1	1	1.0812
476	0.5464	5	5	999	1	2	-1	1	1.1635
477	7.1142	5	5	90	13.25	1	1	1	1.1288
478	7.1142	5	5	999	1	2	1	0	2.0302
479	2.1883	5	5	90	7.125	2	-1	1	1.1283
480	7.1142	5	5	0	1	1	-1	0	1.8434
481	5.4722	5	5	999	7.125	2	-1	0	1.7145
482	3.8303	5	5	0	7.125	1	1	0	2.8816
483	3.8303	5	5	90	25.5	1	1	1	1.0346
484	2.1883	5	5	90	19.375	1	1	1	1.0343
485	7.1142	5	5	999	7.125	2	-1	0	1.5273
486	3.8303	5	5	0	13.25	2	-1	1	1.0576
487	0.5464	5	5	999	7.125	1	-1	1	1.1518
488	7.1142	5	5	999	1	2	-1	0	2.1064
489	0.5464	5	5	90	13.25	1	-1	1	1.1517
490	3.8303	5	5	999	7.125	2	-1	1	1.1873
491	3.8303	5	5	90	7.125	2	1	0	2.0541
492	2.1883	5	5	0	13.25	2	-1	1	1.0816
493	0.5464	5	5	0	7.125	1	-1	1	0.98706
494	5.4722	5	5	999	1	1	1	1	1.4224
495	3.8303	5	5	0	19.375	2	1	1	1.2699
496	5.4722	5	5	90	1	2	-1	0	1.7759
497	2.1883	5	5	999	1	1	-1	1	1.0929
498	2.1883	5	5	0	25.5	2	-1	1	1.1988
499	3.8303	5	5	90	19.375	2	-1	1	1.093
500	2.1883	5	5	999	19.375	2	1	1	1.2106
501	3.8303	5	5	999	7.125	1	-1	1	1.1047
502	5.4722	5	5	999	1	1	1	0	1.6057
503	0.5464	5	5	999	1	1	1	1	1.1517
504	5.4722	5	5	999	1	1	1	0	1.9594
505	0.5464	5	5	90	1	1	-1	1	0.98714
506	2.1883	5	5	999	1	1	1	1	1.3517
507	2.1883	5	5	90	7.125	2	1	1	1.14
508	7.1142	5	5	90	7.125	1	1	0	1.7368
509	2.1883	5	5	90	19.375	1	-1	1	1.0224
510	3.8303	5	5	999	7.125	1	-1	1	1.0341
511	5.4722	5	5	999	1	2	-1	0	1.772
512	0.5464	5	5	999	7.125	2	-1	1	1.2459
513	3.8303	5	5	999	25.5	1	1	1	1.0577
514	5.4722	5	5	0	13.25	2	-1	1	1.2812
515	5.4722	5	5	0	25.5	2	-1	1	1.4693
516	3.8303	5	5	999	13.25	2	1	1	1.2694
517	3.8303	5	5	90	25.5	2	1	1	1.1522
518	2.1883	5	5	999	25.5	1	-1	1	1.2464
519	5.4722	5	5	0	25.5	1	1	1	1.2811
520	0.5464	5	5	90	25.5	2	-1	1	1.234
521	7.1142	5	5	999	25.5	1	-1	1	0.98762
522	7.1142	5	5	999	1	1	1	0	2.0446
523	2.1883	5	5	0	7.125	2	-1	1	1.5988
524	2.1883	5	5	90	19.375	1	-1	1	1.0577
525	2.1883	5	5	999	7.125	2	-1	1	1.1753
526	3.8303	5	5	999	19.375	2	1	1	1.2577
527	2.1883	5	5	0	1	2	-1	1	1.8458
528	2.1883	5	5	999	1	1	-1	1	1.2459
529	3.8303	5	5	90	19.375	1	-1	1	1.1281
530	7.1142	5	5	0	7.125	1	-1	0	2.3047
531	5.4722	5	5	0	19.375	1	1	1	1.0812
532	5.4722	5	5	90	19.375	1	1	1	1.0812
533	2.1883	5	5	0	7.125	1	-1	1	1.4694
534	5.4722	5	5	90	25.5	1	1	1	1.0466
535	2.1883	5	5	999	7.125	1	-1	1	1.2107
536	7.1142	5	5	90	19.375	1	1	1	1.5219
537	0.5464	5	5	999	13.25	1	1	1	5.0612
538	5.4722	5	5	0	1	2	1	0	1.9679
539	7.1142	5	5	999	7.125	1	-1	1	1.5243
540	5.4722	5	5	0	25.5	1	1	1	1.3753
541	5.4722	5	5	0	13.25	2	-1	1	1.199
542	0.5464	5	5	90	19.375	2	-1	1	1.1288
543	2.1883	5	5	999	7.125	2	-1	1	1.0346
544	5.4722	5	5	90	19.375	2	-1	1	1.1048
545	0.5464	5	5	0	7.125	1	-1	1	1.0225
546	3.8303	5	5	999	19.375	1	-1	1	1.0107
547	0.5464	5	5	0	7.125	2	-1	1	1.0577
548	5.4722	5	5	90	7.125	1	1	1	1.2812
549	5.4722	5	5	999	13.25	2	1	1	1.1993
550	3.8303	5	5	999	25.5	2	-1	0	0.91658
551	7.1142	5	5	0	25.5	1	-1	1	1.3165
552	7.1142	5	5	999	19.375	1	1	1	1.1048
553	5.4722	5	5	0	13.25	2	1	1	1.1636
554	7.1142	5	5	999	19.375	2	1	0	1.1283
555	2.1883	5	5	90	1	2	-1	1	1.3753
556	5.4722	5	5	0	1	1	-1	0	1.1757
557	7.1142	5	5	90	13.25	2	-1	0	1.3861
558	3.8303	5	5	999	1	2	-1	0	0.94008
559	2.1883	5	5	999	13.25	1	1	1	1.0812
560	0.5464	5	5	0	19.375	2	-1	1	1.7164
561	3.8303	5	5	999	1	2	1	0	2.0183
562	5.4722	5	5	90	25.5	2	1	1	1.1522
563	0.5464	5	5	90	19.375	1	-1	1	1.0581
564	0.5464	5	5	999	13.25	1	-1	1	0.97535
565	5.4722	5	5	90	7.125	2	1	1	1.1871
566	3.8303	5	5	90	1	2	1	1	1.3048
567	0.5464	5	5	999	1	1	1	1	1.0811
568	5.4722	5	5	999	13.25	1	1	1	4.4777
569	2.1883	5	5	999	1	1	1	1	1.6576
570	2.1883	5	5	90	25.5	2	-1	1	1.1871
571	3.8303	5	5	0	7.125	1	-1	1	1.1047
572	3.8303	5	5	90	25.5	1	1	1	1.1052
573	7.1142	5	5	90	19.375	2	1	1	1.1282
574	2.1883	5	5	90	25.5	1	-1	1	1.1047
575	0.5464	5	5	0	13.25	1	-1	1	1.1871
576	3.8303	5	5	999	13.25	2	-1	1	1.2341
577	7.1142	5	5	90	7.125	2	1	0	1.758
578	0.5464	5	5	0	19.375	2	-1	1	1.1636
579	3.8303	5	5	999	19.375	2	1	1	1.0694
580	2.1883	5	5	999	13.25	1	-1	1	0.99891
581	0.5464	5	5	999	1	2	1	1	1.2576
582	5.4722	5	5	90	13.25	2	1	1	1.14
583	3.8303	5	5	999	19.375	2	1	1	4.4138
584	2.1883	5	5	999	1	2	-1	0	2.2453
585	3.8303	5	5	90	7.125	1	-1	0	1.7872
586	2.1883	5	5	0	25.5	1	1	1	1.1169
587	0.5464	5	5	0	7.125	1	-1	1	1.1517
588	7.1142	5	5	999	19.375	1	-1	1	1.0812
589	0.5464	5	5	0	1	2	1	1	1.6811
590	3.8303	5	5	90	7.125	1	1	1	1.093
591	0.5464	5	5	90	13.25	2	1	1	1.1871
592	5.4722	5	5	0	25.5	2	1	1	1.1282
593	2.1883	5	5	90	7.125	2	-1	1	2.1286
594	0.5464	5	5	0	25.5	1	-1	1	1.293
595	5.4722	5	5	0	25.5	2	1	1	1.2463
596	5.4722	5	5	0	19.375	2	-1	1	1.4905
597	5.4722	5	5	0	7.125	1	-1	1	3.4567
598	0.5464	5	5	90	1	1	-1	1	2.21
599	0.5464	5	5	999	25.5	2	1	1	1.2463
600	3.8303	5	5	0	1	2	-1	1	6.8026
601	2.1883	5	5	999	13.25	1	-1	1	0.94049
602	5.4722	5	5	90	25.5	1	1	1	1.34
603	0.5464	5	5	0	25.5	1	-1	1	1.093
604	5.4722	5	5	90	1	1	-1	0	1.675
605	2.1883	5	5	90	19.375	2	1	1	1.2928
606	7.1142	5	5	90	7.125	2	-1	0	2.6802
607	5.4722	5	5	90	7.125	2	-1	1	2.0547
608	5.4722	5	5	999	19.375	2	-1	1	1.2224
609	7.1142	5	5	0	25.5	2	-1	1	1.7507
610	7.1142	5	5	90	1	1	1	1	1.246
611	7.1142	5	5	90	1	1	-1	0	1.7398
612	3.8303	5	5	0	19.375	1	1	1	1.1047
613	7.1142	5	5	90	1	1	1	0	1.9342
614	5.4722	5	5	999	1	2	1	0	1.882
615	5.4722	5	5	90	25.5	1	1	1	1.0695
616	2.1883	5	5	999	19.375	1	1	1	1.0577
617	3.8303	5	5	999	7.125	1	-1	1	0.99896
618	3.8303	5	5	90	13.25	1	-1	1	0.97532
619	0.5464	5	5	0	1	1	1	1	1.2106
620	0.5464	5	5	0	1	2	1	1	1.5992
621	7.1142	5	5	0	25.5	1	-1	0	1.6123
622	3.8303	5	5	0	1	2	1	0	2.1607
623	5.4722	5	5	90	7.125	1	-1	0	1.8169
624	3.8303	5	5	0	19.375	1	1	1	1.093
625	2.1883	5	5	0	1	1	-1	1	1.8928
626	5.4722	5	5	999	19.375	1	1	1	1.0107
627	5.4722	5	5	999	19.375	2	-1	1	1.3047
628	3.8303	5	5	999	1	1	-1	0	1.4458
629	0.5464	5	5	999	19.375	1	-1	1	1.1164
630	0.5464	5	5	0	7.125	2	1	1	1.2694
631	7.1142	5	5	999	13.25	1	-1	1	1.046
632	3.8303	5	5	90	1	2	1	1	1.1165
633	3.8303	5	5	90	25.5	2	1	1	1.093
634	0.5464	5	5	999	19.375	2	-1	1	1.1518
635	2.1883	5	5	999	13.25	2	1	1	1.0342
636	3.8303	5	5	999	1	1	-1	0	1.7512
637	3.8303	5	5	90	7.125	2	1	1	1.1992
638	0.5464	5	5	0	25.5	2	-1	1	1.1521
639	0.5464	5	5	90	13.25	1	1	1	1.3521
640	2.1883	5	5	90	7.125	1	1	1	1.1405
641	7.1142	5	5	0	19.375	2	1	0	1.6654
642	7.1142	5	5	0	13.25	1	-1	1	1.1401
643	5.4722	5	5	999	25.5	2	-1	1	1.0694
644	5.4722	5	5	0	7.125	1	1	0	1.6982
645	7.1142	5	5	90	1	2	-1	0	1.4093
646	3.8303	5	5	999	1	1	-1	1	1.0224
647	0.5464	5	5	0	1	1	1	1	1.187
648	3.8303	5	5	0	13.25	1	1	1	1.0816
649	0.5464	5	5	999	25.5	1	-1	1	0.97536
650	2.1883	5	5	90	19.375	2	1	1	1.2224
651	7.1142	5	5	0	13.25	2	-1	0	1.6446
652	0.5464	5	5	999	13.25	2	1	1	1.1636
653	3.8303	5	5	90	25.5	2	1	1	1.0694
654	3.8303	5	5	999	13.25	1	1	1	1.0812
655	7.1142	5	5	999	13.25	1	-1	1	1.0459
656	5.4722	5	5	0	25.5	1	1	1	1.0694
657	2.1883	5	5	0	7.125	1	-1	1	1.1635
658	7.1142	5	5	0	1	2	1	0	1.7335
659	0.5464	5	5	0	25.5	2	-1	1	1.2695
660	2.1883	5	5	90	25.5	1	-1	1	0.98716
661	3.8303	5	5	999	7.125	1	-1	1	0.95185
662	5.4722	5	5	0	13.25	2	1	1	1.2224
663	7.1142	5	5	0	25.5	2	1	1	1.1752
664	2.1883	5	5	999	7.125	1	1	1	0.96359
665	2.1883	5	5	0	1	1	1	1	1.2342
666	2.1883	5	5	0	19.375	2	-1	0	1.2224
667	3.8303	5	5	0	13.25	1	-1	1	0.9989
668	2.1883	5	5	90	25.5	2	-1	1	1.0577
669	2.1883	5	5	999	19.375	2	-1	1	1.046
670	3.8303	5	5	999	25.5	1	-1	1	1.1636
671	3.8303	5	5	999	19.375	1	-1	1	1.164
672	5.4722	5	5	999	1	1	1	0	1.8171
673	7.1142	5	5	0	13.25	1	1	0	1.5343
674	2.1883	5	5	0	25.5	1	-1	1	1.093
675	0.5464	5	5	999	25.5	1	1	1	0.98721
676	2.1883	5	5	999	25.5	1	1	1	1.0342
677	5.4722	5	5	90	19.375	1	-1	1	1.0577
678	3.8303	5	5	0	1	2	1	0	1.5865
679	3.8303	5	5	90	1	2	1	0	2.3109
680	3.8303	5	5	0	1	1	1	0	2.498
681	0.5464	5	5	0	25.5	2	-1	1	1.1989
682	7.1142	5	5	90	25.5	1	-1	1	1.046
683	7.1142	5	5	90	13.25	1	-1	1	1.0696
684	3.8303	5	5	0	25.5	2	-1	1	1.1636
685	2.1883	5	5	0	1	2	1	0	2.9361
686	0.5464	5	5	0	19.375	1	1	1	1.1758
687	2.1883	5	5	90	25.5	2	-1	1	1.1522
688	0.5464	5	5	90	25.5	1	-1	1	1.0222
689	3.8303	5	5	999	19.375	1	1	1	1.046
690	5.4722	5	5	999	19.375	2	-1	1	1.0107
691	5.4722	5	5	0	1	2	-1	1	1.1871
692	3.8303	5	5	90	1	2	1	0	2.326
693	0.5464	5	5	0	1	1	-1	1	1.0459
694	7.1142	5	5	999	13.25	1	-1	1	0.99905
695	7.1142	5	5	90	1	2	1	0	1.3612
696	2.1883	5	5	90	7.125	2	1	1	1.3404
697	2.1883	5	5	90	13.25	2	1	1	1.1052
698	3.8303	5	5	0	7.125	1	1	0	1.3283
699	7.1142	5	5	0	19.375	1	1	1	1.2105
700	7.1142	5	5	90	13.25	1	-1	1	1.0576
701	0.5464	5	5	90	7.125	1	1	1	1.2224
702	3.8303	5	5	0	1	1	1	1	1.7393
703	5.4722	5	5	90	13.25	1	1	1	1.0582
704	2.1883	5	5	90	13.25	1	-1	1	1.2106
705	5.4722	5	5	999	1	2	-1	0	2.718
706	7.1142	5	5	0	19.375	1	1	0	1.6812
707	5.4722	5	5	999	13.25	2	1	1	1.1283
708	0.5464	5	5	999	7.125	2	1	1	1.1399
709	3.8303	5	5	0	19.375	1	-1	1	1.0105
710	2.1883	5	5	999	7.125	1	-1	1	0.96366
711	2.1883	5	5	90	1	1	1	1	1.3166
712	3.8303	5	5	90	7.125	2	-1	1	1.2812
713	2.1883	5	5	90	25.5	2	1	1	1.2459
714	5.4722	5	5	0	1	2	1	0	1.4934
715	5.4722	5	5	0	7.125	2	1	0	2.3558
716	0.5464	5	5	90	13.25	1	1	1	1.046
717	2.1883	5	5	0	25.5	2	-1	1	1.187
718	5.4722	5	5	0	7.125	1	-1	1	1.481
719	0.5464	5	5	90	7.125	1	1	1	1.1872
720	3.8303	5	5	90	1	2	1	0	2.2791
721	3.8303	5	5	90	1	1	-1	0	1.6105
722	5.4722	5	5	0	1	1	-1	0	1.9344
723	5.4722	5	5	90	25.5	2	1	0	1.9811
724	0.5464	5	5	0	13.25	2	1	1	1.293
725	7.1142	5	5	90	1	2	1	1	33.703
726	2.1883	5	5	999	7.125	1	-1	1	2.9219
727	2.1883	5	5	0	25.5	2	1	1	1.364
728	0.5464	5	5	90	19.375	1	1	1	1.1283
729	7.1142	5	5	0	1	2	-1	0	2.1128
730	0.5464	5	5	999	19.375	2	1	1	1.1871
731	2.1883	5	5	90	1	2	-1	1	1.1518
732	3.8303	5	5	90	13.25	2	1	1	1.2576
733	3.8303	5	5	90	1	1	1	0	1.6106
734	2.1883	5	5	999	25.5	1	-1	1	0.9518
735	0.5464	5	5	90	13.25	2	-1	1	1.1518
736	3.8303	5	5	0	13.25	2	1	1	1.1754
737	7.1142	5	5	999	1	2	-1	0	6.4376
738	0.5464	5	5	999	13.25	2	-1	1	1.2106
739	7.1142	5	5	90	7.125	2	-1	0	2.1901
740	5.4722	5	5	0	7.125	2	1	0	7.2263
741	7.1142	5	5	999	13.25	1	1	0	1.8854
742	7.1142	5	5	90	19.375	2	1	0	1.696
743	0.5464	5	5	999	19.375	1	-1	1	1.0342
744	3.8303	5	5	0	1	2	-1	0	1.587
745	7.1142	5	5	0	25.5	2	-1	1	1.1635
746	2.1883	5	5	90	1	2	-1	1	1.6924
747	0.5464	5	5	0	13.25	2	1	1	1.2346
748	3.8303	5	5	999	19.375	2	-1	1	1.1283
749	5.4722	5	5	999	7.125	1	-1	1	1.117
750	5.4722	5	5	999	19.375	2	1	1	1.1636
