# Supplementary material for: Temporal Integration of Motion Streaks in Migraine
Source: Vision (Basel). 2018 Jul 13;2(3):27. doi: 10.3390/vision2030027 (PMC6836222; doi:10.3390/vision2030027)
Supplement: Supplementary file 1 [file vision-02-00027-s001.zip › supplementary information/resultsmark3/resultsObs1/allResponsesObs1Block2.txt]

1	5.4722	5	5	0	1	1	-1	1	1.789
2	2.1883	5	5	0	1	2	1	0	1.5306
3	3.8303	5	5	0	25.5	1	-1	1	1.2223
4	3.8303	5	5	999	25.5	2	-1	1	1.1052
5	5.4722	5	5	0	19.375	1	-1	1	1.1405
6	0.5464	5	5	999	25.5	2	1	1	8.2112
7	5.4722	5	5	999	1	2	-1	1	2.3548
8	3.8303	5	5	0	7.125	1	1	0	1.434
9	7.1142	5	5	0	7.125	1	1	1	1.4358
10	0.5464	5	5	90	19.375	2	-1	1	1.2224
11	0.5464	5	5	0	19.375	2	1	1	1.434
12	5.4722	5	5	0	19.375	1	-1	0	2.5596
13	5.4722	5	5	999	25.5	2	1	0	1.7847
14	5.4722	5	5	0	19.375	2	-1	1	1.1988
15	0.5464	5	5	90	25.5	1	-1	1	1.4812
16	2.1883	5	5	0	19.375	2	1	1	1.14
17	2.1883	5	5	0	7.125	2	-1	1	1.1166
18	3.8303	5	5	90	7.125	1	1	1	1.093
19	0.5464	5	5	0	13.25	1	1	1	1.3871
20	3.8303	5	5	90	19.375	2	1	0	2.057
21	7.1142	5	5	0	7.125	2	-1	0	1.8825
22	2.1883	5	5	999	1	2	-1	0	1.1871
23	7.1142	5	5	0	1	2	1	0	1.3936
24	0.5464	5	5	999	19.375	1	-1	1	1.646
25	3.8303	5	5	0	1	1	-1	0	1.5874
26	3.8303	5	5	999	7.125	1	1	1	1.2458
27	7.1142	5	5	999	1	1	1	1	1.6011
28	7.1142	5	5	0	19.375	1	-1	1	1.8457
29	5.4722	5	5	0	7.125	2	-1	0	1.3634
30	0.5464	5	5	90	7.125	2	-1	1	1.2227
31	2.1883	5	5	0	1	2	1	0	1.4345
32	3.8303	5	5	90	13.25	2	-1	1	1.1993
33	3.8303	5	5	90	7.125	1	-1	1	1.116
34	5.4722	5	5	999	25.5	2	1	1	1.1635
35	2.1883	5	5	0	19.375	2	-1	1	1.1052
36	7.1142	5	5	90	19.375	1	-1	1	1.0698
37	7.1142	5	5	999	25.5	2	1	1	1.1283
38	3.8303	5	5	0	25.5	1	-1	1	0.98708
39	0.5464	5	5	0	1	1	-1	1	1.6812
40	7.1142	5	5	90	1	2	-1	1	2.5392
41	7.1142	5	5	999	1	1	-1	1	1.5796
42	2.1883	5	5	999	13.25	2	-1	1	1.164
43	7.1142	5	5	0	13.25	2	-1	0	1.6922
44	7.1142	5	5	90	25.5	2	1	0	1.0577
45	5.4722	5	5	90	19.375	1	-1	1	1.0459
46	5.4722	5	5	0	1	2	1	0	1.2811
47	2.1883	5	5	999	25.5	2	1	1	1.093
48	0.5464	5	5	0	19.375	1	1	1	1.2459
49	0.5464	5	5	999	25.5	2	1	1	1.1634
50	5.4722	5	5	999	19.375	1	-1	1	1.2111
51	7.1142	5	5	0	7.125	2	-1	1	1.1758
52	2.1883	5	5	90	13.25	2	1	1	1.187
53	5.4722	5	5	90	1	1	1	0	2.2474
54	7.1142	5	5	999	1	1	-1	1	1.1047
55	2.1883	5	5	999	19.375	2	-1	1	1.1047
56	2.1883	5	5	0	25.5	1	1	1	1.246
57	0.5464	5	5	0	19.375	1	1	1	1.3165
58	2.1883	5	5	999	25.5	2	1	1	1.1988
59	3.8303	5	5	0	25.5	1	-1	1	1.1753
60	7.1142	5	5	999	1	1	1	0	1.571
61	5.4722	5	5	999	25.5	1	-1	1	1.0812
62	2.1883	5	5	999	13.25	2	-1	1	1.1166
63	2.1883	5	5	90	19.375	2	1	1	1.187
64	7.1142	5	5	90	1	1	-1	0	1.2341
65	0.5464	5	5	0	1	2	1	0	1.4693
66	7.1142	5	5	0	7.125	1	1	0	2.0502
67	0.5464	5	5	0	1	2	1	1	1.5516
68	7.1142	5	5	999	19.375	1	1	1	1.1635
69	7.1142	5	5	999	19.375	2	-1	0	5.8905
70	2.1883	5	5	90	25.5	2	-1	1	1.1161
71	5.4722	5	5	999	19.375	1	-1	1	1.0812
72	3.8303	5	5	90	13.25	1	1	1	1.0459
73	3.8303	5	5	0	13.25	2	-1	1	1.1283
74	0.5464	5	5	0	7.125	2	1	1	1.4811
75	0.5464	5	5	0	25.5	1	1	1	1.2576
76	0.5464	5	5	0	25.5	1	-1	1	1.1517
77	7.1142	5	5	999	13.25	2	1	1	1.6581
78	5.4722	5	5	0	13.25	1	1	0	1.6521
79	3.8303	5	5	90	13.25	2	-1	0	1.3046
80	7.1142	5	5	0	1	2	1	0	1.8564
81	3.8303	5	5	999	25.5	1	-1	1	0.98711
82	0.5464	5	5	999	13.25	2	1	1	1.14
83	7.1142	5	5	90	19.375	2	-1	1	1.1287
84	7.1142	5	5	999	7.125	1	-1	1	1.3169
85	0.5464	5	5	999	7.125	2	-1	1	1.3047
86	3.8303	5	5	0	7.125	2	-1	1	1.0225
87	0.5464	5	5	90	13.25	2	1	1	1.1754
88	0.5464	5	5	0	7.125	2	1	1	1.246
89	5.4722	5	5	90	7.125	1	1	1	1.0932
90	3.8303	5	5	999	25.5	2	-1	1	1.14
91	0.5464	5	5	0	13.25	1	1	1	1.0814
92	3.8303	5	5	0	1	1	-1	1	1.9115
93	3.8303	5	5	999	7.125	2	1	1	1.1634
94	0.5464	5	5	0	19.375	2	1	1	1.3282
95	0.5464	5	5	90	1	2	-1	1	1.2106
96	7.1142	5	5	90	1	2	-1	0	1.3834
97	0.5464	5	5	0	19.375	1	-1	1	2.7988
98	5.4722	5	5	90	25.5	1	-1	1	1.0935
99	0.5464	5	5	90	25.5	2	-1	1	1.1635
100	5.4722	5	5	999	25.5	2	-1	1	1.1636
101	5.4722	5	5	999	19.375	1	1	1	1.1635
102	3.8303	5	5	0	13.25	2	1	1	1.3753
103	7.1142	5	5	90	13.25	2	1	0	2.2967
104	0.5464	5	5	90	1	2	-1	1	1.3282
105	5.4722	5	5	90	13.25	2	1	1	1.1989
106	7.1142	5	5	90	25.5	2	1	1	1.2224
107	7.1142	5	5	90	25.5	1	1	1	1.1871
108	0.5464	5	5	999	7.125	1	1	1	1.2341
109	5.4722	5	5	999	25.5	1	-1	1	1.1518
110	5.4722	5	5	0	13.25	1	-1	1	1.0812
111	7.1142	5	5	0	1	2	-1	1	1.9519
112	2.1883	5	5	0	19.375	2	-1	1	1.1283
113	7.1142	5	5	999	19.375	1	1	1	1.0106
114	5.4722	5	5	90	1	2	-1	0	1.6771
115	7.1142	5	5	0	25.5	1	-1	1	1.1757
116	5.4722	5	5	90	25.5	2	-1	1	1.0464
117	5.4722	5	5	0	13.25	1	1	1	1.3165
118	0.5464	5	5	90	1	1	-1	0	1.2222
119	5.4722	5	5	0	19.375	1	1	1	0.92822
120	0.5464	5	5	90	19.375	1	1	1	1.1753
121	5.4722	5	5	999	7.125	2	-1	0	0.94005
122	7.1142	5	5	90	19.375	1	-1	1	1.2106
123	7.1142	5	5	90	13.25	1	1	1	1.0577
124	7.1142	5	5	0	7.125	1	-1	0	1.1283
125	3.8303	5	5	0	25.5	2	1	1	1.2228
126	0.5464	5	5	999	25.5	2	-1	1	1.2928
127	0.5464	5	5	999	1	2	1	1	1.2342
128	3.8303	5	5	0	13.25	2	1	1	1.1522
129	7.1142	5	5	999	7.125	2	1	1	1.5884
130	7.1142	5	5	999	1	2	1	0	2.2055
131	0.5464	5	5	999	1	1	-1	1	1.5283
132	0.5464	5	5	0	25.5	2	-1	1	1.2222
133	0.5464	5	5	90	1	1	1	1	1.3047
134	0.5464	5	5	90	19.375	2	-1	1	1.1165
135	5.4722	5	5	999	13.25	1	1	1	1.1165
136	0.5464	5	5	0	25.5	1	1	1	1.2222
137	2.1883	5	5	999	7.125	1	1	1	1.0581
138	7.1142	5	5	0	19.375	2	-1	0	1.8649
139	3.8303	5	5	90	25.5	1	-1	1	1.1518
140	0.5464	5	5	999	25.5	1	-1	1	1.2459
141	0.5464	5	5	0	7.125	2	-1	1	1.3282
142	5.4722	5	5	999	25.5	1	1	1	1.0576
143	0.5464	5	5	90	25.5	2	-1	1	1.0342
144	5.4722	5	5	90	13.25	2	1	0	1.1518
145	7.1142	5	5	90	7.125	1	1	0	2.0128
146	3.8303	5	5	999	1	1	-1	1	1.2929
147	5.4722	5	5	0	7.125	2	1	1	1.187
148	2.1883	5	5	999	7.125	2	1	1	1.14
149	2.1883	5	5	999	25.5	1	1	1	1.0814
150	7.1142	5	5	0	13.25	1	-1	1	1.5688
151	3.8303	5	5	90	13.25	1	1	1	0.95176
152	2.1883	5	5	90	1	1	-1	0	3.4318
153	5.4722	5	5	90	13.25	1	-1	1	1.0694
154	3.8303	5	5	90	7.125	2	1	1	1.1048
155	0.5464	5	5	0	13.25	2	-1	1	1.2224
156	2.1883	5	5	90	13.25	1	-1	1	1.1635
157	3.8303	5	5	999	25.5	2	1	1	1.187
158	7.1142	5	5	90	19.375	2	1	0	1.933
159	7.1142	5	5	0	25.5	2	1	0	1.8442
160	3.8303	5	5	0	7.125	2	1	1	2.5858
161	7.1142	5	5	90	25.5	1	1	1	0.99932
162	7.1142	5	5	90	7.125	2	1	0	1.579
163	7.1142	5	5	0	13.25	2	1	0	1.4435
164	0.5464	5	5	0	13.25	1	-1	1	1.0577
165	0.5464	5	5	0	13.25	2	1	1	1.1871
166	7.1142	5	5	0	7.125	1	1	0	1.7106
167	2.1883	5	5	0	25.5	1	-1	1	0.99889
168	7.1142	5	5	0	7.125	2	-1	0	1.6936
169	7.1142	5	5	90	25.5	2	-1	1	1.0345
170	7.1142	5	5	999	19.375	2	-1	1	1.2107
171	2.1883	5	5	0	13.25	1	1	1	1.1052
172	7.1142	5	5	999	13.25	1	1	1	1.0581
173	7.1142	5	5	999	7.125	2	-1	0	1.6212
174	2.1883	5	5	999	25.5	2	-1	1	1.1164
175	2.1883	5	5	0	13.25	1	-1	1	1.0695
176	3.8303	5	5	90	13.25	2	1	1	1.0811
177	5.4722	5	5	0	13.25	1	-1	1	1.0695
178	0.5464	5	5	90	1	2	-1	1	1.1989
179	3.8303	5	5	999	19.375	1	-1	1	1.0224
180	5.4722	5	5	0	13.25	2	1	1	1.1165
181	5.4722	5	5	90	19.375	2	1	0	1.8772
182	0.5464	5	5	999	1	1	-1	1	1.14
183	2.1883	5	5	0	7.125	1	-1	1	1.0342
184	5.4722	5	5	0	19.375	1	-1	1	0.99893
185	2.1883	5	5	999	25.5	1	1	1	1.0812
186	2.1883	5	5	999	25.5	2	1	1	1.1754
187	7.1142	5	5	999	25.5	2	1	1	1.1401
188	7.1142	5	5	90	25.5	1	-1	1	0.99886
189	3.8303	5	5	90	1	1	1	0	2.0667
190	3.8303	5	5	999	25.5	1	-1	1	0.9989
191	2.1883	5	5	0	19.375	1	1	1	1.1282
192	5.4722	5	5	90	1	1	1	0	1.0577
193	5.4722	5	5	90	13.25	2	1	0	1.5112
194	3.8303	5	5	999	1	1	-1	1	1.1165
195	3.8303	5	5	90	13.25	2	-1	1	1.587
196	0.5464	5	5	999	13.25	1	-1	1	1.0342
197	2.1883	5	5	90	13.25	2	-1	1	0.99887
198	0.5464	5	5	999	25.5	1	1	1	1.0224
199	2.1883	5	5	0	13.25	2	1	1	1.1753
200	5.4722	5	5	90	7.125	1	1	1	1.0106
201	7.1142	5	5	0	13.25	2	1	0	1.2107
202	5.4722	5	5	90	13.25	1	-1	1	1.3168
203	5.4722	5	5	0	25.5	1	1	1	1.0929
204	5.4722	5	5	0	19.375	2	-1	1	1.2816
205	0.5464	5	5	999	19.375	2	-1	1	1.0694
206	5.4722	5	5	0	19.375	2	-1	1	1.0814
207	2.1883	5	5	999	13.25	2	1	1	1.2342
208	2.1883	5	5	0	19.375	2	-1	1	1.1401
209	2.1883	5	5	90	19.375	1	-1	1	1.0459
210	5.4722	5	5	90	25.5	2	-1	0	1.6889
211	5.4722	5	5	999	7.125	2	-1	1	1.1635
212	5.4722	5	5	999	13.25	2	-1	1	0.9754
213	5.4722	5	5	0	25.5	2	-1	1	1.0225
214	0.5464	5	5	999	1	1	1	1	2.1982
215	7.1142	5	5	90	7.125	1	-1	1	1.6614
216	5.4722	5	5	90	19.375	1	1	1	0.96363
217	7.1142	5	5	0	13.25	1	1	1	1.0929
218	0.5464	5	5	999	7.125	1	-1	1	1.1165
219	3.8303	5	5	0	7.125	1	1	1	0.99935
220	2.1883	5	5	0	1	1	-1	0	1.6928
221	0.5464	5	5	0	25.5	2	1	1	1.3052
222	7.1142	5	5	999	7.125	1	1	1	1.0225
223	0.5464	5	5	999	13.25	2	1	1	1.14
224	5.4722	5	5	999	1	2	1	0	1.938
225	7.1142	5	5	999	19.375	1	-1	1	1.0106
226	2.1883	5	5	90	25.5	1	-1	1	1.0695
227	2.1883	5	5	999	13.25	2	-1	1	1.1636
228	0.5464	5	5	0	7.125	1	-1	1	1.1282
229	7.1142	5	5	0	19.375	1	-1	1	1.1285
230	2.1883	5	5	0	7.125	2	-1	1	1.0581
231	2.1883	5	5	999	13.25	1	1	1	0.95186
232	3.8303	5	5	90	25.5	2	1	1	1.3753
233	2.1883	5	5	0	13.25	2	1	1	1.2224
234	5.4722	5	5	0	19.375	2	1	1	1.0695
235	0.5464	5	5	999	7.125	1	1	1	1.1165
236	0.5464	5	5	90	7.125	2	1	1	1.14
237	7.1142	5	5	999	25.5	2	-1	1	1.0694
238	0.5464	5	5	90	13.25	1	-1	1	1.0694
239	3.8303	5	5	90	19.375	1	-1	1	1.1636
240	3.8303	5	5	0	19.375	2	1	1	1.1047
241	3.8303	5	5	0	7.125	2	1	0	2.0209
242	7.1142	5	5	999	7.125	1	1	0	3.5598
243	7.1142	5	5	90	25.5	2	1	0	1.6074
244	3.8303	5	5	999	13.25	2	1	1	4.2653
245	7.1142	5	5	90	19.375	2	1	0	1.7878
246	2.1883	5	5	0	1	1	-1	0	1.7983
247	3.8303	5	5	999	19.375	2	-1	1	1.0812
248	3.8303	5	5	0	25.5	1	1	1	1.0106
249	3.8303	5	5	90	19.375	2	-1	1	1.093
250	2.1883	5	5	90	19.375	1	-1	1	1.046
251	0.5464	5	5	0	19.375	2	1	1	1.2106
252	3.8303	5	5	0	25.5	2	1	1	1.1165
253	2.1883	5	5	999	19.375	1	-1	1	1.0224
254	7.1142	5	5	0	25.5	1	1	1	1.1048
255	7.1142	5	5	0	19.375	2	-1	1	1.1516
256	2.1883	5	5	0	1	1	-1	1	1.2222
257	7.1142	5	5	0	7.125	2	1	1	1.1052
258	3.8303	5	5	999	7.125	2	1	1	1.1518
259	7.1142	5	5	90	1	1	1	0	1.5281
260	3.8303	5	5	999	13.25	2	1	1	1.1165
261	7.1142	5	5	999	25.5	1	-1	1	0.98753
262	0.5464	5	5	0	19.375	1	-1	1	1.0107
263	3.8303	5	5	90	19.375	1	-1	1	1.0107
264	0.5464	5	5	90	13.25	2	1	1	1.1515
265	5.4722	5	5	90	7.125	2	-1	1	1.1516
266	7.1142	5	5	999	7.125	1	-1	1	0.98698
267	3.8303	5	5	999	25.5	1	1	1	1.0342
268	0.5464	5	5	999	13.25	1	1	1	1.2811
269	2.1883	5	5	999	1	2	-1	1	1.2694
270	7.1142	5	5	0	19.375	2	-1	0	1.2813
271	2.1883	5	5	0	25.5	2	-1	1	1.1517
272	7.1142	5	5	90	7.125	1	1	1	1.1989
273	3.8303	5	5	90	13.25	1	1	1	1.0577
274	5.4722	5	5	90	19.375	1	1	1	1.0694
275	2.1883	5	5	0	7.125	1	-1	1	1.1047
276	0.5464	5	5	0	13.25	2	-1	1	1.0581
277	5.4722	5	5	0	1	1	1	1	1.913
278	2.1883	5	5	0	7.125	1	1	1	1.0227
279	2.1883	5	5	90	13.25	2	-1	1	1.2106
280	5.4722	5	5	999	19.375	1	1	1	1.0812
281	2.1883	5	5	999	7.125	2	-1	1	1.1635
282	5.4722	5	5	999	13.25	1	-1	1	1.3287
283	2.1883	5	5	90	7.125	2	-1	1	1.1757
284	5.4722	5	5	90	13.25	1	1	1	1.0109
285	7.1142	5	5	999	25.5	2	-1	0	1.8217
286	2.1883	5	5	90	1	2	-1	0	1.3046
287	2.1883	5	5	999	1	2	-1	1	1.0578
288	5.4722	5	5	999	19.375	2	1	1	1.2341
289	3.8303	5	5	999	1	2	1	0	2.2355
290	2.1883	5	5	999	13.25	1	1	1	0.94008
291	2.1883	5	5	90	19.375	2	-1	1	1.0578
292	3.8303	5	5	90	19.375	2	1	1	1.14
293	0.5464	5	5	999	19.375	2	1	1	1.2224
294	7.1142	5	5	999	13.25	2	1	1	1.222
295	0.5464	5	5	999	1	2	-1	1	1.6574
296	3.8303	5	5	0	25.5	2	-1	1	1.164
297	7.1142	5	5	999	25.5	1	-1	1	1.1518
298	5.4722	5	5	90	1	2	1	1	1.9349
299	0.5464	5	5	90	13.25	1	-1	1	1.034
300	0.5464	5	5	90	25.5	2	1	1	1.2694
301	3.8303	5	5	999	19.375	1	-1	1	0.90465
302	7.1142	5	5	90	13.25	2	-1	0	1.6426
303	0.5464	5	5	999	19.375	2	-1	1	1.0575
304	0.5464	5	5	90	7.125	2	1	1	1.3282
305	3.8303	5	5	999	1	2	1	0	2.288
306	5.4722	5	5	0	13.25	1	1	1	1.0699
307	0.5464	5	5	0	1	1	-1	1	0.99885
308	5.4722	5	5	90	7.125	1	1	1	0.9753
309	2.1883	5	5	90	1	1	1	1	1.2224
310	0.5464	5	5	90	7.125	2	1	1	1.2224
311	0.5464	5	5	90	19.375	1	-1	1	0.99877
312	2.1883	5	5	0	25.5	2	1	1	1.1635
313	5.4722	5	5	999	13.25	1	-1	1	1.0463
314	3.8303	5	5	90	19.375	2	-1	1	1.1048
315	5.4722	5	5	0	1	2	1	0	1.5603
316	2.1883	5	5	0	19.375	1	1	1	0.9517
317	5.4722	5	5	999	1	1	1	1	1.0812
318	5.4722	5	5	90	13.25	2	-1	0	1.4811
319	2.1883	5	5	999	19.375	2	-1	1	1.0342
320	3.8303	5	5	90	13.25	1	-1	1	1.0224
321	0.5464	5	5	90	25.5	1	1	1	1.0812
322	2.1883	5	5	0	7.125	2	1	1	1.1988
323	2.1883	5	5	90	1	1	1	1	1.2459
324	7.1142	5	5	0	13.25	2	1	1	1.2812
325	5.4722	5	5	90	7.125	2	-1	1	1.8242
326	7.1142	5	5	0	25.5	1	-1	1	0.99929
327	0.5464	5	5	90	7.125	1	-1	1	1.0223
328	2.1883	5	5	90	13.25	1	-1	1	0.99881
329	2.1883	5	5	0	25.5	1	-1	1	0.91658
330	7.1142	5	5	999	25.5	1	1	1	0.89302
331	7.1142	5	5	90	19.375	1	1	0	1.7429
332	3.8303	5	5	0	19.375	2	1	1	1.2817
333	7.1142	5	5	999	19.375	2	1	1	1.1049
334	7.1142	5	5	999	7.125	2	1	1	1.8749
335	2.1883	5	5	90	7.125	1	-1	1	1.0694
336	5.4722	5	5	90	19.375	2	-1	1	1.1164
337	7.1142	5	5	90	7.125	1	1	1	1.9981
338	2.1883	5	5	90	13.25	2	-1	1	1.1518
339	7.1142	5	5	0	7.125	2	1	1	1.2811
340	0.5464	5	5	999	19.375	1	1	1	1.1636
341	7.1142	5	5	999	1	2	1	1	2.286
342	0.5464	5	5	90	1	2	-1	1	1.2577
343	5.4722	5	5	0	25.5	1	1	1	1.1753
344	0.5464	5	5	90	7.125	1	1	1	1.1636
345	7.1142	5	5	0	19.375	2	-1	0	1.7185
346	2.1883	5	5	0	13.25	1	1	1	1.0577
347	7.1142	5	5	0	1	1	1	0	1.7708
348	3.8303	5	5	0	1	1	1	1	2.1153
349	2.1883	5	5	999	19.375	1	1	1	1.0699
350	2.1883	5	5	0	19.375	1	1	1	1.1871
351	7.1142	5	5	0	25.5	2	-1	0	1.6412
352	3.8303	5	5	0	19.375	2	1	1	1.1283
353	3.8303	5	5	0	13.25	1	-1	1	1.3283
354	5.4722	5	5	90	19.375	2	-1	1	1.3282
355	7.1142	5	5	999	25.5	2	1	1	1.187
356	5.4722	5	5	0	1	1	1	0	1.4223
357	7.1142	5	5	90	13.25	2	-1	1	1.8845
358	3.8303	5	5	90	1	1	-1	1	1.6693
359	5.4722	5	5	999	7.125	1	-1	1	1.187
360	5.4722	5	5	90	1	2	1	1	1.5018
361	5.4722	5	5	90	25.5	2	-1	1	1.5005
362	7.1142	5	5	90	13.25	1	-1	1	1.1165
363	3.8303	5	5	0	7.125	2	1	1	1.1753
364	0.5464	5	5	999	13.25	2	-1	1	1.1989
365	5.4722	5	5	90	1	2	1	0	1.6071
366	3.8303	5	5	90	7.125	1	-1	1	1.1989
367	2.1883	5	5	0	19.375	1	1	1	1.1753
368	7.1142	5	5	90	19.375	1	1	1	1.0577
369	0.5464	5	5	0	1	2	-1	0	2.2806
370	2.1883	5	5	90	7.125	1	-1	1	1.1287
371	5.4722	5	5	0	7.125	1	-1	1	1.14
372	0.5464	5	5	90	7.125	2	1	1	1.293
373	7.1142	5	5	999	25.5	1	1	1	1.1048
374	2.1883	5	5	0	13.25	2	-1	1	1.2577
375	7.1142	5	5	0	1	1	-1	0	1.331
376	3.8303	5	5	0	25.5	1	1	1	1.0224
377	3.8303	5	5	999	25.5	2	1	1	1.1279
378	0.5464	5	5	999	25.5	2	-1	1	1.1287
379	2.1883	5	5	90	1	1	-1	1	1.1757
380	0.5464	5	5	999	7.125	2	1	1	1.1993
381	3.8303	5	5	999	7.125	2	1	1	1.7046
382	3.8303	5	5	90	25.5	1	-1	1	0.98713
383	5.4722	5	5	999	25.5	1	1	1	1.0107
384	3.8303	5	5	0	13.25	1	1	1	1.2224
385	7.1142	5	5	999	13.25	2	-1	1	1.14
386	2.1883	5	5	90	7.125	1	-1	1	1.0341
387	3.8303	5	5	90	7.125	2	1	1	1.1988
388	5.4722	5	5	999	25.5	2	-1	1	1.0813
389	3.8303	5	5	999	13.25	2	-1	1	1.0342
390	0.5464	5	5	90	25.5	1	-1	1	1.3283
391	0.5464	5	5	90	25.5	1	-1	1	1.1047
392	2.1883	5	5	90	1	2	-1	1	1.1169
393	7.1142	5	5	999	13.25	2	-1	1	1.3871
394	3.8303	5	5	90	19.375	1	-1	1	0.98713
395	7.1142	5	5	0	1	1	-1	0	1.8993
396	5.4722	5	5	0	25.5	2	1	1	1.2106
397	7.1142	5	5	0	13.25	1	1	1	1.1166
398	3.8303	5	5	999	13.25	1	1	1	1.0223
399	2.1883	5	5	999	1	1	-1	1	1.0341
400	3.8303	5	5	0	25.5	2	-1	1	1.1401
401	3.8303	5	5	90	1	1	1	0	1.7163
402	5.4722	5	5	90	19.375	2	1	0	1.7602
403	5.4722	5	5	999	13.25	2	-1	1	1.0578
404	3.8303	5	5	0	19.375	1	1	1	1.6694
405	0.5464	5	5	999	19.375	1	-1	1	1.3635
406	2.1883	5	5	999	19.375	1	1	1	1.2341
407	5.4722	5	5	999	7.125	2	1	1	1.2458
408	0.5464	5	5	999	25.5	1	1	1	1.0694
409	5.4722	5	5	999	7.125	1	-1	1	1.0695
410	2.1883	5	5	999	19.375	1	1	1	1.0812
411	0.5464	5	5	999	7.125	2	-1	1	1.187
412	5.4722	5	5	999	7.125	2	1	1	1.3517
413	2.1883	5	5	999	19.375	2	1	1	1.1401
414	2.1883	5	5	999	7.125	2	-1	1	1.093
415	3.8303	5	5	0	13.25	1	1	1	1.1519
416	0.5464	5	5	0	13.25	1	-1	1	1.0459
417	3.8303	5	5	999	1	2	1	1	1.2811
418	2.1883	5	5	90	19.375	2	1	1	1.1522
419	3.8303	5	5	0	1	2	1	0	1.258
420	0.5464	5	5	0	7.125	1	1	1	1.1399
421	2.1883	5	5	0	13.25	1	1	1	0.99866
422	2.1883	5	5	90	7.125	1	1	1	0.99888
423	5.4722	5	5	999	13.25	2	-1	1	5.6569
424	5.4722	5	5	90	25.5	1	-1	1	1.1283
425	3.8303	5	5	999	7.125	2	1	1	2.3124
426	0.5464	5	5	90	7.125	1	-1	1	1.1757
427	0.5464	5	5	90	19.375	1	1	1	1.1404
428	2.1883	5	5	0	1	2	1	0	3.1505
429	2.1883	5	5	0	13.25	2	-1	1	1.2341
430	7.1142	5	5	90	25.5	1	-1	1	1.0811
431	2.1883	5	5	0	13.25	1	1	1	1.0224
432	7.1142	5	5	999	13.25	2	1	1	2.2768
433	2.1883	5	5	0	19.375	1	1	1	1.0695
434	2.1883	5	5	90	13.25	1	1	1	1.0459
435	5.4722	5	5	90	1	1	1	0	1.9581
436	5.4722	5	5	90	1	1	-1	0	1.9023
437	0.5464	5	5	999	1	2	-1	1	1.2224
438	7.1142	5	5	90	25.5	2	-1	1	0.97538
439	3.8303	5	5	0	19.375	2	1	1	2.0753
440	3.8303	5	5	90	25.5	2	1	1	1.1172
441	5.4722	5	5	0	7.125	2	1	0	5.8645
442	2.1883	5	5	0	7.125	2	1	1	1.3635
443	0.5464	5	5	999	7.125	1	-1	1	1.0346
444	7.1142	5	5	0	1	1	1	1	1.3388
445	7.1142	5	5	90	13.25	2	-1	1	1.0698
446	5.4722	5	5	999	13.25	1	-1	1	1.0106
447	3.8303	5	5	999	13.25	1	1	1	1.0694
448	5.4722	5	5	999	7.125	1	1	1	0.9754
449	2.1883	5	5	999	1	2	-1	1	1.5281
450	3.8303	5	5	0	19.375	1	-1	1	1.5403
451	7.1142	5	5	999	7.125	2	-1	1	3.6595
452	3.8303	5	5	90	25.5	1	-1	1	0.96352
453	2.1883	5	5	90	13.25	1	1	1	1.0577
454	7.1142	5	5	0	19.375	1	1	0	1.7226
455	0.5464	5	5	999	13.25	1	-1	1	41.774
456	2.1883	5	5	90	25.5	1	-1	1	1.2111
457	3.8303	5	5	90	19.375	1	1	1	0.98712
458	0.5464	5	5	90	19.375	2	-1	1	1.0106
459	5.4722	5	5	999	25.5	1	1	1	0.90471
460	3.8303	5	5	999	13.25	1	-1	1	0.98723
461	5.4722	5	5	0	7.125	1	-1	1	1.1165
462	0.5464	5	5	90	1	2	1	0	1.5992
463	0.5464	5	5	90	25.5	2	1	1	1.3404
464	7.1142	5	5	999	19.375	2	-1	1	1.8466
465	0.5464	5	5	90	1	1	-1	1	1.2576
466	7.1142	5	5	90	7.125	2	-1	1	1.6423
467	5.4722	5	5	90	7.125	2	-1	1	1.4342
468	5.4722	5	5	90	13.25	1	1	1	1.0347
469	3.8303	5	5	999	13.25	1	-1	1	1.0106
470	2.1883	5	5	90	25.5	1	-1	1	1.1518
471	0.5464	5	5	90	13.25	2	1	1	1.0813
472	2.1883	5	5	999	25.5	2	-1	1	1.2694
473	5.4722	5	5	999	7.125	1	1	1	0.98697
474	0.5464	5	5	90	19.375	2	-1	1	0.97535
475	3.8303	5	5	0	7.125	2	-1	1	1.0813
476	0.5464	5	5	999	1	2	-1	1	1.0224
477	7.1142	5	5	90	13.25	1	1	1	1.046
478	7.1142	5	5	999	1	2	1	0	1.14
479	2.1883	5	5	90	7.125	2	-1	1	0.90456
480	7.1142	5	5	0	1	1	-1	0	1.568
481	5.4722	5	5	999	7.125	2	-1	1	0.96362
482	3.8303	5	5	0	7.125	1	1	0	1.1871
483	3.8303	5	5	90	25.5	1	1	1	1.1518
484	2.1883	5	5	90	19.375	1	1	1	1.0813
485	7.1142	5	5	999	7.125	2	-1	0	1.8455
486	3.8303	5	5	0	13.25	2	-1	1	1.1047
487	0.5464	5	5	999	7.125	1	-1	1	1.1634
488	7.1142	5	5	999	1	2	-1	0	1.3164
489	0.5464	5	5	90	13.25	1	-1	1	1.1871
490	3.8303	5	5	999	7.125	2	-1	1	1.0224
491	3.8303	5	5	90	7.125	2	1	0	1.6929
492	2.1883	5	5	0	13.25	2	-1	1	1.0813
493	0.5464	5	5	0	7.125	1	-1	1	1.1635
494	5.4722	5	5	999	1	1	1	1	1.387
495	3.8303	5	5	0	19.375	2	1	1	1.7516
496	5.4722	5	5	90	1	2	-1	0	1.3522
497	2.1883	5	5	999	1	1	-1	0	3.2379
498	2.1883	5	5	0	25.5	2	-1	1	1.0817
499	3.8303	5	5	90	19.375	2	-1	1	0.99888
500	2.1883	5	5	999	19.375	2	1	1	1.0812
501	3.8303	5	5	999	7.125	1	-1	1	1.1047
502	5.4722	5	5	999	1	1	1	1	1.7871
503	0.5464	5	5	999	1	1	1	1	1.3635
504	5.4722	5	5	999	1	1	1	0	2.4948
505	0.5464	5	5	90	1	1	-1	1	1.6223
506	2.1883	5	5	999	1	1	1	1	1.2106
507	2.1883	5	5	90	7.125	2	1	1	1.0812
508	7.1142	5	5	90	7.125	1	1	1	1.3282
509	2.1883	5	5	90	19.375	1	-1	1	1.14
510	3.8303	5	5	999	7.125	1	-1	1	1.2459
511	5.4722	5	5	999	1	2	-1	0	1.6737
512	0.5464	5	5	999	7.125	2	-1	1	1.1283
513	3.8303	5	5	999	25.5	1	1	1	0.987
514	5.4722	5	5	0	13.25	2	-1	1	1.0342
515	5.4722	5	5	0	25.5	2	-1	1	1.0458
516	3.8303	5	5	999	13.25	2	1	1	1.1989
517	3.8303	5	5	90	25.5	2	1	1	1.1399
518	2.1883	5	5	999	25.5	1	-1	1	0.96354
519	5.4722	5	5	0	25.5	1	1	1	1.7308
520	0.5464	5	5	90	25.5	2	-1	1	7.598
521	7.1142	5	5	999	25.5	1	-1	0	2.2694
522	7.1142	5	5	999	1	1	1	1	1.6852
523	2.1883	5	5	0	7.125	2	-1	1	1.0224
524	2.1883	5	5	90	19.375	1	-1	1	0.91655
525	2.1883	5	5	999	7.125	2	-1	1	1.0106
526	3.8303	5	5	999	19.375	2	1	1	1.0812
527	2.1883	5	5	0	1	2	-1	1	1.2225
528	2.1883	5	5	999	1	1	-1	1	1.1519
529	3.8303	5	5	90	19.375	1	-1	1	1.0694
530	7.1142	5	5	0	7.125	1	-1	1	1.1047
531	5.4722	5	5	0	19.375	1	1	1	1.046
532	5.4722	5	5	90	19.375	1	1	1	1.0107
533	2.1883	5	5	0	7.125	1	-1	1	0.97536
534	5.4722	5	5	90	25.5	1	1	1	1.0341
535	2.1883	5	5	999	7.125	1	-1	1	0.94005
536	7.1142	5	5	90	19.375	1	1	1	0.91664
537	0.5464	5	5	999	13.25	1	1	1	0.96361
538	5.4722	5	5	0	1	2	1	0	2.0427
539	7.1142	5	5	999	7.125	1	-1	1	1.0342
540	5.4722	5	5	0	25.5	1	1	1	0.9636
541	5.4722	5	5	0	13.25	2	-1	1	1.1988
542	0.5464	5	5	90	19.375	2	-1	1	0.98759
543	2.1883	5	5	999	7.125	2	-1	1	0.90461
544	5.4722	5	5	90	19.375	2	-1	1	1.2459
545	0.5464	5	5	0	7.125	1	-1	1	1.0459
546	3.8303	5	5	999	19.375	1	-1	1	0.97529
547	0.5464	5	5	0	7.125	2	-1	1	1.0224
548	5.4722	5	5	90	7.125	1	1	1	2.4325
549	5.4722	5	5	999	13.25	2	1	1	1.1753
550	3.8303	5	5	999	25.5	2	-1	1	1.0695
551	7.1142	5	5	0	25.5	1	-1	1	1.187
552	7.1142	5	5	999	19.375	1	1	1	1.0459
553	5.4722	5	5	0	13.25	2	1	0	1.4576
554	7.1142	5	5	999	19.375	2	1	1	1.1047
555	2.1883	5	5	90	1	2	-1	0	1.0107
556	5.4722	5	5	0	1	1	-1	1	1.8604
557	7.1142	5	5	90	13.25	2	-1	0	1.7387
558	3.8303	5	5	999	1	2	-1	1	1.2225
559	2.1883	5	5	999	13.25	1	1	1	1.187
560	0.5464	5	5	0	19.375	2	-1	1	1.0693
561	3.8303	5	5	999	1	2	1	0	1.8212
562	5.4722	5	5	90	25.5	2	1	1	1.1165
563	0.5464	5	5	90	19.375	1	-1	1	1.1872
564	0.5464	5	5	999	13.25	1	-1	1	1.0577
565	5.4722	5	5	90	7.125	2	1	1	1.0459
566	3.8303	5	5	90	1	2	1	1	1.293
567	0.5464	5	5	999	1	1	1	1	1.281
568	5.4722	5	5	999	13.25	1	1	1	1.1281
569	2.1883	5	5	999	1	1	1	1	1.3875
570	2.1883	5	5	90	25.5	2	-1	1	0.95184
571	3.8303	5	5	0	7.125	1	-1	1	1.0459
572	3.8303	5	5	90	25.5	1	1	1	1.0225
573	7.1142	5	5	90	19.375	2	1	1	1.0693
574	2.1883	5	5	90	25.5	1	-1	1	0.98719
575	0.5464	5	5	0	13.25	1	-1	1	1.0459
576	3.8303	5	5	999	13.25	2	-1	1	1.034
577	7.1142	5	5	90	7.125	2	1	0	1.3048
578	0.5464	5	5	0	19.375	2	-1	1	1.0224
579	3.8303	5	5	999	19.375	2	1	1	1.2106
580	2.1883	5	5	999	13.25	1	-1	1	0.97534
581	0.5464	5	5	999	1	2	1	1	1.1988
582	5.4722	5	5	90	13.25	2	1	1	1.234
583	3.8303	5	5	999	19.375	2	1	1	1.1051
584	2.1883	5	5	999	1	2	-1	0	3.064
585	3.8303	5	5	90	7.125	1	-1	1	1.6929
586	2.1883	5	5	0	25.5	1	1	1	1.2577
587	0.5464	5	5	0	7.125	1	-1	1	1.0817
588	7.1142	5	5	999	19.375	1	-1	1	1.0224
589	0.5464	5	5	0	1	2	1	1	1.0813
590	3.8303	5	5	90	7.125	1	1	1	1.1284
591	0.5464	5	5	90	13.25	2	1	1	1.1752
592	5.4722	5	5	0	25.5	2	1	1	1.1871
593	2.1883	5	5	90	7.125	2	-1	1	1.787
594	0.5464	5	5	0	25.5	1	-1	1	1.0695
595	5.4722	5	5	0	25.5	2	1	1	1.093
596	5.4722	5	5	0	19.375	2	-1	1	1.0694
597	5.4722	5	5	0	7.125	1	-1	0	1.8172
598	0.5464	5	5	90	1	1	-1	1	1.34
599	0.5464	5	5	999	25.5	2	1	1	1.1284
600	3.8303	5	5	0	1	2	-1	1	1.4693
601	2.1883	5	5	999	13.25	1	-1	1	1.3047
602	5.4722	5	5	90	25.5	1	1	1	1.1165
603	0.5464	5	5	0	25.5	1	-1	1	1.0695
604	5.4722	5	5	90	1	1	-1	0	4.8372
605	2.1883	5	5	90	19.375	2	1	1	2.9752
606	7.1142	5	5	90	7.125	2	-1	1	1.7807
607	5.4722	5	5	90	7.125	2	-1	0	1.4966
608	5.4722	5	5	999	19.375	2	-1	1	1.199
609	7.1142	5	5	0	25.5	2	-1	1	1.1517
610	7.1142	5	5	90	1	1	1	1	1.293
611	7.1142	5	5	90	1	1	-1	0	1.2342
612	3.8303	5	5	0	19.375	1	1	1	0.91649
613	7.1142	5	5	90	1	1	1	0	1.4502
614	5.4722	5	5	999	1	2	1	0	1.4106
615	5.4722	5	5	90	25.5	1	1	1	1.0695
616	2.1883	5	5	999	19.375	1	1	1	1.0694
617	3.8303	5	5	999	7.125	1	-1	1	1.1871
618	3.8303	5	5	90	13.25	1	-1	1	0.9987
619	0.5464	5	5	0	1	1	1	1	1.6458
620	0.5464	5	5	0	1	2	1	1	1.3639
621	7.1142	5	5	0	25.5	1	-1	0	1.2106
622	3.8303	5	5	0	1	2	1	0	1.5869
623	5.4722	5	5	90	7.125	1	-1	1	1.046
624	3.8303	5	5	0	19.375	1	1	1	0.96355
625	2.1883	5	5	0	1	1	-1	1	1.5987
626	5.4722	5	5	999	19.375	1	1	1	1.0694
627	5.4722	5	5	999	19.375	2	-1	1	1.0929
628	3.8303	5	5	999	1	1	-1	0	2.2045
629	0.5464	5	5	999	19.375	1	-1	1	0.97573
630	0.5464	5	5	0	7.125	2	1	1	1.269
631	7.1142	5	5	999	13.25	1	-1	1	0.98708
632	3.8303	5	5	90	1	2	1	1	1.1635
633	3.8303	5	5	90	25.5	2	1	1	0.92824
634	0.5464	5	5	999	19.375	2	-1	1	0.99886
635	2.1883	5	5	999	13.25	2	1	1	0.97542
636	3.8303	5	5	999	1	1	-1	1	1.1753
637	3.8303	5	5	90	7.125	2	1	1	2.7822
638	0.5464	5	5	0	25.5	2	-1	1	1.0342
639	0.5464	5	5	90	13.25	1	1	1	1.2459
640	2.1883	5	5	90	7.125	1	1	1	1.0929
641	7.1142	5	5	0	19.375	2	1	1	1.1876
642	7.1142	5	5	0	13.25	1	-1	1	0.98754
643	5.4722	5	5	999	25.5	2	-1	1	1.1871
644	5.4722	5	5	0	7.125	1	1	1	1.9073
645	7.1142	5	5	90	1	2	-1	0	1.4018
646	3.8303	5	5	999	1	1	-1	1	1.1872
647	0.5464	5	5	0	1	1	1	1	2.8846
648	3.8303	5	5	0	13.25	1	1	1	1.1639
649	0.5464	5	5	999	25.5	1	-1	1	1.293
650	2.1883	5	5	90	19.375	2	1	1	1.1287
651	7.1142	5	5	0	13.25	2	-1	1	2.0353
652	0.5464	5	5	999	13.25	2	1	1	1.1988
653	3.8303	5	5	90	25.5	2	1	1	2.0641
654	3.8303	5	5	999	13.25	1	1	1	1.1047
655	7.1142	5	5	999	13.25	1	-1	1	1.9624
656	5.4722	5	5	0	25.5	1	1	1	1.0929
657	2.1883	5	5	0	7.125	1	-1	1	1.0342
658	7.1142	5	5	0	1	2	1	0	1.6993
659	0.5464	5	5	0	25.5	2	-1	1	1.1165
660	2.1883	5	5	90	25.5	1	-1	1	0.99891
661	3.8303	5	5	999	7.125	1	-1	1	1.3988
662	5.4722	5	5	0	13.25	2	1	1	1.3047
663	7.1142	5	5	0	25.5	2	1	1	1.0812
664	2.1883	5	5	999	7.125	1	1	1	1.1048
665	2.1883	5	5	0	1	1	1	1	1.1984
666	2.1883	5	5	0	19.375	2	-1	1	1.0811
667	3.8303	5	5	0	13.25	1	-1	1	1.0577
668	2.1883	5	5	90	25.5	2	-1	1	1.0342
669	2.1883	5	5	999	19.375	2	-1	1	1.0106
670	3.8303	5	5	999	25.5	1	-1	1	1.1165
671	3.8303	5	5	999	19.375	1	-1	1	1.0342
672	5.4722	5	5	999	1	1	1	0	1.8591
673	7.1142	5	5	0	13.25	1	1	1	2.0616
674	2.1883	5	5	0	25.5	1	-1	1	1.046
675	0.5464	5	5	999	25.5	1	1	1	1.046
676	2.1883	5	5	999	25.5	1	1	1	1.0106
677	5.4722	5	5	90	19.375	1	-1	1	1.0459
678	3.8303	5	5	0	1	2	1	0	2.1837
679	3.8303	5	5	90	1	2	1	0	2.1482
680	3.8303	5	5	0	1	1	1	0	1.4106
681	0.5464	5	5	0	25.5	2	-1	1	1.1165
682	7.1142	5	5	90	25.5	1	-1	1	0.99894
683	7.1142	5	5	90	13.25	1	-1	1	1.3833
684	3.8303	5	5	0	25.5	2	-1	1	1.0576
685	2.1883	5	5	0	1	2	1	1	1.4342
686	0.5464	5	5	0	19.375	1	1	1	1.1165
687	2.1883	5	5	90	25.5	2	-1	1	1.0577
688	0.5464	5	5	90	25.5	1	-1	1	1.0107
689	3.8303	5	5	999	19.375	1	1	1	0.98709
690	5.4722	5	5	999	19.375	2	-1	1	1.0107
691	5.4722	5	5	0	1	2	-1	1	1.5752
692	3.8303	5	5	90	1	2	1	0	1.5634
693	0.5464	5	5	0	1	1	-1	1	1.0223
694	7.1142	5	5	999	13.25	1	-1	1	1.0341
695	7.1142	5	5	90	1	2	1	1	1.4507
696	2.1883	5	5	90	7.125	2	1	1	1.1751
697	2.1883	5	5	90	13.25	2	1	1	1.1754
698	3.8303	5	5	0	7.125	1	1	0	2.4171
699	7.1142	5	5	0	19.375	1	1	1	1.9421
700	7.1142	5	5	90	13.25	1	-1	1	1.046
701	0.5464	5	5	90	7.125	1	1	1	1.0342
702	3.8303	5	5	0	1	1	1	1	1.4929
703	5.4722	5	5	90	13.25	1	1	1	1.2459
704	2.1883	5	5	90	13.25	1	-1	1	1.1163
705	5.4722	5	5	999	1	2	-1	0	2.3875
706	7.1142	5	5	0	19.375	1	1	0	1.5806
707	5.4722	5	5	999	13.25	2	1	1	1.2106
708	0.5464	5	5	999	7.125	2	1	1	1.1401
709	3.8303	5	5	0	19.375	1	-1	1	1.1282
710	2.1883	5	5	999	7.125	1	-1	1	1.1875
711	2.1883	5	5	90	1	1	1	1	1.0693
712	3.8303	5	5	90	7.125	2	-1	1	1.1047
713	2.1883	5	5	90	25.5	2	1	1	0.9636
714	5.4722	5	5	0	1	2	1	0	1.305
715	5.4722	5	5	0	7.125	2	1	1	1.1282
716	0.5464	5	5	90	13.25	1	1	1	1.0929
717	2.1883	5	5	0	25.5	2	-1	1	1.0342
718	5.4722	5	5	0	7.125	1	-1	1	1.3752
719	0.5464	5	5	90	7.125	1	1	1	1.0694
720	3.8303	5	5	90	1	2	1	1	1.0577
721	3.8303	5	5	90	1	1	-1	0	1.587
722	5.4722	5	5	0	1	1	-1	1	1.6277
723	5.4722	5	5	90	25.5	2	1	1	1.1287
724	0.5464	5	5	0	13.25	2	1	1	1.1634
725	7.1142	5	5	90	1	2	1	0	1.5922
726	2.1883	5	5	999	7.125	1	-1	1	0.99937
727	2.1883	5	5	0	25.5	2	1	1	1.4576
728	0.5464	5	5	90	19.375	1	1	1	3.5477
729	7.1142	5	5	0	1	2	-1	0	1.6118
730	0.5464	5	5	999	19.375	2	1	1	1.14
731	2.1883	5	5	90	1	2	-1	1	1.1169
732	3.8303	5	5	90	13.25	2	1	1	2.5246
733	3.8303	5	5	90	1	1	1	1	1.4106
734	2.1883	5	5	999	25.5	1	-1	1	0.95187
735	0.5464	5	5	90	13.25	2	-1	1	1.1635
736	3.8303	5	5	0	13.25	2	1	1	2.3207
737	7.1142	5	5	999	1	2	-1	1	1.3977
738	0.5464	5	5	999	13.25	2	-1	1	1.0929
739	7.1142	5	5	90	7.125	2	-1	1	1.6498
740	5.4722	5	5	0	7.125	2	1	1	1.1047
741	7.1142	5	5	999	13.25	1	1	1	1.0812
742	7.1142	5	5	90	19.375	2	1	0	1.645
743	0.5464	5	5	999	19.375	1	-1	1	0.99885
744	3.8303	5	5	0	1	2	-1	0	2.1207
745	7.1142	5	5	0	25.5	2	-1	0	1.5721
746	2.1883	5	5	90	1	2	-1	0	1.34
747	0.5464	5	5	0	13.25	2	1	1	1.1635
748	3.8303	5	5	999	19.375	2	-1	1	1.0459
749	5.4722	5	5	999	7.125	1	-1	1	1.0694
750	5.4722	5	5	999	19.375	2	1	1	1.0813
