# Supplementary material for: Temporal Integration of Motion Streaks in Migraine
Source: Vision (Basel). 2018 Jul 13;2(3):27. doi: 10.3390/vision2030027 (PMC6836222; doi:10.3390/vision2030027)
Supplement: Supplementary file 1 [file vision-02-00027-s001.zip › supplementary information/resultsmark3/resultsObs1/allResponsesObs1Block3.txt]

1	5.4722	5	5	0	25.5	1	-1	1	1.8134
2	3.8303	5	5	90	25.5	1	-1	1	0.94324
3	5.4722	5	5	999	13.25	1	-1	1	0.98712
4	3.8303	5	5	999	7.125	2	1	1	1.2456
5	5.4722	5	5	90	7.125	1	1	1	1.4458
6	2.1883	5	5	90	25.5	1	-1	0	0.92836
7	2.1883	5	5	90	19.375	1	-1	1	1.1283
8	5.4722	5	5	90	19.375	1	-1	1	0.99881
9	2.1883	5	5	90	1	2	-1	0	1.7281
10	3.8303	5	5	999	13.25	1	-1	1	1.046
11	5.4722	5	5	90	7.125	1	1	1	1.0458
12	5.4722	5	5	0	13.25	1	-1	1	1.0577
13	3.8303	5	5	90	25.5	2	-1	1	1.1284
14	5.4722	5	5	999	13.25	2	1	1	1.2341
15	3.8303	5	5	999	7.125	2	-1	1	1.093
16	5.4722	5	5	999	25.5	1	-1	1	1.0931
17	3.8303	5	5	90	1	2	1	1	2.4271
18	5.4722	5	5	90	7.125	1	-1	1	1.0928
19	2.1883	5	5	0	7.125	1	1	1	1.0577
20	7.1142	5	5	90	19.375	2	1	1	1.2341
21	2.1883	5	5	90	1	2	1	1	1.2576
22	3.8303	5	5	90	19.375	1	-1	1	1.0224
23	7.1142	5	5	999	1	1	1	0	1.6405
24	3.8303	5	5	999	7.125	1	1	1	1.0695
25	2.1883	5	5	0	19.375	1	-1	1	1.0813
26	7.1142	5	5	0	7.125	1	1	0	1.2811
27	7.1142	5	5	0	19.375	2	-1	1	1.1636
28	2.1883	5	5	90	25.5	1	1	1	1.0695
29	3.8303	5	5	0	7.125	2	-1	1	1.2812
30	7.1142	5	5	90	19.375	2	-1	0	1.1754
31	7.1142	5	5	999	7.125	1	-1	1	1.0107
32	2.1883	5	5	90	1	1	1	1	1.2459
33	5.4722	5	5	0	7.125	1	-1	0	1.3986
34	7.1142	5	5	90	25.5	2	-1	1	1.0934
35	7.1142	5	5	90	19.375	1	-1	1	0.96341
36	7.1142	5	5	0	1	2	-1	0	1.2338
37	7.1142	5	5	90	13.25	2	-1	1	1.6853
38	2.1883	5	5	90	7.125	2	-1	1	0.99888
39	7.1142	5	5	0	13.25	2	1	1	1.3911
40	3.8303	5	5	999	13.25	1	-1	1	1.0929
41	3.8303	5	5	90	1	1	-1	1	1.093
42	2.1883	5	5	90	1	1	-1	1	1.3164
43	7.1142	5	5	90	1	1	-1	0	1.6003
44	2.1883	5	5	999	13.25	2	1	1	1.1988
45	2.1883	5	5	0	19.375	2	1	1	1.1401
46	3.8303	5	5	90	7.125	1	-1	1	1.2458
47	2.1883	5	5	0	19.375	2	-1	1	1.1635
48	7.1142	5	5	999	19.375	2	-1	1	1.0694
49	3.8303	5	5	90	1	2	-1	0	1.1518
50	0.5464	5	5	90	25.5	1	-1	1	1.211
51	7.1142	5	5	90	19.375	1	1	1	1.1523
52	2.1883	5	5	0	1	2	-1	1	1.2104
53	2.1883	5	5	0	7.125	1	1	1	1.1752
54	5.4722	5	5	0	19.375	1	-1	1	1.6632
55	3.8303	5	5	0	19.375	1	-1	1	1.1165
56	7.1142	5	5	999	13.25	2	1	0	1.2341
57	3.8303	5	5	0	25.5	2	-1	1	1.0929
58	2.1883	5	5	90	1	1	1	1	1.2224
59	2.1883	5	5	999	1	1	1	1	1.2459
60	7.1142	5	5	90	25.5	1	1	1	0.99934
61	0.5464	5	5	90	25.5	1	-1	1	1.1753
62	7.1142	5	5	0	13.25	1	1	1	1.2816
63	5.4722	5	5	0	13.25	2	1	0	1.9069
64	3.8303	5	5	0	13.25	1	-1	1	1.5399
65	5.4722	5	5	0	13.25	1	-1	1	0.95192
66	7.1142	5	5	90	13.25	2	1	0	1.0342
67	7.1142	5	5	0	13.25	1	1	0	1.5891
68	2.1883	5	5	0	7.125	2	-1	1	1.0577
69	0.5464	5	5	0	1	1	1	1	1.3515
70	7.1142	5	5	90	7.125	2	1	0	1.0581
71	7.1142	5	5	999	19.375	1	1	1	0.98714
72	3.8303	5	5	999	25.5	2	-1	1	0.9989
73	2.1883	5	5	999	1	1	-1	1	1.0813
74	0.5464	5	5	999	25.5	1	1	1	1.0577
75	3.8303	5	5	999	1	1	-1	1	1.8262
76	7.1142	5	5	999	19.375	1	-1	1	0.98717
77	3.8303	5	5	999	13.25	2	1	1	1.1989
78	3.8303	5	5	0	7.125	1	1	1	1.1166
79	0.5464	5	5	90	7.125	1	1	1	1.0341
80	3.8303	5	5	90	25.5	1	1	1	0.98709
81	0.5464	5	5	90	7.125	2	1	1	1.1753
82	2.1883	5	5	0	1	1	-1	1	1.0577
83	0.5464	5	5	999	1	1	-1	1	1.14
84	5.4722	5	5	999	25.5	2	-1	1	1.187
85	5.4722	5	5	999	7.125	1	-1	1	0.98709
86	0.5464	5	5	999	7.125	1	-1	1	1.0581
87	3.8303	5	5	0	13.25	2	-1	1	1.1165
88	5.4722	5	5	90	19.375	2	1	1	1.1875
89	7.1142	5	5	0	1	2	-1	1	1.8328
90	0.5464	5	5	0	7.125	1	-1	0	1.0812
91	3.8303	5	5	999	19.375	1	-1	1	0.96364
92	2.1883	5	5	999	7.125	1	-1	1	0.98715
93	7.1142	5	5	999	25.5	1	-1	1	1.0107
94	7.1142	5	5	90	1	1	-1	0	0.84599
95	5.4722	5	5	90	25.5	2	1	1	1.14
96	7.1142	5	5	90	19.375	1	-1	1	1.0463
97	2.1883	5	5	999	19.375	2	-1	1	1.0577
98	7.1142	5	5	90	13.25	2	1	1	1.2812
99	5.4722	5	5	90	1	2	1	1	1.5438
100	7.1142	5	5	90	25.5	1	-1	1	0.97523
101	0.5464	5	5	90	19.375	1	1	1	1.2459
102	0.5464	5	5	90	7.125	2	-1	1	1.4345
103	2.1883	5	5	999	25.5	1	-1	1	0.9518
104	3.8303	5	5	90	19.375	2	1	1	1.1048
105	2.1883	5	5	90	13.25	1	1	1	1.2228
106	7.1142	5	5	90	25.5	1	-1	1	1.2224
107	3.8303	5	5	90	25.5	2	1	1	1.14
108	5.4722	5	5	90	13.25	2	-1	1	1.7615
109	0.5464	5	5	0	25.5	1	1	1	1.1758
110	7.1142	5	5	0	7.125	2	-1	0	1.4256
111	2.1883	5	5	999	19.375	2	1	1	1.1635
112	2.1883	5	5	90	19.375	1	-1	1	1.0224
113	3.8303	5	5	999	7.125	1	-1	1	1.046
114	3.8303	5	5	0	13.25	2	-1	1	1.2459
115	0.5464	5	5	999	19.375	1	-1	1	1.1165
116	0.5464	5	5	90	13.25	2	-1	1	1.1048
117	2.1883	5	5	0	19.375	2	1	1	1.1871
118	3.8303	5	5	0	25.5	2	1	1	1.1047
119	0.5464	5	5	999	13.25	1	1	1	1.2223
120	5.4722	5	5	90	1	1	1	0	1.3166
121	0.5464	5	5	90	19.375	1	1	1	1.1989
122	3.8303	5	5	0	19.375	1	1	1	1.1283
123	7.1142	5	5	0	25.5	1	-1	1	1.1518
124	0.5464	5	5	999	19.375	2	-1	1	1.0812
125	7.1142	5	5	999	25.5	1	1	1	1.0812
126	2.1883	5	5	999	19.375	1	1	1	0.96359
127	3.8303	5	5	999	13.25	2	1	1	1.1635
128	0.5464	5	5	999	1	2	1	1	1.2576
129	2.1883	5	5	999	13.25	1	-1	1	1.0695
130	3.8303	5	5	999	7.125	1	1	1	1.1282
131	3.8303	5	5	90	13.25	2	1	1	1.0577
132	3.8303	5	5	0	1	1	1	0	1.7513
133	5.4722	5	5	0	25.5	1	1	1	1.2463
134	3.8303	5	5	999	1	2	-1	0	2.0919
135	5.4722	5	5	0	1	1	-1	0	1.8257
136	3.8303	5	5	999	1	1	1	1	1.1753
137	0.5464	5	5	999	19.375	2	-1	1	1.2105
138	5.4722	5	5	90	13.25	2	1	1	1.1165
139	0.5464	5	5	0	19.375	2	-1	1	1.1518
140	3.8303	5	5	0	13.25	2	-1	1	1.0934
141	7.1142	5	5	90	1	2	1	0	1.8668
142	7.1142	5	5	999	25.5	2	-1	0	1.8141
143	5.4722	5	5	999	25.5	1	1	1	1.0459
144	0.5464	5	5	0	25.5	2	1	1	1.2458
145	0.5464	5	5	0	1	2	1	1	1.1987
146	0.5464	5	5	90	19.375	2	1	1	1.1287
147	7.1142	5	5	90	25.5	1	1	1	0.97521
148	2.1883	5	5	90	25.5	2	1	1	1.1047
149	7.1142	5	5	0	13.25	2	1	0	1.6283
150	0.5464	5	5	90	13.25	1	-1	1	1.2459
151	2.1883	5	5	0	7.125	2	-1	1	1.0693
152	3.8303	5	5	90	7.125	2	-1	1	1.0695
153	3.8303	5	5	90	19.375	2	-1	1	0.96361
154	7.1142	5	5	0	1	1	-1	0	1.3164
155	2.1883	5	5	0	13.25	2	-1	1	1.0577
156	5.4722	5	5	90	7.125	1	-1	1	1.0107
157	7.1142	5	5	90	1	1	1	0	1.5507
158	3.8303	5	5	0	19.375	2	1	1	1.14
159	2.1883	5	5	90	7.125	1	1	1	1.0812
160	2.1883	5	5	999	7.125	1	-1	1	1.0224
161	7.1142	5	5	0	13.25	1	1	1	1.2341
162	3.8303	5	5	999	19.375	2	-1	1	0.99932
163	3.8303	5	5	0	7.125	2	-1	1	1.1636
164	2.1883	5	5	999	13.25	1	-1	1	0.98696
165	2.1883	5	5	90	25.5	2	1	1	1.0812
166	2.1883	5	5	90	25.5	2	1	1	1.0811
167	5.4722	5	5	999	19.375	2	1	1	1.1396
168	3.8303	5	5	0	13.25	1	-1	1	1.0811
169	7.1142	5	5	0	19.375	1	-1	1	0.97534
170	5.4722	5	5	90	7.125	1	1	0	1.3988
171	3.8303	5	5	0	7.125	2	-1	1	1.164
172	3.8303	5	5	0	7.125	2	1	1	1.1634
173	5.4722	5	5	0	7.125	1	-1	1	1.8271
174	7.1142	5	5	999	1	2	-1	1	1.14
175	5.4722	5	5	90	25.5	1	1	1	1.0577
176	2.1883	5	5	999	1	2	-1	1	0.98699
177	0.5464	5	5	999	25.5	2	-1	1	1.0224
178	2.1883	5	5	999	1	2	1	0	1.234
179	3.8303	5	5	90	7.125	1	-1	1	1.187
180	3.8303	5	5	999	7.125	2	1	1	1.0695
181	0.5464	5	5	0	7.125	1	-1	1	1.2811
182	7.1142	5	5	0	13.25	2	-1	0	1.2341
183	3.8303	5	5	0	25.5	2	-1	1	1.0694
184	5.4722	5	5	999	7.125	2	-1	1	1.1165
185	3.8303	5	5	90	13.25	1	1	1	1.1634
186	3.8303	5	5	999	19.375	2	1	1	1.1753
187	3.8303	5	5	90	7.125	2	-1	1	1.1287
188	2.1883	5	5	999	19.375	2	1	1	1.2463
189	7.1142	5	5	999	1	2	-1	0	1.399
190	7.1142	5	5	999	19.375	2	-1	1	1.2342
191	0.5464	5	5	90	1	2	1	0	1.1518
192	3.8303	5	5	90	19.375	2	-1	1	0.95186
193	0.5464	5	5	90	19.375	1	-1	1	1.2929
194	7.1142	5	5	90	19.375	1	1	1	1.1047
195	5.4722	5	5	0	13.25	2	1	1	1.1283
196	5.4722	5	5	0	19.375	2	-1	0	1.5567
197	3.8303	5	5	0	7.125	2	1	1	1.0577
198	5.4722	5	5	0	25.5	1	1	1	1.0812
199	2.1883	5	5	90	13.25	2	1	1	1.1165
200	3.8303	5	5	999	25.5	1	-1	1	0.99893
201	2.1883	5	5	90	7.125	2	1	1	1.0577
202	0.5464	5	5	90	7.125	1	-1	1	1.0342
203	0.5464	5	5	0	7.125	2	-1	0	0.84601
204	7.1142	5	5	999	7.125	1	1	1	1.7495
205	7.1142	5	5	0	25.5	2	-1	1	1.1282
206	3.8303	5	5	999	13.25	2	-1	1	1.1522
207	7.1142	5	5	0	7.125	2	-1	0	1.6124
208	5.4722	5	5	90	19.375	2	1	1	1.3282
209	0.5464	5	5	999	13.25	2	1	1	1.1993
210	5.4722	5	5	999	19.375	1	-1	1	1.1401
211	7.1142	5	5	999	7.125	2	1	0	1.3482
212	5.4722	5	5	90	1	1	1	0	1.7476
213	7.1142	5	5	999	13.25	1	-1	1	1.1518
214	5.4722	5	5	999	7.125	2	1	1	1.2341
215	7.1142	5	5	999	19.375	1	1	1	1.1639
216	5.4722	5	5	90	1	2	1	0	2.0315
217	5.4722	5	5	0	13.25	1	-1	1	1.893
218	2.1883	5	5	999	19.375	1	-1	1	1.1518
219	5.4722	5	5	999	13.25	1	1	1	1.0578
220	5.4722	5	5	999	1	1	1	0	2.0326
221	2.1883	5	5	90	25.5	1	-1	1	1.187
222	2.1883	5	5	90	13.25	2	1	1	1.1165
223	2.1883	5	5	0	1	2	-1	0	1.8924
224	3.8303	5	5	90	13.25	1	-1	1	1.0816
225	7.1142	5	5	0	1	2	1	0	1.5508
226	0.5464	5	5	0	1	1	1	0	1.3635
227	5.4722	5	5	90	1	2	-1	0	1.4947
228	3.8303	5	5	90	25.5	1	-1	1	1.0103
229	7.1142	5	5	0	25.5	2	-1	1	1.1635
230	5.4722	5	5	999	19.375	1	1	1	0.98753
231	5.4722	5	5	90	7.125	2	-1	0	1.6432
232	2.1883	5	5	0	19.375	1	-1	1	1.3279
233	3.8303	5	5	90	19.375	2	-1	1	1.1052
234	7.1142	5	5	0	13.25	1	1	1	1.2339
235	7.1142	5	5	999	25.5	2	-1	1	1.0694
236	0.5464	5	5	90	13.25	1	-1	1	1.0694
237	5.4722	5	5	999	13.25	2	-1	1	1.0106
238	7.1142	5	5	999	13.25	2	1	0	1.4959
239	7.1142	5	5	999	7.125	2	1	0	1.5758
240	3.8303	5	5	90	13.25	1	-1	1	0.99893
241	2.1883	5	5	0	19.375	2	-1	1	1.0459
242	0.5464	5	5	999	1	2	-1	1	1.1165
243	7.1142	5	5	0	19.375	2	1	1	1.2341
244	3.8303	5	5	999	13.25	1	1	1	1.0106
245	2.1883	5	5	0	7.125	2	-1	1	1.2929
246	3.8303	5	5	999	19.375	1	-1	1	0.99889
247	5.4722	5	5	999	19.375	1	-1	1	1.0341
248	3.8303	5	5	0	25.5	2	-1	1	1.0224
249	3.8303	5	5	90	7.125	2	-1	1	1.4811
250	2.1883	5	5	999	7.125	2	-1	1	1.0107
251	2.1883	5	5	999	19.375	1	-1	1	0.96365
252	7.1142	5	5	999	25.5	1	-1	1	1.0105
253	3.8303	5	5	0	13.25	1	1	1	0.91656
254	0.5464	5	5	999	25.5	1	1	1	1.0459
255	5.4722	5	5	0	1	1	1	0	1.8068
256	0.5464	5	5	999	19.375	2	-1	1	1.0342
257	7.1142	5	5	90	7.125	1	1	1	1.0342
258	3.8303	5	5	999	13.25	2	1	1	1.1636
259	0.5464	5	5	999	7.125	1	-1	1	1.1047
260	3.8303	5	5	999	7.125	1	1	1	0.98762
261	0.5464	5	5	999	19.375	2	-1	1	1.1283
262	7.1142	5	5	999	19.375	2	1	0	1.5541
263	0.5464	5	5	0	25.5	1	1	1	1.1871
264	5.4722	5	5	90	13.25	1	-1	1	1.1165
265	5.4722	5	5	0	1	2	-1	0	1.2694
266	0.5464	5	5	999	7.125	2	1	1	2.3764
267	2.1883	5	5	0	1	1	-1	0	1.74
268	7.1142	5	5	0	19.375	1	-1	1	1.0578
269	2.1883	5	5	0	25.5	2	1	1	1.2224
270	2.1883	5	5	999	1	2	-1	1	3.5487
271	7.1142	5	5	0	7.125	2	1	0	1.8451
272	5.4722	5	5	90	25.5	2	-1	1	0.99892
273	5.4722	5	5	999	1	1	1	0	1.6922
274	0.5464	5	5	90	19.375	1	1	1	1.0813
275	5.4722	5	5	90	13.25	2	-1	1	1.8931
276	7.1142	5	5	0	25.5	1	1	0	1.5915
277	0.5464	5	5	90	25.5	2	1	1	1.187
278	0.5464	5	5	0	25.5	2	-1	1	1.0812
279	0.5464	5	5	90	1	1	-1	1	1.3635
280	5.4722	5	5	0	25.5	2	-1	1	1.1052
281	7.1142	5	5	999	1	2	-1	1	1.7589
282	2.1883	5	5	999	13.25	2	-1	1	1.1169
283	5.4722	5	5	90	25.5	2	-1	1	2.1348
284	7.1142	5	5	0	7.125	2	-1	0	1.7904
285	2.1883	5	5	999	7.125	1	-1	1	1.1871
286	2.1883	5	5	999	13.25	1	-1	1	1.0931
287	5.4722	5	5	999	13.25	1	-1	1	1.0577
288	5.4722	5	5	0	19.375	1	1	0	1.7831
289	2.1883	5	5	999	25.5	1	1	1	1.0577
290	5.4722	5	5	999	13.25	2	-1	1	1.3164
291	2.1883	5	5	0	13.25	2	-1	1	1.293
292	0.5464	5	5	90	25.5	2	-1	1	1.0342
293	0.5464	5	5	0	1	2	-1	1	1.2224
294	2.1883	5	5	0	1	1	1	0	2.4334
295	2.1883	5	5	999	1	2	1	1	1.4581
296	5.4722	5	5	0	13.25	2	-1	0	2.9722
297	2.1883	5	5	90	25.5	2	1	1	1.0695
298	3.8303	5	5	999	13.25	1	-1	1	1.2341
299	7.1142	5	5	90	13.25	1	-1	1	1.0342
300	3.8303	5	5	0	19.375	2	-1	1	1.2929
301	3.8303	5	5	0	19.375	2	-1	1	1.0928
302	7.1142	5	5	0	13.25	1	-1	0	1.863
303	0.5464	5	5	999	25.5	2	1	1	1.2458
304	5.4722	5	5	999	7.125	1	-1	1	0.98717
305	5.4722	5	5	0	25.5	2	-1	0	1.1517
306	0.5464	5	5	0	19.375	1	-1	1	1.0342
307	5.4722	5	5	0	19.375	1	-1	1	0.97541
308	2.1883	5	5	999	7.125	2	-1	1	1.1283
309	7.1142	5	5	90	13.25	2	-1	0	1.9659
310	3.8303	5	5	90	13.25	2	1	1	1.3517
311	0.5464	5	5	999	1	2	1	1	1.5752
312	5.4722	5	5	0	25.5	2	1	0	1.4227
313	0.5464	5	5	90	19.375	2	1	1	1.2227
314	0.5464	5	5	90	25.5	2	-1	1	1.0933
315	5.4722	5	5	90	7.125	2	-1	0	1.363
316	0.5464	5	5	90	1	2	-1	1	1.3165
317	2.1883	5	5	999	25.5	2	1	1	1.1988
318	2.1883	5	5	0	1	2	1	1	1.3753
319	7.1142	5	5	999	13.25	1	-1	1	1.1518
320	5.4722	5	5	999	7.125	2	1	0	1.2224
321	2.1883	5	5	0	1	1	1	1	1.1752
322	0.5464	5	5	90	13.25	1	-1	1	1.0229
323	7.1142	5	5	0	25.5	2	1	1	1.1518
324	0.5464	5	5	0	19.375	1	1	1	1.0341
325	0.5464	5	5	0	7.125	2	1	1	1.1636
326	2.1883	5	5	0	25.5	1	1	1	1.0341
327	5.4722	5	5	0	25.5	2	-1	1	1.046
328	5.4722	5	5	0	13.25	2	1	1	1.14
329	3.8303	5	5	0	1	1	-1	0	1.5751
330	3.8303	5	5	90	25.5	2	-1	0	1.5046
331	0.5464	5	5	0	19.375	2	-1	1	1.1636
332	0.5464	5	5	999	7.125	2	-1	1	1.0694
333	0.5464	5	5	90	19.375	2	-1	1	1.093
334	7.1142	5	5	0	1	1	1	0	1.3165
335	0.5464	5	5	0	1	1	-1	1	1.0107
336	5.4722	5	5	999	25.5	2	1	1	1.1518
337	0.5464	5	5	90	7.125	1	-1	1	1.1047
338	0.5464	5	5	999	25.5	2	1	1	1.1283
339	0.5464	5	5	0	25.5	2	-1	1	1.1164
340	5.4722	5	5	0	19.375	2	-1	1	1.058
341	5.4722	5	5	90	19.375	2	1	1	1.0812
342	5.4722	5	5	0	19.375	1	-1	1	1.2106
343	5.4722	5	5	0	1	2	1	0	2.025
344	0.5464	5	5	999	7.125	2	-1	1	1.1045
345	7.1142	5	5	999	19.375	2	1	0	1.6107
346	3.8303	5	5	90	1	1	-1	0	2.3795
347	5.4722	5	5	90	13.25	1	-1	1	1.117
348	3.8303	5	5	0	7.125	1	-1	1	1.0463
349	5.4722	5	5	90	7.125	2	-1	0	1.4969
350	2.1883	5	5	90	7.125	1	-1	1	1.0816
351	0.5464	5	5	0	1	2	-1	1	1.2459
352	3.8303	5	5	0	1	2	-1	1	1.7869
353	3.8303	5	5	0	13.25	1	-1	1	1.3282
354	3.8303	5	5	0	25.5	1	-1	1	0.98715
355	7.1142	5	5	90	7.125	2	1	0	1.1635
356	3.8303	5	5	0	7.125	1	1	0	2.0909
357	7.1142	5	5	999	13.25	1	1	1	0.9871
358	5.4722	5	5	90	25.5	1	-1	1	1.0107
359	3.8303	5	5	0	7.125	1	1	1	1.0577
360	7.1142	5	5	90	13.25	1	1	1	1.1048
361	7.1142	5	5	90	19.375	2	1	0	1.5645
362	2.1883	5	5	999	1	1	1	1	1.1871
363	7.1142	5	5	90	13.25	1	1	1	1.2928
364	2.1883	5	5	999	25.5	2	-1	1	0.98702
365	5.4722	5	5	0	7.125	2	1	1	2.2019
366	2.1883	5	5	90	13.25	2	-1	1	1.093
367	2.1883	5	5	0	19.375	1	1	1	1.0106
368	2.1883	5	5	90	19.375	1	-1	1	0.99886
369	5.4722	5	5	999	19.375	2	-1	1	1.093
370	3.8303	5	5	0	19.375	1	1	1	1.0458
371	2.1883	5	5	0	7.125	1	1	1	1.3282
372	7.1142	5	5	90	25.5	2	-1	0	1.492
373	5.4722	5	5	0	1	1	-1	0	1.434
374	2.1883	5	5	90	7.125	2	1	1	1.3047
375	2.1883	5	5	90	19.375	1	-1	1	1.093
376	0.5464	5	5	999	7.125	1	-1	1	1.1871
377	0.5464	5	5	90	1	2	-1	1	1.0694
378	7.1142	5	5	999	13.25	1	-1	1	1.0342
379	0.5464	5	5	999	1	1	1	1	1.281
380	5.4722	5	5	0	1	2	-1	0	1.7221
381	2.1883	5	5	999	7.125	1	1	1	1.0457
382	2.1883	5	5	90	13.25	1	-1	1	0.99882
383	5.4722	5	5	999	25.5	1	-1	1	1.0225
384	7.1142	5	5	0	1	2	-1	0	1.3383
385	7.1142	5	5	0	19.375	1	-1	1	1.2105
386	5.4722	5	5	999	19.375	1	1	1	0.99892
387	2.1883	5	5	90	7.125	1	1	1	0.96365
388	2.1883	5	5	0	13.25	1	-1	1	0.99886
389	2.1883	5	5	999	19.375	1	1	1	0.92829
390	0.5464	5	5	0	13.25	2	-1	1	1.2811
391	7.1142	5	5	90	13.25	1	-1	0	1.7443
392	2.1883	5	5	0	25.5	2	-1	1	1.1283
393	0.5464	5	5	90	19.375	1	-1	1	1.093
394	7.1142	5	5	0	7.125	2	-1	0	1.1048
395	0.5464	5	5	0	7.125	1	1	1	1.0817
396	0.5464	5	5	90	19.375	2	-1	1	0.95179
397	5.4722	5	5	999	1	2	-1	0	1.3282
398	5.4722	5	5	0	1	2	1	1	1.7749
399	7.1142	5	5	90	25.5	1	-1	1	1.0459
400	2.1883	5	5	0	13.25	2	1	1	1.1636
401	0.5464	5	5	999	19.375	1	1	1	1.0111
402	5.4722	5	5	999	7.125	2	-1	0	1.7488
403	0.5464	5	5	90	1	1	-1	1	1.2581
404	7.1142	5	5	0	1	1	-1	1	1.3587
405	2.1883	5	5	0	7.125	2	-1	1	1.0459
406	0.5464	5	5	90	25.5	2	1	1	1.2106
407	2.1883	5	5	0	25.5	1	-1	1	1.0342
408	7.1142	5	5	0	19.375	1	1	1	1.0459
409	5.4722	5	5	90	19.375	2	1	1	0.84603
410	2.1883	5	5	90	7.125	1	1	1	1.0223
411	3.8303	5	5	999	19.375	1	-1	1	1.0812
412	7.1142	5	5	90	1	2	1	0	1.3383
413	2.1883	5	5	0	7.125	1	-1	1	1.5516
414	5.4722	5	5	90	25.5	1	-1	1	1.1635
415	2.1883	5	5	0	19.375	2	-1	1	1.0934
416	0.5464	5	5	999	7.125	1	-1	1	1.0459
417	0.5464	5	5	0	7.125	2	1	1	1.2224
418	5.4722	5	5	0	7.125	2	-1	0	2.0472
419	0.5464	5	5	90	13.25	2	-1	1	1.5165
420	5.4722	5	5	0	19.375	1	1	1	1.0811
421	5.4722	5	5	999	19.375	2	-1	0	4.9596
422	0.5464	5	5	0	7.125	1	1	1	1.0695
423	5.4722	5	5	0	19.375	2	-1	1	1.0578
424	0.5464	5	5	90	7.125	1	1	1	1.0224
425	3.8303	5	5	0	25.5	2	-1	1	0.99896
426	0.5464	5	5	999	19.375	1	-1	1	1.0341
427	0.5464	5	5	90	13.25	1	-1	1	0.94
428	0.5464	5	5	90	25.5	1	1	1	1.0342
429	5.4722	5	5	999	1	2	1	0	1.603
430	5.4722	5	5	90	13.25	1	1	1	0.99928
431	3.8303	5	5	999	1	2	-1	1	1.3282
432	0.5464	5	5	0	7.125	2	-1	1	0.94049
433	5.4722	5	5	999	25.5	1	1	1	0.96353
434	3.8303	5	5	0	25.5	1	1	1	1.1635
435	2.1883	5	5	999	7.125	2	-1	1	0.94011
436	5.4722	5	5	0	1	2	-1	0	1.7464
437	7.1142	5	5	90	25.5	2	-1	1	1.187
438	7.1142	5	5	999	7.125	2	1	0	1.4197
439	3.8303	5	5	999	19.375	2	1	1	1.2459
440	5.4722	5	5	0	7.125	1	1	1	1.1636
441	3.8303	5	5	90	1	2	1	0	1.2223
442	7.1142	5	5	90	7.125	1	1	1	1.1282
443	5.4722	5	5	90	25.5	2	-1	1	1.34
444	2.1883	5	5	0	25.5	1	-1	1	1.187
445	2.1883	5	5	0	1	1	-1	1	1.0457
446	7.1142	5	5	90	7.125	2	1	0	1.2107
447	2.1883	5	5	90	25.5	1	-1	0	1.0107
448	3.8303	5	5	999	13.25	1	1	1	1.0813
449	0.5464	5	5	999	25.5	1	1	1	1.0224
450	7.1142	5	5	90	25.5	2	1	1	1.2459
451	0.5464	5	5	90	13.25	2	-1	1	1.0817
452	5.4722	5	5	999	19.375	2	1	1	1.1283
453	3.8303	5	5	90	25.5	1	-1	1	1.0577
454	5.4722	5	5	999	1	2	-1	0	1.916
455	3.8303	5	5	999	25.5	1	-1	1	1.0225
456	3.8303	5	5	999	7.125	1	-1	1	1.0106
457	3.8303	5	5	999	1	2	1	0	1.5281
458	3.8303	5	5	999	7.125	2	-1	1	1.1282
459	7.1142	5	5	999	25.5	2	-1	1	0.98741
460	2.1883	5	5	999	13.25	2	1	1	1.2223
461	5.4722	5	5	999	7.125	1	1	1	1.0342
462	5.4722	5	5	0	7.125	2	-1	0	1.3282
463	7.1142	5	5	999	7.125	1	-1	1	1.0694
464	7.1142	5	5	90	13.25	2	1	1	1.2106
465	7.1142	5	5	0	1	1	-1	0	1.2694
466	5.4722	5	5	90	19.375	2	-1	1	1.5312
467	2.1883	5	5	90	25.5	2	-1	1	1.164
468	2.1883	5	5	0	25.5	1	1	1	1.1523
469	0.5464	5	5	999	13.25	1	1	1	1.1751
470	5.4722	5	5	999	25.5	2	1	1	1.2224
471	7.1142	5	5	0	25.5	1	1	1	1.0695
472	7.1142	5	5	0	19.375	1	1	0	1.1637
473	2.1883	5	5	0	7.125	1	-1	1	1.0813
474	2.1883	5	5	90	13.25	1	-1	1	1.0813
475	0.5464	5	5	90	7.125	2	1	1	1.2459
476	7.1142	5	5	90	1	2	-1	1	1.5258
477	7.1142	5	5	999	1	1	1	0	1.5663
478	5.4722	5	5	90	1	2	1	0	1.1517
479	0.5464	5	5	90	7.125	2	-1	1	1.0105
480	3.8303	5	5	0	13.25	1	1	0	1.3047
481	2.1883	5	5	999	25.5	1	-1	1	1.14
482	7.1142	5	5	0	7.125	1	1	1	1.2576
483	2.1883	5	5	90	19.375	2	1	1	1.1988
484	0.5464	5	5	999	13.25	2	1	1	1.2106
485	2.1883	5	5	0	13.25	1	-1	1	1.0107
486	0.5464	5	5	0	13.25	2	1	1	1.2105
487	7.1142	5	5	0	13.25	2	-1	0	1.7943
488	3.8303	5	5	0	25.5	1	1	0	2.259
489	0.5464	5	5	0	19.375	2	-1	1	1.2342
490	3.8303	5	5	999	1	2	-1	0	1.7516
491	2.1883	5	5	999	13.25	2	-1	1	1.0932
492	3.8303	5	5	0	7.125	1	1	1	1.1282
493	0.5464	5	5	0	13.25	1	1	1	1.1047
494	0.5464	5	5	90	1	1	1	1	1.0577
495	0.5464	5	5	0	25.5	1	-1	1	1.0459
496	0.5464	5	5	0	13.25	1	1	1	1.2105
497	7.1142	5	5	999	7.125	2	-1	0	1.5503
498	5.4722	5	5	999	25.5	2	-1	1	0.97543
499	3.8303	5	5	999	25.5	2	-1	1	0.97544
500	3.8303	5	5	0	19.375	1	1	1	0.88123
501	0.5464	5	5	90	1	2	-1	1	1.1871
502	0.5464	5	5	999	13.25	1	-1	1	1.1754
503	0.5464	5	5	999	7.125	1	1	1	1.0223
504	7.1142	5	5	0	19.375	2	1	1	1.802
505	2.1883	5	5	0	25.5	2	-1	1	1.1044
506	7.1142	5	5	0	25.5	2	-1	0	1.9698
507	0.5464	5	5	90	7.125	1	-1	1	1.1989
508	7.1142	5	5	90	25.5	2	-1	0	1.3948
509	3.8303	5	5	90	1	2	1	0	2.4593
510	2.1883	5	5	90	19.375	2	-1	1	0.99891
511	2.1883	5	5	999	1	1	1	1	1.3164
512	2.1883	5	5	999	1	2	-1	1	1.0694
513	7.1142	5	5	999	7.125	1	1	1	1.1401
514	0.5464	5	5	0	19.375	1	-1	1	1.093
515	7.1142	5	5	0	1	1	-1	0	1.355
516	3.8303	5	5	90	7.125	1	-1	1	1.1048
517	7.1142	5	5	999	25.5	2	1	1	1.293
518	2.1883	5	5	0	25.5	2	-1	1	1.0226
519	5.4722	5	5	0	13.25	1	1	1	0.99883
520	0.5464	5	5	999	1	1	-1	1	1.2459
521	3.8303	5	5	999	13.25	2	-1	1	1.0698
522	2.1883	5	5	90	13.25	1	1	1	0.98717
523	5.4722	5	5	0	7.125	1	-1	1	1.489
524	7.1142	5	5	90	19.375	2	1	0	1.58
525	5.4722	5	5	999	13.25	1	-1	1	1.1753
526	2.1883	5	5	90	13.25	1	-1	1	1.1166
527	7.1142	5	5	90	7.125	1	-1	1	1.4758
528	0.5464	5	5	0	1	2	-1	1	1.7163
529	7.1142	5	5	90	1	1	-1	0	1.6414
530	7.1142	5	5	999	19.375	1	-1	1	0.94008
531	0.5464	5	5	999	1	2	-1	1	1.2342
532	3.8303	5	5	0	1	1	1	0	1.2581
533	7.1142	5	5	90	19.375	2	1	1	1.258
534	5.4722	5	5	0	7.125	2	-1	0	1.6094
535	3.8303	5	5	90	1	1	1	1	1.0223
536	3.8303	5	5	90	19.375	1	-1	1	0.99886
537	5.4722	5	5	999	25.5	1	-1	1	1.0225
538	3.8303	5	5	90	13.25	1	-1	1	0.99888
539	0.5464	5	5	0	13.25	2	-1	1	1.1988
540	3.8303	5	5	0	25.5	1	1	1	0.96365
541	3.8303	5	5	90	25.5	1	1	1	0.99896
542	2.1883	5	5	0	19.375	1	-1	1	1.1518
543	5.4722	5	5	0	13.25	1	1	1	1.2224
544	7.1142	5	5	90	7.125	2	-1	0	2.1562
545	5.4722	5	5	999	1	2	-1	0	1.14
546	0.5464	5	5	0	25.5	1	-1	1	0.92878
547	3.8303	5	5	999	25.5	2	-1	1	1.1517
548	3.8303	5	5	0	19.375	1	-1	0	0.91652
549	3.8303	5	5	999	7.125	2	-1	1	1.2106
550	5.4722	5	5	90	13.25	2	1	1	1.1051
551	3.8303	5	5	0	1	2	-1	0	1.9892
552	2.1883	5	5	90	19.375	1	1	1	1.0459
553	7.1142	5	5	999	13.25	2	-1	0	1.8197
554	3.8303	5	5	90	25.5	2	1	1	1.0694
555	5.4722	5	5	999	1	1	-1	0	1.2695
556	2.1883	5	5	90	19.375	2	-1	1	1.0699
557	0.5464	5	5	90	7.125	2	-1	1	1.0577
558	3.8303	5	5	90	1	2	-1	0	1.6458
559	7.1142	5	5	0	13.25	2	-1	0	1.3046
560	0.5464	5	5	90	1	2	1	1	1.1636
561	5.4722	5	5	999	19.375	1	1	1	1.0813
562	2.1883	5	5	999	7.125	2	-1	1	0.97561
563	3.8303	5	5	90	13.25	2	1	1	1.187
564	2.1883	5	5	999	1	1	-1	1	1.0694
565	2.1883	5	5	999	7.125	2	1	1	1.0223
566	3.8303	5	5	0	25.5	1	1	1	0.96361
567	2.1883	5	5	90	19.375	2	-1	1	1.3751
568	7.1142	5	5	90	1	2	-1	0	1.6366
569	3.8303	5	5	0	19.375	2	-1	1	1.0223
570	5.4722	5	5	999	13.25	1	-1	1	0.97536
571	5.4722	5	5	90	25.5	2	-1	1	1.3047
572	2.1883	5	5	999	25.5	2	1	1	1.1523
573	2.1883	5	5	90	7.125	2	-1	1	1.0933
574	3.8303	5	5	90	7.125	2	1	1	2.334
575	0.5464	5	5	0	1	1	-1	1	1.0342
576	7.1142	5	5	999	25.5	1	-1	1	1.0341
577	5.4722	5	5	90	25.5	1	1	1	1.1518
578	7.1142	5	5	999	13.25	2	1	1	1.2106
579	2.1883	5	5	0	1	2	-1	1	1.5871
580	0.5464	5	5	0	1	1	1	1	1.3752
581	5.4722	5	5	999	1	1	1	1	1.7885
582	3.8303	5	5	90	19.375	1	1	1	1.1048
583	7.1142	5	5	0	19.375	2	-1	0	1.5668
584	2.1883	5	5	0	13.25	1	-1	1	1.1283
585	0.5464	5	5	999	13.25	2	1	1	1.1752
586	2.1883	5	5	90	1	1	-1	0	2.9158
587	5.4722	5	5	90	1	1	-1	0	1.5354
588	2.1883	5	5	999	19.375	2	1	1	0.96368
589	3.8303	5	5	90	7.125	1	1	1	1.0577
590	0.5464	5	5	999	1	2	1	1	2.41
591	5.4722	5	5	90	1	2	-1	1	2.0281
592	5.4722	5	5	90	13.25	1	1	1	1.0343
593	0.5464	5	5	90	25.5	2	-1	1	1.0577
594	5.4722	5	5	999	7.125	2	-1	0	3.0571
595	0.5464	5	5	0	25.5	2	1	1	1.14
596	0.5464	5	5	999	13.25	2	-1	1	1.0695
597	0.5464	5	5	90	13.25	2	1	1	1.1048
598	5.4722	5	5	0	25.5	1	1	1	1.0811
599	7.1142	5	5	999	1	2	1	0	1.7762
600	7.1142	5	5	90	7.125	1	1	1	1.1989
601	5.4722	5	5	999	1	1	1	0	1.8896
602	5.4722	5	5	999	25.5	2	-1	1	1.0695
603	0.5464	5	5	0	13.25	2	-1	1	1.093
604	2.1883	5	5	999	13.25	1	-1	1	0.9988
605	7.1142	5	5	0	7.125	1	1	1	1.2576
606	5.4722	5	5	999	7.125	1	-1	1	1.2341
607	2.1883	5	5	90	7.125	2	-1	0	2.3633
608	2.1883	5	5	999	25.5	1	-1	1	1.0105
609	3.8303	5	5	0	13.25	2	1	1	1.1283
610	0.5464	5	5	0	25.5	1	1	1	1.117
611	3.8303	5	5	90	19.375	1	-1	1	1.0229
612	0.5464	5	5	999	19.375	2	1	1	1.1754
613	0.5464	5	5	0	25.5	2	-1	1	1.0812
614	0.5464	5	5	0	7.125	1	-1	1	1.0225
615	0.5464	5	5	999	25.5	2	-1	1	0.99889
616	5.4722	5	5	0	1	1	-1	1	1.7922
617	3.8303	5	5	0	13.25	2	-1	1	1.0576
618	0.5464	5	5	90	25.5	1	1	1	1.0459
619	3.8303	5	5	999	25.5	1	-1	1	0.96362
620	7.1142	5	5	999	1	1	-1	1	1.5901
621	3.8303	5	5	999	25.5	2	1	1	1.5869
622	7.1142	5	5	90	1	2	1	1	1.7124
623	0.5464	5	5	999	19.375	1	1	1	1.0694
624	5.4722	5	5	0	25.5	2	-1	1	1.0695
625	3.8303	5	5	90	7.125	1	-1	1	1.0459
626	7.1142	5	5	90	7.125	2	1	0	1.1401
627	2.1883	5	5	999	7.125	1	1	1	0.98714
628	3.8303	5	5	90	7.125	2	-1	1	1.0695
629	3.8303	5	5	999	19.375	2	1	1	1.3283
630	7.1142	5	5	999	7.125	2	1	0	1.7175
631	5.4722	5	5	90	7.125	2	-1	0	1.2576
632	5.4722	5	5	999	13.25	2	1	1	1.0342
633	5.4722	5	5	90	1	1	1	0	1.7931
634	3.8303	5	5	90	19.375	2	-1	1	1.1047
635	3.8303	5	5	999	1	1	1	1	1.1518
636	3.8303	5	5	90	19.375	1	-1	1	1.4576
637	3.8303	5	5	90	25.5	2	-1	1	1.1282
638	0.5464	5	5	90	1	1	1	1	1.2576
639	5.4722	5	5	90	13.25	1	-1	1	0.99891
640	5.4722	5	5	90	13.25	2	1	0	1.3517
641	5.4722	5	5	999	1	2	1	1	2.0624
642	5.4722	5	5	90	19.375	1	1	1	1.0224
643	7.1142	5	5	0	19.375	2	1	0	1.1636
644	5.4722	5	5	999	7.125	1	1	1	1.0225
645	7.1142	5	5	999	25.5	2	1	1	1.093
646	0.5464	5	5	0	19.375	1	-1	1	1.1518
647	3.8303	5	5	90	13.25	2	-1	0	2.1699
648	5.4722	5	5	0	25.5	1	-1	1	1.1758
649	5.4722	5	5	999	19.375	2	-1	1	1.14
650	0.5464	5	5	0	19.375	2	-1	1	1.093
651	2.1883	5	5	90	7.125	1	-1	1	1.093
652	2.1883	5	5	999	25.5	2	1	1	1.093
653	0.5464	5	5	90	13.25	1	1	1	1.1282
654	3.8303	5	5	999	1	2	-1	0	1.8269
655	0.5464	5	5	90	13.25	2	1	1	1.4227
656	2.1883	5	5	90	1	2	1	1	1.187
657	3.8303	5	5	0	1	2	-1	0	1.1988
658	0.5464	5	5	999	1	1	1	1	1.1753
659	3.8303	5	5	90	13.25	2	1	1	1.1401
660	2.1883	5	5	0	13.25	2	1	1	1.0695
661	0.5464	5	5	0	13.25	1	1	0	1.14
662	7.1142	5	5	90	13.25	1	1	1	1.0224
663	0.5464	5	5	999	25.5	1	1	1	0.96353
664	2.1883	5	5	0	25.5	1	1	1	1.1282
665	3.8303	5	5	999	25.5	1	-1	1	1.0107
666	7.1142	5	5	999	19.375	2	-1	0	1.3913
667	7.1142	5	5	999	13.25	2	1	0	2.2647
668	2.1883	5	5	90	1	2	-1	0	2.0806
669	7.1142	5	5	999	1	1	1	0	1.551
670	5.4722	5	5	999	13.25	2	-1	1	1.1635
671	0.5464	5	5	90	19.375	2	1	1	1.1048
672	0.5464	5	5	0	13.25	1	-1	1	1.0577
673	3.8303	5	5	999	19.375	1	-1	1	0.9754
674	5.4722	5	5	0	1	1	1	1	1.4459
675	3.8303	5	5	999	25.5	2	-1	1	1.0464
676	0.5464	5	5	0	7.125	2	1	1	1.0812
677	7.1142	5	5	0	25.5	1	1	0	1.4586
678	2.1883	5	5	999	19.375	2	-1	1	1.093
679	0.5464	5	5	0	1	2	-1	0	1.1283
680	0.5464	5	5	999	25.5	1	1	1	1.0107
681	3.8303	5	5	999	19.375	2	-1	1	1.0812
682	2.1883	5	5	999	13.25	2	1	1	1.0812
683	3.8303	5	5	999	1	1	-1	1	0.98707
684	0.5464	5	5	999	25.5	2	-1	1	1.0341
685	2.1883	5	5	0	7.125	2	-1	1	1.2341
686	3.8303	5	5	90	1	1	1	0	1.5051
687	7.1142	5	5	999	1	2	1	0	1.2341
688	7.1142	5	5	999	7.125	1	-1	1	1.2345
689	5.4722	5	5	0	7.125	1	-1	0	1.3635
690	0.5464	5	5	90	1	1	-1	1	1.0228
691	3.8303	5	5	999	1	1	-1	1	1.0694
692	7.1142	5	5	0	7.125	1	-1	1	1.7003
693	3.8303	5	5	999	19.375	1	1	1	1.034
694	0.5464	5	5	999	13.25	2	1	1	1.293
695	5.4722	5	5	0	7.125	2	-1	0	1.3865
696	5.4722	5	5	90	7.125	2	1	0	1.5461
697	2.1883	5	5	999	25.5	1	-1	1	1.0341
698	2.1883	5	5	0	13.25	1	-1	1	0.98713
699	5.4722	5	5	0	19.375	2	-1	0	1.0929
700	3.8303	5	5	0	1	2	-1	0	1.3285
701	5.4722	5	5	90	1	1	-1	0	1.7629
702	0.5464	5	5	0	13.25	2	-1	1	1.1753
703	0.5464	5	5	90	25.5	1	1	1	1.1283
704	3.8303	5	5	999	25.5	1	-1	1	0.98712
705	7.1142	5	5	999	1	1	1	0	1.9805
706	7.1142	5	5	0	7.125	1	1	0	1.5966
707	7.1142	5	5	0	25.5	1	-1	1	1.2346
708	7.1142	5	5	90	7.125	1	-1	1	1.1636
709	5.4722	5	5	0	13.25	2	-1	1	1.0459
710	7.1142	5	5	0	25.5	2	1	0	1.5518
711	5.4722	5	5	0	19.375	2	-1	1	1.187
712	3.8303	5	5	0	1	1	-1	0	1.1988
713	2.1883	5	5	0	13.25	1	-1	1	0.97531
714	2.1883	5	5	90	19.375	2	-1	1	0.99893
715	5.4722	5	5	90	19.375	1	-1	1	0.95185
716	2.1883	5	5	999	25.5	2	-1	1	0.99884
717	3.8303	5	5	90	13.25	1	1	1	1.0459
718	2.1883	5	5	90	13.25	2	-1	1	1.0578
719	2.1883	5	5	0	13.25	2	1	1	1.1989
720	2.1883	5	5	0	19.375	1	1	1	1.0812
721	5.4722	5	5	90	19.375	1	-1	1	1.0224
722	2.1883	5	5	0	1	2	1	1	1.5752
723	7.1142	5	5	0	1	2	1	0	1.3395
724	3.8303	5	5	0	1	1	-1	0	1.3753
725	0.5464	5	5	999	13.25	1	1	1	1.0695
726	0.5464	5	5	999	7.125	2	-1	1	1.0929
727	7.1142	5	5	999	19.375	1	-1	1	1.0342
728	2.1883	5	5	90	25.5	1	1	1	1.0223
729	5.4722	5	5	90	25.5	1	1	1	1.0107
730	2.1883	5	5	90	13.25	2	-1	1	1.14
731	7.1142	5	5	90	19.375	1	-1	1	1.0342
732	7.1142	5	5	999	13.25	1	-1	1	1.3182
733	2.1883	5	5	90	1	1	-1	0	1.834
734	0.5464	5	5	999	19.375	1	1	1	1.0224
735	0.5464	5	5	0	13.25	1	-1	1	1.1283
736	0.5464	5	5	0	19.375	1	1	1	1.2576
737	0.5464	5	5	0	19.375	2	1	1	1.046
738	3.8303	5	5	0	1	2	1	0	2.027
739	2.1883	5	5	999	13.25	1	1	1	0.99894
740	2.1883	5	5	90	1	2	-1	1	1.5164
741	3.8303	5	5	0	19.375	2	-1	1	1.1052
742	2.1883	5	5	999	19.375	1	1	1	1.2933
743	7.1142	5	5	999	25.5	1	-1	1	1.1513
744	7.1142	5	5	90	1	1	-1	0	2.6003
745	0.5464	5	5	999	13.25	1	-1	1	1.0224
746	0.5464	5	5	999	1	1	-1	1	1.1753
747	0.5464	5	5	999	7.125	2	1	1	1.2341
748	2.1883	5	5	0	25.5	2	-1	1	1.1281
749	3.8303	5	5	90	1	1	1	0	1.2228
750	5.4722	5	5	90	19.375	1	-1	1	1.0811
