# Supplementary material for: Temporal Integration of Motion Streaks in Migraine
Source: Vision (Basel). 2018 Jul 13;2(3):27. doi: 10.3390/vision2030027 (PMC6836222; doi:10.3390/vision2030027)
Supplement: Supplementary file 1 [file vision-02-00027-s001.zip › supplementary information/resultsmark3/resultsObs1/allResponsesObs1Block4.txt]

1	5.4722	5	5	0	1	1	-1	1	2.0208
2	2.1883	5	5	0	1	2	1	0	2.8724
3	3.8303	5	5	0	25.5	1	-1	1	1.258
4	3.8303	5	5	999	25.5	2	-1	1	1.2105
5	5.4722	5	5	0	19.375	1	-1	1	1.0577
6	0.5464	5	5	999	25.5	2	1	1	1.8927
7	5.4722	5	5	999	1	2	-1	1	3.1115
8	3.8303	5	5	0	7.125	1	1	1	1.4694
9	7.1142	5	5	0	7.125	1	1	0	1.7674
10	0.5464	5	5	90	19.375	2	-1	1	1.1052
11	0.5464	5	5	0	19.375	2	1	1	1.2223
12	5.4722	5	5	0	19.375	1	-1	0	1.7448
13	5.4722	5	5	999	25.5	2	1	1	1.14
14	5.4722	5	5	0	19.375	2	-1	1	1.0694
15	0.5464	5	5	90	25.5	1	-1	1	1.093
16	2.1883	5	5	0	19.375	2	1	1	1.1517
17	2.1883	5	5	0	7.125	2	-1	1	1.0813
18	3.8303	5	5	90	7.125	1	1	1	1.0813
19	0.5464	5	5	0	13.25	1	1	1	1.1989
20	3.8303	5	5	90	19.375	2	1	1	1.4227
21	7.1142	5	5	0	7.125	2	-1	1	1.281
22	2.1883	5	5	999	1	2	-1	1	1.14
23	7.1142	5	5	0	1	2	1	1	1.4441
24	0.5464	5	5	999	19.375	1	-1	1	1.387
25	3.8303	5	5	0	1	1	-1	0	2.4018
26	3.8303	5	5	999	7.125	1	1	1	1.0577
27	7.1142	5	5	999	1	1	1	1	1.8975
28	7.1142	5	5	0	19.375	1	-1	1	1.6957
29	5.4722	5	5	0	7.125	2	-1	1	1.0223
30	0.5464	5	5	90	7.125	2	-1	1	1.1871
31	2.1883	5	5	0	1	2	1	1	1.2581
32	3.8303	5	5	90	13.25	2	-1	1	1.0934
33	3.8303	5	5	90	7.125	1	-1	1	1.0698
34	5.4722	5	5	999	25.5	2	1	1	1.1753
35	2.1883	5	5	0	19.375	2	-1	1	1.0812
36	7.1142	5	5	90	19.375	1	-1	1	1.0223
37	7.1142	5	5	999	25.5	2	1	1	1.0342
38	3.8303	5	5	0	25.5	1	-1	1	1.3635
39	0.5464	5	5	0	1	1	-1	1	1.3751
40	7.1142	5	5	90	1	2	-1	0	1.8024
41	7.1142	5	5	999	1	1	-1	1	1.8754
42	2.1883	5	5	999	13.25	2	-1	1	1.2106
43	7.1142	5	5	0	13.25	2	-1	1	1.3913
44	7.1142	5	5	90	25.5	2	1	1	1.6026
45	5.4722	5	5	90	19.375	1	-1	1	0.99897
46	5.4722	5	5	0	1	2	1	0	1.8426
47	2.1883	5	5	999	25.5	2	1	1	1.1165
48	0.5464	5	5	0	19.375	1	1	1	1.4345
49	0.5464	5	5	999	25.5	2	1	1	1.1522
50	5.4722	5	5	999	19.375	1	-1	1	1.0106
51	7.1142	5	5	0	7.125	2	-1	1	1.3215
52	2.1883	5	5	90	13.25	2	1	1	1.1753
53	5.4722	5	5	90	1	1	1	1	1.1636
54	7.1142	5	5	999	1	1	-1	1	1.648
55	2.1883	5	5	999	19.375	2	-1	1	1.1517
56	2.1883	5	5	0	25.5	1	1	1	1.187
57	0.5464	5	5	0	19.375	1	1	1	1.2341
58	2.1883	5	5	999	25.5	2	1	1	1.1165
59	3.8303	5	5	0	25.5	1	-1	1	1.0459
60	7.1142	5	5	999	1	1	1	0	1.3794
61	5.4722	5	5	999	25.5	1	-1	1	1.0575
62	2.1883	5	5	999	13.25	2	-1	1	1.1518
63	2.1883	5	5	90	19.375	2	1	1	1.093
64	7.1142	5	5	90	1	1	-1	0	1.1752
65	0.5464	5	5	0	1	2	1	0	1.4105
66	7.1142	5	5	0	7.125	1	1	0	1.6394
67	0.5464	5	5	0	1	2	1	1	1.2694
68	7.1142	5	5	999	19.375	1	1	1	1.0695
69	7.1142	5	5	999	19.375	2	-1	0	1.6454
70	2.1883	5	5	90	25.5	2	-1	1	1.1401
71	5.4722	5	5	999	19.375	1	-1	1	0.99891
72	3.8303	5	5	90	13.25	1	1	1	1.2106
73	3.8303	5	5	0	13.25	2	-1	1	1.0109
74	0.5464	5	5	0	7.125	2	1	1	1.2812
75	0.5464	5	5	0	25.5	1	1	1	1.0812
76	0.5464	5	5	0	25.5	1	-1	1	1.0459
77	7.1142	5	5	999	13.25	2	1	0	1.636
78	5.4722	5	5	0	13.25	1	1	1	1.9651
79	3.8303	5	5	90	13.25	2	-1	0	1.3634
80	7.1142	5	5	0	1	2	1	1	1.2224
81	3.8303	5	5	999	25.5	1	-1	1	1.0576
82	0.5464	5	5	999	13.25	2	1	1	1.1283
83	7.1142	5	5	90	19.375	2	-1	1	1.2111
84	7.1142	5	5	999	7.125	1	-1	1	1.0693
85	0.5464	5	5	999	7.125	2	-1	1	1.1871
86	3.8303	5	5	0	7.125	2	-1	0	0.88127
87	0.5464	5	5	90	13.25	2	1	1	1.0695
88	0.5464	5	5	0	7.125	2	1	1	1.2812
89	5.4722	5	5	90	7.125	1	1	1	1.1522
90	3.8303	5	5	999	25.5	2	-1	1	1.0929
91	0.5464	5	5	0	13.25	1	1	1	1.3987
92	3.8303	5	5	0	1	1	-1	0	2.0887
93	3.8303	5	5	999	7.125	2	1	1	1.1405
94	0.5464	5	5	0	19.375	2	1	1	1.2224
95	0.5464	5	5	90	1	2	-1	1	1.1871
96	7.1142	5	5	90	1	2	-1	0	1.5743
97	0.5464	5	5	0	19.375	1	-1	1	1.14
98	5.4722	5	5	90	25.5	1	-1	1	0.97534
99	0.5464	5	5	90	25.5	2	-1	1	1.1636
100	5.4722	5	5	999	25.5	2	-1	1	1.0577
101	5.4722	5	5	999	19.375	1	1	1	0.97535
102	3.8303	5	5	0	13.25	2	1	1	1.0459
103	7.1142	5	5	90	13.25	2	1	1	1.0929
104	0.5464	5	5	90	1	2	-1	1	1.093
105	5.4722	5	5	90	13.25	2	1	1	1.093
106	7.1142	5	5	90	25.5	2	1	1	1.1401
107	7.1142	5	5	90	25.5	1	1	1	1.1052
108	0.5464	5	5	999	7.125	1	1	1	1.34
109	5.4722	5	5	999	25.5	1	-1	1	1.1165
110	5.4722	5	5	0	13.25	1	-1	1	1.0459
111	7.1142	5	5	0	1	2	-1	0	1.2694
112	2.1883	5	5	0	19.375	2	-1	1	1.0224
113	7.1142	5	5	999	19.375	1	1	1	1.1401
114	5.4722	5	5	90	1	2	-1	0	1.504
115	7.1142	5	5	0	25.5	1	-1	1	1.0341
116	5.4722	5	5	90	25.5	2	-1	1	1.0813
117	5.4722	5	5	0	13.25	1	1	1	1.4929
118	0.5464	5	5	90	1	1	-1	0	1.4346
119	5.4722	5	5	0	19.375	1	1	1	1.0694
120	0.5464	5	5	90	19.375	1	1	1	1.0694
121	5.4722	5	5	999	7.125	2	-1	0	1.293
122	7.1142	5	5	90	19.375	1	-1	1	0.99933
123	7.1142	5	5	90	13.25	1	1	1	1.1635
124	7.1142	5	5	0	7.125	1	-1	1	1.7399
125	3.8303	5	5	0	25.5	2	1	1	1.0694
126	0.5464	5	5	999	25.5	2	-1	1	1.1517
127	0.5464	5	5	999	1	2	1	1	1.7869
128	3.8303	5	5	0	13.25	2	1	1	1.1287
129	7.1142	5	5	999	7.125	2	1	0	2.2527
130	7.1142	5	5	999	1	2	1	0	1.5913
131	0.5464	5	5	999	1	1	-1	1	1.5517
132	0.5464	5	5	0	25.5	2	-1	1	1.2459
133	0.5464	5	5	90	1	1	1	0	1.0695
134	0.5464	5	5	90	19.375	2	-1	1	1.1048
135	5.4722	5	5	999	13.25	1	1	1	0.96361
136	0.5464	5	5	0	25.5	1	1	1	1.3987
137	2.1883	5	5	999	7.125	1	1	1	0.9636
138	7.1142	5	5	0	19.375	2	-1	0	1.7166
139	3.8303	5	5	90	25.5	1	-1	1	1.0341
140	0.5464	5	5	999	25.5	1	-1	1	1.1282
141	0.5464	5	5	0	7.125	2	-1	1	1.1875
142	5.4722	5	5	999	25.5	1	1	1	1.1047
143	0.5464	5	5	90	25.5	2	-1	1	0.95181
144	5.4722	5	5	90	13.25	2	1	0	1.7134
145	7.1142	5	5	90	7.125	1	1	0	1.093
146	3.8303	5	5	999	1	1	-1	1	1.3988
147	5.4722	5	5	0	7.125	2	1	1	1.1635
148	2.1883	5	5	999	7.125	2	1	1	1.1165
149	2.1883	5	5	999	25.5	1	1	1	1.0106
150	7.1142	5	5	0	13.25	1	-1	0	1.6794
151	3.8303	5	5	90	13.25	1	1	1	1.0695
152	2.1883	5	5	90	1	1	-1	0	1.6928
153	5.4722	5	5	90	13.25	1	-1	1	0.9989
154	3.8303	5	5	90	7.125	2	1	1	1.1165
155	0.5464	5	5	0	13.25	2	-1	1	1.093
156	2.1883	5	5	90	13.25	1	-1	1	1.0459
157	3.8303	5	5	999	25.5	2	1	1	1.0812
158	7.1142	5	5	90	19.375	2	1	0	1.3761
159	7.1142	5	5	0	25.5	2	1	1	1.0934
160	3.8303	5	5	0	7.125	2	1	1	1.1051
161	7.1142	5	5	90	25.5	1	1	1	1.1875
162	7.1142	5	5	90	7.125	2	1	1	1.6116
163	7.1142	5	5	0	13.25	2	1	1	1.5835
164	0.5464	5	5	0	13.25	1	-1	1	1.0341
165	0.5464	5	5	0	13.25	2	1	1	1.187
166	7.1142	5	5	0	7.125	1	1	0	1.6954
167	2.1883	5	5	0	25.5	1	-1	1	1.093
168	7.1142	5	5	0	7.125	2	-1	0	1.2459
169	7.1142	5	5	90	25.5	2	-1	1	1.046
170	7.1142	5	5	999	19.375	2	-1	0	1.0459
171	2.1883	5	5	0	13.25	1	1	1	1.1988
172	7.1142	5	5	999	13.25	1	1	1	0.98754
173	7.1142	5	5	999	7.125	2	-1	0	1.5487
174	2.1883	5	5	999	25.5	2	-1	1	1.0695
175	2.1883	5	5	0	13.25	1	-1	1	0.95179
176	3.8303	5	5	90	13.25	2	1	1	1.1635
177	5.4722	5	5	0	13.25	1	-1	0	1.4458
178	0.5464	5	5	90	1	2	-1	1	1.2576
179	3.8303	5	5	999	19.375	1	-1	1	1.093
180	5.4722	5	5	0	13.25	2	1	1	1.1282
181	5.4722	5	5	90	19.375	2	1	0	2.0161
182	0.5464	5	5	999	1	1	-1	1	1.0577
183	2.1883	5	5	0	7.125	1	-1	1	1.0577
184	5.4722	5	5	0	19.375	1	-1	1	0.95185
185	2.1883	5	5	999	25.5	1	1	1	0.99879
186	2.1883	5	5	999	25.5	2	1	1	1.0342
187	7.1142	5	5	999	25.5	2	1	1	0.96363
188	7.1142	5	5	90	25.5	1	-1	1	1.0341
189	3.8303	5	5	90	1	1	1	1	2.2908
190	3.8303	5	5	999	25.5	1	-1	1	0.9753
191	2.1883	5	5	0	19.375	1	1	1	1.0695
192	5.4722	5	5	90	1	1	1	0	1.8669
193	5.4722	5	5	90	13.25	2	1	1	1.1282
194	3.8303	5	5	999	1	1	-1	1	1.0459
195	3.8303	5	5	90	13.25	2	-1	1	2.089
196	0.5464	5	5	999	13.25	1	-1	1	1.0111
197	2.1883	5	5	90	13.25	2	-1	1	1.0811
198	0.5464	5	5	999	25.5	1	1	1	1.0342
199	2.1883	5	5	0	13.25	2	1	1	1.1753
200	5.4722	5	5	90	7.125	1	1	0	1.2812
201	7.1142	5	5	0	13.25	2	1	0	1.2341
202	5.4722	5	5	90	13.25	1	-1	1	1.0463
203	5.4722	5	5	0	25.5	1	1	1	1.093
204	5.4722	5	5	0	19.375	2	-1	1	1.1047
205	0.5464	5	5	999	19.375	2	-1	1	1.0576
206	5.4722	5	5	0	19.375	2	-1	1	1.0694
207	2.1883	5	5	999	13.25	2	1	1	1.1517
208	2.1883	5	5	0	19.375	2	-1	1	1.1047
209	2.1883	5	5	90	19.375	1	-1	1	1.1283
210	5.4722	5	5	90	25.5	2	-1	1	0.97527
211	5.4722	5	5	999	7.125	2	-1	1	1.2459
212	5.4722	5	5	999	13.25	2	-1	1	1.046
213	5.4722	5	5	0	25.5	2	-1	1	0.97539
214	0.5464	5	5	999	1	1	1	1	1.0694
215	7.1142	5	5	90	7.125	1	-1	1	1.1281
216	5.4722	5	5	90	19.375	1	1	1	1.093
217	7.1142	5	5	0	13.25	1	1	1	1.1984
218	0.5464	5	5	999	7.125	1	-1	1	1.0224
219	3.8303	5	5	0	7.125	1	1	1	0.98711
220	2.1883	5	5	0	1	1	-1	0	2.8922
221	0.5464	5	5	0	25.5	2	1	1	1.1522
222	7.1142	5	5	999	7.125	1	1	1	1.0346
223	0.5464	5	5	999	13.25	2	1	1	1.1047
224	5.4722	5	5	999	1	2	1	0	1.6004
225	7.1142	5	5	999	19.375	1	-1	1	1.0224
226	2.1883	5	5	90	25.5	1	-1	1	1.0342
227	2.1883	5	5	999	13.25	2	-1	1	1.0813
228	0.5464	5	5	0	7.125	1	-1	1	1.0577
229	7.1142	5	5	0	19.375	1	-1	0	1.6232
230	2.1883	5	5	0	7.125	2	-1	1	1.0463
231	2.1883	5	5	999	13.25	1	1	1	1.1047
232	3.8303	5	5	90	25.5	2	1	1	1.1992
233	2.1883	5	5	0	13.25	2	1	1	1.1169
234	5.4722	5	5	0	19.375	2	1	1	1.0935
235	0.5464	5	5	999	7.125	1	1	1	1.2223
236	0.5464	5	5	90	7.125	2	1	1	1.1165
237	7.1142	5	5	999	25.5	2	-1	1	1.1518
238	0.5464	5	5	90	13.25	1	-1	1	1.0106
239	3.8303	5	5	90	19.375	1	-1	1	0.96364
240	3.8303	5	5	0	19.375	2	1	1	1.0812
241	3.8303	5	5	0	7.125	2	1	1	1.0459
242	7.1142	5	5	999	7.125	1	1	0	1.6163
243	7.1142	5	5	90	25.5	2	1	1	1.0223
244	3.8303	5	5	999	13.25	2	1	1	0.99869
245	7.1142	5	5	90	19.375	2	1	1	1.14
246	2.1883	5	5	0	1	1	-1	0	2.9699
247	3.8303	5	5	999	19.375	2	-1	1	1.0699
248	3.8303	5	5	0	25.5	1	1	1	1.1047
249	3.8303	5	5	90	19.375	2	-1	1	1.0224
250	2.1883	5	5	90	19.375	1	-1	1	1.0929
251	0.5464	5	5	0	19.375	2	1	1	1.2572
252	3.8303	5	5	0	25.5	2	1	1	1.1046
253	2.1883	5	5	999	19.375	1	-1	1	1.011
254	7.1142	5	5	0	25.5	1	1	1	1.0929
255	7.1142	5	5	0	19.375	2	-1	0	1.8319
256	2.1883	5	5	0	1	1	-1	1	1.0811
257	7.1142	5	5	0	7.125	2	1	1	1.1988
258	3.8303	5	5	999	7.125	2	1	1	1.14
259	7.1142	5	5	90	1	1	1	0	1.2581
260	3.8303	5	5	999	13.25	2	1	1	1.0104
261	7.1142	5	5	999	25.5	1	-1	1	0.97528
262	0.5464	5	5	0	19.375	1	-1	1	1.0929
263	3.8303	5	5	90	19.375	1	-1	1	0.99886
264	0.5464	5	5	90	13.25	2	1	1	1.093
265	5.4722	5	5	90	7.125	2	-1	1	1.1165
266	7.1142	5	5	999	7.125	1	-1	1	0.96379
267	3.8303	5	5	999	25.5	1	1	1	1.0222
268	0.5464	5	5	999	13.25	1	1	1	1.1048
269	2.1883	5	5	999	1	2	-1	0	2.1746
270	7.1142	5	5	0	19.375	2	-1	1	1.1522
271	2.1883	5	5	0	25.5	2	-1	1	1.0342
272	7.1142	5	5	90	7.125	1	1	1	1.3628
273	3.8303	5	5	90	13.25	1	1	1	1.0933
274	5.4722	5	5	90	19.375	1	1	1	0.97533
275	2.1883	5	5	0	7.125	1	-1	1	0.92827
276	0.5464	5	5	0	13.25	2	-1	1	1.1048
277	5.4722	5	5	0	1	1	1	0	1.813
278	2.1883	5	5	0	7.125	1	1	1	1.0224
279	2.1883	5	5	90	13.25	2	-1	1	1.1635
280	5.4722	5	5	999	19.375	1	1	1	0.96406
281	2.1883	5	5	999	7.125	2	-1	1	1.0224
282	5.4722	5	5	999	13.25	1	-1	1	0.98709
283	2.1883	5	5	90	7.125	2	-1	1	1.6927
284	5.4722	5	5	90	13.25	1	1	1	0.92819
285	7.1142	5	5	999	25.5	2	-1	0	1.046
286	2.1883	5	5	90	1	2	-1	0	2.821
287	2.1883	5	5	999	1	2	-1	1	1.2345
288	5.4722	5	5	999	19.375	2	1	1	1.2339
289	3.8303	5	5	999	1	2	1	0	2.1076
290	2.1883	5	5	999	13.25	1	1	1	1.0576
291	2.1883	5	5	90	19.375	2	-1	1	1.0341
292	3.8303	5	5	90	19.375	2	1	1	1.1282
293	0.5464	5	5	999	19.375	2	1	1	1.1166
294	7.1142	5	5	999	13.25	2	1	1	1.1635
295	0.5464	5	5	999	1	2	-1	1	1.1871
296	3.8303	5	5	0	25.5	2	-1	1	0.99886
297	7.1142	5	5	999	25.5	1	-1	1	0.98708
298	5.4722	5	5	90	1	2	1	0	1.7546
299	0.5464	5	5	90	13.25	1	-1	1	1.0931
300	0.5464	5	5	90	25.5	2	1	1	1.1518
301	3.8303	5	5	999	19.375	1	-1	1	1.0342
302	7.1142	5	5	90	13.25	2	-1	0	1.2693
303	0.5464	5	5	999	19.375	2	-1	1	1.1514
304	0.5464	5	5	90	7.125	2	1	1	1.1757
305	3.8303	5	5	999	1	2	1	1	1.4226
306	5.4722	5	5	0	13.25	1	1	1	1.081
307	0.5464	5	5	0	1	1	-1	1	1.0694
308	5.4722	5	5	90	7.125	1	1	1	1.0929
309	2.1883	5	5	90	1	1	1	1	1.8335
310	0.5464	5	5	90	7.125	2	1	1	1.1757
311	0.5464	5	5	90	19.375	1	-1	1	1.0929
312	2.1883	5	5	0	25.5	2	1	1	1.0224
313	5.4722	5	5	999	13.25	1	-1	1	1.0459
314	3.8303	5	5	90	19.375	2	-1	1	1.1048
315	5.4722	5	5	0	1	2	1	1	1.9988
316	2.1883	5	5	0	19.375	1	1	1	1.0575
317	5.4722	5	5	999	1	1	1	1	1.6736
318	5.4722	5	5	90	13.25	2	-1	1	1.234
319	2.1883	5	5	999	19.375	2	-1	1	1.0107
320	3.8303	5	5	90	13.25	1	-1	1	1.0107
321	0.5464	5	5	90	25.5	1	1	1	1.0694
322	2.1883	5	5	0	7.125	2	1	1	1.1752
323	2.1883	5	5	90	1	1	1	0	1.3169
324	7.1142	5	5	0	13.25	2	1	1	1.2463
325	5.4722	5	5	90	7.125	2	-1	0	1.8216
326	7.1142	5	5	0	25.5	1	-1	1	1.0458
327	0.5464	5	5	90	7.125	1	-1	1	1.1988
328	2.1883	5	5	90	13.25	1	-1	1	1.0223
329	2.1883	5	5	0	25.5	1	-1	1	0.99888
330	7.1142	5	5	999	25.5	1	1	1	0.99881
331	7.1142	5	5	90	19.375	1	1	1	1.0224
332	3.8303	5	5	0	19.375	2	1	1	1.1165
333	7.1142	5	5	999	19.375	2	1	1	1.1635
334	7.1142	5	5	999	7.125	2	1	1	1.2576
335	2.1883	5	5	90	7.125	1	-1	1	1.1522
336	5.4722	5	5	90	19.375	2	-1	1	1.1995
337	7.1142	5	5	90	7.125	1	1	0	1.691
338	2.1883	5	5	90	13.25	2	-1	1	1.1047
339	7.1142	5	5	0	7.125	2	1	1	1.0812
340	0.5464	5	5	999	19.375	1	1	1	1.0576
341	7.1142	5	5	999	1	2	1	1	1.6598
342	0.5464	5	5	90	1	2	-1	1	1.211
343	5.4722	5	5	0	25.5	1	1	1	1.093
344	0.5464	5	5	90	7.125	1	1	1	1.1047
345	7.1142	5	5	0	19.375	2	-1	0	1.3047
346	2.1883	5	5	0	13.25	1	1	1	1.0223
347	7.1142	5	5	0	1	1	1	1	1.4244
348	3.8303	5	5	0	1	1	1	1	1.5638
349	2.1883	5	5	999	19.375	1	1	1	1.0224
350	2.1883	5	5	0	19.375	1	1	1	1.1518
351	7.1142	5	5	0	25.5	2	-1	0	1.2929
352	3.8303	5	5	0	19.375	2	1	1	1.2457
353	3.8303	5	5	0	13.25	1	-1	1	1.2109
354	5.4722	5	5	90	19.375	2	-1	1	1.0581
355	7.1142	5	5	999	25.5	2	1	1	1.0694
356	5.4722	5	5	0	1	1	1	1	1.712
357	7.1142	5	5	90	13.25	2	-1	0	1.4749
358	3.8303	5	5	90	1	1	-1	1	1.2693
359	5.4722	5	5	999	7.125	1	-1	1	1.0577
360	5.4722	5	5	90	1	2	1	1	1.3047
361	5.4722	5	5	90	25.5	2	-1	1	1.3874
362	7.1142	5	5	90	13.25	1	-1	1	1.0341
363	3.8303	5	5	0	7.125	2	1	1	1.1753
364	0.5464	5	5	999	13.25	2	-1	1	1.1286
365	5.4722	5	5	90	1	2	1	0	2.451
366	3.8303	5	5	90	7.125	1	-1	1	1.14
367	2.1883	5	5	0	19.375	1	1	1	1.0811
368	7.1142	5	5	90	19.375	1	1	1	1.0577
369	0.5464	5	5	0	1	2	-1	0	3.0017
370	2.1883	5	5	90	7.125	1	-1	1	1.258
371	5.4722	5	5	0	7.125	1	-1	1	1.0577
372	0.5464	5	5	90	7.125	2	1	1	1.2341
373	7.1142	5	5	999	25.5	1	1	1	1.0224
374	2.1883	5	5	0	13.25	2	-1	1	1.0223
375	7.1142	5	5	0	1	1	-1	0	1.6799
376	3.8303	5	5	0	25.5	1	1	1	1.0812
377	3.8303	5	5	999	25.5	2	1	1	1.1282
378	0.5464	5	5	999	25.5	2	-1	1	1.1752
379	2.1883	5	5	90	1	1	-1	1	1.0346
380	0.5464	5	5	999	7.125	2	1	1	1.0224
381	3.8303	5	5	999	7.125	2	1	1	1.1165
382	3.8303	5	5	90	25.5	1	-1	1	0.96355
383	5.4722	5	5	999	25.5	1	1	1	0.91656
384	3.8303	5	5	0	13.25	1	1	1	0.99886
385	7.1142	5	5	999	13.25	2	-1	1	0.99885
386	2.1883	5	5	90	7.125	1	-1	1	1.0577
387	3.8303	5	5	90	7.125	2	1	1	1.1047
388	5.4722	5	5	999	25.5	2	-1	1	1.0694
389	3.8303	5	5	999	13.25	2	-1	1	1.0106
390	0.5464	5	5	90	25.5	1	-1	1	1.0223
391	0.5464	5	5	90	25.5	1	-1	1	0.99881
392	2.1883	5	5	90	1	2	-1	1	1.2694
393	7.1142	5	5	999	13.25	2	-1	0	1.6452
394	3.8303	5	5	90	19.375	1	-1	1	0.99887
395	7.1142	5	5	0	1	1	-1	1	1.3345
396	5.4722	5	5	0	25.5	2	1	1	1.1757
397	7.1142	5	5	0	13.25	1	1	1	1.0463
398	3.8303	5	5	999	13.25	1	1	1	0.99891
399	2.1883	5	5	999	1	1	-1	1	1.2106
400	3.8303	5	5	0	25.5	2	-1	1	1.0699
401	3.8303	5	5	90	1	1	1	1	1.34
402	5.4722	5	5	90	19.375	2	1	0	1.9176
403	5.4722	5	5	999	13.25	2	-1	1	1.1283
404	3.8303	5	5	0	19.375	1	1	0	1.1753
405	0.5464	5	5	999	19.375	1	-1	1	1.0341
406	2.1883	5	5	999	19.375	1	1	1	0.92828
407	5.4722	5	5	999	7.125	2	1	1	1.046
408	0.5464	5	5	999	25.5	1	1	1	1.093
409	5.4722	5	5	999	7.125	1	-1	1	1.0694
410	2.1883	5	5	999	19.375	1	1	1	1.0106
411	0.5464	5	5	999	7.125	2	-1	1	1.1988
412	5.4722	5	5	999	7.125	2	1	1	1.187
413	2.1883	5	5	999	19.375	2	1	1	1.0812
414	2.1883	5	5	999	7.125	2	-1	1	0.98704
415	3.8303	5	5	0	13.25	1	1	1	1.0459
416	0.5464	5	5	0	13.25	1	-1	1	0.98715
417	3.8303	5	5	999	1	2	1	1	1.1517
418	2.1883	5	5	90	19.375	2	1	1	1.0817
419	3.8303	5	5	0	1	2	1	0	1.4458
420	0.5464	5	5	0	7.125	1	1	1	0.97522
421	2.1883	5	5	0	13.25	1	1	1	0.98711
422	2.1883	5	5	90	7.125	1	1	1	0.97531
423	5.4722	5	5	999	13.25	2	-1	1	1.1753
424	5.4722	5	5	90	25.5	1	-1	1	1.0458
425	3.8303	5	5	999	7.125	2	1	1	1.0106
426	0.5464	5	5	90	7.125	1	-1	1	1.293
427	0.5464	5	5	90	19.375	1	1	1	1.1164
428	2.1883	5	5	0	1	2	1	1	1.1286
429	2.1883	5	5	0	13.25	2	-1	1	1.0694
430	7.1142	5	5	90	25.5	1	-1	1	0.97533
431	2.1883	5	5	0	13.25	1	1	1	1.2105
432	7.1142	5	5	999	13.25	2	1	1	1.1164
433	2.1883	5	5	0	19.375	1	1	1	0.97578
434	2.1883	5	5	90	13.25	1	1	1	1.0459
435	5.4722	5	5	90	1	1	1	0	0.97528
436	5.4722	5	5	90	1	1	-1	0	1.8315
437	0.5464	5	5	999	1	2	-1	1	1.1635
438	7.1142	5	5	90	25.5	2	-1	1	1.1051
439	3.8303	5	5	0	19.375	2	1	1	1.0929
440	3.8303	5	5	90	25.5	2	1	1	1.1164
441	5.4722	5	5	0	7.125	2	1	1	1.1165
442	2.1883	5	5	0	7.125	2	1	1	1.0342
443	0.5464	5	5	999	7.125	1	-1	1	1.2458
444	7.1142	5	5	0	1	1	1	1	1.2812
445	7.1142	5	5	90	13.25	2	-1	0	1.8109
446	5.4722	5	5	999	13.25	1	-1	1	1.0342
447	3.8303	5	5	999	13.25	1	1	1	0.99887
448	5.4722	5	5	999	7.125	1	1	1	1.0106
449	2.1883	5	5	999	1	2	-1	0	1.2224
450	3.8303	5	5	0	19.375	1	-1	1	1.0106
451	7.1142	5	5	999	7.125	2	-1	0	1.8626
452	3.8303	5	5	90	25.5	1	-1	1	0.9754
453	2.1883	5	5	90	13.25	1	1	1	0.92828
454	7.1142	5	5	0	19.375	1	1	0	1.5507
455	0.5464	5	5	999	13.25	1	-1	1	0.98705
456	2.1883	5	5	90	25.5	1	-1	1	0.99886
457	3.8303	5	5	90	19.375	1	1	1	0.95178
458	0.5464	5	5	90	19.375	2	-1	1	1.0224
459	5.4722	5	5	999	25.5	1	1	1	1.0106
460	3.8303	5	5	999	13.25	1	-1	1	1.0223
461	5.4722	5	5	0	7.125	1	-1	1	1.0459
462	0.5464	5	5	90	1	2	1	1	1.1988
463	0.5464	5	5	90	25.5	2	1	1	1.0459
464	7.1142	5	5	999	19.375	2	-1	1	1.1519
465	0.5464	5	5	90	1	1	-1	1	2.3394
466	7.1142	5	5	90	7.125	2	-1	0	2.1674
467	5.4722	5	5	90	7.125	2	-1	0	2.2386
468	5.4722	5	5	90	13.25	1	1	1	1.2105
469	3.8303	5	5	999	13.25	1	-1	1	1.0342
470	2.1883	5	5	90	25.5	1	-1	1	1.0342
471	0.5464	5	5	90	13.25	2	1	1	1.1871
472	2.1883	5	5	999	25.5	2	-1	1	1.0812
473	5.4722	5	5	999	7.125	1	1	1	1.0813
474	0.5464	5	5	90	19.375	2	-1	1	1.0812
475	3.8303	5	5	0	7.125	2	-1	1	0.9754
476	0.5464	5	5	999	1	2	-1	1	1.1047
477	7.1142	5	5	90	13.25	1	1	1	1.0105
478	7.1142	5	5	999	1	2	1	0	2.0343
479	2.1883	5	5	90	7.125	2	-1	1	1.0694
480	7.1142	5	5	0	1	1	-1	0	1.6688
481	5.4722	5	5	999	7.125	2	-1	0	1.7196
482	3.8303	5	5	0	7.125	1	1	1	1.7982
483	3.8303	5	5	90	25.5	1	1	1	1.0105
484	2.1883	5	5	90	19.375	1	1	1	0.97528
485	7.1142	5	5	999	7.125	2	-1	0	2.2284
486	3.8303	5	5	0	13.25	2	-1	0	2.4573
487	0.5464	5	5	999	7.125	1	-1	1	1.0459
488	7.1142	5	5	999	1	2	-1	0	1.6502
489	0.5464	5	5	90	13.25	1	-1	1	1.1632
490	3.8303	5	5	999	7.125	2	-1	1	1.0934
491	3.8303	5	5	90	7.125	2	1	0	1.8143
492	2.1883	5	5	0	13.25	2	-1	1	1.234
493	0.5464	5	5	0	7.125	1	-1	1	0.9753
494	5.4722	5	5	999	1	1	1	0	1.6323
495	3.8303	5	5	0	19.375	2	1	1	1.1752
496	5.4722	5	5	90	1	2	-1	0	2.1368
497	2.1883	5	5	999	1	1	-1	1	1.0459
498	2.1883	5	5	0	25.5	2	-1	1	0.98693
499	3.8303	5	5	90	19.375	2	-1	1	0.98714
500	2.1883	5	5	999	19.375	2	1	1	1.0459
501	3.8303	5	5	999	7.125	1	-1	1	0.91655
502	5.4722	5	5	999	1	1	1	0	1.1989
503	0.5464	5	5	999	1	1	1	1	1.14
504	5.4722	5	5	999	1	1	1	0	1.7018
505	0.5464	5	5	90	1	1	-1	1	1.0929
506	2.1883	5	5	999	1	1	1	1	1.1047
507	2.1883	5	5	90	7.125	2	1	1	1.0812
508	7.1142	5	5	90	7.125	1	1	1	1.1518
509	2.1883	5	5	90	19.375	1	-1	1	0.96358
510	3.8303	5	5	999	7.125	1	-1	1	0.95182
511	5.4722	5	5	999	1	2	-1	0	1.4458
512	0.5464	5	5	999	7.125	2	-1	1	1.0695
513	3.8303	5	5	999	25.5	1	1	1	0.98702
514	5.4722	5	5	0	13.25	2	-1	1	1.0459
515	5.4722	5	5	0	25.5	2	-1	1	1.2341
516	3.8303	5	5	999	13.25	2	1	1	1.081
517	3.8303	5	5	90	25.5	2	1	1	1.0224
518	2.1883	5	5	999	25.5	1	-1	1	0.98705
519	5.4722	5	5	0	25.5	1	1	1	1.0695
520	0.5464	5	5	90	25.5	2	-1	1	1.0342
521	7.1142	5	5	999	25.5	1	-1	1	0.89298
522	7.1142	5	5	999	1	1	1	1	1.1518
523	2.1883	5	5	0	7.125	2	-1	1	1.0581
524	2.1883	5	5	90	19.375	1	-1	1	1.0106
525	2.1883	5	5	999	7.125	2	-1	1	1.0459
526	3.8303	5	5	999	19.375	2	1	1	1.0341
527	2.1883	5	5	0	1	2	-1	1	1.2337
528	2.1883	5	5	999	1	1	-1	1	0.95182
529	3.8303	5	5	90	19.375	1	-1	1	0.94005
530	7.1142	5	5	0	7.125	1	-1	0	1.5898
531	5.4722	5	5	0	19.375	1	1	1	1.0224
532	5.4722	5	5	90	19.375	1	1	1	1.0694
533	2.1883	5	5	0	7.125	1	-1	1	0.98715
534	5.4722	5	5	90	25.5	1	1	1	0.94006
535	2.1883	5	5	999	7.125	1	-1	1	1.0107
536	7.1142	5	5	90	19.375	1	1	1	0.96359
537	0.5464	5	5	999	13.25	1	1	1	1.0694
538	5.4722	5	5	0	1	2	1	0	1.3988
539	7.1142	5	5	999	7.125	1	-1	1	0.99884
540	5.4722	5	5	0	25.5	1	1	1	0.9636
541	5.4722	5	5	0	13.25	2	-1	1	1.1283
542	0.5464	5	5	90	19.375	2	-1	1	1.0224
543	2.1883	5	5	999	7.125	2	-1	1	0.97535
544	5.4722	5	5	90	19.375	2	-1	1	1.0813
545	0.5464	5	5	0	7.125	1	-1	1	1.0224
546	3.8303	5	5	999	19.375	1	-1	1	1.0812
547	0.5464	5	5	0	7.125	2	-1	1	0.99885
548	5.4722	5	5	90	7.125	1	1	1	1.0694
549	5.4722	5	5	999	13.25	2	1	1	1.2694
550	3.8303	5	5	999	25.5	2	-1	1	1.0342
551	7.1142	5	5	0	25.5	1	-1	1	1.0459
552	7.1142	5	5	999	19.375	1	1	1	1.0811
553	5.4722	5	5	0	13.25	2	1	1	1.0694
554	7.1142	5	5	999	19.375	2	1	1	1.1635
555	2.1883	5	5	90	1	2	-1	1	1.3286
556	5.4722	5	5	0	1	1	-1	0	1.851
557	7.1142	5	5	90	13.25	2	-1	0	2.0478
558	3.8303	5	5	999	1	2	-1	0	1.6575
559	2.1883	5	5	999	13.25	1	1	1	1.1047
560	0.5464	5	5	0	19.375	2	-1	1	1.1166
561	3.8303	5	5	999	1	2	1	0	1.0223
562	5.4722	5	5	90	25.5	2	1	1	1.1047
563	0.5464	5	5	90	19.375	1	-1	1	1.0227
564	0.5464	5	5	999	13.25	1	-1	1	0.98717
565	5.4722	5	5	90	7.125	2	1	1	1.1634
566	3.8303	5	5	90	1	2	1	0	2.1543
567	0.5464	5	5	999	1	1	1	0	1.4576
568	5.4722	5	5	999	13.25	1	1	1	1.1757
569	2.1883	5	5	999	1	1	1	1	1.3988
570	2.1883	5	5	90	25.5	2	-1	1	1.211
571	3.8303	5	5	0	7.125	1	-1	1	1.0694
572	3.8303	5	5	90	25.5	1	1	1	1.0459
573	7.1142	5	5	90	19.375	2	1	1	1.1283
574	2.1883	5	5	90	25.5	1	-1	1	1.0464
575	0.5464	5	5	0	13.25	1	-1	1	1.2693
576	3.8303	5	5	999	13.25	2	-1	1	1.0812
577	7.1142	5	5	90	7.125	2	1	1	1.609
578	0.5464	5	5	0	19.375	2	-1	1	1.14
579	3.8303	5	5	999	19.375	2	1	1	1.1752
580	2.1883	5	5	999	13.25	1	-1	1	1.0106
581	0.5464	5	5	999	1	2	1	1	1.234
582	5.4722	5	5	90	13.25	2	1	1	1.1169
583	3.8303	5	5	999	19.375	2	1	1	1.14
584	2.1883	5	5	999	1	2	-1	1	1.2223
585	3.8303	5	5	90	7.125	1	-1	1	1.1753
586	2.1883	5	5	0	25.5	1	1	1	1.1399
587	0.5464	5	5	0	7.125	1	-1	1	1.2106
588	7.1142	5	5	999	19.375	1	-1	1	1.0813
589	0.5464	5	5	0	1	2	1	1	1.1044
590	3.8303	5	5	90	7.125	1	1	1	1.0935
591	0.5464	5	5	90	13.25	2	1	1	1.2581
592	5.4722	5	5	0	25.5	2	1	1	1.0698
593	2.1883	5	5	90	7.125	2	-1	1	1.14
594	0.5464	5	5	0	25.5	1	-1	1	0.98752
595	5.4722	5	5	0	25.5	2	1	1	0.99879
596	5.4722	5	5	0	19.375	2	-1	1	1.1753
597	5.4722	5	5	0	7.125	1	-1	1	1.6959
598	0.5464	5	5	90	1	1	-1	1	1.4223
599	0.5464	5	5	999	25.5	2	1	1	1.2223
600	3.8303	5	5	0	1	2	-1	0	2.357
601	2.1883	5	5	999	13.25	1	-1	1	0.98706
602	5.4722	5	5	90	25.5	1	1	1	1.1399
603	0.5464	5	5	0	25.5	1	-1	1	1.1517
604	5.4722	5	5	90	1	1	-1	0	1.8192
605	2.1883	5	5	90	19.375	2	1	1	1.14
606	7.1142	5	5	90	7.125	2	-1	0	1.1169
607	5.4722	5	5	90	7.125	2	-1	0	2.0694
608	5.4722	5	5	999	19.375	2	-1	1	1.1518
609	7.1142	5	5	0	25.5	2	-1	0	1.5472
610	7.1142	5	5	90	1	1	1	0	1.3864
611	7.1142	5	5	90	1	1	-1	0	1.8508
612	3.8303	5	5	0	19.375	1	1	1	1.0224
613	7.1142	5	5	90	1	1	1	0	1.1753
614	5.4722	5	5	999	1	2	1	0	1.7128
615	5.4722	5	5	90	25.5	1	1	1	1.0812
616	2.1883	5	5	999	19.375	1	1	1	1.0577
617	3.8303	5	5	999	7.125	1	-1	1	1.0929
618	3.8303	5	5	90	13.25	1	-1	1	0.99884
619	0.5464	5	5	0	1	1	1	1	1.4811
620	0.5464	5	5	0	1	2	1	1	1.3286
621	7.1142	5	5	0	25.5	1	-1	0	1.5351
622	3.8303	5	5	0	1	2	1	0	1.4223
623	5.4722	5	5	90	7.125	1	-1	1	1.0224
624	3.8303	5	5	0	19.375	1	1	1	1.0459
625	2.1883	5	5	0	1	1	-1	1	1.8574
626	5.4722	5	5	999	19.375	1	1	1	0.97535
627	5.4722	5	5	999	19.375	2	-1	1	1.0929
628	3.8303	5	5	999	1	1	-1	0	2.1307
629	0.5464	5	5	999	19.375	1	-1	1	1.1753
630	0.5464	5	5	0	7.125	2	1	1	1.1047
631	7.1142	5	5	999	13.25	1	-1	1	1.0457
632	3.8303	5	5	90	1	2	1	0	2.1029
633	3.8303	5	5	90	25.5	2	1	1	1.1169
634	0.5464	5	5	999	19.375	2	-1	1	1.1517
635	2.1883	5	5	999	13.25	2	1	1	1.0224
636	3.8303	5	5	999	1	1	-1	1	1.4223
637	3.8303	5	5	90	7.125	2	1	1	1.1518
638	0.5464	5	5	0	25.5	2	-1	1	1.1757
639	0.5464	5	5	90	13.25	1	1	1	1.1051
640	2.1883	5	5	90	7.125	1	1	1	1.0577
641	7.1142	5	5	0	19.375	2	1	0	1.5496
642	7.1142	5	5	0	13.25	1	-1	1	1.0576
643	5.4722	5	5	999	25.5	2	-1	1	1.1283
644	5.4722	5	5	0	7.125	1	1	0	1.4458
645	7.1142	5	5	90	1	2	-1	0	1.423
646	3.8303	5	5	999	1	1	-1	1	1.5748
647	0.5464	5	5	0	1	1	1	0	3.0529
648	3.8303	5	5	0	13.25	1	1	1	1.1287
649	0.5464	5	5	999	25.5	1	-1	1	1.0224
650	2.1883	5	5	90	19.375	2	1	1	1.0694
651	7.1142	5	5	0	13.25	2	-1	1	2.144
652	0.5464	5	5	999	13.25	2	1	1	1.1635
653	3.8303	5	5	90	25.5	2	1	1	1.1404
654	3.8303	5	5	999	13.25	1	1	1	1.0463
655	7.1142	5	5	999	13.25	1	-1	1	1.0577
656	5.4722	5	5	0	25.5	1	1	1	1.0224
657	2.1883	5	5	0	7.125	1	-1	1	1.093
658	7.1142	5	5	0	1	2	1	0	1.1631
659	0.5464	5	5	0	25.5	2	-1	1	1.0345
660	2.1883	5	5	90	25.5	1	-1	1	0.98707
661	3.8303	5	5	999	7.125	1	-1	1	1.1282
662	5.4722	5	5	0	13.25	2	1	0	1.2577
663	7.1142	5	5	0	25.5	2	1	1	1.1753
664	2.1883	5	5	999	7.125	1	1	1	1.0694
665	2.1883	5	5	0	1	1	1	1	1.0812
666	2.1883	5	5	0	19.375	2	-1	1	1.0577
667	3.8303	5	5	0	13.25	1	-1	1	0.9283
668	2.1883	5	5	90	25.5	2	-1	1	1.0223
669	2.1883	5	5	999	19.375	2	-1	1	1.0106
670	3.8303	5	5	999	25.5	1	-1	1	1.0459
671	3.8303	5	5	999	19.375	1	-1	1	1.0225
672	5.4722	5	5	999	1	1	1	1	1.9139
673	7.1142	5	5	0	13.25	1	1	0	1.6923
674	2.1883	5	5	0	25.5	1	-1	1	1.0933
675	0.5464	5	5	999	25.5	1	1	1	0.98712
676	2.1883	5	5	999	25.5	1	1	1	0.99885
677	5.4722	5	5	90	19.375	1	-1	1	1.0577
678	3.8303	5	5	0	1	2	1	0	1.6575
679	3.8303	5	5	90	1	2	1	0	1.7403
680	3.8303	5	5	0	1	1	1	0	2.2329
681	0.5464	5	5	0	25.5	2	-1	1	1.0224
682	7.1142	5	5	90	25.5	1	-1	1	1.0106
683	7.1142	5	5	90	13.25	1	-1	1	0.99887
684	3.8303	5	5	0	25.5	2	-1	1	1.1282
685	2.1883	5	5	0	1	2	1	1	1.3045
686	0.5464	5	5	0	19.375	1	1	1	1.1047
687	2.1883	5	5	90	25.5	2	-1	1	1.0463
688	0.5464	5	5	90	25.5	1	-1	1	1.0223
689	3.8303	5	5	999	19.375	1	1	1	1.0106
690	5.4722	5	5	999	19.375	2	-1	1	0.96357
691	5.4722	5	5	0	1	2	-1	1	1.4812
692	3.8303	5	5	90	1	2	1	0	1.2815
693	0.5464	5	5	0	1	1	-1	1	1.458
694	7.1142	5	5	999	13.25	1	-1	1	0.98716
695	7.1142	5	5	90	1	2	1	0	1.3786
696	2.1883	5	5	90	7.125	2	1	1	1.1875
697	2.1883	5	5	90	13.25	2	1	1	1.1404
698	3.8303	5	5	0	7.125	1	1	0	1.9771
699	7.1142	5	5	0	19.375	1	1	1	1.1988
700	7.1142	5	5	90	13.25	1	-1	1	0.94006
701	0.5464	5	5	90	7.125	1	1	1	1.1518
702	3.8303	5	5	0	1	1	1	1	1.187
703	5.4722	5	5	90	13.25	1	1	1	1.0341
704	2.1883	5	5	90	13.25	1	-1	1	0.99887
705	5.4722	5	5	999	1	2	-1	0	1.4889
706	7.1142	5	5	0	19.375	1	1	1	1.6506
707	5.4722	5	5	999	13.25	2	1	1	1.1046
708	0.5464	5	5	999	7.125	2	1	1	1.093
709	3.8303	5	5	0	19.375	1	-1	1	1.1048
710	2.1883	5	5	999	7.125	1	-1	1	1.0581
711	2.1883	5	5	90	1	1	1	0	0.89303
712	3.8303	5	5	90	7.125	2	-1	1	1.3164
713	2.1883	5	5	90	25.5	2	1	1	1.0575
714	5.4722	5	5	0	1	2	1	0	1.8169
715	5.4722	5	5	0	7.125	2	1	1	1.6053
716	0.5464	5	5	90	13.25	1	1	1	1.0699
717	2.1883	5	5	0	25.5	2	-1	1	1.1282
718	5.4722	5	5	0	7.125	1	-1	1	1.9853
719	0.5464	5	5	90	7.125	1	1	1	1.3992
720	3.8303	5	5	90	1	2	1	1	1.5164
721	3.8303	5	5	90	1	1	-1	0	2.1804
722	5.4722	5	5	0	1	1	-1	1	1.8719
723	5.4722	5	5	90	25.5	2	1	0	2.1415
724	0.5464	5	5	0	13.25	2	1	1	1.2459
725	7.1142	5	5	90	1	2	1	1	1.6858
726	2.1883	5	5	999	7.125	1	-1	1	1.0577
727	2.1883	5	5	0	25.5	2	1	1	1.1753
728	0.5464	5	5	90	19.375	1	1	1	1.1166
729	7.1142	5	5	0	1	2	-1	1	2.4479
730	0.5464	5	5	999	19.375	2	1	1	1.3987
731	2.1883	5	5	90	1	2	-1	1	1.1989
732	3.8303	5	5	90	13.25	2	1	1	1.6696
733	3.8303	5	5	90	1	1	1	0	1.7402
734	2.1883	5	5	999	25.5	1	-1	1	0.95228
735	0.5464	5	5	90	13.25	2	-1	1	1.1048
736	3.8303	5	5	0	13.25	2	1	1	1.1282
737	7.1142	5	5	999	1	2	-1	0	1.0694
738	0.5464	5	5	999	13.25	2	-1	1	1.093
739	7.1142	5	5	90	7.125	2	-1	0	1.6309
740	5.4722	5	5	0	7.125	2	1	0	1.4227
741	7.1142	5	5	999	13.25	1	1	1	1.0105
742	7.1142	5	5	90	19.375	2	1	0	1.6059
743	0.5464	5	5	999	19.375	1	-1	1	1.4694
744	3.8303	5	5	0	1	2	-1	1	1.4576
745	7.1142	5	5	0	25.5	2	-1	0	1.9866
746	2.1883	5	5	90	1	2	-1	0	1.3517
747	0.5464	5	5	0	13.25	2	1	1	1.2223
748	3.8303	5	5	999	19.375	2	-1	1	1.0929
749	5.4722	5	5	999	7.125	1	-1	1	0.98712
750	5.4722	5	5	999	19.375	2	1	1	1.1753
