# Supplementary material for: Temporal Integration of Motion Streaks in Migraine
Source: Vision (Basel). 2018 Jul 13;2(3):27. doi: 10.3390/vision2030027 (PMC6836222; doi:10.3390/vision2030027)
Supplement: Supplementary file 1 [file vision-02-00027-s001.zip › supplementary information/resultsmark3/resultsObs1/allResponsesObs1Block5.txt]

1	5.4722	5	5	0	25.5	1	-1	1	2.2771
2	3.8303	5	5	90	25.5	1	-1	1	1.0721
3	5.4722	5	5	999	13.25	1	-1	1	0.95185
4	3.8303	5	5	999	7.125	2	1	1	1.292
5	5.4722	5	5	90	7.125	1	1	1	1.0576
6	2.1883	5	5	90	25.5	1	-1	1	1.046
7	2.1883	5	5	90	19.375	1	-1	1	1.0694
8	5.4722	5	5	90	19.375	1	-1	1	0.91642
9	2.1883	5	5	90	1	2	-1	0	1.187
10	3.8303	5	5	999	13.25	1	-1	1	1.0224
11	5.4722	5	5	90	7.125	1	1	1	1.3987
12	5.4722	5	5	0	13.25	1	-1	1	1.1048
13	3.8303	5	5	90	25.5	2	-1	1	0.99888
14	5.4722	5	5	999	13.25	2	1	0	1.0931
15	3.8303	5	5	999	7.125	2	-1	1	0.99887
16	5.4722	5	5	999	25.5	1	-1	1	1.0224
17	3.8303	5	5	90	1	2	1	1	1.2107
18	5.4722	5	5	90	7.125	1	-1	1	1.0463
19	2.1883	5	5	0	7.125	1	1	1	1.0224
20	7.1142	5	5	90	19.375	2	1	0	1.1283
21	2.1883	5	5	90	1	2	1	1	1.1636
22	3.8303	5	5	90	19.375	1	-1	1	0.9166
23	7.1142	5	5	999	1	1	1	1	1.1518
24	3.8303	5	5	999	7.125	1	1	1	1.0224
25	2.1883	5	5	0	19.375	1	-1	1	0.96365
26	7.1142	5	5	0	7.125	1	1	0	1.554
27	7.1142	5	5	0	19.375	2	-1	1	1.1282
28	2.1883	5	5	90	25.5	1	1	1	0.98707
29	3.8303	5	5	0	7.125	2	-1	1	1.2106
30	7.1142	5	5	90	19.375	2	-1	0	1.5318
31	7.1142	5	5	999	7.125	1	-1	1	1.0341
32	2.1883	5	5	90	1	1	1	1	1.6575
33	5.4722	5	5	0	7.125	1	-1	0	1.387
34	7.1142	5	5	90	25.5	2	-1	1	1.1405
35	7.1142	5	5	90	19.375	1	-1	1	1.0464
36	7.1142	5	5	0	1	2	-1	0	1.1283
37	7.1142	5	5	90	13.25	2	-1	0	1.2459
38	2.1883	5	5	90	7.125	2	-1	1	1.0459
39	7.1142	5	5	0	13.25	2	1	1	1.6576
40	3.8303	5	5	999	13.25	1	-1	1	0.95178
41	3.8303	5	5	90	1	1	-1	0	1.2812
42	2.1883	5	5	90	1	1	-1	1	1.1518
43	7.1142	5	5	90	1	1	-1	0	1.2576
44	2.1883	5	5	999	13.25	2	1	1	1.0341
45	2.1883	5	5	0	19.375	2	1	1	1.1282
46	3.8303	5	5	90	7.125	1	-1	1	0.95219
47	2.1883	5	5	0	19.375	2	-1	1	1.0576
48	7.1142	5	5	999	19.375	2	-1	1	1.0695
49	3.8303	5	5	90	1	2	-1	0	1.0577
50	0.5464	5	5	90	25.5	1	-1	1	1.4222
51	7.1142	5	5	90	19.375	1	1	1	1.0816
52	2.1883	5	5	0	1	2	-1	1	1.0577
53	2.1883	5	5	0	7.125	1	1	1	1.0695
54	5.4722	5	5	0	19.375	1	-1	1	1.3516
55	3.8303	5	5	0	19.375	1	-1	1	1.0223
56	7.1142	5	5	999	13.25	2	1	1	1.2341
57	3.8303	5	5	0	25.5	2	-1	1	1.046
58	2.1883	5	5	90	1	1	1	1	0.9989
59	2.1883	5	5	999	1	1	1	1	1.0812
60	7.1142	5	5	90	25.5	1	1	1	1.0107
61	0.5464	5	5	90	25.5	1	-1	1	1.14
62	7.1142	5	5	0	13.25	1	1	1	1.2222
63	5.4722	5	5	0	13.25	2	1	1	1.0463
64	3.8303	5	5	0	13.25	1	-1	1	1.0342
65	5.4722	5	5	0	13.25	1	-1	1	1.093
66	7.1142	5	5	90	13.25	2	1	1	1.2224
67	7.1142	5	5	0	13.25	1	1	0	1.6253
68	2.1883	5	5	0	7.125	2	-1	1	1.2106
69	0.5464	5	5	0	1	1	1	0	1.0224
70	7.1142	5	5	90	7.125	2	1	0	1.2929
71	7.1142	5	5	999	19.375	1	1	1	0.95187
72	3.8303	5	5	999	25.5	2	-1	1	1.0107
73	2.1883	5	5	999	1	1	-1	1	1.2106
74	0.5464	5	5	999	25.5	1	1	1	1.1518
75	3.8303	5	5	999	1	1	-1	1	1.0812
76	7.1142	5	5	999	19.375	1	-1	1	1.0459
77	3.8303	5	5	999	13.25	2	1	1	1.093
78	3.8303	5	5	0	7.125	1	1	1	1.0342
79	0.5464	5	5	90	7.125	1	1	1	1.1518
80	3.8303	5	5	90	25.5	1	1	1	0.96356
81	0.5464	5	5	90	7.125	2	1	1	1.2106
82	2.1883	5	5	0	1	1	-1	1	1.0581
83	0.5464	5	5	999	1	1	-1	1	1.1518
84	5.4722	5	5	999	25.5	2	-1	1	1.1165
85	5.4722	5	5	999	7.125	1	-1	1	0.98713
86	0.5464	5	5	999	7.125	1	-1	1	1.0107
87	3.8303	5	5	0	13.25	2	-1	1	1.1988
88	5.4722	5	5	90	19.375	2	1	1	1.1165
89	7.1142	5	5	0	1	2	-1	1	1.5923
90	0.5464	5	5	0	7.125	1	-1	0	0.86945
91	3.8303	5	5	999	19.375	1	-1	1	1.0576
92	2.1883	5	5	999	7.125	1	-1	1	0.97535
93	7.1142	5	5	999	25.5	1	-1	1	1.0342
94	7.1142	5	5	90	1	1	-1	0	1.2342
95	5.4722	5	5	90	25.5	2	1	1	1.2812
96	7.1142	5	5	90	19.375	1	-1	1	1.1401
97	2.1883	5	5	999	19.375	2	-1	1	1.0342
98	7.1142	5	5	90	13.25	2	1	1	1.1401
99	5.4722	5	5	90	1	2	1	0	1.4453
100	7.1142	5	5	90	25.5	1	-1	1	1.0342
101	0.5464	5	5	90	19.375	1	1	1	1.0577
102	0.5464	5	5	90	7.125	2	-1	0	1.0812
103	2.1883	5	5	999	25.5	1	-1	1	0.98712
104	3.8303	5	5	90	19.375	2	1	1	0.99887
105	2.1883	5	5	90	13.25	1	1	1	1.0459
106	7.1142	5	5	90	25.5	1	-1	1	0.95182
107	3.8303	5	5	90	25.5	2	1	1	1.0224
108	5.4722	5	5	90	13.25	2	-1	0	1.2224
109	0.5464	5	5	0	25.5	1	1	1	1.0224
110	7.1142	5	5	0	7.125	2	-1	1	1.1518
111	2.1883	5	5	999	19.375	2	1	1	1.0929
112	2.1883	5	5	90	19.375	1	-1	1	0.9989
113	3.8303	5	5	999	7.125	1	-1	1	0.91653
114	3.8303	5	5	0	13.25	2	-1	1	1.0695
115	0.5464	5	5	999	19.375	1	-1	1	0.97532
116	0.5464	5	5	90	13.25	2	-1	1	1.0342
117	2.1883	5	5	0	19.375	2	1	1	1.0342
118	3.8303	5	5	0	25.5	2	1	1	0.99897
119	0.5464	5	5	999	13.25	1	1	1	1.093
120	5.4722	5	5	90	1	1	1	0	1.4222
121	0.5464	5	5	90	19.375	1	1	1	1.1752
122	3.8303	5	5	0	19.375	1	1	1	1.0699
123	7.1142	5	5	0	25.5	1	-1	1	1.3047
124	0.5464	5	5	999	19.375	2	-1	1	1.1871
125	7.1142	5	5	999	25.5	1	1	1	0.96399
126	2.1883	5	5	999	19.375	1	1	1	0.97526
127	3.8303	5	5	999	13.25	2	1	1	0.97534
128	0.5464	5	5	999	1	2	1	1	1.2224
129	2.1883	5	5	999	13.25	1	-1	1	0.94005
130	3.8303	5	5	999	7.125	1	1	1	1.093
131	3.8303	5	5	90	13.25	2	1	1	1.0694
132	3.8303	5	5	0	1	1	1	0	1.1871
133	5.4722	5	5	0	25.5	1	1	1	1.0694
134	3.8303	5	5	999	1	2	-1	0	3.5315
135	5.4722	5	5	0	1	1	-1	0	1.2694
136	3.8303	5	5	999	1	1	1	1	1.6458
137	0.5464	5	5	999	19.375	2	-1	1	1.093
138	5.4722	5	5	90	13.25	2	1	1	1.093
139	0.5464	5	5	0	19.375	2	-1	1	1.1988
140	3.8303	5	5	0	13.25	2	-1	1	1.0342
141	7.1142	5	5	90	1	2	1	1	1.4314
142	7.1142	5	5	999	25.5	2	-1	0	1.4573
143	5.4722	5	5	999	25.5	1	1	1	1.0224
144	0.5464	5	5	0	25.5	2	1	1	1.093
145	0.5464	5	5	0	1	2	1	1	1.1753
146	0.5464	5	5	90	19.375	2	1	1	1.0458
147	7.1142	5	5	90	25.5	1	1	1	1.0576
148	2.1883	5	5	90	25.5	2	1	1	0.88126
149	7.1142	5	5	0	13.25	2	1	1	1.0812
150	0.5464	5	5	90	13.25	1	-1	1	0.96358
151	2.1883	5	5	0	7.125	2	-1	1	1.0812
152	3.8303	5	5	90	7.125	2	-1	1	1.0224
153	3.8303	5	5	90	19.375	2	-1	1	1.0107
154	7.1142	5	5	0	1	1	-1	0	1.4405
155	2.1883	5	5	0	13.25	2	-1	1	1.0577
156	5.4722	5	5	90	7.125	1	-1	1	1.0106
157	7.1142	5	5	90	1	1	1	1	1.0224
158	3.8303	5	5	0	19.375	2	1	1	1.0459
159	2.1883	5	5	90	7.125	1	1	1	0.97536
160	2.1883	5	5	999	7.125	1	-1	1	0.92827
161	7.1142	5	5	0	13.25	1	1	1	0.99876
162	3.8303	5	5	999	19.375	2	-1	1	1.046
163	3.8303	5	5	0	7.125	2	-1	1	1.0106
164	2.1883	5	5	999	13.25	1	-1	1	0.89301
165	2.1883	5	5	90	25.5	2	1	1	0.95177
166	2.1883	5	5	90	25.5	2	1	1	1.0342
167	5.4722	5	5	999	19.375	2	1	1	1.0577
168	3.8303	5	5	0	13.25	1	-1	1	0.92835
169	7.1142	5	5	0	19.375	1	-1	1	0.91654
170	5.4722	5	5	90	7.125	1	1	1	0.9753
171	3.8303	5	5	0	7.125	2	-1	0	1.34
172	3.8303	5	5	0	7.125	2	1	1	1.0812
173	5.4722	5	5	0	7.125	1	-1	0	1.0224
174	7.1142	5	5	999	1	2	-1	0	1.836
175	5.4722	5	5	90	25.5	1	1	1	0.97534
176	2.1883	5	5	999	1	2	-1	1	1.1165
177	0.5464	5	5	999	25.5	2	-1	1	0.98707
178	2.1883	5	5	999	1	2	1	1	1.4105
179	3.8303	5	5	90	7.125	1	-1	1	0.9283
180	3.8303	5	5	999	7.125	2	1	1	1.3634
181	0.5464	5	5	0	7.125	1	-1	1	1.0224
182	7.1142	5	5	0	13.25	2	-1	0	1.6252
183	3.8303	5	5	0	25.5	2	-1	1	0.9754
184	5.4722	5	5	999	7.125	2	-1	1	1.0106
185	3.8303	5	5	90	13.25	1	1	1	1.1048
186	3.8303	5	5	999	19.375	2	1	1	0.96361
187	3.8303	5	5	90	7.125	2	-1	1	0.95185
188	2.1883	5	5	999	19.375	2	1	1	1.0459
189	7.1142	5	5	999	1	2	-1	1	1.2925
190	7.1142	5	5	999	19.375	2	-1	1	1.0577
191	0.5464	5	5	90	1	2	1	1	1.1636
192	3.8303	5	5	90	19.375	2	-1	1	0.97537
193	0.5464	5	5	90	19.375	1	-1	1	1.1165
194	7.1142	5	5	90	19.375	1	1	1	1.0459
195	5.4722	5	5	0	13.25	2	1	1	1.14
196	5.4722	5	5	0	19.375	2	-1	1	1.0699
197	3.8303	5	5	0	7.125	2	1	1	1.0341
198	5.4722	5	5	0	25.5	1	1	1	0.98714
199	2.1883	5	5	90	13.25	2	1	1	1.0577
200	3.8303	5	5	999	25.5	1	-1	1	0.96361
201	2.1883	5	5	90	7.125	2	1	1	0.9518
202	0.5464	5	5	90	7.125	1	-1	1	1.0106
203	0.5464	5	5	0	7.125	2	-1	1	1.0225
204	7.1142	5	5	999	7.125	1	1	0	0.88128
205	7.1142	5	5	0	25.5	2	-1	1	0.99886
206	3.8303	5	5	999	13.25	2	-1	1	0.97534
207	7.1142	5	5	0	7.125	2	-1	1	1.2812
208	5.4722	5	5	90	19.375	2	1	1	0.85775
209	0.5464	5	5	999	13.25	2	1	1	1.2224
210	5.4722	5	5	999	19.375	1	-1	1	1.0342
211	7.1142	5	5	999	7.125	2	1	1	1.2224
212	5.4722	5	5	90	1	1	1	0	1.7268
213	7.1142	5	5	999	13.25	1	-1	1	0.97531
214	5.4722	5	5	999	7.125	2	1	0	1.234
215	7.1142	5	5	999	19.375	1	1	1	1.0106
216	5.4722	5	5	90	1	2	1	1	1.2105
217	5.4722	5	5	0	13.25	1	-1	1	1.1405
218	2.1883	5	5	999	19.375	1	-1	1	0.94047
219	5.4722	5	5	999	13.25	1	1	1	0.99884
220	5.4722	5	5	999	1	1	1	1	1.0811
221	2.1883	5	5	90	25.5	1	-1	1	1.0106
222	2.1883	5	5	90	13.25	2	1	1	1.0224
223	2.1883	5	5	0	1	2	-1	0	1.1047
224	3.8303	5	5	90	13.25	1	-1	1	1.1517
225	7.1142	5	5	0	1	2	1	0	1.1164
226	0.5464	5	5	0	1	1	1	1	1.3987
227	5.4722	5	5	90	1	2	-1	0	1.7102
228	3.8303	5	5	90	25.5	1	-1	1	0.97532
229	7.1142	5	5	0	25.5	2	-1	1	1.093
230	5.4722	5	5	999	19.375	1	1	1	1.1283
231	5.4722	5	5	90	7.125	2	-1	0	1.7534
232	2.1883	5	5	0	19.375	1	-1	1	1.0577
233	3.8303	5	5	90	19.375	2	-1	1	1.0341
234	7.1142	5	5	0	13.25	1	1	0	1.2224
235	7.1142	5	5	999	25.5	2	-1	1	1.1635
236	0.5464	5	5	90	13.25	1	-1	1	1.0341
237	5.4722	5	5	999	13.25	2	-1	1	1.3047
238	7.1142	5	5	999	13.25	2	1	1	0.99887
239	7.1142	5	5	999	7.125	2	1	1	1.2341
240	3.8303	5	5	90	13.25	1	-1	1	0.92831
241	2.1883	5	5	0	19.375	2	-1	1	0.97535
242	0.5464	5	5	999	1	2	-1	1	1.2576
243	7.1142	5	5	0	19.375	2	1	1	1.1404
244	3.8303	5	5	999	13.25	1	1	1	1.0104
245	2.1883	5	5	0	7.125	2	-1	1	1.0224
246	3.8303	5	5	999	19.375	1	-1	1	0.84589
247	5.4722	5	5	999	19.375	1	-1	1	0.9636
248	3.8303	5	5	0	25.5	2	-1	1	1.0812
249	3.8303	5	5	90	7.125	2	-1	0	1.7399
250	2.1883	5	5	999	7.125	2	-1	1	1.034
251	2.1883	5	5	999	19.375	1	-1	1	0.96358
252	7.1142	5	5	999	25.5	1	-1	1	0.9165
253	3.8303	5	5	0	13.25	1	1	1	1.0459
254	0.5464	5	5	999	25.5	1	1	1	1.0577
255	5.4722	5	5	0	1	1	1	0	1.7625
256	0.5464	5	5	999	19.375	2	-1	1	1.0106
257	7.1142	5	5	90	7.125	1	1	1	1.1283
258	3.8303	5	5	999	13.25	2	1	1	0.99886
259	0.5464	5	5	999	7.125	1	-1	1	1.0577
260	3.8303	5	5	999	7.125	1	1	1	0.96359
261	0.5464	5	5	999	19.375	2	-1	1	1.046
262	7.1142	5	5	999	19.375	2	1	1	1.1871
263	0.5464	5	5	0	25.5	1	1	1	1.0111
264	5.4722	5	5	90	13.25	1	-1	1	0.97533
265	5.4722	5	5	0	1	2	-1	0	1.0695
266	0.5464	5	5	999	7.125	2	1	1	1.1988
267	2.1883	5	5	0	1	1	-1	0	1.3521
268	7.1142	5	5	0	19.375	1	-1	1	0.96345
269	2.1883	5	5	0	25.5	2	1	1	1.0577
270	2.1883	5	5	999	1	2	-1	1	1.1518
271	7.1142	5	5	0	7.125	2	1	0	1.5124
272	5.4722	5	5	90	25.5	2	-1	1	1.0224
273	5.4722	5	5	999	1	1	1	0	1.2341
274	0.5464	5	5	90	19.375	1	1	1	1.3281
275	5.4722	5	5	90	13.25	2	-1	1	1.0342
276	7.1142	5	5	0	25.5	1	1	1	1.2223
277	0.5464	5	5	90	25.5	2	1	1	1.093
278	0.5464	5	5	0	25.5	2	-1	1	1.0812
279	0.5464	5	5	90	1	1	-1	1	0.96359
280	5.4722	5	5	0	25.5	2	-1	1	0.94002
281	7.1142	5	5	999	1	2	-1	0	1.1988
282	2.1883	5	5	999	13.25	2	-1	1	0.93994
283	5.4722	5	5	90	25.5	2	-1	1	1.6095
284	7.1142	5	5	0	7.125	2	-1	1	1.1988
285	2.1883	5	5	999	7.125	1	-1	1	0.99891
286	2.1883	5	5	999	13.25	1	-1	1	0.91649
287	5.4722	5	5	999	13.25	1	-1	1	0.95181
288	5.4722	5	5	0	19.375	1	1	1	0.95184
289	2.1883	5	5	999	25.5	1	1	1	1.0341
290	5.4722	5	5	999	13.25	2	-1	1	0.99887
291	2.1883	5	5	0	13.25	2	-1	1	0.99883
292	0.5464	5	5	90	25.5	2	-1	1	0.92827
293	0.5464	5	5	0	1	2	-1	1	1.1165
294	2.1883	5	5	0	1	1	1	1	2.1049
295	2.1883	5	5	999	1	2	1	1	1.3752
296	5.4722	5	5	0	13.25	2	-1	0	1.4981
297	2.1883	5	5	90	25.5	2	1	1	1.0581
298	3.8303	5	5	999	13.25	1	-1	1	1.046
299	7.1142	5	5	90	13.25	1	-1	1	1.0106
300	3.8303	5	5	0	19.375	2	-1	1	1.0224
301	3.8303	5	5	0	19.375	2	-1	1	0.99878
302	7.1142	5	5	0	13.25	1	-1	0	1.3402
303	0.5464	5	5	999	25.5	2	1	1	1.1988
304	5.4722	5	5	999	7.125	1	-1	1	1.0342
305	5.4722	5	5	0	25.5	2	-1	1	1.164
306	0.5464	5	5	0	19.375	1	-1	1	1.1753
307	5.4722	5	5	0	19.375	1	-1	1	0.95176
308	2.1883	5	5	999	7.125	2	-1	1	0.94003
309	7.1142	5	5	90	13.25	2	-1	0	1.5246
310	3.8303	5	5	90	13.25	2	1	1	1.1286
311	0.5464	5	5	999	1	2	1	1	1.1404
312	5.4722	5	5	0	25.5	2	1	1	1.034
313	0.5464	5	5	90	19.375	2	1	1	1.1048
314	0.5464	5	5	90	25.5	2	-1	1	1.0694
315	5.4722	5	5	90	7.125	2	-1	0	1.6142
316	0.5464	5	5	90	1	2	-1	1	0.99883
317	2.1883	5	5	999	25.5	2	1	1	1.14
318	2.1883	5	5	0	1	2	1	1	1.5281
319	7.1142	5	5	999	13.25	1	-1	1	0.99893
320	5.4722	5	5	999	7.125	2	1	1	1.0812
321	2.1883	5	5	0	1	1	1	1	1.1047
322	0.5464	5	5	90	13.25	1	-1	1	0.98747
323	7.1142	5	5	0	25.5	2	1	1	0.99885
324	0.5464	5	5	0	19.375	1	1	1	1.2694
325	0.5464	5	5	0	7.125	2	1	1	1.1988
326	2.1883	5	5	0	25.5	1	1	1	1.0224
327	5.4722	5	5	0	25.5	2	-1	1	1.0223
328	5.4722	5	5	0	13.25	2	1	1	0.98708
329	3.8303	5	5	0	1	1	-1	1	1.4694
330	3.8303	5	5	90	25.5	2	-1	0	1.2463
331	0.5464	5	5	0	19.375	2	-1	1	1.0346
332	0.5464	5	5	999	7.125	2	-1	1	0.98706
333	0.5464	5	5	90	19.375	2	-1	1	1.0577
334	7.1142	5	5	0	1	1	1	1	1.6835
335	0.5464	5	5	0	1	1	-1	1	1.2811
336	5.4722	5	5	999	25.5	2	1	1	1.1287
337	0.5464	5	5	90	7.125	1	-1	1	1.0933
338	0.5464	5	5	999	25.5	2	1	1	1.1871
339	0.5464	5	5	0	25.5	2	-1	1	1.1636
340	5.4722	5	5	0	19.375	2	-1	1	0.95183
341	5.4722	5	5	90	19.375	2	1	1	0.99891
342	5.4722	5	5	0	19.375	1	-1	1	1.1283
343	5.4722	5	5	0	1	2	1	0	1.2816
344	0.5464	5	5	999	7.125	2	-1	1	0.99933
345	7.1142	5	5	999	19.375	2	1	1	1.093
346	3.8303	5	5	90	1	1	-1	1	1.4341
347	5.4722	5	5	90	13.25	1	-1	1	1.0223
348	3.8303	5	5	0	7.125	1	-1	1	1.0223
349	5.4722	5	5	90	7.125	2	-1	0	1.6795
350	2.1883	5	5	90	7.125	1	-1	1	1.0341
351	0.5464	5	5	0	1	2	-1	1	1.2929
352	3.8303	5	5	0	1	2	-1	0	2.0644
353	3.8303	5	5	0	13.25	1	-1	1	1.211
354	3.8303	5	5	0	25.5	1	-1	1	1.1517
355	7.1142	5	5	90	7.125	2	1	0	2.4093
356	3.8303	5	5	0	7.125	1	1	1	2.4059
357	7.1142	5	5	999	13.25	1	1	1	1.1283
358	5.4722	5	5	90	25.5	1	-1	1	0.9871
359	3.8303	5	5	0	7.125	1	1	1	1.0459
360	7.1142	5	5	90	13.25	1	1	1	1.0458
361	7.1142	5	5	90	19.375	2	1	1	2.0604
362	2.1883	5	5	999	1	1	1	1	1.1165
363	7.1142	5	5	90	13.25	1	1	1	1.0694
364	2.1883	5	5	999	25.5	2	-1	1	1.1047
365	5.4722	5	5	0	7.125	2	1	1	1.615
366	2.1883	5	5	90	13.25	2	-1	1	1.1635
367	2.1883	5	5	0	19.375	1	1	1	1.0577
368	2.1883	5	5	90	19.375	1	-1	1	1.0224
369	5.4722	5	5	999	19.375	2	-1	1	1.1283
370	3.8303	5	5	0	19.375	1	1	1	1.1046
371	2.1883	5	5	0	7.125	1	1	1	1.1398
372	7.1142	5	5	90	25.5	2	-1	1	1.4773
373	5.4722	5	5	0	1	1	-1	1	1.7069
374	2.1883	5	5	90	7.125	2	1	1	1.1871
375	2.1883	5	5	90	19.375	1	-1	1	1.0106
376	0.5464	5	5	999	7.125	1	-1	1	1.0341
377	0.5464	5	5	90	1	2	-1	1	1.1283
378	7.1142	5	5	999	13.25	1	-1	1	1.011
379	0.5464	5	5	999	1	1	1	1	1.2575
380	5.4722	5	5	0	1	2	-1	0	1.8704
381	2.1883	5	5	999	7.125	1	1	1	1.1518
382	2.1883	5	5	90	13.25	1	-1	1	1.211
383	5.4722	5	5	999	25.5	1	-1	1	0.99872
384	7.1142	5	5	0	1	2	-1	0	1.9583
385	7.1142	5	5	0	19.375	1	-1	1	1.0223
386	5.4722	5	5	999	19.375	1	1	1	1.0342
387	2.1883	5	5	90	7.125	1	1	1	1.093
388	2.1883	5	5	0	13.25	1	-1	1	1.0224
389	2.1883	5	5	999	19.375	1	1	1	1.0577
390	0.5464	5	5	0	13.25	2	-1	1	1.1988
391	7.1142	5	5	90	13.25	1	-1	1	1.0111
392	2.1883	5	5	0	25.5	2	-1	1	1.0695
393	0.5464	5	5	90	19.375	1	-1	1	0.94007
394	7.1142	5	5	0	7.125	2	-1	0	2.4654
395	0.5464	5	5	0	7.125	1	1	1	1.0695
396	0.5464	5	5	90	19.375	2	-1	1	1.0106
397	5.4722	5	5	999	1	2	-1	0	1.2812
398	5.4722	5	5	0	1	2	1	0	1.0693
399	7.1142	5	5	90	25.5	1	-1	1	1.1047
400	2.1883	5	5	0	13.25	2	1	1	1.1634
401	0.5464	5	5	999	19.375	1	1	1	1.046
402	5.4722	5	5	999	7.125	2	-1	0	1.3988
403	0.5464	5	5	90	1	1	-1	1	1.3282
404	7.1142	5	5	0	1	1	-1	1	1.3531
405	2.1883	5	5	0	7.125	2	-1	1	0.9871
406	0.5464	5	5	90	25.5	2	1	1	1.0342
407	2.1883	5	5	0	25.5	1	-1	1	0.96354
408	7.1142	5	5	0	19.375	1	1	1	1.187
409	5.4722	5	5	90	19.375	2	1	1	1.7919
410	2.1883	5	5	90	7.125	1	1	1	1.1165
411	3.8303	5	5	999	19.375	1	-1	1	0.95186
412	7.1142	5	5	90	1	2	1	0	1.5907
413	2.1883	5	5	0	7.125	1	-1	1	1.1047
414	5.4722	5	5	90	25.5	1	-1	1	0.99892
415	2.1883	5	5	0	19.375	2	-1	1	1.14
416	0.5464	5	5	999	7.125	1	-1	1	0.98712
417	0.5464	5	5	0	7.125	2	1	1	1.1753
418	5.4722	5	5	0	7.125	2	-1	0	2.1292
419	0.5464	5	5	90	13.25	2	-1	1	1.1518
420	5.4722	5	5	0	19.375	1	1	1	1.0224
421	5.4722	5	5	999	19.375	2	-1	1	0.99882
422	0.5464	5	5	0	7.125	1	1	1	1.0107
423	5.4722	5	5	0	19.375	2	-1	1	1.1753
424	0.5464	5	5	90	7.125	1	1	1	1.0228
425	3.8303	5	5	0	25.5	2	-1	1	0.96359
426	0.5464	5	5	999	19.375	1	-1	1	0.97536
427	0.5464	5	5	90	13.25	1	-1	1	1.0813
428	0.5464	5	5	90	25.5	1	1	1	1.0341
429	5.4722	5	5	999	1	2	1	0	1.5296
430	5.4722	5	5	90	13.25	1	1	1	0.97522
431	3.8303	5	5	999	1	2	-1	0	1.4929
432	0.5464	5	5	0	7.125	2	-1	1	0.99887
433	5.4722	5	5	999	25.5	1	1	1	0.97538
434	3.8303	5	5	0	25.5	1	1	1	0.96357
435	2.1883	5	5	999	7.125	2	-1	1	0.99885
436	5.4722	5	5	0	1	2	-1	0	1.7286
437	7.1142	5	5	90	25.5	2	-1	1	1.4231
438	7.1142	5	5	999	7.125	2	1	0	1.4255
439	3.8303	5	5	999	19.375	2	1	1	1.0929
440	5.4722	5	5	0	7.125	1	1	1	1.34
441	3.8303	5	5	90	1	2	1	0	1.3874
442	7.1142	5	5	90	7.125	1	1	0	1.046
443	5.4722	5	5	90	25.5	2	-1	1	2.0244
444	2.1883	5	5	0	25.5	1	-1	1	1.0341
445	2.1883	5	5	0	1	1	-1	1	1.2341
446	7.1142	5	5	90	7.125	2	1	0	1.6711
447	2.1883	5	5	90	25.5	1	-1	1	1.0576
448	3.8303	5	5	999	13.25	1	1	1	1.0577
449	0.5464	5	5	999	25.5	1	1	1	1.0459
450	7.1142	5	5	90	25.5	2	1	1	1.2224
451	0.5464	5	5	90	13.25	2	-1	1	1.0459
452	5.4722	5	5	999	19.375	2	1	1	1.1281
453	3.8303	5	5	90	25.5	1	-1	1	0.9871
454	5.4722	5	5	999	1	2	-1	1	1.6846
455	3.8303	5	5	999	25.5	1	-1	1	1.0111
456	3.8303	5	5	999	7.125	1	-1	1	1.0224
457	3.8303	5	5	999	1	2	1	1	1.1988
458	3.8303	5	5	999	7.125	2	-1	1	0.98711
459	7.1142	5	5	999	25.5	2	-1	1	0.97535
460	2.1883	5	5	999	13.25	2	1	1	1.0577
461	5.4722	5	5	999	7.125	1	1	1	1.0459
462	5.4722	5	5	0	7.125	2	-1	1	1.0695
463	7.1142	5	5	999	7.125	1	-1	1	0.98709
464	7.1142	5	5	90	13.25	2	1	1	1.093
465	7.1142	5	5	0	1	1	-1	0	1.2342
466	5.4722	5	5	90	19.375	2	-1	1	1.4911
467	2.1883	5	5	90	25.5	2	-1	1	1.0341
468	2.1883	5	5	0	25.5	1	1	1	1.0812
469	0.5464	5	5	999	13.25	1	1	1	1.0459
470	5.4722	5	5	999	25.5	2	1	1	1.0812
471	7.1142	5	5	0	25.5	1	1	1	1.0224
472	7.1142	5	5	0	19.375	1	1	1	1.0106
473	2.1883	5	5	0	7.125	1	-1	1	1.2106
474	2.1883	5	5	90	13.25	1	-1	1	1.0224
475	0.5464	5	5	90	7.125	2	1	1	1.2341
476	7.1142	5	5	90	1	2	-1	0	1.4797
477	7.1142	5	5	999	1	1	1	1	1.1165
478	5.4722	5	5	90	1	2	1	0	1.7653
479	0.5464	5	5	90	7.125	2	-1	1	1.1283
480	3.8303	5	5	0	13.25	1	1	1	1.1522
481	2.1883	5	5	999	25.5	1	-1	1	0.98709
482	7.1142	5	5	0	7.125	1	1	1	1.2577
483	2.1883	5	5	90	19.375	2	1	1	1.2577
484	0.5464	5	5	999	13.25	2	1	1	1.1988
485	2.1883	5	5	0	13.25	1	-1	1	1.0106
486	0.5464	5	5	0	13.25	2	1	1	1.1283
487	7.1142	5	5	0	13.25	2	-1	0	1.0581
488	3.8303	5	5	0	25.5	1	1	1	0.9871
489	0.5464	5	5	0	19.375	2	-1	1	1.1047
490	3.8303	5	5	999	1	2	-1	0	1.6928
491	2.1883	5	5	999	13.25	2	-1	1	1.0224
492	3.8303	5	5	0	7.125	1	1	1	1.1635
493	0.5464	5	5	0	13.25	1	1	1	1.1988
494	0.5464	5	5	90	1	1	1	1	1.1283
495	0.5464	5	5	0	25.5	1	-1	1	1.093
496	0.5464	5	5	0	13.25	1	1	1	1.0694
497	7.1142	5	5	999	7.125	2	-1	0	1.6373
498	5.4722	5	5	999	25.5	2	-1	1	1.0699
499	3.8303	5	5	999	25.5	2	-1	1	0.97532
500	3.8303	5	5	0	19.375	1	1	1	0.99888
501	0.5464	5	5	90	1	2	-1	1	1.2811
502	0.5464	5	5	999	13.25	1	-1	1	0.98707
503	0.5464	5	5	999	7.125	1	1	1	1.0694
504	7.1142	5	5	0	19.375	2	1	1	1.2929
505	2.1883	5	5	0	25.5	2	-1	1	1.034
506	7.1142	5	5	0	25.5	2	-1	0	1.1283
507	0.5464	5	5	90	7.125	1	-1	1	1.1169
508	7.1142	5	5	90	25.5	2	-1	1	1.3829
509	3.8303	5	5	90	1	2	1	1	1.3988
510	2.1883	5	5	90	19.375	2	-1	1	1.0581
511	2.1883	5	5	999	1	1	1	1	1.0224
512	2.1883	5	5	999	1	2	-1	1	0.97534
513	7.1142	5	5	999	7.125	1	1	1	1.1753
514	0.5464	5	5	0	19.375	1	-1	1	1.034
515	7.1142	5	5	0	1	1	-1	0	1.564
516	3.8303	5	5	90	7.125	1	-1	1	1.0581
517	7.1142	5	5	999	25.5	2	1	1	1.14
518	2.1883	5	5	0	25.5	2	-1	1	1.011
519	5.4722	5	5	0	13.25	1	1	1	0.96355
520	0.5464	5	5	999	1	1	-1	1	1.0694
521	3.8303	5	5	999	13.25	2	-1	1	0.91648
522	2.1883	5	5	90	13.25	1	1	1	0.99886
523	5.4722	5	5	0	7.125	1	-1	0	1.6113
524	7.1142	5	5	90	19.375	2	1	0	1.1752
525	5.4722	5	5	999	13.25	1	-1	1	0.98713
526	2.1883	5	5	90	13.25	1	-1	1	0.98703
527	7.1142	5	5	90	7.125	1	-1	0	1.5842
528	0.5464	5	5	0	1	2	-1	0	1.6575
529	7.1142	5	5	90	1	1	-1	0	2.014
530	7.1142	5	5	999	19.375	1	-1	1	1.0817
531	0.5464	5	5	999	1	2	-1	1	1.1047
532	3.8303	5	5	0	1	1	1	1	1.6104
533	7.1142	5	5	90	19.375	2	1	1	1.2576
534	5.4722	5	5	0	7.125	2	-1	0	1.9942
535	3.8303	5	5	90	1	1	1	1	1.6574
536	3.8303	5	5	90	19.375	1	-1	1	1.1284
537	5.4722	5	5	999	25.5	1	-1	1	0.98696
538	3.8303	5	5	90	13.25	1	-1	1	0.97538
539	0.5464	5	5	0	13.25	2	-1	1	1.0929
540	3.8303	5	5	0	25.5	1	1	1	1.0812
541	3.8303	5	5	90	25.5	1	1	1	0.98709
542	2.1883	5	5	0	19.375	1	-1	1	0.99884
543	5.4722	5	5	0	13.25	1	1	1	1.0577
544	7.1142	5	5	90	7.125	2	-1	0	1.2929
545	5.4722	5	5	999	1	2	-1	1	2.403
546	0.5464	5	5	0	25.5	1	-1	1	0.99882
547	3.8303	5	5	999	25.5	2	-1	1	1.3047
548	3.8303	5	5	0	19.375	1	-1	1	2.1753
549	3.8303	5	5	999	7.125	2	-1	1	1.0929
550	5.4722	5	5	90	13.25	2	1	1	1.387
551	3.8303	5	5	0	1	2	-1	1	1.7638
552	2.1883	5	5	90	19.375	1	1	1	0.98717
553	7.1142	5	5	999	13.25	2	-1	1	1.7062
554	3.8303	5	5	90	25.5	2	1	1	1.2694
555	5.4722	5	5	999	1	1	-1	1	1.4105
556	2.1883	5	5	90	19.375	2	-1	1	1.0816
557	0.5464	5	5	90	7.125	2	-1	1	1.0929
558	3.8303	5	5	90	1	2	-1	1	1.5987
559	7.1142	5	5	0	13.25	2	-1	0	1.6195
560	0.5464	5	5	90	1	2	1	1	1.3517
561	5.4722	5	5	999	19.375	1	1	1	1.1165
562	2.1883	5	5	999	7.125	2	-1	1	1.1165
563	3.8303	5	5	90	13.25	2	1	1	1.575
564	2.1883	5	5	999	1	1	-1	1	1.1634
565	2.1883	5	5	999	7.125	2	1	1	1.0693
566	3.8303	5	5	0	25.5	1	1	1	1.0341
567	2.1883	5	5	90	19.375	2	-1	1	1.0459
568	7.1142	5	5	90	1	2	-1	0	1.639
569	3.8303	5	5	0	19.375	2	-1	1	1.1636
570	5.4722	5	5	999	13.25	1	-1	1	1.0111
571	5.4722	5	5	90	25.5	2	-1	1	1.14
572	2.1883	5	5	999	25.5	2	1	1	1.0577
573	2.1883	5	5	90	7.125	2	-1	1	1.0812
574	3.8303	5	5	90	7.125	2	1	1	1.3046
575	0.5464	5	5	0	1	1	-1	1	1.1747
576	7.1142	5	5	999	25.5	1	-1	1	0.99881
577	5.4722	5	5	90	25.5	1	1	1	1.0342
578	7.1142	5	5	999	13.25	2	1	1	1.0812
579	2.1883	5	5	0	1	2	-1	1	1.14
580	0.5464	5	5	0	1	1	1	1	1.0929
581	5.4722	5	5	999	1	1	1	0	1.3984
582	3.8303	5	5	90	19.375	1	1	1	1.0228
583	7.1142	5	5	0	19.375	2	-1	0	1.3047
584	2.1883	5	5	0	13.25	1	-1	1	1.1046
585	0.5464	5	5	999	13.25	2	1	1	1.0812
586	2.1883	5	5	90	1	1	-1	1	1.0694
587	5.4722	5	5	90	1	1	-1	0	1.4576
588	2.1883	5	5	999	19.375	2	1	1	1.0694
589	3.8303	5	5	90	7.125	1	1	1	1.0459
590	0.5464	5	5	999	1	2	1	1	1.3047
591	5.4722	5	5	90	1	2	-1	0	2.2476
592	5.4722	5	5	90	13.25	1	1	1	1.0812
593	0.5464	5	5	90	25.5	2	-1	1	1.0342
594	5.4722	5	5	999	7.125	2	-1	0	1.5483
595	0.5464	5	5	0	25.5	2	1	1	1.1047
596	0.5464	5	5	999	13.25	2	-1	1	1.1516
597	0.5464	5	5	90	13.25	2	1	1	1.0698
598	5.4722	5	5	0	25.5	1	1	1	1.0459
599	7.1142	5	5	999	1	2	1	1	1.9617
600	7.1142	5	5	90	7.125	1	1	1	1.316
601	5.4722	5	5	999	1	1	1	1	1.1992
602	5.4722	5	5	999	25.5	2	-1	1	1.0576
603	0.5464	5	5	0	13.25	2	-1	1	1.0106
604	2.1883	5	5	999	13.25	1	-1	1	0.96358
605	7.1142	5	5	0	7.125	1	1	1	1.6042
606	5.4722	5	5	999	7.125	1	-1	1	0.99891
607	2.1883	5	5	90	7.125	2	-1	0	1.4929
608	2.1883	5	5	999	25.5	1	-1	1	1.0342
609	3.8303	5	5	0	13.25	2	1	1	1.0812
610	0.5464	5	5	0	25.5	1	1	1	1.1046
611	3.8303	5	5	90	19.375	1	-1	1	0.98751
612	0.5464	5	5	999	19.375	2	1	1	1.0577
613	0.5464	5	5	0	25.5	2	-1	1	1.0106
614	0.5464	5	5	0	7.125	1	-1	1	1.0458
615	0.5464	5	5	999	25.5	2	-1	1	1.1047
616	5.4722	5	5	0	1	1	-1	0	1.9897
617	3.8303	5	5	0	13.25	2	-1	1	1.1404
618	0.5464	5	5	90	25.5	1	1	1	1.0459
619	3.8303	5	5	999	25.5	1	-1	1	1.1989
620	7.1142	5	5	999	1	1	-1	1	1.6037
621	3.8303	5	5	999	25.5	2	1	1	1.0341
622	7.1142	5	5	90	1	2	1	0	3.07
623	0.5464	5	5	999	19.375	1	1	1	1.14
624	5.4722	5	5	0	25.5	2	-1	1	1.0575
625	3.8303	5	5	90	7.125	1	-1	1	0.97539
626	7.1142	5	5	90	7.125	2	1	1	1.1753
627	2.1883	5	5	999	7.125	1	1	1	1.0342
628	3.8303	5	5	90	7.125	2	-1	1	1.0576
629	3.8303	5	5	999	19.375	2	1	1	1.1165
630	7.1142	5	5	999	7.125	2	1	1	1.3846
631	5.4722	5	5	90	7.125	2	-1	1	1.7846
632	5.4722	5	5	999	13.25	2	1	1	1.1751
633	5.4722	5	5	90	1	1	1	0	1.3755
634	3.8303	5	5	90	19.375	2	-1	1	1.0222
635	3.8303	5	5	999	1	1	1	1	1.1283
636	3.8303	5	5	90	19.375	1	-1	1	0.96399
637	3.8303	5	5	90	25.5	2	-1	1	0.91655
638	0.5464	5	5	90	1	1	1	1	1.4106
639	5.4722	5	5	90	13.25	1	-1	1	1.1753
640	5.4722	5	5	90	13.25	2	1	1	1.0929
641	5.4722	5	5	999	1	2	1	0	1.699
642	5.4722	5	5	90	19.375	1	1	1	1.1518
643	7.1142	5	5	0	19.375	2	1	0	1.2459
644	5.4722	5	5	999	7.125	1	1	1	1.0106
645	7.1142	5	5	999	25.5	2	1	1	1.1048
646	0.5464	5	5	0	19.375	1	-1	1	1.011
647	3.8303	5	5	90	13.25	2	-1	1	1.4223
648	5.4722	5	5	0	25.5	1	-1	1	1.0342
649	5.4722	5	5	999	19.375	2	-1	1	1.1165
650	0.5464	5	5	0	19.375	2	-1	1	1.0458
651	2.1883	5	5	90	7.125	1	-1	1	0.98699
652	2.1883	5	5	999	25.5	2	1	1	1.0695
653	0.5464	5	5	90	13.25	1	1	1	1.0341
654	3.8303	5	5	999	1	2	-1	1	1.1164
655	0.5464	5	5	90	13.25	2	1	1	1.1282
656	2.1883	5	5	90	1	2	1	1	1.3164
657	3.8303	5	5	0	1	2	-1	0	1.34
658	0.5464	5	5	999	1	1	1	1	1.1164
659	3.8303	5	5	90	13.25	2	1	1	1.3165
660	2.1883	5	5	0	13.25	2	1	1	1.5753
661	0.5464	5	5	0	13.25	1	1	1	1.6697
662	7.1142	5	5	90	13.25	1	1	1	1.1282
663	0.5464	5	5	999	25.5	1	1	1	1.0812
664	2.1883	5	5	0	25.5	1	1	1	0.90475
665	3.8303	5	5	999	25.5	1	-1	1	1.093
666	7.1142	5	5	999	19.375	2	-1	1	1.1283
667	7.1142	5	5	999	13.25	2	1	0	1.6591
668	2.1883	5	5	90	1	2	-1	1	2.9726
669	7.1142	5	5	999	1	1	1	0	2.2981
670	5.4722	5	5	999	13.25	2	-1	0	1.0106
671	0.5464	5	5	90	19.375	2	1	1	1.1871
672	0.5464	5	5	0	13.25	1	-1	1	1.0458
673	3.8303	5	5	999	19.375	1	-1	1	1.0812
674	5.4722	5	5	0	1	1	1	0	1.5012
675	3.8303	5	5	999	25.5	2	-1	1	1.1988
676	0.5464	5	5	0	7.125	2	1	1	1.2459
677	7.1142	5	5	0	25.5	1	1	0	2.1939
678	2.1883	5	5	999	19.375	2	-1	1	1.1871
679	0.5464	5	5	0	1	2	-1	1	1.6105
680	0.5464	5	5	999	25.5	1	1	1	1.1636
681	3.8303	5	5	999	19.375	2	-1	1	1.0224
682	2.1883	5	5	999	13.25	2	1	1	1.2455
683	3.8303	5	5	999	1	1	-1	0	1.7168
684	0.5464	5	5	999	25.5	2	-1	1	1.1164
685	2.1883	5	5	0	7.125	2	-1	1	1.1047
686	3.8303	5	5	90	1	1	1	0	1.818
687	7.1142	5	5	999	1	2	1	0	2.4397
688	7.1142	5	5	999	7.125	1	-1	0	1.95
689	5.4722	5	5	0	7.125	1	-1	0	1.8131
690	0.5464	5	5	90	1	1	-1	1	1.1518
691	3.8303	5	5	999	1	1	-1	1	1.0346
692	7.1142	5	5	0	7.125	1	-1	0	1.1988
693	3.8303	5	5	999	19.375	1	1	1	0.9401
694	0.5464	5	5	999	13.25	2	1	1	1.1752
695	5.4722	5	5	0	7.125	2	-1	0	1.2928
696	5.4722	5	5	90	7.125	2	1	0	1.5059
697	2.1883	5	5	999	25.5	1	-1	1	1.0698
698	2.1883	5	5	0	13.25	1	-1	1	0.93997
699	5.4722	5	5	0	19.375	2	-1	1	1.3399
700	3.8303	5	5	0	1	2	-1	0	1.981
701	5.4722	5	5	90	1	1	-1	0	1.387
702	0.5464	5	5	0	13.25	2	-1	1	1.0227
703	0.5464	5	5	90	25.5	1	1	1	1.0812
704	3.8303	5	5	999	25.5	1	-1	1	0.94008
705	7.1142	5	5	999	1	1	1	0	1.5478
706	7.1142	5	5	0	7.125	1	1	0	1.1875
707	7.1142	5	5	0	25.5	1	-1	0	1.0931
708	7.1142	5	5	90	7.125	1	-1	0	1.7252
709	5.4722	5	5	0	13.25	2	-1	1	1.2459
710	7.1142	5	5	0	25.5	2	1	0	1.3165
711	5.4722	5	5	0	19.375	2	-1	1	1.1282
712	3.8303	5	5	0	1	1	-1	1	2.5702
713	2.1883	5	5	0	13.25	1	-1	1	1.0228
714	2.1883	5	5	90	19.375	2	-1	1	1.1283
715	5.4722	5	5	90	19.375	1	-1	1	1.6169
716	2.1883	5	5	999	25.5	2	-1	1	1.1047
717	3.8303	5	5	90	13.25	1	1	1	1.4933
718	2.1883	5	5	90	13.25	2	-1	1	1.0464
719	2.1883	5	5	0	13.25	2	1	1	1.2341
720	2.1883	5	5	0	19.375	1	1	1	1.1163
721	5.4722	5	5	90	19.375	1	-1	1	0.98755
722	2.1883	5	5	0	1	2	1	0	1.4811
723	7.1142	5	5	0	1	2	1	1	1.5041
724	3.8303	5	5	0	1	1	-1	0	1.4692
725	0.5464	5	5	999	13.25	1	1	1	1.1518
726	0.5464	5	5	999	7.125	2	-1	1	1.0342
727	7.1142	5	5	999	19.375	1	-1	1	1.2694
728	2.1883	5	5	90	25.5	1	1	1	1.2581
729	5.4722	5	5	90	25.5	1	1	1	1.0464
730	2.1883	5	5	90	13.25	2	-1	1	1.0106
731	7.1142	5	5	90	19.375	1	-1	1	0.98707
732	7.1142	5	5	999	13.25	1	-1	1	1.1047
733	2.1883	5	5	90	1	1	-1	1	1.3286
734	0.5464	5	5	999	19.375	1	1	1	1.0575
735	0.5464	5	5	0	13.25	1	-1	1	1.0812
736	0.5464	5	5	0	19.375	1	1	1	1.3752
737	0.5464	5	5	0	19.375	2	1	1	1.3635
738	3.8303	5	5	0	1	2	1	0	1.4927
739	2.1883	5	5	999	13.25	1	1	1	1.011
740	2.1883	5	5	90	1	2	-1	0	1.4811
741	3.8303	5	5	0	19.375	2	-1	1	1.1051
742	2.1883	5	5	999	19.375	1	1	1	0.99889
743	7.1142	5	5	999	25.5	1	-1	1	0.99887
744	7.1142	5	5	90	1	1	-1	0	1.0694
745	0.5464	5	5	999	13.25	1	-1	1	0.9636
746	0.5464	5	5	999	1	1	-1	1	1.0342
747	0.5464	5	5	999	7.125	2	1	1	1.1635
748	2.1883	5	5	0	25.5	2	-1	1	1.1047
749	3.8303	5	5	90	1	1	1	0	1.2812
750	5.4722	5	5	90	19.375	1	-1	1	1.0224
