# Supplementary material for: Temporal Integration of Motion Streaks in Migraine
Source: Vision (Basel). 2018 Jul 13;2(3):27. doi: 10.3390/vision2030027 (PMC6836222; doi:10.3390/vision2030027)
Supplement: Supplementary file 1 [file vision-02-00027-s001.zip › supplementary information/resultsmark3/resultsObs10/allResponsesObs10Block1.txt]

1	0.5464	5	5	90	13.25	1	1	1	3.6138
2	7.1142	5	5	90	19.375	1	1	1	2.7155
3	2.1883	5	5	90	7.125	1	1	1	3.2537
4	0.5464	5	5	0	25.5	1	-1	1	2.9401
5	0.5464	5	5	90	1	1	-1	1	2.8153
6	0.5464	5	5	0	25.5	1	1	1	2.8161
7	2.1883	5	5	0	1	1	-1	1	2.8248
8	5.4722	5	5	90	25.5	1	-1	1	2.2298
9	7.1142	5	5	0	1	1	1	0	3.1862
10	0.5464	5	5	999	19.375	2	-1	1	3.5988
11	5.4722	5	5	90	19.375	2	1	0	4.3089
12	0.5464	5	5	999	13.25	2	-1	1	3.2766
13	5.4722	5	5	0	7.125	1	-1	1	2.4873
14	0.5464	5	5	0	19.375	1	-1	1	2.8008
15	7.1142	5	5	999	13.25	1	1	1	3.0307
16	3.8303	5	5	0	25.5	2	1	1	2.4156
17	2.1883	5	5	0	1	2	-1	0	3.1288
18	3.8303	5	5	0	7.125	2	-1	1	3.1558
19	3.8303	5	5	90	13.25	1	1	1	3.3436
20	0.5464	5	5	999	7.125	2	1	1	3.0479
21	3.8303	5	5	0	25.5	2	1	1	2.0774
22	5.4722	5	5	90	13.25	2	-1	1	3.0032
23	2.1883	5	5	0	25.5	1	1	1	2.7833
24	0.5464	5	5	90	7.125	1	-1	1	2.8598
25	7.1142	5	5	90	25.5	2	-1	1	3.4535
26	2.1883	5	5	0	13.25	1	-1	1	2.8747
27	2.1883	5	5	90	19.375	1	-1	1	2.905
28	0.5464	5	5	999	1	2	-1	1	2.8648
29	7.1142	5	5	999	25.5	2	-1	1	2.8759
30	2.1883	5	5	999	19.375	1	-1	1	4.3665
31	2.1883	5	5	999	13.25	1	1	1	5.4282
32	7.1142	5	5	0	7.125	1	-1	0	3.1939
33	2.1883	5	5	0	13.25	2	1	1	2.8498
34	5.4722	5	5	0	1	2	-1	0	2.2077
35	5.4722	5	5	999	13.25	1	-1	1	2.2647
36	3.8303	5	5	999	13.25	1	1	1	2.2198
37	2.1883	5	5	0	7.125	2	1	1	3.001
38	5.4722	5	5	0	19.375	2	1	1	1.7454
39	5.4722	5	5	0	1	2	-1	0	2.0161
40	2.1883	5	5	999	25.5	1	1	1	3.0861
41	2.1883	5	5	0	25.5	2	-1	1	2.6205
42	3.8303	5	5	999	19.375	1	1	1	2.4425
43	5.4722	5	5	0	13.25	1	-1	1	1.7473
44	7.1142	5	5	999	7.125	2	-1	0	2.3199
45	7.1142	5	5	90	13.25	1	-1	1	1.7381
46	3.8303	5	5	0	19.375	2	1	1	1.7277
47	3.8303	5	5	999	13.25	2	-1	1	1.7752
48	7.1142	5	5	90	13.25	1	1	1	1.6008
49	5.4722	5	5	999	1	1	-1	1	1.7141
50	0.5464	5	5	0	1	1	1	1	3.093
51	2.1883	5	5	0	19.375	1	1	1	1.8579
52	2.1883	5	5	0	1	1	-1	1	2.152
53	0.5464	5	5	999	25.5	1	1	1	2.0574
54	0.5464	5	5	90	1	2	1	1	2.0692
55	2.1883	5	5	999	7.125	1	1	1	1.2699
56	0.5464	5	5	999	13.25	2	-1	1	1.3635
57	3.8303	5	5	999	25.5	2	1	1	1.4698
58	2.1883	5	5	0	7.125	1	1	1	1.1287
59	5.4722	5	5	999	1	1	1	0	2.5726
60	3.8303	5	5	999	13.25	2	-1	1	1.3752
61	0.5464	5	5	90	13.25	2	-1	1	1.5869
62	2.1883	5	5	90	1	2	-1	0	2.8778
63	7.1142	5	5	999	7.125	1	1	1	1.1757
64	7.1142	5	5	90	7.125	1	1	1	1.14
65	5.4722	5	5	0	19.375	2	-1	1	1.1518
66	5.4722	5	5	90	1	2	1	1	2.7902
67	5.4722	5	5	0	25.5	1	1	1	1.4106
68	2.1883	5	5	0	7.125	1	-1	1	1.3639
69	3.8303	5	5	0	13.25	1	-1	1	1.0935
70	2.1883	5	5	90	13.25	1	-1	1	1.0227
71	7.1142	5	5	90	7.125	2	-1	1	1.2459
72	2.1883	5	5	0	19.375	2	1	1	1.2341
73	2.1883	5	5	90	19.375	1	-1	1	1.1636
74	3.8303	5	5	0	7.125	1	1	1	1.2812
75	3.8303	5	5	90	13.25	1	-1	1	0.97534
76	5.4722	5	5	999	7.125	1	1	1	0.98709
77	5.4722	5	5	90	1	2	-1	0	1.7424
78	5.4722	5	5	0	13.25	1	-1	1	1.1283
79	5.4722	5	5	90	25.5	1	-1	1	0.90481
80	0.5464	5	5	90	13.25	1	-1	1	1.2341
81	7.1142	5	5	999	13.25	1	-1	1	1.0342
82	2.1883	5	5	0	25.5	1	1	1	0.91654
83	5.4722	5	5	999	13.25	2	1	1	1.2341
84	7.1142	5	5	999	1	1	-1	0	2.4416
85	5.4722	5	5	999	1	2	1	0	2.48
86	2.1883	5	5	999	25.5	1	1	1	1.0813
87	5.4722	5	5	0	25.5	2	1	1	1.2459
88	7.1142	5	5	90	1	1	1	0	2.3773
89	7.1142	5	5	90	19.375	1	-1	1	1.1989
90	2.1883	5	5	999	1	2	-1	1	1.5046
91	3.8303	5	5	0	7.125	2	1	1	1.0577
92	3.8303	5	5	0	25.5	1	1	1	0.99887
93	0.5464	5	5	0	25.5	1	1	1	0.9283
94	2.1883	5	5	999	25.5	2	1	1	1.3165
95	3.8303	5	5	999	19.375	2	1	1	1.1871
96	5.4722	5	5	0	1	2	-1	0	3.5881
97	3.8303	5	5	0	13.25	2	1	1	1.1634
98	0.5464	5	5	0	13.25	2	-1	1	1.4815
99	0.5464	5	5	999	25.5	1	-1	1	1.2223
100	3.8303	5	5	999	19.375	1	-1	1	0.96356
101	7.1142	5	5	999	13.25	2	1	1	1.1636
102	7.1142	5	5	999	25.5	1	-1	1	0.96355
103	0.5464	5	5	0	13.25	1	1	1	1.1753
104	3.8303	5	5	0	25.5	1	-1	1	0.99887
105	7.1142	5	5	90	13.25	1	1	0	1.8558
106	5.4722	5	5	999	7.125	1	-1	1	1.0459
107	2.1883	5	5	0	13.25	2	1	1	1.0695
108	3.8303	5	5	0	7.125	1	-1	1	0.90476
109	7.1142	5	5	90	25.5	1	-1	1	1.0459
110	0.5464	5	5	90	13.25	1	1	1	1.1757
111	5.4722	5	5	90	7.125	1	-1	1	0.97535
112	5.4722	5	5	90	7.125	1	1	1	1.2106
113	3.8303	5	5	999	19.375	1	-1	1	0.96361
114	5.4722	5	5	90	13.25	2	-1	1	1.2342
115	5.4722	5	5	0	1	2	-1	0	1.752
116	7.1142	5	5	999	25.5	1	-1	1	1.0107
117	2.1883	5	5	0	19.375	1	-1	1	1.0224
118	7.1142	5	5	999	13.25	2	1	1	1.1636
119	3.8303	5	5	999	19.375	1	-1	1	0.9283
120	2.1883	5	5	999	7.125	2	1	1	1.1993
121	2.1883	5	5	999	13.25	1	-1	1	1.093
122	7.1142	5	5	999	13.25	2	-1	0	1.7495
123	5.4722	5	5	90	1	2	-1	0	2.1203
124	2.1883	5	5	0	25.5	2	1	1	1.1754
125	0.5464	5	5	90	1	2	-1	1	1.3404
126	7.1142	5	5	0	7.125	1	1	1	1.0228
127	0.5464	5	5	90	13.25	2	-1	1	1.3753
128	5.4722	5	5	999	1	2	-1	0	2.1823
129	0.5464	5	5	0	7.125	1	1	1	1.2929
130	2.1883	5	5	0	1	2	1	0	2.9044
131	2.1883	5	5	0	13.25	2	-1	1	1.0699
132	7.1142	5	5	90	19.375	2	1	1	2.1836
133	0.5464	5	5	999	13.25	1	1	1	1.0695
134	0.5464	5	5	0	19.375	1	1	1	0.91653
135	3.8303	5	5	999	7.125	1	-1	1	0.88127
136	7.1142	5	5	90	1	1	1	0	2.4507
137	2.1883	5	5	999	1	1	-1	1	1.2106
138	5.4722	5	5	0	13.25	2	-1	1	1.2106
139	2.1883	5	5	0	25.5	2	1	1	1.2106
140	3.8303	5	5	90	1	2	-1	0	2.4737
141	7.1142	5	5	0	13.25	2	-1	1	1.14
142	7.1142	5	5	999	1	2	-1	0	2.5237
143	2.1883	5	5	999	13.25	2	-1	1	1.3399
144	3.8303	5	5	0	7.125	1	1	1	1.0342
145	5.4722	5	5	999	25.5	2	1	1	1.2106
146	3.8303	5	5	999	1	1	-1	1	2.3378
147	2.1883	5	5	0	7.125	2	1	1	1.3282
148	7.1142	5	5	90	19.375	2	1	1	1.14
149	5.4722	5	5	90	1	1	-1	1	1.8979
150	2.1883	5	5	999	19.375	2	-1	1	1.14
151	7.1142	5	5	90	25.5	1	1	1	1.1051
152	5.4722	5	5	0	19.375	2	1	1	1.1875
153	0.5464	5	5	999	25.5	1	-1	1	1.0694
154	3.8303	5	5	999	13.25	2	1	1	1.1047
155	5.4722	5	5	999	25.5	1	1	1	0.96354
156	2.1883	5	5	90	25.5	1	-1	1	1.0224
157	7.1142	5	5	0	25.5	2	-1	1	1.0106
158	0.5464	5	5	90	7.125	2	1	1	0.90474
159	7.1142	5	5	0	25.5	2	-1	1	1.0224
160	0.5464	5	5	90	1	2	1	1	1.7987
161	2.1883	5	5	90	13.25	1	-1	1	1.1169
162	0.5464	5	5	999	13.25	1	1	1	1.0812
163	2.1883	5	5	90	1	2	1	0	3.7839
164	2.1883	5	5	0	1	2	-1	1	1.1876
165	2.1883	5	5	0	7.125	2	1	1	1.3517
166	0.5464	5	5	90	19.375	2	-1	1	1.0459
167	2.1883	5	5	90	25.5	2	-1	1	1.14
168	7.1142	5	5	90	25.5	2	-1	1	1.093
169	3.8303	5	5	90	1	1	1	0	2.3919
170	7.1142	5	5	0	13.25	1	1	0	2.4039
171	0.5464	5	5	0	25.5	2	1	1	1.3752
172	3.8303	5	5	0	25.5	1	-1	1	0.92829
173	5.4722	5	5	999	25.5	2	-1	1	1.0812
174	5.4722	5	5	999	1	1	1	1	1.2577
175	2.1883	5	5	0	13.25	1	1	1	1.0111
176	5.4722	5	5	90	13.25	1	-1	1	0.96361
177	2.1883	5	5	90	7.125	1	1	1	1.0459
178	2.1883	5	5	999	1	1	-1	1	1.1989
179	7.1142	5	5	0	19.375	2	-1	1	0.98714
180	5.4722	5	5	999	7.125	1	-1	1	0.97536
181	7.1142	5	5	90	25.5	1	-1	1	0.96359
182	2.1883	5	5	90	1	1	1	0	2.764
183	7.1142	5	5	999	25.5	2	1	0	1.7972
184	2.1883	5	5	999	7.125	1	-1	1	0.97578
185	5.4722	5	5	90	13.25	2	1	1	1.387
186	3.8303	5	5	90	25.5	1	-1	1	0.96413
187	7.1142	5	5	90	13.25	2	1	1	1.3603
188	3.8303	5	5	90	1	2	1	0	2.1321
189	3.8303	5	5	0	19.375	1	-1	1	0.95173
190	0.5464	5	5	90	1	2	-1	1	1.4458
191	7.1142	5	5	90	7.125	1	1	0	2.1066
192	2.1883	5	5	0	1	1	-1	1	0.97576
193	7.1142	5	5	999	1	1	1	0	2.1857
194	2.1883	5	5	0	19.375	1	1	1	0.91647
195	2.1883	5	5	90	7.125	2	1	1	1.3282
196	0.5464	5	5	0	25.5	2	-1	1	1.1405
197	7.1142	5	5	0	19.375	2	1	1	1.1757
198	3.8303	5	5	90	7.125	1	1	1	0.99927
199	7.1142	5	5	0	13.25	1	1	1	0.94008
200	5.4722	5	5	90	7.125	1	1	1	0.98711
201	3.8303	5	5	90	7.125	1	-1	1	0.95182
202	2.1883	5	5	999	1	1	-1	1	1.1753
203	7.1142	5	5	999	19.375	1	-1	1	0.94011
204	0.5464	5	5	90	7.125	1	1	1	1.1282
205	5.4722	5	5	0	7.125	1	1	1	2.341
206	5.4722	5	5	0	7.125	1	1	0	0.94006
207	3.8303	5	5	90	1	1	1	1	2.6465
208	7.1142	5	5	0	25.5	2	1	1	1.5597
209	5.4722	5	5	0	7.125	1	1	1	1.1047
210	5.4722	5	5	0	19.375	1	1	1	1.0341
211	0.5464	5	5	999	7.125	1	1	1	1.1164
212	5.4722	5	5	90	13.25	2	1	1	1.6973
213	7.1142	5	5	90	19.375	2	-1	1	1.1753
214	5.4722	5	5	999	25.5	1	-1	1	0.97531
215	7.1142	5	5	999	25.5	1	-1	1	0.9636
216	0.5464	5	5	90	19.375	1	-1	1	1.1047
217	0.5464	5	5	90	7.125	2	1	1	1.5404
218	5.4722	5	5	90	19.375	2	1	1	1.4222
219	2.1883	5	5	0	19.375	2	-1	1	1.1989
220	7.1142	5	5	90	13.25	1	1	1	1.2106
221	3.8303	5	5	0	13.25	1	1	1	1.14
222	0.5464	5	5	999	25.5	2	1	1	1.3517
223	2.1883	5	5	999	25.5	1	1	1	0.96353
224	5.4722	5	5	0	25.5	1	-1	1	0.95186
225	2.1883	5	5	90	19.375	2	1	1	1.1635
226	7.1142	5	5	90	13.25	2	-1	0	1.944
227	0.5464	5	5	999	7.125	1	-1	1	1.0812
228	5.4722	5	5	90	13.25	1	-1	1	0.98711
229	7.1142	5	5	0	1	1	1	0	1.7062
230	5.4722	5	5	90	25.5	1	1	1	1.14
231	2.1883	5	5	999	25.5	2	1	1	1.3635
232	3.8303	5	5	0	1	1	1	1	2.132
233	3.8303	5	5	90	13.25	2	-1	1	1.3052
234	0.5464	5	5	999	25.5	2	1	1	1.528
235	3.8303	5	5	999	7.125	1	1	1	1.0816
236	7.1142	5	5	999	19.375	2	-1	1	1.0812
237	3.8303	5	5	999	7.125	2	1	1	1.2223
238	5.4722	5	5	90	13.25	1	-1	1	1.2111
239	7.1142	5	5	90	7.125	1	1	0	1.8408
240	0.5464	5	5	90	1	2	-1	1	1.5752
241	2.1883	5	5	999	25.5	1	-1	1	1.0106
242	3.8303	5	5	0	13.25	2	1	1	1.4223
243	0.5464	5	5	0	25.5	2	1	1	1.4693
244	5.4722	5	5	90	7.125	1	-1	1	0.98711
245	7.1142	5	5	0	19.375	1	1	1	1.7603
246	7.1142	5	5	999	25.5	1	-1	1	0.93997
247	2.1883	5	5	90	13.25	2	-1	1	1.0342
248	3.8303	5	5	0	19.375	1	1	1	0.94007
249	7.1142	5	5	0	1	1	1	0	1.6712
250	3.8303	5	5	90	19.375	1	-1	1	1.0224
251	7.1142	5	5	999	7.125	2	1	1	1.3164
252	0.5464	5	5	0	19.375	2	1	1	1.3282
253	3.8303	5	5	999	1	1	1	0	2.6647
254	0.5464	5	5	999	19.375	2	1	1	1.2463
255	2.1883	5	5	90	7.125	1	-1	1	1.0577
256	7.1142	5	5	90	13.25	2	-1	1	2.1335
257	2.1883	5	5	90	7.125	1	-1	1	1.1047
258	5.4722	5	5	999	7.125	1	1	1	0.96362
259	3.8303	5	5	0	13.25	1	-1	1	0.91637
260	5.4722	5	5	0	1	1	1	1	0.98716
261	7.1142	5	5	0	13.25	1	1	1	0.95181
262	2.1883	5	5	90	7.125	1	1	1	0.97536
263	7.1142	5	5	90	7.125	2	-1	1	2.0238
264	0.5464	5	5	90	19.375	1	-1	1	1.0224
265	2.1883	5	5	999	7.125	1	-1	1	0.96359
266	3.8303	5	5	90	1	1	1	0	1.7163
267	2.1883	5	5	0	25.5	1	1	1	0.90479
268	2.1883	5	5	90	13.25	2	-1	1	0.93998
269	5.4722	5	5	999	13.25	1	-1	1	0.9753
270	5.4722	5	5	999	1	2	1	0	2.3311
271	2.1883	5	5	90	19.375	2	-1	1	0.91656
272	0.5464	5	5	999	1	2	1	1	1.3165
273	2.1883	5	5	0	13.25	2	1	1	1.1283
274	3.8303	5	5	90	25.5	2	1	1	1.0694
275	0.5464	5	5	0	13.25	2	-1	1	1.093
276	5.4722	5	5	0	25.5	2	-1	1	1.1282
277	7.1142	5	5	999	19.375	1	1	1	0.99935
278	0.5464	5	5	999	1	2	1	1	1.0694
279	5.4722	5	5	0	1	1	1	0	2.1527
280	3.8303	5	5	999	7.125	1	-1	1	0.97529
281	3.8303	5	5	90	1	1	1	1	1.1871
282	3.8303	5	5	90	25.5	2	-1	1	0.84636
283	0.5464	5	5	90	19.375	1	-1	1	0.9518
284	0.5464	5	5	999	7.125	2	-1	1	1.0224
285	7.1142	5	5	0	19.375	2	-1	1	0.95183
286	3.8303	5	5	999	1	1	-1	1	1.3988
287	0.5464	5	5	999	7.125	1	-1	1	1.0224
288	3.8303	5	5	0	25.5	1	1	1	0.92827
289	5.4722	5	5	0	1	2	-1	0	1.7626
290	3.8303	5	5	999	19.375	2	1	1	1.1635
291	0.5464	5	5	0	7.125	1	1	1	1.1517
292	5.4722	5	5	0	7.125	1	-1	1	1.7259
293	7.1142	5	5	0	19.375	1	1	1	1.3164
294	7.1142	5	5	0	7.125	1	-1	1	1.7668
295	5.4722	5	5	0	13.25	2	1	1	1.1282
296	3.8303	5	5	999	25.5	1	1	1	0.96371
297	3.8303	5	5	90	25.5	2	1	1	1.0812
298	3.8303	5	5	0	13.25	2	-1	1	1.0106
299	3.8303	5	5	0	1	2	1	1	1.1753
300	3.8303	5	5	999	25.5	2	-1	1	1.0107
301	3.8303	5	5	0	13.25	2	-1	1	1.0224
302	7.1142	5	5	999	1	1	-1	0	1.5784
303	3.8303	5	5	999	13.25	1	1	1	0.98694
304	3.8303	5	5	0	1	1	1	1	1.4105
305	2.1883	5	5	0	25.5	1	-1	1	1.0223
306	5.4722	5	5	90	25.5	2	1	1	1.1282
307	0.5464	5	5	90	7.125	2	1	1	1.3169
308	5.4722	5	5	0	1	1	-1	1	2.4134
309	7.1142	5	5	90	19.375	2	-1	1	1.6575
310	7.1142	5	5	999	19.375	2	1	1	1.1636
311	0.5464	5	5	999	13.25	1	-1	1	1.0106
312	2.1883	5	5	0	1	1	-1	1	1.0224
313	0.5464	5	5	999	7.125	2	-1	1	1.0576
314	0.5464	5	5	999	19.375	2	-1	1	1.0341
315	7.1142	5	5	0	19.375	1	1	1	1.1871
316	2.1883	5	5	90	13.25	1	-1	1	1.0342
317	7.1142	5	5	90	19.375	1	1	1	1.0106
318	2.1883	5	5	999	7.125	2	1	1	1.14
319	3.8303	5	5	0	19.375	1	-1	1	0.99887
320	2.1883	5	5	90	1	1	1	0	2.4334
321	3.8303	5	5	90	19.375	1	-1	1	0.94049
322	3.8303	5	5	0	1	2	-1	0	2.1417
323	5.4722	5	5	90	1	2	-1	1	1.8613
324	2.1883	5	5	0	7.125	2	-1	1	1.14
325	3.8303	5	5	999	1	2	1	0	2.2784
326	7.1142	5	5	90	19.375	1	1	1	1.1051
327	5.4722	5	5	999	1	2	-1	1	1.6676
328	7.1142	5	5	90	13.25	1	-1	1	1.14
329	2.1883	5	5	90	25.5	2	-1	1	1.0222
330	0.5464	5	5	90	7.125	1	-1	1	1.0694
331	2.1883	5	5	90	1	2	-1	1	1.7163
332	7.1142	5	5	999	19.375	2	-1	1	1.1282
333	3.8303	5	5	90	19.375	2	-1	1	1.1047
334	3.8303	5	5	0	25.5	2	-1	1	1.187
335	3.8303	5	5	999	13.25	2	1	1	1.1164
336	7.1142	5	5	999	1	1	1	1	1.3386
337	0.5464	5	5	0	13.25	1	-1	1	0.98756
338	2.1883	5	5	90	25.5	2	1	1	1.1753
339	5.4722	5	5	0	19.375	1	-1	1	1.0928
340	0.5464	5	5	90	13.25	1	1	1	1.0936
341	3.8303	5	5	90	19.375	1	-1	1	0.91698
342	0.5464	5	5	90	1	1	-1	1	1.1753
343	5.4722	5	5	999	19.375	2	1	1	1.2694
344	0.5464	5	5	0	19.375	1	-1	1	1.0107
345	0.5464	5	5	90	25.5	2	-1	1	1.2459
346	2.1883	5	5	999	13.25	1	1	1	1.0692
347	0.5464	5	5	0	7.125	1	1	1	1.2929
348	5.4722	5	5	90	13.25	2	-1	1	1.1522
349	2.1883	5	5	999	13.25	1	-1	1	0.9752
350	2.1883	5	5	0	13.25	1	-1	1	0.97533
351	0.5464	5	5	90	13.25	1	1	1	1.0341
352	0.5464	5	5	0	19.375	2	-1	1	1.0223
353	2.1883	5	5	999	25.5	2	-1	1	1.1401
354	3.8303	5	5	90	25.5	2	1	1	1.1871
355	7.1142	5	5	999	19.375	1	-1	1	0.97529
356	0.5464	5	5	0	7.125	1	1	1	1.1165
357	5.4722	5	5	999	25.5	1	-1	1	0.89302
358	3.8303	5	5	999	25.5	1	1	1	0.92835
359	5.4722	5	5	90	19.375	1	1	1	0.99884
360	0.5464	5	5	0	19.375	1	1	1	1.7163
361	7.1142	5	5	0	1	2	1	0	1.9688
362	5.4722	5	5	0	19.375	2	1	1	1.2105
363	5.4722	5	5	90	1	2	-1	0	1.8085
364	5.4722	5	5	999	13.25	1	-1	1	0.91649
365	2.1883	5	5	0	19.375	2	-1	1	1.0342
366	3.8303	5	5	90	7.125	1	1	1	0.96359
367	3.8303	5	5	90	13.25	1	-1	1	0.91649
368	2.1883	5	5	90	1	2	-1	1	1.1282
369	2.1883	5	5	999	7.125	2	-1	1	1.0105
370	2.1883	5	5	999	13.25	2	-1	1	0.99881
371	7.1142	5	5	0	25.5	1	1	1	0.99879
372	3.8303	5	5	0	7.125	2	1	0	1.34
373	2.1883	5	5	90	25.5	1	-1	1	1.7873
374	2.1883	5	5	90	25.5	2	-1	1	1.1758
375	5.4722	5	5	999	13.25	2	-1	0	2.7196
376	0.5464	5	5	90	25.5	1	-1	1	1.1283
377	0.5464	5	5	0	13.25	2	-1	1	1.0224
378	2.1883	5	5	90	13.25	2	1	1	1.0577
379	5.4722	5	5	999	19.375	1	-1	1	0.90474
380	3.8303	5	5	999	7.125	2	1	1	1.2106
381	2.1883	5	5	0	19.375	2	-1	1	1.1988
382	7.1142	5	5	90	1	2	1	0	2.2797
383	0.5464	5	5	0	1	1	1	0	2.0335
384	0.5464	5	5	999	7.125	1	-1	1	1.0699
385	0.5464	5	5	999	19.375	1	-1	1	1.0576
386	5.4722	5	5	0	7.125	2	-1	0	2.1433
387	3.8303	5	5	90	7.125	2	-1	1	1.2694
388	5.4722	5	5	90	1	1	1	0	1.8841
389	7.1142	5	5	0	13.25	1	-1	1	1.5737
390	5.4722	5	5	0	19.375	1	-1	1	1.0224
391	0.5464	5	5	999	19.375	1	1	1	1.387
392	5.4722	5	5	90	7.125	2	1	1	2.0713
393	3.8303	5	5	999	7.125	1	1	1	0.92827
394	0.5464	5	5	90	19.375	2	-1	1	1.2929
395	7.1142	5	5	0	25.5	1	1	1	1.7786
396	3.8303	5	5	90	13.25	2	-1	1	1.293
397	3.8303	5	5	999	25.5	1	-1	1	0.97521
398	2.1883	5	5	90	7.125	2	-1	1	0.86948
399	0.5464	5	5	90	7.125	2	1	1	1.1753
400	0.5464	5	5	0	1	2	-1	1	1.0576
401	7.1142	5	5	90	1	2	-1	0	1.7989
402	2.1883	5	5	999	19.375	1	-1	1	0.92826
403	5.4722	5	5	999	25.5	2	-1	1	1.0106
404	0.5464	5	5	999	1	1	1	1	1.0576
405	3.8303	5	5	999	25.5	1	1	1	0.88122
406	5.4722	5	5	0	25.5	2	1	1	1.0459
407	3.8303	5	5	0	7.125	1	-1	1	0.88124
408	2.1883	5	5	90	1	1	-1	1	1.14
409	3.8303	5	5	0	19.375	2	-1	1	0.98711
410	2.1883	5	5	999	1	2	1	1	1.3047
411	0.5464	5	5	999	1	1	-1	1	1.1986
412	5.4722	5	5	0	13.25	2	1	1	1.1752
413	2.1883	5	5	999	19.375	1	-1	1	0.96356
414	3.8303	5	5	0	1	1	1	1	2.1074
415	7.1142	5	5	999	1	1	1	1	1.211
416	7.1142	5	5	999	25.5	2	1	1	1.5925
417	5.4722	5	5	90	25.5	2	-1	1	0.97541
418	0.5464	5	5	0	1	1	1	0	2.816
419	5.4722	5	5	999	19.375	2	1	1	1.0816
420	7.1142	5	5	90	7.125	2	-1	1	1.1282
421	2.1883	5	5	90	13.25	2	1	1	1.2694
422	0.5464	5	5	999	13.25	2	1	1	1.234
423	7.1142	5	5	0	13.25	1	-1	1	1.187
424	5.4722	5	5	90	1	1	1	0	1.9693
425	7.1142	5	5	0	13.25	2	1	1	1.3043
426	3.8303	5	5	999	7.125	2	-1	1	1.0812
427	3.8303	5	5	999	25.5	2	-1	1	1.0577
428	0.5464	5	5	999	19.375	2	1	1	1.2106
429	0.5464	5	5	0	7.125	1	-1	1	1.14
430	5.4722	5	5	90	19.375	2	1	1	1.1283
431	3.8303	5	5	90	25.5	1	-1	1	1.14
432	7.1142	5	5	999	19.375	1	-1	1	0.90478
433	3.8303	5	5	90	1	2	1	1	2.214
434	0.5464	5	5	0	7.125	2	-1	1	0.9871
435	0.5464	5	5	0	1	1	1	1	1.8217
436	0.5464	5	5	0	13.25	1	1	1	1.1169
437	3.8303	5	5	0	7.125	2	-1	1	1.0223
438	0.5464	5	5	999	7.125	1	1	1	1.0694
439	3.8303	5	5	999	1	2	1	0	1.2106
440	5.4722	5	5	0	13.25	1	1	1	1.1283
441	2.1883	5	5	999	13.25	2	1	1	1.1165
442	7.1142	5	5	90	25.5	1	-1	1	1.1165
443	5.4722	5	5	999	13.25	2	-1	1	2.3591
444	5.4722	5	5	0	25.5	2	1	1	2.1467
445	2.1883	5	5	90	19.375	2	1	1	2.2456
446	0.5464	5	5	0	13.25	2	-1	1	1.2106
447	3.8303	5	5	90	19.375	2	1	0	1.2575
448	0.5464	5	5	0	25.5	1	-1	1	1.1398
449	7.1142	5	5	0	1	2	1	0	2.1712
450	3.8303	5	5	90	19.375	2	1	1	0.96397
451	0.5464	5	5	999	19.375	1	1	1	1.0106
452	5.4722	5	5	999	13.25	2	1	1	1.1988
453	5.4722	5	5	90	13.25	1	1	1	1.0345
454	2.1883	5	5	0	7.125	1	1	1	0.97531
455	0.5464	5	5	999	25.5	1	1	1	1.2694
456	2.1883	5	5	999	19.375	1	1	1	1.0812
457	5.4722	5	5	0	7.125	2	1	1	1.1047
458	5.4722	5	5	90	19.375	1	-1	1	0.96355
459	0.5464	5	5	999	13.25	2	1	1	1.2576
460	5.4722	5	5	0	13.25	1	-1	1	0.93993
461	5.4722	5	5	999	13.25	2	-1	1	1.1988
462	5.4722	5	5	0	7.125	2	-1	1	1.1048
463	7.1142	5	5	999	1	2	1	0	1.5702
464	3.8303	5	5	999	1	2	-1	0	2.0592
465	2.1883	5	5	90	25.5	2	-1	1	0.91701
466	0.5464	5	5	0	13.25	2	1	1	1.3752
467	2.1883	5	5	999	25.5	2	-1	1	0.95181
468	3.8303	5	5	999	25.5	2	1	1	1.0929
469	7.1142	5	5	90	19.375	2	-1	1	1.3737
470	0.5464	5	5	999	7.125	2	-1	1	1.1518
471	0.5464	5	5	999	1	1	-1	1	1.093
472	7.1142	5	5	0	25.5	1	1	1	0.90479
473	5.4722	5	5	0	25.5	1	-1	1	0.99886
474	3.8303	5	5	0	13.25	1	-1	1	0.91655
475	3.8303	5	5	90	25.5	1	-1	1	1.0106
476	5.4722	5	5	0	13.25	2	1	1	1.1635
477	3.8303	5	5	999	13.25	1	1	1	0.95165
478	5.4722	5	5	999	1	1	1	0	1.7859
479	3.8303	5	5	90	1	1	1	0	2.1657
480	2.1883	5	5	90	7.125	2	-1	1	0.96339
481	7.1142	5	5	999	13.25	2	1	1	1.2694
482	7.1142	5	5	999	13.25	2	-1	1	0.96357
483	3.8303	5	5	90	19.375	2	1	1	1.3282
484	2.1883	5	5	90	25.5	1	1	1	0.97532
485	0.5464	5	5	999	19.375	2	-1	1	0.98709
486	3.8303	5	5	999	1	2	-1	1	1.2812
487	0.5464	5	5	999	19.375	1	-1	1	1.093
488	0.5464	5	5	999	1	2	-1	1	1.0459
489	3.8303	5	5	90	13.25	2	-1	1	0.91657
490	2.1883	5	5	90	13.25	1	1	1	1.0694
491	3.8303	5	5	999	13.25	1	-1	1	0.89298
492	5.4722	5	5	90	25.5	1	-1	1	1.0576
493	3.8303	5	5	0	19.375	2	-1	1	0.97527
494	2.1883	5	5	999	7.125	2	-1	1	0.95183
495	2.1883	5	5	999	1	1	1	0	1.6223
496	2.1883	5	5	999	13.25	1	1	1	1.0107
497	0.5464	5	5	0	1	2	-1	1	1.0695
498	7.1142	5	5	0	7.125	2	1	0	1.6687
499	7.1142	5	5	90	7.125	1	1	1	1.4744
500	0.5464	5	5	90	1	1	1	1	1.2929
501	3.8303	5	5	999	1	1	-1	0	2.839
502	5.4722	5	5	999	19.375	2	1	1	1.3635
503	7.1142	5	5	90	7.125	2	-1	1	2.1126
504	5.4722	5	5	999	25.5	2	1	1	1.387
505	5.4722	5	5	999	7.125	2	1	1	2.1696
506	5.4722	5	5	90	19.375	2	1	1	1.1871
507	5.4722	5	5	90	25.5	2	-1	1	1.0694
508	7.1142	5	5	90	1	2	-1	0	1.5903
509	5.4722	5	5	0	7.125	2	-1	1	1.0694
510	7.1142	5	5	999	7.125	1	-1	0	1.9168
511	5.4722	5	5	90	25.5	2	-1	0	1.3988
512	0.5464	5	5	999	7.125	2	-1	1	1.1986
513	0.5464	5	5	0	13.25	1	1	1	2.2808
514	7.1142	5	5	0	19.375	2	-1	1	1.3164
515	0.5464	5	5	999	13.25	1	-1	1	0.97575
516	3.8303	5	5	90	25.5	1	-1	1	0.97535
517	7.1142	5	5	0	25.5	2	-1	1	1.0812
518	5.4722	5	5	999	19.375	1	-1	1	1.1748
519	2.1883	5	5	999	7.125	1	1	1	0.92833
520	2.1883	5	5	0	1	2	-1	1	1.1636
521	5.4722	5	5	90	19.375	1	1	1	1.0341
522	7.1142	5	5	0	1	1	1	1	1.3873
523	2.1883	5	5	999	19.375	2	-1	1	0.90474
524	3.8303	5	5	90	13.25	1	1	1	0.97537
525	2.1883	5	5	90	7.125	2	1	1	1.1165
526	7.1142	5	5	999	13.25	1	1	1	1.0106
527	5.4722	5	5	999	19.375	2	-1	1	1.1753
528	7.1142	5	5	0	25.5	2	-1	1	1.2341
529	0.5464	5	5	0	7.125	2	1	1	1.1164
530	5.4722	5	5	0	13.25	1	1	1	1.0694
531	7.1142	5	5	90	25.5	1	1	1	0.94007
532	3.8303	5	5	0	7.125	2	-1	1	0.99886
533	7.1142	5	5	999	13.25	1	1	1	0.97528
534	2.1883	5	5	90	13.25	1	1	1	0.97537
535	2.1883	5	5	0	19.375	1	1	1	0.9636
536	7.1142	5	5	0	7.125	2	-1	1	0.9871
537	3.8303	5	5	0	1	2	-1	1	1.2459
538	7.1142	5	5	90	19.375	1	1	1	0.94007
539	7.1142	5	5	999	7.125	2	1	0	1.7701
540	0.5464	5	5	90	7.125	2	1	1	1.2342
541	0.5464	5	5	999	25.5	2	1	1	1.1047
542	5.4722	5	5	90	1	1	-1	0	0.90479
543	3.8303	5	5	90	13.25	2	1	1	1.14
544	0.5464	5	5	0	25.5	1	-1	1	0.99879
545	5.4722	5	5	0	25.5	1	-1	1	1.0695
546	2.1883	5	5	0	25.5	1	-1	1	0.94002
547	3.8303	5	5	0	1	2	1	0	1.5753
548	7.1142	5	5	0	1	2	1	0	1.5837
549	0.5464	5	5	999	25.5	1	-1	1	1.0224
550	5.4722	5	5	90	25.5	2	-1	1	0.99884
551	0.5464	5	5	90	19.375	2	-1	1	1.0341
552	3.8303	5	5	90	19.375	1	-1	1	1.0929
553	0.5464	5	5	90	25.5	2	-1	1	1.187
554	2.1883	5	5	0	19.375	2	1	1	1.0341
555	3.8303	5	5	0	25.5	1	1	1	0.95179
556	0.5464	5	5	0	19.375	2	-1	1	1.0812
557	3.8303	5	5	999	7.125	2	-1	1	1.0577
558	3.8303	5	5	90	7.125	2	1	1	1.2576
559	5.4722	5	5	90	19.375	1	-1	1	1.2342
560	5.4722	5	5	999	7.125	2	-1	1	1.1047
561	7.1142	5	5	999	25.5	1	-1	1	0.95178
562	0.5464	5	5	0	19.375	2	-1	1	1.0459
563	3.8303	5	5	0	19.375	2	-1	1	1.0695
564	7.1142	5	5	0	25.5	1	1	1	1.0929
565	7.1142	5	5	999	25.5	2	-1	1	1.0341
566	2.1883	5	5	0	7.125	1	-1	1	0.95182
567	7.1142	5	5	999	19.375	2	1	1	1.1165
568	5.4722	5	5	90	13.25	1	-1	1	0.96353
569	0.5464	5	5	0	19.375	2	-1	1	0.97538
570	7.1142	5	5	90	1	2	-1	1	1.7521
571	0.5464	5	5	90	1	1	1	0	0.97538
572	3.8303	5	5	90	1	2	1	1	1.8105
573	0.5464	5	5	0	7.125	2	-1	1	1.1281
574	5.4722	5	5	999	1	1	1	0	2.2192
575	5.4722	5	5	0	1	1	-1	0	1.2812
576	2.1883	5	5	999	19.375	1	-1	1	0.95189
577	0.5464	5	5	999	13.25	1	1	1	1.0577
578	5.4722	5	5	90	7.125	1	1	1	1.0224
579	3.8303	5	5	90	25.5	2	-1	1	0.90478
580	5.4722	5	5	999	13.25	1	-1	1	0.9754
581	7.1142	5	5	0	19.375	2	1	1	0.96359
582	0.5464	5	5	999	19.375	1	1	1	1.0341
583	2.1883	5	5	90	25.5	1	1	1	0.9989
584	0.5464	5	5	90	25.5	1	-1	1	0.90473
585	2.1883	5	5	999	7.125	1	-1	1	0.91655
586	7.1142	5	5	90	25.5	2	-1	1	0.8695
587	2.1883	5	5	999	25.5	1	1	1	1.0107
588	3.8303	5	5	90	7.125	2	-1	1	1.1048
589	3.8303	5	5	999	13.25	2	-1	1	1.093
590	7.1142	5	5	0	7.125	1	1	0	6.1617
591	7.1142	5	5	999	7.125	1	-1	0	3.1592
592	7.1142	5	5	90	1	1	1	0	1.787
593	7.1142	5	5	90	7.125	2	1	1	1.9348
594	7.1142	5	5	999	1	2	-1	0	1.9189
595	2.1883	5	5	999	1	1	1	0	3.0826
596	2.1883	5	5	999	19.375	2	-1	1	1.1053
597	5.4722	5	5	999	1	2	-1	0	2.3135
598	3.8303	5	5	90	7.125	1	1	1	1.0459
599	7.1142	5	5	0	1	2	1	0	1.4012
600	3.8303	5	5	999	7.125	2	1	1	1.2223
601	3.8303	5	5	90	7.125	2	1	1	1.3635
602	0.5464	5	5	999	25.5	2	-1	1	0.99885
603	7.1142	5	5	999	25.5	2	1	1	1.1165
604	5.4722	5	5	0	25.5	2	1	1	1.0928
605	5.4722	5	5	90	19.375	2	1	0	1.9807
606	0.5464	5	5	0	19.375	1	-1	1	0.99888
607	7.1142	5	5	0	1	1	1	1	1.7569
608	3.8303	5	5	0	19.375	1	-1	1	1.0224
609	0.5464	5	5	90	19.375	2	-1	1	1.1047
610	3.8303	5	5	90	7.125	1	1	1	1.1753
611	5.4722	5	5	90	7.125	2	1	1	1.1635
612	0.5464	5	5	90	19.375	2	1	1	1.2459
613	2.1883	5	5	0	1	1	-1	1	1.1635
614	7.1142	5	5	999	7.125	1	1	1	0.97528
615	5.4722	5	5	999	7.125	2	1	1	1.0812
616	7.1142	5	5	90	1	1	-1	0	1.293
617	3.8303	5	5	999	19.375	2	-1	1	1.0341
618	5.4722	5	5	999	25.5	2	1	1	1.0224
619	0.5464	5	5	90	1	1	-1	1	1.5399
620	3.8303	5	5	90	19.375	1	-1	1	0.97583
621	0.5464	5	5	90	25.5	2	-1	1	1.0812
622	2.1883	5	5	90	1	1	-1	1	1.4458
623	3.8303	5	5	0	1	2	-1	0	2.1803
624	7.1142	5	5	90	25.5	2	-1	1	1.0581
625	2.1883	5	5	0	25.5	2	1	1	1.0695
626	2.1883	5	5	0	7.125	1	1	1	0.89303
627	0.5464	5	5	0	1	1	-1	1	1.0459
628	7.1142	5	5	999	1	2	-1	0	1.8949
629	0.5464	5	5	0	7.125	2	-1	1	1.0223
630	5.4722	5	5	90	7.125	2	1	1	1.1165
631	5.4722	5	5	0	25.5	1	1	1	0.96348
632	5.4722	5	5	999	19.375	1	1	1	0.90472
633	7.1142	5	5	90	25.5	2	-1	1	1.0458
634	5.4722	5	5	999	19.375	1	1	1	0.96355
635	2.1883	5	5	90	25.5	1	1	1	1.0224
636	5.4722	5	5	999	7.125	2	1	1	1.2576
637	5.4722	5	5	999	19.375	1	-1	1	1.1281
638	0.5464	5	5	90	25.5	2	-1	1	2.0461
639	0.5464	5	5	0	25.5	2	1	1	1.1047
640	5.4722	5	5	999	7.125	2	1	1	1.3635
641	7.1142	5	5	0	13.25	2	-1	1	6.3147
642	0.5464	5	5	90	25.5	2	1	1	1.8805
643	5.4722	5	5	999	25.5	1	-1	1	0.95187
644	7.1142	5	5	999	19.375	2	1	1	1.1635
645	3.8303	5	5	0	1	1	1	0	2.4924
646	7.1142	5	5	90	1	2	-1	0	0.96359
647	2.1883	5	5	0	25.5	2	-1	1	1.0459
648	2.1883	5	5	90	19.375	2	-1	1	1.0341
649	5.4722	5	5	0	7.125	2	1	1	1.2812
650	7.1142	5	5	0	13.25	2	-1	1	1.0342
651	2.1883	5	5	90	13.25	2	-1	1	1.0929
652	5.4722	5	5	999	7.125	1	1	1	1.0106
653	2.1883	5	5	999	19.375	2	-1	1	1.0576
654	7.1142	5	5	0	13.25	2	-1	1	1.0929
655	2.1883	5	5	999	13.25	2	1	1	1.14
656	2.1883	5	5	90	1	1	-1	1	1.3165
657	3.8303	5	5	90	7.125	2	1	1	1.3399
658	3.8303	5	5	999	7.125	1	-1	1	0.99886
659	0.5464	5	5	999	25.5	2	1	1	1.2105
660	3.8303	5	5	90	1	2	-1	1	2.1108
661	0.5464	5	5	90	13.25	2	1	1	1.1165
662	0.5464	5	5	999	1	1	-1	1	1.164
663	5.4722	5	5	0	19.375	2	1	1	1.0694
664	7.1142	5	5	0	25.5	1	-1	1	0.89295
665	0.5464	5	5	90	25.5	1	-1	1	1.0341
666	0.5464	5	5	90	19.375	1	1	1	1.0342
667	3.8303	5	5	999	25.5	2	1	1	1.0342
668	0.5464	5	5	999	13.25	2	-1	1	1.0224
669	0.5464	5	5	90	13.25	2	1	1	1.1988
670	3.8303	5	5	0	1	1	-1	0	1.9434
671	2.1883	5	5	0	19.375	1	-1	1	0.94002
672	2.1883	5	5	0	1	2	1	1	1.4105
673	2.1883	5	5	999	19.375	2	-1	1	1.0812
674	0.5464	5	5	0	7.125	2	1	1	1.1165
675	5.4722	5	5	0	19.375	1	-1	1	1.0812
676	0.5464	5	5	0	1	2	1	1	1.1279
677	7.1142	5	5	90	13.25	2	-1	1	0.98695
678	5.4722	5	5	90	19.375	1	1	1	0.94003
679	3.8303	5	5	90	19.375	2	-1	1	1.0341
680	5.4722	5	5	0	1	1	1	1	1.1282
681	7.1142	5	5	0	1	2	1	0	1.8773
682	0.5464	5	5	90	7.125	1	1	1	1.0577
683	0.5464	5	5	90	13.25	2	-1	1	1.1636
684	5.4722	5	5	90	7.125	2	-1	0	1.584
685	0.5464	5	5	999	1	2	1	1	1.1516
686	2.1883	5	5	999	7.125	2	1	1	1.0581
687	2.1883	5	5	999	25.5	2	-1	1	0.9636
688	0.5464	5	5	90	25.5	1	-1	1	1.0812
689	3.8303	5	5	999	1	2	1	0	1.7281
690	3.8303	5	5	999	13.25	1	-1	1	0.91651
691	7.1142	5	5	0	19.375	1	-1	1	1.0107
692	3.8303	5	5	999	1	1	-1	1	1.14
693	5.4722	5	5	999	13.25	1	1	1	0.846
694	0.5464	5	5	0	1	2	-1	1	1.0577
695	3.8303	5	5	999	19.375	2	1	1	1.0459
696	3.8303	5	5	0	19.375	2	1	1	1.187
697	7.1142	5	5	0	19.375	1	1	0	1.7057
698	2.1883	5	5	999	13.25	2	-1	1	0.95185
699	3.8303	5	5	90	13.25	2	-1	1	0.95177
700	3.8303	5	5	0	13.25	1	-1	1	1.2223
701	2.1883	5	5	90	19.375	1	1	1	0.96359
702	3.8303	5	5	999	19.375	2	-1	1	0.89304
703	7.1142	5	5	90	1	1	-1	0	2.0667
704	2.1883	5	5	0	13.25	1	1	1	0.96359
705	2.1883	5	5	0	13.25	1	-1	1	0.91655
706	3.8303	5	5	0	7.125	1	-1	1	0.96357
707	7.1142	5	5	0	7.125	2	-1	1	0.97531
708	7.1142	5	5	999	7.125	2	1	1	1.386
709	3.8303	5	5	0	19.375	1	-1	1	0.86949
710	3.8303	5	5	999	25.5	1	1	1	0.9165
711	0.5464	5	5	90	19.375	1	-1	1	0.97534
712	2.1883	5	5	999	1	2	1	1	1.1636
713	7.1142	5	5	999	7.125	2	-1	1	1.5401
714	3.8303	5	5	90	25.5	1	-1	1	0.98713
715	2.1883	5	5	999	1	2	-1	1	1.1165
716	7.1142	5	5	0	7.125	2	1	1	1.0575
717	3.8303	5	5	90	13.25	1	1	1	0.96355
718	2.1883	5	5	90	19.375	1	-1	1	0.91654
719	2.1883	5	5	90	7.125	2	1	1	1.0695
720	2.1883	5	5	999	1	2	1	1	1.2576
721	5.4722	5	5	0	13.25	2	-1	1	1.0222
722	0.5464	5	5	999	1	1	-1	1	1.0695
723	0.5464	5	5	0	13.25	1	1	1	0.98708
724	5.4722	5	5	999	25.5	1	1	1	0.94003
725	0.5464	5	5	0	1	2	-1	1	1.3047
726	7.1142	5	5	999	19.375	1	1	1	0.95184
727	3.8303	5	5	0	13.25	2	1	1	1.2106
728	7.1142	5	5	999	13.25	1	-1	1	1.4122
729	5.4722	5	5	90	25.5	1	1	1	0.96365
730	3.8303	5	5	999	19.375	1	1	1	0.89302
731	7.1142	5	5	90	13.25	2	1	0	2.0227
732	2.1883	5	5	90	19.375	2	-1	1	0.95177
733	3.8303	5	5	0	25.5	2	1	1	1.4693
734	0.5464	5	5	90	7.125	1	-1	1	0.90478
735	2.1883	5	5	0	7.125	2	1	1	1.1165
736	5.4722	5	5	999	19.375	2	1	1	1.1047
737	7.1142	5	5	0	7.125	2	1	1	1.1632
738	5.4722	5	5	90	7.125	2	-1	1	1.0464
739	7.1142	5	5	0	7.125	1	1	0	1.6726
740	3.8303	5	5	0	25.5	2	1	1	1.0812
741	0.5464	5	5	0	25.5	2	-1	1	1.1047
742	7.1142	5	5	999	1	2	-1	1	1.8193
743	2.1883	5	5	90	1	2	1	0	1.2581
744	5.4722	5	5	90	1	1	-1	0	1.553
745	2.1883	5	5	0	13.25	2	-1	1	1.0223
746	7.1142	5	5	999	7.125	1	-1	1	1.0106
747	0.5464	5	5	90	25.5	1	-1	1	0.96362
748	5.4722	5	5	0	19.375	1	1	1	0.9283
749	7.1142	5	5	90	7.125	1	-1	1	0.97534
750	2.1883	5	5	90	19.375	1	1	1	0.98713
