# Supplementary material for: Temporal Integration of Motion Streaks in Migraine
Source: Vision (Basel). 2018 Jul 13;2(3):27. doi: 10.3390/vision2030027 (PMC6836222; doi:10.3390/vision2030027)
Supplement: Supplementary file 1 [file vision-02-00027-s001.zip › supplementary information/resultsmark3/resultsObs10/allResponsesObs10Block2.txt]

1	3.8303	5	5	999	1	1	1	1	8.6493
2	5.4722	5	5	0	13.25	2	1	1	1.4242
3	5.4722	5	5	0	1	2	1	1	2.2589
4	0.5464	5	5	0	1	2	1	1	1.7751
5	2.1883	5	5	90	25.5	1	1	1	1.0695
6	2.1883	5	5	999	25.5	1	1	1	1.0459
7	2.1883	5	5	90	13.25	1	1	1	0.97535
8	5.4722	5	5	0	19.375	1	1	1	1.0929
9	0.5464	5	5	90	19.375	1	-1	1	1.0342
10	3.8303	5	5	0	13.25	2	-1	1	1.14
11	5.4722	5	5	90	13.25	1	1	1	1.0229
12	5.4722	5	5	999	1	2	-1	0	1.4933
13	0.5464	5	5	90	19.375	2	-1	1	1.0464
14	0.5464	5	5	999	13.25	1	1	1	0.98709
15	3.8303	5	5	90	25.5	2	-1	1	1.0223
16	7.1142	5	5	0	1	1	1	0	1.6694
17	0.5464	5	5	0	7.125	1	-1	1	1.1283
18	7.1142	5	5	0	25.5	2	-1	1	1.1284
19	2.1883	5	5	0	19.375	1	1	1	0.95178
20	3.8303	5	5	999	19.375	2	-1	1	1.0224
21	7.1142	5	5	0	19.375	2	1	1	1.5966
22	7.1142	5	5	999	7.125	2	1	0	1.5938
23	5.4722	5	5	90	1	2	1	0	1.8738
24	2.1883	5	5	999	13.25	2	-1	1	1.046
25	0.5464	5	5	0	25.5	2	1	1	1.2106
26	2.1883	5	5	999	19.375	1	1	1	0.94005
27	3.8303	5	5	0	7.125	2	-1	1	1.3169
28	3.8303	5	5	90	1	2	1	1	1.2812
29	2.1883	5	5	90	1	2	-1	1	3.0617
30	2.1883	5	5	90	25.5	1	1	1	1.2816
31	7.1142	5	5	0	1	1	-1	0	1.7731
32	7.1142	5	5	0	1	1	-1	0	2.0725
33	7.1142	5	5	999	7.125	1	1	1	1.6114
34	3.8303	5	5	999	25.5	1	-1	1	0.95187
35	0.5464	5	5	90	25.5	2	-1	1	1.0812
36	5.4722	5	5	90	25.5	1	1	1	0.97551
37	7.1142	5	5	90	19.375	1	-1	1	1.1165
38	2.1883	5	5	0	19.375	1	1	1	1.0693
39	2.1883	5	5	0	7.125	2	-1	1	1.2105
40	0.5464	5	5	90	1	2	1	0	2.9171
41	3.8303	5	5	0	25.5	2	1	1	1.0933
42	5.4722	5	5	90	25.5	2	1	0	1.7735
43	3.8303	5	5	90	13.25	2	1	1	1.2929
44	0.5464	5	5	999	25.5	2	-1	1	1.1287
45	2.1883	5	5	0	13.25	1	1	1	1.011
46	2.1883	5	5	90	19.375	1	-1	1	0.90477
47	3.8303	5	5	999	1	2	1	0	2.1421
48	2.1883	5	5	0	19.375	2	1	1	1.1522
49	3.8303	5	5	0	7.125	1	1	1	0.99875
50	5.4722	5	5	999	19.375	1	-1	1	0.893
51	3.8303	5	5	0	1	1	1	1	1.3164
52	5.4722	5	5	0	19.375	2	1	1	1.093
53	3.8303	5	5	999	13.25	1	1	1	0.91651
54	0.5464	5	5	0	1	2	1	1	1.3164
55	3.8303	5	5	90	7.125	2	1	1	1.0699
56	2.1883	5	5	0	19.375	1	1	1	1.0106
57	3.8303	5	5	999	7.125	1	1	1	0.94002
58	7.1142	5	5	90	13.25	1	-1	1	0.97533
59	5.4722	5	5	0	1	2	1	1	1.1635
60	0.5464	5	5	0	13.25	1	-1	1	0.89343
61	0.5464	5	5	999	13.25	1	-1	1	1.1753
62	5.4722	5	5	90	13.25	2	1	0	1.5512
63	0.5464	5	5	0	25.5	1	1	1	0.97532
64	3.8303	5	5	0	25.5	1	-1	1	1.0106
65	0.5464	5	5	999	1	1	-1	1	1.0459
66	5.4722	5	5	0	1	1	1	0	1.7279
67	5.4722	5	5	0	19.375	1	-1	1	0.95179
68	3.8303	5	5	0	19.375	2	1	0	0.86944
69	3.8303	5	5	999	7.125	2	1	1	1.2105
70	5.4722	5	5	90	25.5	1	-1	1	0.96358
71	7.1142	5	5	0	13.25	1	1	1	1.1518
72	5.4722	5	5	999	25.5	2	1	1	1.0224
73	7.1142	5	5	999	19.375	2	-1	1	1.5739
74	5.4722	5	5	90	13.25	2	1	1	1.4938
75	2.1883	5	5	90	19.375	2	1	1	1.1871
76	2.1883	5	5	999	13.25	2	1	1	1.1165
77	7.1142	5	5	0	13.25	1	-1	0	1.6947
78	3.8303	5	5	999	19.375	2	-1	1	1.4341
79	3.8303	5	5	0	13.25	1	-1	1	0.96358
80	3.8303	5	5	90	19.375	2	1	1	1.2576
81	2.1883	5	5	999	19.375	1	-1	1	1.0459
82	3.8303	5	5	0	25.5	1	-1	1	1.0459
83	0.5464	5	5	90	19.375	1	-1	1	1.1871
84	0.5464	5	5	999	7.125	2	1	1	1.0699
85	7.1142	5	5	999	13.25	2	1	1	1.0342
86	7.1142	5	5	90	19.375	2	-1	1	2.2737
87	7.1142	5	5	0	13.25	1	1	1	1.0342
88	7.1142	5	5	90	25.5	2	-1	0	1.7083
89	0.5464	5	5	0	1	1	1	1	1.2811
90	2.1883	5	5	90	13.25	1	1	1	0.97532
91	7.1142	5	5	999	1	1	-1	1	1.6366
92	0.5464	5	5	0	25.5	1	-1	1	1.0224
93	2.1883	5	5	999	13.25	1	1	1	1.1047
94	3.8303	5	5	999	19.375	2	-1	1	1.0459
95	2.1883	5	5	0	1	1	-1	1	1.0341
96	2.1883	5	5	0	13.25	1	-1	1	0.95183
97	3.8303	5	5	90	19.375	1	-1	1	0.94001
98	7.1142	5	5	90	13.25	2	-1	0	1.8775
99	2.1883	5	5	90	19.375	1	-1	1	1.0812
100	2.1883	5	5	0	1	1	1	0	2.5767
101	3.8303	5	5	999	7.125	1	1	1	0.9518
102	3.8303	5	5	999	1	1	-1	1	2.054
103	5.4722	5	5	0	13.25	1	1	1	0.92868
104	2.1883	5	5	90	25.5	2	1	1	1.1518
105	2.1883	5	5	0	7.125	2	-1	1	1.0346
106	3.8303	5	5	90	19.375	2	-1	1	1.0342
107	5.4722	5	5	999	7.125	2	1	1	1.1282
108	7.1142	5	5	90	7.125	2	-1	1	1.5415
109	0.5464	5	5	999	1	1	-1	1	1.1165
110	2.1883	5	5	999	1	2	1	1	1.2811
111	7.1142	5	5	999	1	2	1	0	1.6759
112	7.1142	5	5	999	25.5	1	1	1	1.0224
113	5.4722	5	5	999	1	2	-1	0	1.8006
114	5.4722	5	5	0	25.5	2	-1	1	1.093
115	5.4722	5	5	0	7.125	1	-1	0	1.2223
116	0.5464	5	5	90	7.125	2	-1	1	1.1288
117	7.1142	5	5	90	7.125	1	1	0	1.9336
118	3.8303	5	5	90	25.5	1	-1	1	0.9165
119	5.4722	5	5	999	19.375	2	-1	1	1.0106
120	0.5464	5	5	90	19.375	1	1	1	0.99885
121	3.8303	5	5	90	7.125	1	-1	1	0.96363
122	3.8303	5	5	999	19.375	2	1	1	1.0459
123	0.5464	5	5	0	19.375	2	-1	1	0.99883
124	3.8303	5	5	0	7.125	1	1	1	1.0459
125	5.4722	5	5	0	25.5	1	1	1	0.94002
126	0.5464	5	5	0	25.5	1	-1	1	1.0107
127	2.1883	5	5	999	25.5	2	1	1	1.0224
128	5.4722	5	5	0	1	2	-1	0	2.0103
129	0.5464	5	5	90	1	1	-1	1	1.0577
130	5.4722	5	5	0	13.25	1	-1	1	4.1637
131	5.4722	5	5	999	19.375	2	1	1	1.1165
132	7.1142	5	5	999	7.125	2	1	1	1.0224
133	7.1142	5	5	90	7.125	2	-1	0	1.3767
134	5.4722	5	5	0	1	2	-1	0	1.748
135	7.1142	5	5	90	25.5	1	1	1	1.0929
136	3.8303	5	5	0	1	2	-1	0	1.8449
137	3.8303	5	5	999	13.25	2	1	1	1.0458
138	0.5464	5	5	0	25.5	2	1	1	1.0929
139	2.1883	5	5	999	1	2	1	1	1.2458
140	2.1883	5	5	90	7.125	1	1	1	1.0577
141	2.1883	5	5	90	25.5	2	1	1	1.0341
142	7.1142	5	5	90	25.5	1	-1	1	1.0811
143	7.1142	5	5	90	19.375	2	1	1	1.1636
144	2.1883	5	5	0	1	2	-1	0	2.8547
145	0.5464	5	5	999	1	1	1	1	0.97534
146	5.4722	5	5	999	25.5	1	1	1	1.0459
147	0.5464	5	5	90	1	1	-1	1	1.3753
148	3.8303	5	5	999	1	2	-1	0	1.7996
149	0.5464	5	5	999	1	2	1	1	1.2109
150	7.1142	5	5	999	7.125	2	-1	0	1.1521
151	7.1142	5	5	90	7.125	2	-1	0	1.6414
152	7.1142	5	5	999	25.5	2	-1	1	1.0458
153	7.1142	5	5	90	25.5	1	-1	1	0.9048
154	0.5464	5	5	999	25.5	1	1	1	0.91657
155	5.4722	5	5	999	13.25	1	1	1	1.1047
156	2.1883	5	5	999	7.125	2	1	1	1.0342
157	3.8303	5	5	90	13.25	2	1	1	1.1282
158	2.1883	5	5	90	19.375	1	1	1	0.94006
159	0.5464	5	5	90	13.25	1	-1	1	0.91654
160	3.8303	5	5	999	13.25	1	-1	1	1.2929
161	2.1883	5	5	0	25.5	2	-1	1	1.0933
162	3.8303	5	5	90	1	2	1	1	1.2345
163	7.1142	5	5	0	19.375	2	-1	1	0.99868
164	2.1883	5	5	90	1	1	-1	0	2.4098
165	7.1142	5	5	0	1	2	1	1	1.7251
166	2.1883	5	5	90	7.125	2	-1	1	0.96357
167	2.1883	5	5	0	25.5	1	-1	1	0.92833
168	0.5464	5	5	90	7.125	1	1	1	1.1282
169	2.1883	5	5	999	13.25	2	1	1	0.99886
170	7.1142	5	5	0	7.125	1	1	1	1.1988
171	3.8303	5	5	90	13.25	1	-1	1	0.96359
172	5.4722	5	5	90	1	2	1	0	2.344
173	5.4722	5	5	0	25.5	1	1	1	1.0341
174	2.1883	5	5	999	19.375	2	1	1	1.0341
175	3.8303	5	5	0	1	1	-1	1	0.99882
176	2.1883	5	5	90	25.5	2	1	1	1.0224
177	5.4722	5	5	0	19.375	2	-1	1	1.3282
178	7.1142	5	5	0	7.125	1	-1	1	1.2341
179	7.1142	5	5	999	13.25	2	-1	1	1.0576
180	3.8303	5	5	999	13.25	2	1	1	1.0106
181	0.5464	5	5	999	7.125	1	-1	1	0.98716
182	3.8303	5	5	999	19.375	1	-1	1	0.95181
183	2.1883	5	5	999	25.5	2	1	1	1.0107
184	2.1883	5	5	0	25.5	2	-1	1	0.96361
185	5.4722	5	5	999	1	1	1	0	1.4694
186	0.5464	5	5	0	25.5	2	-1	1	0.94003
187	2.1883	5	5	0	19.375	2	-1	1	0.96358
188	5.4722	5	5	90	13.25	1	-1	1	0.99889
189	3.8303	5	5	0	1	1	-1	0	1.8269
190	7.1142	5	5	90	25.5	2	-1	1	1.0463
191	3.8303	5	5	0	13.25	1	-1	1	1.4224
192	7.1142	5	5	999	25.5	2	-1	1	0.96365
193	0.5464	5	5	999	19.375	2	-1	1	1.2693
194	5.4722	5	5	999	7.125	2	1	1	1.1988
195	0.5464	5	5	90	1	1	-1	1	1.4928
196	5.4722	5	5	90	7.125	2	-1	0	3.4151
197	7.1142	5	5	0	25.5	2	1	0	1.6795
198	0.5464	5	5	999	7.125	2	-1	1	1.0224
199	5.4722	5	5	0	25.5	1	1	1	0.9283
200	0.5464	5	5	90	7.125	1	1	1	0.98712
201	2.1883	5	5	999	19.375	2	-1	1	0.97532
202	0.5464	5	5	0	13.25	2	1	1	1.0341
203	5.4722	5	5	999	25.5	2	1	1	1.0694
204	3.8303	5	5	0	1	2	1	0	1.5281
205	0.5464	5	5	90	13.25	2	1	1	1.0463
206	5.4722	5	5	90	7.125	2	-1	1	1.4222
207	3.8303	5	5	0	13.25	2	1	1	1.187
208	7.1142	5	5	0	13.25	2	1	1	1.1164
209	3.8303	5	5	90	1	1	-1	0	1.6109
210	7.1142	5	5	999	13.25	2	-1	1	1.0459
211	7.1142	5	5	0	7.125	2	1	1	1.6899
212	5.4722	5	5	0	19.375	2	1	1	1.0459
213	7.1142	5	5	0	13.25	2	-1	0	1.7648
214	5.4722	5	5	0	25.5	1	-1	1	0.9871
215	5.4722	5	5	999	19.375	2	-1	1	1.0694
216	2.1883	5	5	999	25.5	2	-1	1	1.0342
217	3.8303	5	5	90	19.375	2	1	1	0.99886
218	2.1883	5	5	0	19.375	2	-1	1	0.95183
219	2.1883	5	5	90	19.375	1	-1	1	0.95179
220	2.1883	5	5	999	13.25	2	-1	1	0.96355
221	5.4722	5	5	0	13.25	1	-1	1	0.9636
222	2.1883	5	5	90	1	1	1	1	1.2342
223	3.8303	5	5	999	13.25	2	-1	1	1.0929
224	0.5464	5	5	90	25.5	1	-1	1	0.9989
225	0.5464	5	5	0	13.25	2	-1	1	1.0106
226	7.1142	5	5	999	25.5	1	-1	1	0.95182
227	7.1142	5	5	90	19.375	1	1	1	0.94002
228	5.4722	5	5	999	7.125	1	1	1	0.91644
229	3.8303	5	5	999	13.25	1	-1	1	0.91649
230	5.4722	5	5	0	19.375	1	1	1	1.4458
231	2.1883	5	5	999	13.25	1	-1	1	0.86992
232	2.1883	5	5	90	1	1	-1	0	1.0224
233	0.5464	5	5	90	1	2	1	0	2.2335
234	3.8303	5	5	999	19.375	2	1	1	1.0224
235	2.1883	5	5	999	1	1	1	1	1.0224
236	0.5464	5	5	0	1	2	1	1	1.1401
237	5.4722	5	5	0	19.375	2	1	1	1.0223
238	3.8303	5	5	0	19.375	2	1	1	1.0224
239	5.4722	5	5	0	7.125	2	-1	1	1.3866
240	2.1883	5	5	0	7.125	1	-1	1	0.93993
241	0.5464	5	5	90	7.125	2	-1	1	1.0577
242	2.1883	5	5	0	19.375	2	-1	1	1.0106
243	2.1883	5	5	0	7.125	1	1	1	0.95179
244	0.5464	5	5	0	1	2	1	1	1.2811
245	0.5464	5	5	999	7.125	1	1	1	1.0341
246	3.8303	5	5	999	25.5	2	-1	1	0.97532
247	5.4722	5	5	999	19.375	1	-1	1	0.96357
248	5.4722	5	5	90	1	2	-1	1	1.8188
249	3.8303	5	5	0	19.375	1	-1	1	1.1988
250	5.4722	5	5	999	7.125	2	1	1	3.7534
251	2.1883	5	5	90	7.125	1	1	1	1.2458
252	5.4722	5	5	90	19.375	1	-1	1	1.0459
253	3.8303	5	5	90	1	2	-1	0	1.6693
254	0.5464	5	5	999	13.25	1	1	1	1.1404
255	2.1883	5	5	999	25.5	2	-1	1	0.96354
256	0.5464	5	5	0	13.25	1	-1	1	0.97534
257	3.8303	5	5	999	25.5	1	-1	1	0.89297
258	0.5464	5	5	999	25.5	2	-1	1	0.98702
259	2.1883	5	5	90	7.125	2	-1	1	0.97537
260	7.1142	5	5	0	25.5	1	-1	0	1.7
261	7.1142	5	5	0	7.125	2	1	0	1.269
262	7.1142	5	5	90	13.25	1	-1	0	1.3051
263	5.4722	5	5	0	19.375	1	-1	1	0.90513
264	7.1142	5	5	0	1	2	-1	0	1.4161
265	7.1142	5	5	0	13.25	2	1	1	1.0228
266	0.5464	5	5	0	1	1	1	1	1.3399
267	2.1883	5	5	999	19.375	2	1	1	0.98713
268	3.8303	5	5	999	1	1	1	0	1.8224
269	2.1883	5	5	0	1	2	-1	0	1.3403
270	5.4722	5	5	90	25.5	2	1	1	1.0575
271	0.5464	5	5	90	7.125	1	-1	1	1.1517
272	7.1142	5	5	999	19.375	2	-1	1	1.0107
273	7.1142	5	5	90	1	2	1	1	1.3282
274	3.8303	5	5	999	1	1	1	0	1.5281
275	5.4722	5	5	90	7.125	2	1	1	1.6348
276	0.5464	5	5	0	1	1	1	1	1.0341
277	5.4722	5	5	0	7.125	1	1	1	0.99883
278	5.4722	5	5	90	19.375	1	1	1	0.96359
279	7.1142	5	5	90	7.125	1	1	1	1.8237
280	2.1883	5	5	90	1	2	1	0	1.4458
281	2.1883	5	5	90	13.25	2	1	1	1.1047
282	7.1142	5	5	90	25.5	2	1	1	1.0694
283	3.8303	5	5	90	25.5	2	-1	1	0.91646
284	2.1883	5	5	999	7.125	1	-1	1	1.0929
285	0.5464	5	5	90	13.25	2	-1	1	0.98707
286	5.4722	5	5	999	25.5	1	1	1	0.96356
287	0.5464	5	5	0	1	1	-1	1	1.3517
288	2.1883	5	5	999	19.375	2	1	1	1.0342
289	2.1883	5	5	0	25.5	1	-1	1	1.0577
290	2.1883	5	5	90	1	2	1	0	3.6779
291	5.4722	5	5	90	13.25	1	1	1	0.96396
292	5.4722	5	5	0	1	1	1	1	1.1518
293	2.1883	5	5	0	19.375	1	1	1	0.89339
294	5.4722	5	5	0	13.25	1	1	1	0.86955
295	7.1142	5	5	999	13.25	1	1	1	0.84591
296	7.1142	5	5	999	25.5	2	-1	1	1.0106
297	7.1142	5	5	999	13.25	2	-1	1	0.98711
298	3.8303	5	5	999	7.125	1	1	1	0.94012
299	7.1142	5	5	0	13.25	2	-1	1	0.96362
300	2.1883	5	5	999	1	2	1	0	1.1047
301	2.1883	5	5	0	7.125	1	1	1	1.2576
302	0.5464	5	5	0	7.125	2	1	1	1.0816
303	3.8303	5	5	999	1	2	1	0	2.0809
304	7.1142	5	5	90	19.375	1	1	1	0.99886
305	7.1142	5	5	999	19.375	1	1	1	0.88126
306	5.4722	5	5	999	1	1	1	1	1.2694
307	5.4722	5	5	999	13.25	2	1	1	1.1405
308	2.1883	5	5	999	25.5	1	1	1	0.91655
309	5.4722	5	5	999	13.25	2	-1	1	0.99888
310	7.1142	5	5	0	19.375	2	1	1	1.2576
311	5.4722	5	5	999	7.125	1	1	1	0.90456
312	5.4722	5	5	90	25.5	1	-1	1	0.9283
313	3.8303	5	5	999	19.375	1	-1	1	0.98713
314	2.1883	5	5	90	13.25	1	1	1	0.91654
315	7.1142	5	5	999	1	2	-1	0	1.1988
316	0.5464	5	5	0	13.25	1	1	1	0.95186
317	7.1142	5	5	999	13.25	1	-1	1	1.1282
318	0.5464	5	5	0	7.125	2	1	1	1.1169
319	7.1142	5	5	90	13.25	2	-1	0	1.7142
320	3.8303	5	5	90	7.125	1	1	1	0.96354
321	3.8303	5	5	999	7.125	2	-1	1	1.0459
322	3.8303	5	5	999	13.25	2	-1	1	1.093
323	5.4722	5	5	999	19.375	2	-1	1	1.0342
324	0.5464	5	5	0	7.125	1	1	1	1.0107
325	2.1883	5	5	999	25.5	1	-1	1	0.94004
326	2.1883	5	5	90	1	2	1	1	1.2459
327	2.1883	5	5	0	7.125	1	1	1	0.97526
328	7.1142	5	5	0	25.5	1	-1	1	1.1047
329	0.5464	5	5	999	13.25	2	-1	1	1.0106
330	3.8303	5	5	999	1	2	1	0	1.3399
331	7.1142	5	5	90	7.125	2	-1	0	1.3965
332	0.5464	5	5	999	19.375	1	1	1	0.97537
333	7.1142	5	5	999	19.375	1	-1	1	0.92845
334	3.8303	5	5	0	1	2	1	0	1.2694
335	3.8303	5	5	999	1	2	-1	1	1.4105
336	0.5464	5	5	0	25.5	2	1	1	1.0106
337	5.4722	5	5	90	13.25	2	-1	0	1.0694
338	0.5464	5	5	0	7.125	1	1	1	1.2458
339	5.4722	5	5	90	13.25	2	-1	0	1.8998
340	2.1883	5	5	0	13.25	2	1	1	1.1165
341	0.5464	5	5	999	19.375	2	1	1	1.1752
342	5.4722	5	5	999	13.25	1	1	1	0.94009
343	0.5464	5	5	999	13.25	2	1	1	1.1871
344	3.8303	5	5	90	13.25	2	1	1	1.164
345	0.5464	5	5	999	25.5	1	1	1	0.95169
346	3.8303	5	5	0	19.375	2	-1	1	1.0458
347	0.5464	5	5	999	19.375	2	-1	1	1.1047
348	3.8303	5	5	90	19.375	1	-1	1	1.1047
349	3.8303	5	5	999	19.375	1	-1	1	0.98697
350	0.5464	5	5	0	7.125	2	-1	1	1.7159
351	3.8303	5	5	999	7.125	1	-1	1	1.0341
352	3.8303	5	5	90	1	2	-1	0	1.4223
353	7.1142	5	5	90	1	2	1	1	1.9558
354	2.1883	5	5	90	7.125	2	-1	1	0.94004
355	2.1883	5	5	999	25.5	2	1	1	1.0812
356	5.4722	5	5	90	13.25	1	-1	1	0.96358
357	2.1883	5	5	999	1	2	1	1	1.3517
358	3.8303	5	5	999	25.5	1	-1	1	0.89345
359	2.1883	5	5	0	25.5	2	1	1	1.0341
360	0.5464	5	5	90	25.5	2	1	1	1.0812
361	3.8303	5	5	90	13.25	1	1	1	1.0459
362	2.1883	5	5	999	25.5	1	1	1	1.0694
363	7.1142	5	5	0	19.375	1	1	1	1.6421
364	0.5464	5	5	999	1	2	-1	1	1.093
365	3.8303	5	5	0	13.25	2	-1	1	1.0463
366	5.4722	5	5	0	19.375	2	1	1	1.2224
367	7.1142	5	5	90	1	2	1	0	1.3286
368	0.5464	5	5	0	1	2	1	1	1.8931
369	2.1883	5	5	999	7.125	2	-1	1	0.94047
370	2.1883	5	5	90	19.375	1	-1	1	0.9753
371	5.4722	5	5	999	19.375	1	1	1	0.94003
372	2.1883	5	5	90	25.5	1	1	1	0.9636
373	7.1142	5	5	0	25.5	2	-1	0	1.5793
374	0.5464	5	5	0	19.375	2	1	1	1.1635
375	7.1142	5	5	999	13.25	2	-1	0	3.9477
376	3.8303	5	5	0	1	2	1	0	1.7982
377	7.1142	5	5	0	19.375	2	-1	1	0.95219
378	2.1883	5	5	999	25.5	1	1	1	0.88128
379	0.5464	5	5	90	1	2	-1	1	1.0576
380	7.1142	5	5	90	19.375	2	-1	0	1.3866
381	5.4722	5	5	0	13.25	2	-1	1	1.0346
382	5.4722	5	5	90	1	1	1	0	1.7112
383	2.1883	5	5	999	7.125	1	-1	1	0.98711
384	0.5464	5	5	90	25.5	2	1	1	1.2342
385	7.1142	5	5	999	25.5	1	1	1	1.2694
386	5.4722	5	5	90	25.5	2	-1	1	1.0581
387	3.8303	5	5	0	1	2	-1	1	1.0459
388	0.5464	5	5	999	13.25	2	-1	1	1.0694
389	5.4722	5	5	999	13.25	1	1	1	0.94002
390	3.8303	5	5	90	13.25	1	-1	1	0.94006
391	2.1883	5	5	0	1	1	1	1	1.1636
392	2.1883	5	5	999	13.25	1	1	1	3.562
393	3.8303	5	5	90	19.375	2	1	1	1.3164
394	7.1142	5	5	0	19.375	1	1	0	1.5808
395	3.8303	5	5	0	13.25	1	-1	1	1.0463
396	0.5464	5	5	90	25.5	1	-1	1	0.99894
397	5.4722	5	5	90	1	1	-1	0	1.2929
398	0.5464	5	5	90	19.375	2	-1	1	0.96399
399	0.5464	5	5	999	7.125	2	1	1	1.1046
400	7.1142	5	5	90	19.375	2	-1	1	0.99886
401	7.1142	5	5	0	13.25	1	1	1	0.9048
402	2.1883	5	5	90	1	1	-1	1	1.1047
403	2.1883	5	5	999	19.375	1	-1	1	0.92804
404	2.1883	5	5	0	19.375	2	-1	1	1.0341
405	5.4722	5	5	999	13.25	2	1	1	1.0224
406	2.1883	5	5	90	7.125	1	-1	1	0.9283
407	2.1883	5	5	999	7.125	2	1	1	1.0929
408	2.1883	5	5	999	7.125	2	1	1	1.0694
409	2.1883	5	5	90	19.375	2	1	1	1.2223
410	7.1142	5	5	999	25.5	1	1	1	0.98689
411	7.1142	5	5	90	1	2	1	1	1.2223
412	7.1142	5	5	90	25.5	1	1	1	0.95185
413	7.1142	5	5	90	13.25	1	1	1	0.9048
414	3.8303	5	5	90	19.375	2	-1	1	0.92832
415	3.8303	5	5	0	25.5	2	1	1	1.0812
416	5.4722	5	5	90	25.5	2	-1	1	0.99886
417	5.4722	5	5	90	7.125	1	1	1	0.79897
418	0.5464	5	5	0	19.375	1	1	1	1.0224
419	7.1142	5	5	999	7.125	1	-1	1	1.14
420	5.4722	5	5	90	19.375	2	1	1	1.0106
421	3.8303	5	5	90	19.375	1	-1	1	0.91654
422	7.1142	5	5	999	1	1	-1	0	1.5856
423	0.5464	5	5	999	25.5	2	-1	1	0.97516
424	7.1142	5	5	0	25.5	1	1	1	0.9165
425	2.1883	5	5	90	25.5	2	-1	1	0.95179
426	3.8303	5	5	999	19.375	1	1	1	0.97561
427	7.1142	5	5	90	13.25	2	-1	1	0.96364
428	2.1883	5	5	0	13.25	1	-1	1	0.9047
429	3.8303	5	5	999	7.125	2	-1	1	0.96359
430	5.4722	5	5	999	7.125	1	-1	0	1.7358
431	2.1883	5	5	999	19.375	1	-1	1	0.95178
432	0.5464	5	5	0	19.375	1	-1	1	0.99885
433	7.1142	5	5	999	7.125	1	-1	1	1.1871
434	0.5464	5	5	90	13.25	1	-1	1	1.093
435	3.8303	5	5	0	7.125	2	1	1	1.1517
436	7.1142	5	5	0	19.375	1	-1	1	2.309
437	3.8303	5	5	0	1	1	1	1	1.4693
438	0.5464	5	5	999	1	1	1	1	0.95181
439	0.5464	5	5	999	19.375	2	-1	1	1.0228
440	5.4722	5	5	999	7.125	1	-1	0	1.8925
441	7.1142	5	5	90	13.25	2	1	0	1.1282
442	0.5464	5	5	0	19.375	2	-1	1	0.94003
443	0.5464	5	5	0	13.25	1	-1	1	1.1517
444	3.8303	5	5	0	13.25	1	-1	1	1.0576
445	3.8303	5	5	0	13.25	1	1	1	0.99876
446	5.4722	5	5	0	7.125	2	1	1	1.1165
447	2.1883	5	5	0	7.125	2	1	1	1.1399
448	7.1142	5	5	90	19.375	2	-1	1	1.1047
449	3.8303	5	5	90	25.5	1	-1	1	0.98702
450	7.1142	5	5	90	13.25	1	-1	1	0.96359
451	7.1142	5	5	999	25.5	2	-1	1	1.0224
452	0.5464	5	5	90	13.25	2	1	1	1.2811
453	7.1142	5	5	999	13.25	1	1	1	1.0459
454	3.8303	5	5	90	25.5	1	-1	1	1.1518
455	3.8303	5	5	999	25.5	2	-1	1	1.0224
456	3.8303	5	5	0	19.375	2	-1	1	1.0577
457	7.1142	5	5	90	7.125	2	1	0	1.7829
458	7.1142	5	5	999	13.25	1	-1	1	1.0106
459	5.4722	5	5	999	19.375	1	-1	1	1.1165
460	3.8303	5	5	0	25.5	1	-1	1	0.89349
461	3.8303	5	5	999	25.5	2	-1	1	0.92828
462	0.5464	5	5	999	19.375	1	-1	1	0.9518
463	3.8303	5	5	90	7.125	2	1	1	1.0812
464	7.1142	5	5	0	7.125	1	1	0	1.5875
465	0.5464	5	5	999	1	2	-1	1	1.0695
466	0.5464	5	5	0	7.125	1	-1	1	0.9753
467	7.1142	5	5	0	13.25	2	1	1	1.1401
468	5.4722	5	5	90	7.125	1	-1	1	0.95177
469	5.4722	5	5	90	19.375	2	-1	1	0.92832
470	0.5464	5	5	0	19.375	1	-1	1	1.0342
471	0.5464	5	5	999	25.5	2	1	1	1.0694
472	3.8303	5	5	999	13.25	2	1	1	1.0342
473	5.4722	5	5	999	1	2	1	0	4.6604
474	7.1142	5	5	90	7.125	1	-1	0	1.8225
475	3.8303	5	5	90	1	1	-1	0	1.0459
476	2.1883	5	5	999	1	1	-1	1	1.0576
477	5.4722	5	5	0	13.25	1	-1	1	1.1635
478	0.5464	5	5	999	13.25	2	-1	1	0.90473
479	2.1883	5	5	90	19.375	2	-1	1	1.2576
480	7.1142	5	5	90	1	1	1	0	1.4155
481	7.1142	5	5	999	25.5	1	-1	1	0.98713
482	2.1883	5	5	999	13.25	2	-1	1	0.95181
483	7.1142	5	5	90	13.25	2	1	0	1.0812
484	7.1142	5	5	0	13.25	1	-1	1	1.0929
485	0.5464	5	5	0	25.5	1	-1	1	1.0577
486	2.1883	5	5	999	7.125	1	-1	1	0.93995
487	2.1883	5	5	0	25.5	2	1	1	1.0224
488	7.1142	5	5	90	7.125	1	-1	1	0.98708
489	0.5464	5	5	90	25.5	1	-1	1	0.92825
490	2.1883	5	5	90	25.5	2	1	1	1.0459
491	2.1883	5	5	90	7.125	1	1	1	0.98711
492	5.4722	5	5	90	19.375	1	-1	1	0.97544
493	5.4722	5	5	999	13.25	2	1	1	0.98714
494	5.4722	5	5	0	13.25	2	1	1	1.0577
495	2.1883	5	5	999	1	1	-1	1	0.97537
496	2.1883	5	5	999	7.125	1	1	1	0.97526
497	3.8303	5	5	0	25.5	2	-1	1	0.96361
498	7.1142	5	5	0	25.5	2	-1	1	1.1988
499	0.5464	5	5	0	1	1	-1	0	2.8883
500	0.5464	5	5	90	19.375	1	-1	1	1.3987
501	7.1142	5	5	999	1	1	-1	1	1.372
502	3.8303	5	5	90	13.25	2	-1	1	2.9597
503	7.1142	5	5	0	19.375	2	-1	1	1.7398
504	7.1142	5	5	90	25.5	2	1	1	1.7305
505	7.1142	5	5	999	7.125	1	-1	1	1.0812
506	0.5464	5	5	90	25.5	2	-1	1	1.0577
507	0.5464	5	5	0	13.25	2	1	1	1.4459
508	7.1142	5	5	0	19.375	1	1	1	1.1875
509	3.8303	5	5	0	7.125	2	-1	1	0.98695
510	0.5464	5	5	0	13.25	1	1	1	1.2694
511	3.8303	5	5	90	1	2	-1	0	1.6932
512	7.1142	5	5	0	1	1	-1	0	1.2581
513	0.5464	5	5	90	1	1	1	1	1.2341
514	2.1883	5	5	90	1	2	-1	0	1.3281
515	3.8303	5	5	999	19.375	1	-1	1	0.97531
516	2.1883	5	5	0	7.125	2	1	1	1.0342
517	0.5464	5	5	90	25.5	2	-1	1	1.1164
518	2.1883	5	5	999	19.375	2	-1	1	0.95178
519	5.4722	5	5	90	19.375	2	-1	1	1.1165
520	5.4722	5	5	90	7.125	2	1	0	1.1283
521	3.8303	5	5	999	25.5	1	1	1	0.90473
522	5.4722	5	5	0	1	2	1	0	1.0576
523	0.5464	5	5	90	13.25	1	-1	1	1.1753
524	3.8303	5	5	999	7.125	1	1	1	0.97533
525	2.1883	5	5	999	7.125	1	1	1	1.0227
526	2.1883	5	5	90	19.375	2	-1	1	0.94007
527	3.8303	5	5	0	7.125	1	1	1	0.95176
528	5.4722	5	5	0	19.375	1	1	1	1.187
529	0.5464	5	5	999	25.5	1	1	1	0.97533
530	3.8303	5	5	90	25.5	2	-1	1	0.9518
531	7.1142	5	5	999	13.25	1	1	0	0.99882
532	2.1883	5	5	999	1	1	1	1	2.257
533	3.8303	5	5	999	25.5	2	-1	1	0.99888
534	5.4722	5	5	999	7.125	2	1	1	1.0341
535	0.5464	5	5	0	19.375	2	1	1	1.0224
536	2.1883	5	5	90	13.25	2	-1	1	0.99885
537	0.5464	5	5	0	7.125	1	-1	1	1.0812
538	3.8303	5	5	90	25.5	2	-1	1	0.96365
539	0.5464	5	5	90	19.375	2	1	1	1.0811
540	2.1883	5	5	0	25.5	1	-1	1	0.90472
541	5.4722	5	5	999	25.5	1	1	1	0.97533
542	3.8303	5	5	90	25.5	1	1	1	1.0107
543	7.1142	5	5	90	25.5	1	-1	1	0.91649
544	7.1142	5	5	999	1	2	1	0	1.2811
545	0.5464	5	5	0	19.375	1	-1	1	0.94002
546	5.4722	5	5	999	13.25	1	-1	1	1.0342
547	7.1142	5	5	90	1	2	-1	0	1.3164
548	5.4722	5	5	999	1	2	-1	0	1.2576
549	5.4722	5	5	999	13.25	2	1	1	3.594
550	2.1883	5	5	0	7.125	2	-1	1	1.5399
551	3.8303	5	5	999	25.5	2	-1	1	1.1989
552	3.8303	5	5	90	13.25	2	1	1	1.5399
553	2.1883	5	5	0	1	2	1	1	1.093
554	7.1142	5	5	0	1	2	-1	0	1.4716
555	0.5464	5	5	999	7.125	1	1	1	1.1753
556	0.5464	5	5	999	7.125	2	-1	1	1.093
557	5.4722	5	5	999	25.5	2	1	1	0.99889
558	7.1142	5	5	90	1	1	1	0	1.9503
559	0.5464	5	5	90	13.25	2	-1	1	0.94045
560	5.4722	5	5	0	1	1	1	0	1.5683
561	3.8303	5	5	90	1	1	1	0	1.2811
562	3.8303	5	5	90	7.125	1	1	0	1.0812
563	3.8303	5	5	90	7.125	1	1	1	0.99885
564	5.4722	5	5	90	1	2	1	0	1.2459
565	0.5464	5	5	0	13.25	2	1	1	1.14
566	5.4722	5	5	999	1	2	-1	0	1.5362
567	7.1142	5	5	999	1	2	-1	0	1.5683
568	0.5464	5	5	999	25.5	1	1	1	0.96353
569	0.5464	5	5	90	13.25	1	-1	1	0.92831
570	0.5464	5	5	999	13.25	1	-1	1	0.94007
571	2.1883	5	5	0	1	2	1	1	1.3282
572	5.4722	5	5	90	1	2	1	0	1.3635
573	3.8303	5	5	90	7.125	2	1	1	1.0346
574	3.8303	5	5	90	7.125	2	1	1	1.2223
575	2.1883	5	5	90	13.25	2	-1	1	0.99887
576	2.1883	5	5	0	7.125	1	-1	1	1.2816
577	3.8303	5	5	90	19.375	1	-1	1	0.98706
578	7.1142	5	5	999	1	2	1	1	1.2341
579	0.5464	5	5	0	19.375	2	1	1	1.1165
580	5.4722	5	5	999	1	1	1	0	1.4454
581	3.8303	5	5	0	7.125	2	-1	0	1.2693
582	5.4722	5	5	999	13.25	1	1	1	1.0694
583	2.1883	5	5	0	13.25	2	-1	1	1.0342
584	7.1142	5	5	90	1	1	1	0	1.3472
585	7.1142	5	5	0	1	2	-1	0	1.3221
586	2.1883	5	5	999	7.125	2	-1	1	0.94005
587	7.1142	5	5	90	25.5	2	-1	1	1.1518
588	0.5464	5	5	0	25.5	2	-1	1	0.97533
589	7.1142	5	5	90	19.375	1	1	1	0.91655
590	7.1142	5	5	999	7.125	2	1	1	1.2223
591	7.1142	5	5	0	7.125	2	-1	0	1.4078
592	2.1883	5	5	0	1	1	-1	0	1.1046
593	5.4722	5	5	0	7.125	1	1	0	1.3287
594	7.1142	5	5	999	1	1	-1	0	1.33
595	7.1142	5	5	0	25.5	1	-1	0	1.0698
596	2.1883	5	5	90	25.5	1	-1	1	1.0342
597	7.1142	5	5	0	1	2	1	0	1.3282
598	2.1883	5	5	90	25.5	1	1	1	1.011
599	0.5464	5	5	999	19.375	2	-1	1	1.1282
600	5.4722	5	5	0	7.125	2	-1	1	1.3282
601	5.4722	5	5	999	25.5	2	-1	1	1.0224
602	5.4722	5	5	90	1	1	-1	0	1.1047
603	5.4722	5	5	0	7.125	2	1	1	1.1047
604	3.8303	5	5	999	1	1	-1	1	1.34
605	0.5464	5	5	999	1	2	1	1	1.3992
606	5.4722	5	5	90	19.375	2	-1	1	1.3753
607	2.1883	5	5	90	13.25	2	1	1	1.081
608	3.8303	5	5	90	19.375	1	1	1	1.0224
609	2.1883	5	5	0	13.25	2	1	1	1.0224
610	0.5464	5	5	90	7.125	1	-1	1	0.91647
611	2.1883	5	5	0	13.25	2	1	1	1.0577
612	0.5464	5	5	999	13.25	1	1	1	1.14
613	3.8303	5	5	0	13.25	2	1	1	1.1757
614	7.1142	5	5	90	1	1	-1	0	1.6024
615	0.5464	5	5	90	7.125	2	-1	1	0.99924
616	3.8303	5	5	0	13.25	2	1	1	1.1753
617	0.5464	5	5	90	19.375	2	1	1	1.3757
618	5.4722	5	5	999	19.375	1	-1	1	1.0581
619	3.8303	5	5	90	25.5	1	-1	1	1.0577
620	0.5464	5	5	999	19.375	1	-1	1	0.92824
621	2.1883	5	5	999	1	2	-1	0	1.4694
622	7.1142	5	5	999	25.5	2	-1	1	1.0106
623	3.8303	5	5	999	7.125	2	-1	1	0.96358
624	2.1883	5	5	0	25.5	1	1	1	1.1165
625	2.1883	5	5	90	7.125	2	-1	1	1.0223
626	5.4722	5	5	0	13.25	2	1	1	1.046
627	2.1883	5	5	90	13.25	1	-1	1	1.0223
628	7.1142	5	5	0	7.125	2	-1	0	1.6822
629	7.1142	5	5	0	7.125	1	1	0	1.8879
630	0.5464	5	5	0	7.125	2	-1	1	0.9753
631	3.8303	5	5	999	13.25	1	-1	1	0.90473
632	5.4722	5	5	90	25.5	2	-1	1	0.9636
633	3.8303	5	5	90	7.125	1	-1	1	0.9636
634	5.4722	5	5	999	19.375	2	1	1	1.0106
635	5.4722	5	5	90	25.5	1	-1	1	0.94008
636	2.1883	5	5	0	25.5	2	1	1	1.0459
637	0.5464	5	5	0	13.25	2	-1	1	1.0106
638	3.8303	5	5	0	7.125	1	1	0	1.3047
639	7.1142	5	5	999	19.375	2	-1	1	0.96401
640	7.1142	5	5	0	25.5	2	-1	1	1.1518
641	5.4722	5	5	999	25.5	1	1	1	1.2106
642	5.4722	5	5	0	25.5	2	1	1	1.2341
643	0.5464	5	5	999	13.25	2	-1	1	1.0342
644	2.1883	5	5	0	19.375	1	-1	1	0.89294
645	0.5464	5	5	0	25.5	1	-1	0	1.14
646	2.1883	5	5	90	7.125	2	-1	1	0.9287
647	5.4722	5	5	0	7.125	1	-1	0	1.603
648	3.8303	5	5	999	7.125	2	-1	1	0.88122
649	2.1883	5	5	0	1	2	1	0	1.2105
650	5.4722	5	5	999	25.5	1	-1	1	0.89298
651	3.8303	5	5	0	25.5	1	1	1	0.97535
652	5.4722	5	5	999	25.5	2	-1	1	0.92826
653	3.8303	5	5	0	19.375	1	1	1	0.83416
654	5.4722	5	5	90	13.25	1	-1	0	1.7379
655	5.4722	5	5	90	7.125	1	1	1	1.2576
656	3.8303	5	5	999	13.25	1	-1	1	1.1518
657	2.1883	5	5	0	13.25	1	-1	1	0.99891
658	3.8303	5	5	0	19.375	2	1	1	1.1636
659	5.4722	5	5	0	25.5	2	-1	0	3.802
660	3.8303	5	5	90	13.25	1	1	1	0.89301
661	7.1142	5	5	999	19.375	1	1	1	0.95183
662	3.8303	5	5	0	19.375	1	-1	1	0.92826
663	0.5464	5	5	90	25.5	1	-1	1	1.0106
664	0.5464	5	5	90	7.125	2	1	1	0.72837
665	0.5464	5	5	999	25.5	1	-1	1	0.95182
666	0.5464	5	5	999	1	2	-1	1	1.1165
667	5.4722	5	5	90	1	1	-1	0	1.0812
668	2.1883	5	5	0	25.5	1	-1	1	0.91655
669	7.1142	5	5	999	7.125	2	-1	0	1.093
670	5.4722	5	5	0	25.5	2	1	1	1.0576
671	0.5464	5	5	999	7.125	1	-1	1	0.99884
672	5.4722	5	5	0	7.125	2	-1	1	1.2459
673	7.1142	5	5	0	19.375	1	1	1	1.0104
674	3.8303	5	5	90	25.5	2	1	1	1.0812
675	0.5464	5	5	90	1	1	-1	0	1.2223
676	5.4722	5	5	0	1	1	1	0	1.3869
677	5.4722	5	5	90	19.375	2	1	1	1.1875
678	3.8303	5	5	90	1	1	-1	0	1.2816
679	3.8303	5	5	0	25.5	2	-1	1	1.2697
680	7.1142	5	5	0	7.125	2	-1	0	1.0694
681	0.5464	5	5	999	7.125	1	-1	1	1.0342
682	5.4722	5	5	999	1	1	1	0	1.1165
683	3.8303	5	5	999	25.5	1	-1	1	0.95184
684	7.1142	5	5	999	19.375	1	-1	1	0.92833
685	0.5464	5	5	90	7.125	2	-1	1	0.9165
686	0.5464	5	5	0	19.375	1	1	1	1.0107
687	5.4722	5	5	0	25.5	1	1	1	0.9989
688	3.8303	5	5	0	19.375	1	-1	1	0.90477
689	5.4722	5	5	999	7.125	2	1	1	1.1047
690	2.1883	5	5	90	13.25	2	-1	1	0.95182
691	0.5464	5	5	90	19.375	1	-1	1	1.0459
692	2.1883	5	5	0	13.25	2	1	1	1.2105
693	5.4722	5	5	90	13.25	2	-1	0	3.6821
694	2.1883	5	5	999	1	1	-1	1	1.0106
695	3.8303	5	5	0	1	1	1	1	1.2224
696	7.1142	5	5	90	1	1	-1	0	1.1757
697	5.4722	5	5	90	1	1	-1	0	1.1286
698	5.4722	5	5	90	19.375	1	-1	1	0.9169
699	2.1883	5	5	90	7.125	1	-1	1	0.9636
700	7.1142	5	5	999	19.375	2	-1	1	1.0577
701	2.1883	5	5	0	1	1	1	0	1.2341
702	3.8303	5	5	0	7.125	2	1	1	1.5407
703	2.1883	5	5	999	19.375	1	1	1	1.0106
704	2.1883	5	5	90	13.25	1	-1	1	0.90469
705	2.1883	5	5	0	13.25	1	1	1	0.94003
706	0.5464	5	5	90	13.25	1	-1	1	0.9165
707	7.1142	5	5	999	7.125	1	1	1	1.0577
708	2.1883	5	5	90	19.375	2	-1	1	0.95186
709	2.1883	5	5	999	13.25	1	-1	1	1.0576
710	0.5464	5	5	90	1	2	-1	1	1.1283
711	0.5464	5	5	999	19.375	1	-1	1	1.0581
712	0.5464	5	5	999	25.5	2	-1	1	1.1165
713	5.4722	5	5	999	1	1	-1	0	1.2105
714	7.1142	5	5	0	1	1	-1	0	1.2458
715	5.4722	5	5	90	19.375	1	1	1	0.99887
716	5.4722	5	5	0	25.5	2	1	1	1.0106
717	7.1142	5	5	0	7.125	1	1	1	1.1635
718	5.4722	5	5	90	7.125	1	1	1	1.0463
719	7.1142	5	5	90	7.125	1	-1	0	1.3811
720	5.4722	5	5	999	7.125	1	1	1	1.2107
721	0.5464	5	5	0	7.125	2	1	1	0.98753
722	3.8303	5	5	90	1	1	1	1	1.7983
723	0.5464	5	5	999	19.375	1	-1	1	1.1282
724	0.5464	5	5	90	13.25	2	1	1	1.0581
725	5.4722	5	5	0	7.125	1	1	1	0.96356
726	5.4722	5	5	0	1	1	1	1	1.2811
727	7.1142	5	5	90	13.25	1	-1	1	0.97538
728	5.4722	5	5	90	7.125	1	1	0	0.92826
729	7.1142	5	5	90	19.375	1	-1	1	0.99887
730	0.5464	5	5	90	7.125	1	-1	1	1.0459
731	3.8303	5	5	0	25.5	1	1	1	1.2106
732	3.8303	5	5	0	19.375	1	-1	1	1.2224
733	3.8303	5	5	0	25.5	2	1	1	1.0224
734	0.5464	5	5	90	1	2	1	1	1.1636
735	7.1142	5	5	0	25.5	1	1	1	0.91654
736	0.5464	5	5	999	7.125	2	1	1	0.95181
737	3.8303	5	5	90	13.25	1	-1	1	0.96353
738	0.5464	5	5	90	25.5	1	-1	1	1.0812
739	3.8303	5	5	90	7.125	2	-1	1	1.0576
740	5.4722	5	5	0	13.25	2	-1	1	1.0104
741	5.4722	5	5	90	7.125	2	1	0	1.3753
742	3.8303	5	5	0	7.125	1	-1	0	1.3163
743	2.1883	5	5	999	13.25	1	1	1	0.96394
744	7.1142	5	5	999	1	1	1	1	1.1047
745	7.1142	5	5	999	19.375	2	1	0	1.4575
746	0.5464	5	5	90	19.375	2	1	1	1.0812
747	2.1883	5	5	90	1	1	-1	1	1.0811
748	0.5464	5	5	999	1	1	1	1	1.1283
749	7.1142	5	5	999	19.375	1	-1	1	0.89302
750	5.4722	5	5	90	25.5	1	1	1	0.90478
