# Supplementary material for: Temporal Integration of Motion Streaks in Migraine
Source: Vision (Basel). 2018 Jul 13;2(3):27. doi: 10.3390/vision2030027 (PMC6836222; doi:10.3390/vision2030027)
Supplement: Supplementary file 1 [file vision-02-00027-s001.zip › supplementary information/resultsmark3/resultsObs10/allResponsesObs10Block3.txt]

1	2.1883	5	5	999	25.5	1	-1	1	1.3048
2	7.1142	5	5	0	25.5	2	1	1	1.0949
3	2.1883	5	5	0	13.25	1	-1	0	0.88123
4	2.1883	5	5	999	25.5	2	1	1	0.96357
5	2.1883	5	5	90	25.5	2	1	1	0.97543
6	0.5464	5	5	0	7.125	1	1	1	1.0224
7	7.1142	5	5	90	1	1	-1	1	1.5676
8	3.8303	5	5	999	25.5	1	-1	1	1.0341
9	2.1883	5	5	90	19.375	2	-1	1	1.0224
10	0.5464	5	5	0	13.25	1	1	1	1.1283
11	0.5464	5	5	90	19.375	2	-1	1	1.0694
12	0.5464	5	5	90	7.125	2	1	1	1.2341
13	0.5464	5	5	0	1	1	-1	1	1.0458
14	2.1883	5	5	999	13.25	1	1	1	0.95179
15	3.8303	5	5	0	1	2	1	0	1.7987
16	3.8303	5	5	999	7.125	2	1	1	0.99886
17	0.5464	5	5	0	1	1	-1	1	1.0694
18	2.1883	5	5	90	1	1	-1	1	1.1753
19	2.1883	5	5	999	13.25	2	-1	1	1.0577
20	7.1142	5	5	90	13.25	1	-1	0	2.0827
21	3.8303	5	5	90	7.125	1	-1	1	1.0342
22	3.8303	5	5	0	19.375	2	1	1	1.0224
23	3.8303	5	5	999	19.375	2	1	1	1.0342
24	7.1142	5	5	90	1	1	1	0	1.2577
25	5.4722	5	5	0	13.25	2	-1	1	0.9165
26	7.1142	5	5	90	13.25	1	-1	1	1.1988
27	3.8303	5	5	90	7.125	1	-1	1	0.99929
28	3.8303	5	5	90	1	2	1	0	2.3349
29	7.1142	5	5	0	1	1	1	0	1.2227
30	5.4722	5	5	0	7.125	2	-1	1	1.0581
31	2.1883	5	5	999	19.375	2	-1	1	1.0106
32	3.8303	5	5	999	13.25	2	1	1	1.0812
33	2.1883	5	5	90	7.125	1	1	1	0.99887
34	3.8303	5	5	0	25.5	1	-1	1	1.1753
35	3.8303	5	5	0	13.25	1	-1	1	0.96345
36	7.1142	5	5	90	1	2	1	0	1.3301
37	5.4722	5	5	999	1	2	-1	0	1.3281
38	3.8303	5	5	0	25.5	2	1	1	0.99887
39	2.1883	5	5	999	19.375	1	1	1	0.95177
40	5.4722	5	5	999	19.375	2	-1	1	0.96358
41	3.8303	5	5	999	13.25	2	1	1	1.0459
42	3.8303	5	5	999	13.25	1	-1	1	0.95183
43	7.1142	5	5	999	1	2	-1	1	1.0577
44	7.1142	5	5	90	25.5	1	-1	1	0.98715
45	0.5464	5	5	90	19.375	1	1	1	1.3047
46	7.1142	5	5	999	1	2	-1	0	1.3649
47	3.8303	5	5	999	25.5	1	-1	1	1.0812
48	5.4722	5	5	999	19.375	1	1	1	0.99885
49	5.4722	5	5	90	19.375	2	-1	1	1.14
50	2.1883	5	5	0	1	2	1	1	1.3871
51	7.1142	5	5	0	1	2	-1	0	1.3273
52	2.1883	5	5	0	1	1	1	1	1.1169
53	3.8303	5	5	90	19.375	2	-1	1	0.95226
54	0.5464	5	5	90	7.125	1	-1	1	1.0342
55	5.4722	5	5	90	13.25	2	-1	1	1.0812
56	2.1883	5	5	0	1	2	1	0	1.1401
57	3.8303	5	5	999	19.375	1	1	1	1.0812
58	0.5464	5	5	0	7.125	2	-1	1	1.0106
59	2.1883	5	5	999	7.125	1	1	1	0.96361
60	5.4722	5	5	0	25.5	2	-1	1	1.046
61	5.4722	5	5	999	13.25	2	-1	1	0.90478
62	0.5464	5	5	0	25.5	1	1	1	1.0812
63	3.8303	5	5	90	1	1	1	0	1.2341
64	0.5464	5	5	999	13.25	1	-1	1	1.0577
65	5.4722	5	5	999	19.375	1	1	1	0.96359
66	3.8303	5	5	0	19.375	1	1	1	0.97533
67	7.1142	5	5	999	25.5	2	1	1	1.1165
68	0.5464	5	5	0	25.5	2	1	1	1.2694
69	7.1142	5	5	0	7.125	1	1	1	1.4207
70	0.5464	5	5	0	19.375	1	1	1	0.96358
71	0.5464	5	5	0	1	1	-1	0	1.2223
72	0.5464	5	5	999	19.375	2	-1	1	0.92828
73	5.4722	5	5	90	1	2	-1	0	1.2342
74	5.4722	5	5	999	7.125	2	-1	1	0.964
75	5.4722	5	5	0	1	2	1	0	1.2929
76	3.8303	5	5	90	7.125	2	1	0	1.1988
77	5.4722	5	5	0	13.25	1	-1	1	0.98714
78	5.4722	5	5	90	1	1	1	0	1.14
79	7.1142	5	5	0	25.5	1	1	1	1.0342
80	5.4722	5	5	999	1	1	1	1	1.0457
81	2.1883	5	5	90	13.25	1	1	1	0.98703
82	7.1142	5	5	90	1	2	-1	0	1.14
83	3.8303	5	5	90	19.375	2	-1	0	1.093
84	5.4722	5	5	90	25.5	1	1	1	0.93998
85	7.1142	5	5	90	25.5	1	-1	1	1.14
86	2.1883	5	5	0	1	2	-1	0	1.9167
87	5.4722	5	5	999	19.375	1	-1	1	1.0224
88	5.4722	5	5	999	7.125	1	-1	1	0.9992
89	2.1883	5	5	0	1	1	-1	1	1.1283
90	3.8303	5	5	0	13.25	2	1	1	0.99929
91	5.4722	5	5	999	13.25	1	-1	1	0.91654
92	3.8303	5	5	999	7.125	1	1	1	1.2341
93	7.1142	5	5	90	7.125	1	1	0	1.2106
94	2.1883	5	5	90	19.375	1	-1	1	1.0346
95	5.4722	5	5	0	13.25	1	-1	0	1.4887
96	2.1883	5	5	999	13.25	2	1	1	1.14
97	2.1883	5	5	999	1	2	1	1	1.1518
98	3.8303	5	5	999	1	2	-1	0	1.2694
99	0.5464	5	5	90	25.5	1	-1	1	1.14
100	0.5464	5	5	999	7.125	1	-1	1	0.89304
101	5.4722	5	5	0	25.5	2	-1	1	0.94
102	7.1142	5	5	999	13.25	2	1	1	1.0224
103	7.1142	5	5	999	7.125	1	1	1	1.0224
104	3.8303	5	5	90	13.25	2	1	1	1.0342
105	0.5464	5	5	90	1	1	-1	1	1.1753
106	0.5464	5	5	999	13.25	1	1	1	1.0341
107	3.8303	5	5	0	1	2	1	1	1.1282
108	5.4722	5	5	999	1	2	-1	0	1.3164
109	2.1883	5	5	90	7.125	2	-1	1	1.0341
110	3.8303	5	5	999	1	1	1	0	1.716
111	0.5464	5	5	0	13.25	2	1	1	1.164
112	5.4722	5	5	90	7.125	2	-1	0	1.2341
113	3.8303	5	5	0	7.125	2	-1	1	0.97528
114	5.4722	5	5	999	25.5	2	-1	1	0.9048
115	7.1142	5	5	999	19.375	1	-1	1	0.97539
116	5.4722	5	5	999	25.5	1	-1	1	0.92832
117	2.1883	5	5	0	1	2	1	0	0.99882
118	2.1883	5	5	999	25.5	2	1	1	0.92833
119	7.1142	5	5	999	13.25	1	1	1	0.98714
120	7.1142	5	5	999	25.5	2	1	1	0.98715
121	2.1883	5	5	90	13.25	2	-1	1	1.0342
122	3.8303	5	5	90	19.375	1	-1	1	0.97533
123	2.1883	5	5	0	7.125	1	-1	1	1.2459
124	0.5464	5	5	90	7.125	1	-1	1	1.1988
125	7.1142	5	5	0	25.5	1	-1	0	1.2106
126	3.8303	5	5	0	13.25	2	1	1	1.187
127	2.1883	5	5	90	1	2	-1	1	1.1047
128	7.1142	5	5	999	13.25	2	1	1	1.0228
129	0.5464	5	5	999	1	2	-1	1	1.0459
130	0.5464	5	5	999	1	1	-1	1	1.4223
131	2.1883	5	5	999	19.375	2	1	1	1.093
132	3.8303	5	5	999	19.375	1	-1	1	0.94011
133	0.5464	5	5	999	1	2	1	1	1.1753
134	3.8303	5	5	0	25.5	1	1	1	1.0341
135	3.8303	5	5	90	19.375	1	-1	1	0.90477
136	7.1142	5	5	999	19.375	2	-1	1	0.96362
137	0.5464	5	5	0	19.375	2	-1	1	1.0106
138	7.1142	5	5	999	1	1	1	0	1.3749
139	0.5464	5	5	0	1	1	-1	1	1.3987
140	5.4722	5	5	90	25.5	1	1	1	0.99891
141	0.5464	5	5	90	1	2	-1	1	0.98708
142	5.4722	5	5	90	25.5	2	1	1	1.1047
143	2.1883	5	5	90	7.125	2	-1	1	0.96361
144	5.4722	5	5	0	7.125	2	1	1	1.2929
145	5.4722	5	5	90	7.125	1	1	1	1.2581
146	5.4722	5	5	999	13.25	2	1	1	1.0459
147	5.4722	5	5	90	1	2	-1	0	1.3164
148	0.5464	5	5	90	1	1	1	1	1.1871
149	7.1142	5	5	0	13.25	2	1	0	1.483
150	0.5464	5	5	0	7.125	2	-1	1	1.1046
151	0.5464	5	5	0	19.375	2	-1	1	1.0228
152	7.1142	5	5	0	19.375	1	-1	1	1.0106
153	2.1883	5	5	90	7.125	1	1	1	1.2224
154	7.1142	5	5	90	13.25	2	-1	1	1.1988
155	7.1142	5	5	0	7.125	2	-1	1	1.4269
156	0.5464	5	5	90	13.25	2	-1	1	0.97523
157	5.4722	5	5	90	19.375	2	-1	1	0.97527
158	2.1883	5	5	999	7.125	2	1	1	1.1047
159	2.1883	5	5	999	19.375	2	1	1	1.1283
160	7.1142	5	5	0	1	1	-1	1	1.6172
161	3.8303	5	5	0	13.25	1	-1	1	0.95184
162	3.8303	5	5	0	13.25	2	1	1	1.0695
163	3.8303	5	5	0	19.375	2	1	1	1.1871
164	0.5464	5	5	999	13.25	2	1	1	0.94001
165	0.5464	5	5	0	25.5	1	-1	1	1.3399
166	5.4722	5	5	90	25.5	1	1	1	1.1404
167	2.1883	5	5	999	1	1	1	1	1.1753
168	0.5464	5	5	0	25.5	1	-1	1	1.2345
169	3.8303	5	5	0	7.125	1	1	1	0.97574
170	2.1883	5	5	999	7.125	1	-1	1	0.92838
171	0.5464	5	5	0	25.5	2	1	1	1.1283
172	3.8303	5	5	0	1	1	-1	0	1.4458
173	2.1883	5	5	0	19.375	2	1	1	1.0342
174	5.4722	5	5	90	19.375	2	-1	1	1.0459
175	0.5464	5	5	90	19.375	1	-1	1	1.0929
176	5.4722	5	5	90	7.125	1	1	1	1.0577
177	7.1142	5	5	999	13.25	2	-1	0	1.1635
178	0.5464	5	5	0	19.375	1	-1	1	1.0812
179	0.5464	5	5	0	1	2	-1	0	3.1572
180	5.4722	5	5	0	13.25	2	-1	1	1.3399
181	7.1142	5	5	0	19.375	1	1	1	1.1047
182	3.8303	5	5	90	25.5	2	1	1	1.0106
183	7.1142	5	5	999	19.375	1	-1	1	0.98712
184	5.4722	5	5	999	1	1	1	0	1.2576
185	2.1883	5	5	0	25.5	2	1	1	1.093
186	7.1142	5	5	999	1	2	1	0	1.4319
187	7.1142	5	5	90	19.375	1	1	1	1.0107
188	0.5464	5	5	0	7.125	2	1	1	1.0106
189	3.8303	5	5	999	19.375	1	-1	1	1.0106
190	5.4722	5	5	90	25.5	2	-1	1	0.88137
191	2.1883	5	5	0	25.5	2	1	1	1.0224
192	2.1883	5	5	999	25.5	2	-1	1	1.0695
193	3.8303	5	5	999	25.5	2	1	1	1.1988
194	7.1142	5	5	999	25.5	2	-1	1	1.0459
195	0.5464	5	5	999	19.375	2	-1	1	1.0459
196	3.8303	5	5	90	13.25	1	1	1	1.0106
197	0.5464	5	5	999	13.25	1	1	1	1.0224
198	5.4722	5	5	999	7.125	1	-1	1	0.95181
199	2.1883	5	5	0	25.5	2	1	1	1.0342
200	3.8303	5	5	90	1	2	-1	0	1.0813
201	5.4722	5	5	0	25.5	2	-1	1	0.97531
202	5.4722	5	5	90	1	1	-1	0	0.90478
203	0.5464	5	5	999	1	1	-1	1	1.5046
204	7.1142	5	5	90	7.125	2	-1	1	1.0106
205	7.1142	5	5	0	7.125	1	1	1	1.1753
206	7.1142	5	5	999	25.5	1	-1	1	1.0224
207	5.4722	5	5	90	1	1	1	1	1.1283
208	2.1883	5	5	999	7.125	2	-1	1	0.94001
209	7.1142	5	5	0	13.25	1	-1	1	1.2576
210	3.8303	5	5	90	1	2	-1	0	1.5987
211	7.1142	5	5	0	7.125	2	1	0	1.2341
212	7.1142	5	5	0	19.375	1	-1	0	1.258
213	3.8303	5	5	90	19.375	2	1	1	0.96402
214	5.4722	5	5	0	13.25	1	-1	1	1.1164
215	2.1883	5	5	0	1	1	-1	1	1.2694
216	3.8303	5	5	999	7.125	1	1	1	1.0341
217	7.1142	5	5	999	19.375	1	-1	1	0.96354
218	2.1883	5	5	0	19.375	1	1	1	1.0459
219	3.8303	5	5	0	19.375	1	1	1	1.0341
220	7.1142	5	5	999	25.5	2	1	1	0.98712
221	7.1142	5	5	0	25.5	1	1	1	1.0106
222	5.4722	5	5	999	7.125	2	-1	1	1.0694
223	0.5464	5	5	999	7.125	2	-1	1	1.14
224	7.1142	5	5	90	25.5	1	-1	1	1.0576
225	7.1142	5	5	90	13.25	2	-1	1	1.2576
226	7.1142	5	5	999	7.125	2	1	0	0.99883
227	0.5464	5	5	999	7.125	1	1	1	0.98705
228	5.4722	5	5	0	1	2	1	0	1.14
229	7.1142	5	5	999	19.375	2	-1	1	0.93997
230	7.1142	5	5	999	13.25	1	-1	1	1.0106
231	3.8303	5	5	0	19.375	1	1	1	1.2106
232	7.1142	5	5	0	13.25	2	-1	1	0.96339
233	5.4722	5	5	0	7.125	1	1	1	1.0342
234	7.1142	5	5	0	7.125	1	-1	0	1.1282
235	0.5464	5	5	90	19.375	2	-1	1	1.0342
236	3.8303	5	5	90	1	1	1	0	1.2106
237	5.4722	5	5	90	13.25	2	1	0	1.1635
238	2.1883	5	5	0	13.25	1	-1	1	1.0224
239	5.4722	5	5	0	19.375	2	1	0	1.2224
240	5.4722	5	5	999	25.5	2	-1	1	1.673
241	0.5464	5	5	999	25.5	2	1	1	0.9993
242	3.8303	5	5	90	13.25	2	-1	1	1.1047
243	0.5464	5	5	0	7.125	2	-1	1	1.2227
244	5.4722	5	5	999	7.125	2	-1	1	1.0693
245	0.5464	5	5	90	1	1	-1	0	1.5987
246	3.8303	5	5	0	19.375	2	1	1	1.0224
247	5.4722	5	5	0	19.375	2	1	1	1.0224
248	2.1883	5	5	0	13.25	1	1	1	0.97533
249	5.4722	5	5	0	25.5	1	-1	1	1.2929
250	0.5464	5	5	999	1	2	-1	1	1.046
251	7.1142	5	5	0	13.25	2	1	1	1.1635
252	5.4722	5	5	999	25.5	2	1	1	1.0106
253	3.8303	5	5	999	13.25	2	-1	1	0.99888
254	3.8303	5	5	999	13.25	1	1	1	1.0576
255	7.1142	5	5	999	13.25	2	-1	0	1.3998
256	0.5464	5	5	999	19.375	1	1	1	1.0224
257	7.1142	5	5	90	25.5	2	-1	1	0.94004
258	3.8303	5	5	90	13.25	2	1	0	1.1518
259	7.1142	5	5	90	13.25	1	1	1	1.1988
260	5.4722	5	5	90	19.375	1	-1	1	0.97536
261	2.1883	5	5	0	19.375	2	1	1	1.5046
262	3.8303	5	5	999	19.375	2	-1	1	1.2341
263	7.1142	5	5	999	19.375	2	1	0	1.9611
264	5.4722	5	5	999	1	1	-1	0	1.542
265	3.8303	5	5	90	7.125	2	1	0	1.2581
266	2.1883	5	5	999	7.125	2	-1	1	1.0699
267	5.4722	5	5	0	25.5	2	-1	1	1.0811
268	2.1883	5	5	90	13.25	1	-1	1	1.14
269	2.1883	5	5	0	13.25	2	1	1	3.4263
270	5.4722	5	5	0	7.125	1	1	0	1.2694
271	0.5464	5	5	0	25.5	1	1	1	1.0229
272	3.8303	5	5	90	25.5	2	1	1	1.0224
273	5.4722	5	5	90	13.25	1	-1	1	1.0106
274	3.8303	5	5	999	7.125	2	-1	1	0.98718
275	2.1883	5	5	0	13.25	2	-1	1	0.98707
276	3.8303	5	5	90	19.375	2	-1	1	1.0929
277	3.8303	5	5	999	19.375	1	1	1	0.98711
278	7.1142	5	5	0	25.5	2	-1	1	1.0341
279	5.4722	5	5	90	7.125	1	1	0	1.2929
280	5.4722	5	5	0	13.25	1	1	1	1.0223
281	5.4722	5	5	0	1	2	1	0	1.4458
282	2.1883	5	5	0	7.125	1	1	1	1.0228
283	3.8303	5	5	0	13.25	2	1	1	1.1047
284	0.5464	5	5	999	13.25	1	1	1	1.0342
285	2.1883	5	5	90	7.125	1	1	1	1.1283
286	0.5464	5	5	999	7.125	2	-1	1	0.99887
287	0.5464	5	5	90	13.25	2	1	1	1.1164
288	3.8303	5	5	0	19.375	1	1	1	1.0928
289	2.1883	5	5	90	25.5	2	1	1	1.0934
290	5.4722	5	5	0	25.5	2	-1	1	1.0464
291	3.8303	5	5	90	13.25	1	-1	1	1.1284
292	3.8303	5	5	999	25.5	2	-1	1	1.2929
293	7.1142	5	5	0	7.125	2	1	0	2.0794
294	7.1142	5	5	0	13.25	2	1	0	1.2459
295	3.8303	5	5	90	19.375	1	1	1	1.2106
296	5.4722	5	5	0	1	1	-1	0	1.1518
297	2.1883	5	5	90	13.25	2	1	1	0.99884
298	7.1142	5	5	999	19.375	1	1	1	1.1517
299	3.8303	5	5	90	19.375	1	1	1	1.1639
300	7.1142	5	5	999	7.125	2	1	0	1.0928
301	3.8303	5	5	0	7.125	2	1	1	1.0107
302	5.4722	5	5	999	25.5	1	-1	1	1.0341
303	0.5464	5	5	0	1	2	1	1	1.0812
304	0.5464	5	5	999	1	2	-1	1	1.0223
305	3.8303	5	5	0	1	1	-1	0	0.94008
306	7.1142	5	5	0	25.5	2	-1	1	0.95185
307	0.5464	5	5	90	13.25	1	-1	1	1.0693
308	5.4722	5	5	90	1	2	1	0	1.3164
309	0.5464	5	5	90	19.375	2	1	1	1.0817
310	3.8303	5	5	999	25.5	1	1	1	0.95178
311	0.5464	5	5	999	25.5	2	1	1	1.1163
312	2.1883	5	5	90	19.375	2	1	1	1.1283
313	7.1142	5	5	0	1	1	-1	0	1.1635
314	2.1883	5	5	999	7.125	1	-1	1	1.0458
315	7.1142	5	5	999	7.125	2	1	0	1.7594
316	5.4722	5	5	90	7.125	2	1	0	1.1283
317	0.5464	5	5	0	13.25	2	1	1	1.164
318	7.1142	5	5	90	1	2	-1	0	1.9335
319	2.1883	5	5	90	13.25	1	-1	1	1.0694
320	2.1883	5	5	90	7.125	2	1	1	1.0341
321	2.1883	5	5	0	25.5	1	1	1	1.234
322	7.1142	5	5	999	25.5	1	1	1	1.0342
323	2.1883	5	5	0	25.5	2	-1	1	1.0107
324	2.1883	5	5	999	13.25	2	-1	1	0.9518
325	3.8303	5	5	90	13.25	2	1	1	1.1752
326	5.4722	5	5	0	13.25	2	-1	1	1.0699
327	3.8303	5	5	999	13.25	2	-1	1	1.234
328	5.4722	5	5	999	19.375	2	-1	1	1.14
329	7.1142	5	5	999	1	2	1	0	1.0457
330	5.4722	5	5	90	25.5	2	-1	1	0.85771
331	2.1883	5	5	90	7.125	2	1	1	1.2458
332	2.1883	5	5	90	1	2	-1	0	1.4693
333	5.4722	5	5	0	13.25	2	1	1	1.14
334	3.8303	5	5	90	7.125	2	1	1	1.2107
335	0.5464	5	5	90	1	1	-1	0	1.4458
336	3.8303	5	5	999	1	1	1	0	2.1412
337	7.1142	5	5	0	1	2	1	1	1.4923
338	7.1142	5	5	0	1	2	1	0	1.3047
339	0.5464	5	5	999	7.125	2	1	1	1.0107
340	5.4722	5	5	90	13.25	1	-1	1	0.98713
341	0.5464	5	5	0	13.25	1	1	1	1.1752
342	7.1142	5	5	0	1	2	1	0	2.5847
343	2.1883	5	5	0	7.125	2	-1	1	3.5449
344	0.5464	5	5	999	1	1	1	1	1.9637
345	2.1883	5	5	999	19.375	1	1	1	1.0581
346	2.1883	5	5	999	13.25	1	1	1	0.90477
347	3.8303	5	5	0	25.5	2	-1	1	0.97534
348	7.1142	5	5	90	19.375	2	-1	1	1.0342
349	7.1142	5	5	999	7.125	2	-1	1	1.0223
350	2.1883	5	5	90	1	1	1	1	1.5281
351	2.1883	5	5	90	1	1	-1	1	1.9045
352	2.1883	5	5	0	13.25	2	-1	1	0.96357
353	0.5464	5	5	90	1	2	1	0	1.5046
354	0.5464	5	5	0	7.125	1	1	1	1.034
355	0.5464	5	5	90	7.125	2	-1	1	0.9871
356	3.8303	5	5	0	25.5	2	-1	1	1.0106
357	3.8303	5	5	90	25.5	1	-1	1	0.93992
358	0.5464	5	5	90	25.5	1	-1	1	1.093
359	7.1142	5	5	0	19.375	2	1	1	1.0224
360	0.5464	5	5	90	19.375	2	1	1	1.0106
361	0.5464	5	5	90	25.5	2	1	1	1.1047
362	3.8303	5	5	0	13.25	1	-1	1	0.90473
363	2.1883	5	5	90	25.5	1	1	1	0.89301
364	3.8303	5	5	0	7.125	2	1	1	1.0341
365	2.1883	5	5	0	13.25	2	1	1	0.97534
366	7.1142	5	5	90	25.5	2	-1	0	1.2812
367	2.1883	5	5	90	13.25	2	1	1	1.0695
368	5.4722	5	5	999	25.5	2	-1	1	0.99885
369	5.4722	5	5	999	13.25	2	1	1	1.1753
370	3.8303	5	5	0	19.375	2	1	1	0.93991
371	0.5464	5	5	999	25.5	2	1	1	1.0811
372	3.8303	5	5	999	19.375	2	-1	1	0.99881
373	5.4722	5	5	90	25.5	2	-1	1	0.98709
374	7.1142	5	5	90	13.25	1	-1	0	1.1518
375	7.1142	5	5	999	13.25	1	1	1	1.1051
376	7.1142	5	5	90	19.375	1	1	1	1.1987
377	3.8303	5	5	90	19.375	1	1	1	0.92827
378	3.8303	5	5	0	7.125	2	-1	1	1.3046
379	5.4722	5	5	999	25.5	1	-1	1	1.093
380	7.1142	5	5	90	7.125	1	1	0	1.8478
381	3.8303	5	5	999	25.5	2	-1	1	1.1988
382	5.4722	5	5	999	1	1	1	0	1.0224
383	5.4722	5	5	90	19.375	1	-1	1	1.1517
384	5.4722	5	5	90	7.125	2	1	0	1.9629
385	5.4722	5	5	999	7.125	2	1	1	2.2076
386	7.1142	5	5	90	19.375	2	-1	1	1.2458
387	2.1883	5	5	999	19.375	1	-1	1	0.99885
388	0.5464	5	5	90	7.125	1	1	1	1.1047
389	3.8303	5	5	0	1	1	-1	0	1.3046
390	0.5464	5	5	90	7.125	1	1	1	0.97533
391	2.1883	5	5	999	19.375	1	-1	1	0.86951
392	5.4722	5	5	0	25.5	1	1	1	0.95173
393	3.8303	5	5	999	1	1	-1	0	1.0342
394	7.1142	5	5	999	7.125	1	1	1	0.89299
395	7.1142	5	5	90	13.25	2	1	0	1.1517
396	2.1883	5	5	999	19.375	1	1	1	1.0577
397	0.5464	5	5	999	7.125	2	1	1	1.1988
398	2.1883	5	5	999	25.5	2	1	1	1.0933
399	2.1883	5	5	999	7.125	2	1	1	0.94046
400	3.8303	5	5	999	25.5	1	1	1	0.91649
401	0.5464	5	5	999	7.125	1	-1	1	0.9049
402	7.1142	5	5	0	13.25	1	-1	1	0.99884
403	5.4722	5	5	0	19.375	1	-1	1	1.3988
404	3.8303	5	5	90	25.5	2	-1	1	0.99883
405	2.1883	5	5	90	7.125	1	-1	0	4.4839
406	3.8303	5	5	0	25.5	1	-1	1	0.89295
407	7.1142	5	5	90	19.375	1	1	1	1.0694
408	0.5464	5	5	999	25.5	2	-1	1	0.92832
409	3.8303	5	5	0	25.5	1	1	1	1.0929
410	5.4722	5	5	999	13.25	1	-1	1	1.0694
411	0.5464	5	5	90	19.375	1	1	1	1.2106
412	5.4722	5	5	0	19.375	1	-1	1	1.2106
413	3.8303	5	5	90	13.25	1	-1	1	0.91642
414	2.1883	5	5	90	19.375	2	1	1	1.0577
415	5.4722	5	5	999	19.375	2	1	1	1.1047
416	3.8303	5	5	0	25.5	2	1	1	1.1988
417	2.1883	5	5	999	1	2	-1	0	1.1753
418	7.1142	5	5	90	25.5	2	-1	1	1.3047
419	0.5464	5	5	999	25.5	1	1	1	1.046
420	7.1142	5	5	0	19.375	2	1	0	2.3079
421	0.5464	5	5	999	7.125	2	1	1	1.0812
422	7.1142	5	5	0	7.125	1	-1	0	1.1753
423	0.5464	5	5	90	25.5	2	-1	1	1.0346
424	2.1883	5	5	999	1	2	1	0	1.3517
425	2.1883	5	5	90	19.375	1	-1	1	1.1518
426	5.4722	5	5	0	7.125	1	1	1	1.164
427	2.1883	5	5	999	13.25	1	1	1	1.1753
428	2.1883	5	5	0	25.5	1	1	1	1.1989
429	5.4722	5	5	999	7.125	1	1	1	1.1282
430	5.4722	5	5	0	1	1	1	0	1.387
431	5.4722	5	5	0	1	1	-1	0	1.2341
432	7.1142	5	5	999	1	2	-1	0	1.2576
433	7.1142	5	5	90	19.375	1	-1	1	1.0694
434	5.4722	5	5	90	25.5	1	1	1	0.95176
435	7.1142	5	5	90	7.125	2	1	0	1.7408
436	0.5464	5	5	999	1	2	-1	1	1.1051
437	2.1883	5	5	90	19.375	1	1	1	1.0695
438	5.4722	5	5	999	19.375	1	1	1	0.89297
439	5.4722	5	5	0	25.5	1	1	1	0.85768
440	2.1883	5	5	0	13.25	1	-1	1	1.0459
441	0.5464	5	5	999	19.375	1	1	1	0.96356
442	0.5464	5	5	0	1	2	-1	1	1.3047
443	0.5464	5	5	999	13.25	2	1	1	1.1989
444	7.1142	5	5	90	19.375	2	-1	0	1.1871
445	2.1883	5	5	999	7.125	1	-1	1	1.0694
446	5.4722	5	5	90	13.25	1	1	1	1.5926
447	7.1142	5	5	90	19.375	1	1	1	1.1517
448	0.5464	5	5	90	13.25	2	1	1	1.0459
449	3.8303	5	5	90	25.5	2	1	1	0.9636
450	2.1883	5	5	999	19.375	2	1	1	1.0929
451	2.1883	5	5	90	25.5	2	1	1	1.0342
452	3.8303	5	5	999	25.5	2	1	1	1.2693
453	7.1142	5	5	0	13.25	1	1	0	1.5548
454	5.4722	5	5	90	19.375	1	1	0	1.4218
455	7.1142	5	5	90	25.5	2	-1	1	1.1404
456	2.1883	5	5	0	19.375	2	1	1	1.0224
457	7.1142	5	5	90	13.25	2	1	1	1.3976
458	7.1142	5	5	999	1	1	1	0	1.1169
459	2.1883	5	5	999	13.25	1	1	1	0.92826
460	2.1883	5	5	90	13.25	2	-1	1	1.2812
461	0.5464	5	5	0	13.25	1	1	1	0.98707
462	2.1883	5	5	0	1	1	1	1	1.2105
463	5.4722	5	5	0	7.125	2	-1	0	1.2929
464	5.4722	5	5	90	13.25	1	-1	1	1.1517
465	2.1883	5	5	0	7.125	2	1	1	1.0341
466	5.4722	5	5	0	19.375	1	-1	1	1.0224
467	0.5464	5	5	90	19.375	2	1	1	1.0459
468	7.1142	5	5	999	7.125	1	-1	0	2.272
469	5.4722	5	5	90	7.125	1	-1	1	1.093
470	0.5464	5	5	999	13.25	2	-1	1	1.3047
471	2.1883	5	5	90	1	2	-1	1	1.0812
472	0.5464	5	5	90	13.25	2	-1	1	1.0812
473	3.8303	5	5	90	25.5	1	-1	1	0.91653
474	3.8303	5	5	999	1	2	-1	0	1.1283
475	2.1883	5	5	999	1	1	-1	1	1.034
476	7.1142	5	5	999	1	1	-1	1	1.3845
477	7.1142	5	5	999	19.375	2	1	1	1.5256
478	0.5464	5	5	90	13.25	1	-1	1	1.6454
479	5.4722	5	5	999	25.5	1	-1	1	1.0106
480	7.1142	5	5	999	19.375	1	-1	1	1.0341
481	2.1883	5	5	90	25.5	1	1	1	0.95179
482	5.4722	5	5	0	19.375	1	1	1	1.0459
483	5.4722	5	5	0	19.375	2	-1	1	0.97534
484	5.4722	5	5	0	19.375	2	1	1	1.1165
485	0.5464	5	5	90	25.5	2	1	1	1.0224
486	2.1883	5	5	0	19.375	1	1	1	1.0694
487	2.1883	5	5	999	7.125	2	-1	1	1.0107
488	3.8303	5	5	0	13.25	2	1	1	1.3752
489	7.1142	5	5	0	7.125	1	1	1	1.2106
490	2.1883	5	5	0	7.125	2	1	1	1.1634
491	2.1883	5	5	90	19.375	2	-1	1	1.0463
492	3.8303	5	5	90	13.25	1	-1	1	1.4223
493	0.5464	5	5	0	7.125	1	-1	1	1.0816
494	0.5464	5	5	999	1	1	1	1	1.2458
495	3.8303	5	5	90	25.5	2	1	1	1.0463
496	2.1883	5	5	0	13.25	2	-1	1	1.2106
497	0.5464	5	5	0	13.25	2	1	1	1.3753
498	5.4722	5	5	999	25.5	2	-1	1	1.1282
499	5.4722	5	5	90	13.25	2	1	0	1.8769
500	2.1883	5	5	999	13.25	2	1	1	1.0812
501	2.1883	5	5	999	7.125	1	1	1	1.1283
502	0.5464	5	5	0	13.25	2	-1	1	1.1634
503	7.1142	5	5	0	25.5	1	-1	0	1.3169
504	7.1142	5	5	999	13.25	1	-1	1	1.2816
505	2.1883	5	5	0	19.375	1	1	1	1.6689
506	3.8303	5	5	0	7.125	1	-1	0	2.8836
507	2.1883	5	5	999	13.25	2	-1	1	0.99888
508	5.4722	5	5	999	13.25	1	1	1	1.0811
509	2.1883	5	5	90	25.5	1	1	1	0.9636
510	5.4722	5	5	999	7.125	1	1	1	1.1988
511	0.5464	5	5	0	7.125	1	1	1	0.96347
512	0.5464	5	5	0	19.375	2	1	1	1.1047
513	3.8303	5	5	90	25.5	1	-1	1	1.3987
514	0.5464	5	5	999	19.375	1	-1	1	0.98711
515	0.5464	5	5	90	7.125	2	-1	1	1.2811
516	2.1883	5	5	90	13.25	1	1	1	1.0458
517	7.1142	5	5	999	25.5	1	-1	1	1.0106
518	5.4722	5	5	90	25.5	2	1	0	1.5771
519	0.5464	5	5	999	25.5	1	1	1	1.0459
520	0.5464	5	5	90	25.5	2	1	1	1.0576
521	2.1883	5	5	999	25.5	1	-1	1	1.0577
522	2.1883	5	5	999	1	1	1	1	1.14
523	0.5464	5	5	90	25.5	1	1	1	1.1517
524	3.8303	5	5	90	7.125	1	1	1	1.0577
525	3.8303	5	5	0	1	2	1	0	2.9949
526	7.1142	5	5	90	25.5	1	1	1	1.0107
527	3.8303	5	5	90	7.125	2	1	1	1.1047
528	3.8303	5	5	0	7.125	2	-1	0	1.434
529	2.1883	5	5	0	19.375	1	-1	1	1.0576
530	2.1883	5	5	90	25.5	1	1	1	1.0459
531	0.5464	5	5	90	13.25	1	1	1	1.1047
532	7.1142	5	5	90	7.125	2	1	0	3.8555
533	5.4722	5	5	0	19.375	1	-1	0	4.9293
534	3.8303	5	5	0	7.125	1	-1	0	2.6449
535	7.1142	5	5	999	7.125	1	-1	0	1.624
536	7.1142	5	5	999	13.25	2	1	1	1.1163
537	5.4722	5	5	90	19.375	1	-1	0	1.4218
538	5.4722	5	5	90	19.375	1	-1	1	0.95184
539	7.1142	5	5	90	25.5	2	1	1	1.0459
540	3.8303	5	5	999	19.375	2	-1	1	1.0341
541	0.5464	5	5	90	25.5	1	1	1	1.0812
542	2.1883	5	5	0	7.125	1	-1	1	1.0106
543	0.5464	5	5	0	19.375	2	-1	1	1.0107
544	0.5464	5	5	90	25.5	2	-1	1	1.2341
545	7.1142	5	5	0	1	1	-1	0	1.5587
546	2.1883	5	5	90	1	1	-1	0	1.3635
547	0.5464	5	5	0	19.375	1	1	1	1.0224
548	2.1883	5	5	0	25.5	2	1	1	1.1282
549	0.5464	5	5	0	25.5	2	1	1	2.1511
550	2.1883	5	5	999	1	2	1	1	1.3403
551	2.1883	5	5	0	25.5	1	-1	1	1.0698
552	7.1142	5	5	0	1	1	-1	1	1.2459
553	0.5464	5	5	0	19.375	1	1	1	0.99877
554	5.4722	5	5	999	19.375	1	1	1	0.97532
555	0.5464	5	5	999	7.125	1	1	1	1.4105
556	3.8303	5	5	0	19.375	2	1	1	1.2811
557	0.5464	5	5	999	13.25	2	-1	1	1.8571
558	5.4722	5	5	999	1	1	-1	0	2.1182
559	3.8303	5	5	90	1	1	-1	0	1.2459
560	0.5464	5	5	0	7.125	1	-1	1	0.98701
561	7.1142	5	5	999	7.125	1	1	0	1.4265
562	3.8303	5	5	90	1	1	1	1	1.6454
563	5.4722	5	5	999	13.25	1	1	1	1.0577
564	2.1883	5	5	90	1	2	-1	1	1.2694
565	2.1883	5	5	90	19.375	1	1	1	1.0111
566	7.1142	5	5	90	19.375	2	1	1	2.1481
567	7.1142	5	5	0	7.125	2	1	0	1.3633
568	3.8303	5	5	999	19.375	1	1	1	0.88122
569	0.5464	5	5	90	7.125	1	-1	0	0.99886
570	5.4722	5	5	0	1	2	-1	1	1.6458
571	2.1883	5	5	90	19.375	2	-1	1	0.96355
572	3.8303	5	5	90	13.25	1	-1	1	0.92829
573	5.4722	5	5	0	13.25	2	1	1	1.0694
574	0.5464	5	5	90	19.375	1	1	1	1.1753
575	3.8303	5	5	999	1	2	-1	1	1.971
576	0.5464	5	5	999	25.5	2	1	1	1.0816
577	0.5464	5	5	0	19.375	1	-1	1	0.92828
578	2.1883	5	5	90	25.5	1	-1	1	0.9518
579	7.1142	5	5	90	1	1	-1	0	1.6636
580	0.5464	5	5	0	25.5	2	-1	1	1.4576
581	7.1142	5	5	90	1	1	1	1	2.3506
582	3.8303	5	5	90	1	1	-1	0	1.4811
583	5.4722	5	5	0	7.125	1	-1	1	1.1166
584	3.8303	5	5	999	25.5	1	-1	1	0.99885
585	7.1142	5	5	0	1	2	1	0	1.6711
586	7.1142	5	5	999	1	1	-1	1	1.0106
587	0.5464	5	5	999	25.5	1	1	1	1.1161
588	2.1883	5	5	0	7.125	1	1	1	1.0933
589	5.4722	5	5	999	13.25	2	1	1	1.0458
590	0.5464	5	5	0	19.375	2	-1	0	1.1988
591	5.4722	5	5	0	7.125	2	1	0	1.4106
592	3.8303	5	5	999	13.25	1	-1	1	1.0105
593	3.8303	5	5	999	7.125	2	1	1	1.0224
594	7.1142	5	5	999	13.25	1	-1	1	0.95176
595	3.8303	5	5	0	1	2	1	0	1.3399
596	0.5464	5	5	90	1	2	-1	1	1.1164
597	2.1883	5	5	999	1	1	-1	1	1.1282
598	3.8303	5	5	90	7.125	1	1	1	1.1871
599	0.5464	5	5	90	13.25	2	-1	1	1.0694
600	0.5464	5	5	0	13.25	1	-1	1	1.1516
601	0.5464	5	5	90	25.5	1	1	1	1.2224
602	7.1142	5	5	0	13.25	2	1	1	1.1635
603	2.1883	5	5	90	7.125	1	-1	1	0.97532
604	7.1142	5	5	90	7.125	2	-1	0	1.2812
605	0.5464	5	5	0	13.25	2	-1	1	0.99919
606	7.1142	5	5	90	1	2	-1	0	1.3698
607	0.5464	5	5	999	7.125	1	-1	1	1.1636
608	0.5464	5	5	90	13.25	1	-1	1	1.2346
609	5.4722	5	5	0	1	2	-1	0	1.3286
610	7.1142	5	5	999	7.125	2	-1	0	1.2698
611	7.1142	5	5	90	7.125	1	1	1	1.353
612	2.1883	5	5	999	13.25	1	-1	1	0.95164
613	0.5464	5	5	999	13.25	2	1	1	1.3988
614	3.8303	5	5	999	7.125	1	1	1	1.0107
615	0.5464	5	5	999	19.375	1	1	1	1.0228
616	7.1142	5	5	999	25.5	1	-1	1	0.96353
617	2.1883	5	5	0	1	1	-1	1	1.2106
618	5.4722	5	5	90	13.25	2	-1	0	1.4341
619	7.1142	5	5	0	25.5	2	1	1	1.0222
620	2.1883	5	5	0	25.5	1	-1	1	1.1635
621	7.1142	5	5	90	7.125	1	-1	1	1.3165
622	5.4722	5	5	999	13.25	1	-1	1	0.98713
623	7.1142	5	5	90	13.25	1	-1	1	1.2694
624	3.8303	5	5	999	1	1	1	0	2.3796
625	0.5464	5	5	0	13.25	1	-1	1	0.91652
626	5.4722	5	5	90	19.375	2	1	0	1.6899
627	5.4722	5	5	999	19.375	2	-1	1	0.94
628	0.5464	5	5	0	1	2	-1	1	1.0812
629	0.5464	5	5	90	1	1	1	1	1.1988
630	5.4722	5	5	0	19.375	2	1	1	1.0816
631	7.1142	5	5	0	25.5	1	-1	1	1.2341
632	7.1142	5	5	0	13.25	1	1	0	1.4922
633	0.5464	5	5	999	19.375	2	-1	1	1.0341
634	5.4722	5	5	0	1	1	-1	0	1.1282
635	5.4722	5	5	999	1	2	-1	0	1.1405
636	2.1883	5	5	999	25.5	1	1	1	1.3753
637	7.1142	5	5	90	7.125	1	1	0	1.1518
638	3.8303	5	5	90	13.25	2	1	1	1.0341
639	0.5464	5	5	90	1	2	-1	1	1.1047
640	0.5464	5	5	0	25.5	1	-1	1	1.14
641	7.1142	5	5	90	7.125	2	-1	1	1.4212
642	7.1142	5	5	90	19.375	2	1	1	0.98705
643	0.5464	5	5	90	1	2	-1	1	1.0459
644	2.1883	5	5	999	25.5	2	-1	1	0.96358
645	2.1883	5	5	0	1	2	1	0	1.2341
646	7.1142	5	5	999	19.375	2	-1	1	0.93997
647	7.1142	5	5	0	19.375	2	1	1	1.0812
648	7.1142	5	5	0	25.5	2	1	1	0.98708
649	5.4722	5	5	0	1	1	-1	0	4.4458
650	7.1142	5	5	999	1	1	-1	0	1.8568
651	3.8303	5	5	999	19.375	2	1	1	1.1165
652	3.8303	5	5	999	7.125	2	1	1	1.2812
653	3.8303	5	5	999	1	1	-1	0	1.2575
654	5.4722	5	5	90	13.25	2	1	1	1.2927
655	5.4722	5	5	0	7.125	2	1	1	1.0346
656	3.8303	5	5	999	13.25	1	-1	1	1.1988
657	2.1883	5	5	90	7.125	2	1	1	1.1404
658	3.8303	5	5	90	7.125	2	1	1	1.1045
659	0.5464	5	5	90	13.25	1	-1	1	1.1403
660	2.1883	5	5	0	19.375	2	1	1	1.0224
661	2.1883	5	5	999	25.5	1	1	1	1.0106
662	5.4722	5	5	90	7.125	2	1	1	1.8574
663	3.8303	5	5	0	25.5	2	1	1	0.92824
664	3.8303	5	5	999	7.125	1	1	1	1.4222
665	0.5464	5	5	999	25.5	1	-1	1	0.99882
666	7.1142	5	5	90	25.5	1	-1	1	1.1989
667	2.1883	5	5	0	13.25	1	-1	1	1.0693
668	2.1883	5	5	0	7.125	2	1	1	1.3988
669	0.5464	5	5	90	19.375	1	-1	1	0.85813
670	5.4722	5	5	0	7.125	1	-1	1	1.2577
671	2.1883	5	5	999	25.5	1	1	1	0.97534
672	2.1883	5	5	999	19.375	2	-1	1	0.92829
673	5.4722	5	5	999	1	2	-1	0	1.1283
674	7.1142	5	5	0	19.375	2	1	0	1.4414
675	3.8303	5	5	999	7.125	1	1	1	1.1639
676	3.8303	5	5	0	7.125	1	1	1	1.5986
677	7.1142	5	5	0	19.375	2	-1	0	0.98697
678	3.8303	5	5	0	25.5	1	-1	1	0.91653
679	3.8303	5	5	90	19.375	2	1	1	1.4105
680	3.8303	5	5	999	13.25	1	1	1	1.0106
681	3.8303	5	5	0	13.25	1	-1	1	1.1165
682	3.8303	5	5	90	25.5	1	1	1	1.1399
683	5.4722	5	5	90	13.25	1	-1	1	1.0577
684	7.1142	5	5	999	25.5	1	-1	1	0.95186
685	0.5464	5	5	0	25.5	2	1	1	1.0811
686	2.1883	5	5	90	1	1	-1	1	1.1988
687	5.4722	5	5	90	25.5	1	-1	1	0.98713
688	7.1142	5	5	90	1	1	-1	0	1.4267
689	2.1883	5	5	999	1	2	1	1	1.093
690	7.1142	5	5	999	25.5	2	1	1	1.2576
691	0.5464	5	5	0	7.125	2	-1	1	1.2459
692	3.8303	5	5	999	1	2	-1	1	1.4576
693	5.4722	5	5	90	1	1	1	0	1.1875
694	5.4722	5	5	0	25.5	1	-1	1	1.0106
695	0.5464	5	5	90	7.125	2	1	1	1.2459
696	3.8303	5	5	999	13.25	2	1	1	1.034
697	7.1142	5	5	90	13.25	2	1	0	1.9719
698	0.5464	5	5	999	19.375	2	-1	1	0.98712
699	7.1142	5	5	90	1	2	-1	1	1.5648
700	2.1883	5	5	90	13.25	2	-1	1	0.97533
701	5.4722	5	5	999	25.5	1	1	1	1.0224
702	7.1142	5	5	0	19.375	1	1	1	1.0694
703	7.1142	5	5	0	19.375	1	1	1	1.0341
704	2.1883	5	5	90	13.25	1	1	1	0.92824
705	5.4722	5	5	90	19.375	2	-1	1	0.9638
706	3.8303	5	5	999	25.5	2	-1	1	0.97532
707	2.1883	5	5	90	25.5	2	1	1	1.0694
708	2.1883	5	5	0	7.125	1	-1	1	0.95176
709	5.4722	5	5	999	1	2	-1	1	1.2223
710	5.4722	5	5	0	13.25	1	1	1	1.1047
711	0.5464	5	5	999	1	1	-1	1	1.434
712	5.4722	5	5	999	7.125	2	-1	1	1.2693
713	5.4722	5	5	999	13.25	2	-1	1	0.92822
714	3.8303	5	5	0	7.125	1	-1	0	2.0312
715	3.8303	5	5	0	1	1	1	1	1.2581
716	0.5464	5	5	999	25.5	1	1	1	1.0106
717	0.5464	5	5	999	19.375	2	-1	1	1.0459
718	0.5464	5	5	0	1	1	-1	1	1.4576
719	2.1883	5	5	0	19.375	2	1	1	1.4698
720	2.1883	5	5	90	19.375	1	1	1	1.1639
721	2.1883	5	5	0	19.375	1	1	1	1.1165
722	2.1883	5	5	999	1	1	-1	1	1.2929
723	3.8303	5	5	0	19.375	1	-1	1	1.4109
724	2.1883	5	5	90	25.5	2	-1	1	1.1401
725	3.8303	5	5	999	1	2	1	0	4.577
726	3.8303	5	5	90	7.125	1	-1	1	1.4109
727	0.5464	5	5	999	13.25	1	-1	1	1.2577
728	2.1883	5	5	0	7.125	2	1	1	1.0929
729	2.1883	5	5	0	25.5	1	-1	1	0.97528
730	5.4722	5	5	90	1	2	1	0	1.7139
731	0.5464	5	5	999	19.375	1	-1	1	1.4105
732	3.8303	5	5	999	7.125	2	-1	0	1.1047
733	5.4722	5	5	90	1	1	1	0	1.8893
734	5.4722	5	5	90	7.125	1	-1	0	1.7558
735	5.4722	5	5	90	1	2	-1	0	1.4106
736	7.1142	5	5	0	13.25	1	-1	1	1.1987
737	0.5464	5	5	0	1	2	1	1	1.5751
738	3.8303	5	5	0	1	2	1	0	1.1047
739	5.4722	5	5	999	19.375	2	1	1	1.0459
740	3.8303	5	5	90	25.5	1	-1	0	1.7042
741	3.8303	5	5	0	13.25	1	1	0	1.352
742	3.8303	5	5	90	1	2	1	1	1.3282
743	7.1142	5	5	0	7.125	2	-1	0	0.92801
744	3.8303	5	5	90	1	2	-1	0	1.1047
745	0.5464	5	5	90	7.125	2	-1	1	5.1797
746	5.4722	5	5	999	7.125	1	1	0	1.7416
747	2.1883	5	5	90	1	2	-1	0	1.2811
748	5.4722	5	5	90	7.125	2	-1	0	1.4811
749	3.8303	5	5	0	1	1	1	1	1.1992
750	5.4722	5	5	0	25.5	1	-1	1	1.1517
