# Supplementary material for: Temporal Integration of Motion Streaks in Migraine
Source: Vision (Basel). 2018 Jul 13;2(3):27. doi: 10.3390/vision2030027 (PMC6836222; doi:10.3390/vision2030027)
Supplement: Supplementary file 1 [file vision-02-00027-s001.zip › supplementary information/resultsmark3/resultsObs10/allResponsesObs10Block4.txt]

1	2.1883	5	5	0	1	1	1	1	1.5376
2	2.1883	5	5	90	7.125	1	-1	1	1.0727
3	7.1142	5	5	999	13.25	2	1	1	1.1039
4	3.8303	5	5	90	13.25	1	-1	1	0.96404
5	0.5464	5	5	90	13.25	2	1	1	1.1518
6	7.1142	5	5	90	1	1	1	1	1.6004
7	2.1883	5	5	90	1	1	-1	0	1.8458
8	7.1142	5	5	0	13.25	2	-1	1	1.0229
9	0.5464	5	5	90	19.375	1	-1	1	1.046
10	0.5464	5	5	999	19.375	1	-1	1	1.0106
11	0.5464	5	5	0	13.25	1	1	1	0.98715
12	3.8303	5	5	90	25.5	2	-1	1	0.99889
13	7.1142	5	5	90	1	2	1	0	1.1871
14	2.1883	5	5	999	1	1	-1	1	1.34
15	5.4722	5	5	999	19.375	2	1	1	0.99888
16	7.1142	5	5	0	7.125	2	-1	1	1.1988
17	3.8303	5	5	999	19.375	2	-1	1	0.92837
18	5.4722	5	5	999	19.375	1	-1	1	0.92833
19	3.8303	5	5	999	25.5	2	-1	1	0.98713
20	0.5464	5	5	90	19.375	1	1	1	1.2929
21	7.1142	5	5	999	1	2	-1	0	1.4921
22	3.8303	5	5	90	19.375	2	1	1	1.0811
23	0.5464	5	5	90	13.25	1	-1	1	1.4341
24	2.1883	5	5	90	7.125	1	-1	1	1.2929
25	2.1883	5	5	0	25.5	1	1	1	0.90521
26	7.1142	5	5	90	7.125	1	1	1	1.2341
27	5.4722	5	5	999	7.125	2	1	1	1.0459
28	2.1883	5	5	90	19.375	2	1	1	0.9636
29	0.5464	5	5	90	1	1	-1	1	1.2224
30	5.4722	5	5	999	7.125	2	1	1	1.046
31	5.4722	5	5	0	19.375	2	1	1	0.98706
32	3.8303	5	5	90	7.125	1	1	1	0.91656
33	2.1883	5	5	999	7.125	2	1	1	1.0107
34	2.1883	5	5	90	13.25	2	-1	1	1.093
35	3.8303	5	5	0	25.5	2	1	1	1.3988
36	3.8303	5	5	0	19.375	2	1	1	1.0811
37	0.5464	5	5	90	25.5	2	-1	1	1.0107
38	2.1883	5	5	90	7.125	1	-1	1	0.96356
39	7.1142	5	5	0	13.25	1	1	1	0.89299
40	2.1883	5	5	0	7.125	1	-1	1	0.89303
41	5.4722	5	5	90	25.5	1	1	1	0.94008
42	7.1142	5	5	0	13.25	2	-1	1	0.96361
43	0.5464	5	5	90	25.5	1	1	1	1.2224
44	5.4722	5	5	999	19.375	1	1	1	0.91661
45	5.4722	5	5	0	25.5	2	-1	1	0.92837
46	0.5464	5	5	90	25.5	2	-1	1	1.1165
47	3.8303	5	5	0	25.5	1	1	1	1.0106
48	5.4722	5	5	90	13.25	1	-1	1	0.94009
49	3.8303	5	5	999	13.25	2	1	1	1.1282
50	7.1142	5	5	0	7.125	1	-1	1	1.0812
51	3.8303	5	5	0	7.125	2	-1	1	0.98712
52	0.5464	5	5	999	19.375	1	-1	1	1.1401
53	7.1142	5	5	90	19.375	2	-1	0	1.2228
54	3.8303	5	5	90	25.5	2	-1	1	0.89345
55	0.5464	5	5	999	19.375	2	1	1	1.1282
56	2.1883	5	5	0	19.375	1	1	1	0.95179
57	0.5464	5	5	0	13.25	1	-1	1	0.95184
58	2.1883	5	5	999	19.375	2	-1	1	0.9401
59	5.4722	5	5	0	19.375	1	1	1	1.2106
60	2.1883	5	5	0	19.375	2	-1	1	0.88124
61	0.5464	5	5	999	13.25	1	1	1	1.1283
62	7.1142	5	5	999	7.125	2	-1	1	1.2698
63	0.5464	5	5	90	1	2	1	1	1.211
64	3.8303	5	5	90	7.125	1	1	0	2.2213
65	2.1883	5	5	0	13.25	1	1	1	0.96359
66	7.1142	5	5	999	19.375	2	1	1	1.1518
67	3.8303	5	5	999	13.25	2	-1	1	0.96363
68	2.1883	5	5	0	7.125	1	-1	0	1.587
69	3.8303	5	5	999	19.375	2	1	1	1.046
70	0.5464	5	5	90	7.125	1	1	1	0.96359
71	7.1142	5	5	999	7.125	1	1	1	0.90479
72	7.1142	5	5	999	7.125	2	1	1	1.7346
73	5.4722	5	5	90	19.375	1	1	1	0.88124
74	2.1883	5	5	90	25.5	1	1	1	0.893
75	5.4722	5	5	90	13.25	1	1	1	0.91652
76	2.1883	5	5	90	13.25	2	1	1	1.0339
77	0.5464	5	5	0	13.25	1	-1	1	0.95186
78	5.4722	5	5	999	13.25	1	-1	1	0.95184
79	0.5464	5	5	999	7.125	1	-1	1	1.093
80	3.8303	5	5	999	1	1	1	1	1.3047
81	7.1142	5	5	0	7.125	1	1	1	1.1753
82	2.1883	5	5	90	13.25	2	1	1	1.0577
83	0.5464	5	5	90	1	1	-1	1	2.3041
84	5.4722	5	5	0	25.5	1	-1	1	1.1875
85	5.4722	5	5	90	25.5	2	1	1	1.0694
86	3.8303	5	5	0	13.25	2	1	1	0.9989
87	7.1142	5	5	0	13.25	2	1	1	0.98709
88	2.1883	5	5	0	1	2	1	1	1.0342
89	5.4722	5	5	0	1	1	1	0	1.1165
90	3.8303	5	5	0	25.5	1	-1	1	0.92832
91	0.5464	5	5	0	25.5	2	1	1	0.9753
92	7.1142	5	5	90	7.125	1	-1	1	1.0106
93	0.5464	5	5	999	7.125	2	-1	1	1.0224
94	7.1142	5	5	0	1	2	1	1	1.3047
95	5.4722	5	5	90	7.125	1	-1	1	0.99894
96	5.4722	5	5	90	1	1	-1	1	1.2224
97	7.1142	5	5	999	25.5	1	-1	1	0.96368
98	5.4722	5	5	999	1	1	-1	0	1.9644
99	2.1883	5	5	90	13.25	2	1	1	1.0929
100	2.1883	5	5	90	7.125	1	1	1	1.0106
101	5.4722	5	5	90	13.25	1	1	1	0.97533
102	3.8303	5	5	999	25.5	1	1	1	0.95185
103	3.8303	5	5	0	13.25	1	1	1	0.95181
104	0.5464	5	5	0	13.25	2	-1	1	1.0341
105	7.1142	5	5	90	13.25	1	-1	1	1.1636
106	7.1142	5	5	90	7.125	2	-1	0	1.1287
107	5.4722	5	5	90	7.125	2	-1	1	1.2227
108	2.1883	5	5	999	19.375	1	-1	1	1.0346
109	3.8303	5	5	0	1	1	1	1	1.7046
110	2.1883	5	5	0	25.5	1	1	1	1.0694
111	0.5464	5	5	999	19.375	2	-1	1	0.96363
112	2.1883	5	5	999	1	2	1	1	1.0813
113	3.8303	5	5	0	19.375	1	-1	1	1.1165
114	2.1883	5	5	90	25.5	2	1	1	1.0224
115	7.1142	5	5	90	25.5	2	1	1	1.093
116	7.1142	5	5	0	7.125	2	1	1	1.0459
117	5.4722	5	5	90	13.25	2	-1	1	1.1047
118	3.8303	5	5	90	13.25	2	-1	1	0.96355
119	3.8303	5	5	90	7.125	2	1	1	0.95185
120	3.8303	5	5	999	25.5	2	-1	1	0.95182
121	0.5464	5	5	0	25.5	2	1	1	1.1635
122	5.4722	5	5	90	25.5	2	1	1	0.98708
123	3.8303	5	5	999	25.5	2	1	1	1.0694
124	0.5464	5	5	0	7.125	2	1	1	1.0813
125	7.1142	5	5	90	13.25	1	1	1	1.0107
126	7.1142	5	5	999	7.125	2	1	0	1.3619
127	5.4722	5	5	90	19.375	1	-1	1	0.92829
128	2.1883	5	5	0	13.25	1	-1	1	0.91655
129	2.1883	5	5	999	25.5	2	-1	1	0.95188
130	0.5464	5	5	999	19.375	2	1	1	0.98711
131	0.5464	5	5	999	7.125	2	-1	1	0.9519
132	7.1142	5	5	90	25.5	2	-1	1	1.4431
133	0.5464	5	5	0	25.5	2	-1	1	1.0458
134	0.5464	5	5	999	13.25	1	-1	1	0.96358
135	2.1883	5	5	999	1	2	-1	1	0.99889
136	5.4722	5	5	999	25.5	2	-1	1	0.95187
137	5.4722	5	5	90	25.5	1	-1	1	0.92834
138	0.5464	5	5	90	19.375	1	1	1	0.95182
139	2.1883	5	5	90	13.25	1	-1	1	0.90474
140	5.4722	5	5	999	13.25	2	-1	1	0.99889
141	5.4722	5	5	999	25.5	1	-1	1	0.96358
142	7.1142	5	5	0	1	2	-1	0	1.5756
143	5.4722	5	5	0	25.5	2	-1	1	0.91647
144	3.8303	5	5	999	25.5	1	1	1	0.96364
145	2.1883	5	5	999	19.375	2	-1	1	0.94011
146	2.1883	5	5	999	1	2	1	1	1.4694
147	7.1142	5	5	0	1	1	1	0	1.5045
148	7.1142	5	5	0	25.5	2	-1	1	1.1046
149	5.4722	5	5	999	1	1	1	0	1.3635
150	5.4722	5	5	90	1	1	-1	0	1.093
151	5.4722	5	5	90	7.125	1	-1	1	0.98716
152	2.1883	5	5	999	7.125	1	1	1	1.0107
153	5.4722	5	5	0	13.25	2	-1	1	1.0224
154	3.8303	5	5	0	19.375	1	-1	1	1.0694
155	5.4722	5	5	90	25.5	2	-1	1	1.0224
156	0.5464	5	5	999	1	1	-1	1	1.0812
157	2.1883	5	5	0	19.375	2	-1	1	1.0342
158	0.5464	5	5	999	25.5	2	-1	1	1.2694
159	3.8303	5	5	0	7.125	1	-1	1	0.94012
160	2.1883	5	5	90	13.25	1	-1	1	0.91656
161	5.4722	5	5	999	1	2	-1	0	1.1518
162	0.5464	5	5	0	19.375	1	-1	1	0.97564
163	7.1142	5	5	999	1	1	1	0	1.5577
164	2.1883	5	5	999	13.25	2	1	1	1.434
165	2.1883	5	5	0	25.5	1	1	1	0.92835
166	0.5464	5	5	90	25.5	1	-1	1	0.86951
167	5.4722	5	5	999	1	2	-1	0	1.5517
168	2.1883	5	5	90	1	2	1	0	1.3165
169	2.1883	5	5	90	25.5	1	1	1	0.99882
170	7.1142	5	5	999	13.25	2	-1	1	0.99882
171	0.5464	5	5	90	25.5	1	1	1	1.0695
172	5.4722	5	5	999	7.125	1	1	1	0.92835
173	2.1883	5	5	90	25.5	2	-1	1	0.92824
174	2.1883	5	5	999	7.125	2	-1	1	0.96362
175	2.1883	5	5	999	19.375	2	1	1	1.0224
176	0.5464	5	5	0	7.125	2	-1	1	1.0459
177	0.5464	5	5	90	1	1	1	1	1.2106
178	7.1142	5	5	999	1	2	1	0	1.7737
179	7.1142	5	5	90	7.125	1	-1	0	1.093
180	5.4722	5	5	90	1	2	1	0	1.1401
181	2.1883	5	5	0	25.5	2	-1	1	1.0342
182	7.1142	5	5	0	7.125	1	-1	0	1.3745
183	5.4722	5	5	90	7.125	1	-1	0	1.686
184	5.4722	5	5	0	25.5	2	1	1	1.1047
185	5.4722	5	5	0	19.375	2	-1	1	0.9752
186	3.8303	5	5	0	25.5	1	-1	1	0.92832
187	5.4722	5	5	0	1	1	1	0	1.5675
188	0.5464	5	5	0	7.125	1	-1	1	1.0812
189	3.8303	5	5	0	13.25	1	1	1	0.92834
190	2.1883	5	5	0	13.25	2	-1	1	0.90481
191	0.5464	5	5	90	19.375	2	-1	1	0.92832
192	7.1142	5	5	0	7.125	1	-1	0	1.1518
193	3.8303	5	5	0	19.375	2	-1	1	0.95179
194	3.8303	5	5	0	7.125	2	-1	1	0.86952
195	2.1883	5	5	999	19.375	1	1	1	0.92825
196	3.8303	5	5	90	25.5	2	1	1	1.1165
197	3.8303	5	5	999	13.25	1	1	1	1.1282
198	2.1883	5	5	999	1	1	-1	0	1.2341
199	5.4722	5	5	90	7.125	2	1	0	1.7786
200	7.1142	5	5	999	7.125	1	-1	1	0.97541
201	5.4722	5	5	999	7.125	2	-1	1	0.97536
202	0.5464	5	5	999	1	1	-1	1	1.0812
203	7.1142	5	5	0	19.375	2	-1	1	1.1753
204	0.5464	5	5	999	7.125	1	1	1	0.96361
205	2.1883	5	5	0	7.125	1	-1	1	1.0812
206	5.4722	5	5	999	1	1	1	0	1.3047
207	0.5464	5	5	0	7.125	2	-1	1	0.92831
208	3.8303	5	5	90	13.25	2	-1	1	1.0577
209	2.1883	5	5	0	7.125	1	1	1	0.94008
210	3.8303	5	5	999	25.5	2	1	1	1.3282
211	3.8303	5	5	90	1	2	-1	1	1.3757
212	0.5464	5	5	0	25.5	2	1	1	0.98702
213	3.8303	5	5	90	13.25	2	1	1	0.98711
214	2.1883	5	5	0	19.375	2	1	1	0.91657
215	5.4722	5	5	999	25.5	2	1	1	0.98712
216	3.8303	5	5	90	1	1	-1	0	1.5517
217	5.4722	5	5	0	13.25	1	-1	1	1.0933
218	2.1883	5	5	999	13.25	1	-1	1	1.1282
219	3.8303	5	5	90	7.125	2	1	0	1.4698
220	2.1883	5	5	0	1	1	-1	1	1.3404
221	7.1142	5	5	999	1	2	1	0	1.3282
222	5.4722	5	5	0	1	1	1	0	1.14
223	7.1142	5	5	999	13.25	1	1	1	0.95183
224	7.1142	5	5	90	19.375	2	-1	1	1.0222
225	2.1883	5	5	999	13.25	1	1	1	0.92834
226	3.8303	5	5	0	13.25	2	1	1	1.0342
227	7.1142	5	5	0	1	2	-1	1	1.3711
228	3.8303	5	5	0	7.125	1	-1	1	0.98711
229	0.5464	5	5	0	25.5	1	1	1	0.97543
230	7.1142	5	5	999	19.375	1	-1	1	0.97522
231	0.5464	5	5	0	13.25	1	1	1	0.98712
232	2.1883	5	5	0	1	1	1	1	0.96362
233	7.1142	5	5	90	7.125	2	-1	0	1.1988
234	7.1142	5	5	0	19.375	1	-1	1	0.99874
235	7.1142	5	5	999	7.125	1	1	0	1.4954
236	5.4722	5	5	0	7.125	2	-1	0	1.1165
237	5.4722	5	5	90	1	2	-1	1	1.0111
238	2.1883	5	5	90	13.25	2	-1	1	0.92831
239	2.1883	5	5	0	19.375	2	-1	1	0.9871
240	5.4722	5	5	90	19.375	2	-1	1	0.92827
241	5.4722	5	5	999	19.375	2	-1	1	0.89308
242	3.8303	5	5	999	7.125	2	1	1	1.0813
243	3.8303	5	5	90	7.125	2	-1	1	1.1047
244	7.1142	5	5	999	1	2	1	0	1.1988
245	3.8303	5	5	90	1	2	-1	1	1.1993
246	2.1883	5	5	999	19.375	1	-1	1	0.90479
247	7.1142	5	5	0	1	1	-1	1	1.3381
248	0.5464	5	5	999	13.25	2	-1	1	1.0107
249	0.5464	5	5	0	1	1	1	1	1.2102
250	2.1883	5	5	90	13.25	1	-1	1	1.2463
251	5.4722	5	5	999	19.375	2	-1	1	0.89346
252	0.5464	5	5	90	25.5	1	1	1	0.92827
253	2.1883	5	5	999	7.125	1	-1	1	0.95184
254	7.1142	5	5	999	25.5	1	1	1	0.91659
255	5.4722	5	5	0	19.375	1	-1	1	0.95181
256	2.1883	5	5	0	13.25	2	-1	1	0.96359
257	3.8303	5	5	0	1	2	1	0	1.1871
258	7.1142	5	5	0	7.125	2	-1	0	1.2228
259	2.1883	5	5	0	7.125	1	-1	1	0.92878
260	2.1883	5	5	999	13.25	1	-1	1	0.90479
261	7.1142	5	5	90	1	1	-1	0	1.0107
262	0.5464	5	5	0	13.25	2	-1	1	0.98716
263	0.5464	5	5	90	1	2	1	0	1.1283
264	5.4722	5	5	999	1	2	1	0	1.2933
265	5.4722	5	5	0	1	2	-1	1	1.1636
266	0.5464	5	5	0	13.25	2	-1	1	0.90478
267	0.5464	5	5	999	25.5	2	-1	1	1.0107
268	0.5464	5	5	0	19.375	2	1	1	1.0694
269	7.1142	5	5	0	19.375	2	-1	1	0.95182
270	2.1883	5	5	90	19.375	2	-1	1	0.97532
271	7.1142	5	5	90	25.5	2	-1	1	0.99885
272	5.4722	5	5	0	19.375	2	-1	1	0.91656
273	7.1142	5	5	0	19.375	1	1	1	0.91654
274	7.1142	5	5	999	1	1	1	1	1.3541
275	3.8303	5	5	999	1	1	1	1	1.2812
276	2.1883	5	5	999	13.25	2	-1	1	1.0342
277	3.8303	5	5	999	13.25	1	-1	1	1.0459
278	7.1142	5	5	999	25.5	1	1	1	1.0106
279	5.4722	5	5	0	7.125	1	-1	0	1.0695
280	7.1142	5	5	0	25.5	1	-1	0	1.0106
281	5.4722	5	5	0	25.5	2	-1	1	0.90483
282	0.5464	5	5	90	19.375	1	-1	1	1.0224
283	0.5464	5	5	999	25.5	1	1	1	1.0459
284	7.1142	5	5	90	13.25	2	1	0	1.3527
285	2.1883	5	5	999	25.5	2	1	1	0.97541
286	0.5464	5	5	0	25.5	1	-1	1	1.0812
287	0.5464	5	5	999	25.5	1	1	1	1.0812
288	7.1142	5	5	999	13.25	1	1	1	0.98703
289	2.1883	5	5	0	1	1	-1	1	1.1753
290	3.8303	5	5	0	7.125	2	1	1	1.1753
291	5.4722	5	5	0	19.375	1	1	1	1.1989
292	0.5464	5	5	999	25.5	1	1	1	1.0577
293	3.8303	5	5	90	13.25	1	1	1	1.387
294	5.4722	5	5	999	13.25	1	1	1	1.0459
295	7.1142	5	5	90	13.25	2	1	0	1.1871
296	5.4722	5	5	0	25.5	1	1	1	0.9164
297	3.8303	5	5	999	19.375	2	1	1	1.0459
298	2.1883	5	5	999	7.125	2	-1	1	0.9283
299	3.8303	5	5	0	13.25	1	-1	1	1.0107
300	7.1142	5	5	999	25.5	2	-1	1	0.95187
301	0.5464	5	5	0	1	1	1	0	1.7046
302	7.1142	5	5	0	19.375	2	1	1	1.1522
303	2.1883	5	5	0	7.125	2	-1	1	1.0224
304	3.8303	5	5	999	1	1	1	1	1.4106
305	2.1883	5	5	999	19.375	2	-1	1	0.9401
306	3.8303	5	5	90	19.375	2	1	1	1.1048
307	5.4722	5	5	90	7.125	1	1	1	1.1169
308	3.8303	5	5	999	19.375	1	1	1	0.9165
309	7.1142	5	5	0	13.25	1	-1	0	1.4633
310	2.1883	5	5	0	25.5	2	1	1	1.1165
311	3.8303	5	5	999	19.375	1	-1	1	0.89295
312	3.8303	5	5	999	13.25	2	1	1	1.0577
313	7.1142	5	5	90	19.375	2	1	1	1.046
314	7.1142	5	5	999	13.25	1	1	1	1.0107
315	3.8303	5	5	90	19.375	1	-1	1	0.97536
316	3.8303	5	5	0	7.125	2	-1	1	0.96358
317	7.1142	5	5	0	7.125	1	-1	0	1.6497
318	0.5464	5	5	90	7.125	1	-1	1	0.9405
319	0.5464	5	5	999	13.25	1	1	1	0.95184
320	5.4722	5	5	999	7.125	1	1	1	0.95183
321	7.1142	5	5	90	13.25	2	1	1	1.0577
322	3.8303	5	5	0	13.25	2	1	1	1.093
323	7.1142	5	5	999	7.125	2	-1	0	1.2106
324	0.5464	5	5	0	7.125	2	-1	1	1.1283
325	2.1883	5	5	90	13.25	1	1	1	0.91656
326	0.5464	5	5	90	1	2	-1	1	4.6969
327	7.1142	5	5	90	1	2	-1	0	2.4077
328	2.1883	5	5	90	7.125	2	1	1	1.1165
329	0.5464	5	5	999	13.25	2	1	1	1.1405
330	7.1142	5	5	0	7.125	2	1	1	1.1048
331	3.8303	5	5	0	1	2	1	1	1.5164
332	3.8303	5	5	999	1	1	1	1	0.9989
333	5.4722	5	5	0	7.125	1	-1	0	1.2812
334	5.4722	5	5	90	25.5	2	1	1	0.97542
335	0.5464	5	5	999	13.25	2	1	1	1.0342
336	0.5464	5	5	999	1	1	-1	0	0.96359
337	5.4722	5	5	90	7.125	1	-1	1	0.99891
338	5.4722	5	5	90	13.25	2	-1	0	1.5604
339	5.4722	5	5	999	7.125	1	-1	1	0.94004
340	2.1883	5	5	999	25.5	2	-1	1	0.92835
341	7.1142	5	5	0	19.375	2	-1	1	1.0224
342	0.5464	5	5	999	19.375	1	1	1	1.0695
343	0.5464	5	5	999	19.375	1	-1	1	1.0812
344	2.1883	5	5	90	1	2	1	1	1.1754
345	5.4722	5	5	999	19.375	1	1	1	0.90527
346	3.8303	5	5	90	25.5	1	-1	1	0.89293
347	7.1142	5	5	0	7.125	2	-1	1	1.1518
348	2.1883	5	5	90	1	2	1	1	1.1283
349	3.8303	5	5	90	19.375	1	1	1	0.94009
350	0.5464	5	5	999	1	2	-1	1	1.0576
351	2.1883	5	5	90	19.375	1	1	1	1.0458
352	3.8303	5	5	0	25.5	2	-1	1	0.91655
353	2.1883	5	5	0	13.25	2	-1	1	0.96356
354	7.1142	5	5	0	25.5	1	1	1	1.0224
355	0.5464	5	5	90	13.25	2	1	1	1.1165
356	5.4722	5	5	999	13.25	1	-1	1	0.9165
357	2.1883	5	5	999	25.5	2	-1	1	0.89301
358	0.5464	5	5	999	7.125	1	1	1	1.1283
359	5.4722	5	5	999	25.5	1	-1	1	0.92829
360	5.4722	5	5	90	19.375	1	1	1	0.94007
361	2.1883	5	5	999	13.25	2	-1	1	0.91653
362	0.5464	5	5	0	19.375	1	-1	1	0.95183
363	0.5464	5	5	0	13.25	2	1	1	1.0576
364	7.1142	5	5	90	25.5	1	-1	1	0.91652
365	5.4722	5	5	90	19.375	1	1	1	1.093
366	7.1142	5	5	999	7.125	1	1	1	1.3343
367	5.4722	5	5	90	19.375	2	1	0	2.5531
368	5.4722	5	5	999	13.25	2	-1	1	1.2106
369	5.4722	5	5	90	13.25	2	-1	1	4.1183
370	2.1883	5	5	0	25.5	2	1	1	1.2224
371	3.8303	5	5	90	25.5	1	-1	1	0.99888
372	3.8303	5	5	90	1	2	-1	0	1.9254
373	2.1883	5	5	0	1	2	-1	1	1.5874
374	0.5464	5	5	90	7.125	2	1	1	1.6698
375	7.1142	5	5	999	19.375	1	1	1	1.5631
376	0.5464	5	5	0	1	1	1	1	1.5992
377	5.4722	5	5	90	25.5	1	1	1	0.95229
378	7.1142	5	5	0	25.5	1	-1	0	1.093
379	0.5464	5	5	0	1	1	-1	1	1.2694
380	7.1142	5	5	999	1	1	1	0	1.7026
381	5.4722	5	5	999	13.25	1	-1	1	1.1404
382	2.1883	5	5	0	19.375	1	1	1	1.2459
383	0.5464	5	5	90	19.375	2	1	1	1.1753
384	2.1883	5	5	0	1	2	1	1	1.5047
385	2.1883	5	5	0	25.5	1	1	1	0.94006
386	7.1142	5	5	999	25.5	2	1	1	1.0577
387	2.1883	5	5	0	1	1	1	1	1.0577
388	3.8303	5	5	0	25.5	1	1	1	0.91658
389	0.5464	5	5	90	25.5	2	1	0	0.9048
390	5.4722	5	5	90	1	1	1	0	1.3048
391	3.8303	5	5	0	19.375	2	-1	1	1.5634
392	7.1142	5	5	999	19.375	2	-1	1	0.98695
393	2.1883	5	5	90	13.25	1	-1	1	1.0341
394	3.8303	5	5	90	7.125	2	-1	1	0.94009
395	3.8303	5	5	999	1	2	-1	0	0.97541
396	3.8303	5	5	999	25.5	1	1	1	0.95181
397	7.1142	5	5	0	1	2	-1	0	1.187
398	5.4722	5	5	90	1	2	1	0	1.2459
399	5.4722	5	5	999	19.375	2	-1	1	0.90479
400	3.8303	5	5	999	25.5	1	1	1	0.89297
401	3.8303	5	5	90	1	1	1	0	1.2812
402	2.1883	5	5	999	1	2	-1	1	1.1163
403	3.8303	5	5	0	25.5	2	-1	1	0.9405
404	5.4722	5	5	999	19.375	1	1	1	1.0812
405	3.8303	5	5	90	13.25	2	-1	1	0.94009
406	3.8303	5	5	90	19.375	2	1	1	1.0694
407	3.8303	5	5	0	1	1	1	1	1.3635
408	3.8303	5	5	90	1	1	1	0	1.458
409	7.1142	5	5	90	25.5	1	1	1	0.98708
410	0.5464	5	5	999	7.125	1	-1	1	1.1518
411	3.8303	5	5	999	13.25	1	-1	1	0.9989
412	0.5464	5	5	0	7.125	1	-1	1	1.1283
413	7.1142	5	5	0	13.25	1	-1	1	0.95184
414	5.4722	5	5	999	1	2	-1	0	0.99888
415	5.4722	5	5	0	1	2	1	0	1.1753
416	2.1883	5	5	999	7.125	2	1	1	1.0111
417	5.4722	5	5	0	13.25	2	1	1	1.046
418	5.4722	5	5	0	25.5	1	1	1	1.1165
419	5.4722	5	5	90	7.125	2	-1	1	0.98709
420	3.8303	5	5	90	25.5	1	-1	1	0.94007
421	2.1883	5	5	90	7.125	2	1	1	1.0107
422	0.5464	5	5	90	13.25	1	1	1	1.0224
423	5.4722	5	5	0	7.125	2	-1	1	0.99889
424	2.1883	5	5	90	19.375	1	-1	1	0.92833
425	3.8303	5	5	999	7.125	1	1	1	0.91656
426	0.5464	5	5	999	1	2	1	1	1.1165
427	0.5464	5	5	999	1	1	1	1	1.0577
428	3.8303	5	5	999	7.125	2	1	1	1.0812
429	0.5464	5	5	90	1	1	-1	1	1.3282
430	5.4722	5	5	999	13.25	2	1	1	1.0224
431	3.8303	5	5	90	1	2	1	1	1.293
432	0.5464	5	5	999	1	2	1	1	1.1991
433	7.1142	5	5	999	1	1	1	0	1.0812
434	0.5464	5	5	999	13.25	1	1	1	0.95179
435	3.8303	5	5	0	13.25	1	-1	1	0.89298
436	3.8303	5	5	90	13.25	1	-1	1	0.9166
437	7.1142	5	5	90	1	1	1	0	1.1165
438	5.4722	5	5	90	25.5	1	-1	1	0.91703
439	7.1142	5	5	0	25.5	1	1	1	0.94006
440	0.5464	5	5	0	1	2	1	1	1.1989
441	5.4722	5	5	90	13.25	2	1	1	0.96358
442	0.5464	5	5	0	19.375	2	-1	1	1.093
443	7.1142	5	5	0	25.5	2	-1	1	1.0459
444	5.4722	5	5	999	7.125	2	-1	1	1.5601
445	2.1883	5	5	999	7.125	1	-1	1	1.14
446	7.1142	5	5	90	19.375	2	1	0	1.5238
447	2.1883	5	5	90	25.5	1	1	1	0.97582
448	7.1142	5	5	0	25.5	2	1	1	1.0224
449	3.8303	5	5	90	25.5	2	1	1	1.0341
450	2.1883	5	5	999	13.25	2	-1	1	0.96363
451	7.1142	5	5	999	19.375	1	1	1	0.92834
452	3.8303	5	5	999	7.125	1	1	1	0.92832
453	3.8303	5	5	90	19.375	2	1	1	0.97534
454	3.8303	5	5	0	19.375	1	1	1	1.3988
455	3.8303	5	5	0	1	2	-1	0	2.3581
456	2.1883	5	5	90	1	1	1	0	2.7777
457	5.4722	5	5	999	19.375	2	-1	1	0.92875
458	2.1883	5	5	0	19.375	1	1	1	0.9518
459	2.1883	5	5	90	7.125	1	-1	1	0.95184
460	7.1142	5	5	999	19.375	2	1	1	1.046
461	7.1142	5	5	90	19.375	1	-1	1	0.92832
462	0.5464	5	5	999	7.125	2	-1	1	0.99888
463	5.4722	5	5	0	25.5	1	-1	1	0.89304
464	2.1883	5	5	90	19.375	2	1	1	1.0459
465	3.8303	5	5	90	13.25	1	-1	1	1.0577
466	3.8303	5	5	999	1	2	1	0	1.7865
467	7.1142	5	5	0	25.5	1	-1	1	0.97582
468	7.1142	5	5	999	13.25	2	-1	1	1.0342
469	5.4722	5	5	0	7.125	2	-1	1	1.0812
470	3.8303	5	5	90	1	1	1	0	1.2337
471	3.8303	5	5	90	7.125	1	1	1	0.98754
472	2.1883	5	5	999	25.5	1	-1	1	0.98714
473	7.1142	5	5	999	19.375	1	1	1	0.95188
474	3.8303	5	5	0	7.125	1	1	1	1.1753
475	0.5464	5	5	0	7.125	2	-1	1	1.1634
476	5.4722	5	5	999	25.5	2	-1	1	0.96402
477	3.8303	5	5	90	19.375	1	1	1	0.97542
478	2.1883	5	5	0	13.25	1	1	1	0.92836
479	5.4722	5	5	0	7.125	2	-1	1	1.1753
480	2.1883	5	5	0	19.375	1	1	1	0.90464
481	0.5464	5	5	90	13.25	2	-1	1	0.90486
482	0.5464	5	5	999	1	2	-1	1	0.92826
483	7.1142	5	5	999	25.5	2	1	1	0.99884
484	2.1883	5	5	999	19.375	1	-1	1	0.88126
485	0.5464	5	5	999	7.125	2	-1	1	0.98711
486	5.4722	5	5	999	1	2	-1	1	1.1282
487	3.8303	5	5	0	7.125	2	-1	1	0.91668
488	7.1142	5	5	0	13.25	1	-1	0	1.1753
489	0.5464	5	5	0	19.375	1	1	1	1.0107
490	2.1883	5	5	999	1	2	-1	1	1.0459
491	7.1142	5	5	90	25.5	2	1	1	0.99887
492	7.1142	5	5	0	25.5	2	-1	1	1.0225
493	0.5464	5	5	90	7.125	1	-1	1	1.2575
494	7.1142	5	5	90	13.25	1	1	1	0.99889
495	3.8303	5	5	90	25.5	1	-1	1	0.9871
496	2.1883	5	5	999	19.375	1	1	1	0.99883
497	0.5464	5	5	90	13.25	1	-1	1	1.2106
498	3.8303	5	5	90	19.375	1	1	1	0.96359
499	3.8303	5	5	90	25.5	1	-1	1	0.8813
500	2.1883	5	5	0	25.5	2	1	1	1.0107
501	7.1142	5	5	90	13.25	2	-1	1	0.89303
502	0.5464	5	5	90	13.25	1	-1	1	0.97536
503	3.8303	5	5	999	25.5	1	1	1	0.97531
504	3.8303	5	5	0	25.5	2	1	1	1.0224
505	5.4722	5	5	999	1	1	-1	0	1.1753
506	7.1142	5	5	0	25.5	2	1	1	0.99891
507	2.1883	5	5	999	13.25	1	1	1	0.90478
508	5.4722	5	5	999	25.5	1	-1	1	0.91636
509	0.5464	5	5	999	25.5	2	1	1	0.97529
510	5.4722	5	5	90	7.125	2	-1	0	1.3395
511	2.1883	5	5	0	7.125	2	-1	1	0.96353
512	0.5464	5	5	999	19.375	2	1	1	0.98712
513	3.8303	5	5	999	1	2	1	1	1.2459
514	5.4722	5	5	90	1	2	1	1	1.0695
515	0.5464	5	5	999	13.25	1	-1	1	1.0576
516	2.1883	5	5	90	25.5	2	-1	1	1.0107
517	0.5464	5	5	0	7.125	1	1	1	1.0341
518	7.1142	5	5	90	25.5	1	-1	1	0.96365
519	0.5464	5	5	90	19.375	1	1	1	0.99891
520	0.5464	5	5	0	7.125	1	1	1	0.89306
521	7.1142	5	5	90	1	2	-1	0	3.2073
522	0.5464	5	5	0	25.5	1	-1	1	1.1047
523	2.1883	5	5	90	25.5	1	1	1	0.94015
524	5.4722	5	5	90	19.375	2	1	1	1.1753
525	0.5464	5	5	999	25.5	2	1	1	1.0812
526	3.8303	5	5	0	25.5	1	-1	1	0.90477
527	2.1883	5	5	90	19.375	2	-1	1	1.0107
528	0.5464	5	5	90	19.375	2	1	1	1.0459
529	2.1883	5	5	90	25.5	1	1	1	1.1635
530	0.5464	5	5	0	1	2	-1	0	1.3635
531	3.8303	5	5	90	7.125	1	1	1	0.99882
532	3.8303	5	5	90	13.25	2	-1	1	1.1282
533	0.5464	5	5	0	1	1	1	1	1.1636
534	2.1883	5	5	90	25.5	2	-1	1	1.0929
535	3.8303	5	5	0	19.375	2	1	1	0.99877
536	3.8303	5	5	90	7.125	2	1	1	1.1401
537	5.4722	5	5	0	1	2	1	0	1.0929
538	2.1883	5	5	0	13.25	1	1	1	0.88128
539	3.8303	5	5	0	1	1	-1	1	1.0107
540	5.4722	5	5	0	13.25	2	-1	1	0.99886
541	7.1142	5	5	999	25.5	2	1	1	0.95184
542	5.4722	5	5	90	25.5	2	1	1	1.1635
543	7.1142	5	5	0	19.375	2	1	1	1.0342
544	5.4722	5	5	0	13.25	2	1	1	0.97541
545	3.8303	5	5	999	7.125	1	1	1	0.9988
546	5.4722	5	5	90	1	1	-1	0	1.093
547	5.4722	5	5	0	25.5	2	-1	1	0.94002
548	5.4722	5	5	0	13.25	2	-1	1	0.98712
549	2.1883	5	5	999	7.125	1	-1	1	0.91655
550	3.8303	5	5	999	19.375	1	-1	1	1.0459
551	0.5464	5	5	0	25.5	1	1	1	1.1401
552	7.1142	5	5	0	13.25	2	-1	0	1.2101
553	7.1142	5	5	999	1	2	-1	0	1.1758
554	3.8303	5	5	0	1	2	-1	1	1.0928
555	2.1883	5	5	90	1	1	1	1	0.98757
556	5.4722	5	5	0	19.375	2	1	1	0.96351
557	0.5464	5	5	0	7.125	1	1	1	0.96358
558	7.1142	5	5	999	25.5	1	-1	1	1.0812
559	7.1142	5	5	999	13.25	1	-1	1	1.1283
560	5.4722	5	5	90	13.25	1	1	1	0.96353
561	0.5464	5	5	90	25.5	2	1	1	1.1165
562	0.5464	5	5	999	19.375	2	1	1	1.1047
563	7.1142	5	5	999	19.375	2	-1	1	1.0345
564	2.1883	5	5	999	25.5	1	-1	1	0.92825
565	7.1142	5	5	90	13.25	1	-1	1	1.0224
566	0.5464	5	5	999	25.5	1	-1	1	1.0695
567	7.1142	5	5	90	7.125	2	1	0	1.1989
568	0.5464	5	5	90	7.125	2	-1	1	0.98705
569	5.4722	5	5	0	1	2	1	0	1.1989
570	0.5464	5	5	0	19.375	2	-1	1	1.0342
571	3.8303	5	5	999	19.375	1	1	1	0.96361
572	7.1142	5	5	999	25.5	2	1	1	1.0459
573	0.5464	5	5	0	19.375	2	1	1	1.046
574	5.4722	5	5	0	13.25	1	1	0	1.1283
575	5.4722	5	5	999	19.375	1	-1	1	0.89303
576	3.8303	5	5	0	7.125	1	-1	1	0.92832
577	5.4722	5	5	90	25.5	1	-1	1	0.97538
578	0.5464	5	5	0	1	2	-1	1	1.1164
579	3.8303	5	5	0	25.5	2	1	1	0.9988
580	5.4722	5	5	90	13.25	2	1	1	1.3866
581	5.4722	5	5	0	7.125	1	-1	0	1.2928
582	5.4722	5	5	999	25.5	2	-1	1	1.0577
583	7.1142	5	5	0	1	1	-1	0	1.397
584	7.1142	5	5	90	1	1	-1	0	1.0576
585	3.8303	5	5	0	19.375	1	-1	1	0.94002
586	2.1883	5	5	999	25.5	1	1	1	0.94007
587	3.8303	5	5	0	13.25	2	1	1	1.0576
588	0.5464	5	5	90	13.25	2	1	1	0.9989
589	2.1883	5	5	999	7.125	2	-1	1	0.92829
590	5.4722	5	5	999	7.125	1	-1	1	1.1047
591	5.4722	5	5	999	7.125	1	1	1	1.0811
592	3.8303	5	5	0	13.25	1	1	1	1.0106
593	3.8303	5	5	999	13.25	2	1	1	0.89312
594	7.1142	5	5	999	13.25	1	1	1	0.94008
595	2.1883	5	5	90	19.375	2	1	1	1.1283
596	2.1883	5	5	90	1	2	-1	0	1.3639
597	7.1142	5	5	999	1	1	-1	0	1.0106
598	0.5464	5	5	0	13.25	1	1	1	1.0577
599	3.8303	5	5	90	7.125	1	1	1	1.1165
600	0.5464	5	5	90	1	2	1	0	1.3517
601	5.4722	5	5	0	7.125	1	-1	1	1.1635
602	7.1142	5	5	0	1	2	-1	0	1.0577
603	3.8303	5	5	90	25.5	2	-1	1	0.90475
604	0.5464	5	5	0	1	2	1	1	1.2809
605	7.1142	5	5	90	1	2	-1	1	1.0464
606	5.4722	5	5	90	19.375	2	-1	1	0.99894
607	5.4722	5	5	90	19.375	2	1	0	1.0106
608	3.8303	5	5	90	19.375	2	1	1	0.99884
609	2.1883	5	5	0	19.375	1	1	1	0.9401
610	0.5464	5	5	999	13.25	2	-1	1	0.92831
611	5.4722	5	5	0	13.25	1	-1	1	0.9165
612	3.8303	5	5	90	19.375	1	-1	1	0.89299
613	7.1142	5	5	999	19.375	1	1	1	0.95176
614	3.8303	5	5	999	19.375	2	-1	1	0.99884
615	7.1142	5	5	90	7.125	2	1	1	1.2808
616	2.1883	5	5	0	13.25	2	-1	1	0.89292
617	2.1883	5	5	999	1	1	1	1	1.2106
618	0.5464	5	5	90	7.125	1	1	1	1.2459
619	7.1142	5	5	90	1	2	-1	0	1.1047
620	5.4722	5	5	999	13.25	1	-1	1	0.92829
621	2.1883	5	5	999	25.5	2	-1	1	0.82288
622	0.5464	5	5	999	1	1	1	1	1.281
623	7.1142	5	5	90	7.125	2	-1	1	0.95184
624	7.1142	5	5	0	13.25	2	1	1	0.99875
625	3.8303	5	5	90	13.25	1	-1	1	0.94003
626	3.8303	5	5	0	19.375	1	-1	1	0.91658
627	3.8303	5	5	999	7.125	2	1	1	1.0342
628	5.4722	5	5	0	13.25	1	-1	1	1.2576
629	0.5464	5	5	90	25.5	2	-1	1	0.94009
630	3.8303	5	5	90	1	2	1	0	1.1046
631	2.1883	5	5	999	19.375	2	1	1	0.91656
632	3.8303	5	5	0	1	1	1	0	1.3047
633	7.1142	5	5	90	1	1	-1	0	1.1047
634	7.1142	5	5	999	13.25	2	-1	1	0.97535
635	3.8303	5	5	999	7.125	2	-1	1	0.97537
636	0.5464	5	5	90	13.25	2	-1	0	1.1753
637	5.4722	5	5	0	7.125	1	1	1	1.2929
638	2.1883	5	5	0	7.125	2	1	1	1.3988
639	2.1883	5	5	90	1	2	1	1	1.9991
640	0.5464	5	5	90	1	1	-1	0	1.0577
641	0.5464	5	5	999	7.125	2	1	1	1.1988
642	7.1142	5	5	0	19.375	1	1	1	1.0695
643	7.1142	5	5	999	7.125	1	-1	0	1.1165
644	0.5464	5	5	0	19.375	1	1	1	1.0228
645	5.4722	5	5	999	25.5	1	1	1	0.98708
646	2.1883	5	5	90	1	1	-1	1	1.2929
647	2.1883	5	5	0	1	2	-1	1	0.99886
648	3.8303	5	5	0	13.25	2	-1	1	0.94012
649	2.1883	5	5	999	25.5	1	1	1	1.0577
650	3.8303	5	5	999	7.125	1	-1	1	0.99886
651	5.4722	5	5	90	1	1	-1	0	1.128
652	0.5464	5	5	999	7.125	1	1	1	0.98718
653	0.5464	5	5	90	19.375	2	1	1	1.0577
654	3.8303	5	5	999	25.5	2	-1	1	0.9048
655	2.1883	5	5	90	7.125	2	1	1	1.0812
656	0.5464	5	5	0	19.375	2	1	1	1.1989
657	0.5464	5	5	0	13.25	2	-1	1	1.1992
658	5.4722	5	5	999	13.25	2	-1	1	0.96347
659	7.1142	5	5	90	7.125	1	1	0	1.1636
660	0.5464	5	5	90	13.25	1	-1	1	1.0342
661	0.5464	5	5	0	25.5	2	1	1	1.0342
662	2.1883	5	5	0	25.5	2	1	1	1.0459
663	5.4722	5	5	0	19.375	1	-1	1	0.95181
664	0.5464	5	5	90	7.125	2	1	1	1.093
665	0.5464	5	5	90	1	2	-1	1	1.093
666	3.8303	5	5	0	1	1	1	0	1.6806
667	0.5464	5	5	999	1	2	1	1	1.1988
668	7.1142	5	5	999	25.5	1	-1	1	1.1758
669	3.8303	5	5	90	1	1	-1	1	1.2698
670	2.1883	5	5	0	1	2	1	1	1.0459
671	5.4722	5	5	0	1	1	-1	0	1.3635
672	5.4722	5	5	0	25.5	1	1	1	0.9522
673	2.1883	5	5	0	13.25	2	1	1	1.0107
674	5.4722	5	5	0	19.375	2	-1	1	1.0342
675	7.1142	5	5	0	1	1	-1	0	1.475
676	0.5464	5	5	0	25.5	1	1	1	1.2341
677	0.5464	5	5	0	1	2	-1	1	1.1283
678	3.8303	5	5	0	1	2	1	0	1.1282
679	7.1142	5	5	90	25.5	1	1	1	1.1048
680	2.1883	5	5	999	25.5	1	1	1	0.99876
681	2.1883	5	5	0	7.125	2	-1	1	0.96359
682	2.1883	5	5	90	19.375	1	-1	1	1.0577
683	7.1142	5	5	999	7.125	2	-1	1	1.2577
684	5.4722	5	5	90	19.375	1	1	1	0.99886
685	2.1883	5	5	90	1	1	-1	1	0.96364
686	0.5464	5	5	90	19.375	2	-1	1	0.93995
687	5.4722	5	5	999	25.5	2	1	1	0.97528
688	3.8303	5	5	999	13.25	2	-1	1	0.89305
689	2.1883	5	5	999	13.25	1	-1	1	1.093
690	5.4722	5	5	90	1	2	1	0	1.2341
691	7.1142	5	5	90	25.5	2	-1	0	1.0695
692	3.8303	5	5	999	13.25	1	-1	1	0.96358
693	7.1142	5	5	90	19.375	1	-1	1	0.89304
694	7.1142	5	5	90	13.25	2	1	0	2.3713
695	7.1142	5	5	999	13.25	2	1	1	1.0575
696	2.1883	5	5	999	7.125	1	-1	1	0.98709
697	5.4722	5	5	0	1	2	1	0	1.4342
698	7.1142	5	5	90	25.5	1	-1	1	1.0342
699	3.8303	5	5	999	19.375	1	-1	1	1.0342
700	5.4722	5	5	999	25.5	1	1	1	1.0106
701	7.1142	5	5	0	19.375	1	-1	1	0.85769
702	3.8303	5	5	0	7.125	1	-1	1	1.1636
703	7.1142	5	5	999	19.375	2	1	1	1.0464
704	0.5464	5	5	90	7.125	2	-1	1	0.99891
705	3.8303	5	5	999	13.25	1	1	1	1.1047
706	5.4722	5	5	999	13.25	2	1	1	0.97533
707	0.5464	5	5	0	19.375	1	-1	1	1.0931
708	2.1883	5	5	999	1	1	1	1	1.387
709	0.5464	5	5	999	19.375	1	1	1	1.2341
710	7.1142	5	5	90	7.125	1	-1	0	1.6845
711	7.1142	5	5	0	1	1	-1	0	1.5584
712	3.8303	5	5	999	7.125	2	-1	1	0.94009
713	3.8303	5	5	999	7.125	1	-1	1	1.0106
714	0.5464	5	5	90	7.125	1	-1	1	1.1635
715	7.1142	5	5	90	19.375	1	-1	1	0.99931
716	7.1142	5	5	0	13.25	1	1	1	1.0106
717	0.5464	5	5	90	25.5	1	1	1	1.1988
718	2.1883	5	5	0	19.375	2	1	1	0.9754
719	7.1142	5	5	0	19.375	1	-1	1	4.0222
720	2.1883	5	5	90	7.125	2	-1	1	0.98716
721	5.4722	5	5	999	7.125	2	-1	1	1.0577
722	3.8303	5	5	999	1	2	1	0	1.3164
723	7.1142	5	5	90	19.375	2	1	1	1.1754
724	7.1142	5	5	90	19.375	1	-1	1	0.95178
725	2.1883	5	5	0	25.5	1	-1	1	1.0812
726	2.1883	5	5	0	13.25	1	1	1	0.96359
727	2.1883	5	5	90	19.375	1	1	1	1.1635
728	0.5464	5	5	999	13.25	2	1	1	0.99886
729	0.5464	5	5	90	7.125	2	-1	1	0.97541
730	2.1883	5	5	90	7.125	2	1	1	1.0106
731	5.4722	5	5	0	7.125	2	1	1	0.97525
732	2.1883	5	5	90	19.375	1	-1	1	1.0812
733	7.1142	5	5	90	19.375	1	-1	1	0.94006
734	2.1883	5	5	90	25.5	2	-1	1	0.98711
735	0.5464	5	5	999	25.5	2	1	1	0.98717
736	3.8303	5	5	999	1	2	1	1	1.3635
737	5.4722	5	5	0	1	1	-1	0	1.1166
738	5.4722	5	5	0	19.375	1	-1	1	1.0225
739	5.4722	5	5	90	13.25	1	-1	1	1.0341
740	2.1883	5	5	999	1	1	1	1	1.0459
741	0.5464	5	5	999	25.5	1	1	1	1.0694
742	3.8303	5	5	999	19.375	2	-1	1	1.187
743	5.4722	5	5	0	13.25	1	1	0	1.1517
744	5.4722	5	5	999	1	1	1	1	1.4812
745	2.1883	5	5	0	7.125	2	1	1	1.1635
746	2.1883	5	5	999	13.25	2	1	1	1.0106
747	3.8303	5	5	999	1	1	1	0	1.0813
748	7.1142	5	5	90	13.25	1	1	0	2.236
749	3.8303	5	5	0	19.375	2	1	1	0.98718
750	5.4722	5	5	90	7.125	2	-1	0	1.0577
