# Supplementary material for: Temporal Integration of Motion Streaks in Migraine
Source: Vision (Basel). 2018 Jul 13;2(3):27. doi: 10.3390/vision2030027 (PMC6836222; doi:10.3390/vision2030027)
Supplement: Supplementary file 1 [file vision-02-00027-s001.zip › supplementary information/resultsmark3/resultsObs10/allResponsesObs10Block5.txt]

1	2.1883	5	5	90	7.125	2	1	1	2.0937
2	2.1883	5	5	90	13.25	2	1	1	1.6255
3	3.8303	5	5	999	25.5	2	1	1	1.2577
4	2.1883	5	5	999	13.25	1	1	1	2.3151
5	7.1142	5	5	0	19.375	2	-1	0	1.6565
6	5.4722	5	5	0	25.5	1	1	1	1.0577
7	3.8303	5	5	0	1	2	1	0	1.2459
8	2.1883	5	5	999	25.5	2	1	1	1.0577
9	3.8303	5	5	999	19.375	2	-1	1	0.97536
10	7.1142	5	5	90	1	1	-1	0	1.14
11	2.1883	5	5	90	1	2	-1	1	0.97577
12	5.4722	5	5	0	1	2	-1	1	1.14
13	3.8303	5	5	999	19.375	1	-1	1	0.95179
14	2.1883	5	5	0	13.25	1	-1	1	1.0577
15	2.1883	5	5	999	13.25	2	-1	1	0.98714
16	0.5464	5	5	0	25.5	1	-1	1	1.0694
17	0.5464	5	5	0	1	1	-1	1	1.093
18	0.5464	5	5	0	1	1	-1	0	1.14
19	2.1883	5	5	90	25.5	1	-1	1	0.97539
20	2.1883	5	5	999	13.25	1	1	1	0.96366
21	5.4722	5	5	999	25.5	1	1	1	0.96357
22	0.5464	5	5	90	7.125	2	-1	1	0.99882
23	7.1142	5	5	90	19.375	2	1	1	1.1283
24	0.5464	5	5	0	19.375	1	1	1	1.0581
25	2.1883	5	5	90	25.5	2	1	1	1.0107
26	7.1142	5	5	999	19.375	2	-1	0	1.3289
27	2.1883	5	5	0	1	1	-1	0	1.0695
28	2.1883	5	5	999	1	2	1	1	1.1164
29	5.4722	5	5	0	1	1	1	0	1.1992
30	2.1883	5	5	0	13.25	1	-1	1	1.0228
31	7.1142	5	5	999	19.375	2	-1	1	0.99888
32	0.5464	5	5	999	7.125	1	-1	1	1.093
33	2.1883	5	5	999	13.25	1	1	1	0.90476
34	0.5464	5	5	0	1	1	-1	0	1.1165
35	5.4722	5	5	0	1	1	-1	0	1.0342
36	5.4722	5	5	0	25.5	2	-1	1	0.92841
37	7.1142	5	5	999	7.125	2	-1	1	1.1518
38	5.4722	5	5	999	13.25	1	1	1	0.90477
39	2.1883	5	5	90	1	1	-1	1	1.3871
40	3.8303	5	5	90	19.375	2	1	1	0.9988
41	2.1883	5	5	0	19.375	2	1	1	1.1518
42	0.5464	5	5	90	1	2	1	1	1.4694
43	2.1883	5	5	0	7.125	1	1	1	1.9512
44	0.5464	5	5	999	25.5	2	1	1	1.0107
45	5.4722	5	5	90	1	1	1	0	1.1988
46	3.8303	5	5	0	25.5	1	-1	1	1.0229
47	0.5464	5	5	90	13.25	2	-1	1	0.98719
48	3.8303	5	5	999	1	2	-1	1	1.3988
49	5.4722	5	5	0	19.375	2	-1	1	0.92831
50	2.1883	5	5	0	13.25	2	-1	1	1.0106
51	5.4722	5	5	90	1	1	1	0	1.093
52	3.8303	5	5	999	13.25	1	1	1	0.95187
53	0.5464	5	5	999	1	1	-1	1	1.1871
54	0.5464	5	5	90	25.5	2	-1	1	1.0106
55	2.1883	5	5	999	7.125	2	-1	1	0.9754
56	2.1883	5	5	90	7.125	1	-1	1	0.98716
57	7.1142	5	5	999	13.25	1	-1	1	0.94011
58	2.1883	5	5	999	7.125	1	-1	1	0.98711
59	2.1883	5	5	0	1	2	1	1	1.1047
60	0.5464	5	5	999	19.375	2	1	1	1.0224
61	2.1883	5	5	999	19.375	2	-1	1	0.98716
62	2.1883	5	5	90	19.375	1	1	1	0.97528
63	5.4722	5	5	90	19.375	2	1	1	1.093
64	3.8303	5	5	999	1	2	-1	0	1.046
65	2.1883	5	5	999	1	1	-1	1	1.0577
66	3.8303	5	5	0	25.5	2	-1	1	0.94008
67	3.8303	5	5	0	25.5	1	-1	1	1.1636
68	7.1142	5	5	999	7.125	1	1	1	1.0695
69	7.1142	5	5	999	13.25	2	1	1	0.98707
70	7.1142	5	5	999	1	1	1	1	1.0695
71	2.1883	5	5	90	13.25	2	-1	1	0.95185
72	2.1883	5	5	90	25.5	1	1	1	1.1752
73	2.1883	5	5	999	7.125	2	-1	1	0.95181
74	2.1883	5	5	999	19.375	1	-1	1	1.0105
75	5.4722	5	5	999	19.375	1	1	1	1.0459
76	7.1142	5	5	90	25.5	2	-1	1	1.0106
77	5.4722	5	5	0	25.5	2	-1	1	0.97533
78	0.5464	5	5	0	25.5	2	-1	1	0.90478
79	3.8303	5	5	0	19.375	2	1	1	1.0107
80	3.8303	5	5	0	13.25	2	-1	1	0.95183
81	0.5464	5	5	90	7.125	2	-1	1	1.093
82	3.8303	5	5	90	1	1	-1	0	1.0577
83	0.5464	5	5	999	1	1	1	1	1.2577
84	2.1883	5	5	90	13.25	1	1	1	0.97536
85	3.8303	5	5	0	19.375	1	1	1	1.0459
86	3.8303	5	5	999	1	2	1	0	1.3517
87	7.1142	5	5	999	19.375	1	-1	1	0.917
88	7.1142	5	5	90	19.375	1	1	1	0.91657
89	7.1142	5	5	999	1	1	-1	0	1.3592
90	5.4722	5	5	999	19.375	2	-1	1	0.92871
91	2.1883	5	5	0	1	2	-1	1	1.0459
92	7.1142	5	5	0	1	2	1	0	1.1283
93	2.1883	5	5	0	7.125	1	-1	1	1.0812
94	2.1883	5	5	999	13.25	2	-1	1	0.9283
95	5.4722	5	5	0	13.25	2	1	1	1.0342
96	2.1883	5	5	90	19.375	1	1	1	0.91658
97	3.8303	5	5	999	13.25	1	1	1	0.97539
98	2.1883	5	5	0	7.125	2	1	1	1.1753
99	3.8303	5	5	90	19.375	2	1	1	0.99931
100	2.1883	5	5	90	25.5	1	-1	1	1.2341
101	0.5464	5	5	90	13.25	1	-1	1	2.0226
102	2.1883	5	5	90	7.125	1	1	1	1.7046
103	5.4722	5	5	999	25.5	2	-1	1	1.1753
104	2.1883	5	5	0	13.25	2	1	1	0.97572
105	0.5464	5	5	90	25.5	2	-1	1	0.98714
106	3.8303	5	5	90	25.5	1	1	1	0.92833
107	7.1142	5	5	0	1	2	1	0	1.4236
108	5.4722	5	5	0	25.5	2	1	1	0.97533
109	5.4722	5	5	0	25.5	1	-1	1	1.2459
110	7.1142	5	5	90	25.5	1	-1	1	1.0111
111	5.4722	5	5	999	13.25	2	1	1	1.1989
112	5.4722	5	5	0	7.125	1	1	0	1.1046
113	3.8303	5	5	999	13.25	2	1	1	0.9522
114	2.1883	5	5	90	1	2	-1	1	1.1166
115	2.1883	5	5	0	19.375	2	1	1	1.0106
116	3.8303	5	5	999	19.375	1	1	1	0.91657
117	0.5464	5	5	999	25.5	1	1	1	1.0223
118	0.5464	5	5	999	7.125	2	-1	1	0.88126
119	2.1883	5	5	999	1	2	1	0	1.0696
120	0.5464	5	5	0	25.5	2	-1	1	1.0694
121	2.1883	5	5	90	25.5	2	1	1	0.96361
122	2.1883	5	5	999	7.125	2	-1	1	0.92829
123	5.4722	5	5	999	13.25	2	-1	1	0.98712
124	3.8303	5	5	90	7.125	1	-1	1	0.98713
125	5.4722	5	5	999	19.375	2	1	1	0.98714
126	5.4722	5	5	999	13.25	1	-1	1	0.97541
127	5.4722	5	5	999	19.375	1	-1	1	0.893
128	0.5464	5	5	90	19.375	2	-1	1	0.95183
129	0.5464	5	5	90	7.125	2	-1	1	0.97537
130	7.1142	5	5	90	7.125	2	1	0	0.94008
131	3.8303	5	5	90	25.5	1	1	1	0.95184
132	3.8303	5	5	90	19.375	1	-1	1	0.92828
133	0.5464	5	5	90	1	1	-1	1	1.2812
134	0.5464	5	5	999	19.375	1	-1	1	1.046
135	3.8303	5	5	90	1	2	-1	0	1.4223
136	7.1142	5	5	999	25.5	1	-1	0	1.9653
137	5.4722	5	5	90	13.25	2	-1	1	1.2576
138	3.8303	5	5	90	25.5	2	1	1	1.0111
139	7.1142	5	5	0	13.25	1	1	1	1.0224
140	5.4722	5	5	999	1	2	1	0	1.0695
141	2.1883	5	5	0	1	2	1	1	1.093
142	5.4722	5	5	0	1	2	-1	0	1.175
143	2.1883	5	5	90	13.25	1	-1	1	1.0817
144	5.4722	5	5	90	7.125	2	1	0	3.7356
145	2.1883	5	5	999	1	1	-1	1	1.2694
146	5.4722	5	5	90	19.375	1	1	1	1.0695
147	5.4722	5	5	0	13.25	2	1	1	1.0341
148	5.4722	5	5	999	1	2	1	1	0.99895
149	0.5464	5	5	0	25.5	1	-1	1	1.0578
150	5.4722	5	5	0	1	2	-1	0	1.4576
151	3.8303	5	5	90	7.125	2	-1	1	1.0577
152	3.8303	5	5	999	13.25	2	1	1	1.1752
153	3.8303	5	5	90	7.125	1	-1	1	1.2105
154	3.8303	5	5	0	13.25	2	1	1	1.2812
155	2.1883	5	5	0	13.25	2	-1	1	1.2576
156	2.1883	5	5	90	1	1	1	0	1.2458
157	0.5464	5	5	999	19.375	2	1	1	1.387
158	0.5464	5	5	0	1	2	-1	1	2.3511
159	0.5464	5	5	0	7.125	2	1	1	1.2699
160	7.1142	5	5	0	7.125	1	-1	1	1.1518
161	5.4722	5	5	999	7.125	2	-1	1	1.0224
162	3.8303	5	5	0	13.25	1	-1	1	1.0342
163	7.1142	5	5	999	13.25	1	-1	1	1.0107
164	2.1883	5	5	0	1	2	-1	0	1.1518
165	5.4722	5	5	90	25.5	2	-1	1	1.0577
166	5.4722	5	5	0	19.375	1	1	1	0.92827
167	7.1142	5	5	999	7.125	1	1	1	1.8761
168	7.1142	5	5	0	1	1	1	1	1.0812
169	5.4722	5	5	999	7.125	1	1	1	0.8695
170	5.4722	5	5	0	19.375	1	1	1	0.97537
171	3.8303	5	5	0	1	2	1	0	2.2895
172	3.8303	5	5	999	25.5	1	1	1	0.86957
173	7.1142	5	5	90	1	1	-1	0	1.2694
174	2.1883	5	5	0	25.5	1	1	1	0.96363
175	2.1883	5	5	0	19.375	1	1	1	0.95185
176	7.1142	5	5	0	13.25	1	-1	0	1.8855
177	3.8303	5	5	999	13.25	1	1	1	0.91652
178	7.1142	5	5	90	1	1	-1	0	1.6228
179	2.1883	5	5	90	19.375	1	-1	1	0.9518
180	3.8303	5	5	90	25.5	1	1	1	0.88126
181	3.8303	5	5	999	7.125	2	1	1	1.0812
182	0.5464	5	5	0	13.25	1	1	1	1.0106
183	5.4722	5	5	90	19.375	2	1	1	1.5946
184	2.1883	5	5	999	19.375	2	-1	1	1.0224
185	7.1142	5	5	999	25.5	1	1	1	0.94009
186	7.1142	5	5	90	1	2	-1	0	1.568
187	3.8303	5	5	90	19.375	1	-1	1	1.046
188	3.8303	5	5	999	1	1	1	0	2.0136
189	5.4722	5	5	0	25.5	1	1	0	1.3518
190	7.1142	5	5	999	25.5	2	1	1	0.97543
191	5.4722	5	5	999	7.125	1	-1	1	0.97536
192	0.5464	5	5	999	1	2	-1	1	0.99887
193	5.4722	5	5	90	13.25	1	1	1	0.9048
194	7.1142	5	5	999	13.25	2	1	1	0.99885
195	0.5464	5	5	999	19.375	2	1	0	0.90478
196	2.1883	5	5	999	13.25	1	-1	1	0.9518
197	5.4722	5	5	90	1	2	-1	0	1.9341
198	5.4722	5	5	999	7.125	2	-1	0	1.9101
199	7.1142	5	5	999	1	2	-1	0	1.5737
200	0.5464	5	5	90	25.5	2	-1	1	0.9518
201	0.5464	5	5	0	7.125	1	-1	1	0.92829
202	3.8303	5	5	90	19.375	1	-1	1	0.89294
203	0.5464	5	5	90	25.5	1	-1	1	0.91649
204	2.1883	5	5	90	19.375	1	-1	1	0.95183
205	3.8303	5	5	999	19.375	2	-1	1	0.97529
206	2.1883	5	5	0	13.25	1	1	1	1.0812
207	7.1142	5	5	0	19.375	2	1	1	0.99889
208	5.4722	5	5	999	25.5	2	-1	1	0.97531
209	5.4722	5	5	90	7.125	2	1	1	1.0694
210	7.1142	5	5	90	7.125	2	-1	0	1.3707
211	3.8303	5	5	0	13.25	2	1	1	1.0228
212	3.8303	5	5	999	7.125	2	1	1	1.0577
213	2.1883	5	5	90	7.125	2	-1	1	0.9989
214	5.4722	5	5	90	13.25	1	-1	1	1.0224
215	0.5464	5	5	0	19.375	2	1	1	1.1282
216	7.1142	5	5	0	19.375	1	1	0	1.2459
217	5.4722	5	5	0	25.5	1	1	1	1.1753
218	0.5464	5	5	90	7.125	1	-1	1	1.2341
219	3.8303	5	5	90	19.375	2	1	1	0.9871
220	5.4722	5	5	0	19.375	1	-1	1	0.99887
221	0.5464	5	5	90	13.25	1	1	1	1.14
222	5.4722	5	5	0	7.125	2	-1	0	1.3169
223	7.1142	5	5	90	19.375	2	-1	0	1.3164
224	3.8303	5	5	0	7.125	1	-1	1	1.3398
225	7.1142	5	5	90	25.5	2	-1	1	1.1405
226	2.1883	5	5	999	19.375	2	-1	1	1.3753
227	0.5464	5	5	90	7.125	1	1	1	1.1287
228	7.1142	5	5	0	13.25	2	-1	1	0.95223
229	5.4722	5	5	90	25.5	2	1	0	1.1518
230	0.5464	5	5	0	1	1	-1	1	1.0342
231	5.4722	5	5	999	13.25	2	-1	1	0.97522
232	0.5464	5	5	999	1	2	-1	1	1.8692
233	5.4722	5	5	90	25.5	2	1	1	1.164
234	2.1883	5	5	0	25.5	2	1	1	1.0811
235	5.4722	5	5	0	19.375	2	1	1	0.95183
236	5.4722	5	5	0	7.125	1	-1	0	1.4106
237	5.4722	5	5	90	19.375	1	-1	1	1.0224
238	5.4722	5	5	999	7.125	2	1	1	1.0695
239	3.8303	5	5	999	19.375	1	-1	1	0.92834
240	5.4722	5	5	90	19.375	2	1	0	1.1988
241	3.8303	5	5	999	7.125	1	-1	1	0.89303
242	5.4722	5	5	90	25.5	1	-1	1	0.91656
243	3.8303	5	5	90	19.375	2	1	1	1.0106
244	3.8303	5	5	999	7.125	1	-1	1	1.0106
245	3.8303	5	5	0	1	2	-1	0	1.2577
246	3.8303	5	5	999	7.125	2	-1	1	0.95213
247	7.1142	5	5	0	19.375	2	1	0	1.1753
248	0.5464	5	5	0	19.375	2	1	1	1.0105
249	3.8303	5	5	90	1	1	-1	0	1.1518
250	0.5464	5	5	90	1	2	-1	1	0.90483
251	0.5464	5	5	0	25.5	2	-1	1	0.99883
252	2.1883	5	5	999	25.5	2	1	1	0.97531
253	2.1883	5	5	90	13.25	1	1	1	1.1283
254	0.5464	5	5	999	1	1	1	1	1.1988
255	0.5464	5	5	999	25.5	1	1	1	0.99892
256	3.8303	5	5	0	7.125	1	1	1	0.95179
257	3.8303	5	5	0	19.375	2	1	1	1.0343
258	3.8303	5	5	0	13.25	1	1	1	0.88128
259	7.1142	5	5	999	13.25	2	1	1	1.0106
260	5.4722	5	5	999	7.125	2	1	1	1.0578
261	7.1142	5	5	0	19.375	1	1	0	1.3953
262	2.1883	5	5	0	19.375	1	1	1	1.4576
263	2.1883	5	5	999	19.375	1	1	1	0.97538
264	7.1142	5	5	90	13.25	2	-1	0	1.1517
265	3.8303	5	5	90	13.25	1	-1	1	0.97518
266	3.8303	5	5	0	7.125	1	-1	0	1.9
267	0.5464	5	5	0	13.25	2	-1	1	1.2222
268	2.1883	5	5	90	19.375	2	-1	1	1.0464
269	5.4722	5	5	999	1	1	1	1	1.3635
270	0.5464	5	5	0	19.375	1	1	1	1.034
271	2.1883	5	5	999	13.25	2	-1	1	0.94003
272	0.5464	5	5	90	13.25	1	1	1	1.14
273	7.1142	5	5	0	7.125	2	-1	1	0.92833
274	2.1883	5	5	999	13.25	1	-1	1	1.0224
275	5.4722	5	5	0	25.5	1	-1	1	0.95182
276	7.1142	5	5	999	13.25	1	-1	1	0.95183
277	7.1142	5	5	0	13.25	1	1	1	1.2577
278	3.8303	5	5	999	19.375	2	1	1	1.0111
279	2.1883	5	5	0	25.5	1	1	1	0.95184
280	0.5464	5	5	90	19.375	2	-1	1	0.89297
281	7.1142	5	5	90	19.375	1	1	1	0.98715
282	0.5464	5	5	0	1	2	1	1	1.0812
283	2.1883	5	5	999	19.375	1	-1	1	1.6223
284	0.5464	5	5	0	7.125	1	-1	1	1.1165
285	7.1142	5	5	90	7.125	1	-1	1	5.4257
286	3.8303	5	5	0	7.125	2	1	0	2.1428
287	3.8303	5	5	0	1	1	-1	1	1.5752
288	5.4722	5	5	90	25.5	1	-1	1	0.98753
289	2.1883	5	5	90	19.375	2	-1	1	1.1048
290	7.1142	5	5	0	13.25	2	-1	1	1.3676
291	5.4722	5	5	0	13.25	1	-1	1	1.0464
292	7.1142	5	5	0	25.5	2	-1	1	0.98709
293	7.1142	5	5	999	25.5	2	-1	1	1.1282
294	2.1883	5	5	90	7.125	1	1	1	0.98714
295	7.1142	5	5	999	7.125	1	-1	1	1.1518
296	0.5464	5	5	999	1	1	1	1	1.2222
297	5.4722	5	5	90	1	1	1	1	1.0581
298	3.8303	5	5	90	13.25	2	-1	1	1.1047
299	3.8303	5	5	0	1	1	-1	0	0.98719
300	5.4722	5	5	0	7.125	1	1	1	1.1165
301	2.1883	5	5	90	25.5	2	1	1	1.0695
302	2.1883	5	5	0	19.375	1	1	1	0.98706
303	7.1142	5	5	999	25.5	2	1	1	1.0577
304	7.1142	5	5	90	13.25	2	1	0	1.1754
305	3.8303	5	5	999	13.25	2	1	1	0.98709
306	5.4722	5	5	999	19.375	1	1	1	0.91648
307	3.8303	5	5	999	1	1	1	1	0.89302
308	2.1883	5	5	0	25.5	2	-1	1	0.94002
309	0.5464	5	5	999	25.5	2	-1	0	1.0459
310	7.1142	5	5	999	1	2	-1	1	1.4057
311	0.5464	5	5	90	1	2	1	0	1.2812
312	7.1142	5	5	90	13.25	1	-1	1	1.0464
313	7.1142	5	5	0	13.25	1	-1	1	0.92834
314	7.1142	5	5	90	25.5	1	-1	1	0.95183
315	7.1142	5	5	999	1	1	-1	1	1.0577
316	5.4722	5	5	0	1	1	1	0	0.91647
317	2.1883	5	5	0	1	1	-1	0	0.99886
318	0.5464	5	5	999	13.25	1	1	1	1.1871
319	2.1883	5	5	999	19.375	2	-1	1	1.093
320	2.1883	5	5	90	13.25	2	-1	1	1.0106
321	2.1883	5	5	0	19.375	2	1	1	1.3636
322	7.1142	5	5	0	1	2	-1	1	1.1283
323	2.1883	5	5	90	1	1	-1	0	1.1051
324	7.1142	5	5	0	7.125	1	-1	0	0.98696
325	3.8303	5	5	999	13.25	2	1	1	1.0106
326	3.8303	5	5	90	1	1	1	0	1.1871
327	5.4722	5	5	999	1	1	1	1	1.5712
328	3.8303	5	5	999	25.5	2	-1	1	0.92874
329	7.1142	5	5	999	7.125	2	-1	1	0.98713
330	5.4722	5	5	0	7.125	2	-1	1	1.0106
331	0.5464	5	5	0	7.125	1	1	1	1.3282
332	3.8303	5	5	999	25.5	2	-1	1	0.92832
333	5.4722	5	5	90	1	2	1	0	1.093
334	0.5464	5	5	90	13.25	2	-1	1	0.95173
335	2.1883	5	5	90	25.5	1	-1	1	0.97536
336	2.1883	5	5	999	25.5	2	1	1	1.0224
337	3.8303	5	5	999	13.25	1	-1	1	0.97538
338	3.8303	5	5	90	7.125	2	-1	1	0.91651
339	3.8303	5	5	999	7.125	2	1	1	1.1636
340	0.5464	5	5	999	13.25	2	-1	1	0.94011
341	5.4722	5	5	999	13.25	1	-1	1	1.0577
342	0.5464	5	5	999	13.25	2	1	1	1.0459
343	7.1142	5	5	999	19.375	2	1	1	1.0577
344	0.5464	5	5	999	25.5	1	-1	1	1.1048
345	7.1142	5	5	90	13.25	1	1	1	1.2576
346	5.4722	5	5	999	13.25	2	1	1	1.093
347	5.4722	5	5	90	7.125	2	1	1	1.3283
348	5.4722	5	5	0	19.375	1	1	1	1.187
349	3.8303	5	5	0	25.5	2	-1	1	0.96361
350	2.1883	5	5	0	1	1	-1	1	1.0694
351	2.1883	5	5	90	13.25	2	1	1	1.1871
352	3.8303	5	5	90	1	1	-1	1	1.3516
353	3.8303	5	5	0	13.25	2	1	1	1.0111
354	0.5464	5	5	90	1	1	1	0	1.3282
355	3.8303	5	5	999	25.5	1	-1	1	0.9635
356	3.8303	5	5	90	25.5	2	1	1	1.0577
357	2.1883	5	5	90	13.25	2	1	1	1.0694
358	0.5464	5	5	0	7.125	1	-1	1	1.2576
359	0.5464	5	5	0	7.125	1	1	1	2.0335
360	2.1883	5	5	90	19.375	1	1	1	1.0464
361	0.5464	5	5	90	19.375	1	1	1	1.046
362	3.8303	5	5	90	25.5	2	-1	1	1.1401
363	2.1883	5	5	999	7.125	1	1	1	2.1045
364	5.4722	5	5	0	25.5	2	1	1	1.0342
365	2.1883	5	5	0	13.25	2	1	1	1.0812
366	0.5464	5	5	0	13.25	1	-1	1	1.0224
367	2.1883	5	5	0	7.125	2	1	1	1.0224
368	7.1142	5	5	0	25.5	2	-1	1	0.9989
369	5.4722	5	5	90	13.25	1	-1	1	0.96352
370	3.8303	5	5	0	7.125	1	-1	1	1.0224
371	5.4722	5	5	90	7.125	2	-1	1	1.0812
372	0.5464	5	5	999	19.375	1	-1	1	0.96361
373	5.4722	5	5	999	25.5	1	1	1	0.91652
374	5.4722	5	5	90	1	2	1	0	0.99887
375	3.8303	5	5	90	19.375	2	-1	1	0.91656
376	7.1142	5	5	0	13.25	1	1	1	4.3753
377	2.1883	5	5	0	7.125	2	-1	1	1.0107
378	2.1883	5	5	999	19.375	1	-1	1	1.0106
379	2.1883	5	5	0	1	1	-1	1	0.97534
380	5.4722	5	5	999	19.375	1	1	1	0.97528
381	5.4722	5	5	999	19.375	2	1	1	0.99885
382	0.5464	5	5	999	7.125	1	-1	1	0.99886
383	7.1142	5	5	0	25.5	2	1	1	0.9871
384	0.5464	5	5	0	19.375	1	1	1	0.95181
385	5.4722	5	5	999	25.5	2	-1	1	0.97537
386	0.5464	5	5	999	19.375	1	-1	1	0.94007
387	3.8303	5	5	999	7.125	1	1	1	0.91652
388	3.8303	5	5	90	13.25	2	-1	1	1.1517
389	3.8303	5	5	90	1	1	-1	0	1.0577
390	2.1883	5	5	0	19.375	2	1	1	1.0105
391	0.5464	5	5	999	7.125	2	-1	1	1.0577
392	2.1883	5	5	90	1	2	-1	1	1.2929
393	2.1883	5	5	999	25.5	2	-1	1	1.046
394	7.1142	5	5	90	7.125	1	-1	0	1.3316
395	7.1142	5	5	999	19.375	2	-1	1	0.94
396	7.1142	5	5	999	7.125	2	-1	1	1.2576
397	5.4722	5	5	90	7.125	1	-1	1	1.0228
398	2.1883	5	5	0	7.125	2	-1	1	0.98716
399	7.1142	5	5	999	25.5	2	1	1	1.2812
400	7.1142	5	5	0	1	1	1	0	0.99885
401	0.5464	5	5	90	1	1	1	1	1.1047
402	2.1883	5	5	999	7.125	1	-1	1	0.9165
403	2.1883	5	5	90	7.125	2	-1	1	0.97538
404	2.1883	5	5	90	7.125	2	1	1	1.0812
405	5.4722	5	5	90	25.5	1	1	1	0.98708
406	3.8303	5	5	90	1	2	1	0	1.1047
407	2.1883	5	5	999	13.25	2	-1	1	0.95184
408	5.4722	5	5	90	13.25	2	-1	1	1.1165
409	3.8303	5	5	0	1	1	1	0	1.046
410	0.5464	5	5	999	19.375	2	1	1	1.0224
411	7.1142	5	5	90	25.5	2	-1	1	1.0342
412	3.8303	5	5	0	13.25	1	1	1	1.0576
413	7.1142	5	5	0	25.5	1	-1	1	1.1754
414	5.4722	5	5	999	1	2	-1	0	1.0929
415	3.8303	5	5	90	25.5	2	1	1	1.1517
416	0.5464	5	5	90	25.5	1	1	1	0.99889
417	7.1142	5	5	90	7.125	2	1	0	1.1518
418	3.8303	5	5	0	1	1	1	1	1.1518
419	0.5464	5	5	90	19.375	2	-1	1	0.95228
420	3.8303	5	5	999	19.375	1	1	1	0.91654
421	3.8303	5	5	0	19.375	2	1	1	1.0342
422	7.1142	5	5	90	7.125	1	-1	1	1.0107
423	3.8303	5	5	999	1	1	-1	1	1.34
424	2.1883	5	5	0	13.25	1	1	1	0.94055
425	2.1883	5	5	90	1	2	1	0	1.2929
426	0.5464	5	5	0	1	2	1	1	1.0224
427	0.5464	5	5	999	19.375	1	-1	1	1.0695
428	7.1142	5	5	999	1	1	-1	0	1.9872
429	2.1883	5	5	90	13.25	1	-1	1	0.92832
430	5.4722	5	5	0	19.375	2	-1	1	0.94002
431	0.5464	5	5	0	1	2	-1	1	1.0695
432	2.1883	5	5	999	19.375	1	-1	1	0.99892
433	7.1142	5	5	90	25.5	2	1	0	1.1636
434	0.5464	5	5	90	7.125	1	1	1	1.3522
435	3.8303	5	5	90	7.125	2	-1	1	0.96403
436	3.8303	5	5	999	13.25	2	-1	1	0.88125
437	5.4722	5	5	90	13.25	2	-1	1	1.1047
438	2.1883	5	5	999	13.25	2	-1	1	0.96357
439	0.5464	5	5	999	7.125	1	-1	1	1.1635
440	0.5464	5	5	90	13.25	1	1	1	1.2576
441	7.1142	5	5	90	13.25	2	-1	1	1.14
442	5.4722	5	5	0	13.25	1	1	1	1.1871
443	2.1883	5	5	0	13.25	1	-1	1	1.1516
444	5.4722	5	5	0	19.375	2	-1	1	1.7148
445	7.1142	5	5	999	19.375	1	-1	1	0.9871
446	0.5464	5	5	0	13.25	2	1	1	1.093
447	0.5464	5	5	999	19.375	2	-1	1	0.98713
448	2.1883	5	5	999	25.5	1	-1	1	1.0341
449	2.1883	5	5	999	25.5	1	-1	1	0.98711
450	0.5464	5	5	0	25.5	2	1	1	1.0224
451	2.1883	5	5	999	1	2	-1	1	1.1517
452	0.5464	5	5	90	25.5	1	1	1	1.3169
453	7.1142	5	5	90	7.125	1	1	1	1.7403
454	3.8303	5	5	0	19.375	2	1	1	0.97533
455	2.1883	5	5	90	19.375	2	-1	1	0.9989
456	7.1142	5	5	90	13.25	2	1	0	1.5063
457	2.1883	5	5	0	25.5	1	-1	1	0.97537
458	0.5464	5	5	999	13.25	2	-1	1	0.98714
459	7.1142	5	5	0	1	1	1	1	1.1283
460	0.5464	5	5	0	13.25	1	1	1	0.99876
461	5.4722	5	5	90	13.25	2	1	1	1.2576
462	2.1883	5	5	90	7.125	1	-1	1	0.92831
463	5.4722	5	5	0	13.25	2	1	1	1.0694
464	7.1142	5	5	999	1	2	-1	0	1.2224
465	5.4722	5	5	999	25.5	2	1	1	0.88134
466	5.4722	5	5	90	25.5	2	1	1	1.1635
467	3.8303	5	5	0	19.375	1	-1	1	0.96356
468	7.1142	5	5	0	1	1	-1	0	1.2106
469	7.1142	5	5	999	25.5	1	1	1	1.4374
470	5.4722	5	5	999	25.5	1	1	1	1.0106
471	3.8303	5	5	0	7.125	2	-1	1	1.093
472	3.8303	5	5	999	25.5	1	-1	1	0.96359
473	3.8303	5	5	999	19.375	2	1	1	0.95193
474	3.8303	5	5	0	19.375	1	-1	1	0.9636
475	0.5464	5	5	0	13.25	1	-1	1	1.1048
476	7.1142	5	5	0	19.375	2	1	0	1.1051
477	2.1883	5	5	90	25.5	2	-1	1	0.95189
478	3.8303	5	5	0	7.125	2	-1	1	0.94009
479	5.4722	5	5	0	7.125	1	1	1	1.5761
480	7.1142	5	5	999	13.25	1	1	1	1.0459
481	7.1142	5	5	0	7.125	2	-1	0	0.89292
482	5.4722	5	5	999	25.5	1	1	1	0.95184
483	0.5464	5	5	0	19.375	2	1	1	0.99883
484	7.1142	5	5	90	25.5	2	-1	1	1.2106
485	5.4722	5	5	90	25.5	1	-1	1	0.91701
486	0.5464	5	5	0	19.375	1	-1	1	1.0695
487	5.4722	5	5	999	7.125	1	1	1	0.95181
488	7.1142	5	5	0	7.125	2	1	0	1.0813
489	2.1883	5	5	0	25.5	2	-1	1	0.85772
490	7.1142	5	5	999	19.375	1	-1	1	1.046
491	5.4722	5	5	0	7.125	2	-1	1	0.96359
492	7.1142	5	5	90	19.375	2	1	0	1.9851
493	0.5464	5	5	0	13.25	2	1	1	1.14
494	7.1142	5	5	90	19.375	1	-1	1	0.96397
495	5.4722	5	5	0	13.25	1	1	0	1.2813
496	3.8303	5	5	999	7.125	1	1	1	1.0105
497	0.5464	5	5	0	13.25	2	-1	1	0.97538
498	0.5464	5	5	0	7.125	2	-1	1	1.0342
499	0.5464	5	5	0	13.25	1	-1	1	1.1871
500	3.8303	5	5	999	25.5	1	-1	1	1.0346
501	5.4722	5	5	0	19.375	2	1	1	1.0694
502	3.8303	5	5	90	1	2	1	0	1.4105
503	3.8303	5	5	0	13.25	1	-1	1	1.1048
504	5.4722	5	5	999	1	1	1	0	2.7334
505	5.4722	5	5	90	19.375	1	1	1	1.0224
506	7.1142	5	5	90	25.5	1	-1	1	1.093
507	5.4722	5	5	0	1	1	1	1	1.2106
508	2.1883	5	5	0	19.375	2	1	1	2.5193
509	5.4722	5	5	999	25.5	1	-1	1	1.0812
510	7.1142	5	5	999	25.5	2	1	1	1.3046
511	2.1883	5	5	0	19.375	1	1	1	1.1283
512	5.4722	5	5	999	25.5	2	-1	1	1.0694
513	7.1142	5	5	999	7.125	1	1	0	1.1754
514	3.8303	5	5	0	25.5	2	-1	1	1.0581
515	7.1142	5	5	90	13.25	1	1	1	1.0342
516	3.8303	5	5	90	7.125	2	1	1	1.3047
517	5.4722	5	5	0	25.5	2	-1	1	0.97549
518	0.5464	5	5	90	13.25	2	1	1	1.1517
519	0.5464	5	5	90	19.375	1	1	1	0.97533
520	0.5464	5	5	999	7.125	1	-1	1	0.91649
521	2.1883	5	5	0	7.125	2	-1	1	0.96361
522	0.5464	5	5	999	1	2	-1	1	1.0929
523	3.8303	5	5	0	7.125	1	-1	0	1.1047
524	2.1883	5	5	90	7.125	1	1	1	1.1048
525	5.4722	5	5	90	13.25	1	1	1	0.99891
526	3.8303	5	5	0	19.375	1	1	1	0.95184
527	2.1883	5	5	90	1	2	1	0	1.1282
528	0.5464	5	5	0	25.5	1	-1	1	1.1048
529	0.5464	5	5	90	7.125	2	1	1	1.5399
530	2.1883	5	5	0	7.125	1	-1	1	1.1635
531	2.1883	5	5	0	7.125	1	1	1	1.4693
532	2.1883	5	5	90	19.375	2	1	1	1.0694
533	2.1883	5	5	999	1	1	-1	0	3.2544
534	3.8303	5	5	0	7.125	2	1	1	1.187
535	3.8303	5	5	90	13.25	1	1	1	0.99885
536	2.1883	5	5	90	1	1	-1	0	1.5752
537	3.8303	5	5	90	13.25	1	1	1	1.0577
538	0.5464	5	5	0	1	2	1	0	1.3752
539	3.8303	5	5	90	19.375	1	-1	1	0.99888
540	3.8303	5	5	0	7.125	2	-1	1	0.99882
541	3.8303	5	5	90	25.5	1	-1	1	1.0106
542	7.1142	5	5	90	13.25	2	1	1	1.14
543	0.5464	5	5	90	13.25	2	-1	1	1.0111
544	7.1142	5	5	90	19.375	2	1	1	1.1047
545	2.1883	5	5	0	13.25	2	1	1	1.0811
546	5.4722	5	5	999	19.375	2	1	1	1.0577
547	3.8303	5	5	0	13.25	2	-1	1	1.093
548	0.5464	5	5	90	1	2	-1	1	1.5047
549	7.1142	5	5	90	19.375	1	1	1	1.2342
550	0.5464	5	5	999	7.125	2	-1	1	1.0106
551	5.4722	5	5	0	13.25	2	-1	1	0.92832
552	7.1142	5	5	90	25.5	1	-1	1	0.90478
553	0.5464	5	5	999	25.5	1	-1	1	0.99889
554	0.5464	5	5	999	25.5	1	1	1	1.1988
555	7.1142	5	5	0	25.5	1	-1	0	1.396
556	2.1883	5	5	0	1	1	-1	0	1.0811
557	2.1883	5	5	999	1	1	-1	0	1.1753
558	3.8303	5	5	90	13.25	2	1	1	1.1405
559	3.8303	5	5	999	19.375	1	1	1	0.98694
560	7.1142	5	5	999	7.125	2	1	0	1.0812
561	0.5464	5	5	90	13.25	2	-1	1	1.046
562	3.8303	5	5	90	13.25	2	1	1	1.0929
563	3.8303	5	5	0	13.25	1	1	1	1.0224
564	5.4722	5	5	999	13.25	2	1	1	1.1987
565	5.4722	5	5	90	7.125	1	-1	0	1.0811
566	7.1142	5	5	999	13.25	2	1	1	1.0812
567	3.8303	5	5	90	13.25	2	1	1	1.0694
568	7.1142	5	5	0	7.125	2	-1	0	1.2341
569	7.1142	5	5	999	25.5	1	-1	1	0.96362
570	7.1142	5	5	0	25.5	1	-1	1	1.0578
571	5.4722	5	5	0	13.25	2	-1	1	1.0459
572	0.5464	5	5	999	7.125	2	1	1	1.1284
573	7.1142	5	5	90	13.25	1	-1	1	1.3196
574	2.1883	5	5	999	1	2	1	0	3.9472
575	7.1142	5	5	999	7.125	1	1	1	1.1992
576	5.4722	5	5	90	7.125	1	-1	0	1.2694
577	0.5464	5	5	0	19.375	2	-1	1	0.95186
578	0.5464	5	5	90	19.375	1	-1	1	1.0106
579	3.8303	5	5	999	1	1	-1	1	1.0107
580	7.1142	5	5	999	1	2	-1	0	1.5119
581	5.4722	5	5	999	7.125	1	1	1	0.9989
582	3.8303	5	5	999	25.5	1	-1	1	0.94007
583	7.1142	5	5	999	13.25	1	1	1	0.94011
584	2.1883	5	5	999	1	2	1	1	1.0576
585	7.1142	5	5	999	19.375	2	-1	0	3.0835
586	2.1883	5	5	999	25.5	1	1	1	0.96356
587	0.5464	5	5	0	7.125	2	-1	1	0.98709
588	3.8303	5	5	999	19.375	2	-1	1	0.97535
589	5.4722	5	5	999	7.125	2	1	0	1.508
590	7.1142	5	5	999	19.375	1	-1	1	1.0692
591	2.1883	5	5	90	7.125	2	-1	1	0.95186
592	3.8303	5	5	0	19.375	2	1	1	0.99884
593	7.1142	5	5	90	13.25	1	1	1	1.0107
594	0.5464	5	5	90	1	2	-1	1	0.94004
595	7.1142	5	5	999	25.5	1	-1	1	1.0107
596	7.1142	5	5	90	1	2	1	0	1.1753
597	5.4722	5	5	0	1	2	-1	0	1.1751
598	0.5464	5	5	0	7.125	2	1	1	1.7169
599	5.4722	5	5	999	13.25	1	-1	1	1.0458
600	5.4722	5	5	0	1	2	1	0	1.2459
601	7.1142	5	5	90	1	2	-1	1	0.99928
602	3.8303	5	5	0	19.375	1	-1	1	0.96363
603	5.4722	5	5	90	25.5	1	1	1	1.0577
604	3.8303	5	5	90	1	2	1	0	1.2341
605	7.1142	5	5	999	7.125	2	-1	1	1.1754
606	7.1142	5	5	90	7.125	2	-1	1	1.1753
607	0.5464	5	5	90	1	1	1	1	1.1753
608	7.1142	5	5	90	19.375	2	1	0	1.1401
609	0.5464	5	5	90	1	1	-1	0	1.2228
610	2.1883	5	5	0	25.5	1	-1	0	1.6692
611	0.5464	5	5	999	1	2	1	1	1.164
612	5.4722	5	5	90	1	2	-1	1	1.5491
613	0.5464	5	5	999	1	2	-1	1	1.0811
614	5.4722	5	5	90	1	1	-1	0	1.046
615	0.5464	5	5	999	13.25	1	1	1	1.1048
616	0.5464	5	5	0	13.25	2	-1	1	0.91701
617	7.1142	5	5	0	7.125	1	-1	0	1.0812
618	3.8303	5	5	999	1	2	-1	1	1.3986
619	2.1883	5	5	999	19.375	2	1	1	0.96355
620	7.1142	5	5	0	1	2	-1	0	1.1518
621	0.5464	5	5	90	7.125	1	1	1	1.0694
622	0.5464	5	5	90	25.5	2	-1	1	1.5987
623	3.8303	5	5	90	7.125	2	1	0	1.2698
624	7.1142	5	5	0	7.125	1	-1	0	1.0104
625	7.1142	5	5	0	25.5	2	-1	1	0.92835
626	7.1142	5	5	0	13.25	2	-1	1	1.1401
627	7.1142	5	5	90	7.125	1	1	1	1.0345
628	5.4722	5	5	999	1	2	1	0	1.2929
629	2.1883	5	5	999	7.125	1	-1	1	1.2576
630	5.4722	5	5	999	19.375	2	1	1	1.3517
631	5.4722	5	5	90	7.125	2	1	1	1.1047
632	2.1883	5	5	999	7.125	2	-1	1	0.9165
633	2.1883	5	5	90	25.5	1	1	1	0.90483
634	5.4722	5	5	90	25.5	2	-1	1	0.9754
635	5.4722	5	5	0	13.25	1	1	0	1.0459
636	7.1142	5	5	0	13.25	2	-1	1	1.0224
637	5.4722	5	5	999	1	1	-1	0	1.0695
638	5.4722	5	5	90	13.25	1	1	1	1.1871
639	2.1883	5	5	999	1	1	1	1	1.0929
640	2.1883	5	5	0	7.125	1	1	1	0.94001
641	7.1142	5	5	999	13.25	2	-1	1	1.1166
642	7.1142	5	5	0	7.125	1	-1	0	1.3169
643	0.5464	5	5	0	25.5	2	1	1	1.1164
644	2.1883	5	5	90	19.375	2	-1	1	1.164
645	7.1142	5	5	90	25.5	1	-1	1	0.99927
646	0.5464	5	5	0	25.5	1	-1	1	1.1635
647	7.1142	5	5	0	19.375	1	-1	1	1.0224
648	2.1883	5	5	0	25.5	2	1	1	0.99886
649	0.5464	5	5	90	19.375	2	1	1	1.0223
650	5.4722	5	5	999	19.375	1	-1	1	1.1518
651	7.1142	5	5	999	19.375	1	1	1	0.99872
652	2.1883	5	5	90	25.5	2	-1	1	0.91651
653	3.8303	5	5	0	1	2	1	0	1.1988
654	2.1883	5	5	999	7.125	2	-1	1	0.86951
655	3.8303	5	5	0	25.5	2	-1	1	0.90484
656	7.1142	5	5	0	7.125	2	-1	1	1.0577
657	7.1142	5	5	0	19.375	1	-1	1	0.98708
658	5.4722	5	5	0	19.375	1	1	1	0.92833
659	5.4722	5	5	999	1	1	-1	0	1.234
660	5.4722	5	5	0	7.125	2	1	1	2.4331
661	0.5464	5	5	999	1	1	1	1	3.0111
662	0.5464	5	5	999	25.5	2	1	1	1.1517
663	7.1142	5	5	0	1	1	-1	0	1.5921
664	0.5464	5	5	999	19.375	1	-1	1	0.98713
665	0.5464	5	5	0	7.125	2	-1	1	0.98714
666	0.5464	5	5	999	13.25	2	1	1	0.98715
667	7.1142	5	5	999	1	1	1	0	1.2341
668	2.1883	5	5	0	25.5	1	1	1	0.98713
669	5.4722	5	5	90	13.25	2	1	0	1.2694
670	7.1142	5	5	90	1	2	-1	0	1.1046
671	7.1142	5	5	90	19.375	1	-1	1	0.98712
672	5.4722	5	5	0	7.125	2	-1	0	1.1048
673	0.5464	5	5	90	25.5	1	1	1	1.0582
674	0.5464	5	5	0	19.375	2	-1	1	0.89301
675	3.8303	5	5	90	19.375	1	-1	1	0.97533
676	0.5464	5	5	90	19.375	1	1	1	0.97522
677	0.5464	5	5	999	13.25	1	-1	1	0.96358
678	0.5464	5	5	0	19.375	1	1	1	1.1165
679	3.8303	5	5	90	7.125	1	-1	1	1.1282
680	2.1883	5	5	0	25.5	2	-1	1	0.92846
681	3.8303	5	5	90	7.125	1	1	1	0.96363
682	3.8303	5	5	90	13.25	1	-1	1	0.99887
683	3.8303	5	5	0	1	1	1	1	1.0929
684	0.5464	5	5	999	7.125	2	-1	1	0.94006
685	0.5464	5	5	0	25.5	1	1	1	1.1636
686	0.5464	5	5	999	25.5	2	1	1	1.1518
687	0.5464	5	5	0	1	1	1	1	1.0346
688	7.1142	5	5	0	19.375	2	1	1	1.1047
689	7.1142	5	5	90	1	1	1	0	1.1165
690	3.8303	5	5	999	7.125	1	1	1	1.0223
691	7.1142	5	5	0	25.5	2	-1	1	0.94008
692	5.4722	5	5	90	19.375	2	-1	1	0.97537
693	3.8303	5	5	90	25.5	1	-1	1	1.0224
694	5.4722	5	5	999	1	2	1	0	1.4576
695	5.4722	5	5	90	1	1	-1	1	1.4105
696	5.4722	5	5	0	13.25	1	-1	1	1.1757
697	5.4722	5	5	90	7.125	1	-1	1	1.34
698	3.8303	5	5	0	25.5	1	1	1	0.98713
699	7.1142	5	5	0	25.5	1	1	1	0.86945
700	3.8303	5	5	999	1	2	1	1	1.093
701	5.4722	5	5	90	19.375	2	-1	1	0.88125
702	3.8303	5	5	90	25.5	2	-1	1	0.86949
703	5.4722	5	5	999	13.25	1	1	1	0.97535
704	3.8303	5	5	999	13.25	1	1	1	0.86945
705	5.4722	5	5	90	7.125	1	-1	1	1.34
706	2.1883	5	5	999	25.5	2	-1	1	0.92828
707	5.4722	5	5	0	7.125	1	-1	1	1.1871
708	5.4722	5	5	999	7.125	1	1	1	0.97539
709	3.8303	5	5	999	7.125	2	-1	1	0.94008
710	3.8303	5	5	0	1	2	-1	0	1.0224
711	7.1142	5	5	90	1	2	-1	0	1.1165
712	3.8303	5	5	999	25.5	2	1	1	1.14
713	5.4722	5	5	0	1	1	-1	0	1.2815
714	0.5464	5	5	999	25.5	2	-1	1	1.0577
715	3.8303	5	5	0	25.5	1	-1	1	1.2459
716	3.8303	5	5	90	1	2	-1	0	1.1518
717	2.1883	5	5	90	13.25	1	1	1	0.99889
718	3.8303	5	5	999	25.5	2	1	1	0.9989
719	0.5464	5	5	90	19.375	2	-1	1	1.0341
720	7.1142	5	5	999	1	2	1	1	1.0695
721	0.5464	5	5	999	13.25	2	-1	1	0.96364
722	2.1883	5	5	999	7.125	1	1	1	0.9989
723	0.5464	5	5	90	13.25	1	1	1	1.0107
724	3.8303	5	5	0	25.5	1	-1	1	0.91657
725	0.5464	5	5	999	13.25	1	1	1	1.0224
726	3.8303	5	5	0	25.5	2	1	1	0.99893
727	3.8303	5	5	90	7.125	1	-1	1	0.98717
728	3.8303	5	5	999	1	1	-1	1	1.2106
729	7.1142	5	5	0	19.375	1	-1	1	1.0223
730	0.5464	5	5	90	7.125	2	-1	1	1.093
731	0.5464	5	5	999	13.25	1	-1	1	1.0224
732	7.1142	5	5	90	1	1	1	1	1.187
733	5.4722	5	5	90	19.375	1	-1	1	1.0106
734	7.1142	5	5	0	1	2	1	0	1.2812
735	7.1142	5	5	0	25.5	1	1	1	0.94007
736	0.5464	5	5	999	7.125	1	-1	1	1.0577
737	2.1883	5	5	0	19.375	1	1	1	0.94014
738	0.5464	5	5	90	7.125	1	-1	1	1.1988
739	5.4722	5	5	90	1	2	1	0	1.3047
740	2.1883	5	5	90	1	1	1	1	0.97541
741	5.4722	5	5	90	19.375	1	-1	1	0.83421
742	0.5464	5	5	90	25.5	1	1	1	0.94008
743	7.1142	5	5	0	13.25	2	-1	0	1.379
744	0.5464	5	5	90	19.375	1	-1	1	1.0934
745	3.8303	5	5	90	13.25	1	-1	1	0.94053
746	2.1883	5	5	0	1	2	-1	0	1.1283
747	2.1883	5	5	999	25.5	1	1	1	1.187
748	2.1883	5	5	999	25.5	1	1	1	1.0929
749	0.5464	5	5	90	25.5	2	1	1	1.0577
750	7.1142	5	5	90	7.125	2	-1	0	1.1871
