# Supplementary material for: Temporal Integration of Motion Streaks in Migraine
Source: Vision (Basel). 2018 Jul 13;2(3):27. doi: 10.3390/vision2030027 (PMC6836222; doi:10.3390/vision2030027)
Supplement: Supplementary file 1 [file vision-02-00027-s001.zip › supplementary information/resultsmark3/resultsObs11/allResponsesObs11Block1.txt]

1	5.4722	5	5	0	1	2	1	0	2.4498
2	3.8303	5	5	90	1	2	-1	0	2.7718
3	2.1883	5	5	90	19.375	1	-1	1	3.0112
4	3.8303	5	5	90	1	1	-1	0	3.8166
5	2.1883	5	5	90	13.25	2	-1	1	3.2529
6	2.1883	5	5	90	7.125	2	-1	1	3.2469
7	3.8303	5	5	90	1	1	-1	1	3.1206
8	7.1142	5	5	90	13.25	1	-1	1	1.8272
9	0.5464	5	5	0	19.375	1	-1	1	3.8555
10	5.4722	5	5	90	25.5	2	-1	1	1.9736
11	2.1883	5	5	90	25.5	2	-1	1	4.5488
12	3.8303	5	5	90	13.25	2	1	0	3.565
13	5.4722	5	5	0	19.375	1	-1	1	2.8963
14	3.8303	5	5	0	19.375	2	1	1	2.7304
15	7.1142	5	5	999	1	1	1	0	3.4666
16	2.1883	5	5	0	1	2	1	0	4.4329
17	5.4722	5	5	90	25.5	2	1	1	2.4785
18	2.1883	5	5	999	1	2	-1	1	3.801
19	7.1142	5	5	90	7.125	2	-1	0	3.0659
20	5.4722	5	5	0	13.25	2	1	1	2.5351
21	3.8303	5	5	999	13.25	1	1	1	2.2873
22	0.5464	5	5	0	1	2	1	1	3.3213
23	5.4722	5	5	999	25.5	1	-1	1	2.8058
24	5.4722	5	5	999	19.375	1	1	1	2.2952
25	2.1883	5	5	999	7.125	2	-1	1	3.1225
26	7.1142	5	5	90	25.5	2	1	1	2.5097
27	3.8303	5	5	0	13.25	2	1	1	2.2317
28	7.1142	5	5	90	13.25	2	-1	0	2.3806
29	3.8303	5	5	0	19.375	1	1	1	2.0844
30	5.4722	5	5	999	13.25	1	1	1	1.8835
31	2.1883	5	5	90	13.25	2	1	1	3.4572
32	2.1883	5	5	0	25.5	1	1	1	3.1033
33	2.1883	5	5	999	25.5	2	-1	1	3.3548
34	5.4722	5	5	0	7.125	2	1	1	2.5943
35	3.8303	5	5	0	1	1	-1	0	2.6981
36	3.8303	5	5	90	13.25	2	-1	1	2.1365
37	3.8303	5	5	90	1	2	1	0	3.5959
38	2.1883	5	5	90	7.125	2	-1	1	3.0203
39	3.8303	5	5	0	1	2	-1	1	2.6771
40	7.1142	5	5	999	25.5	2	1	1	1.7682
41	0.5464	5	5	999	1	1	-1	1	3.0365
42	0.5464	5	5	90	25.5	2	1	1	3.2782
43	2.1883	5	5	999	25.5	1	-1	1	3.1213
44	2.1883	5	5	90	1	2	1	1	3.564
45	0.5464	5	5	90	1	2	-1	1	3.7117
46	5.4722	5	5	90	7.125	1	1	1	2.0346
47	5.4722	5	5	0	1	2	1	0	4.2634
48	0.5464	5	5	0	19.375	1	1	1	3.8048
49	0.5464	5	5	0	25.5	2	1	1	3.0376
50	5.4722	5	5	999	13.25	1	1	1	2.1038
51	3.8303	5	5	999	1	1	-1	0	3.3627
52	7.1142	5	5	90	7.125	1	-1	1	2.3269
53	3.8303	5	5	999	1	1	1	0	5.3223
54	3.8303	5	5	999	19.375	2	-1	1	1.9955
55	3.8303	5	5	999	13.25	2	-1	1	1.6815
56	2.1883	5	5	999	13.25	1	-1	1	2.8276
57	0.5464	5	5	999	25.5	2	1	1	3.0137
58	5.4722	5	5	90	13.25	1	-1	1	1.6743
59	2.1883	5	5	999	19.375	1	1	1	2.6611
60	7.1142	5	5	999	25.5	2	-1	1	1.8317
61	7.1142	5	5	90	1	2	1	0	3.044
62	2.1883	5	5	0	7.125	2	-1	1	3.0933
63	5.4722	5	5	999	1	2	-1	0	3.0131
64	2.1883	5	5	999	1	2	-1	1	2.4217
65	0.5464	5	5	0	7.125	1	1	1	2.9434
66	2.1883	5	5	90	19.375	2	-1	1	2.3515
67	7.1142	5	5	90	19.375	1	1	1	2.1101
68	5.4722	5	5	90	7.125	2	1	1	1.8322
69	0.5464	5	5	90	25.5	2	-1	1	3.781
70	3.8303	5	5	999	19.375	1	1	1	2.0303
71	0.5464	5	5	999	25.5	2	1	1	3.1922
72	3.8303	5	5	999	25.5	2	1	1	2.1984
73	5.4722	5	5	999	13.25	2	1	1	1.5391
74	7.1142	5	5	90	25.5	1	-1	1	1.7583
75	7.1142	5	5	90	19.375	1	1	1	1.8497
76	7.1142	5	5	0	1	1	1	0	2.1265
77	2.1883	5	5	999	7.125	1	-1	1	2.3868
78	7.1142	5	5	0	25.5	1	1	1	2.4312
79	2.1883	5	5	0	13.25	1	-1	1	2.9477
80	5.4722	5	5	90	13.25	1	-1	1	1.9956
81	7.1142	5	5	0	13.25	1	-1	0	1.9072
82	7.1142	5	5	0	13.25	1	1	1	1.8255
83	5.4722	5	5	90	7.125	1	1	1	2.0381
84	3.8303	5	5	0	13.25	2	-1	1	2.291
85	7.1142	5	5	0	19.375	1	-1	1	1.7411
86	5.4722	5	5	0	7.125	2	1	1	2.4605
87	3.8303	5	5	999	1	1	-1	0	2.651
88	7.1142	5	5	0	7.125	1	1	1	2.2925
89	2.1883	5	5	0	19.375	2	-1	1	3.1581
90	5.4722	5	5	0	7.125	2	-1	1	2.4823
91	7.1142	5	5	999	19.375	1	-1	1	1.7211
92	3.8303	5	5	999	13.25	1	-1	1	1.6222
93	2.1883	5	5	90	19.375	2	-1	1	2.978
94	0.5464	5	5	0	19.375	1	1	1	2.8578
95	7.1142	5	5	90	25.5	1	-1	1	1.7034
96	3.8303	5	5	0	7.125	2	-1	1	1.829
97	2.1883	5	5	0	13.25	2	1	1	2.9857
98	2.1883	5	5	0	25.5	1	1	1	2.7663
99	2.1883	5	5	999	13.25	1	1	1	2.919
100	0.5464	5	5	999	25.5	2	1	1	3.107
101	2.1883	5	5	999	25.5	1	1	1	2.7389
102	3.8303	5	5	90	25.5	2	1	1	1.6579
103	3.8303	5	5	0	19.375	1	1	1	2.1071
104	3.8303	5	5	90	25.5	2	1	1	2.257
105	2.1883	5	5	999	13.25	1	1	1	2.5043
106	0.5464	5	5	999	7.125	2	-1	1	2.8633
107	7.1142	5	5	999	7.125	1	1	0	3.1101
108	7.1142	5	5	999	25.5	1	1	1	1.7176
109	2.1883	5	5	0	7.125	1	-1	1	2.928
110	7.1142	5	5	999	19.375	1	1	1	1.6366
111	0.5464	5	5	0	7.125	2	1	1	3.1128
112	0.5464	5	5	0	7.125	2	-1	1	3.0198
113	2.1883	5	5	90	1	2	-1	1	2.8606
114	2.1883	5	5	90	25.5	1	-1	1	2.8742
115	3.8303	5	5	0	7.125	2	1	1	3.0518
116	2.1883	5	5	999	13.25	2	1	1	2.598
117	7.1142	5	5	90	19.375	1	-1	1	1.4467
118	0.5464	5	5	90	25.5	2	1	1	3.0872
119	5.4722	5	5	0	1	2	1	0	2.2659
120	2.1883	5	5	90	25.5	2	1	1	2.3511
121	7.1142	5	5	0	25.5	1	-1	1	1.5824
122	0.5464	5	5	90	13.25	2	1	1	2.8422
123	0.5464	5	5	0	13.25	1	-1	1	3.0034
124	5.4722	5	5	999	13.25	2	-1	1	1.7812
125	3.8303	5	5	999	25.5	2	1	1	2.0937
126	5.4722	5	5	0	25.5	1	1	1	2.0157
127	0.5464	5	5	0	19.375	2	1	1	4.116
128	7.1142	5	5	999	1	2	-1	0	1.8569
129	3.8303	5	5	999	25.5	1	-1	1	2.0908
130	7.1142	5	5	999	13.25	1	-1	1	1.2463
131	2.1883	5	5	0	7.125	1	-1	1	2.8907
132	5.4722	5	5	999	13.25	2	-1	1	1.7705
133	3.8303	5	5	90	13.25	1	1	1	1.6105
134	0.5464	5	5	90	13.25	2	1	1	2.2696
135	3.8303	5	5	90	19.375	2	-1	0	3.1839
136	3.8303	5	5	0	25.5	2	-1	1	2.3834
137	5.4722	5	5	999	25.5	2	1	1	1.7925
138	0.5464	5	5	999	25.5	1	1	1	2.9656
139	7.1142	5	5	0	25.5	2	1	1	1.8337
140	2.1883	5	5	999	13.25	2	1	1	2.6591
141	7.1142	5	5	90	13.25	1	-1	1	1.5211
142	3.8303	5	5	999	19.375	2	-1	1	0.97532
143	3.8303	5	5	90	13.25	2	-1	1	1.0342
144	5.4722	5	5	0	19.375	2	-1	1	1.0224
145	7.1142	5	5	90	7.125	1	1	0	2.4567
146	7.1142	5	5	0	25.5	2	-1	1	1.1636
147	5.4722	5	5	999	1	1	-1	0	1.8912
148	2.1883	5	5	90	1	2	-1	1	2.5726
149	5.4722	5	5	90	19.375	2	1	0	3.4007
150	2.1883	5	5	999	13.25	1	1	1	1.7747
151	0.5464	5	5	90	1	1	-1	1	2.081
152	7.1142	5	5	999	1	2	1	1	2.5691
153	0.5464	5	5	999	1	2	1	1	1.3522
154	2.1883	5	5	999	1	1	-1	1	1.2812
155	3.8303	5	5	90	1	1	-1	0	2.1918
156	3.8303	5	5	999	13.25	2	1	1	1.1992
157	7.1142	5	5	999	13.25	2	1	1	1.1992
158	3.8303	5	5	999	19.375	2	1	1	1.2459
159	5.4722	5	5	0	1	1	1	1	2.7724
160	2.1883	5	5	0	13.25	2	1	1	1.8105
161	2.1883	5	5	90	13.25	1	1	1	1.7168
162	2.1883	5	5	0	25.5	2	1	1	1.2346
163	2.1883	5	5	999	7.125	2	-1	1	1.2694
164	2.1883	5	5	0	1	1	-1	1	1.1165
165	5.4722	5	5	999	1	2	-1	1	2.3491
166	0.5464	5	5	0	1	1	1	1	3.4043
167	0.5464	5	5	999	7.125	1	1	1	1.5404
168	7.1142	5	5	0	25.5	1	-1	1	1.2694
169	0.5464	5	5	999	7.125	2	-1	1	1.2459
170	0.5464	5	5	90	13.25	2	-1	1	1.2576
171	5.4722	5	5	999	13.25	1	-1	1	1.2224
172	5.4722	5	5	90	19.375	1	-1	1	1.1401
173	5.4722	5	5	0	25.5	2	1	1	1.2812
174	2.1883	5	5	0	1	2	1	1	1.2577
175	5.4722	5	5	90	7.125	2	-1	1	1.1871
176	3.8303	5	5	90	1	1	-1	0	2.4646
177	0.5464	5	5	0	1	1	-1	1	1.434
178	2.1883	5	5	0	1	1	1	1	1.3753
179	0.5464	5	5	999	13.25	2	-1	1	1.0816
180	7.1142	5	5	90	7.125	2	1	0	1.8772
181	5.4722	5	5	0	7.125	1	1	1	1.2695
182	3.8303	5	5	90	7.125	2	1	1	2.4645
183	0.5464	5	5	0	13.25	2	-1	1	1.0224
184	7.1142	5	5	999	7.125	2	-1	1	1.7197
185	2.1883	5	5	90	25.5	1	-1	1	1.0929
186	0.5464	5	5	999	13.25	2	1	1	1.7168
187	3.8303	5	5	90	1	2	-1	0	2.5761
188	0.5464	5	5	0	7.125	2	1	1	1.1989
189	7.1142	5	5	999	13.25	1	-1	1	1.2459
190	0.5464	5	5	999	7.125	2	-1	1	1.2223
191	3.8303	5	5	90	13.25	1	1	1	1.7051
192	5.4722	5	5	0	13.25	1	1	1	1.2346
193	3.8303	5	5	0	1	1	-1	0	1.3988
194	0.5464	5	5	90	19.375	2	-1	1	1.2224
195	5.4722	5	5	0	25.5	2	-1	1	1.1757
196	0.5464	5	5	90	7.125	2	1	1	1.2228
197	5.4722	5	5	90	7.125	1	1	1	1.1871
198	7.1142	5	5	90	7.125	2	1	0	2.4224
199	2.1883	5	5	0	7.125	2	1	1	1.1988
200	3.8303	5	5	0	13.25	2	1	1	1.2222
201	2.1883	5	5	90	19.375	2	-1	1	1.1404
202	0.5464	5	5	90	25.5	1	-1	1	1.1875
203	0.5464	5	5	999	1	1	-1	1	1.2106
204	7.1142	5	5	0	13.25	1	-1	1	1.1518
205	2.1883	5	5	0	7.125	1	-1	1	1.1282
206	2.1883	5	5	0	13.25	2	-1	1	1.1283
207	2.1883	5	5	999	25.5	2	-1	1	1.0695
208	0.5464	5	5	999	1	1	1	1	1.3164
209	7.1142	5	5	999	25.5	1	-1	1	1.0929
210	0.5464	5	5	999	19.375	2	-1	1	1.0928
211	0.5464	5	5	90	7.125	1	-1	1	1.2106
212	0.5464	5	5	0	13.25	2	1	1	1.1635
213	7.1142	5	5	90	25.5	1	-1	1	1.0694
214	3.8303	5	5	90	7.125	2	1	1	1.2106
215	0.5464	5	5	0	1	1	-1	1	1.1753
216	0.5464	5	5	999	1	2	1	1	1.2694
217	3.8303	5	5	90	13.25	2	-1	1	1.1165
218	0.5464	5	5	90	13.25	2	1	1	1.5756
219	5.4722	5	5	90	7.125	1	-1	0	3.2903
220	3.8303	5	5	999	13.25	2	-1	1	1.2459
221	3.8303	5	5	999	25.5	1	1	1	1.0812
222	7.1142	5	5	90	25.5	2	1	1	1.1984
223	7.1142	5	5	0	25.5	1	-1	1	1.377
224	3.8303	5	5	999	19.375	1	-1	1	1.1047
225	7.1142	5	5	999	13.25	1	1	1	1.2692
226	5.4722	5	5	90	13.25	2	-1	0	3.1712
227	5.4722	5	5	0	13.25	2	1	1	1.1518
228	7.1142	5	5	999	1	2	1	0	1.9874
229	2.1883	5	5	90	13.25	1	-1	1	1.2577
230	3.8303	5	5	999	19.375	2	-1	1	1.1753
231	0.5464	5	5	999	19.375	2	1	1	1.1753
232	3.8303	5	5	999	1	2	1	0	2.3953
233	7.1142	5	5	999	25.5	2	-1	1	1.1753
234	2.1883	5	5	90	19.375	1	1	1	1.1875
235	5.4722	5	5	999	1	1	-1	0	3.6131
236	3.8303	5	5	90	19.375	1	-1	1	1.3046
237	2.1883	5	5	0	1	1	-1	1	1.9864
238	5.4722	5	5	90	13.25	2	-1	1	2.2688
239	0.5464	5	5	0	7.125	1	-1	1	1.1635
240	7.1142	5	5	0	19.375	1	-1	1	1.3657
241	2.1883	5	5	90	19.375	2	1	1	2.4456
242	7.1142	5	5	90	1	1	1	0	2.4705
243	7.1142	5	5	0	19.375	2	-1	0	2.9596
244	0.5464	5	5	90	1	1	-1	1	2.6672
245	3.8303	5	5	90	19.375	2	1	1	2.1253
246	0.5464	5	5	90	7.125	1	1	1	1.3164
247	0.5464	5	5	0	1	2	-1	1	1.2222
248	5.4722	5	5	90	25.5	1	1	1	1.1875
249	2.1883	5	5	0	7.125	2	-1	1	1.1523
250	7.1142	5	5	0	13.25	1	-1	1	1.1875
251	5.4722	5	5	0	19.375	2	1	1	1.6936
252	0.5464	5	5	90	13.25	1	1	1	1.2933
253	5.4722	5	5	0	19.375	2	-1	1	1.2577
254	3.8303	5	5	0	13.25	1	1	1	1.2458
255	7.1142	5	5	90	1	2	1	0	2.1392
256	3.8303	5	5	999	25.5	2	-1	1	1.093
257	3.8303	5	5	0	1	2	1	0	3.4215
258	5.4722	5	5	90	13.25	1	1	1	1.14
259	0.5464	5	5	999	19.375	1	-1	1	1.2341
260	0.5464	5	5	0	7.125	1	-1	1	1.1398
261	0.5464	5	5	0	13.25	2	1	1	1.705
262	5.4722	5	5	90	1	1	-1	0	2.3615
263	5.4722	5	5	999	1	1	-1	1	2.1617
264	5.4722	5	5	999	25.5	1	-1	1	1.093
265	2.1883	5	5	90	13.25	1	1	1	1.1871
266	0.5464	5	5	999	13.25	2	1	1	1.5046
267	7.1142	5	5	0	7.125	2	1	0	1.9517
268	3.8303	5	5	999	7.125	2	-1	1	0.97549
269	0.5464	5	5	999	7.125	2	1	1	2.3981
270	3.8303	5	5	0	7.125	2	1	1	1.9057
271	0.5464	5	5	999	1	2	1	1	1.5168
272	7.1142	5	5	0	1	2	-1	1	2.4513
273	2.1883	5	5	999	19.375	2	-1	1	1.0695
274	5.4722	5	5	90	19.375	1	-1	1	1.187
275	7.1142	5	5	999	19.375	1	-1	1	1.0694
276	0.5464	5	5	0	7.125	1	-1	1	1.2223
277	2.1883	5	5	0	25.5	1	1	1	1.3404
278	2.1883	5	5	999	7.125	1	1	1	1.1404
279	5.4722	5	5	90	13.25	2	1	1	1.2346
280	5.4722	5	5	999	19.375	2	1	1	1.2106
281	5.4722	5	5	999	7.125	2	-1	0	1.7769
282	5.4722	5	5	90	1	2	1	0	1.8127
283	2.1883	5	5	0	13.25	1	1	1	1.14
284	2.1883	5	5	0	1	1	1	0	2.0691
285	3.8303	5	5	90	13.25	1	1	1	1.1989
286	5.4722	5	5	90	13.25	2	-1	1	0.98715
287	5.4722	5	5	999	13.25	1	-1	1	1.0812
288	7.1142	5	5	999	7.125	2	1	1	1.3164
289	0.5464	5	5	0	13.25	1	1	1	1.1043
290	0.5464	5	5	0	25.5	1	-1	1	1.1399
291	3.8303	5	5	0	19.375	1	-1	1	1.1987
292	5.4722	5	5	90	1	2	1	0	2.1055
293	7.1142	5	5	0	1	2	-1	1	1.6633
294	5.4722	5	5	999	19.375	1	1	1	1.3162
295	3.8303	5	5	0	19.375	1	-1	1	1.528
296	7.1142	5	5	999	13.25	1	-1	1	1.3805
297	3.8303	5	5	0	25.5	1	-1	1	5.6523
298	7.1142	5	5	90	1	1	-1	0	2.327
299	5.4722	5	5	90	1	2	-1	1	1.7136
300	2.1883	5	5	90	7.125	1	1	1	1.0577
301	5.4722	5	5	999	19.375	1	1	1	1.0815
302	5.4722	5	5	0	1	1	-1	0	2.0161
303	5.4722	5	5	999	25.5	2	-1	1	1.1517
304	2.1883	5	5	999	13.25	2	1	1	1.2224
305	2.1883	5	5	0	7.125	1	-1	1	1.0695
306	7.1142	5	5	90	19.375	2	-1	1	1.5797
307	0.5464	5	5	0	7.125	2	-1	1	1.093
308	5.4722	5	5	0	25.5	1	1	1	1.0463
309	2.1883	5	5	90	13.25	2	-1	1	1.0811
310	3.8303	5	5	0	13.25	2	-1	1	1.0459
311	5.4722	5	5	90	13.25	2	-1	1	1.4104
312	2.1883	5	5	0	25.5	2	-1	1	1.0694
313	5.4722	5	5	999	1	2	1	1	1.8042
314	3.8303	5	5	0	13.25	1	-1	1	1.1047
315	7.1142	5	5	0	13.25	2	-1	1	2.0352
316	2.1883	5	5	90	25.5	1	-1	1	1.0106
317	5.4722	5	5	90	25.5	2	-1	0	1.9164
318	0.5464	5	5	0	19.375	2	1	1	1.1518
319	2.1883	5	5	90	7.125	1	1	1	0.98757
320	2.1883	5	5	0	13.25	2	1	1	1.1282
321	5.4722	5	5	999	7.125	1	1	1	1.1517
322	5.4722	5	5	90	25.5	1	1	1	1.0342
323	5.4722	5	5	999	19.375	2	1	1	0.99881
324	0.5464	5	5	90	13.25	1	1	1	1.1164
325	0.5464	5	5	999	1	2	1	1	1.14
326	3.8303	5	5	999	7.125	1	-1	1	1.0342
327	5.4722	5	5	90	1	1	1	1	1.1989
328	2.1883	5	5	999	1	1	-1	1	1.14
329	7.1142	5	5	0	7.125	1	1	0	1.3994
330	2.1883	5	5	0	1	1	-1	1	1.0934
331	0.5464	5	5	90	7.125	2	1	1	1.14
332	7.1142	5	5	90	1	1	1	1	2.053
333	3.8303	5	5	0	1	1	-1	0	1.481
334	3.8303	5	5	90	25.5	1	-1	1	0.92875
335	5.4722	5	5	999	7.125	1	1	1	1.046
336	0.5464	5	5	0	19.375	2	1	1	1.1047
337	5.4722	5	5	0	25.5	2	-1	1	1.187
338	2.1883	5	5	0	25.5	1	1	1	1.1047
339	0.5464	5	5	999	19.375	1	1	1	1.3752
340	2.1883	5	5	999	25.5	2	1	1	1.1518
341	7.1142	5	5	999	7.125	1	1	1	2.1554
342	5.4722	5	5	90	7.125	2	-1	0	2.5749
343	5.4722	5	5	999	19.375	2	-1	1	1.7996
344	3.8303	5	5	999	7.125	1	-1	1	1.2459
345	5.4722	5	5	0	1	2	1	1	2.746
346	7.1142	5	5	0	25.5	2	1	1	1.0459
347	0.5464	5	5	0	1	2	-1	1	2.1751
348	3.8303	5	5	999	19.375	1	1	1	1.7163
349	0.5464	5	5	0	1	2	-1	1	1.6697
350	3.8303	5	5	90	19.375	2	1	1	1.5399
351	0.5464	5	5	999	7.125	1	-1	1	1.1988
352	2.1883	5	5	90	25.5	1	-1	1	1.0463
353	0.5464	5	5	90	25.5	1	1	1	1.6218
354	5.4722	5	5	0	7.125	1	-1	0	3.5296
355	0.5464	5	5	999	19.375	1	1	1	1.234
356	0.5464	5	5	90	25.5	2	-1	1	1.0576
357	2.1883	5	5	999	7.125	2	-1	1	1.7634
358	5.4722	5	5	90	13.25	1	-1	1	1.689
359	7.1142	5	5	0	1	1	-1	0	2.1069
360	0.5464	5	5	999	25.5	1	1	1	1.1048
361	3.8303	5	5	90	25.5	1	-1	1	1.1522
362	5.4722	5	5	90	19.375	1	-1	1	1.1046
363	0.5464	5	5	0	1	1	-1	1	1.5164
364	3.8303	5	5	0	25.5	1	1	1	1.1635
365	0.5464	5	5	90	1	2	-1	1	1.1286
366	7.1142	5	5	0	1	1	-1	0	1.958
367	0.5464	5	5	0	25.5	1	-1	1	1.0576
368	7.1142	5	5	0	1	2	-1	0	1.7307
369	2.1883	5	5	999	19.375	2	-1	1	0.90477
370	3.8303	5	5	90	7.125	1	1	1	1.1047
371	3.8303	5	5	999	1	2	-1	0	2.0683
372	5.4722	5	5	90	19.375	2	-1	1	0.96355
373	2.1883	5	5	0	13.25	1	1	1	0.97535
374	5.4722	5	5	0	13.25	2	-1	1	0.95181
375	5.4722	5	5	90	25.5	2	1	1	1.3988
376	5.4722	5	5	0	7.125	1	1	1	1.1871
377	2.1883	5	5	999	19.375	2	-1	1	1.0106
378	0.5464	5	5	999	13.25	1	-1	1	0.97526
379	0.5464	5	5	999	1	1	-1	1	1.1517
380	3.8303	5	5	90	7.125	2	1	1	1.3752
381	2.1883	5	5	90	1	1	1	1	1.2224
382	2.1883	5	5	0	19.375	1	-1	1	1.1282
383	5.4722	5	5	90	19.375	1	-1	1	1.0224
384	0.5464	5	5	90	7.125	1	1	1	1.0812
385	2.1883	5	5	999	7.125	1	1	1	1.0812
386	7.1142	5	5	0	1	2	1	1	2.979
387	7.1142	5	5	999	1	1	1	0	1.8121
388	7.1142	5	5	0	13.25	2	-1	1	0.96351
389	5.4722	5	5	0	13.25	1	1	1	0.9989
390	3.8303	5	5	999	19.375	1	1	1	1.0224
391	2.1883	5	5	999	19.375	2	1	1	1.3165
392	7.1142	5	5	0	1	1	1	0	1.6178
393	5.4722	5	5	0	19.375	2	-1	1	0.91646
394	2.1883	5	5	90	7.125	1	-1	1	0.99879
395	2.1883	5	5	90	19.375	2	1	1	1.2459
396	7.1142	5	5	0	19.375	1	1	1	1.0222
397	3.8303	5	5	999	25.5	1	-1	1	2.2509
398	0.5464	5	5	90	19.375	2	-1	1	3.1123
399	7.1142	5	5	90	19.375	2	1	0	2.0033
400	7.1142	5	5	90	25.5	2	-1	1	1.7753
401	5.4722	5	5	90	19.375	2	-1	1	1.9588
402	3.8303	5	5	999	13.25	1	1	1	2.3515
403	7.1142	5	5	90	13.25	2	1	0	1.9031
404	5.4722	5	5	0	7.125	2	1	1	1.8209
405	7.1142	5	5	90	7.125	1	-1	0	3.0133
406	2.1883	5	5	90	7.125	2	-1	1	2.5182
407	7.1142	5	5	999	19.375	1	1	1	1.5386
408	2.1883	5	5	0	19.375	1	1	1	3.1053
409	0.5464	5	5	90	19.375	1	-1	1	1.2934
410	7.1142	5	5	999	19.375	2	1	1	3.351
411	2.1883	5	5	90	25.5	2	-1	1	1.14
412	7.1142	5	5	90	19.375	1	-1	1	1.1518
413	7.1142	5	5	90	19.375	2	-1	0	1.6563
414	5.4722	5	5	0	13.25	1	1	1	1.3752
415	7.1142	5	5	90	19.375	2	1	0	2.1814
416	2.1883	5	5	0	7.125	1	1	1	1.093
417	5.4722	5	5	90	19.375	1	1	1	0.99889
418	3.8303	5	5	999	1	2	-1	1	2.0718
419	0.5464	5	5	0	1	1	1	1	1.164
420	5.4722	5	5	0	19.375	1	-1	1	0.99926
421	3.8303	5	5	999	1	1	1	1	1.1989
422	0.5464	5	5	90	25.5	2	-1	1	1.0695
423	5.4722	5	5	999	19.375	2	-1	1	0.98718
424	2.1883	5	5	999	1	1	1	1	1.0342
425	0.5464	5	5	90	13.25	1	1	1	1.0223
426	0.5464	5	5	90	1	1	1	1	1.1753
427	0.5464	5	5	90	19.375	1	1	1	0.97529
428	2.1883	5	5	90	19.375	1	1	1	0.92826
429	0.5464	5	5	90	19.375	1	1	1	0.94009
430	0.5464	5	5	0	13.25	1	-1	1	1.9515
431	7.1142	5	5	0	19.375	2	1	1	1.3051
432	7.1142	5	5	0	7.125	2	1	1	1.3164
433	3.8303	5	5	999	13.25	1	1	1	1.0459
434	2.1883	5	5	999	25.5	1	-1	1	1.0106
435	3.8303	5	5	0	7.125	1	1	1	0.99886
436	3.8303	5	5	90	25.5	2	-1	1	2.1509
437	5.4722	5	5	999	25.5	2	1	1	1.5036
438	3.8303	5	5	90	7.125	2	-1	0	2.1261
439	7.1142	5	5	0	19.375	1	-1	1	1.2341
440	3.8303	5	5	0	19.375	1	1	1	1.4692
441	5.4722	5	5	90	1	1	-1	0	2.143
442	2.1883	5	5	999	1	2	-1	1	1.6225
443	0.5464	5	5	90	25.5	1	-1	1	1.3753
444	5.4722	5	5	90	19.375	2	-1	0	3.3352
445	5.4722	5	5	999	25.5	1	1	1	1.6998
446	0.5464	5	5	90	19.375	1	-1	1	1.5987
447	3.8303	5	5	90	25.5	1	1	1	2.3459
448	7.1142	5	5	0	25.5	2	1	1	1.2341
449	7.1142	5	5	999	13.25	2	-1	0	2.5673
450	3.8303	5	5	0	25.5	2	-1	1	1.7865
451	0.5464	5	5	0	1	2	-1	1	1.2581
452	5.4722	5	5	90	25.5	1	-1	1	0.92825
453	3.8303	5	5	999	25.5	1	-1	1	0.99887
454	5.4722	5	5	999	7.125	1	-1	1	0.893
455	5.4722	5	5	0	13.25	2	1	1	1.4807
456	7.1142	5	5	999	13.25	2	-1	1	1.5741
457	5.4722	5	5	0	1	1	1	0	1.8339
458	7.1142	5	5	999	1	1	1	1	1.7521
459	3.8303	5	5	90	19.375	2	-1	1	1.1047
460	7.1142	5	5	0	1	2	-1	1	2.1096
461	0.5464	5	5	0	19.375	1	-1	1	1.0459
462	0.5464	5	5	90	1	2	1	1	1.4929
463	3.8303	5	5	90	25.5	1	-1	1	0.94005
464	0.5464	5	5	0	7.125	2	1	1	1.434
465	5.4722	5	5	0	7.125	1	1	1	1.3517
466	2.1883	5	5	90	1	1	1	1	1.1636
467	0.5464	5	5	90	19.375	2	1	1	2.6215
468	5.4722	5	5	999	7.125	2	-1	1	2.8162
469	0.5464	5	5	999	25.5	2	-1	1	1.2341
470	3.8303	5	5	0	19.375	2	1	1	1.2104
471	7.1142	5	5	999	19.375	2	-1	1	1.1871
472	3.8303	5	5	90	7.125	1	1	1	1.3871
473	5.4722	5	5	0	25.5	1	1	1	4.0519
474	7.1142	5	5	0	19.375	2	1	1	3.0971
475	0.5464	5	5	999	7.125	1	-1	1	1.7399
476	3.8303	5	5	90	19.375	2	-1	1	2.952
477	0.5464	5	5	0	13.25	1	-1	1	1.2106
478	7.1142	5	5	0	7.125	2	-1	1	1.971
479	5.4722	5	5	90	1	2	-1	0	1.8748
480	2.1883	5	5	90	25.5	1	1	1	1.1517
481	2.1883	5	5	0	25.5	2	-1	1	1.3164
482	0.5464	5	5	90	1	2	1	1	1.8688
483	5.4722	5	5	0	19.375	1	1	1	1.7285
484	3.8303	5	5	90	13.25	1	-1	1	1.8227
485	0.5464	5	5	0	25.5	1	-1	1	1.1875
486	2.1883	5	5	0	19.375	1	1	1	2.0806
487	5.4722	5	5	0	7.125	2	-1	0	2.337
488	3.8303	5	5	0	7.125	1	1	1	1.8276
489	7.1142	5	5	90	13.25	1	-1	1	1.4729
490	2.1883	5	5	90	7.125	2	-1	1	1.2933
491	7.1142	5	5	0	7.125	2	-1	1	1.034
492	3.8303	5	5	0	13.25	2	1	1	1.7159
493	0.5464	5	5	999	25.5	2	-1	1	1.1993
494	3.8303	5	5	90	1	2	1	0	1.2694
495	0.5464	5	5	90	19.375	2	1	1	1.1988
496	3.8303	5	5	0	25.5	1	1	1	1.1517
497	7.1142	5	5	90	7.125	1	-1	0	3.1215
498	5.4722	5	5	0	19.375	1	-1	1	1.1988
499	2.1883	5	5	999	25.5	2	-1	1	1.5164
500	7.1142	5	5	90	1	1	1	0	2.5613
501	3.8303	5	5	999	7.125	2	-1	1	1.1518
502	0.5464	5	5	0	19.375	1	1	1	3.6367
503	7.1142	5	5	0	7.125	2	-1	1	8.0987
504	0.5464	5	5	999	13.25	1	-1	1	1.7164
505	5.4722	5	5	999	13.25	1	-1	1	1.0695
506	3.8303	5	5	999	7.125	1	1	1	0.91662
507	3.8303	5	5	0	25.5	1	1	1	1.681
508	7.1142	5	5	90	1	1	-1	1	1.8058
509	5.4722	5	5	0	25.5	2	-1	1	1.0694
510	5.4722	5	5	0	13.25	1	1	1	0.99888
511	3.8303	5	5	999	19.375	1	1	1	1.1048
512	5.4722	5	5	999	7.125	2	1	1	1.0458
513	3.8303	5	5	0	7.125	1	-1	1	1.187
514	0.5464	5	5	0	25.5	2	1	1	1.0459
515	0.5464	5	5	90	7.125	1	-1	1	1.1518
516	0.5464	5	5	90	1	2	1	1	1.2577
517	5.4722	5	5	90	1	1	1	0	1.9177
518	2.1883	5	5	999	19.375	1	1	1	1.1753
519	5.4722	5	5	90	7.125	2	1	0	2.3337
520	0.5464	5	5	999	13.25	1	1	1	1.0342
521	5.4722	5	5	0	1	1	-1	0	1.3517
522	2.1883	5	5	90	19.375	1	1	1	1.0464
523	7.1142	5	5	999	13.25	2	-1	0	1.1518
524	7.1142	5	5	999	19.375	2	-1	1	0.90476
525	0.5464	5	5	0	25.5	1	-1	1	1.1047
526	7.1142	5	5	999	13.25	2	-1	1	0.98753
527	2.1883	5	5	90	13.25	1	-1	1	1.0576
528	0.5464	5	5	90	7.125	2	-1	1	1.2929
529	2.1883	5	5	0	1	2	-1	1	1.2576
530	2.1883	5	5	0	19.375	2	1	1	1.0224
531	3.8303	5	5	0	13.25	1	-1	0	1.5751
532	2.1883	5	5	999	19.375	1	1	1	1.0342
533	0.5464	5	5	90	7.125	1	1	1	1.4459
534	3.8303	5	5	0	25.5	2	1	1	0.99878
535	3.8303	5	5	999	13.25	2	1	0	0.94008
536	7.1142	5	5	999	13.25	1	-1	1	1.1165
537	7.1142	5	5	999	1	1	-1	0	2.3385
538	0.5464	5	5	90	19.375	1	-1	1	1.1047
539	0.5464	5	5	999	7.125	1	-1	1	1.1282
540	3.8303	5	5	999	13.25	1	1	1	1.2106
541	7.1142	5	5	90	1	2	-1	0	1.6768
542	0.5464	5	5	999	13.25	1	1	1	0.96357
543	3.8303	5	5	90	19.375	1	1	1	1.1165
544	7.1142	5	5	90	25.5	1	1	1	1.0812
545	3.8303	5	5	90	13.25	2	1	1	1.1165
546	0.5464	5	5	0	25.5	1	-1	1	1.1516
547	5.4722	5	5	0	25.5	2	1	1	1.0228
548	2.1883	5	5	90	1	2	-1	1	2.7846
549	5.4722	5	5	90	25.5	2	1	0	2.4211
550	3.8303	5	5	0	7.125	1	1	1	1.0694
551	2.1883	5	5	999	1	2	-1	1	1.7046
552	3.8303	5	5	0	25.5	1	-1	1	1.0342
553	3.8303	5	5	90	7.125	1	1	1	0.96366
554	2.1883	5	5	0	19.375	2	1	1	1.0695
555	5.4722	5	5	999	25.5	1	-1	1	1.0577
556	0.5464	5	5	999	19.375	1	-1	1	1.093
557	7.1142	5	5	90	25.5	2	-1	1	1.3214
558	3.8303	5	5	0	1	2	-1	0	1.8159
559	3.8303	5	5	0	7.125	1	1	1	1.1287
560	2.1883	5	5	90	25.5	2	-1	1	1.0106
561	2.1883	5	5	0	19.375	2	-1	1	1.0224
562	2.1883	5	5	90	13.25	2	1	1	1.1165
563	2.1883	5	5	0	25.5	2	-1	1	1.5635
564	2.1883	5	5	999	7.125	2	1	1	1.0577
565	2.1883	5	5	0	13.25	1	-1	1	1.0459
566	5.4722	5	5	999	19.375	1	1	1	0.97537
567	7.1142	5	5	90	7.125	1	1	1	1.0342
568	5.4722	5	5	0	19.375	2	-1	1	1.1988
569	0.5464	5	5	999	25.5	1	1	1	0.99929
570	5.4722	5	5	999	25.5	2	-1	1	1.0812
571	0.5464	5	5	90	13.25	1	1	1	0.94002
572	0.5464	5	5	90	13.25	1	1	1	1.2224
573	0.5464	5	5	0	25.5	2	-1	1	0.97582
574	0.5464	5	5	999	7.125	1	1	1	1.1164
575	3.8303	5	5	0	7.125	2	1	1	1.0694
576	3.8303	5	5	0	19.375	2	1	1	1.0222
577	3.8303	5	5	90	1	2	-1	1	1.6928
578	5.4722	5	5	0	13.25	1	1	1	0.96357
579	3.8303	5	5	999	1	2	1	0	2.955
580	7.1142	5	5	90	13.25	2	-1	0	1.7426
581	5.4722	5	5	999	13.25	2	-1	1	1.1636
582	7.1142	5	5	999	25.5	1	1	1	1.1753
583	2.1883	5	5	0	25.5	1	-1	1	1.4928
584	5.4722	5	5	999	25.5	1	1	1	0.99875
585	7.1142	5	5	90	25.5	1	1	1	1.0341
586	3.8303	5	5	999	25.5	1	-1	1	0.9401
587	5.4722	5	5	90	7.125	2	-1	0	0.88121
588	7.1142	5	5	999	7.125	2	-1	1	1.2807
589	2.1883	5	5	0	7.125	2	1	1	1.0223
590	7.1142	5	5	999	7.125	2	-1	0	1.4095
591	0.5464	5	5	90	19.375	2	-1	1	0.99934
592	0.5464	5	5	0	7.125	1	-1	1	0.99893
593	3.8303	5	5	999	7.125	1	1	1	1.14
594	2.1883	5	5	90	13.25	1	1	1	1.0223
595	3.8303	5	5	90	7.125	1	-1	1	1.0106
596	2.1883	5	5	0	1	2	-1	0	1.8222
597	2.1883	5	5	999	13.25	2	-1	1	1.0228
598	0.5464	5	5	0	25.5	2	1	1	0.97531
599	2.1883	5	5	90	7.125	2	1	1	1.1283
600	7.1142	5	5	90	25.5	2	-1	1	1.884
601	7.1142	5	5	90	1	2	1	1	1.7255
602	0.5464	5	5	90	25.5	1	1	1	1.1165
603	0.5464	5	5	0	19.375	2	-1	1	1.1163
604	3.8303	5	5	0	1	1	1	0	2.3686
605	0.5464	5	5	999	19.375	2	-1	1	1.1282
606	7.1142	5	5	90	7.125	2	-1	1	2.8526
607	7.1142	5	5	0	7.125	1	-1	0	1.2224
608	0.5464	5	5	999	19.375	2	1	1	1.9277
609	7.1142	5	5	0	19.375	1	1	0	7.0024
610	7.1142	5	5	0	13.25	2	-1	1	1.4075
611	5.4722	5	5	0	19.375	1	1	1	1.1163
612	0.5464	5	5	999	13.25	2	1	1	1.2345
613	5.4722	5	5	999	7.125	1	-1	1	1.4812
614	2.1883	5	5	0	13.25	2	-1	1	1.7638
615	0.5464	5	5	0	19.375	2	1	1	1.9281
616	5.4722	5	5	999	25.5	2	-1	1	1.0342
617	5.4722	5	5	999	1	2	-1	1	1.9249
618	3.8303	5	5	90	7.125	1	-1	1	1.0341
619	2.1883	5	5	90	19.375	1	1	1	1.2105
620	7.1142	5	5	0	19.375	2	1	1	0.86953
621	7.1142	5	5	90	19.375	2	-1	1	0.97532
622	3.8303	5	5	0	25.5	2	1	1	1.0341
623	0.5464	5	5	0	13.25	2	-1	1	1.1635
624	7.1142	5	5	999	19.375	2	1	1	0.88126
625	7.1142	5	5	999	7.125	2	1	1	0.96354
626	2.1883	5	5	999	19.375	2	-1	1	0.99893
627	7.1142	5	5	999	25.5	2	-1	1	1.093
628	3.8303	5	5	90	1	1	1	1	1.1047
629	0.5464	5	5	90	25.5	1	-1	1	0.95223
630	7.1142	5	5	0	19.375	2	1	1	1.7948
631	2.1883	5	5	0	19.375	1	-1	1	0.89298
632	7.1142	5	5	999	25.5	1	1	1	1.1048
633	3.8303	5	5	999	7.125	2	-1	1	0.86957
634	7.1142	5	5	999	1	2	1	0	1.2812
635	3.8303	5	5	999	1	2	-1	0	1.3868
636	3.8303	5	5	999	25.5	2	-1	0	0.92832
637	7.1142	5	5	90	7.125	2	-1	1	0.98699
638	3.8303	5	5	0	13.25	1	-1	1	1.0577
639	5.4722	5	5	999	7.125	2	-1	1	1.0577
640	5.4722	5	5	90	25.5	1	-1	1	1.0341
641	3.8303	5	5	90	19.375	1	1	1	0.92822
642	5.4722	5	5	999	19.375	2	1	1	1.0107
643	7.1142	5	5	0	7.125	1	-1	0	2.0633
644	0.5464	5	5	999	25.5	1	-1	1	1.093
645	0.5464	5	5	0	13.25	1	1	1	1.1518
646	0.5464	5	5	999	25.5	1	1	1	0.9636
647	0.5464	5	5	90	1	1	1	0	3.0235
648	2.1883	5	5	999	25.5	1	-1	1	0.95227
649	3.8303	5	5	999	1	1	-1	1	1.14
650	5.4722	5	5	90	25.5	1	1	1	1.0696
651	3.8303	5	5	0	19.375	2	-1	1	1.3164
652	7.1142	5	5	90	13.25	2	1	0	1.6889
653	3.8303	5	5	90	19.375	1	-1	1	0.98711
654	0.5464	5	5	90	7.125	2	-1	1	1.1283
655	0.5464	5	5	90	7.125	2	1	1	1.2459
656	7.1142	5	5	999	25.5	1	-1	1	0.92821
657	7.1142	5	5	999	7.125	1	1	1	1.0106
658	3.8303	5	5	999	25.5	2	1	1	1.0459
659	0.5464	5	5	90	1	1	-1	0	1.5281
660	3.8303	5	5	0	25.5	2	-1	1	1.14
661	3.8303	5	5	999	19.375	2	-1	1	1.1986
662	0.5464	5	5	0	25.5	2	-1	1	1.0577
663	7.1142	5	5	999	1	2	1	0	1.7553
664	2.1883	5	5	999	7.125	2	1	1	1.093
665	0.5464	5	5	0	13.25	2	1	1	1.0812
666	3.8303	5	5	0	7.125	2	-1	1	1.187
667	0.5464	5	5	999	1	2	-1	1	1.2105
668	5.4722	5	5	999	19.375	1	-1	1	1.0107
669	2.1883	5	5	999	25.5	1	-1	1	1.0107
670	5.4722	5	5	0	7.125	1	1	1	1.093
671	2.1883	5	5	999	1	2	-1	1	1.1753
672	7.1142	5	5	0	7.125	1	-1	0	1.8102
673	0.5464	5	5	999	7.125	2	1	1	0.98703
674	0.5464	5	5	999	13.25	2	1	1	1.0342
675	7.1142	5	5	999	1	1	1	0	2.2428
676	2.1883	5	5	90	7.125	1	-1	1	1.0224
677	5.4722	5	5	0	25.5	1	1	1	1.046
678	2.1883	5	5	90	25.5	2	1	1	0.92826
679	3.8303	5	5	0	19.375	2	1	1	0.98704
680	7.1142	5	5	999	25.5	2	1	1	0.92827
681	2.1883	5	5	0	19.375	2	1	1	1.0224
682	7.1142	5	5	90	13.25	2	1	1	1.093
683	5.4722	5	5	999	1	1	-1	0	1.1635
684	2.1883	5	5	90	1	1	-1	0	1.2341
685	2.1883	5	5	999	1	1	-1	1	1.0929
686	3.8303	5	5	0	1	2	-1	0	1.0694
687	3.8303	5	5	90	7.125	2	1	0	1.969
688	5.4722	5	5	999	1	2	-1	0	1.3634
689	7.1142	5	5	90	13.25	1	-1	1	1.0934
690	7.1142	5	5	0	13.25	1	-1	1	1.1636
691	5.4722	5	5	999	7.125	1	1	1	0.98714
692	0.5464	5	5	999	19.375	1	-1	1	1.0341
693	2.1883	5	5	0	19.375	1	1	1	1.0107
694	5.4722	5	5	90	19.375	2	1	1	1.0106
695	3.8303	5	5	90	19.375	1	1	1	1.0459
696	3.8303	5	5	999	7.125	1	-1	1	1.0342
697	0.5464	5	5	90	13.25	2	-1	1	1.187
698	5.4722	5	5	90	7.125	1	-1	1	1.0928
699	3.8303	5	5	90	13.25	1	1	1	1.0458
700	5.4722	5	5	90	1	1	-1	0	1.7558
701	3.8303	5	5	0	13.25	1	1	1	1.011
702	3.8303	5	5	90	25.5	1	1	1	0.90475
703	7.1142	5	5	90	13.25	1	-1	1	1.2694
704	5.4722	5	5	0	1	2	-1	1	1.0694
705	5.4722	5	5	0	1	1	-1	0	1.0576
706	3.8303	5	5	999	7.125	2	-1	1	1.1047
707	5.4722	5	5	999	13.25	2	1	1	0.9989
708	7.1142	5	5	0	1	1	1	1	1.1871
709	2.1883	5	5	90	1	2	1	0	1.1404
710	2.1883	5	5	999	19.375	1	1	1	1.2106
711	3.8303	5	5	999	7.125	2	-1	1	1.9714
712	7.1142	5	5	0	13.25	2	1	1	1.4675
713	5.4722	5	5	90	13.25	1	-1	1	2.4524
714	7.1142	5	5	999	7.125	1	-1	0	2.2431
715	7.1142	5	5	90	19.375	1	-1	1	1.1753
716	3.8303	5	5	0	1	1	-1	0	2.0757
717	2.1883	5	5	999	7.125	1	-1	1	1.1042
718	7.1142	5	5	999	7.125	1	1	1	1.2459
719	2.1883	5	5	999	13.25	2	1	1	1.0107
720	2.1883	5	5	999	1	1	1	1	1.3164
721	5.4722	5	5	0	13.25	2	1	1	1.0694
722	3.8303	5	5	90	25.5	2	-1	1	1.1047
723	2.1883	5	5	0	7.125	2	1	1	1.1046
724	5.4722	5	5	90	1	2	-1	0	1.5577
725	2.1883	5	5	999	19.375	1	-1	1	1.14
726	2.1883	5	5	90	7.125	1	1	1	1.1165
727	3.8303	5	5	90	25.5	2	1	1	1.1518
728	2.1883	5	5	90	1	1	-1	1	1.2576
729	2.1883	5	5	90	13.25	2	-1	1	1.2811
730	7.1142	5	5	0	25.5	1	1	0	3.7529
731	2.1883	5	5	999	25.5	2	1	1	1.7982
732	2.1883	5	5	999	7.125	1	-1	1	1.187
733	7.1142	5	5	90	1	2	1	0	1.4672
734	7.1142	5	5	999	19.375	2	1	1	1.0459
735	5.4722	5	5	0	25.5	1	-1	1	1.1047
736	0.5464	5	5	999	13.25	1	-1	1	1.1869
737	5.4722	5	5	999	7.125	2	-1	1	1.3635
738	0.5464	5	5	999	1	1	1	1	1.1988
739	2.1883	5	5	90	1	1	1	1	1.5987
740	7.1142	5	5	0	25.5	2	1	1	6.5082
741	3.8303	5	5	0	1	2	1	1	1.5397
742	2.1883	5	5	999	13.25	1	1	1	1.8575
743	2.1883	5	5	0	1	2	-1	1	2.6849
744	7.1142	5	5	999	19.375	1	-1	1	2.5162
745	2.1883	5	5	0	13.25	1	-1	1	1.4341
746	2.1883	5	5	0	25.5	2	-1	1	0.85774
747	7.1142	5	5	0	13.25	2	-1	1	0.88129
748	3.8303	5	5	999	13.25	2	-1	1	0.86947
749	0.5464	5	5	999	19.375	2	1	1	1.2811
750	5.4722	5	5	999	1	1	1	0	1.6166
