# Supplementary material for: Temporal Integration of Motion Streaks in Migraine
Source: Vision (Basel). 2018 Jul 13;2(3):27. doi: 10.3390/vision2030027 (PMC6836222; doi:10.3390/vision2030027)
Supplement: Supplementary file 1 [file vision-02-00027-s001.zip › supplementary information/resultsmark3/resultsObs11/allResponsesObs11Block2.txt]

1	5.4722	5	5	0	1	1	-1	0	3.0802
2	2.1883	5	5	0	1	2	1	1	3.7817
3	3.8303	5	5	0	25.5	1	-1	1	1.8033
4	3.8303	5	5	999	25.5	2	-1	1	1.187
5	5.4722	5	5	0	19.375	1	-1	1	0.9522
6	0.5464	5	5	999	25.5	2	1	1	1.2341
7	5.4722	5	5	999	1	2	-1	0	2.638
8	3.8303	5	5	0	7.125	1	1	1	1.5987
9	7.1142	5	5	0	7.125	1	1	0	3.2548
10	0.5464	5	5	90	19.375	2	-1	1	1.3635
11	0.5464	5	5	0	19.375	2	1	1	1.9511
12	5.4722	5	5	0	19.375	1	-1	1	1.7748
13	5.4722	5	5	999	25.5	2	1	1	1.4341
14	5.4722	5	5	0	19.375	2	-1	1	1.2694
15	0.5464	5	5	90	25.5	1	-1	1	1.1988
16	2.1883	5	5	0	19.375	2	1	1	1.2576
17	2.1883	5	5	0	7.125	2	-1	1	1.1637
18	3.8303	5	5	90	7.125	1	1	1	1.14
19	0.5464	5	5	0	13.25	1	1	1	1.2105
20	3.8303	5	5	90	19.375	2	1	0	1.8241
21	7.1142	5	5	0	7.125	2	-1	1	1.5292
22	2.1883	5	5	999	1	2	-1	0	2.01
23	7.1142	5	5	0	1	2	1	1	1.4135
24	0.5464	5	5	999	19.375	1	-1	1	1.1988
25	3.8303	5	5	0	1	1	-1	1	1.6458
26	3.8303	5	5	999	7.125	1	1	1	1.1164
27	7.1142	5	5	999	1	1	1	1	1.3165
28	7.1142	5	5	0	19.375	1	-1	1	1.1753
29	5.4722	5	5	0	7.125	2	-1	1	1.387
30	0.5464	5	5	90	7.125	2	-1	1	1.2694
31	2.1883	5	5	0	1	2	1	1	1.3282
32	3.8303	5	5	90	13.25	2	-1	1	1.1518
33	3.8303	5	5	90	7.125	1	-1	1	1.0694
34	5.4722	5	5	999	25.5	2	1	1	1.1162
35	2.1883	5	5	0	19.375	2	-1	1	1.0928
36	7.1142	5	5	90	19.375	1	-1	1	1.0817
37	7.1142	5	5	999	25.5	2	1	1	1.0222
38	3.8303	5	5	0	25.5	1	-1	1	1.1282
39	0.5464	5	5	0	1	1	-1	1	1.1871
40	7.1142	5	5	90	1	2	-1	0	2.0114
41	7.1142	5	5	999	1	1	-1	0	1.7249
42	2.1883	5	5	999	13.25	2	-1	1	1.2933
43	7.1142	5	5	0	13.25	2	-1	1	1.2106
44	7.1142	5	5	90	25.5	2	1	0	1.971
45	5.4722	5	5	90	19.375	1	-1	1	1.1165
46	5.4722	5	5	0	1	2	1	1	1.6934
47	2.1883	5	5	999	25.5	2	1	1	1.1988
48	0.5464	5	5	0	19.375	1	1	1	1.14
49	0.5464	5	5	999	25.5	2	1	1	1.2106
50	5.4722	5	5	999	19.375	1	-1	1	1.0812
51	7.1142	5	5	0	7.125	2	-1	1	1.6749
52	2.1883	5	5	90	13.25	2	1	1	1.1874
53	5.4722	5	5	90	1	1	1	0	2.1082
54	7.1142	5	5	999	1	1	-1	1	1.5358
55	2.1883	5	5	999	19.375	2	-1	1	1.2227
56	2.1883	5	5	0	25.5	1	1	1	1.1987
57	0.5464	5	5	0	19.375	1	1	1	1.2811
58	2.1883	5	5	999	25.5	2	1	1	1.1047
59	3.8303	5	5	0	25.5	1	-1	1	1.1634
60	7.1142	5	5	999	1	1	1	0	1.4659
61	5.4722	5	5	999	25.5	1	-1	1	1.164
62	2.1883	5	5	999	13.25	2	-1	1	1.093
63	2.1883	5	5	90	19.375	2	1	1	1.1988
64	7.1142	5	5	90	1	1	-1	1	1.2223
65	0.5464	5	5	0	1	2	1	1	1.8571
66	7.1142	5	5	0	7.125	1	1	1	2.2163
67	0.5464	5	5	0	1	2	1	1	1.728
68	7.1142	5	5	999	19.375	1	1	1	1.2816
69	7.1142	5	5	999	19.375	2	-1	1	1.2223
70	2.1883	5	5	90	25.5	2	-1	1	1.1753
71	5.4722	5	5	999	19.375	1	-1	1	1.1165
72	3.8303	5	5	90	13.25	1	1	1	1.1282
73	3.8303	5	5	0	13.25	2	-1	1	1.0817
74	0.5464	5	5	0	7.125	2	1	1	1.2812
75	0.5464	5	5	0	25.5	1	1	1	1.164
76	0.5464	5	5	0	25.5	1	-1	1	1.3639
77	7.1142	5	5	999	13.25	2	1	1	1.2463
78	5.4722	5	5	0	13.25	1	1	0	1.6048
79	3.8303	5	5	90	13.25	2	-1	0	3.6132
80	7.1142	5	5	0	1	2	1	0	2.8656
81	3.8303	5	5	999	25.5	1	-1	1	1.1396
82	0.5464	5	5	999	13.25	2	1	1	1.2581
83	7.1142	5	5	90	19.375	2	-1	1	2.1542
84	7.1142	5	5	999	7.125	1	-1	1	2.0386
85	0.5464	5	5	999	7.125	2	-1	1	1.4222
86	3.8303	5	5	0	7.125	2	-1	1	1.3752
87	0.5464	5	5	90	13.25	2	1	1	1.2459
88	0.5464	5	5	0	7.125	2	1	1	1.3282
89	5.4722	5	5	90	7.125	1	1	1	1.1169
90	3.8303	5	5	999	25.5	2	-1	1	1.1282
91	0.5464	5	5	0	13.25	1	1	1	1.1518
92	3.8303	5	5	0	1	1	-1	1	1.2693
93	3.8303	5	5	999	7.125	2	1	1	1.14
94	0.5464	5	5	0	19.375	2	1	1	1.1635
95	0.5464	5	5	90	1	2	-1	1	1.3282
96	7.1142	5	5	90	1	2	-1	0	1.4633
97	0.5464	5	5	0	19.375	1	-1	1	1.2224
98	5.4722	5	5	90	25.5	1	-1	1	1.0577
99	0.5464	5	5	90	25.5	2	-1	1	1.1635
100	5.4722	5	5	999	25.5	2	-1	1	1.0695
101	5.4722	5	5	999	19.375	1	1	1	1.046
102	3.8303	5	5	0	13.25	2	1	1	1.0106
103	7.1142	5	5	90	13.25	2	1	1	1.3705
104	0.5464	5	5	90	1	2	-1	1	1.2694
105	5.4722	5	5	90	13.25	2	1	1	1.0812
106	7.1142	5	5	90	25.5	2	1	1	1.14
107	7.1142	5	5	90	25.5	1	1	1	1.1165
108	0.5464	5	5	999	7.125	1	1	1	1.2458
109	5.4722	5	5	999	25.5	1	-1	1	1.2341
110	5.4722	5	5	0	13.25	1	-1	1	1.1404
111	7.1142	5	5	0	1	2	-1	0	2.7613
112	2.1883	5	5	0	19.375	2	-1	1	1.093
113	7.1142	5	5	999	19.375	1	1	1	1.1047
114	5.4722	5	5	90	1	2	-1	0	1.5893
115	7.1142	5	5	0	25.5	1	-1	1	1.0695
116	5.4722	5	5	90	25.5	2	-1	1	1.0223
117	5.4722	5	5	0	13.25	1	1	1	1.3047
118	0.5464	5	5	90	1	1	-1	1	1.1753
119	5.4722	5	5	0	19.375	1	1	1	1.1636
120	0.5464	5	5	90	19.375	1	1	1	1.1871
121	5.4722	5	5	999	7.125	2	-1	1	1.1636
122	7.1142	5	5	90	19.375	1	-1	1	0.94048
123	7.1142	5	5	90	13.25	1	1	1	1.0223
124	7.1142	5	5	0	7.125	1	-1	0	1.4909
125	3.8303	5	5	0	25.5	2	1	1	0.98707
126	0.5464	5	5	999	25.5	2	-1	1	1.093
127	0.5464	5	5	999	1	2	1	1	1.1282
128	3.8303	5	5	0	13.25	2	1	1	1.0816
129	7.1142	5	5	999	7.125	2	1	1	1.2223
130	7.1142	5	5	999	1	2	1	0	1.8519
131	0.5464	5	5	999	1	1	-1	1	1.3164
132	0.5464	5	5	0	25.5	2	-1	1	1.1052
133	0.5464	5	5	90	1	1	1	1	1.3164
134	0.5464	5	5	90	19.375	2	-1	1	1.0934
135	5.4722	5	5	999	13.25	1	1	1	1.0929
136	0.5464	5	5	0	25.5	1	1	1	1.1757
137	2.1883	5	5	999	7.125	1	1	1	1.1282
138	7.1142	5	5	0	19.375	2	-1	0	2.5208
139	3.8303	5	5	90	25.5	1	-1	1	1.0341
140	0.5464	5	5	999	25.5	1	-1	1	1.0812
141	0.5464	5	5	0	7.125	2	-1	1	1.1047
142	5.4722	5	5	999	25.5	1	1	1	1.1048
143	0.5464	5	5	90	25.5	2	-1	1	1.1875
144	5.4722	5	5	90	13.25	2	1	1	1.1757
145	7.1142	5	5	90	7.125	1	1	1	1.2698
146	3.8303	5	5	999	1	1	-1	0	2.1977
147	5.4722	5	5	0	7.125	2	1	1	1.164
148	2.1883	5	5	999	7.125	2	1	1	1.2341
149	2.1883	5	5	999	25.5	1	1	1	1.4929
150	7.1142	5	5	0	13.25	1	-1	0	2.1145
151	3.8303	5	5	90	13.25	1	1	1	1.187
152	2.1883	5	5	90	1	1	-1	1	1.2459
153	5.4722	5	5	90	13.25	1	-1	1	1.1989
154	3.8303	5	5	90	7.125	2	1	1	1.1989
155	0.5464	5	5	0	13.25	2	-1	1	1.1988
156	2.1883	5	5	90	13.25	1	-1	1	1.4222
157	3.8303	5	5	999	25.5	2	1	1	1.2341
158	7.1142	5	5	90	19.375	2	1	0	1.6673
159	7.1142	5	5	0	25.5	2	1	1	1.1753
160	3.8303	5	5	0	7.125	2	1	1	1.2816
161	7.1142	5	5	90	25.5	1	1	1	1.2228
162	7.1142	5	5	90	7.125	2	1	1	1.8107
163	7.1142	5	5	0	13.25	2	1	1	1.2105
164	0.5464	5	5	0	13.25	1	-1	1	1.1989
165	0.5464	5	5	0	13.25	2	1	1	1.622
166	7.1142	5	5	0	7.125	1	1	0	3.9808
167	2.1883	5	5	0	25.5	1	-1	1	1.1282
168	7.1142	5	5	0	7.125	2	-1	0	1.595
169	7.1142	5	5	90	25.5	2	-1	1	1.0813
170	7.1142	5	5	999	19.375	2	-1	1	1.0812
171	2.1883	5	5	0	13.25	1	1	1	1.2105
172	7.1142	5	5	999	13.25	1	1	1	1.1401
173	7.1142	5	5	999	7.125	2	-1	0	1.4205
174	2.1883	5	5	999	25.5	2	-1	1	1.0812
175	2.1883	5	5	0	13.25	1	-1	1	1.4106
176	3.8303	5	5	90	13.25	2	1	1	1.1993
177	5.4722	5	5	0	13.25	1	-1	0	1.3164
178	0.5464	5	5	90	1	2	-1	1	1.2223
179	3.8303	5	5	999	19.375	1	-1	1	1.0459
180	5.4722	5	5	0	13.25	2	1	1	1.1753
181	5.4722	5	5	90	19.375	2	1	0	1.0699
182	0.5464	5	5	999	1	1	-1	1	1.1635
183	2.1883	5	5	0	7.125	1	-1	1	1.1048
184	5.4722	5	5	0	19.375	1	-1	1	1.34
185	2.1883	5	5	999	25.5	1	1	1	1.14
186	2.1883	5	5	999	25.5	2	1	1	0.96354
187	7.1142	5	5	999	25.5	2	1	1	1.14
188	7.1142	5	5	90	25.5	1	-1	1	0.96398
189	3.8303	5	5	90	1	1	1	1	1.9148
190	3.8303	5	5	999	25.5	1	-1	1	1.0812
191	2.1883	5	5	0	19.375	1	1	1	1.1047
192	5.4722	5	5	90	1	1	1	0	1.4982
193	5.4722	5	5	90	13.25	2	1	1	1.6409
194	3.8303	5	5	999	1	1	-1	1	1.2576
195	3.8303	5	5	90	13.25	2	-1	1	1.1871
196	0.5464	5	5	999	13.25	1	-1	1	1.187
197	2.1883	5	5	90	13.25	2	-1	1	1.1165
198	0.5464	5	5	999	25.5	1	1	1	1.1988
199	2.1883	5	5	0	13.25	2	1	1	1.0934
200	5.4722	5	5	90	7.125	1	1	1	1.2463
201	7.1142	5	5	0	13.25	2	1	0	1.6029
202	5.4722	5	5	90	13.25	1	-1	1	0.98751
203	5.4722	5	5	0	25.5	1	1	1	1.0224
204	5.4722	5	5	0	19.375	2	-1	1	1.0342
205	0.5464	5	5	999	19.375	2	-1	1	1.1048
206	5.4722	5	5	0	19.375	2	-1	1	1.0577
207	2.1883	5	5	999	13.25	2	1	1	1.0577
208	2.1883	5	5	0	19.375	2	-1	1	1.14
209	2.1883	5	5	90	19.375	1	-1	1	1.0228
210	5.4722	5	5	90	25.5	2	-1	1	1.0576
211	5.4722	5	5	999	7.125	2	-1	1	1.093
212	5.4722	5	5	999	13.25	2	-1	1	1.4571
213	5.4722	5	5	0	25.5	2	-1	1	1.0577
214	0.5464	5	5	999	1	1	1	1	1.2459
215	7.1142	5	5	90	7.125	1	-1	1	0.93992
216	5.4722	5	5	90	19.375	1	1	1	0.98712
217	7.1142	5	5	0	13.25	1	1	1	1.2458
218	0.5464	5	5	999	7.125	1	-1	1	1.0694
219	3.8303	5	5	0	7.125	1	1	1	1.1166
220	2.1883	5	5	0	1	1	-1	1	2.4923
221	0.5464	5	5	0	25.5	2	1	1	1.0228
222	7.1142	5	5	999	7.125	1	1	1	1.6328
223	0.5464	5	5	999	13.25	2	1	1	1.34
224	5.4722	5	5	999	1	2	1	0	2.1633
225	7.1142	5	5	999	19.375	1	-1	1	1.2929
226	2.1883	5	5	90	25.5	1	-1	1	1.1753
227	2.1883	5	5	999	13.25	2	-1	1	1.1048
228	0.5464	5	5	0	7.125	1	-1	1	1.2458
229	7.1142	5	5	0	19.375	1	-1	1	2.1776
230	2.1883	5	5	0	7.125	2	-1	0	4.3054
231	2.1883	5	5	999	13.25	1	1	1	1.2464
232	3.8303	5	5	90	25.5	2	1	1	1.1516
233	2.1883	5	5	0	13.25	2	1	1	1.0222
234	5.4722	5	5	0	19.375	2	1	1	1.187
235	0.5464	5	5	999	7.125	1	1	1	1.3046
236	0.5464	5	5	90	7.125	2	1	1	1.2576
237	7.1142	5	5	999	25.5	2	-1	1	1.3047
238	0.5464	5	5	90	13.25	1	-1	1	1.0223
239	3.8303	5	5	90	19.375	1	-1	1	1.8186
240	3.8303	5	5	0	19.375	2	1	1	1.281
241	3.8303	5	5	0	7.125	2	1	1	1.1516
242	7.1142	5	5	999	7.125	1	1	1	1.8732
243	7.1142	5	5	90	25.5	2	1	1	1.1636
244	3.8303	5	5	999	13.25	2	1	1	1.1753
245	7.1142	5	5	90	19.375	2	1	1	1.3549
246	2.1883	5	5	0	1	1	-1	0	3.6861
247	3.8303	5	5	999	19.375	2	-1	1	1.2106
248	3.8303	5	5	0	25.5	1	1	1	1.2106
249	3.8303	5	5	90	19.375	2	-1	1	1.4458
250	2.1883	5	5	90	19.375	1	-1	1	1.1165
251	0.5464	5	5	0	19.375	2	1	1	1.3516
252	3.8303	5	5	0	25.5	2	1	1	1.1399
253	2.1883	5	5	999	19.375	1	-1	1	1.2698
254	7.1142	5	5	0	25.5	1	1	1	1.3664
255	7.1142	5	5	0	19.375	2	-1	1	1.1759
256	2.1883	5	5	0	1	1	-1	1	1.281
257	7.1142	5	5	0	7.125	2	1	1	1.1522
258	3.8303	5	5	999	7.125	2	1	1	1.1051
259	7.1142	5	5	90	1	1	1	0	1.6735
260	3.8303	5	5	999	13.25	2	1	1	1.2459
261	7.1142	5	5	999	25.5	1	-1	1	1.4227
262	0.5464	5	5	0	19.375	1	-1	1	1.0693
263	3.8303	5	5	90	19.375	1	-1	1	0.98712
264	0.5464	5	5	90	13.25	2	1	1	1.1988
265	5.4722	5	5	90	7.125	2	-1	1	1.0695
266	7.1142	5	5	999	7.125	1	-1	1	1.0695
267	3.8303	5	5	999	25.5	1	1	1	1.0812
268	0.5464	5	5	999	13.25	1	1	1	1.2223
269	2.1883	5	5	999	1	2	-1	1	1.1757
270	7.1142	5	5	0	19.375	2	-1	1	1.2106
271	2.1883	5	5	0	25.5	2	-1	1	1.3047
272	7.1142	5	5	90	7.125	1	1	0	2.8482
273	3.8303	5	5	90	13.25	1	1	1	1.1283
274	5.4722	5	5	90	19.375	1	1	1	1.2459
275	2.1883	5	5	0	7.125	1	-1	1	1.5517
276	0.5464	5	5	0	13.25	2	-1	1	1.2106
277	5.4722	5	5	0	1	1	1	1	1.5369
278	2.1883	5	5	0	7.125	1	1	1	1.2228
279	2.1883	5	5	90	13.25	2	-1	1	1.3992
280	5.4722	5	5	999	19.375	1	1	1	1.2228
281	2.1883	5	5	999	7.125	2	-1	1	1.1989
282	5.4722	5	5	999	13.25	1	-1	1	1.1052
283	2.1883	5	5	90	7.125	2	-1	1	1.4105
284	5.4722	5	5	90	13.25	1	1	1	1.1283
285	7.1142	5	5	999	25.5	2	-1	1	1.0931
286	2.1883	5	5	90	1	2	-1	0	1.481
287	2.1883	5	5	999	1	2	-1	1	1.1517
288	5.4722	5	5	999	19.375	2	1	1	0.9636
289	3.8303	5	5	999	1	2	1	0	2.1
290	2.1883	5	5	999	13.25	1	1	1	1.1753
291	2.1883	5	5	90	19.375	2	-1	1	1.093
292	3.8303	5	5	90	19.375	2	1	1	1.14
293	0.5464	5	5	999	19.375	2	1	1	1.2812
294	7.1142	5	5	999	13.25	2	1	1	1.1401
295	0.5464	5	5	999	1	2	-1	1	1.5164
296	3.8303	5	5	0	25.5	2	-1	1	1.1282
297	7.1142	5	5	999	25.5	1	-1	1	0.99885
298	5.4722	5	5	90	1	2	1	0	2.1062
299	0.5464	5	5	90	13.25	1	-1	1	1.2576
300	0.5464	5	5	90	25.5	2	1	1	1.4341
301	3.8303	5	5	999	19.375	1	-1	1	1.14
302	7.1142	5	5	90	13.25	2	-1	0	1.7509
303	0.5464	5	5	999	19.375	2	-1	1	1.0694
304	0.5464	5	5	90	7.125	2	1	1	1.1753
305	3.8303	5	5	999	1	2	1	0	1.7168
306	5.4722	5	5	0	13.25	1	1	1	1.1404
307	0.5464	5	5	0	1	1	-1	1	1.1166
308	5.4722	5	5	90	7.125	1	1	1	1.1989
309	2.1883	5	5	90	1	1	1	1	1.2934
310	0.5464	5	5	90	7.125	2	1	1	1.3987
311	0.5464	5	5	90	19.375	1	-1	1	1.2228
312	2.1883	5	5	0	25.5	2	1	1	1.3282
313	5.4722	5	5	999	13.25	1	-1	1	1.3046
314	3.8303	5	5	90	19.375	2	-1	1	1.0694
315	5.4722	5	5	0	1	2	1	0	2.2943
316	2.1883	5	5	0	19.375	1	1	1	1.2812
317	5.4722	5	5	999	1	1	1	0	3.3754
318	5.4722	5	5	90	13.25	2	-1	0	2.0473
319	2.1883	5	5	999	19.375	2	-1	1	1.1399
320	3.8303	5	5	90	13.25	1	-1	1	1.0575
321	0.5464	5	5	90	25.5	1	1	1	1.2106
322	2.1883	5	5	0	7.125	2	1	1	1.2346
323	2.1883	5	5	90	1	1	1	1	1.5051
324	7.1142	5	5	0	13.25	2	1	0	2.1051
325	5.4722	5	5	90	7.125	2	-1	0	2.2314
326	7.1142	5	5	0	25.5	1	-1	1	1.1518
327	0.5464	5	5	90	7.125	1	-1	1	1.3869
328	2.1883	5	5	90	13.25	1	-1	1	1.3756
329	2.1883	5	5	0	25.5	1	-1	1	1.6345
330	7.1142	5	5	999	25.5	1	1	1	1.2929
331	7.1142	5	5	90	19.375	1	1	1	1.1635
332	3.8303	5	5	0	19.375	2	1	1	1.1284
333	7.1142	5	5	999	19.375	2	1	1	1.0694
334	7.1142	5	5	999	7.125	2	1	1	1.9526
335	2.1883	5	5	90	7.125	1	-1	1	1.1165
336	5.4722	5	5	90	19.375	2	-1	1	1.1758
337	7.1142	5	5	90	7.125	1	1	1	2.1142
338	2.1883	5	5	90	13.25	2	-1	1	1.1871
339	7.1142	5	5	0	7.125	2	1	1	1.1636
340	0.5464	5	5	999	19.375	1	1	1	1.2106
341	7.1142	5	5	999	1	2	1	1	2.3468
342	0.5464	5	5	90	1	2	-1	1	1.5282
343	5.4722	5	5	0	25.5	1	1	1	1.2812
344	0.5464	5	5	90	7.125	1	1	1	1.6458
345	7.1142	5	5	0	19.375	2	-1	0	2.2877
346	2.1883	5	5	0	13.25	1	1	1	1.0694
347	7.1142	5	5	0	1	1	1	1	2.1307
348	3.8303	5	5	0	1	1	1	0	2.0735
349	2.1883	5	5	999	19.375	1	1	1	1.093
350	2.1883	5	5	0	19.375	1	1	1	1.1282
351	7.1142	5	5	0	25.5	2	-1	1	1.5134
352	3.8303	5	5	0	19.375	2	1	1	0.94003
353	3.8303	5	5	0	13.25	1	-1	1	1.2694
354	5.4722	5	5	90	19.375	2	-1	1	1.0224
355	7.1142	5	5	999	25.5	2	1	1	1.0697
356	5.4722	5	5	0	1	1	1	0	1.2929
357	7.1142	5	5	90	13.25	2	-1	1	1.0817
358	3.8303	5	5	90	1	1	-1	1	1.5518
359	5.4722	5	5	999	7.125	1	-1	1	1.0699
360	5.4722	5	5	90	1	2	1	0	1.3984
361	5.4722	5	5	90	25.5	2	-1	1	1.4104
362	7.1142	5	5	90	13.25	1	-1	1	1.0693
363	3.8303	5	5	0	7.125	2	1	1	1.1871
364	0.5464	5	5	999	13.25	2	-1	1	1.2812
365	5.4722	5	5	90	1	2	1	0	2.0495
366	3.8303	5	5	90	7.125	1	-1	1	1.8065
367	2.1883	5	5	0	19.375	1	1	1	1.6576
368	7.1142	5	5	90	19.375	1	1	1	1.1989
369	0.5464	5	5	0	1	2	-1	1	1.4815
370	2.1883	5	5	90	7.125	1	-1	1	1.3518
371	5.4722	5	5	0	7.125	1	-1	1	1.1518
372	0.5464	5	5	90	7.125	2	1	1	1.1988
373	7.1142	5	5	999	25.5	1	1	1	1.1635
374	2.1883	5	5	0	13.25	2	-1	1	1.1636
375	7.1142	5	5	0	1	1	-1	0	1.3722
376	3.8303	5	5	0	25.5	1	1	1	1.1164
377	3.8303	5	5	999	25.5	2	1	1	1.0812
378	0.5464	5	5	999	25.5	2	-1	1	1.1635
379	2.1883	5	5	90	1	1	-1	1	1.1517
380	0.5464	5	5	999	7.125	2	1	1	1.2459
381	3.8303	5	5	999	7.125	2	1	1	1.1871
382	3.8303	5	5	90	25.5	1	-1	1	1.1636
383	5.4722	5	5	999	25.5	1	1	1	1.0342
384	3.8303	5	5	0	13.25	1	1	1	1.0577
385	7.1142	5	5	999	13.25	2	-1	1	0.98717
386	2.1883	5	5	90	7.125	1	-1	1	1.0577
387	3.8303	5	5	90	7.125	2	1	1	1.1165
388	5.4722	5	5	999	25.5	2	-1	1	1.1635
389	3.8303	5	5	999	13.25	2	-1	1	1.1871
390	0.5464	5	5	90	25.5	1	-1	1	1.1169
391	0.5464	5	5	90	25.5	1	-1	1	1.1993
392	2.1883	5	5	90	1	2	-1	1	1.387
393	7.1142	5	5	999	13.25	2	-1	1	1.1048
394	3.8303	5	5	90	19.375	1	-1	1	1.1399
395	7.1142	5	5	0	1	1	-1	0	1.9887
396	5.4722	5	5	0	25.5	2	1	1	1.1047
397	7.1142	5	5	0	13.25	1	1	1	1.2106
398	3.8303	5	5	999	13.25	1	1	1	1.1401
399	2.1883	5	5	999	1	1	-1	1	1.2104
400	3.8303	5	5	0	25.5	2	-1	1	1.1052
401	3.8303	5	5	90	1	1	1	0	1.411
402	5.4722	5	5	90	19.375	2	1	0	1.7874
403	5.4722	5	5	999	13.25	2	-1	1	1.0577
404	3.8303	5	5	0	19.375	1	1	1	1.387
405	0.5464	5	5	999	19.375	1	-1	1	1.1165
406	2.1883	5	5	999	19.375	1	1	1	1.1753
407	5.4722	5	5	999	7.125	2	1	1	1.1992
408	0.5464	5	5	999	25.5	1	1	1	1.4104
409	5.4722	5	5	999	7.125	1	-1	1	1.1047
410	2.1883	5	5	999	19.375	1	1	1	1.1282
411	0.5464	5	5	999	7.125	2	-1	1	1.4458
412	5.4722	5	5	999	7.125	2	1	1	1.1989
413	2.1883	5	5	999	19.375	2	1	1	1.1162
414	2.1883	5	5	999	7.125	2	-1	1	1.2464
415	3.8303	5	5	0	13.25	1	1	1	1.1752
416	0.5464	5	5	0	13.25	1	-1	1	1.2809
417	3.8303	5	5	999	1	2	1	0	2.7559
418	2.1883	5	5	90	19.375	2	1	1	1.2459
419	3.8303	5	5	0	1	2	1	0	3.9203
420	0.5464	5	5	0	7.125	1	1	1	1.4223
421	2.1883	5	5	0	13.25	1	1	1	1.5635
422	2.1883	5	5	90	7.125	1	1	1	1.3987
423	5.4722	5	5	999	13.25	2	-1	0	1.34
424	5.4722	5	5	90	25.5	1	-1	0	2.3278
425	3.8303	5	5	999	7.125	2	1	1	1.3282
426	0.5464	5	5	90	7.125	1	-1	1	5.5548
427	0.5464	5	5	90	19.375	1	1	1	2.2927
428	2.1883	5	5	0	1	2	1	0	3.745
429	2.1883	5	5	0	13.25	2	-1	1	1.2464
430	7.1142	5	5	90	25.5	1	-1	0	3.1214
431	2.1883	5	5	0	13.25	1	1	0	4.2639
432	7.1142	5	5	999	13.25	2	1	0	8.8474
433	2.1883	5	5	0	19.375	1	1	1	1.234
434	2.1883	5	5	90	13.25	1	1	1	1.1518
435	5.4722	5	5	90	1	1	1	0	1.6217
436	5.4722	5	5	90	1	1	-1	0	1.3517
437	0.5464	5	5	999	1	2	-1	1	1.2224
438	7.1142	5	5	90	25.5	2	-1	1	1.2102
439	3.8303	5	5	0	19.375	2	1	1	1.1754
440	3.8303	5	5	90	25.5	2	1	1	1.1636
441	5.4722	5	5	0	7.125	2	1	1	1.1165
442	2.1883	5	5	0	7.125	2	1	1	1.2694
443	0.5464	5	5	999	7.125	1	-1	1	1.0577
444	7.1142	5	5	0	1	1	1	1	1.4293
445	7.1142	5	5	90	13.25	2	-1	1	1.1988
446	5.4722	5	5	999	13.25	1	-1	1	1.093
447	3.8303	5	5	999	13.25	1	1	1	1.1048
448	5.4722	5	5	999	7.125	1	1	1	1.1635
449	2.1883	5	5	999	1	2	-1	1	1.1636
450	3.8303	5	5	0	19.375	1	-1	1	0.94012
451	7.1142	5	5	999	7.125	2	-1	1	1.0224
452	3.8303	5	5	90	25.5	1	-1	1	1.046
453	2.1883	5	5	90	13.25	1	1	1	1.1166
454	7.1142	5	5	0	19.375	1	1	0	1.0224
455	0.5464	5	5	999	13.25	1	-1	1	0.91649
456	2.1883	5	5	90	25.5	1	-1	1	1.0812
457	3.8303	5	5	90	19.375	1	1	1	1.093
458	0.5464	5	5	90	19.375	2	-1	1	1.1281
459	5.4722	5	5	999	25.5	1	1	1	1.0341
460	3.8303	5	5	999	13.25	1	-1	1	1.0695
461	5.4722	5	5	0	7.125	1	-1	1	0.99884
462	0.5464	5	5	90	1	2	1	1	1.1871
463	0.5464	5	5	90	25.5	2	1	1	1.1048
464	7.1142	5	5	999	19.375	2	-1	1	1.5663
465	0.5464	5	5	90	1	1	-1	1	0.9283
466	7.1142	5	5	90	7.125	2	-1	0	1.9483
467	5.4722	5	5	90	7.125	2	-1	0	1.4994
468	5.4722	5	5	90	13.25	1	1	1	1.187
469	3.8303	5	5	999	13.25	1	-1	1	1.0459
470	2.1883	5	5	90	25.5	1	-1	1	1.1282
471	0.5464	5	5	90	13.25	2	1	1	1.2459
472	2.1883	5	5	999	25.5	2	-1	1	1.0577
473	5.4722	5	5	999	7.125	1	1	1	1.1635
474	0.5464	5	5	90	19.375	2	-1	1	1.1518
475	3.8303	5	5	0	7.125	2	-1	1	1.0694
476	0.5464	5	5	999	1	2	-1	1	1.2106
477	7.1142	5	5	90	13.25	1	1	1	1.1047
478	7.1142	5	5	999	1	2	1	0	1.5876
479	2.1883	5	5	90	7.125	2	-1	1	1.1517
480	7.1142	5	5	0	1	1	-1	0	1.9946
481	5.4722	5	5	999	7.125	2	-1	1	1.1282
482	3.8303	5	5	0	7.125	1	1	1	1.481
483	3.8303	5	5	90	25.5	1	1	1	2.8326
484	2.1883	5	5	90	19.375	1	1	1	1.1634
485	7.1142	5	5	999	7.125	2	-1	0	1.5143
486	3.8303	5	5	0	13.25	2	-1	1	1.1518
487	0.5464	5	5	999	7.125	1	-1	1	2.5156
488	7.1142	5	5	999	1	2	-1	0	1.7808
489	0.5464	5	5	90	13.25	1	-1	1	1.1518
490	3.8303	5	5	999	7.125	2	-1	1	1.0342
491	3.8303	5	5	90	7.125	2	1	0	0.92834
492	2.1883	5	5	0	13.25	2	-1	1	1.1517
493	0.5464	5	5	0	7.125	1	-1	1	0.98715
494	5.4722	5	5	999	1	1	1	0	1.6077
495	3.8303	5	5	0	19.375	2	1	1	1.0812
496	5.4722	5	5	90	1	2	-1	0	1.4693
497	2.1883	5	5	999	1	1	-1	1	1.1989
498	2.1883	5	5	0	25.5	2	-1	1	1.1165
499	3.8303	5	5	90	19.375	2	-1	1	1.0694
500	2.1883	5	5	999	19.375	2	1	1	1.0696
501	3.8303	5	5	999	7.125	1	-1	1	1.14
502	5.4722	5	5	999	1	1	1	1	1.4105
503	0.5464	5	5	999	1	1	1	1	1.34
504	5.4722	5	5	999	1	1	1	0	1.7543
505	0.5464	5	5	90	1	1	-1	1	1.8927
506	2.1883	5	5	999	1	1	1	1	1.2694
507	2.1883	5	5	90	7.125	2	1	1	1.1405
508	7.1142	5	5	90	7.125	1	1	0	1.5129
509	2.1883	5	5	90	19.375	1	-1	1	1.0228
510	3.8303	5	5	999	7.125	1	-1	1	1.0695
511	5.4722	5	5	999	1	2	-1	0	1.3635
512	0.5464	5	5	999	7.125	2	-1	1	1.2106
513	3.8303	5	5	999	25.5	1	1	1	1.1047
514	5.4722	5	5	0	13.25	2	-1	1	1.2458
515	5.4722	5	5	0	25.5	2	-1	1	1.0576
516	3.8303	5	5	999	13.25	2	1	1	1.093
517	3.8303	5	5	90	25.5	2	1	1	1.093
518	2.1883	5	5	999	25.5	1	-1	1	1.0811
519	5.4722	5	5	0	25.5	1	1	1	1.1988
520	0.5464	5	5	90	25.5	2	-1	1	1.0929
521	7.1142	5	5	999	25.5	1	-1	1	1.1161
522	7.1142	5	5	999	1	1	1	0	1.6492
523	2.1883	5	5	0	7.125	2	-1	1	1.1052
524	2.1883	5	5	90	19.375	1	-1	1	1.1282
525	2.1883	5	5	999	7.125	2	-1	1	1.1871
526	3.8303	5	5	999	19.375	2	1	1	1.1754
527	2.1883	5	5	0	1	2	-1	1	1.2693
528	2.1883	5	5	999	1	1	-1	1	1.1283
529	3.8303	5	5	90	19.375	1	-1	1	1.1165
530	7.1142	5	5	0	7.125	1	-1	0	1.356
531	5.4722	5	5	0	19.375	1	1	1	1.0342
532	5.4722	5	5	90	19.375	1	1	1	1.8161
533	2.1883	5	5	0	7.125	1	-1	1	1.1867
534	5.4722	5	5	90	25.5	1	1	1	1.0929
535	2.1883	5	5	999	7.125	1	-1	1	1.2459
536	7.1142	5	5	90	19.375	1	1	1	1.1164
537	0.5464	5	5	999	13.25	1	1	1	1.1875
538	5.4722	5	5	0	1	2	1	1	1.5759
539	7.1142	5	5	999	7.125	1	-1	1	2.2446
540	5.4722	5	5	0	25.5	1	1	1	1.3635
541	5.4722	5	5	0	13.25	2	-1	1	1.0817
542	0.5464	5	5	90	19.375	2	-1	1	1.1988
543	2.1883	5	5	999	7.125	2	-1	1	1.3169
544	5.4722	5	5	90	19.375	2	-1	1	1.387
545	0.5464	5	5	0	7.125	1	-1	1	1.3633
546	3.8303	5	5	999	19.375	1	-1	1	1.1164
547	0.5464	5	5	0	7.125	2	-1	1	1.3403
548	5.4722	5	5	90	7.125	1	1	1	1.2815
549	5.4722	5	5	999	13.25	2	1	1	2.9953
550	3.8303	5	5	999	25.5	2	-1	1	1.1754
551	7.1142	5	5	0	25.5	1	-1	1	1.5003
552	7.1142	5	5	999	19.375	1	1	1	1.1047
553	5.4722	5	5	0	13.25	2	1	1	1.14
554	7.1142	5	5	999	19.375	2	1	1	1.1518
555	2.1883	5	5	90	1	2	-1	0	1.2694
556	5.4722	5	5	0	1	1	-1	0	1.3635
557	7.1142	5	5	90	13.25	2	-1	0	1.3181
558	3.8303	5	5	999	1	2	-1	0	1.3518
559	2.1883	5	5	999	13.25	1	1	1	1.1283
560	0.5464	5	5	0	19.375	2	-1	1	1.1165
561	3.8303	5	5	999	1	2	1	1	1.9244
562	5.4722	5	5	90	25.5	2	1	0	2.5791
563	0.5464	5	5	90	19.375	1	-1	1	1.2694
564	0.5464	5	5	999	13.25	1	-1	1	1.2228
565	5.4722	5	5	90	7.125	2	1	0	1.6826
566	3.8303	5	5	90	1	2	1	0	1.5165
567	0.5464	5	5	999	1	1	1	1	1.5046
568	5.4722	5	5	999	13.25	1	1	1	1.1047
569	2.1883	5	5	999	1	1	1	1	1.0934
570	2.1883	5	5	90	25.5	2	-1	1	1.4105
571	3.8303	5	5	0	7.125	1	-1	1	1.2224
572	3.8303	5	5	90	25.5	1	1	1	1.1518
573	7.1142	5	5	90	19.375	2	1	1	1.1636
574	2.1883	5	5	90	25.5	1	-1	1	1.1048
575	0.5464	5	5	0	13.25	1	-1	1	1.2929
576	3.8303	5	5	999	13.25	2	-1	1	1.387
577	7.1142	5	5	90	7.125	2	1	0	2.6045
578	0.5464	5	5	0	19.375	2	-1	1	1.3988
579	3.8303	5	5	999	19.375	2	1	1	1.705
580	2.1883	5	5	999	13.25	1	-1	1	1.258
581	0.5464	5	5	999	1	2	1	1	1.434
582	5.4722	5	5	90	13.25	2	1	1	1.2816
583	3.8303	5	5	999	19.375	2	1	1	1.2458
584	2.1883	5	5	999	1	2	-1	0	2.5221
585	3.8303	5	5	90	7.125	1	-1	1	1.3639
586	2.1883	5	5	0	25.5	1	1	1	1.7042
587	0.5464	5	5	0	7.125	1	-1	1	1.1282
588	7.1142	5	5	999	19.375	1	-1	1	1.0811
589	0.5464	5	5	0	1	2	1	1	1.4576
590	3.8303	5	5	90	7.125	1	1	1	1.3287
591	0.5464	5	5	90	13.25	2	1	1	1.2575
592	5.4722	5	5	0	25.5	2	1	1	1.187
593	2.1883	5	5	90	7.125	2	-1	1	1.3992
594	0.5464	5	5	0	25.5	1	-1	1	1.622
595	5.4722	5	5	0	25.5	2	1	1	3.1935
596	5.4722	5	5	0	19.375	2	-1	1	1.1047
597	5.4722	5	5	0	7.125	1	-1	1	1.0577
598	0.5464	5	5	90	1	1	-1	1	1.1753
599	0.5464	5	5	999	25.5	2	1	1	1.1635
600	3.8303	5	5	0	1	2	-1	1	1.6223
601	2.1883	5	5	999	13.25	1	-1	1	1.3757
602	5.4722	5	5	90	25.5	1	1	1	1.187
603	0.5464	5	5	0	25.5	1	-1	1	1.0929
604	5.4722	5	5	90	1	1	-1	0	3.0316
605	2.1883	5	5	90	19.375	2	1	1	1.0812
606	7.1142	5	5	90	7.125	2	-1	0	1.4502
607	5.4722	5	5	90	7.125	2	-1	0	1.2694
608	5.4722	5	5	999	19.375	2	-1	1	1.2811
609	7.1142	5	5	0	25.5	2	-1	1	1.3357
610	7.1142	5	5	90	1	1	1	0	1.7546
611	7.1142	5	5	90	1	1	-1	1	1.5979
612	3.8303	5	5	0	19.375	1	1	1	1.093
613	7.1142	5	5	90	1	1	1	0	1.612
614	5.4722	5	5	999	1	2	1	0	2.0256
615	5.4722	5	5	90	25.5	1	1	1	1.1048
616	2.1883	5	5	999	19.375	1	1	1	1.1165
617	3.8303	5	5	999	7.125	1	-1	1	1.1287
618	3.8303	5	5	90	13.25	1	-1	1	0.99891
619	0.5464	5	5	0	1	1	1	1	1.4576
620	0.5464	5	5	0	1	2	1	1	1.4223
621	7.1142	5	5	0	25.5	1	-1	1	1.2106
622	3.8303	5	5	0	1	2	1	0	1.481
623	5.4722	5	5	90	7.125	1	-1	1	1.2227
624	3.8303	5	5	0	19.375	1	1	1	1.1395
625	2.1883	5	5	0	1	1	-1	1	1.1052
626	5.4722	5	5	999	19.375	1	1	1	1.0816
627	5.4722	5	5	999	19.375	2	-1	1	1.0342
628	3.8303	5	5	999	1	1	-1	0	1.7752
629	0.5464	5	5	999	19.375	1	-1	1	1.2224
630	0.5464	5	5	0	7.125	2	1	1	1.4341
631	7.1142	5	5	999	13.25	1	-1	1	1.7673
632	3.8303	5	5	90	1	2	1	0	3.2624
633	3.8303	5	5	90	25.5	2	1	1	1.3047
634	0.5464	5	5	999	19.375	2	-1	1	1.7281
635	2.1883	5	5	999	13.25	2	1	1	1.2459
636	3.8303	5	5	999	1	1	-1	0	1.6105
637	3.8303	5	5	90	7.125	2	1	1	1.1636
638	0.5464	5	5	0	25.5	2	-1	1	1.5051
639	0.5464	5	5	90	13.25	1	1	1	1.8932
640	2.1883	5	5	90	7.125	1	1	1	1.2577
641	7.1142	5	5	0	19.375	2	1	1	1.2694
642	7.1142	5	5	0	13.25	1	-1	1	2.5694
643	5.4722	5	5	999	25.5	2	-1	1	2.0586
644	5.4722	5	5	0	7.125	1	1	0	2.3435
645	7.1142	5	5	90	1	2	-1	1	3.9987
646	3.8303	5	5	999	1	1	-1	0	3.2246
647	0.5464	5	5	0	1	1	1	1	2.3868
648	3.8303	5	5	0	13.25	1	1	1	1.0812
649	0.5464	5	5	999	25.5	1	-1	1	1.0577
650	2.1883	5	5	90	19.375	2	1	1	1.0695
651	7.1142	5	5	0	13.25	2	-1	0	1.4833
652	0.5464	5	5	999	13.25	2	1	1	1.1988
653	3.8303	5	5	90	25.5	2	1	1	1.1164
654	3.8303	5	5	999	13.25	1	1	1	5.1942
655	7.1142	5	5	999	13.25	1	-1	1	1.3201
656	5.4722	5	5	0	25.5	1	1	1	1.0699
657	2.1883	5	5	0	7.125	1	-1	1	1.1047
658	7.1142	5	5	0	1	2	1	1	2.342
659	0.5464	5	5	0	25.5	2	-1	1	1.2459
660	2.1883	5	5	90	25.5	1	-1	1	1.3522
661	3.8303	5	5	999	7.125	1	-1	1	1.2694
662	5.4722	5	5	0	13.25	2	1	1	2.5279
663	7.1142	5	5	0	25.5	2	1	1	1.2577
664	2.1883	5	5	999	7.125	1	1	1	2.7008
665	2.1883	5	5	0	1	1	1	1	1.4815
666	2.1883	5	5	0	19.375	2	-1	1	1.2463
667	3.8303	5	5	0	13.25	1	-1	1	1.1046
668	2.1883	5	5	90	25.5	2	-1	1	1.2463
669	2.1883	5	5	999	19.375	2	-1	1	1.3518
670	3.8303	5	5	999	25.5	1	-1	1	1.2107
671	3.8303	5	5	999	19.375	1	-1	1	1.0934
672	5.4722	5	5	999	1	1	1	0	3.9269
673	7.1142	5	5	0	13.25	1	1	1	2.742
674	2.1883	5	5	0	25.5	1	-1	1	1.2576
675	0.5464	5	5	999	25.5	1	1	1	1.1752
676	2.1883	5	5	999	25.5	1	1	1	1.1165
677	5.4722	5	5	90	19.375	1	-1	1	1.1401
678	3.8303	5	5	0	1	2	1	0	2.2497
679	3.8303	5	5	90	1	2	1	1	1.7639
680	3.8303	5	5	0	1	1	1	0	2.2904
681	0.5464	5	5	0	25.5	2	-1	1	1.1757
682	7.1142	5	5	90	25.5	1	-1	1	1.0699
683	7.1142	5	5	90	13.25	1	-1	1	1.0929
684	3.8303	5	5	0	25.5	2	-1	1	1.2928
685	2.1883	5	5	0	1	2	1	1	2.2334
686	0.5464	5	5	0	19.375	1	1	1	1.1287
687	2.1883	5	5	90	25.5	2	-1	1	1.0929
688	0.5464	5	5	90	25.5	1	-1	1	1.0223
689	3.8303	5	5	999	19.375	1	1	1	1.0812
690	5.4722	5	5	999	19.375	2	-1	1	1.1283
691	5.4722	5	5	0	1	2	-1	0	1.5141
692	3.8303	5	5	90	1	2	1	1	1.8204
693	0.5464	5	5	0	1	1	-1	0	3.3527
694	7.1142	5	5	999	13.25	1	-1	1	1.2929
695	7.1142	5	5	90	1	2	1	0	6.5351
696	2.1883	5	5	90	7.125	2	1	1	1.9986
697	2.1883	5	5	90	13.25	2	1	1	8.7758
698	3.8303	5	5	0	7.125	1	1	0	2.161
699	7.1142	5	5	0	19.375	1	1	1	1.1052
700	7.1142	5	5	90	13.25	1	-1	1	1.1749
701	0.5464	5	5	90	7.125	1	1	1	1.3987
702	3.8303	5	5	0	1	1	1	1	1.281
703	5.4722	5	5	90	13.25	1	1	1	1.1518
704	2.1883	5	5	90	13.25	1	-1	1	1.2694
705	5.4722	5	5	999	1	2	-1	0	1.7046
706	7.1142	5	5	0	19.375	1	1	1	1.615
707	5.4722	5	5	999	13.25	2	1	1	1.1283
708	0.5464	5	5	999	7.125	2	1	1	1.2104
709	3.8303	5	5	0	19.375	1	-1	1	1.2106
710	2.1883	5	5	999	7.125	1	-1	1	1.1753
711	2.1883	5	5	90	1	1	1	1	1.2224
712	3.8303	5	5	90	7.125	2	-1	1	1.1636
713	2.1883	5	5	90	25.5	2	1	1	1.1989
714	5.4722	5	5	0	1	2	1	0	1.6498
715	5.4722	5	5	0	7.125	2	1	1	1.1165
716	0.5464	5	5	90	13.25	1	1	1	1.234
717	2.1883	5	5	0	25.5	2	-1	1	1.4576
718	5.4722	5	5	0	7.125	1	-1	0	2.8114
719	0.5464	5	5	90	7.125	1	1	1	2.4923
720	3.8303	5	5	90	1	2	1	0	4.8542
721	3.8303	5	5	90	1	1	-1	0	1.7634
722	5.4722	5	5	0	1	1	-1	1	1.2694
723	5.4722	5	5	90	25.5	2	1	1	1.2106
724	0.5464	5	5	0	13.25	2	1	1	1.3281
725	7.1142	5	5	90	1	2	1	0	1.2459
726	2.1883	5	5	999	7.125	1	-1	1	1.0459
727	2.1883	5	5	0	25.5	2	1	1	1.1988
728	0.5464	5	5	90	19.375	1	1	1	1.1758
729	7.1142	5	5	0	1	2	-1	1	1.3459
730	0.5464	5	5	999	19.375	2	1	1	1.4223
731	2.1883	5	5	90	1	2	-1	1	1.1523
732	3.8303	5	5	90	13.25	2	1	1	1.2699
733	3.8303	5	5	90	1	1	1	1	1.5638
734	2.1883	5	5	999	25.5	1	-1	1	1.1051
735	0.5464	5	5	90	13.25	2	-1	1	1.3988
736	3.8303	5	5	0	13.25	2	1	1	1.3875
737	7.1142	5	5	999	1	2	-1	1	1.9674
738	0.5464	5	5	999	13.25	2	-1	1	1.2929
739	7.1142	5	5	90	7.125	2	-1	0	3.2223
740	5.4722	5	5	0	7.125	2	1	0	8.4546
741	7.1142	5	5	999	13.25	1	1	1	2.0147
742	7.1142	5	5	90	19.375	2	1	0	1.9354
743	0.5464	5	5	999	19.375	1	-1	1	1.093
744	3.8303	5	5	0	1	2	-1	0	1.6928
745	7.1142	5	5	0	25.5	2	-1	0	1.6878
746	2.1883	5	5	90	1	2	-1	1	1.2345
747	0.5464	5	5	0	13.25	2	1	1	1.1517
748	3.8303	5	5	999	19.375	2	-1	1	1.1165
749	5.4722	5	5	999	7.125	1	-1	1	1.0342
750	5.4722	5	5	999	19.375	2	1	1	1.093
