# Supplementary material for: Temporal Integration of Motion Streaks in Migraine
Source: Vision (Basel). 2018 Jul 13;2(3):27. doi: 10.3390/vision2030027 (PMC6836222; doi:10.3390/vision2030027)
Supplement: Supplementary file 1 [file vision-02-00027-s001.zip › supplementary information/resultsmark3/resultsObs11/allResponsesObs11Block3.txt]

1	5.4722	5	5	0	25.5	1	-1	1	2.3198
2	3.8303	5	5	90	25.5	1	-1	1	1.1546
3	5.4722	5	5	999	13.25	1	-1	1	1.0346
4	3.8303	5	5	999	7.125	2	1	1	1.1039
5	5.4722	5	5	90	7.125	1	1	1	1.0107
6	2.1883	5	5	90	25.5	1	-1	1	1.1397
7	2.1883	5	5	90	19.375	1	-1	1	0.9993
8	5.4722	5	5	90	19.375	1	-1	1	1.1519
9	2.1883	5	5	90	1	2	-1	1	1.3992
10	3.8303	5	5	999	13.25	1	-1	1	0.98714
11	5.4722	5	5	90	7.125	1	1	1	1.4929
12	5.4722	5	5	0	13.25	1	-1	1	1.1993
13	3.8303	5	5	90	25.5	2	-1	1	1.0816
14	5.4722	5	5	999	13.25	2	1	1	1.1988
15	3.8303	5	5	999	7.125	2	-1	1	1.1517
16	5.4722	5	5	999	25.5	1	-1	1	2.4282
17	3.8303	5	5	90	1	2	1	1	1.9132
18	5.4722	5	5	90	7.125	1	-1	1	1.1052
19	2.1883	5	5	0	7.125	1	1	1	1.1405
20	7.1142	5	5	90	19.375	2	1	1	1.4886
21	2.1883	5	5	90	1	2	1	1	1.0228
22	3.8303	5	5	90	19.375	1	-1	1	1.0107
23	7.1142	5	5	999	1	1	1	0	5.2874
24	3.8303	5	5	999	7.125	1	1	1	1.1753
25	2.1883	5	5	0	19.375	1	-1	1	1.3635
26	7.1142	5	5	0	7.125	1	1	0	2.2702
27	7.1142	5	5	0	19.375	2	-1	1	1.7198
28	2.1883	5	5	90	25.5	1	1	1	1.8339
29	3.8303	5	5	0	7.125	2	-1	1	1.2694
30	7.1142	5	5	90	19.375	2	-1	1	4.9645
31	7.1142	5	5	999	7.125	1	-1	0	2.8895
32	2.1883	5	5	90	1	1	1	1	1.4811
33	5.4722	5	5	0	7.125	1	-1	1	4.6177
34	7.1142	5	5	90	25.5	2	-1	1	1.2105
35	7.1142	5	5	90	19.375	1	-1	1	1.0581
36	7.1142	5	5	0	1	2	-1	0	1.7995
37	7.1142	5	5	90	13.25	2	-1	1	1.6395
38	2.1883	5	5	90	7.125	2	-1	1	1.1283
39	7.1142	5	5	0	13.25	2	1	1	1.4108
40	3.8303	5	5	999	13.25	1	-1	1	1.0929
41	3.8303	5	5	90	1	1	-1	1	1.2224
42	2.1883	5	5	90	1	1	-1	1	1.2341
43	7.1142	5	5	90	1	1	-1	0	1.1518
44	2.1883	5	5	999	13.25	2	1	1	1.2106
45	2.1883	5	5	0	19.375	2	1	1	1.1869
46	3.8303	5	5	90	7.125	1	-1	1	1.2228
47	2.1883	5	5	0	19.375	2	-1	1	1.0581
48	7.1142	5	5	999	19.375	2	-1	1	1.0459
49	3.8303	5	5	90	1	2	-1	1	1.2694
50	0.5464	5	5	90	25.5	1	-1	1	1.1048
51	7.1142	5	5	90	19.375	1	1	1	1.093
52	2.1883	5	5	0	1	2	-1	1	1.0106
53	2.1883	5	5	0	7.125	1	1	1	1.4693
54	5.4722	5	5	0	19.375	1	-1	1	1.0813
55	3.8303	5	5	0	19.375	1	-1	1	1.0459
56	7.1142	5	5	999	13.25	2	1	1	1.0695
57	3.8303	5	5	0	25.5	2	-1	1	1.1518
58	2.1883	5	5	90	1	1	1	1	1.0581
59	2.1883	5	5	999	1	1	1	1	1.2812
60	7.1142	5	5	90	25.5	1	1	1	1.1047
61	0.5464	5	5	90	25.5	1	-1	1	1.1166
62	7.1142	5	5	0	13.25	1	1	1	1.0812
63	5.4722	5	5	0	13.25	2	1	1	0.85772
64	3.8303	5	5	0	13.25	1	-1	1	0.97539
65	5.4722	5	5	0	13.25	1	-1	1	1.0577
66	7.1142	5	5	90	13.25	2	1	0	1.9969
67	7.1142	5	5	0	13.25	1	1	1	1.389
68	2.1883	5	5	0	7.125	2	-1	1	1.0694
69	0.5464	5	5	0	1	1	1	1	1.5987
70	7.1142	5	5	90	7.125	2	1	0	2.0186
71	7.1142	5	5	999	19.375	1	1	1	1.093
72	3.8303	5	5	999	25.5	2	-1	1	1.3635
73	2.1883	5	5	999	1	1	-1	1	1.0581
74	0.5464	5	5	999	25.5	1	1	1	1.1635
75	3.8303	5	5	999	1	1	-1	1	1.2929
76	7.1142	5	5	999	19.375	1	-1	1	1.3164
77	3.8303	5	5	999	13.25	2	1	1	1.1988
78	3.8303	5	5	0	7.125	1	1	1	1.093
79	0.5464	5	5	90	7.125	1	1	1	1.1165
80	3.8303	5	5	90	25.5	1	1	1	1.0341
81	0.5464	5	5	90	7.125	2	1	1	1.1754
82	2.1883	5	5	0	1	1	-1	1	1.2228
83	0.5464	5	5	999	1	1	-1	1	1.1871
84	5.4722	5	5	999	25.5	2	-1	1	1.14
85	5.4722	5	5	999	7.125	1	-1	1	1.0695
86	0.5464	5	5	999	7.125	1	-1	1	1.1518
87	3.8303	5	5	0	13.25	2	-1	1	1.2816
88	5.4722	5	5	90	19.375	2	1	1	1.0582
89	7.1142	5	5	0	1	2	-1	0	1.4078
90	0.5464	5	5	0	7.125	1	-1	1	1.2222
91	3.8303	5	5	999	19.375	1	-1	1	1.1165
92	2.1883	5	5	999	7.125	1	-1	1	1.1052
93	7.1142	5	5	999	25.5	1	-1	1	1.0106
94	7.1142	5	5	90	1	1	-1	0	1.2694
95	5.4722	5	5	90	25.5	2	1	1	1.1287
96	7.1142	5	5	90	19.375	1	-1	1	1.1984
97	2.1883	5	5	999	19.375	2	-1	1	1.1052
98	7.1142	5	5	90	13.25	2	1	0	1.0229
99	5.4722	5	5	90	1	2	1	0	1.552
100	7.1142	5	5	90	25.5	1	-1	1	1.164
101	0.5464	5	5	90	19.375	1	1	1	1.4816
102	0.5464	5	5	90	7.125	2	-1	1	1.4457
103	2.1883	5	5	999	25.5	1	-1	1	1.1518
104	3.8303	5	5	90	19.375	2	1	1	1.0341
105	2.1883	5	5	90	13.25	1	1	1	1.0812
106	7.1142	5	5	90	25.5	1	-1	1	1.1753
107	3.8303	5	5	90	25.5	2	1	1	1.0228
108	5.4722	5	5	90	13.25	2	-1	1	1.2341
109	0.5464	5	5	0	25.5	1	1	1	1.1871
110	7.1142	5	5	0	7.125	2	-1	0	2.5471
111	2.1883	5	5	999	19.375	2	1	1	1.187
112	2.1883	5	5	90	19.375	1	-1	1	1.1518
113	3.8303	5	5	999	7.125	1	-1	1	1.2341
114	3.8303	5	5	0	13.25	2	-1	1	1.1871
115	0.5464	5	5	999	19.375	1	-1	1	1.2929
116	0.5464	5	5	90	13.25	2	-1	1	2.0452
117	2.1883	5	5	0	19.375	2	1	1	1.4462
118	3.8303	5	5	0	25.5	2	1	1	1.4105
119	0.5464	5	5	999	13.25	1	1	1	1.0224
120	5.4722	5	5	90	1	1	1	0	1.619
121	0.5464	5	5	90	19.375	1	1	1	1.1988
122	3.8303	5	5	0	19.375	1	1	1	1.1047
123	7.1142	5	5	0	25.5	1	-1	1	1.7854
124	0.5464	5	5	999	19.375	2	-1	1	1.2342
125	7.1142	5	5	999	25.5	1	1	1	1.1871
126	2.1883	5	5	999	19.375	1	1	1	1.4341
127	3.8303	5	5	999	13.25	2	1	1	8.0472
128	0.5464	5	5	999	1	2	1	1	1.6109
129	2.1883	5	5	999	13.25	1	-1	1	1.8693
130	3.8303	5	5	999	7.125	1	1	1	1.2581
131	3.8303	5	5	90	13.25	2	1	1	2.9197
132	3.8303	5	5	0	1	1	1	1	2.5144
133	5.4722	5	5	0	25.5	1	1	1	1.733
134	3.8303	5	5	999	1	2	-1	1	2.509
135	5.4722	5	5	0	1	1	-1	0	3.28
136	3.8303	5	5	999	1	1	1	1	2.663
137	0.5464	5	5	999	19.375	2	-1	1	6.4137
138	5.4722	5	5	90	13.25	2	1	1	1.8477
139	0.5464	5	5	0	19.375	2	-1	1	1.1988
140	3.8303	5	5	0	13.25	2	-1	1	1.011
141	7.1142	5	5	90	1	2	1	0	2.5004
142	7.1142	5	5	999	25.5	2	-1	1	4.868
143	5.4722	5	5	999	25.5	1	1	1	1.2224
144	0.5464	5	5	0	25.5	2	1	1	1.1634
145	0.5464	5	5	0	1	2	1	1	1.2459
146	0.5464	5	5	90	19.375	2	1	1	1.1283
147	7.1142	5	5	90	25.5	1	1	1	1.1282
148	2.1883	5	5	90	25.5	2	1	1	1.093
149	7.1142	5	5	0	13.25	2	1	1	0.94009
150	0.5464	5	5	90	13.25	1	-1	1	1.1753
151	2.1883	5	5	0	7.125	2	-1	1	1.1052
152	3.8303	5	5	90	7.125	2	-1	1	1.046
153	3.8303	5	5	90	19.375	2	-1	1	1.1753
154	7.1142	5	5	0	1	1	-1	0	2.0722
155	2.1883	5	5	0	13.25	2	-1	1	1.0459
156	5.4722	5	5	90	7.125	1	-1	1	1.2577
157	7.1142	5	5	90	1	1	1	1	1.5035
158	3.8303	5	5	0	19.375	2	1	1	1.0224
159	2.1883	5	5	90	7.125	1	1	1	1.6928
160	2.1883	5	5	999	7.125	1	-1	1	1.4341
161	7.1142	5	5	0	13.25	1	1	1	4.0984
162	3.8303	5	5	999	19.375	2	-1	1	1.0695
163	3.8303	5	5	0	7.125	2	-1	1	2.7948
164	2.1883	5	5	999	13.25	1	-1	1	1.2576
165	2.1883	5	5	90	25.5	2	1	1	1.5404
166	2.1883	5	5	90	25.5	2	1	1	1.081
167	5.4722	5	5	999	19.375	2	1	1	1.0342
168	3.8303	5	5	0	13.25	1	-1	1	1.1635
169	7.1142	5	5	0	19.375	1	-1	1	1.1871
170	5.4722	5	5	90	7.125	1	1	1	1.0459
171	3.8303	5	5	0	7.125	2	-1	1	1.1635
172	3.8303	5	5	0	7.125	2	1	1	1.0812
173	5.4722	5	5	0	7.125	1	-1	1	1.2812
174	7.1142	5	5	999	1	2	-1	1	1.7436
175	5.4722	5	5	90	25.5	1	1	1	2.7305
176	2.1883	5	5	999	1	2	-1	0	3.3745
177	0.5464	5	5	999	25.5	2	-1	1	1.4816
178	2.1883	5	5	999	1	2	1	1	1.2106
179	3.8303	5	5	90	7.125	1	-1	1	0.99931
180	3.8303	5	5	999	7.125	2	1	1	1.1047
181	0.5464	5	5	0	7.125	1	-1	1	1.1048
182	7.1142	5	5	0	13.25	2	-1	1	1.1048
183	3.8303	5	5	0	25.5	2	-1	1	1.0341
184	5.4722	5	5	999	7.125	2	-1	1	0.97531
185	3.8303	5	5	90	13.25	1	1	1	0.97542
186	3.8303	5	5	999	19.375	2	1	1	1.1048
187	3.8303	5	5	90	7.125	2	-1	1	1.0577
188	2.1883	5	5	999	19.375	2	1	1	1.1401
189	7.1142	5	5	999	1	2	-1	0	2.2123
190	7.1142	5	5	999	19.375	2	-1	1	1.0694
191	0.5464	5	5	90	1	2	1	0	1.3635
192	3.8303	5	5	90	19.375	2	-1	1	1.14
193	0.5464	5	5	90	19.375	1	-1	1	1.14
194	7.1142	5	5	90	19.375	1	1	1	1.2224
195	5.4722	5	5	0	13.25	2	1	1	1.2459
196	5.4722	5	5	0	19.375	2	-1	1	1.14
197	3.8303	5	5	0	7.125	2	1	1	1.6928
198	5.4722	5	5	0	25.5	1	1	1	1.293
199	2.1883	5	5	90	13.25	2	1	1	1.3875
200	3.8303	5	5	999	25.5	1	-1	1	1.3165
201	2.1883	5	5	90	7.125	2	1	1	1.2699
202	0.5464	5	5	90	7.125	1	-1	1	1.2934
203	0.5464	5	5	0	7.125	2	-1	1	1.9167
204	7.1142	5	5	999	7.125	1	1	1	1.4862
205	7.1142	5	5	0	25.5	2	-1	1	1.8283
206	3.8303	5	5	999	13.25	2	-1	1	7.7417
207	7.1142	5	5	0	7.125	2	-1	1	1.322
208	5.4722	5	5	90	19.375	2	1	1	1.5049
209	0.5464	5	5	999	13.25	2	1	1	1.2463
210	5.4722	5	5	999	19.375	1	-1	1	1.0459
211	7.1142	5	5	999	7.125	2	1	1	1.2342
212	5.4722	5	5	90	1	1	1	1	2.4336
213	7.1142	5	5	999	13.25	1	-1	1	1.9712
214	5.4722	5	5	999	7.125	2	1	1	1.2577
215	7.1142	5	5	999	19.375	1	1	1	1.14
216	5.4722	5	5	90	1	2	1	0	1.6897
217	5.4722	5	5	0	13.25	1	-1	1	1.293
218	2.1883	5	5	999	19.375	1	-1	1	0.99886
219	5.4722	5	5	999	13.25	1	1	1	1.0341
220	5.4722	5	5	999	1	1	1	0	1.3281
221	2.1883	5	5	90	25.5	1	-1	1	1.0934
222	2.1883	5	5	90	13.25	2	1	1	1.1518
223	2.1883	5	5	0	1	2	-1	1	3.1343
224	3.8303	5	5	90	13.25	1	-1	1	1.0463
225	7.1142	5	5	0	1	2	1	0	1.826
226	0.5464	5	5	0	1	1	1	0	3.9667
227	5.4722	5	5	90	1	2	-1	0	3.4953
228	3.8303	5	5	90	25.5	1	-1	1	0.95181
229	7.1142	5	5	0	25.5	2	-1	1	1.0223
230	5.4722	5	5	999	19.375	1	1	1	1.0459
231	5.4722	5	5	90	7.125	2	-1	0	1.5072
232	2.1883	5	5	0	19.375	1	-1	1	1.0228
233	3.8303	5	5	90	19.375	2	-1	1	1.0341
234	7.1142	5	5	0	13.25	1	1	1	2.2585
235	7.1142	5	5	999	25.5	2	-1	1	1.293
236	0.5464	5	5	90	13.25	1	-1	1	1.0106
237	5.4722	5	5	999	13.25	2	-1	1	1.1636
238	7.1142	5	5	999	13.25	2	1	1	1.7774
239	7.1142	5	5	999	7.125	2	1	0	1.4344
240	3.8303	5	5	90	13.25	1	-1	1	1.1401
241	2.1883	5	5	0	19.375	2	-1	0	3.2104
242	0.5464	5	5	999	1	2	-1	1	1.387
243	7.1142	5	5	0	19.375	2	1	0	1.7161
244	3.8303	5	5	999	13.25	1	1	1	1.2459
245	2.1883	5	5	0	7.125	2	-1	1	1.5634
246	3.8303	5	5	999	19.375	1	-1	1	1.3047
247	5.4722	5	5	999	19.375	1	-1	1	1.2228
248	3.8303	5	5	0	25.5	2	-1	1	1.2693
249	3.8303	5	5	90	7.125	2	-1	1	1.458
250	2.1883	5	5	999	7.125	2	-1	1	1.1871
251	2.1883	5	5	999	19.375	1	-1	1	1.1988
252	7.1142	5	5	999	25.5	1	-1	1	1.0105
253	3.8303	5	5	0	13.25	1	1	1	1.1282
254	0.5464	5	5	999	25.5	1	1	1	1.4929
255	5.4722	5	5	0	1	1	1	0	2.5982
256	0.5464	5	5	999	19.375	2	-1	1	1.187
257	7.1142	5	5	90	7.125	1	1	1	1.1993
258	3.8303	5	5	999	13.25	2	1	1	3.568
259	0.5464	5	5	999	7.125	1	-1	1	1.6105
260	3.8303	5	5	999	7.125	1	1	1	1.0581
261	0.5464	5	5	999	19.375	2	-1	1	1.1635
262	7.1142	5	5	999	19.375	2	1	1	1.117
263	0.5464	5	5	0	25.5	1	1	1	1.0934
264	5.4722	5	5	90	13.25	1	-1	1	0.9988
265	5.4722	5	5	0	1	2	-1	1	1.2811
266	0.5464	5	5	999	7.125	2	1	1	1.1283
267	2.1883	5	5	0	1	1	-1	1	1.2459
268	7.1142	5	5	0	19.375	1	-1	1	1.1401
269	2.1883	5	5	0	25.5	2	1	1	1.14
270	2.1883	5	5	999	1	2	-1	0	3.22
271	7.1142	5	5	0	7.125	2	1	0	1.6853
272	5.4722	5	5	90	25.5	2	-1	1	1.0929
273	5.4722	5	5	999	1	1	1	0	2.3859
274	0.5464	5	5	90	19.375	1	1	1	1.0813
275	5.4722	5	5	90	13.25	2	-1	0	2.2275
276	7.1142	5	5	0	25.5	1	1	0	1.6164
277	0.5464	5	5	90	25.5	2	1	1	1.2459
278	0.5464	5	5	0	25.5	2	-1	1	1.14
279	0.5464	5	5	90	1	1	-1	1	1.14
280	5.4722	5	5	0	25.5	2	-1	1	1.1518
281	7.1142	5	5	999	1	2	-1	0	2.1196
282	2.1883	5	5	999	13.25	2	-1	1	1.1281
283	5.4722	5	5	90	25.5	2	-1	0	1.7624
284	7.1142	5	5	0	7.125	2	-1	0	1.093
285	2.1883	5	5	999	7.125	1	-1	1	1.0695
286	2.1883	5	5	999	13.25	1	-1	1	1.1048
287	5.4722	5	5	999	13.25	1	-1	1	1.1163
288	5.4722	5	5	0	19.375	1	1	1	1.1282
289	2.1883	5	5	999	25.5	1	1	1	0.96355
290	5.4722	5	5	999	13.25	2	-1	1	1.2341
291	2.1883	5	5	0	13.25	2	-1	1	1.1281
292	0.5464	5	5	90	25.5	2	-1	1	1.1522
293	0.5464	5	5	0	1	2	-1	1	1.4815
294	2.1883	5	5	0	1	1	1	1	1.8339
295	2.1883	5	5	999	1	2	1	1	1.234
296	5.4722	5	5	0	13.25	2	-1	0	1.4963
297	2.1883	5	5	90	25.5	2	1	1	1.3639
298	3.8303	5	5	999	13.25	1	-1	1	1.1875
299	7.1142	5	5	90	13.25	1	-1	0	1.3277
300	3.8303	5	5	0	19.375	2	-1	1	1.5168
301	3.8303	5	5	0	19.375	2	-1	1	1.1281
302	7.1142	5	5	0	13.25	1	-1	1	1.3507
303	0.5464	5	5	999	25.5	2	1	1	1.1161
304	5.4722	5	5	999	7.125	1	-1	1	1.1052
305	5.4722	5	5	0	25.5	2	-1	1	1.2463
306	0.5464	5	5	0	19.375	1	-1	1	1.3757
307	5.4722	5	5	0	19.375	1	-1	1	1.1758
308	2.1883	5	5	999	7.125	2	-1	1	1.2106
309	7.1142	5	5	90	13.25	2	-1	0	2.0588
310	3.8303	5	5	90	13.25	2	1	1	1.1518
311	0.5464	5	5	999	1	2	1	1	1.293
312	5.4722	5	5	0	25.5	2	1	1	0.96358
313	0.5464	5	5	90	19.375	2	1	1	1.1283
314	0.5464	5	5	90	25.5	2	-1	1	1.1753
315	5.4722	5	5	90	7.125	2	-1	0	2.0078
316	0.5464	5	5	90	1	2	-1	0	1.6693
317	2.1883	5	5	999	25.5	2	1	1	1.3281
318	2.1883	5	5	0	1	2	1	1	1.6341
319	7.1142	5	5	999	13.25	1	-1	1	1.2224
320	5.4722	5	5	999	7.125	2	1	1	1.2576
321	2.1883	5	5	0	1	1	1	1	1.8924
322	0.5464	5	5	90	13.25	1	-1	1	1.3286
323	7.1142	5	5	0	25.5	2	1	1	2.1871
324	0.5464	5	5	0	19.375	1	1	1	1.1635
325	0.5464	5	5	0	7.125	2	1	1	5.4902
326	2.1883	5	5	0	25.5	1	1	1	1.4698
327	5.4722	5	5	0	25.5	2	-1	1	1.1283
328	5.4722	5	5	0	13.25	2	1	1	1.6369
329	3.8303	5	5	0	1	1	-1	0	3.1823
330	3.8303	5	5	90	25.5	2	-1	1	1.2223
331	0.5464	5	5	0	19.375	2	-1	0	9.3781
332	0.5464	5	5	999	7.125	2	-1	1	1.1052
333	0.5464	5	5	90	19.375	2	-1	1	1.9402
334	7.1142	5	5	0	1	1	1	0	1.8469
335	0.5464	5	5	0	1	1	-1	1	1.4811
336	5.4722	5	5	999	25.5	2	1	1	1.1282
337	0.5464	5	5	90	7.125	1	-1	1	1.1047
338	0.5464	5	5	999	25.5	2	1	1	1.0694
339	0.5464	5	5	0	25.5	2	-1	1	1.387
340	5.4722	5	5	0	19.375	2	-1	0	2.5384
341	5.4722	5	5	90	19.375	2	1	1	1.1753
342	5.4722	5	5	0	19.375	1	-1	1	1.6168
343	5.4722	5	5	0	1	2	1	0	1.905
344	0.5464	5	5	999	7.125	2	-1	1	1.2228
345	7.1142	5	5	999	19.375	2	1	1	1.1989
346	3.8303	5	5	90	1	1	-1	1	1.1047
347	5.4722	5	5	90	13.25	1	-1	1	1.1283
348	3.8303	5	5	0	7.125	1	-1	1	1.211
349	5.4722	5	5	90	7.125	2	-1	0	2.6601
350	2.1883	5	5	90	7.125	1	-1	1	1.4105
351	0.5464	5	5	0	1	2	-1	1	1.2106
352	3.8303	5	5	0	1	2	-1	0	2.2259
353	3.8303	5	5	0	13.25	1	-1	1	1.4933
354	3.8303	5	5	0	25.5	1	-1	1	1.2341
355	7.1142	5	5	90	7.125	2	1	0	1.6422
356	3.8303	5	5	0	7.125	1	1	1	2.1306
357	7.1142	5	5	999	13.25	1	1	1	1.2576
358	5.4722	5	5	90	25.5	1	-1	1	1.1639
359	3.8303	5	5	0	7.125	1	1	1	1.1399
360	7.1142	5	5	90	13.25	1	1	1	1.2688
361	7.1142	5	5	90	19.375	2	1	0	1.6321
362	2.1883	5	5	999	1	1	1	1	1.3753
363	7.1142	5	5	90	13.25	1	1	1	1.1636
364	2.1883	5	5	999	25.5	2	-1	1	1.1048
365	5.4722	5	5	0	7.125	2	1	1	1.2812
366	2.1883	5	5	90	13.25	2	-1	1	1.093
367	2.1883	5	5	0	19.375	1	1	1	1.1988
368	2.1883	5	5	90	19.375	1	-1	1	1.211
369	5.4722	5	5	999	19.375	2	-1	0	1.8651
370	3.8303	5	5	0	19.375	1	1	1	1.2577
371	2.1883	5	5	0	7.125	1	1	1	1.8928
372	7.1142	5	5	90	25.5	2	-1	0	1.8505
373	5.4722	5	5	0	1	1	-1	0	2.5113
374	2.1883	5	5	90	7.125	2	1	1	1.8104
375	2.1883	5	5	90	19.375	1	-1	1	1.1754
376	0.5464	5	5	999	7.125	1	-1	1	1.5635
377	0.5464	5	5	90	1	2	-1	1	4.7628
378	7.1142	5	5	999	13.25	1	-1	1	3.1639
379	0.5464	5	5	999	1	1	1	1	1.4458
380	5.4722	5	5	0	1	2	-1	0	1.9135
381	2.1883	5	5	999	7.125	1	1	1	1.1283
382	2.1883	5	5	90	13.25	1	-1	1	1.081
383	5.4722	5	5	999	25.5	1	-1	1	1.093
384	7.1142	5	5	0	1	2	-1	1	1.1401
385	7.1142	5	5	0	19.375	1	-1	1	1.2812
386	5.4722	5	5	999	19.375	1	1	1	1.046
387	2.1883	5	5	90	7.125	1	1	1	1.1048
388	2.1883	5	5	0	13.25	1	-1	1	1.34
389	2.1883	5	5	999	19.375	1	1	1	1.3635
390	0.5464	5	5	0	13.25	2	-1	1	1.3987
391	7.1142	5	5	90	13.25	1	-1	1	1.1165
392	2.1883	5	5	0	25.5	2	-1	1	1.1989
393	0.5464	5	5	90	19.375	1	-1	1	1.4576
394	7.1142	5	5	0	7.125	2	-1	0	2.1517
395	0.5464	5	5	0	7.125	1	1	1	1.4459
396	0.5464	5	5	90	19.375	2	-1	1	1.5164
397	5.4722	5	5	999	1	2	-1	0	1.6921
398	5.4722	5	5	0	1	2	1	1	1.5335
399	7.1142	5	5	90	25.5	1	-1	1	1.1518
400	2.1883	5	5	0	13.25	2	1	1	1.093
401	0.5464	5	5	999	19.375	1	1	1	1.2224
402	5.4722	5	5	999	7.125	2	-1	1	1.1166
403	0.5464	5	5	90	1	1	-1	1	1.1051
404	7.1142	5	5	0	1	1	-1	0	2.0169
405	2.1883	5	5	0	7.125	2	-1	1	1.2459
406	0.5464	5	5	90	25.5	2	1	1	1.2106
407	2.1883	5	5	0	25.5	1	-1	1	1.0577
408	7.1142	5	5	0	19.375	1	1	1	1.2223
409	5.4722	5	5	90	19.375	2	1	1	1.3989
410	2.1883	5	5	90	7.125	1	1	1	1.2934
411	3.8303	5	5	999	19.375	1	-1	1	1.2577
412	7.1142	5	5	90	1	2	1	0	3.0011
413	2.1883	5	5	0	7.125	1	-1	1	1.9042
414	5.4722	5	5	90	25.5	1	-1	1	3.6118
415	2.1883	5	5	0	19.375	2	-1	1	1.4341
416	0.5464	5	5	999	7.125	1	-1	1	1.881
417	0.5464	5	5	0	7.125	2	1	1	3.9563
418	5.4722	5	5	0	7.125	2	-1	0	2.5836
419	0.5464	5	5	90	13.25	2	-1	1	1.2577
420	5.4722	5	5	0	19.375	1	1	1	1.7049
421	5.4722	5	5	999	19.375	2	-1	1	1.1989
422	0.5464	5	5	0	7.125	1	1	1	1.3051
423	5.4722	5	5	0	19.375	2	-1	1	1.643
424	0.5464	5	5	90	7.125	1	1	1	1.5164
425	3.8303	5	5	0	25.5	2	-1	1	1.2929
426	0.5464	5	5	999	19.375	1	-1	1	1.14
427	0.5464	5	5	90	13.25	1	-1	1	1.2105
428	0.5464	5	5	90	25.5	1	1	1	1.9394
429	5.4722	5	5	999	1	2	1	0	1.8086
430	5.4722	5	5	90	13.25	1	1	1	1.3635
431	3.8303	5	5	999	1	2	-1	0	2.6412
432	0.5464	5	5	0	7.125	2	-1	1	1.7991
433	5.4722	5	5	999	25.5	1	1	1	1.6682
434	3.8303	5	5	0	25.5	1	1	1	1.4223
435	2.1883	5	5	999	7.125	2	-1	1	1.1993
436	5.4722	5	5	0	1	2	-1	0	1.6756
437	7.1142	5	5	90	25.5	2	-1	0	1.7369
438	7.1142	5	5	999	7.125	2	1	1	2.0292
439	3.8303	5	5	999	19.375	2	1	1	1.2459
440	5.4722	5	5	0	7.125	1	1	1	1.2223
441	3.8303	5	5	90	1	2	1	0	2.1486
442	7.1142	5	5	90	7.125	1	1	1	1.9643
443	5.4722	5	5	90	25.5	2	-1	1	1.3164
444	2.1883	5	5	0	25.5	1	-1	1	0.96362
445	2.1883	5	5	0	1	1	-1	1	1.1282
446	7.1142	5	5	90	7.125	2	1	1	5.5001
447	2.1883	5	5	90	25.5	1	-1	1	1.1283
448	3.8303	5	5	999	13.25	1	1	1	1.0459
449	0.5464	5	5	999	25.5	1	1	1	1.1282
450	7.1142	5	5	90	25.5	2	1	0	1.5356
451	0.5464	5	5	90	13.25	2	-1	1	1.2694
452	5.4722	5	5	999	19.375	2	1	1	1.901
453	3.8303	5	5	90	25.5	1	-1	1	1.0812
454	5.4722	5	5	999	1	2	-1	0	3.6621
455	3.8303	5	5	999	25.5	1	-1	1	1.2929
456	3.8303	5	5	999	7.125	1	-1	1	1.0342
457	3.8303	5	5	999	1	2	1	0	4.9541
458	3.8303	5	5	999	7.125	2	-1	1	1.3281
459	7.1142	5	5	999	25.5	2	-1	1	1.3047
460	2.1883	5	5	999	13.25	2	1	1	1.2458
461	5.4722	5	5	999	7.125	1	1	0	3.1489
462	5.4722	5	5	0	7.125	2	-1	0	5.6518
463	7.1142	5	5	999	7.125	1	-1	0	2.5713
464	7.1142	5	5	90	13.25	2	1	0	1.6591
465	7.1142	5	5	0	1	1	-1	1	1.5965
466	5.4722	5	5	90	19.375	2	-1	1	1.3043
467	2.1883	5	5	90	25.5	2	-1	1	1.1993
468	2.1883	5	5	0	25.5	1	1	1	1.6227
469	0.5464	5	5	999	13.25	1	1	1	3.3244
470	5.4722	5	5	999	25.5	2	1	1	1.1051
471	7.1142	5	5	0	25.5	1	1	1	1.2455
472	7.1142	5	5	0	19.375	1	1	1	1.2463
473	2.1883	5	5	0	7.125	1	-1	1	1.3516
474	2.1883	5	5	90	13.25	1	-1	1	1.1283
475	0.5464	5	5	90	7.125	2	1	1	1.1518
476	7.1142	5	5	90	1	2	-1	1	1.7414
477	7.1142	5	5	999	1	1	1	1	2.0497
478	5.4722	5	5	90	1	2	1	0	2.055
479	0.5464	5	5	90	7.125	2	-1	1	1.1871
480	3.8303	5	5	0	13.25	1	1	1	1.2929
481	2.1883	5	5	999	25.5	1	-1	1	1.387
482	7.1142	5	5	0	7.125	1	1	1	1.3989
483	2.1883	5	5	90	19.375	2	1	1	1.0341
484	0.5464	5	5	999	13.25	2	1	1	1.2106
485	2.1883	5	5	0	13.25	1	-1	1	1.0929
486	0.5464	5	5	0	13.25	2	1	1	1.0811
487	7.1142	5	5	0	13.25	2	-1	0	1.0577
488	3.8303	5	5	0	25.5	1	1	1	1.1165
489	0.5464	5	5	0	19.375	2	-1	1	1.0813
490	3.8303	5	5	999	1	2	-1	0	1.851
491	2.1883	5	5	999	13.25	2	-1	1	1.0934
492	3.8303	5	5	0	7.125	1	1	1	1.1522
493	0.5464	5	5	0	13.25	1	1	1	1.2341
494	0.5464	5	5	90	1	1	1	1	1.1401
495	0.5464	5	5	0	25.5	1	-1	1	1.1283
496	0.5464	5	5	0	13.25	1	1	1	1.093
497	7.1142	5	5	999	7.125	2	-1	0	1.2576
498	5.4722	5	5	999	25.5	2	-1	1	1.1047
499	3.8303	5	5	999	25.5	2	-1	1	1.0694
500	3.8303	5	5	0	19.375	1	1	1	1.0812
501	0.5464	5	5	90	1	2	-1	1	1.6923
502	0.5464	5	5	999	13.25	1	-1	1	1.1285
503	0.5464	5	5	999	7.125	1	1	1	1.4574
504	7.1142	5	5	0	19.375	2	1	1	2.1376
505	2.1883	5	5	0	25.5	2	-1	1	1.2694
506	7.1142	5	5	0	25.5	2	-1	1	1.0346
507	0.5464	5	5	90	7.125	1	-1	1	1.046
508	7.1142	5	5	90	25.5	2	-1	0	1.5352
509	3.8303	5	5	90	1	2	1	1	1.2576
510	2.1883	5	5	90	19.375	2	-1	1	1.3404
511	2.1883	5	5	999	1	1	1	1	1.4105
512	2.1883	5	5	999	1	2	-1	0	2.2222
513	7.1142	5	5	999	7.125	1	1	1	1.14
514	0.5464	5	5	0	19.375	1	-1	1	1.1987
515	7.1142	5	5	0	1	1	-1	0	2.3138
516	3.8303	5	5	90	7.125	1	-1	1	1.2576
517	7.1142	5	5	999	25.5	2	1	1	1.2934
518	2.1883	5	5	0	25.5	2	-1	1	1.281
519	5.4722	5	5	0	13.25	1	1	1	1.1516
520	0.5464	5	5	999	1	1	-1	1	1.5281
521	3.8303	5	5	999	13.25	2	-1	1	1.1401
522	2.1883	5	5	90	13.25	1	1	1	1.1993
523	5.4722	5	5	0	7.125	1	-1	0	3.1695
524	7.1142	5	5	90	19.375	2	1	0	5.2729
525	5.4722	5	5	999	13.25	1	-1	1	1.1753
526	2.1883	5	5	90	13.25	1	-1	1	0.9636
527	7.1142	5	5	90	7.125	1	-1	1	1.3164
528	0.5464	5	5	0	1	2	-1	1	1.2224
529	7.1142	5	5	90	1	1	-1	0	1.4462
530	7.1142	5	5	999	19.375	1	-1	1	0.9989
531	0.5464	5	5	999	1	2	-1	1	1.0577
532	3.8303	5	5	0	1	1	1	1	1.3047
533	7.1142	5	5	90	19.375	2	1	1	0.9993
534	5.4722	5	5	0	7.125	2	-1	1	1.8011
535	3.8303	5	5	90	1	1	1	0	1.4929
536	3.8303	5	5	90	19.375	1	-1	1	1.0459
537	5.4722	5	5	999	25.5	1	-1	1	1.0106
538	3.8303	5	5	90	13.25	1	-1	1	1.0344
539	0.5464	5	5	0	13.25	2	-1	1	1.0812
540	3.8303	5	5	0	25.5	1	1	1	1.093
541	3.8303	5	5	90	25.5	1	1	1	1.0695
542	2.1883	5	5	0	19.375	1	-1	1	1.0107
543	5.4722	5	5	0	13.25	1	1	1	1.1047
544	7.1142	5	5	90	7.125	2	-1	0	1.4056
545	5.4722	5	5	999	1	2	-1	0	1.975
546	0.5464	5	5	0	25.5	1	-1	1	1.14
547	3.8303	5	5	999	25.5	2	-1	1	1.1166
548	3.8303	5	5	0	19.375	1	-1	1	1.0105
549	3.8303	5	5	999	7.125	2	-1	1	1.8746
550	5.4722	5	5	90	13.25	2	1	1	1.0934
551	3.8303	5	5	0	1	2	-1	0	1.3045
552	2.1883	5	5	90	19.375	1	1	1	1.0934
553	7.1142	5	5	999	13.25	2	-1	0	1.234
554	3.8303	5	5	90	25.5	2	1	1	1.0816
555	5.4722	5	5	999	1	1	-1	0	1.5675
556	2.1883	5	5	90	19.375	2	-1	1	1.2577
557	0.5464	5	5	90	7.125	2	-1	1	1.2345
558	3.8303	5	5	90	1	2	-1	1	1.3287
559	7.1142	5	5	0	13.25	2	-1	1	3.7832
560	0.5464	5	5	90	1	2	1	1	1.2812
561	5.4722	5	5	999	19.375	1	1	1	0.9636
562	2.1883	5	5	999	7.125	2	-1	1	1.0459
563	3.8303	5	5	90	13.25	2	1	1	4.272
564	2.1883	5	5	999	1	1	-1	1	3.0273
565	2.1883	5	5	999	7.125	2	1	1	1.1639
566	3.8303	5	5	0	25.5	1	1	1	1.6105
567	2.1883	5	5	90	19.375	2	-1	1	7.7376
568	7.1142	5	5	90	1	2	-1	0	3.9738
569	3.8303	5	5	0	19.375	2	-1	1	1.0342
570	5.4722	5	5	999	13.25	1	-1	1	1.0341
571	5.4722	5	5	90	25.5	2	-1	1	0.96354
572	2.1883	5	5	999	25.5	2	1	1	0.9988
573	2.1883	5	5	90	7.125	2	-1	1	0.99891
574	3.8303	5	5	90	7.125	2	1	1	2.7488
575	0.5464	5	5	0	1	1	-1	1	1.2576
576	7.1142	5	5	999	25.5	1	-1	1	1.0694
577	5.4722	5	5	90	25.5	1	1	1	1.0812
578	7.1142	5	5	999	13.25	2	1	1	1.0224
579	2.1883	5	5	0	1	2	-1	1	1.0459
580	0.5464	5	5	0	1	1	1	1	1.0812
581	5.4722	5	5	999	1	1	1	0	2.043
582	3.8303	5	5	90	19.375	1	1	1	1.0459
583	7.1142	5	5	0	19.375	2	-1	1	1.0811
584	2.1883	5	5	0	13.25	1	-1	1	1.1282
585	0.5464	5	5	999	13.25	2	1	1	1.093
586	2.1883	5	5	90	1	1	-1	1	1.14
587	5.4722	5	5	90	1	1	-1	0	1.7477
588	2.1883	5	5	999	19.375	2	1	1	1.7277
589	3.8303	5	5	90	7.125	1	1	1	0.91654
590	0.5464	5	5	999	1	2	1	1	1.2576
591	5.4722	5	5	90	1	2	-1	0	0.99885
592	5.4722	5	5	90	13.25	1	1	1	1.0224
593	0.5464	5	5	90	25.5	2	-1	1	1.0695
594	5.4722	5	5	999	7.125	2	-1	0	1.63
595	0.5464	5	5	0	25.5	2	1	1	1.0929
596	0.5464	5	5	999	13.25	2	-1	1	1.1283
597	0.5464	5	5	90	13.25	2	1	1	1.1636
598	5.4722	5	5	0	25.5	1	1	1	1.0817
599	7.1142	5	5	999	1	2	1	0	1.475
600	7.1142	5	5	90	7.125	1	1	1	1.1051
601	5.4722	5	5	999	1	1	1	0	1.3517
602	5.4722	5	5	999	25.5	2	-1	1	1.1753
603	0.5464	5	5	0	13.25	2	-1	1	1.293
604	2.1883	5	5	999	13.25	1	-1	1	0.94006
605	7.1142	5	5	0	7.125	1	1	0	1.6774
606	5.4722	5	5	999	7.125	1	-1	1	1.187
607	2.1883	5	5	90	7.125	2	-1	1	1.2929
608	2.1883	5	5	999	25.5	1	-1	1	1.14
609	3.8303	5	5	0	13.25	2	1	1	1.1635
610	0.5464	5	5	0	25.5	1	1	1	1.3635
611	3.8303	5	5	90	19.375	1	-1	1	1.2224
612	0.5464	5	5	999	19.375	2	1	1	1.4929
613	0.5464	5	5	0	25.5	2	-1	1	1.3989
614	0.5464	5	5	0	7.125	1	-1	1	1.458
615	0.5464	5	5	999	25.5	2	-1	1	1.9985
616	5.4722	5	5	0	1	1	-1	1	3.5401
617	3.8303	5	5	0	13.25	2	-1	1	1.1518
618	0.5464	5	5	90	25.5	1	1	1	1.1046
619	3.8303	5	5	999	25.5	1	-1	1	1.0458
620	7.1142	5	5	999	1	1	-1	0	2.3036
621	3.8303	5	5	999	25.5	2	1	1	1.1988
622	7.1142	5	5	90	1	2	1	1	1.1753
623	0.5464	5	5	999	19.375	1	1	1	1.5399
624	5.4722	5	5	0	25.5	2	-1	0	1.0107
625	3.8303	5	5	90	7.125	1	-1	1	1.0224
626	7.1142	5	5	90	7.125	2	1	0	5.3603
627	2.1883	5	5	999	7.125	1	1	1	1.2694
628	3.8303	5	5	90	7.125	2	-1	1	1.4576
629	3.8303	5	5	999	19.375	2	1	1	1.1282
630	7.1142	5	5	999	7.125	2	1	1	2.1618
631	5.4722	5	5	90	7.125	2	-1	0	1.34
632	5.4722	5	5	999	13.25	2	1	1	1.234
633	5.4722	5	5	90	1	1	1	0	1.55
634	3.8303	5	5	90	19.375	2	-1	1	1.6929
635	3.8303	5	5	999	1	1	1	1	1.5402
636	3.8303	5	5	90	19.375	1	-1	1	1.1164
637	3.8303	5	5	90	25.5	2	-1	1	1.1405
638	0.5464	5	5	90	1	1	1	1	1.2581
639	5.4722	5	5	90	13.25	1	-1	1	2.3861
640	5.4722	5	5	90	13.25	2	1	1	1.1754
641	5.4722	5	5	999	1	2	1	0	4.7866
642	5.4722	5	5	90	19.375	1	1	1	1.0812
643	7.1142	5	5	0	19.375	2	1	1	3.369
644	5.4722	5	5	999	7.125	1	1	1	2.0583
645	7.1142	5	5	999	25.5	2	1	1	1.5928
646	0.5464	5	5	0	19.375	1	-1	1	2.1512
647	3.8303	5	5	90	13.25	2	-1	0	2.4166
648	5.4722	5	5	0	25.5	1	-1	1	1.0694
649	5.4722	5	5	999	19.375	2	-1	1	2.3476
650	0.5464	5	5	0	19.375	2	-1	1	1.1399
651	2.1883	5	5	90	7.125	1	-1	1	5.5057
652	2.1883	5	5	999	25.5	2	1	1	4.9103
653	0.5464	5	5	90	13.25	1	1	1	1.9638
654	3.8303	5	5	999	1	2	-1	0	5.2141
655	0.5464	5	5	90	13.25	2	1	1	1.2577
656	2.1883	5	5	90	1	2	1	1	1.164
657	3.8303	5	5	0	1	2	-1	1	1.4457
658	0.5464	5	5	999	1	1	1	1	1.4345
659	3.8303	5	5	90	13.25	2	1	1	1.011
660	2.1883	5	5	0	13.25	2	1	1	1.0813
661	0.5464	5	5	0	13.25	1	1	1	1.1517
662	7.1142	5	5	90	13.25	1	1	1	1.0224
663	0.5464	5	5	999	25.5	1	1	1	1.1283
664	2.1883	5	5	0	25.5	1	1	1	1.0928
665	3.8303	5	5	999	25.5	1	-1	1	1.1048
666	7.1142	5	5	999	19.375	2	-1	1	1.8669
667	7.1142	5	5	999	13.25	2	1	1	1.8617
668	2.1883	5	5	90	1	2	-1	0	6.9592
669	7.1142	5	5	999	1	1	1	0	2.2013
670	5.4722	5	5	999	13.25	2	-1	1	2.9303
671	0.5464	5	5	90	19.375	2	1	1	1.6457
672	0.5464	5	5	0	13.25	1	-1	1	2.2691
673	3.8303	5	5	999	19.375	1	-1	1	1.6815
674	5.4722	5	5	0	1	1	1	0	4.5713
675	3.8303	5	5	999	25.5	2	-1	1	0.99885
676	0.5464	5	5	0	7.125	2	1	1	2.0457
677	7.1142	5	5	0	25.5	1	1	1	2.45
678	2.1883	5	5	999	19.375	2	-1	1	1.4694
679	0.5464	5	5	0	1	2	-1	1	1.4933
680	0.5464	5	5	999	25.5	1	1	1	1.6811
681	3.8303	5	5	999	19.375	2	-1	1	1.5047
682	2.1883	5	5	999	13.25	2	1	1	1.2812
683	3.8303	5	5	999	1	1	-1	1	1.1988
684	0.5464	5	5	999	25.5	2	-1	1	1.2694
685	2.1883	5	5	0	7.125	2	-1	1	2.6209
686	3.8303	5	5	90	1	1	1	1	2.1579
687	7.1142	5	5	999	1	2	1	0	2.0462
688	7.1142	5	5	999	7.125	1	-1	1	1.1635
689	5.4722	5	5	0	7.125	1	-1	0	1.2106
690	0.5464	5	5	90	1	1	-1	1	1.1636
691	3.8303	5	5	999	1	1	-1	1	1.1279
692	7.1142	5	5	0	7.125	1	-1	0	2.0313
693	3.8303	5	5	999	19.375	1	1	1	1.0224
694	0.5464	5	5	999	13.25	2	1	1	1.1283
695	5.4722	5	5	0	7.125	2	-1	1	1.2694
696	5.4722	5	5	90	7.125	2	1	0	1.6076
697	2.1883	5	5	999	25.5	1	-1	1	1.1165
698	2.1883	5	5	0	13.25	1	-1	1	1.2459
699	5.4722	5	5	0	19.375	2	-1	1	2.1646
700	3.8303	5	5	0	1	2	-1	0	2.3281
701	5.4722	5	5	90	1	1	-1	0	1.8073
702	0.5464	5	5	0	13.25	2	-1	1	1.1404
703	0.5464	5	5	90	25.5	1	1	1	1.5517
704	3.8303	5	5	999	25.5	1	-1	1	1.1521
705	7.1142	5	5	999	1	1	1	0	1.5672
706	7.1142	5	5	0	7.125	1	1	0	2.0346
707	7.1142	5	5	0	25.5	1	-1	1	1.2811
708	7.1142	5	5	90	7.125	1	-1	1	1.965
709	5.4722	5	5	0	13.25	2	-1	1	0.99885
710	7.1142	5	5	0	25.5	2	1	1	1.2459
711	5.4722	5	5	0	19.375	2	-1	1	0.99926
712	3.8303	5	5	0	1	1	-1	1	1.2105
713	2.1883	5	5	0	13.25	1	-1	1	1.0577
714	2.1883	5	5	90	19.375	2	-1	1	1.187
715	5.4722	5	5	90	19.375	1	-1	1	1.9664
716	2.1883	5	5	999	25.5	2	-1	1	1.2812
717	3.8303	5	5	90	13.25	1	1	1	1.705
718	2.1883	5	5	90	13.25	2	-1	1	1.4697
719	2.1883	5	5	0	13.25	2	1	1	8.5688
720	2.1883	5	5	0	19.375	1	1	1	1.2348
721	5.4722	5	5	90	19.375	1	-1	1	1.2694
722	2.1883	5	5	0	1	2	1	1	3.2676
723	7.1142	5	5	0	1	2	1	0	2.11
724	3.8303	5	5	0	1	1	-1	1	1.4223
725	0.5464	5	5	999	13.25	1	1	1	1.0812
726	0.5464	5	5	999	7.125	2	-1	1	1.3282
727	7.1142	5	5	999	19.375	1	-1	1	0.99887
728	2.1883	5	5	90	25.5	1	1	1	1.7164
729	5.4722	5	5	90	25.5	1	1	1	1.2345
730	2.1883	5	5	90	13.25	2	-1	1	1.3635
731	7.1142	5	5	90	19.375	1	-1	1	1.2812
732	7.1142	5	5	999	13.25	1	-1	0	1.6461
733	2.1883	5	5	90	1	1	-1	0	3.3633
734	0.5464	5	5	999	19.375	1	1	1	1.1169
735	0.5464	5	5	0	13.25	1	-1	1	1.1516
736	0.5464	5	5	0	19.375	1	1	1	1.093
737	0.5464	5	5	0	19.375	2	1	1	1.0695
738	3.8303	5	5	0	1	2	1	0	1.5987
739	2.1883	5	5	999	13.25	1	1	1	1.093
740	2.1883	5	5	90	1	2	-1	0	5.8362
741	3.8303	5	5	0	19.375	2	-1	0	5.2662
742	2.1883	5	5	999	19.375	1	1	1	1.1519
743	7.1142	5	5	999	25.5	1	-1	1	1.187
744	7.1142	5	5	90	1	1	-1	0	2.5737
745	0.5464	5	5	999	13.25	1	-1	1	1.2458
746	0.5464	5	5	999	1	1	-1	1	1.2464
747	0.5464	5	5	999	7.125	2	1	1	1.3404
748	2.1883	5	5	0	25.5	2	-1	1	1.2812
749	3.8303	5	5	90	1	1	1	0	2.4998
750	5.4722	5	5	90	19.375	1	-1	1	1.2576
