# Supplementary material for: Temporal Integration of Motion Streaks in Migraine
Source: Vision (Basel). 2018 Jul 13;2(3):27. doi: 10.3390/vision2030027 (PMC6836222; doi:10.3390/vision2030027)
Supplement: Supplementary file 1 [file vision-02-00027-s001.zip › supplementary information/resultsmark3/resultsObs11/allResponsesObs11Block4.txt]

1	5.4722	5	5	0	1	1	-1	0	12.404
2	2.1883	5	5	0	1	2	1	1	2.4589
3	3.8303	5	5	0	25.5	1	-1	1	1.164
4	3.8303	5	5	999	25.5	2	-1	1	1.2223
5	5.4722	5	5	0	19.375	1	-1	1	1.0342
6	0.5464	5	5	999	25.5	2	1	1	1.1753
7	5.4722	5	5	999	1	2	-1	0	1.7317
8	3.8303	5	5	0	7.125	1	1	1	1.1047
9	7.1142	5	5	0	7.125	1	1	1	1.1282
10	0.5464	5	5	90	19.375	2	-1	1	1.093
11	0.5464	5	5	0	19.375	2	1	1	1.2576
12	5.4722	5	5	0	19.375	1	-1	1	2.786
13	5.4722	5	5	999	25.5	2	1	0	2.6834
14	5.4722	5	5	0	19.375	2	-1	1	1.2694
15	0.5464	5	5	90	25.5	1	-1	1	1.6109
16	2.1883	5	5	0	19.375	2	1	1	1.2698
17	2.1883	5	5	0	7.125	2	-1	1	1.1518
18	3.8303	5	5	90	7.125	1	1	1	1.2459
19	0.5464	5	5	0	13.25	1	1	1	1.2459
20	3.8303	5	5	90	19.375	2	1	1	2.2892
21	7.1142	5	5	0	7.125	2	-1	0	2.3355
22	2.1883	5	5	999	1	2	-1	1	1.3869
23	7.1142	5	5	0	1	2	1	1	9.8274
24	0.5464	5	5	999	19.375	1	-1	1	1.3399
25	3.8303	5	5	0	1	1	-1	0	2.21
26	3.8303	5	5	999	7.125	1	1	1	1.1169
27	7.1142	5	5	999	1	1	1	0	1.8431
28	7.1142	5	5	0	19.375	1	-1	0	1.9881
29	5.4722	5	5	0	7.125	2	-1	1	1.504
30	0.5464	5	5	90	7.125	2	-1	1	1.093
31	2.1883	5	5	0	1	2	1	1	1.2694
32	3.8303	5	5	90	13.25	2	-1	0	2.3934
33	3.8303	5	5	90	7.125	1	-1	1	2.1974
34	5.4722	5	5	999	25.5	2	1	1	1.2581
35	2.1883	5	5	0	19.375	2	-1	1	1.0459
36	7.1142	5	5	90	19.375	1	-1	1	0.99885
37	7.1142	5	5	999	25.5	2	1	1	1.0341
38	3.8303	5	5	0	25.5	1	-1	1	1.1165
39	0.5464	5	5	0	1	1	-1	1	1.1282
40	7.1142	5	5	90	1	2	-1	0	1.7873
41	7.1142	5	5	999	1	1	-1	0	1.8684
42	2.1883	5	5	999	13.25	2	-1	1	1.0929
43	7.1142	5	5	0	13.25	2	-1	1	1.6208
44	7.1142	5	5	90	25.5	2	1	0	1.8213
45	5.4722	5	5	90	19.375	1	-1	1	1.0341
46	5.4722	5	5	0	1	2	1	0	1.8905
47	2.1883	5	5	999	25.5	2	1	1	1.1165
48	0.5464	5	5	0	19.375	1	1	1	1.1047
49	0.5464	5	5	999	25.5	2	1	1	1.4223
50	5.4722	5	5	999	19.375	1	-1	1	0.98702
51	7.1142	5	5	0	7.125	2	-1	0	1.8485
52	2.1883	5	5	90	13.25	2	1	1	1.14
53	5.4722	5	5	90	1	1	1	0	2.9247
54	7.1142	5	5	999	1	1	-1	0	1.7684
55	2.1883	5	5	999	19.375	2	-1	1	1.1165
56	2.1883	5	5	0	25.5	1	1	1	1.0694
57	0.5464	5	5	0	19.375	1	1	1	1.2694
58	2.1883	5	5	999	25.5	2	1	1	1.2106
59	3.8303	5	5	0	25.5	1	-1	1	1.0577
60	7.1142	5	5	999	1	1	1	0	3.5018
61	5.4722	5	5	999	25.5	1	-1	1	1.0459
62	2.1883	5	5	999	13.25	2	-1	1	1.0577
63	2.1883	5	5	90	19.375	2	1	1	1.0341
64	7.1142	5	5	90	1	1	-1	1	1.1875
65	0.5464	5	5	0	1	2	1	1	2.549
66	7.1142	5	5	0	7.125	1	1	1	1.5088
67	0.5464	5	5	0	1	2	1	1	1.2104
68	7.1142	5	5	999	19.375	1	1	1	1.1634
69	7.1142	5	5	999	19.375	2	-1	1	1.0694
70	2.1883	5	5	90	25.5	2	-1	1	1.0694
71	5.4722	5	5	999	19.375	1	-1	1	1.0224
72	3.8303	5	5	90	13.25	1	1	1	0.99893
73	3.8303	5	5	0	13.25	2	-1	1	1.0224
74	0.5464	5	5	0	7.125	2	1	1	1.14
75	0.5464	5	5	0	25.5	1	1	1	0.96359
76	0.5464	5	5	0	25.5	1	-1	1	0.97535
77	7.1142	5	5	999	13.25	2	1	1	0.98704
78	5.4722	5	5	0	13.25	1	1	1	1.387
79	3.8303	5	5	90	13.25	2	-1	1	1.5756
80	7.1142	5	5	0	1	2	1	1	1.8195
81	3.8303	5	5	999	25.5	1	-1	1	1.3516
82	0.5464	5	5	999	13.25	2	1	1	1.0694
83	7.1142	5	5	90	19.375	2	-1	1	1.0459
84	7.1142	5	5	999	7.125	1	-1	1	1.046
85	0.5464	5	5	999	7.125	2	-1	1	1.1283
86	3.8303	5	5	0	7.125	2	-1	1	1.1398
87	0.5464	5	5	90	13.25	2	1	1	1.093
88	0.5464	5	5	0	7.125	2	1	1	1.0577
89	5.4722	5	5	90	7.125	1	1	1	1.0459
90	3.8303	5	5	999	25.5	2	-1	1	1.1047
91	0.5464	5	5	0	13.25	1	1	1	1.1045
92	3.8303	5	5	0	1	1	-1	0	1.3634
93	3.8303	5	5	999	7.125	2	1	1	1.0934
94	0.5464	5	5	0	19.375	2	1	1	1.0812
95	0.5464	5	5	90	1	2	-1	1	1.1753
96	7.1142	5	5	90	1	2	-1	0	1.7853
97	0.5464	5	5	0	19.375	1	-1	1	1.1518
98	5.4722	5	5	90	25.5	1	-1	1	1.0463
99	0.5464	5	5	90	25.5	2	-1	1	1.2694
100	5.4722	5	5	999	25.5	2	-1	1	1.0224
101	5.4722	5	5	999	19.375	1	1	1	1.0694
102	3.8303	5	5	0	13.25	2	1	1	1.1047
103	7.1142	5	5	90	13.25	2	1	0	1.5766
104	0.5464	5	5	90	1	2	-1	1	1.2223
105	5.4722	5	5	90	13.25	2	1	0	1.2341
106	7.1142	5	5	90	25.5	2	1	1	1.1635
107	7.1142	5	5	90	25.5	1	1	1	1.0459
108	0.5464	5	5	999	7.125	1	1	1	1.3164
109	5.4722	5	5	999	25.5	1	-1	1	2.1425
110	5.4722	5	5	0	13.25	1	-1	1	1.2812
111	7.1142	5	5	0	1	2	-1	1	2.7995
112	2.1883	5	5	0	19.375	2	-1	1	1.1165
113	7.1142	5	5	999	19.375	1	1	1	1.3047
114	5.4722	5	5	90	1	2	-1	0	2.1133
115	7.1142	5	5	0	25.5	1	-1	1	1.1165
116	5.4722	5	5	90	25.5	2	-1	1	1.1282
117	5.4722	5	5	0	13.25	1	1	1	1.34
118	0.5464	5	5	90	1	1	-1	1	1.3752
119	5.4722	5	5	0	19.375	1	1	1	1.3281
120	0.5464	5	5	90	19.375	1	1	1	1.1283
121	5.4722	5	5	999	7.125	2	-1	1	1.2223
122	7.1142	5	5	90	19.375	1	-1	1	1.1518
123	7.1142	5	5	90	13.25	1	1	1	1.525
124	7.1142	5	5	0	7.125	1	-1	0	1.9396
125	3.8303	5	5	0	25.5	2	1	1	1.434
126	0.5464	5	5	999	25.5	2	-1	1	1.1871
127	0.5464	5	5	999	1	2	1	1	1.434
128	3.8303	5	5	0	13.25	2	1	1	1.1399
129	7.1142	5	5	999	7.125	2	1	1	1.0107
130	7.1142	5	5	999	1	2	1	0	1.7272
131	0.5464	5	5	999	1	1	-1	1	1.1283
132	0.5464	5	5	0	25.5	2	-1	1	1.0342
133	0.5464	5	5	90	1	1	1	1	1.3282
134	0.5464	5	5	90	19.375	2	-1	1	1.1051
135	5.4722	5	5	999	13.25	1	1	1	1.1518
136	0.5464	5	5	0	25.5	1	1	1	1.0577
137	2.1883	5	5	999	7.125	1	1	1	1.0812
138	7.1142	5	5	0	19.375	2	-1	1	1.0694
139	3.8303	5	5	90	25.5	1	-1	1	1.0106
140	0.5464	5	5	999	25.5	1	-1	1	1.0341
141	0.5464	5	5	0	7.125	2	-1	1	1.1164
142	5.4722	5	5	999	25.5	1	1	1	1.3752
143	0.5464	5	5	90	25.5	2	-1	1	1.0695
144	5.4722	5	5	90	13.25	2	1	0	2.7146
145	7.1142	5	5	90	7.125	1	1	1	1.0929
146	3.8303	5	5	999	1	1	-1	1	1.3399
147	5.4722	5	5	0	7.125	2	1	1	1.1047
148	2.1883	5	5	999	7.125	2	1	1	1.0812
149	2.1883	5	5	999	25.5	1	1	1	1.0576
150	7.1142	5	5	0	13.25	1	-1	0	1.5222
151	3.8303	5	5	90	13.25	1	1	1	1.0228
152	2.1883	5	5	90	1	1	-1	1	1.093
153	5.4722	5	5	90	13.25	1	-1	1	1.0341
154	3.8303	5	5	90	7.125	2	1	1	1.0577
155	0.5464	5	5	0	13.25	2	-1	1	1.2577
156	2.1883	5	5	90	13.25	1	-1	1	1.0224
157	3.8303	5	5	999	25.5	2	1	1	1.0459
158	7.1142	5	5	90	19.375	2	1	0	2.1363
159	7.1142	5	5	0	25.5	2	1	1	1.0929
160	3.8303	5	5	0	7.125	2	1	1	1.3753
161	7.1142	5	5	90	25.5	1	1	1	1.0928
162	7.1142	5	5	90	7.125	2	1	0	1.6027
163	7.1142	5	5	0	13.25	2	1	1	2.2268
164	0.5464	5	5	0	13.25	1	-1	1	1.9634
165	0.5464	5	5	0	13.25	2	1	1	1.5874
166	7.1142	5	5	0	7.125	1	1	0	10.698
167	2.1883	5	5	0	25.5	1	-1	1	1.6927
168	7.1142	5	5	0	7.125	2	-1	0	2.1201
169	7.1142	5	5	90	25.5	2	-1	1	2.2187
170	7.1142	5	5	999	19.375	2	-1	1	1.3286
171	2.1883	5	5	0	13.25	1	1	1	1.1639
172	7.1142	5	5	999	13.25	1	1	0	2.1754
173	7.1142	5	5	999	7.125	2	-1	0	4.2606
174	2.1883	5	5	999	25.5	2	-1	1	1.3753
175	2.1883	5	5	0	13.25	1	-1	1	1.1635
176	3.8303	5	5	90	13.25	2	1	1	1.3286
177	5.4722	5	5	0	13.25	1	-1	1	1.2459
178	0.5464	5	5	90	1	2	-1	1	2.0455
179	3.8303	5	5	999	19.375	1	-1	1	1.5516
180	5.4722	5	5	0	13.25	2	1	1	1.2224
181	5.4722	5	5	90	19.375	2	1	1	1.3982
182	0.5464	5	5	999	1	1	-1	1	1.3871
183	2.1883	5	5	0	7.125	1	-1	1	1.5992
184	5.4722	5	5	0	19.375	1	-1	1	1.5169
185	2.1883	5	5	999	25.5	1	1	1	1.4459
186	2.1883	5	5	999	25.5	2	1	1	1.2576
187	7.1142	5	5	999	25.5	2	1	1	1.3771
188	7.1142	5	5	90	25.5	1	-1	1	1.1164
189	3.8303	5	5	90	1	1	1	1	1.7865
190	3.8303	5	5	999	25.5	1	-1	1	1.1165
191	2.1883	5	5	0	19.375	1	1	1	1.1281
192	5.4722	5	5	90	1	1	1	0	1.3404
193	5.4722	5	5	90	13.25	2	1	1	1.1287
194	3.8303	5	5	999	1	1	-1	1	1.187
195	3.8303	5	5	90	13.25	2	-1	0	2.2593
196	0.5464	5	5	999	13.25	1	-1	1	1.2345
197	2.1883	5	5	90	13.25	2	-1	1	1.5046
198	0.5464	5	5	999	25.5	1	1	1	1.2223
199	2.1883	5	5	0	13.25	2	1	1	1.1753
200	5.4722	5	5	90	7.125	1	1	1	1.0812
201	7.1142	5	5	0	13.25	2	1	1	1.1404
202	5.4722	5	5	90	13.25	1	-1	1	1.0928
203	5.4722	5	5	0	25.5	1	1	1	1.5085
204	5.4722	5	5	0	19.375	2	-1	1	1.1753
205	0.5464	5	5	999	19.375	2	-1	1	1.093
206	5.4722	5	5	0	19.375	2	-1	1	1.0341
207	2.1883	5	5	999	13.25	2	1	1	1.0812
208	2.1883	5	5	0	19.375	2	-1	1	1.0695
209	2.1883	5	5	90	19.375	1	-1	1	1.0106
210	5.4722	5	5	90	25.5	2	-1	0	1.6061
211	5.4722	5	5	999	7.125	2	-1	1	1.1281
212	5.4722	5	5	999	13.25	2	-1	1	1.1993
213	5.4722	5	5	0	25.5	2	-1	1	1.0341
214	0.5464	5	5	999	1	1	1	1	1.1518
215	7.1142	5	5	90	7.125	1	-1	1	1.2694
216	5.4722	5	5	90	19.375	1	1	1	1.234
217	7.1142	5	5	0	13.25	1	1	1	1.3049
218	0.5464	5	5	999	7.125	1	-1	1	1.1988
219	3.8303	5	5	0	7.125	1	1	1	1.0341
220	2.1883	5	5	0	1	1	-1	1	1.7046
221	0.5464	5	5	0	25.5	2	1	1	1.9045
222	7.1142	5	5	999	7.125	1	1	1	1.1635
223	0.5464	5	5	999	13.25	2	1	1	1.1516
224	5.4722	5	5	999	1	2	1	0	2.1378
225	7.1142	5	5	999	19.375	1	-1	1	1.1988
226	2.1883	5	5	90	25.5	1	-1	1	1.093
227	2.1883	5	5	999	13.25	2	-1	1	1.093
228	0.5464	5	5	0	7.125	1	-1	1	1.1048
229	7.1142	5	5	0	19.375	1	-1	1	1.0458
230	2.1883	5	5	0	7.125	2	-1	1	1.1988
231	2.1883	5	5	999	13.25	1	1	1	1.0576
232	3.8303	5	5	90	25.5	2	1	1	1.1048
233	2.1883	5	5	0	13.25	2	1	1	1.1401
234	5.4722	5	5	0	19.375	2	1	1	1.1401
235	0.5464	5	5	999	7.125	1	1	1	1.0929
236	0.5464	5	5	90	7.125	2	1	1	1.0812
237	7.1142	5	5	999	25.5	2	-1	1	1.0695
238	0.5464	5	5	90	13.25	1	-1	1	1.0576
239	3.8303	5	5	90	19.375	1	-1	1	1.0812
240	3.8303	5	5	0	19.375	2	1	1	0.95178
241	3.8303	5	5	0	7.125	2	1	1	1.0106
242	7.1142	5	5	999	7.125	1	1	1	1.1283
243	7.1142	5	5	90	25.5	2	1	1	1.0224
244	3.8303	5	5	999	13.25	2	1	1	1.0459
245	7.1142	5	5	90	19.375	2	1	1	1.2106
246	2.1883	5	5	0	1	1	-1	0	4.5295
247	3.8303	5	5	999	19.375	2	-1	1	1.1287
248	3.8303	5	5	0	25.5	1	1	1	1.4225
249	3.8303	5	5	90	19.375	2	-1	1	1.0463
250	2.1883	5	5	90	19.375	1	-1	1	1.1636
251	0.5464	5	5	0	19.375	2	1	1	1.0339
252	3.8303	5	5	0	25.5	2	1	1	2.2378
253	2.1883	5	5	999	19.375	1	-1	1	1.0934
254	7.1142	5	5	0	25.5	1	1	1	1.0341
255	7.1142	5	5	0	19.375	2	-1	1	1.0929
256	2.1883	5	5	0	1	1	-1	1	1.5165
257	7.1142	5	5	0	7.125	2	1	0	1.851
258	3.8303	5	5	999	7.125	2	1	1	1.0223
259	7.1142	5	5	90	1	1	1	1	2.1018
260	3.8303	5	5	999	13.25	2	1	1	1.0106
261	7.1142	5	5	999	25.5	1	-1	1	1.0813
262	0.5464	5	5	0	19.375	1	-1	1	1.2458
263	3.8303	5	5	90	19.375	1	-1	1	1.0816
264	0.5464	5	5	90	13.25	2	1	1	1.0812
265	5.4722	5	5	90	7.125	2	-1	1	1.1164
266	7.1142	5	5	999	7.125	1	-1	1	1.0459
267	3.8303	5	5	999	25.5	1	1	1	1.0106
268	0.5464	5	5	999	13.25	1	1	1	1.0694
269	2.1883	5	5	999	1	2	-1	1	1.14
270	7.1142	5	5	0	19.375	2	-1	1	1.0694
271	2.1883	5	5	0	25.5	2	-1	1	1.0576
272	7.1142	5	5	90	7.125	1	1	0	2.1166
273	3.8303	5	5	90	13.25	1	1	1	1.5869
274	5.4722	5	5	90	19.375	1	1	1	1.1522
275	2.1883	5	5	0	7.125	1	-1	1	1.1283
276	0.5464	5	5	0	13.25	2	-1	1	1.1753
277	5.4722	5	5	0	1	1	1	0	2.1162
278	2.1883	5	5	0	7.125	1	1	1	1.1165
279	2.1883	5	5	90	13.25	2	-1	1	1.7634
280	5.4722	5	5	999	19.375	1	1	1	1.0578
281	2.1883	5	5	999	7.125	2	-1	1	1.1875
282	5.4722	5	5	999	13.25	1	-1	1	1.4101
283	2.1883	5	5	90	7.125	2	-1	1	1.4933
284	5.4722	5	5	90	13.25	1	1	1	1.081
285	7.1142	5	5	999	25.5	2	-1	1	0.97533
286	2.1883	5	5	90	1	2	-1	1	1.0224
287	2.1883	5	5	999	1	2	-1	1	1.1517
288	5.4722	5	5	999	19.375	2	1	1	1.1282
289	3.8303	5	5	999	1	2	1	0	1.2576
290	2.1883	5	5	999	13.25	1	1	1	0.96356
291	2.1883	5	5	90	19.375	2	-1	1	1.0224
292	3.8303	5	5	90	19.375	2	1	1	1.0694
293	0.5464	5	5	999	19.375	2	1	1	1.0342
294	7.1142	5	5	999	13.25	2	1	1	1.2925
295	0.5464	5	5	999	1	2	-1	1	1.5282
296	3.8303	5	5	0	25.5	2	-1	1	0.99919
297	7.1142	5	5	999	25.5	1	-1	1	1.1283
298	5.4722	5	5	90	1	2	1	0	2.3345
299	0.5464	5	5	90	13.25	1	-1	1	1.3283
300	0.5464	5	5	90	25.5	2	1	1	1.2339
301	3.8303	5	5	999	19.375	1	-1	1	1.3045
302	7.1142	5	5	90	13.25	2	-1	0	2.0677
303	0.5464	5	5	999	19.375	2	-1	1	1.1164
304	0.5464	5	5	90	7.125	2	1	1	1.1993
305	3.8303	5	5	999	1	2	1	1	2.6029
306	5.4722	5	5	0	13.25	1	1	1	1.2698
307	0.5464	5	5	0	1	1	-1	1	1.2459
308	5.4722	5	5	90	7.125	1	1	1	1.1404
309	2.1883	5	5	90	1	1	1	1	1.4104
310	0.5464	5	5	90	7.125	2	1	1	1.3046
311	0.5464	5	5	90	19.375	1	-1	1	1.2574
312	2.1883	5	5	0	25.5	2	1	1	1.1047
313	5.4722	5	5	999	13.25	1	-1	1	1.093
314	3.8303	5	5	90	19.375	2	-1	1	1.1871
315	5.4722	5	5	0	1	2	1	0	2.0446
316	2.1883	5	5	0	19.375	1	1	1	1.093
317	5.4722	5	5	999	1	1	1	0	1.8891
318	5.4722	5	5	90	13.25	2	-1	1	1.1749
319	2.1883	5	5	999	19.375	2	-1	1	1.8573
320	3.8303	5	5	90	13.25	1	-1	1	1.1758
321	0.5464	5	5	90	25.5	1	1	1	1.2221
322	2.1883	5	5	0	7.125	2	1	1	8.1418
323	2.1883	5	5	90	1	1	1	0	7.0226
324	7.1142	5	5	0	13.25	2	1	1	1.3409
325	5.4722	5	5	90	7.125	2	-1	0	2.0514
326	7.1142	5	5	0	25.5	1	-1	1	1.0694
327	0.5464	5	5	90	7.125	1	-1	1	1.093
328	2.1883	5	5	90	13.25	1	-1	1	1.046
329	2.1883	5	5	0	25.5	1	-1	1	1.0694
330	7.1142	5	5	999	25.5	1	1	1	0.98714
331	7.1142	5	5	90	19.375	1	1	1	0.98712
332	3.8303	5	5	0	19.375	2	1	1	0.98713
333	7.1142	5	5	999	19.375	2	1	1	0.96359
334	7.1142	5	5	999	7.125	2	1	1	1.1988
335	2.1883	5	5	90	7.125	1	-1	1	1.0577
336	5.4722	5	5	90	19.375	2	-1	1	1.1282
337	7.1142	5	5	90	7.125	1	1	0	1.4215
338	2.1883	5	5	90	13.25	2	-1	1	1.0346
339	7.1142	5	5	0	7.125	2	1	1	1.4224
340	0.5464	5	5	999	19.375	1	1	1	1.0694
341	7.1142	5	5	999	1	2	1	0	2.963
342	0.5464	5	5	90	1	2	-1	1	1.5046
343	5.4722	5	5	0	25.5	1	1	1	1.1988
344	0.5464	5	5	90	7.125	1	1	1	1.1639
345	7.1142	5	5	0	19.375	2	-1	1	1.1756
346	2.1883	5	5	0	13.25	1	1	1	1.1639
347	7.1142	5	5	0	1	1	1	0	2.3593
348	3.8303	5	5	0	1	1	1	0	2.571
349	2.1883	5	5	999	19.375	1	1	1	1.0224
350	2.1883	5	5	0	19.375	1	1	1	1.093
351	7.1142	5	5	0	25.5	2	-1	1	1.0812
352	3.8303	5	5	0	19.375	2	1	1	1.0342
353	3.8303	5	5	0	13.25	1	-1	1	1.1988
354	5.4722	5	5	90	19.375	2	-1	1	1.0459
355	7.1142	5	5	999	25.5	2	1	1	1.1282
356	5.4722	5	5	0	1	1	1	1	2.7895
357	7.1142	5	5	90	13.25	2	-1	0	1.7979
358	3.8303	5	5	90	1	1	-1	1	1.2576
359	5.4722	5	5	999	7.125	1	-1	1	1.1287
360	5.4722	5	5	90	1	2	1	0	1.8195
361	5.4722	5	5	90	25.5	2	-1	1	1.6277
362	7.1142	5	5	90	13.25	1	-1	0	1.9688
363	3.8303	5	5	0	7.125	2	1	1	1.1871
364	0.5464	5	5	999	13.25	2	-1	1	1.2105
365	5.4722	5	5	90	1	2	1	1	1.8174
366	3.8303	5	5	90	7.125	1	-1	1	1.0934
367	2.1883	5	5	0	19.375	1	1	1	1.0346
368	7.1142	5	5	90	19.375	1	1	1	1.0342
369	0.5464	5	5	0	1	2	-1	1	1.2105
370	2.1883	5	5	90	7.125	1	-1	1	1.0459
371	5.4722	5	5	0	7.125	1	-1	1	1.0692
372	0.5464	5	5	90	7.125	2	1	1	1.0577
373	7.1142	5	5	999	25.5	1	1	1	1.2106
374	2.1883	5	5	0	13.25	2	-1	1	1.1046
375	7.1142	5	5	0	1	1	-1	0	2.0371
376	3.8303	5	5	0	25.5	1	1	1	1.1871
377	3.8303	5	5	999	25.5	2	1	1	1.2577
378	0.5464	5	5	999	25.5	2	-1	1	1.3752
379	2.1883	5	5	90	1	1	-1	1	1.3047
380	0.5464	5	5	999	7.125	2	1	1	1.2341
381	3.8303	5	5	999	7.125	2	1	1	1.1517
382	3.8303	5	5	90	25.5	1	-1	1	1.2458
383	5.4722	5	5	999	25.5	1	1	1	1.1988
384	3.8303	5	5	0	13.25	1	1	1	1.1165
385	7.1142	5	5	999	13.25	2	-1	0	1.6961
386	2.1883	5	5	90	7.125	1	-1	1	1.1871
387	3.8303	5	5	90	7.125	2	1	1	1.3399
388	5.4722	5	5	999	25.5	2	-1	1	1.2929
389	3.8303	5	5	999	13.25	2	-1	1	1.1989
390	0.5464	5	5	90	25.5	1	-1	1	1.5635
391	0.5464	5	5	90	25.5	1	-1	1	1.1047
392	2.1883	5	5	90	1	2	-1	1	1.1635
393	7.1142	5	5	999	13.25	2	-1	0	1.9878
394	3.8303	5	5	90	19.375	1	-1	1	1.1048
395	7.1142	5	5	0	1	1	-1	0	1.8062
396	5.4722	5	5	0	25.5	2	1	1	1.1282
397	7.1142	5	5	0	13.25	1	1	1	1.1517
398	3.8303	5	5	999	13.25	1	1	1	1.293
399	2.1883	5	5	999	1	1	-1	1	1.4812
400	3.8303	5	5	0	25.5	2	-1	1	1.4929
401	3.8303	5	5	90	1	1	1	1	1.1871
402	5.4722	5	5	90	19.375	2	1	1	1.3639
403	5.4722	5	5	999	13.25	2	-1	0	3.8089
404	3.8303	5	5	0	19.375	1	1	1	1.7046
405	0.5464	5	5	999	19.375	1	-1	1	1.1636
406	2.1883	5	5	999	19.375	1	1	1	1.2815
407	5.4722	5	5	999	7.125	2	1	0	3.4333
408	0.5464	5	5	999	25.5	1	1	1	1.3164
409	5.4722	5	5	999	7.125	1	-1	1	1.6794
410	2.1883	5	5	999	19.375	1	1	1	1.0224
411	0.5464	5	5	999	7.125	2	-1	1	1.1518
412	5.4722	5	5	999	7.125	2	1	1	1.1282
413	2.1883	5	5	999	19.375	2	1	1	1.0105
414	2.1883	5	5	999	7.125	2	-1	1	1.1282
415	3.8303	5	5	0	13.25	1	1	1	1.1165
416	0.5464	5	5	0	13.25	1	-1	1	1.2812
417	3.8303	5	5	999	1	2	1	1	2.2577
418	2.1883	5	5	90	19.375	2	1	1	2.8151
419	3.8303	5	5	0	1	2	1	0	2.0196
420	0.5464	5	5	0	7.125	1	1	1	1.0694
421	2.1883	5	5	0	13.25	1	1	1	1.1048
422	2.1883	5	5	90	7.125	1	1	1	1.0934
423	5.4722	5	5	999	13.25	2	-1	1	1.2106
424	5.4722	5	5	90	25.5	1	-1	1	1.0107
425	3.8303	5	5	999	7.125	2	1	1	1.1282
426	0.5464	5	5	90	7.125	1	-1	1	1.1052
427	0.5464	5	5	90	19.375	1	1	1	1.117
428	2.1883	5	5	0	1	2	1	0	1.4692
429	2.1883	5	5	0	13.25	2	-1	1	1.0576
430	7.1142	5	5	90	25.5	1	-1	1	1.0812
431	2.1883	5	5	0	13.25	1	1	1	1.1164
432	7.1142	5	5	999	13.25	2	1	1	0.99884
433	2.1883	5	5	0	19.375	1	1	1	1.0695
434	2.1883	5	5	90	13.25	1	1	1	1.2929
435	5.4722	5	5	90	1	1	1	1	1.3633
436	5.4722	5	5	90	1	1	-1	1	1.4693
437	0.5464	5	5	999	1	2	-1	1	1.2577
438	7.1142	5	5	90	25.5	2	-1	1	1.0341
439	3.8303	5	5	0	19.375	2	1	1	0.9636
440	3.8303	5	5	90	25.5	2	1	1	1.1518
441	5.4722	5	5	0	7.125	2	1	1	1.1282
442	2.1883	5	5	0	7.125	2	1	1	1.5168
443	0.5464	5	5	999	7.125	1	-1	1	1.2223
444	7.1142	5	5	0	1	1	1	0	2.1617
445	7.1142	5	5	90	13.25	2	-1	0	2.0293
446	5.4722	5	5	999	13.25	1	-1	1	1.3518
447	3.8303	5	5	999	13.25	1	1	1	1.2576
448	5.4722	5	5	999	7.125	1	1	1	1.1753
449	2.1883	5	5	999	1	2	-1	0	3.1472
450	3.8303	5	5	0	19.375	1	-1	1	1.1047
451	7.1142	5	5	999	7.125	2	-1	1	1.6304
452	3.8303	5	5	90	25.5	1	-1	1	1.1165
453	2.1883	5	5	90	13.25	1	1	1	1.0224
454	7.1142	5	5	0	19.375	1	1	0	2.8176
455	0.5464	5	5	999	13.25	1	-1	1	1.2224
456	2.1883	5	5	90	25.5	1	-1	1	1.0695
457	3.8303	5	5	90	19.375	1	1	1	1.0341
458	0.5464	5	5	90	19.375	2	-1	1	1.1047
459	5.4722	5	5	999	25.5	1	1	1	1.0694
460	3.8303	5	5	999	13.25	1	-1	1	1.1517
461	5.4722	5	5	0	7.125	1	-1	1	1.0575
462	0.5464	5	5	90	1	2	1	1	1.2576
463	0.5464	5	5	90	25.5	2	1	1	1.1635
464	7.1142	5	5	999	19.375	2	-1	1	1.0695
465	0.5464	5	5	90	1	1	-1	1	1.1048
466	7.1142	5	5	90	7.125	2	-1	0	1.6784
467	5.4722	5	5	90	7.125	2	-1	1	1.6282
468	5.4722	5	5	90	13.25	1	1	1	1.1286
469	3.8303	5	5	999	13.25	1	-1	1	1.1636
470	2.1883	5	5	90	25.5	1	-1	1	1.1398
471	0.5464	5	5	90	13.25	2	1	1	1.2694
472	2.1883	5	5	999	25.5	2	-1	1	1.0459
473	5.4722	5	5	999	7.125	1	1	1	1.0576
474	0.5464	5	5	90	19.375	2	-1	1	1.0694
475	3.8303	5	5	0	7.125	2	-1	1	1.2458
476	0.5464	5	5	999	1	2	-1	1	1.2815
477	7.1142	5	5	90	13.25	1	1	1	1.1164
478	7.1142	5	5	999	1	2	1	0	1.9183
479	2.1883	5	5	90	7.125	2	-1	1	1.1283
480	7.1142	5	5	0	1	1	-1	0	1.8714
481	5.4722	5	5	999	7.125	2	-1	1	1.1282
482	3.8303	5	5	0	7.125	1	1	1	1.1405
483	3.8303	5	5	90	25.5	1	1	1	1.0106
484	2.1883	5	5	90	19.375	1	1	1	1.0812
485	7.1142	5	5	999	7.125	2	-1	0	1.6953
486	3.8303	5	5	0	13.25	2	-1	1	1.0224
487	0.5464	5	5	999	7.125	1	-1	1	1.1047
488	7.1142	5	5	999	1	2	-1	0	1.6387
489	0.5464	5	5	90	13.25	1	-1	1	1.1517
490	3.8303	5	5	999	7.125	2	-1	1	1.3399
491	3.8303	5	5	90	7.125	2	1	1	1.7752
492	2.1883	5	5	0	13.25	2	-1	1	1.3756
493	0.5464	5	5	0	7.125	1	-1	1	1.1399
494	5.4722	5	5	999	1	1	1	1	6.0903
495	3.8303	5	5	0	19.375	2	1	1	1.5046
496	5.4722	5	5	90	1	2	-1	0	3.8961
497	2.1883	5	5	999	1	1	-1	1	1.6218
498	2.1883	5	5	0	25.5	2	-1	1	1.6226
499	3.8303	5	5	90	19.375	2	-1	1	1.3168
500	2.1883	5	5	999	19.375	2	1	1	1.1988
501	3.8303	5	5	999	7.125	1	-1	1	1.4105
502	5.4722	5	5	999	1	1	1	1	2.5075
503	0.5464	5	5	999	1	1	1	1	1.6105
504	5.4722	5	5	999	1	1	1	0	1.9214
505	0.5464	5	5	90	1	1	-1	1	1.1987
506	2.1883	5	5	999	1	1	1	1	3.0009
507	2.1883	5	5	90	7.125	2	1	1	1.3757
508	7.1142	5	5	90	7.125	1	1	1	1.1758
509	2.1883	5	5	90	19.375	1	-1	1	1.0929
510	3.8303	5	5	999	7.125	1	-1	1	1.2105
511	5.4722	5	5	999	1	2	-1	1	2.6016
512	0.5464	5	5	999	7.125	2	-1	1	1.058
513	3.8303	5	5	999	25.5	1	1	1	1.0812
514	5.4722	5	5	0	13.25	2	-1	0	5.2548
515	5.4722	5	5	0	25.5	2	-1	1	1.2693
516	3.8303	5	5	999	13.25	2	1	1	1.3164
517	3.8303	5	5	90	25.5	2	1	1	1.0929
518	2.1883	5	5	999	25.5	1	-1	1	1.0694
519	5.4722	5	5	0	25.5	1	1	1	1.187
520	0.5464	5	5	90	25.5	2	-1	1	1.187
521	7.1142	5	5	999	25.5	1	-1	1	1.0576
522	7.1142	5	5	999	1	1	1	0	2.0187
523	2.1883	5	5	0	7.125	2	-1	1	2.2688
524	2.1883	5	5	90	19.375	1	-1	1	1.3286
525	2.1883	5	5	999	7.125	2	-1	1	1.1635
526	3.8303	5	5	999	19.375	2	1	1	1.0459
527	2.1883	5	5	0	1	2	-1	1	1.2341
528	2.1883	5	5	999	1	1	-1	1	1.5399
529	3.8303	5	5	90	19.375	1	-1	1	1.1639
530	7.1142	5	5	0	7.125	1	-1	1	1.4427
531	5.4722	5	5	0	19.375	1	1	1	1.1282
532	5.4722	5	5	90	19.375	1	1	1	1.1282
533	2.1883	5	5	0	7.125	1	-1	1	1.1517
534	5.4722	5	5	90	25.5	1	1	1	1.1989
535	2.1883	5	5	999	7.125	1	-1	1	1.2694
536	7.1142	5	5	90	19.375	1	1	1	1.2459
537	0.5464	5	5	999	13.25	1	1	1	1.2811
538	5.4722	5	5	0	1	2	1	0	9.8836
539	7.1142	5	5	999	7.125	1	-1	1	1.1283
540	5.4722	5	5	0	25.5	1	1	1	1.3163
541	5.4722	5	5	0	13.25	2	-1	1	1.2106
542	0.5464	5	5	90	19.375	2	-1	1	1.2927
543	2.1883	5	5	999	7.125	2	-1	1	1.1047
544	5.4722	5	5	90	19.375	2	-1	1	1.1518
545	0.5464	5	5	0	7.125	1	-1	1	1.093
546	3.8303	5	5	999	19.375	1	-1	1	1.0577
547	0.5464	5	5	0	7.125	2	-1	1	1.3046
548	5.4722	5	5	90	7.125	1	1	1	1.2698
549	5.4722	5	5	999	13.25	2	1	1	1.2459
550	3.8303	5	5	999	25.5	2	-1	1	1.5987
551	7.1142	5	5	0	25.5	1	-1	0	2.2226
552	7.1142	5	5	999	19.375	1	1	1	1.3282
553	5.4722	5	5	0	13.25	2	1	1	1.234
554	7.1142	5	5	999	19.375	2	1	1	1.187
555	2.1883	5	5	90	1	2	-1	0	2.8405
556	5.4722	5	5	0	1	1	-1	0	2.3304
557	7.1142	5	5	90	13.25	2	-1	0	1.5888
558	3.8303	5	5	999	1	2	-1	1	2.1061
559	2.1883	5	5	999	13.25	1	1	1	1.1988
560	0.5464	5	5	0	19.375	2	-1	1	1.1521
561	3.8303	5	5	999	1	2	1	0	2.2863
562	5.4722	5	5	90	25.5	2	1	1	1.0581
563	0.5464	5	5	90	19.375	1	-1	1	1.1988
564	0.5464	5	5	999	13.25	1	-1	1	2.6788
565	5.4722	5	5	90	7.125	2	1	1	1.7215
566	3.8303	5	5	90	1	2	1	1	1.1988
567	0.5464	5	5	999	1	1	1	1	1.1283
568	5.4722	5	5	999	13.25	1	1	1	1.0224
569	2.1883	5	5	999	1	1	1	1	1.1517
570	2.1883	5	5	90	25.5	2	-1	1	1.2224
571	3.8303	5	5	0	7.125	1	-1	1	1.2105
572	3.8303	5	5	90	25.5	1	1	1	1.0812
573	7.1142	5	5	90	19.375	2	1	1	1.2459
574	2.1883	5	5	90	25.5	1	-1	1	1.0576
575	0.5464	5	5	0	13.25	1	-1	1	1.1283
576	3.8303	5	5	999	13.25	2	-1	1	1.1988
577	7.1142	5	5	90	7.125	2	1	1	1.6821
578	0.5464	5	5	0	19.375	2	-1	1	1.1987
579	3.8303	5	5	999	19.375	2	1	1	1.2223
580	2.1883	5	5	999	13.25	1	-1	1	1.1282
581	0.5464	5	5	999	1	2	1	1	1.5987
582	5.4722	5	5	90	13.25	2	1	1	1.0346
583	3.8303	5	5	999	19.375	2	1	1	1.0577
584	2.1883	5	5	999	1	2	-1	0	10.919
585	3.8303	5	5	90	7.125	1	-1	1	1.909
586	2.1883	5	5	0	25.5	1	1	1	4.0512
587	0.5464	5	5	0	7.125	1	-1	1	1.752
588	7.1142	5	5	999	19.375	1	-1	1	1.2463
589	0.5464	5	5	0	1	2	1	1	2.2687
590	3.8303	5	5	90	7.125	1	1	1	1.9081
591	0.5464	5	5	90	13.25	2	1	1	1.8696
592	5.4722	5	5	0	25.5	2	1	1	2.2684
593	2.1883	5	5	90	7.125	2	-1	1	2.8054
594	0.5464	5	5	0	25.5	1	-1	1	4.0025
595	5.4722	5	5	0	25.5	2	1	1	1.5913
596	5.4722	5	5	0	19.375	2	-1	1	2.9029
597	5.4722	5	5	0	7.125	1	-1	1	2.1093
598	0.5464	5	5	90	1	1	-1	1	1.1518
599	0.5464	5	5	999	25.5	2	1	1	1.2459
600	3.8303	5	5	0	1	2	-1	0	2.1451
601	2.1883	5	5	999	13.25	1	-1	1	1.0341
602	5.4722	5	5	90	25.5	1	1	1	1.0577
603	0.5464	5	5	0	25.5	1	-1	1	1.7281
604	5.4722	5	5	90	1	1	-1	0	2.0229
605	2.1883	5	5	90	19.375	2	1	1	1.0106
606	7.1142	5	5	90	7.125	2	-1	1	1.3397
607	5.4722	5	5	90	7.125	2	-1	0	1.7388
608	5.4722	5	5	999	19.375	2	-1	1	1.164
609	7.1142	5	5	0	25.5	2	-1	1	1.1747
610	7.1142	5	5	90	1	1	1	0	1.7216
611	7.1142	5	5	90	1	1	-1	1	1.6324
612	3.8303	5	5	0	19.375	1	1	1	1.0694
613	7.1142	5	5	90	1	1	1	0	1.3906
614	5.4722	5	5	999	1	2	1	1	1.187
615	5.4722	5	5	90	25.5	1	1	1	1.0346
616	2.1883	5	5	999	19.375	1	1	1	1.0812
617	3.8303	5	5	999	7.125	1	-1	1	1.0929
618	3.8303	5	5	90	13.25	1	-1	1	1.0342
619	0.5464	5	5	0	1	1	1	1	1.1283
620	0.5464	5	5	0	1	2	1	1	1.187
621	7.1142	5	5	0	25.5	1	-1	1	1.0576
622	3.8303	5	5	0	1	2	1	1	1.3165
623	5.4722	5	5	90	7.125	1	-1	1	1.1988
624	3.8303	5	5	0	19.375	1	1	1	1.2341
625	2.1883	5	5	0	1	1	-1	1	1.3517
626	5.4722	5	5	999	19.375	1	1	1	1.1988
627	5.4722	5	5	999	19.375	2	-1	1	1.0576
628	3.8303	5	5	999	1	1	-1	1	1.1522
629	0.5464	5	5	999	19.375	1	-1	1	1.2103
630	0.5464	5	5	0	7.125	2	1	1	1.2575
631	7.1142	5	5	999	13.25	1	-1	1	1.1523
632	3.8303	5	5	90	1	2	1	0	4.0445
633	3.8303	5	5	90	25.5	2	1	1	1.1283
634	0.5464	5	5	999	19.375	2	-1	1	1.093
635	2.1883	5	5	999	13.25	2	1	1	1.0812
636	3.8303	5	5	999	1	1	-1	1	1.2459
637	3.8303	5	5	90	7.125	2	1	1	1.081
638	0.5464	5	5	0	25.5	2	-1	1	1.34
639	0.5464	5	5	90	13.25	1	1	1	8.5608
640	2.1883	5	5	90	7.125	1	1	1	1.0811
641	7.1142	5	5	0	19.375	2	1	1	1.8158
642	7.1142	5	5	0	13.25	1	-1	1	2.0562
643	5.4722	5	5	999	25.5	2	-1	1	1.7948
644	5.4722	5	5	0	7.125	1	1	1	2.3068
645	7.1142	5	5	90	1	2	-1	0	1.5334
646	3.8303	5	5	999	1	1	-1	1	1.2104
647	0.5464	5	5	0	1	1	1	0	1.3517
648	3.8303	5	5	0	13.25	1	1	1	0.96352
649	0.5464	5	5	999	25.5	1	-1	1	1.1282
650	2.1883	5	5	90	19.375	2	1	1	1.2815
651	7.1142	5	5	0	13.25	2	-1	1	1.575
652	0.5464	5	5	999	13.25	2	1	1	1.3987
653	3.8303	5	5	90	25.5	2	1	1	1.3399
654	3.8303	5	5	999	13.25	1	1	1	1.2341
655	7.1142	5	5	999	13.25	1	-1	1	1.1282
656	5.4722	5	5	0	25.5	1	1	1	1.0459
657	2.1883	5	5	0	7.125	1	-1	1	1.1282
658	7.1142	5	5	0	1	2	1	0	1.5409
659	0.5464	5	5	0	25.5	2	-1	1	1.1047
660	2.1883	5	5	90	25.5	1	-1	1	1.3988
661	3.8303	5	5	999	7.125	1	-1	1	1.0106
662	5.4722	5	5	0	13.25	2	1	1	1.1635
663	7.1142	5	5	0	25.5	2	1	1	1.1046
664	2.1883	5	5	999	7.125	1	1	1	1.1166
665	2.1883	5	5	0	1	1	1	1	1.0577
666	2.1883	5	5	0	19.375	2	-1	1	1.187
667	3.8303	5	5	0	13.25	1	-1	1	1.1517
668	2.1883	5	5	90	25.5	2	-1	1	1.093
669	2.1883	5	5	999	19.375	2	-1	1	1.1518
670	3.8303	5	5	999	25.5	1	-1	1	1.0929
671	3.8303	5	5	999	19.375	1	-1	1	1.0699
672	5.4722	5	5	999	1	1	1	1	1.6097
673	7.1142	5	5	0	13.25	1	1	1	1.4743
674	2.1883	5	5	0	25.5	1	-1	1	1.458
675	0.5464	5	5	999	25.5	1	1	1	2.5157
676	2.1883	5	5	999	25.5	1	1	1	1.1169
677	5.4722	5	5	90	19.375	1	-1	1	1.4848
678	3.8303	5	5	0	1	2	1	0	3.8467
679	3.8303	5	5	90	1	2	1	0	2.9005
680	3.8303	5	5	0	1	1	1	1	2.2909
681	0.5464	5	5	0	25.5	2	-1	1	1.1639
682	7.1142	5	5	90	25.5	1	-1	1	2.4727
683	7.1142	5	5	90	13.25	1	-1	1	1.3048
684	3.8303	5	5	0	25.5	2	-1	1	6.0408
685	2.1883	5	5	0	1	2	1	1	3.6344
686	0.5464	5	5	0	19.375	1	1	1	15.384
687	2.1883	5	5	90	25.5	2	-1	1	3.5269
688	0.5464	5	5	90	25.5	1	-1	1	1.4575
689	3.8303	5	5	999	19.375	1	1	1	2.9528
690	5.4722	5	5	999	19.375	2	-1	1	1.2223
691	5.4722	5	5	0	1	2	-1	0	1.6816
692	3.8303	5	5	90	1	2	1	0	1.8919
693	0.5464	5	5	0	1	1	-1	1	1.0576
694	7.1142	5	5	999	13.25	1	-1	1	0.98711
695	7.1142	5	5	90	1	2	1	0	1.2455
696	2.1883	5	5	90	7.125	2	1	1	1.0575
697	2.1883	5	5	90	13.25	2	1	1	1.0224
698	3.8303	5	5	0	7.125	1	1	1	1.5399
699	7.1142	5	5	0	19.375	1	1	1	1.0698
700	7.1142	5	5	90	13.25	1	-1	1	1.046
701	0.5464	5	5	90	7.125	1	1	1	1.1989
702	3.8303	5	5	0	1	1	1	1	1.0811
703	5.4722	5	5	90	13.25	1	1	1	0.98709
704	2.1883	5	5	90	13.25	1	-1	1	1.0459
705	5.4722	5	5	999	1	2	-1	0	1.5073
706	7.1142	5	5	0	19.375	1	1	1	1.3337
707	5.4722	5	5	999	13.25	2	1	1	1.0577
708	0.5464	5	5	999	7.125	2	1	1	1.1753
709	3.8303	5	5	0	19.375	1	-1	1	2.0164
710	2.1883	5	5	999	7.125	1	-1	1	1.1871
711	2.1883	5	5	90	1	1	1	1	1.1518
712	3.8303	5	5	90	7.125	2	-1	1	1.1635
713	2.1883	5	5	90	25.5	2	1	1	1.1635
714	5.4722	5	5	0	1	2	1	1	2.1834
715	5.4722	5	5	0	7.125	2	1	0	2.3073
716	0.5464	5	5	90	13.25	1	1	1	1.093
717	2.1883	5	5	0	25.5	2	-1	1	1.2576
718	5.4722	5	5	0	7.125	1	-1	1	2.1691
719	0.5464	5	5	90	7.125	1	1	1	1.1635
720	3.8303	5	5	90	1	2	1	1	2.324
721	3.8303	5	5	90	1	1	-1	1	2.5308
722	5.4722	5	5	0	1	1	-1	0	5.3183
723	5.4722	5	5	90	25.5	2	1	1	1.3522
724	0.5464	5	5	0	13.25	2	1	1	1.3163
725	7.1142	5	5	90	1	2	1	0	3.0505
726	2.1883	5	5	999	7.125	1	-1	1	1.4925
727	2.1883	5	5	0	25.5	2	1	1	1.1051
728	0.5464	5	5	90	19.375	1	1	1	1.3169
729	7.1142	5	5	0	1	2	-1	1	3.8084
730	0.5464	5	5	999	19.375	2	1	1	2.7582
731	2.1883	5	5	90	1	2	-1	1	1.4933
732	3.8303	5	5	90	13.25	2	1	1	1.3051
733	3.8303	5	5	90	1	1	1	0	2.518
734	2.1883	5	5	999	25.5	1	-1	1	1.2459
735	0.5464	5	5	90	13.25	2	-1	1	1.4575
736	3.8303	5	5	0	13.25	2	1	1	1.458
737	7.1142	5	5	999	1	2	-1	0	1.659
738	0.5464	5	5	999	13.25	2	-1	1	1.6693
739	7.1142	5	5	90	7.125	2	-1	0	3.4274
740	5.4722	5	5	0	7.125	2	1	1	1.6082
741	7.1142	5	5	999	13.25	1	1	1	1.2337
742	7.1142	5	5	90	19.375	2	1	1	1.1757
743	0.5464	5	5	999	19.375	1	-1	1	1.387
744	3.8303	5	5	0	1	2	-1	1	1.4697
745	7.1142	5	5	0	25.5	2	-1	1	1.2811
746	2.1883	5	5	90	1	2	-1	1	1.4458
747	0.5464	5	5	0	13.25	2	1	1	2.2103
748	3.8303	5	5	999	19.375	2	-1	1	1.3635
749	5.4722	5	5	999	7.125	1	-1	1	0.9871
750	5.4722	5	5	999	19.375	2	1	1	1.058
