# Supplementary material for: Temporal Integration of Motion Streaks in Migraine
Source: Vision (Basel). 2018 Jul 13;2(3):27. doi: 10.3390/vision2030027 (PMC6836222; doi:10.3390/vision2030027)
Supplement: Supplementary file 1 [file vision-02-00027-s001.zip › supplementary information/resultsmark3/resultsObs11/allResponsesObs11Block5.txt]

1	5.4722	5	5	0	25.5	1	-1	0	1.9833
2	3.8303	5	5	90	25.5	1	-1	1	0.93106
3	5.4722	5	5	999	13.25	1	-1	1	0.92835
4	3.8303	5	5	999	7.125	2	1	1	1.0098
5	5.4722	5	5	90	7.125	1	1	1	1.0459
6	2.1883	5	5	90	25.5	1	-1	1	0.89304
7	2.1883	5	5	90	19.375	1	-1	1	0.96356
8	5.4722	5	5	90	19.375	1	-1	1	0.94008
9	2.1883	5	5	90	1	2	-1	1	1.0694
10	3.8303	5	5	999	13.25	1	-1	1	0.97538
11	5.4722	5	5	90	7.125	1	1	1	1.3047
12	5.4722	5	5	0	13.25	1	-1	1	1.3051
13	3.8303	5	5	90	25.5	2	-1	1	1.0581
14	5.4722	5	5	999	13.25	2	1	1	0.9636
15	3.8303	5	5	999	7.125	2	-1	1	1.1517
16	5.4722	5	5	999	25.5	1	-1	1	0.93997
17	3.8303	5	5	90	1	2	1	0	1.7634
18	5.4722	5	5	90	7.125	1	-1	1	1.187
19	2.1883	5	5	0	7.125	1	1	1	1.0577
20	7.1142	5	5	90	19.375	2	1	1	1.0106
21	2.1883	5	5	90	1	2	1	1	1.1401
22	3.8303	5	5	90	19.375	1	-1	1	1.011
23	7.1142	5	5	999	1	1	1	0	2.0605
24	3.8303	5	5	999	7.125	1	1	1	0.97536
25	2.1883	5	5	0	19.375	1	-1	1	0.99887
26	7.1142	5	5	0	7.125	1	1	0	1.3547
27	7.1142	5	5	0	19.375	2	-1	1	1.3164
28	2.1883	5	5	90	25.5	1	1	1	1.0581
29	3.8303	5	5	0	7.125	2	-1	1	1.0224
30	7.1142	5	5	90	19.375	2	-1	0	1.6176
31	7.1142	5	5	999	7.125	1	-1	1	1.14
32	2.1883	5	5	90	1	1	1	1	1.1405
33	5.4722	5	5	0	7.125	1	-1	0	1.5725
34	7.1142	5	5	90	25.5	2	-1	1	1.1639
35	7.1142	5	5	90	19.375	1	-1	1	1.0346
36	7.1142	5	5	0	1	2	-1	1	1.3759
37	7.1142	5	5	90	13.25	2	-1	1	1.3279
38	2.1883	5	5	90	7.125	2	-1	1	1.0936
39	7.1142	5	5	0	13.25	2	1	1	1.1163
40	3.8303	5	5	999	13.25	1	-1	1	1.0576
41	3.8303	5	5	90	1	1	-1	1	1.14
42	2.1883	5	5	90	1	1	-1	1	1.9864
43	7.1142	5	5	90	1	1	-1	1	1.0698
44	2.1883	5	5	999	13.25	2	1	1	1.1047
45	2.1883	5	5	0	19.375	2	1	1	1.034
46	3.8303	5	5	90	7.125	1	-1	1	1.093
47	2.1883	5	5	0	19.375	2	-1	1	1.0811
48	7.1142	5	5	999	19.375	2	-1	1	0.99886
49	3.8303	5	5	90	1	2	-1	1	1.1282
50	0.5464	5	5	90	25.5	1	-1	1	1.211
51	7.1142	5	5	90	19.375	1	1	1	1.0698
52	2.1883	5	5	0	1	2	-1	1	1.2106
53	2.1883	5	5	0	7.125	1	1	1	1.1282
54	5.4722	5	5	0	19.375	1	-1	1	1.6005
55	3.8303	5	5	0	19.375	1	-1	1	1.0817
56	7.1142	5	5	999	13.25	2	1	1	1.1165
57	3.8303	5	5	0	25.5	2	-1	1	1.093
58	2.1883	5	5	90	1	1	1	1	1.14
59	2.1883	5	5	999	1	1	1	1	1.1635
60	7.1142	5	5	90	25.5	1	1	1	2.4672
61	0.5464	5	5	90	25.5	1	-1	1	1.2106
62	7.1142	5	5	0	13.25	1	1	1	1.0342
63	5.4722	5	5	0	13.25	2	1	1	1.1988
64	3.8303	5	5	0	13.25	1	-1	1	1.4694
65	5.4722	5	5	0	13.25	1	-1	1	1.1517
66	7.1142	5	5	90	13.25	2	1	0	1.8586
67	7.1142	5	5	0	13.25	1	1	1	1.2694
68	2.1883	5	5	0	7.125	2	-1	1	1.2345
69	0.5464	5	5	0	1	1	1	1	1.5638
70	7.1142	5	5	90	7.125	2	1	0	1.2933
71	7.1142	5	5	999	19.375	1	1	1	1.0459
72	3.8303	5	5	999	25.5	2	-1	1	1.0342
73	2.1883	5	5	999	1	1	-1	1	0.98707
74	0.5464	5	5	999	25.5	1	1	1	1.0577
75	3.8303	5	5	999	1	1	-1	1	1.1514
76	7.1142	5	5	999	19.375	1	-1	1	0.99884
77	3.8303	5	5	999	13.25	2	1	1	1.0104
78	3.8303	5	5	0	7.125	1	1	1	0.99902
79	0.5464	5	5	90	7.125	1	1	1	1.0342
80	3.8303	5	5	90	25.5	1	1	1	1.093
81	0.5464	5	5	90	7.125	2	1	1	1.1753
82	2.1883	5	5	0	1	1	-1	1	1.1404
83	0.5464	5	5	999	1	1	-1	1	1.4929
84	5.4722	5	5	999	25.5	2	-1	1	1.093
85	5.4722	5	5	999	7.125	1	-1	1	1.1047
86	0.5464	5	5	999	7.125	1	-1	1	1.2106
87	3.8303	5	5	0	13.25	2	-1	1	1.1169
88	5.4722	5	5	90	19.375	2	1	1	1.1052
89	7.1142	5	5	0	1	2	-1	0	1.5814
90	0.5464	5	5	0	7.125	1	-1	1	1.4697
91	3.8303	5	5	999	19.375	1	-1	1	1.187
92	2.1883	5	5	999	7.125	1	-1	1	1.1047
93	7.1142	5	5	999	25.5	1	-1	1	1.0577
94	7.1142	5	5	90	1	1	-1	0	1.9856
95	5.4722	5	5	90	25.5	2	1	1	1.3517
96	7.1142	5	5	90	19.375	1	-1	1	1.453
97	2.1883	5	5	999	19.375	2	-1	1	1.1282
98	7.1142	5	5	90	13.25	2	1	0	1.5259
99	5.4722	5	5	90	1	2	1	1	2.0201
100	7.1142	5	5	90	25.5	1	-1	1	1.0224
101	0.5464	5	5	90	19.375	1	1	1	2.3628
102	0.5464	5	5	90	7.125	2	-1	1	1.5635
103	2.1883	5	5	999	25.5	1	-1	1	1.7403
104	3.8303	5	5	90	19.375	2	1	1	1.3403
105	2.1883	5	5	90	13.25	1	1	1	1.0342
106	7.1142	5	5	90	25.5	1	-1	1	1.1047
107	3.8303	5	5	90	25.5	2	1	1	1.6458
108	5.4722	5	5	90	13.25	2	-1	1	1.4458
109	0.5464	5	5	0	25.5	1	1	1	0.99924
110	7.1142	5	5	0	7.125	2	-1	1	1.0812
111	2.1883	5	5	999	19.375	2	1	1	1.7164
112	2.1883	5	5	90	19.375	1	-1	1	1.3516
113	3.8303	5	5	999	7.125	1	-1	1	1.0105
114	3.8303	5	5	0	13.25	2	-1	1	0.96355
115	0.5464	5	5	999	19.375	1	-1	1	1.14
116	0.5464	5	5	90	13.25	2	-1	1	0.97513
117	2.1883	5	5	0	19.375	2	1	1	1.0459
118	3.8303	5	5	0	25.5	2	1	1	0.95178
119	0.5464	5	5	999	13.25	1	1	1	1.0342
120	5.4722	5	5	90	1	1	1	0	1.2341
121	0.5464	5	5	90	19.375	1	1	1	1.0342
122	3.8303	5	5	0	19.375	1	1	1	1.5282
123	7.1142	5	5	0	25.5	1	-1	1	1.1051
124	0.5464	5	5	999	19.375	2	-1	1	1.0812
125	7.1142	5	5	999	25.5	1	1	1	1.1282
126	2.1883	5	5	999	19.375	1	1	1	0.97535
127	3.8303	5	5	999	13.25	2	1	1	1.3635
128	0.5464	5	5	999	1	2	1	1	1.1283
129	2.1883	5	5	999	13.25	1	-1	1	1.0459
130	3.8303	5	5	999	7.125	1	1	1	0.98712
131	3.8303	5	5	90	13.25	2	1	1	1.0107
132	3.8303	5	5	0	1	1	1	1	1.046
133	5.4722	5	5	0	25.5	1	1	1	1.0224
134	3.8303	5	5	999	1	2	-1	0	2.2336
135	5.4722	5	5	0	1	1	-1	1	1.871
136	3.8303	5	5	999	1	1	1	1	1.0812
137	0.5464	5	5	999	19.375	2	-1	1	1.1988
138	5.4722	5	5	90	13.25	2	1	1	1.1522
139	0.5464	5	5	0	19.375	2	-1	1	1.3633
140	3.8303	5	5	0	13.25	2	-1	1	1.0575
141	7.1142	5	5	90	1	2	1	1	1.2576
142	7.1142	5	5	999	25.5	2	-1	1	1.1401
143	5.4722	5	5	999	25.5	1	1	1	0.9871
144	0.5464	5	5	0	25.5	2	1	1	1.0106
145	0.5464	5	5	0	1	2	1	1	1.0695
146	0.5464	5	5	90	19.375	2	1	1	1.0224
147	7.1142	5	5	90	25.5	1	1	1	0.94008
148	2.1883	5	5	90	25.5	2	1	1	0.99882
149	7.1142	5	5	0	13.25	2	1	1	1.0695
150	0.5464	5	5	90	13.25	1	-1	1	1.0694
151	2.1883	5	5	0	7.125	2	-1	1	1.0695
152	3.8303	5	5	90	7.125	2	-1	1	1.0459
153	3.8303	5	5	90	19.375	2	-1	1	1.0459
154	7.1142	5	5	0	1	1	-1	0	1.684
155	2.1883	5	5	0	13.25	2	-1	1	1.0577
156	5.4722	5	5	90	7.125	1	-1	1	1.1635
157	7.1142	5	5	90	1	1	1	0	1.9141
158	3.8303	5	5	0	19.375	2	1	1	1.2577
159	2.1883	5	5	90	7.125	1	1	1	1.0459
160	2.1883	5	5	999	7.125	1	-1	1	1.0929
161	7.1142	5	5	0	13.25	1	1	1	1.0459
162	3.8303	5	5	999	19.375	2	-1	1	1.0342
163	3.8303	5	5	0	7.125	2	-1	1	1.0576
164	2.1883	5	5	999	13.25	1	-1	1	1.7399
165	2.1883	5	5	90	25.5	2	1	1	1.7987
166	2.1883	5	5	90	25.5	2	1	1	2.1515
167	5.4722	5	5	999	19.375	2	1	1	1.4109
168	3.8303	5	5	0	13.25	1	-1	1	1.1875
169	7.1142	5	5	0	19.375	1	-1	1	1.5576
170	5.4722	5	5	90	7.125	1	1	1	1.5931
171	3.8303	5	5	0	7.125	2	-1	1	1.0695
172	3.8303	5	5	0	7.125	2	1	0	2.8863
173	5.4722	5	5	0	7.125	1	-1	0	1.3403
174	7.1142	5	5	999	1	2	-1	0	1.8404
175	5.4722	5	5	90	25.5	1	1	1	1.0224
176	2.1883	5	5	999	1	2	-1	1	3.1072
177	0.5464	5	5	999	25.5	2	-1	1	1.046
178	2.1883	5	5	999	1	2	1	1	1.0816
179	3.8303	5	5	90	7.125	1	-1	1	0.98711
180	3.8303	5	5	999	7.125	2	1	1	2.3195
181	0.5464	5	5	0	7.125	1	-1	1	1.5051
182	7.1142	5	5	0	13.25	2	-1	1	1.6769
183	3.8303	5	5	0	25.5	2	-1	1	0.98755
184	5.4722	5	5	999	7.125	2	-1	1	1.0342
185	3.8303	5	5	90	13.25	1	1	1	0.96358
186	3.8303	5	5	999	19.375	2	1	1	0.9518
187	3.8303	5	5	90	7.125	2	-1	1	1.1753
188	2.1883	5	5	999	19.375	2	1	1	1.0576
189	7.1142	5	5	999	1	2	-1	1	1.4384
190	7.1142	5	5	999	19.375	2	-1	1	1.1518
191	0.5464	5	5	90	1	2	1	1	1.293
192	3.8303	5	5	90	19.375	2	-1	1	3.7699
193	0.5464	5	5	90	19.375	1	-1	1	1.1048
194	7.1142	5	5	90	19.375	1	1	1	0.99888
195	5.4722	5	5	0	13.25	2	1	1	0.98709
196	5.4722	5	5	0	19.375	2	-1	1	1.1752
197	3.8303	5	5	0	7.125	2	1	1	1.1635
198	5.4722	5	5	0	25.5	1	1	1	1.0342
199	2.1883	5	5	90	13.25	2	1	1	1.0577
200	3.8303	5	5	999	25.5	1	-1	1	1.0577
201	2.1883	5	5	90	7.125	2	1	1	1.0459
202	0.5464	5	5	90	7.125	1	-1	1	1.14
203	0.5464	5	5	0	7.125	2	-1	1	1.458
204	7.1142	5	5	999	7.125	1	1	1	1.2812
205	7.1142	5	5	0	25.5	2	-1	1	1.0929
206	3.8303	5	5	999	13.25	2	-1	1	1.011
207	7.1142	5	5	0	7.125	2	-1	1	2.5734
208	5.4722	5	5	90	19.375	2	1	1	1.434
209	0.5464	5	5	999	13.25	2	1	1	1.3404
210	5.4722	5	5	999	19.375	1	-1	1	1.5035
211	7.1142	5	5	999	7.125	2	1	1	3.5748
212	5.4722	5	5	90	1	1	1	0	2.0672
213	7.1142	5	5	999	13.25	1	-1	1	1.0341
214	5.4722	5	5	999	7.125	2	1	1	1.1047
215	7.1142	5	5	999	19.375	1	1	1	1.2811
216	5.4722	5	5	90	1	2	1	0	2.0455
217	5.4722	5	5	0	13.25	1	-1	1	1.1282
218	2.1883	5	5	999	19.375	1	-1	1	1.1401
219	5.4722	5	5	999	13.25	1	1	1	1.1283
220	5.4722	5	5	999	1	1	1	0	3.715
221	2.1883	5	5	90	25.5	1	-1	1	1.3988
222	2.1883	5	5	90	13.25	2	1	1	1.5751
223	2.1883	5	5	0	1	2	-1	1	2.2221
224	3.8303	5	5	90	13.25	1	-1	1	1.1048
225	7.1142	5	5	0	1	2	1	0	1.9725
226	0.5464	5	5	0	1	1	1	1	1.2341
227	5.4722	5	5	90	1	2	-1	0	2.3493
228	3.8303	5	5	90	25.5	1	-1	1	1.046
229	7.1142	5	5	0	25.5	2	-1	1	3.2618
230	5.4722	5	5	999	19.375	1	1	1	1.2457
231	5.4722	5	5	90	7.125	2	-1	0	4.1657
232	2.1883	5	5	0	19.375	1	-1	1	1.1753
233	3.8303	5	5	90	19.375	2	-1	1	1.3516
234	7.1142	5	5	0	13.25	1	1	1	1.3889
235	7.1142	5	5	999	25.5	2	-1	1	1.3221
236	0.5464	5	5	90	13.25	1	-1	1	1.7747
237	5.4722	5	5	999	13.25	2	-1	1	1.0223
238	7.1142	5	5	999	13.25	2	1	1	1.1047
239	7.1142	5	5	999	7.125	2	1	1	1.0694
240	3.8303	5	5	90	13.25	1	-1	1	1.0577
241	2.1883	5	5	0	19.375	2	-1	1	1.1518
242	0.5464	5	5	999	1	2	-1	1	1.3522
243	7.1142	5	5	0	19.375	2	1	1	1.3164
244	3.8303	5	5	999	13.25	1	1	1	1.034
245	2.1883	5	5	0	7.125	2	-1	1	1.1988
246	3.8303	5	5	999	19.375	1	-1	1	1.2457
247	5.4722	5	5	999	19.375	1	-1	1	1.4458
248	3.8303	5	5	0	25.5	2	-1	1	1.2693
249	3.8303	5	5	90	7.125	2	-1	1	1.1401
250	2.1883	5	5	999	7.125	2	-1	1	1.1753
251	2.1883	5	5	999	19.375	1	-1	1	1.187
252	7.1142	5	5	999	25.5	1	-1	1	1.0576
253	3.8303	5	5	0	13.25	1	1	1	1.1635
254	0.5464	5	5	999	25.5	1	1	1	1.1753
255	5.4722	5	5	0	1	1	1	1	1.1751
256	0.5464	5	5	999	19.375	2	-1	1	1.1634
257	7.1142	5	5	90	7.125	1	1	1	1.1282
258	3.8303	5	5	999	13.25	2	1	1	1.1635
259	0.5464	5	5	999	7.125	1	-1	1	1.1283
260	3.8303	5	5	999	7.125	1	1	1	2.0243
261	0.5464	5	5	999	19.375	2	-1	1	1.1635
262	7.1142	5	5	999	19.375	2	1	1	1.2106
263	0.5464	5	5	0	25.5	1	1	1	1.187
264	5.4722	5	5	90	13.25	1	-1	1	1.1282
265	5.4722	5	5	0	1	2	-1	1	2.0738
266	0.5464	5	5	999	7.125	2	1	1	1.3046
267	2.1883	5	5	0	1	1	-1	1	1.3403
268	7.1142	5	5	0	19.375	1	-1	1	1.1047
269	2.1883	5	5	0	25.5	2	1	1	1.093
270	2.1883	5	5	999	1	2	-1	1	1.8928
271	7.1142	5	5	0	7.125	2	1	1	1.1522
272	5.4722	5	5	90	25.5	2	-1	1	1.1047
273	5.4722	5	5	999	1	1	1	1	1.2577
274	0.5464	5	5	90	19.375	1	1	1	1.14
275	5.4722	5	5	90	13.25	2	-1	1	1.234
276	7.1142	5	5	0	25.5	1	1	0	1.6019
277	0.5464	5	5	90	25.5	2	1	1	1.1047
278	0.5464	5	5	0	25.5	2	-1	1	1.0929
279	0.5464	5	5	90	1	1	-1	1	1.5046
280	5.4722	5	5	0	25.5	2	-1	1	1.2223
281	7.1142	5	5	999	1	2	-1	0	3.1748
282	2.1883	5	5	999	13.25	2	-1	1	1.5516
283	5.4722	5	5	90	25.5	2	-1	0	3.1635
284	7.1142	5	5	0	7.125	2	-1	1	1.3507
285	2.1883	5	5	999	7.125	1	-1	1	1.2104
286	2.1883	5	5	999	13.25	1	-1	1	1.5282
287	5.4722	5	5	999	13.25	1	-1	1	1.6453
288	5.4722	5	5	0	19.375	1	1	1	3.2104
289	2.1883	5	5	999	25.5	1	1	1	2.1045
290	5.4722	5	5	999	13.25	2	-1	1	1.14
291	2.1883	5	5	0	13.25	2	-1	1	1.1287
292	0.5464	5	5	90	25.5	2	-1	1	1.387
293	0.5464	5	5	0	1	2	-1	1	1.4576
294	2.1883	5	5	0	1	1	1	1	1.9868
295	2.1883	5	5	999	1	2	1	0	2.6882
296	5.4722	5	5	0	13.25	2	-1	0	10.338
297	2.1883	5	5	90	25.5	2	1	1	1.9516
298	3.8303	5	5	999	13.25	1	-1	1	1.705
299	7.1142	5	5	90	13.25	1	-1	1	1.6101
300	3.8303	5	5	0	19.375	2	-1	1	1.5983
301	3.8303	5	5	0	19.375	2	-1	1	1.5639
302	7.1142	5	5	0	13.25	1	-1	0	6.1419
303	0.5464	5	5	999	25.5	2	1	1	4.7547
304	5.4722	5	5	999	7.125	1	-1	1	3.5964
305	5.4722	5	5	0	25.5	2	-1	1	1.2454
306	0.5464	5	5	0	19.375	1	-1	1	1.9755
307	5.4722	5	5	0	19.375	1	-1	1	1.5777
308	2.1883	5	5	999	7.125	2	-1	1	1.8108
309	7.1142	5	5	90	13.25	2	-1	0	3.6832
310	3.8303	5	5	90	13.25	2	1	1	1.1047
311	0.5464	5	5	999	1	2	1	1	1.4574
312	5.4722	5	5	0	25.5	2	1	1	1.1633
313	0.5464	5	5	90	19.375	2	1	1	1.2933
314	0.5464	5	5	90	25.5	2	-1	1	1.0934
315	5.4722	5	5	90	7.125	2	-1	1	1.1169
316	0.5464	5	5	90	1	2	-1	1	1.1404
317	2.1883	5	5	999	25.5	2	1	1	1.0694
318	2.1883	5	5	0	1	2	1	1	1.1281
319	7.1142	5	5	999	13.25	1	-1	1	1.0577
320	5.4722	5	5	999	7.125	2	1	1	1.4223
321	2.1883	5	5	0	1	1	1	1	1.0816
322	0.5464	5	5	90	13.25	1	-1	1	7.5381
323	7.1142	5	5	0	25.5	2	1	1	1.0816
324	0.5464	5	5	0	19.375	1	1	1	1.0577
325	0.5464	5	5	0	7.125	2	1	1	1.1636
326	2.1883	5	5	0	25.5	1	1	1	1.0816
327	5.4722	5	5	0	25.5	2	-1	1	0.99885
328	5.4722	5	5	0	13.25	2	1	1	1.093
329	3.8303	5	5	0	1	1	-1	1	2.1646
330	3.8303	5	5	90	25.5	2	-1	1	1.2461
331	0.5464	5	5	0	19.375	2	-1	1	1.2929
332	0.5464	5	5	999	7.125	2	-1	1	1.4693
333	0.5464	5	5	90	19.375	2	-1	1	1.1871
334	7.1142	5	5	0	1	1	1	0	1.982
335	0.5464	5	5	0	1	1	-1	1	1.1753
336	5.4722	5	5	999	25.5	2	1	1	1.0812
337	0.5464	5	5	90	7.125	1	-1	1	1.1517
338	0.5464	5	5	999	25.5	2	1	1	1.1283
339	0.5464	5	5	0	25.5	2	-1	1	1.1163
340	5.4722	5	5	0	19.375	2	-1	1	1.0222
341	5.4722	5	5	90	19.375	2	1	1	1.0577
342	5.4722	5	5	0	19.375	1	-1	1	1.3046
343	5.4722	5	5	0	1	2	1	1	1.9136
344	0.5464	5	5	999	7.125	2	-1	1	1.2463
345	7.1142	5	5	999	19.375	2	1	1	1.1639
346	3.8303	5	5	90	1	1	-1	1	1.4345
347	5.4722	5	5	90	13.25	1	-1	1	1.0699
348	3.8303	5	5	0	7.125	1	-1	1	1.1636
349	5.4722	5	5	90	7.125	2	-1	1	1.2348
350	2.1883	5	5	90	7.125	1	-1	1	1.1404
351	0.5464	5	5	0	1	2	-1	1	1.2928
352	3.8303	5	5	0	1	2	-1	1	2.1076
353	3.8303	5	5	0	13.25	1	-1	1	1.3635
354	3.8303	5	5	0	25.5	1	-1	1	1.1757
355	7.1142	5	5	90	7.125	2	1	0	1.9134
356	3.8303	5	5	0	7.125	1	1	1	1.3282
357	7.1142	5	5	999	13.25	1	1	1	1.2576
358	5.4722	5	5	90	25.5	1	-1	1	1.0459
359	3.8303	5	5	0	7.125	1	1	1	1.093
360	7.1142	5	5	90	13.25	1	1	1	1.187
361	7.1142	5	5	90	19.375	2	1	0	4.3594
362	2.1883	5	5	999	1	1	1	1	1.2694
363	7.1142	5	5	90	13.25	1	1	1	1.0694
364	2.1883	5	5	999	25.5	2	-1	1	1.0224
365	5.4722	5	5	0	7.125	2	1	1	1.2459
366	2.1883	5	5	90	13.25	2	-1	1	1.0463
367	2.1883	5	5	0	19.375	1	1	1	1.2811
368	2.1883	5	5	90	19.375	1	-1	1	1.4344
369	5.4722	5	5	999	19.375	2	-1	1	1.1164
370	3.8303	5	5	0	19.375	1	1	1	1.0933
371	2.1883	5	5	0	7.125	1	1	1	1.1875
372	7.1142	5	5	90	25.5	2	-1	1	2.0122
373	5.4722	5	5	0	1	1	-1	0	2.0001
374	2.1883	5	5	90	7.125	2	1	1	1.2106
375	2.1883	5	5	90	19.375	1	-1	1	1.0812
376	0.5464	5	5	999	7.125	1	-1	1	1.1282
377	0.5464	5	5	90	1	2	-1	1	1.0699
378	7.1142	5	5	999	13.25	1	-1	1	1.0106
379	0.5464	5	5	999	1	1	1	1	1.093
380	5.4722	5	5	0	1	2	-1	1	1.6403
381	2.1883	5	5	999	7.125	1	1	1	1.1047
382	2.1883	5	5	90	13.25	1	-1	1	1.034
383	5.4722	5	5	999	25.5	1	-1	1	1.0224
384	7.1142	5	5	0	1	2	-1	0	1.3047
385	7.1142	5	5	0	19.375	1	-1	1	1.1281
386	5.4722	5	5	999	19.375	1	1	1	1.0222
387	2.1883	5	5	90	7.125	1	1	1	1.187
388	2.1883	5	5	0	13.25	1	-1	1	1.0812
389	2.1883	5	5	999	19.375	1	1	1	1.2456
390	0.5464	5	5	0	13.25	2	-1	1	1.1165
391	7.1142	5	5	90	13.25	1	-1	0	1.1749
392	2.1883	5	5	0	25.5	2	-1	1	0.98699
393	0.5464	5	5	90	19.375	1	-1	1	1.0342
394	7.1142	5	5	0	7.125	2	-1	0	2.0395
395	0.5464	5	5	0	7.125	1	1	1	1.093
396	0.5464	5	5	90	19.375	2	-1	1	1.1165
397	5.4722	5	5	999	1	2	-1	0	2.0823
398	5.4722	5	5	0	1	2	1	1	1.2576
399	7.1142	5	5	90	25.5	1	-1	1	1.0111
400	2.1883	5	5	0	13.25	2	1	1	1.14
401	0.5464	5	5	999	19.375	1	1	1	1.0812
402	5.4722	5	5	999	7.125	2	-1	1	1.4811
403	0.5464	5	5	90	1	1	-1	1	1.2811
404	7.1142	5	5	0	1	1	-1	0	2.1489
405	2.1883	5	5	0	7.125	2	-1	1	1.0341
406	0.5464	5	5	90	25.5	2	1	1	1.2459
407	2.1883	5	5	0	25.5	1	-1	1	1.0224
408	7.1142	5	5	0	19.375	1	1	1	1.0459
409	5.4722	5	5	90	19.375	2	1	1	1.4575
410	2.1883	5	5	90	7.125	1	1	1	1.2341
411	3.8303	5	5	999	19.375	1	-1	1	1.0106
412	7.1142	5	5	90	1	2	1	0	2.8226
413	2.1883	5	5	0	7.125	1	-1	1	1.1282
414	5.4722	5	5	90	25.5	1	-1	1	1.3163
415	2.1883	5	5	0	19.375	2	-1	1	1.2342
416	0.5464	5	5	999	7.125	1	-1	1	1.3987
417	0.5464	5	5	0	7.125	2	1	1	1.2106
418	5.4722	5	5	0	7.125	2	-1	1	1.4694
419	0.5464	5	5	90	13.25	2	-1	1	1.1052
420	5.4722	5	5	0	19.375	1	1	1	1.1286
421	5.4722	5	5	999	19.375	2	-1	1	1.093
422	0.5464	5	5	0	7.125	1	1	1	2.1628
423	5.4722	5	5	0	19.375	2	-1	1	1.2698
424	0.5464	5	5	90	7.125	1	1	1	1.3047
425	3.8303	5	5	0	25.5	2	-1	1	1.093
426	0.5464	5	5	999	19.375	1	-1	1	1.0342
427	0.5464	5	5	90	13.25	1	-1	1	1.1283
428	0.5464	5	5	90	25.5	1	1	1	1.0816
429	5.4722	5	5	999	1	2	1	1	1.566
430	5.4722	5	5	90	13.25	1	1	1	1.0228
431	3.8303	5	5	999	1	2	-1	1	1.5748
432	0.5464	5	5	0	7.125	2	-1	1	1.3051
433	5.4722	5	5	999	25.5	1	1	1	1.0694
434	3.8303	5	5	0	25.5	1	1	1	1.0341
435	2.1883	5	5	999	7.125	2	-1	1	1.1635
436	5.4722	5	5	0	1	2	-1	0	2.0693
437	7.1142	5	5	90	25.5	2	-1	0	1.995
438	7.1142	5	5	999	7.125	2	1	1	4.4044
439	3.8303	5	5	999	19.375	2	1	1	1.2223
440	5.4722	5	5	0	7.125	1	1	1	1.3286
441	3.8303	5	5	90	1	2	1	0	2.6823
442	7.1142	5	5	90	7.125	1	1	1	1.0929
443	5.4722	5	5	90	25.5	2	-1	1	1.0107
444	2.1883	5	5	0	25.5	1	-1	1	1.0341
445	2.1883	5	5	0	1	1	-1	1	1.0929
446	7.1142	5	5	90	7.125	2	1	1	1.4569
447	2.1883	5	5	90	25.5	1	-1	1	1.1047
448	3.8303	5	5	999	13.25	1	1	1	2.1138
449	0.5464	5	5	999	25.5	1	1	1	1.5635
450	7.1142	5	5	90	25.5	2	1	1	2.6056
451	0.5464	5	5	90	13.25	2	-1	1	1.5282
452	5.4722	5	5	999	19.375	2	1	1	1.1518
453	3.8303	5	5	90	25.5	1	-1	1	1.6458
454	5.4722	5	5	999	1	2	-1	0	1.8437
455	3.8303	5	5	999	25.5	1	-1	1	1.0224
456	3.8303	5	5	999	7.125	1	-1	1	1.0812
457	3.8303	5	5	999	1	2	1	0	1.7045
458	3.8303	5	5	999	7.125	2	-1	1	1.0695
459	7.1142	5	5	999	25.5	2	-1	1	1.046
460	2.1883	5	5	999	13.25	2	1	1	1.0577
461	5.4722	5	5	999	7.125	1	1	1	1.0694
462	5.4722	5	5	0	7.125	2	-1	1	1.0812
463	7.1142	5	5	999	7.125	1	-1	1	1.0812
464	7.1142	5	5	90	13.25	2	1	1	1.0577
465	7.1142	5	5	0	1	1	-1	0	1.6129
466	5.4722	5	5	90	19.375	2	-1	1	0.96364
467	2.1883	5	5	90	25.5	2	-1	1	1.3635
468	2.1883	5	5	0	25.5	1	1	1	1.5756
469	0.5464	5	5	999	13.25	1	1	1	2.3981
470	5.4722	5	5	999	25.5	2	1	1	5.803
471	7.1142	5	5	0	25.5	1	1	1	1.464
472	7.1142	5	5	0	19.375	1	1	1	1.1993
473	2.1883	5	5	0	7.125	1	-1	1	1.5751
474	2.1883	5	5	90	13.25	1	-1	1	1.458
475	0.5464	5	5	90	7.125	2	1	1	1.6105
476	7.1142	5	5	90	1	2	-1	0	3.2469
477	7.1142	5	5	999	1	1	1	0	5.6736
478	5.4722	5	5	90	1	2	1	0	1.7519
479	0.5464	5	5	90	7.125	2	-1	1	1.0459
480	3.8303	5	5	0	13.25	1	1	1	1.0576
481	2.1883	5	5	999	25.5	1	-1	1	1.1048
482	7.1142	5	5	0	7.125	1	1	1	1.2223
483	2.1883	5	5	90	19.375	2	1	1	1.1635
484	0.5464	5	5	999	13.25	2	1	1	1.3871
485	2.1883	5	5	0	13.25	1	-1	1	1.1287
486	0.5464	5	5	0	13.25	2	1	1	1.1283
487	7.1142	5	5	0	13.25	2	-1	1	3.3322
488	3.8303	5	5	0	25.5	1	1	1	1.8954
489	0.5464	5	5	0	19.375	2	-1	1	1.5404
490	3.8303	5	5	999	1	2	-1	1	1.1518
491	2.1883	5	5	999	13.25	2	-1	1	0.99927
492	3.8303	5	5	0	7.125	1	1	1	1.1871
493	0.5464	5	5	0	13.25	1	1	1	1.093
494	0.5464	5	5	90	1	1	1	1	1.0694
495	0.5464	5	5	0	25.5	1	-1	1	1.1047
496	0.5464	5	5	0	13.25	1	1	1	1.0459
497	7.1142	5	5	999	7.125	2	-1	1	1.6946
498	5.4722	5	5	999	25.5	2	-1	1	0.99888
499	3.8303	5	5	999	25.5	2	-1	1	1.0107
500	3.8303	5	5	0	19.375	1	1	1	1.0224
501	0.5464	5	5	90	1	2	-1	1	1.1517
502	0.5464	5	5	999	13.25	1	-1	1	1.0812
503	0.5464	5	5	999	7.125	1	1	1	1.0812
504	7.1142	5	5	0	19.375	2	1	1	1.1282
505	2.1883	5	5	0	25.5	2	-1	1	1.0111
506	7.1142	5	5	0	25.5	2	-1	1	1.1282
507	0.5464	5	5	90	7.125	1	-1	1	1.7395
508	7.1142	5	5	90	25.5	2	-1	0	3.2305
509	3.8303	5	5	90	1	2	1	0	2.8991
510	2.1883	5	5	90	19.375	2	-1	1	1.2458
511	2.1883	5	5	999	1	1	1	1	1.7512
512	2.1883	5	5	999	1	2	-1	1	1.6109
513	7.1142	5	5	999	7.125	1	1	1	2.1385
514	0.5464	5	5	0	19.375	1	-1	1	1.1047
515	7.1142	5	5	0	1	1	-1	0	1.9471
516	3.8303	5	5	90	7.125	1	-1	1	1.5517
517	7.1142	5	5	999	25.5	2	1	1	1.4352
518	2.1883	5	5	0	25.5	2	-1	1	1.3752
519	5.4722	5	5	0	13.25	1	1	1	1.4105
520	0.5464	5	5	999	1	1	-1	1	1.5635
521	3.8303	5	5	999	13.25	2	-1	1	1.2812
522	2.1883	5	5	90	13.25	1	1	1	1.9755
523	5.4722	5	5	0	7.125	1	-1	0	2.0197
524	7.1142	5	5	90	19.375	2	1	1	14.164
525	5.4722	5	5	999	13.25	1	-1	1	1.14
526	2.1883	5	5	90	13.25	1	-1	1	1.0106
527	7.1142	5	5	90	7.125	1	-1	0	1.6711
528	0.5464	5	5	0	1	2	-1	1	1.3282
529	7.1142	5	5	90	1	1	-1	0	2.9633
530	7.1142	5	5	999	19.375	1	-1	1	1.0812
531	0.5464	5	5	999	1	2	-1	1	1.3399
532	3.8303	5	5	0	1	1	1	1	2.6346
533	7.1142	5	5	90	19.375	2	1	1	1.2929
534	5.4722	5	5	0	7.125	2	-1	1	4.7811
535	3.8303	5	5	90	1	1	1	1	1.9937
536	3.8303	5	5	90	19.375	1	-1	1	1.1281
537	5.4722	5	5	999	25.5	1	-1	1	1.3047
538	3.8303	5	5	90	13.25	1	-1	1	7.7358
539	0.5464	5	5	0	13.25	2	-1	1	1.3403
540	3.8303	5	5	0	25.5	1	1	1	2.2191
541	3.8303	5	5	90	25.5	1	1	1	1.3282
542	2.1883	5	5	0	19.375	1	-1	1	0.9871
543	5.4722	5	5	0	13.25	1	1	1	1.0812
544	7.1142	5	5	90	7.125	2	-1	0	1.388
545	5.4722	5	5	999	1	2	-1	1	2.2977
546	0.5464	5	5	0	25.5	1	-1	1	1.3517
547	3.8303	5	5	999	25.5	2	-1	1	1.4811
548	3.8303	5	5	0	19.375	1	-1	1	1.258
549	3.8303	5	5	999	7.125	2	-1	1	2.4084
550	5.4722	5	5	90	13.25	2	1	1	1.4223
551	3.8303	5	5	0	1	2	-1	0	4.1413
552	2.1883	5	5	90	19.375	1	1	1	1.1169
553	7.1142	5	5	999	13.25	2	-1	1	1.293
554	3.8303	5	5	90	25.5	2	1	1	1.0341
555	5.4722	5	5	999	1	1	-1	1	1.0929
556	2.1883	5	5	90	19.375	2	-1	0	1.8104
557	0.5464	5	5	90	7.125	2	-1	1	1.1522
558	3.8303	5	5	90	1	2	-1	0	2.4901
559	7.1142	5	5	0	13.25	2	-1	1	2.5485
560	0.5464	5	5	90	1	2	1	1	1.187
561	5.4722	5	5	999	19.375	1	1	1	1.0107
562	2.1883	5	5	999	7.125	2	-1	1	0.9871
563	3.8303	5	5	90	13.25	2	1	1	1.1048
564	2.1883	5	5	999	1	1	-1	1	1.0224
565	2.1883	5	5	999	7.125	2	1	1	1.1046
566	3.8303	5	5	0	25.5	1	1	1	0.96397
567	2.1883	5	5	90	19.375	2	-1	1	0.94001
568	7.1142	5	5	90	1	2	-1	0	1.7434
569	3.8303	5	5	0	19.375	2	-1	1	1.2928
570	5.4722	5	5	999	13.25	1	-1	1	1.2106
571	5.4722	5	5	90	25.5	2	-1	1	1.4223
572	2.1883	5	5	999	25.5	2	1	1	1.2694
573	2.1883	5	5	90	7.125	2	-1	1	1.2812
574	3.8303	5	5	90	7.125	2	1	0	4.4153
575	0.5464	5	5	0	1	1	-1	1	2.1281
576	7.1142	5	5	999	25.5	1	-1	1	3.7605
577	5.4722	5	5	90	25.5	1	1	1	1.434
578	7.1142	5	5	999	13.25	2	1	1	2.4219
579	2.1883	5	5	0	1	2	-1	1	2.4099
580	0.5464	5	5	0	1	1	1	1	1.0929
581	5.4722	5	5	999	1	1	1	0	1.4458
582	3.8303	5	5	90	19.375	1	1	1	1.0463
583	7.1142	5	5	0	19.375	2	-1	1	0.97533
584	2.1883	5	5	0	13.25	1	-1	1	1.0929
585	0.5464	5	5	999	13.25	2	1	1	1.0223
586	2.1883	5	5	90	1	1	-1	1	0.99887
587	5.4722	5	5	90	1	1	-1	0	1.2929
588	2.1883	5	5	999	19.375	2	1	1	0.99881
589	3.8303	5	5	90	7.125	1	1	1	1.0459
590	0.5464	5	5	999	1	2	1	1	1.14
591	5.4722	5	5	90	1	2	-1	0	1.2699
592	5.4722	5	5	90	13.25	1	1	1	0.98774
593	0.5464	5	5	90	25.5	2	-1	1	1.0342
594	5.4722	5	5	999	7.125	2	-1	1	1.0223
595	0.5464	5	5	0	25.5	2	1	1	1.1871
596	0.5464	5	5	999	13.25	2	-1	1	1.2106
597	0.5464	5	5	90	13.25	2	1	1	4.358
598	5.4722	5	5	0	25.5	1	1	1	1.1282
599	7.1142	5	5	999	1	2	1	0	1.4659
600	7.1142	5	5	90	7.125	1	1	1	0.95177
601	5.4722	5	5	999	1	1	1	1	1.1165
602	5.4722	5	5	999	25.5	2	-1	1	0.96358
603	0.5464	5	5	0	13.25	2	-1	1	1.1282
604	2.1883	5	5	999	13.25	1	-1	1	0.95184
605	7.1142	5	5	0	7.125	1	1	0	1.2224
606	5.4722	5	5	999	7.125	1	-1	1	1.0346
607	2.1883	5	5	90	7.125	2	-1	1	1.0577
608	2.1883	5	5	999	25.5	1	-1	1	1.0106
609	3.8303	5	5	0	13.25	2	1	1	1.1046
610	0.5464	5	5	0	25.5	1	1	1	1.1871
611	3.8303	5	5	90	19.375	1	-1	1	1.1287
612	0.5464	5	5	999	19.375	2	1	1	1.1404
613	0.5464	5	5	0	25.5	2	-1	1	1.1634
614	0.5464	5	5	0	7.125	1	-1	1	1.34
615	0.5464	5	5	999	25.5	2	-1	1	1.2694
616	5.4722	5	5	0	1	1	-1	0	1.4223
617	3.8303	5	5	0	13.25	2	-1	1	1.4573
618	0.5464	5	5	90	25.5	1	1	1	1.0816
619	3.8303	5	5	999	25.5	1	-1	1	1.587
620	7.1142	5	5	999	1	1	-1	0	1.3556
621	3.8303	5	5	999	25.5	2	1	1	1.0699
622	7.1142	5	5	90	1	2	1	0	1.1871
623	0.5464	5	5	999	19.375	1	1	1	1.1518
624	5.4722	5	5	0	25.5	2	-1	1	1.0698
625	3.8303	5	5	90	7.125	1	-1	1	1.0812
626	7.1142	5	5	90	7.125	2	1	1	2.3774
627	2.1883	5	5	999	7.125	1	1	1	1.8806
628	3.8303	5	5	90	7.125	2	-1	1	1.552
629	3.8303	5	5	999	19.375	2	1	1	2.0887
630	7.1142	5	5	999	7.125	2	1	1	1.14
631	5.4722	5	5	90	7.125	2	-1	1	1.2577
632	5.4722	5	5	999	13.25	2	1	1	1.0577
633	5.4722	5	5	90	1	1	1	0	2.1225
634	3.8303	5	5	90	19.375	2	-1	1	1.2228
635	3.8303	5	5	999	1	1	1	1	1.34
636	3.8303	5	5	90	19.375	1	-1	1	1.1518
637	3.8303	5	5	90	25.5	2	-1	1	1.0695
638	0.5464	5	5	90	1	1	1	1	1.3047
639	5.4722	5	5	90	13.25	1	-1	1	1.0107
640	5.4722	5	5	90	13.25	2	1	1	1.1287
641	5.4722	5	5	999	1	2	1	1	1.187
642	5.4722	5	5	90	19.375	1	1	1	1.0934
643	7.1142	5	5	0	19.375	2	1	1	1.0933
644	5.4722	5	5	999	7.125	1	1	1	1.1169
645	7.1142	5	5	999	25.5	2	1	1	1.2811
646	0.5464	5	5	0	19.375	1	-1	1	1.3517
647	3.8303	5	5	90	13.25	2	-1	0	1.2341
648	5.4722	5	5	0	25.5	1	-1	1	1.1283
649	5.4722	5	5	999	19.375	2	-1	1	1.0694
650	0.5464	5	5	0	19.375	2	-1	1	1.1401
651	2.1883	5	5	90	7.125	1	-1	1	1.1753
652	2.1883	5	5	999	25.5	2	1	1	1.1046
653	0.5464	5	5	90	13.25	1	1	1	1.1405
654	3.8303	5	5	999	1	2	-1	1	1.6217
655	0.5464	5	5	90	13.25	2	1	1	1.211
656	2.1883	5	5	90	1	2	1	1	1.3874
657	3.8303	5	5	0	1	2	-1	0	1.5403
658	0.5464	5	5	999	1	1	1	1	1.2341
659	3.8303	5	5	90	13.25	2	1	1	1.2575
660	2.1883	5	5	0	13.25	2	1	1	1.1165
661	0.5464	5	5	0	13.25	1	1	0	1.587
662	7.1142	5	5	90	13.25	1	1	1	1.3979
663	0.5464	5	5	999	25.5	1	1	1	1.7752
664	2.1883	5	5	0	25.5	1	1	1	1.4227
665	3.8303	5	5	999	25.5	1	-1	1	1.1753
666	7.1142	5	5	999	19.375	2	-1	1	1.897
667	7.1142	5	5	999	13.25	2	1	0	2.3963
668	2.1883	5	5	90	1	2	-1	0	2.8525
669	7.1142	5	5	999	1	1	1	1	1.9881
670	5.4722	5	5	999	13.25	2	-1	1	1.1165
671	0.5464	5	5	90	19.375	2	1	1	1.0694
672	0.5464	5	5	0	13.25	1	-1	1	1.0107
673	3.8303	5	5	999	19.375	1	-1	1	1.0107
674	5.4722	5	5	0	1	1	1	1	1.434
675	3.8303	5	5	999	25.5	2	-1	1	0.9636
676	0.5464	5	5	0	7.125	2	1	1	1.0576
677	7.1142	5	5	0	25.5	1	1	1	1.1518
678	2.1883	5	5	999	19.375	2	-1	1	0.96359
679	0.5464	5	5	0	1	2	-1	1	1.1753
680	0.5464	5	5	999	25.5	1	1	1	1.1282
681	3.8303	5	5	999	19.375	2	-1	1	1.0695
682	2.1883	5	5	999	13.25	2	1	1	1.0812
683	3.8303	5	5	999	1	1	-1	1	1.14
684	0.5464	5	5	999	25.5	2	-1	1	1.0694
685	2.1883	5	5	0	7.125	2	-1	1	0.97533
686	3.8303	5	5	90	1	1	1	1	1.3399
687	7.1142	5	5	999	1	2	1	0	1.4245
688	7.1142	5	5	999	7.125	1	-1	1	1.1047
689	5.4722	5	5	0	7.125	1	-1	1	2.3688
690	0.5464	5	5	90	1	1	-1	1	1.7516
691	3.8303	5	5	999	1	1	-1	1	1.1518
692	7.1142	5	5	0	7.125	1	-1	0	1.2341
693	3.8303	5	5	999	19.375	1	1	1	1.0929
694	0.5464	5	5	999	13.25	2	1	1	1.1048
695	5.4722	5	5	0	7.125	2	-1	1	1.2692
696	5.4722	5	5	90	7.125	2	1	1	1.7367
697	2.1883	5	5	999	25.5	1	-1	1	1.14
698	2.1883	5	5	0	13.25	1	-1	1	1.1282
699	5.4722	5	5	0	19.375	2	-1	1	1.0224
700	3.8303	5	5	0	1	2	-1	0	1.34
701	5.4722	5	5	90	1	1	-1	0	2.0302
702	0.5464	5	5	0	13.25	2	-1	1	1.1283
703	0.5464	5	5	90	25.5	1	1	1	1.1404
704	3.8303	5	5	999	25.5	1	-1	1	1.0575
705	7.1142	5	5	999	1	1	1	0	1.3282
706	7.1142	5	5	0	7.125	1	1	0	1.5746
707	7.1142	5	5	0	25.5	1	-1	1	1.2576
708	7.1142	5	5	90	7.125	1	-1	1	1.1522
709	5.4722	5	5	0	13.25	2	-1	1	1.0928
710	7.1142	5	5	0	25.5	2	1	1	1.1751
711	5.4722	5	5	0	19.375	2	-1	1	1.0816
712	3.8303	5	5	0	1	1	-1	0	1.6458
713	2.1883	5	5	0	13.25	1	-1	1	1.0694
714	2.1883	5	5	90	19.375	2	-1	1	1.0106
715	5.4722	5	5	90	19.375	1	-1	1	1.0106
716	2.1883	5	5	999	25.5	2	-1	1	1.0106
717	3.8303	5	5	90	13.25	1	1	1	1.6457
718	2.1883	5	5	90	13.25	2	-1	1	1.0228
719	2.1883	5	5	0	13.25	2	1	1	1.0459
720	2.1883	5	5	0	19.375	1	1	1	1.093
721	5.4722	5	5	90	19.375	1	-1	1	3.1359
722	2.1883	5	5	0	1	2	1	1	3.0591
723	7.1142	5	5	0	1	2	1	0	2.7414
724	3.8303	5	5	0	1	1	-1	0	2.8123
725	0.5464	5	5	999	13.25	1	1	1	1.0341
726	0.5464	5	5	999	7.125	2	-1	1	1.3988
727	7.1142	5	5	999	19.375	1	-1	1	1.1753
728	2.1883	5	5	90	25.5	1	1	1	1.0106
729	5.4722	5	5	90	25.5	1	1	1	0.99881
730	2.1883	5	5	90	13.25	2	-1	1	0.99884
731	7.1142	5	5	90	19.375	1	-1	1	1.0224
732	7.1142	5	5	999	13.25	1	-1	1	1.0224
733	2.1883	5	5	90	1	1	-1	1	1.093
734	0.5464	5	5	999	19.375	1	1	1	1.1868
735	0.5464	5	5	0	13.25	1	-1	1	1.1046
736	0.5464	5	5	0	19.375	1	1	1	2.2696
737	0.5464	5	5	0	19.375	2	1	1	1.0577
738	3.8303	5	5	0	1	2	1	0	2.0608
739	2.1883	5	5	999	13.25	1	1	1	1.1047
740	2.1883	5	5	90	1	2	-1	1	1.1988
741	3.8303	5	5	0	19.375	2	-1	1	1.1283
742	2.1883	5	5	999	19.375	1	1	1	1.0812
743	7.1142	5	5	999	25.5	1	-1	1	1.0459
744	7.1142	5	5	90	1	1	-1	1	1.1635
745	0.5464	5	5	999	13.25	1	-1	1	1.164
746	0.5464	5	5	999	1	1	-1	1	1.3047
747	0.5464	5	5	999	7.125	2	1	1	1.093
748	2.1883	5	5	0	25.5	2	-1	1	1.2811
749	3.8303	5	5	90	1	1	1	0	1.4576
750	5.4722	5	5	90	19.375	1	-1	1	1.1871
