# Supplementary material for: Temporal Integration of Motion Streaks in Migraine
Source: Vision (Basel). 2018 Jul 13;2(3):27. doi: 10.3390/vision2030027 (PMC6836222; doi:10.3390/vision2030027)
Supplement: Supplementary file 1 [file vision-02-00027-s001.zip › supplementary information/resultsmark3/resultsObs12/allResponsesObs12Block1.txt]

1	2.1883	5	5	999	1	2	1	1	4.1464
2	3.8303	5	5	999	19.375	2	-1	1	1.4491
3	5.4722	5	5	90	13.25	2	1	1	2.0416
4	0.5464	5	5	999	13.25	1	-1	1	2.5346
5	5.4722	5	5	0	7.125	2	-1	0	2.331
6	3.8303	5	5	999	25.5	2	-1	1	1.5399
7	7.1142	5	5	90	25.5	1	1	1	1.1753
8	0.5464	5	5	90	19.375	2	1	1	1.2227
9	7.1142	5	5	0	19.375	2	-1	1	1.2816
10	0.5464	5	5	0	25.5	2	1	1	1.3169
11	2.1883	5	5	999	1	1	-1	1	1.3635
12	3.8303	5	5	90	7.125	1	-1	1	1.0346
13	5.4722	5	5	999	25.5	2	1	1	1.1518
14	0.5464	5	5	999	7.125	2	1	1	1.6924
15	0.5464	5	5	999	25.5	1	-1	1	1.5874
16	2.1883	5	5	90	25.5	1	1	1	1.5404
17	7.1142	5	5	0	13.25	1	1	0	2.1085
18	2.1883	5	5	90	25.5	2	1	1	1.3047
19	5.4722	5	5	0	13.25	1	-1	0	2.2249
20	0.5464	5	5	90	7.125	2	-1	1	1.7512
21	0.5464	5	5	999	19.375	1	-1	1	1.3047
22	3.8303	5	5	999	19.375	2	1	1	1.164
23	0.5464	5	5	90	25.5	1	-1	1	1.0699
24	5.4722	5	5	999	13.25	1	1	1	1.0458
25	7.1142	5	5	0	13.25	2	1	1	1.1753
26	2.1883	5	5	0	7.125	1	1	1	1.0812
27	7.1142	5	5	90	1	2	-1	0	2.1846
28	2.1883	5	5	90	1	1	1	1	1.1283
29	2.1883	5	5	999	7.125	1	1	1	0.99883
30	7.1142	5	5	90	25.5	2	-1	0	1.0811
31	5.4722	5	5	90	7.125	1	-1	0	2.2899
32	7.1142	5	5	999	7.125	2	1	0	2.0048
33	0.5464	5	5	999	7.125	2	-1	1	1.2459
34	2.1883	5	5	0	25.5	2	1	1	1.0699
35	3.8303	5	5	999	13.25	2	-1	1	1.0106
36	7.1142	5	5	0	25.5	1	-1	1	1.0459
37	0.5464	5	5	999	25.5	2	-1	1	1.2695
38	0.5464	5	5	0	7.125	1	-1	1	0.99888
39	2.1883	5	5	999	13.25	2	1	1	1.14
40	2.1883	5	5	999	25.5	1	1	1	1.3987
41	3.8303	5	5	0	13.25	2	-1	1	1.6462
42	7.1142	5	5	999	1	2	-1	1	2.7208
43	0.5464	5	5	0	1	2	1	1	1.2576
44	5.4722	5	5	90	13.25	1	1	1	1.0225
45	0.5464	5	5	90	25.5	1	1	1	1.14
46	0.5464	5	5	0	19.375	1	-1	1	0.97527
47	5.4722	5	5	999	13.25	2	1	1	1.0577
48	5.4722	5	5	999	7.125	1	1	1	1.1047
49	3.8303	5	5	0	13.25	1	1	1	1.0464
50	0.5464	5	5	0	13.25	1	1	1	1.1635
51	7.1142	5	5	0	1	2	-1	1	1.6366
52	3.8303	5	5	90	13.25	2	-1	0	2.4654
53	2.1883	5	5	0	13.25	2	-1	1	1.1635
54	3.8303	5	5	0	1	1	-1	1	2.1902
55	0.5464	5	5	90	25.5	2	-1	1	1.2694
56	7.1142	5	5	90	13.25	1	1	1	1.0581
57	2.1883	5	5	0	19.375	1	-1	1	1.0106
58	0.5464	5	5	0	19.375	2	-1	1	1.0812
59	5.4722	5	5	999	25.5	2	1	1	1.0459
60	3.8303	5	5	0	13.25	1	1	1	0.90477
61	5.4722	5	5	90	1	2	-1	0	3.0586
62	3.8303	5	5	999	7.125	1	-1	1	1.0813
63	7.1142	5	5	90	19.375	1	1	1	0.95188
64	2.1883	5	5	90	25.5	2	-1	1	1.0577
65	7.1142	5	5	0	7.125	1	-1	0	1.8708
66	3.8303	5	5	0	7.125	1	1	1	1.0107
67	5.4722	5	5	90	25.5	1	-1	0	0.78712
68	0.5464	5	5	90	13.25	1	-1	1	1.1754
69	2.1883	5	5	0	25.5	1	1	1	1.0462
70	3.8303	5	5	90	19.375	1	1	1	0.97538
71	5.4722	5	5	90	7.125	1	-1	1	1.0342
72	2.1883	5	5	0	1	2	-1	0	2.3628
73	0.5464	5	5	90	7.125	2	1	1	1.4227
74	5.4722	5	5	90	19.375	2	-1	1	1.1518
75	7.1142	5	5	999	7.125	1	1	1	0.98712
76	2.1883	5	5	0	13.25	2	-1	1	1.0694
77	2.1883	5	5	0	7.125	1	1	1	1.1283
78	5.4722	5	5	0	1	2	1	0	2.1924
79	3.8303	5	5	0	19.375	1	1	1	0.99885
80	0.5464	5	5	0	19.375	1	-1	1	1.0577
81	5.4722	5	5	0	7.125	1	-1	1	1.3517
82	7.1142	5	5	999	19.375	1	-1	1	0.91655
83	5.4722	5	5	999	1	1	1	0	2.5936
84	2.1883	5	5	0	19.375	2	1	1	1.0577
85	0.5464	5	5	0	1	2	-1	1	1.2694
86	7.1142	5	5	90	25.5	1	1	1	0.96352
87	3.8303	5	5	90	1	2	-1	0	1.9912
88	0.5464	5	5	90	19.375	1	-1	1	1.3517
89	3.8303	5	5	0	7.125	1	1	1	1.2104
90	2.1883	5	5	90	1	1	-1	0	1.2346
91	7.1142	5	5	0	7.125	1	1	0	1.9874
92	0.5464	5	5	999	25.5	2	1	1	1.0695
93	5.4722	5	5	0	13.25	2	-1	0	2.7536
94	3.8303	5	5	999	19.375	1	1	1	1.0341
95	7.1142	5	5	999	19.375	2	-1	0	3.7437
96	2.1883	5	5	90	25.5	2	1	1	1.1518
97	2.1883	5	5	90	7.125	2	1	1	1.164
98	3.8303	5	5	999	25.5	2	-1	1	1.3875
99	0.5464	5	5	90	25.5	2	1	1	1.1404
100	5.4722	5	5	0	7.125	2	1	1	1.164
101	2.1883	5	5	0	1	1	-1	0	3.2366
102	7.1142	5	5	90	7.125	2	-1	0	1.8817
103	5.4722	5	5	999	19.375	1	1	1	1.0459
104	0.5464	5	5	999	19.375	2	-1	1	1.1047
105	2.1883	5	5	90	7.125	2	1	1	1.0464
106	7.1142	5	5	0	13.25	2	1	0	1.841
107	2.1883	5	5	0	13.25	1	-1	1	1.0107
108	2.1883	5	5	999	25.5	2	-1	1	1.046
109	2.1883	5	5	90	19.375	1	1	1	1.1165
110	7.1142	5	5	999	13.25	1	1	1	1.0816
111	0.5464	5	5	90	19.375	2	1	1	6.7728
112	0.5464	5	5	999	25.5	1	-1	1	4.1386
113	0.5464	5	5	999	13.25	1	1	1	1.3286
114	0.5464	5	5	0	7.125	2	1	1	1.1282
115	2.1883	5	5	90	13.25	2	-1	1	1.1048
116	7.1142	5	5	999	1	2	1	0	1.8317
117	3.8303	5	5	999	19.375	1	-1	1	0.97538
118	0.5464	5	5	0	1	2	1	1	1.2812
119	5.4722	5	5	90	1	1	1	0	2.0071
120	3.8303	5	5	999	7.125	2	-1	1	1.0812
121	0.5464	5	5	0	13.25	2	-1	1	1.116
122	3.8303	5	5	0	1	1	1	0	2.2719
123	3.8303	5	5	90	7.125	2	1	1	1.3282
124	5.4722	5	5	999	19.375	2	-1	1	1.0577
125	0.5464	5	5	0	19.375	1	-1	1	1.0812
126	3.8303	5	5	0	19.375	2	-1	1	1.0342
127	7.1142	5	5	0	7.125	2	1	1	1.0695
128	5.4722	5	5	90	13.25	2	1	1	2.5658
129	0.5464	5	5	999	19.375	2	1	1	1.2576
130	2.1883	5	5	999	25.5	2	1	1	1.2341
131	7.1142	5	5	0	7.125	2	-1	0	1.5457
132	7.1142	5	5	0	25.5	1	1	1	1.0694
133	5.4722	5	5	0	7.125	1	1	1	1.0929
134	5.4722	5	5	0	7.125	2	-1	1	0.99888
135	0.5464	5	5	0	25.5	2	-1	1	1.1871
136	0.5464	5	5	90	19.375	2	-1	1	1.1165
137	3.8303	5	5	0	25.5	2	-1	1	0.94004
138	7.1142	5	5	999	25.5	1	-1	1	1.0459
139	3.8303	5	5	0	19.375	1	1	1	1.0224
140	7.1142	5	5	90	1	2	-1	0	2.0268
141	2.1883	5	5	999	1	2	1	1	1.3047
142	5.4722	5	5	0	1	1	1	1	2.0993
143	0.5464	5	5	999	13.25	2	-1	1	1.1636
144	3.8303	5	5	0	19.375	1	-1	1	0.98752
145	0.5464	5	5	90	7.125	2	-1	1	1.1636
146	5.4722	5	5	90	19.375	2	1	1	3.2483
147	5.4722	5	5	90	1	1	-1	0	1.8257
148	7.1142	5	5	999	19.375	1	1	1	0.90521
149	3.8303	5	5	90	7.125	1	1	1	0.98709
150	3.8303	5	5	999	13.25	2	1	1	1.0812
151	5.4722	5	5	999	13.25	1	1	1	0.95177
152	2.1883	5	5	90	25.5	1	1	1	0.95188
153	0.5464	5	5	999	7.125	1	-1	1	1.1636
154	5.4722	5	5	999	1	1	-1	0	1.841
155	3.8303	5	5	999	1	2	-1	1	2.3831
156	2.1883	5	5	999	25.5	1	1	1	1.0228
157	5.4722	5	5	999	7.125	2	1	1	1.2458
158	2.1883	5	5	90	7.125	1	-1	1	1.3518
159	5.4722	5	5	90	1	2	1	0	2.0899
160	0.5464	5	5	0	19.375	2	-1	1	1.1518
161	7.1142	5	5	0	19.375	2	-1	1	1.0224
162	2.1883	5	5	0	7.125	2	-1	1	1.0342
163	3.8303	5	5	90	7.125	2	1	1	1.093
164	2.1883	5	5	90	25.5	1	1	1	0.99886
165	5.4722	5	5	90	1	2	-1	0	1.4934
166	0.5464	5	5	999	19.375	2	1	1	1.4462
167	2.1883	5	5	90	1	2	1	1	1.3522
168	0.5464	5	5	90	1	2	1	1	1.3874
169	3.8303	5	5	999	7.125	2	1	1	1.0575
170	0.5464	5	5	0	25.5	2	1	1	13.135
171	0.5464	5	5	999	1	2	-1	1	2.9139
172	7.1142	5	5	0	25.5	2	1	1	1.1165
173	2.1883	5	5	90	19.375	1	-1	1	1.14
174	2.1883	5	5	90	1	2	1	1	1.1281
175	5.4722	5	5	0	25.5	1	-1	1	0.90482
176	2.1883	5	5	999	19.375	1	1	1	0.95176
177	7.1142	5	5	0	19.375	1	1	1	1.0342
178	3.8303	5	5	0	13.25	2	1	1	0.97533
179	0.5464	5	5	0	1	1	1	0	2.1162
180	0.5464	5	5	999	25.5	1	1	1	1.1165
181	5.4722	5	5	999	25.5	1	1	1	1.6529
182	5.4722	5	5	90	1	2	-1	0	4.154
183	7.1142	5	5	0	19.375	1	1	0	2.0096
184	3.8303	5	5	90	25.5	2	-1	1	1.0812
185	7.1142	5	5	0	13.25	2	1	1	1.1518
186	5.4722	5	5	0	13.25	1	-1	1	0.98708
187	5.4722	5	5	90	19.375	1	-1	1	1.0342
188	3.8303	5	5	0	1	2	1	1	1.1047
189	7.1142	5	5	0	1	1	-1	0	2.0252
190	3.8303	5	5	0	19.375	1	-1	1	1.0224
191	0.5464	5	5	90	1	2	-1	1	1.9983
192	7.1142	5	5	999	13.25	1	-1	0	1.9355
193	7.1142	5	5	90	13.25	2	-1	1	1.1518
194	0.5464	5	5	999	7.125	1	1	1	1.5165
195	2.1883	5	5	999	13.25	2	1	1	1.0224
196	5.4722	5	5	999	25.5	2	-1	1	1.4694
197	2.1883	5	5	999	13.25	1	1	1	0.99886
198	0.5464	5	5	90	7.125	1	1	1	1.2694
199	7.1142	5	5	90	19.375	2	-1	0	2.4269
200	7.1142	5	5	999	25.5	2	1	1	1.14
201	5.4722	5	5	90	1	1	-1	1	2.4078
202	0.5464	5	5	0	25.5	1	1	1	1.2459
203	7.1142	5	5	999	1	2	-1	0	1.4027
204	5.4722	5	5	999	13.25	1	1	1	1.2459
205	0.5464	5	5	0	7.125	1	-1	1	1.14
206	0.5464	5	5	90	25.5	2	1	1	1.4106
207	0.5464	5	5	90	13.25	1	-1	1	1.0577
208	5.4722	5	5	90	1	1	-1	0	1.4812
209	7.1142	5	5	999	13.25	1	-1	1	0.94009
210	5.4722	5	5	0	1	2	1	0	1.2459
211	2.1883	5	5	0	25.5	1	1	1	0.90485
212	5.4722	5	5	999	1	2	1	0	2.1795
213	5.4722	5	5	90	7.125	1	1	0	1.3164
214	5.4722	5	5	90	1	1	1	0	1.4227
215	3.8303	5	5	90	1	1	1	0	2.6873
216	7.1142	5	5	0	19.375	1	-1	1	0.99872
217	3.8303	5	5	999	7.125	2	1	1	1.0577
218	3.8303	5	5	0	13.25	2	-1	1	1.0812
219	5.4722	5	5	0	19.375	1	1	1	0.92828
220	2.1883	5	5	0	7.125	2	-1	1	2.5677
221	5.4722	5	5	0	13.25	2	1	1	4.1197
222	7.1142	5	5	90	7.125	1	1	0	2.2624
223	0.5464	5	5	90	25.5	2	1	1	1.7285
224	3.8303	5	5	90	25.5	2	-1	1	1.164
225	5.4722	5	5	90	25.5	2	1	1	1.0812
226	2.1883	5	5	999	13.25	2	-1	1	1.1401
227	2.1883	5	5	90	13.25	1	-1	1	1.0933
228	2.1883	5	5	90	19.375	2	1	1	1.2698
229	7.1142	5	5	0	13.25	1	-1	0	2.0151
230	2.1883	5	5	0	1	2	-1	0	2.9278
231	2.1883	5	5	0	1	1	1	1	1.3875
232	5.4722	5	5	999	25.5	1	1	1	0.9871
233	2.1883	5	5	90	19.375	2	1	1	1.1047
234	2.1883	5	5	0	13.25	2	-1	1	1.2106
235	7.1142	5	5	999	13.25	2	-1	1	1.1047
236	3.8303	5	5	0	19.375	2	-1	1	1.0817
237	7.1142	5	5	0	1	2	1	0	1.4829
238	2.1883	5	5	0	19.375	2	-1	1	1.0934
239	3.8303	5	5	999	1	1	1	0	2.3317
240	0.5464	5	5	90	13.25	2	-1	1	1.2108
241	3.8303	5	5	0	1	1	1	0	2.3991
242	7.1142	5	5	0	1	1	-1	0	2.1674
243	3.8303	5	5	90	7.125	2	1	1	1.1165
244	2.1883	5	5	999	13.25	1	-1	1	1.1281
245	0.5464	5	5	999	13.25	2	1	1	1.1635
246	7.1142	5	5	999	7.125	2	1	1	1.4393
247	7.1142	5	5	999	7.125	1	-1	1	2.7573
248	7.1142	5	5	0	1	1	-1	1	1.9049
249	2.1883	5	5	999	25.5	1	1	1	0.96356
250	7.1142	5	5	999	19.375	2	1	1	1.0812
251	3.8303	5	5	0	25.5	2	-1	1	1.1635
252	2.1883	5	5	999	13.25	1	1	1	1.2341
253	3.8303	5	5	0	1	2	1	0	2.3887
254	2.1883	5	5	0	1	1	1	1	1.1399
255	0.5464	5	5	999	1	1	-1	1	1.1869
256	0.5464	5	5	90	7.125	1	1	1	0.99929
257	7.1142	5	5	999	7.125	2	1	0	2.3096
258	2.1883	5	5	0	13.25	2	1	1	1.6459
259	5.4722	5	5	999	7.125	2	1	1	1.093
260	2.1883	5	5	0	13.25	1	1	1	1.2576
261	7.1142	5	5	999	7.125	1	-1	0	1.4433
262	5.4722	5	5	0	19.375	2	-1	0	1.8518
263	2.1883	5	5	0	19.375	2	-1	1	1.1165
264	7.1142	5	5	0	19.375	1	1	0	2.0993
265	3.8303	5	5	0	19.375	2	1	1	1.3517
266	5.4722	5	5	999	7.125	2	-1	0	2.074
267	7.1142	5	5	90	1	1	-1	1	2.4478
268	5.4722	5	5	0	7.125	1	1	0	2.4729
269	7.1142	5	5	90	13.25	2	-1	1	1.5907
270	3.8303	5	5	90	1	2	-1	0	1.5164
271	0.5464	5	5	90	1	1	1	1	1.1871
272	5.4722	5	5	999	13.25	2	-1	1	1.0224
273	0.5464	5	5	90	19.375	1	-1	1	0.98711
274	3.8303	5	5	0	25.5	1	-1	1	0.94005
275	3.8303	5	5	0	1	1	1	0	1.1753
276	3.8303	5	5	999	13.25	2	-1	1	0.97533
277	5.4722	5	5	90	13.25	2	-1	0	1.4454
278	5.4722	5	5	0	7.125	1	1	1	1.863
279	0.5464	5	5	999	13.25	2	1	1	1.14
280	2.1883	5	5	0	1	2	1	1	1.1166
281	7.1142	5	5	0	7.125	1	-1	0	1.0577
282	2.1883	5	5	0	19.375	1	1	1	1.0577
283	7.1142	5	5	999	13.25	2	1	1	1.2925
284	7.1142	5	5	0	1	2	1	0	1.5968
285	7.1142	5	5	999	1	1	1	0	1.8575
286	0.5464	5	5	999	19.375	2	-1	1	1.1165
287	5.4722	5	5	999	13.25	2	-1	1	1.0929
288	5.4722	5	5	90	13.25	2	-1	1	1.1871
289	7.1142	5	5	999	13.25	1	1	1	1.0106
290	7.1142	5	5	0	7.125	2	-1	0	1.2454
291	3.8303	5	5	0	19.375	2	-1	1	0.99881
292	2.1883	5	5	90	13.25	1	1	0	0.84595
293	2.1883	5	5	90	13.25	2	1	1	1.0577
294	5.4722	5	5	0	25.5	2	-1	0	3.0982
295	7.1142	5	5	90	7.125	2	1	0	1.093
296	7.1142	5	5	90	7.125	2	-1	0	1.5188
297	7.1142	5	5	0	7.125	1	1	0	2.0055
298	5.4722	5	5	0	19.375	2	1	1	1.8657
299	7.1142	5	5	90	13.25	1	-1	1	1.1401
300	7.1142	5	5	999	1	1	-1	0	1.9869
301	7.1142	5	5	90	7.125	2	1	0	1.9989
302	2.1883	5	5	90	7.125	1	1	1	1.0929
303	5.4722	5	5	90	19.375	1	-1	1	0.97536
304	5.4722	5	5	999	13.25	2	-1	1	1.0224
305	3.8303	5	5	999	19.375	2	1	1	1.0459
306	5.4722	5	5	999	7.125	2	-1	1	1.6739
307	2.1883	5	5	999	19.375	2	-1	1	0.99888
308	2.1883	5	5	0	25.5	2	-1	1	1.0223
309	3.8303	5	5	999	25.5	1	-1	1	0.91654
310	7.1142	5	5	0	13.25	2	1	1	1.0695
311	3.8303	5	5	0	7.125	1	1	0	2.4744
312	3.8303	5	5	999	1	2	1	0	1.1989
313	7.1142	5	5	90	13.25	1	-1	0	3.5055
314	3.8303	5	5	90	1	2	1	0	2.6688
315	0.5464	5	5	90	7.125	2	1	1	1.7634
316	7.1142	5	5	90	1	2	1	0	1.8187
317	5.4722	5	5	0	25.5	1	1	1	1.0928
318	5.4722	5	5	999	13.25	2	1	1	1.0694
319	5.4722	5	5	90	7.125	2	1	0	1.3513
320	2.1883	5	5	999	7.125	2	1	1	1.2228
321	3.8303	5	5	90	13.25	1	-1	1	1.0816
322	7.1142	5	5	999	25.5	2	1	1	1.1636
323	0.5464	5	5	90	1	2	1	1	1.5639
324	5.4722	5	5	0	1	2	1	1	1.5863
325	2.1883	5	5	0	7.125	2	-1	1	1.4929
326	3.8303	5	5	0	25.5	1	-1	1	1.3517
327	0.5464	5	5	999	7.125	2	-1	1	1.2694
328	7.1142	5	5	90	7.125	1	1	1	2.5105
329	5.4722	5	5	999	19.375	2	-1	1	1.1988
330	7.1142	5	5	90	13.25	2	1	1	2.2098
331	5.4722	5	5	90	19.375	2	1	1	1.3047
332	3.8303	5	5	90	13.25	1	-1	1	0.90523
333	3.8303	5	5	999	13.25	1	1	1	0.94003
334	5.4722	5	5	90	7.125	2	1	1	1.1283
335	5.4722	5	5	999	19.375	2	-1	1	1.0341
336	7.1142	5	5	999	25.5	1	1	1	0.98714
337	5.4722	5	5	90	7.125	1	-1	0	2.2321
338	5.4722	5	5	90	7.125	2	1	1	1.6049
339	2.1883	5	5	90	13.25	1	-1	1	0.86989
340	5.4722	5	5	90	19.375	1	1	1	1.3282
341	2.1883	5	5	90	1	1	-1	0	1.8457
342	7.1142	5	5	999	1	2	-1	0	1.1522
343	2.1883	5	5	999	19.375	2	-1	1	0.96359
344	2.1883	5	5	0	25.5	2	-1	1	0.97538
345	0.5464	5	5	90	19.375	1	-1	1	1.1282
346	0.5464	5	5	999	25.5	2	-1	1	1.0106
347	7.1142	5	5	0	7.125	2	1	0	2.1826
348	7.1142	5	5	0	7.125	1	1	1	2.2505
349	7.1142	5	5	999	1	1	1	0	1.701
350	5.4722	5	5	0	1	1	1	1	1.1754
351	0.5464	5	5	999	7.125	2	1	0	0.95183
352	0.5464	5	5	90	1	2	-1	1	1.3046
353	3.8303	5	5	0	7.125	1	1	1	1.011
354	0.5464	5	5	999	7.125	1	-1	1	0.99887
355	3.8303	5	5	90	13.25	2	1	1	1.2694
356	5.4722	5	5	999	25.5	2	1	1	1.034
357	0.5464	5	5	0	13.25	1	1	1	1.0929
358	2.1883	5	5	999	25.5	1	1	1	1.0106
359	5.4722	5	5	0	25.5	2	-1	0	1.7454
360	2.1883	5	5	0	25.5	2	1	1	1.211
361	0.5464	5	5	90	19.375	1	-1	1	2.257
362	5.4722	5	5	0	1	1	-1	0	2.7864
363	3.8303	5	5	999	1	1	1	1	1.0224
364	5.4722	5	5	0	19.375	2	1	1	1.2812
365	2.1883	5	5	999	25.5	1	-1	1	1.0106
366	2.1883	5	5	999	7.125	2	-1	1	1.2103
367	0.5464	5	5	0	1	2	-1	1	1.6456
368	3.8303	5	5	999	13.25	1	-1	1	1.0345
369	2.1883	5	5	0	25.5	2	-1	1	1.1283
370	0.5464	5	5	999	1	2	-1	1	1.2929
371	5.4722	5	5	90	25.5	2	1	0	2.2298
372	3.8303	5	5	999	7.125	1	1	1	0.97534
373	5.4722	5	5	0	25.5	1	1	1	1.3047
374	2.1883	5	5	90	13.25	1	-1	1	1.1048
375	3.8303	5	5	90	25.5	1	1	1	1.1046
376	3.8303	5	5	999	1	2	1	0	1.4106
377	7.1142	5	5	90	25.5	2	-1	0	1.2106
378	0.5464	5	5	90	13.25	2	1	1	0.96366
379	7.1142	5	5	0	1	2	-1	0	1.4982
380	2.1883	5	5	90	7.125	2	-1	1	1.093
381	7.1142	5	5	0	1	2	1	0	1.1988
382	3.8303	5	5	90	13.25	2	-1	1	1.2459
383	3.8303	5	5	90	25.5	2	1	1	1.0695
384	3.8303	5	5	90	1	2	1	0	1.8533
385	0.5464	5	5	0	25.5	1	1	1	0.96403
386	0.5464	5	5	90	13.25	2	-1	0	0.94002
387	2.1883	5	5	0	7.125	2	1	1	1.0929
388	3.8303	5	5	0	7.125	2	-1	1	1.1282
389	7.1142	5	5	90	19.375	1	1	1	1.0929
390	2.1883	5	5	999	19.375	1	1	1	1.0459
391	2.1883	5	5	999	7.125	2	1	1	1.187
392	3.8303	5	5	0	25.5	2	1	1	1.14
393	3.8303	5	5	90	13.25	1	1	1	1.0813
394	2.1883	5	5	999	7.125	2	1	1	1.1753
395	3.8303	5	5	90	25.5	2	-1	1	1.5869
396	0.5464	5	5	90	7.125	1	-1	1	2.6043
397	2.1883	5	5	0	7.125	1	-1	1	1.3522
398	7.1142	5	5	90	19.375	2	1	0	1.7598
399	7.1142	5	5	999	19.375	2	-1	1	1.2459
400	7.1142	5	5	0	19.375	1	1	1	1.4456
401	3.8303	5	5	90	25.5	1	1	1	0.91644
402	0.5464	5	5	90	1	1	1	1	2.2922
403	0.5464	5	5	90	1	1	1	1	1.7163
404	0.5464	5	5	90	25.5	1	-1	1	1.0459
405	0.5464	5	5	0	25.5	2	-1	1	1.2106
406	3.8303	5	5	0	7.125	2	1	1	3.028
407	7.1142	5	5	90	1	1	1	0	9.2565
408	3.8303	5	5	999	1	1	1	1	1.4223
409	7.1142	5	5	0	13.25	1	-1	1	1.0106
410	3.8303	5	5	90	19.375	1	-1	1	1.1164
411	2.1883	5	5	90	7.125	1	-1	1	0.96354
412	5.4722	5	5	0	19.375	1	-1	1	0.92829
413	2.1883	5	5	0	1	2	1	0	1.7281
414	3.8303	5	5	999	25.5	1	1	1	0.96396
415	0.5464	5	5	999	7.125	1	1	1	1.2695
416	3.8303	5	5	90	19.375	2	-1	1	1.2463
417	5.4722	5	5	0	19.375	1	1	0	1.9967
418	3.8303	5	5	0	13.25	2	-1	1	1.0341
419	2.1883	5	5	90	25.5	1	-1	1	1.0342
420	5.4722	5	5	0	25.5	1	1	1	1.9784
421	0.5464	5	5	90	25.5	1	1	1	1.4341
422	7.1142	5	5	0	19.375	2	1	1	1.3046
423	3.8303	5	5	999	13.25	2	-1	1	0.94004
424	0.5464	5	5	999	1	1	1	1	1.1518
425	3.8303	5	5	90	25.5	2	-1	1	1.0816
426	3.8303	5	5	90	1	1	1	1	2.6233
427	7.1142	5	5	999	19.375	1	-1	1	1.0459
428	2.1883	5	5	999	7.125	1	1	1	1.093
429	7.1142	5	5	0	25.5	2	1	1	1.093
430	3.8303	5	5	90	25.5	1	1	1	1.0812
431	5.4722	5	5	0	25.5	2	-1	1	1.0342
432	7.1142	5	5	999	1	1	-1	0	2.3106
433	2.1883	5	5	90	1	2	-1	1	1.14
434	7.1142	5	5	0	25.5	1	-1	1	2.0597
435	0.5464	5	5	90	19.375	2	1	1	1.2694
436	5.4722	5	5	90	7.125	2	1	0	3.0951
437	7.1142	5	5	0	13.25	1	1	0	1.9689
438	7.1142	5	5	90	19.375	1	1	1	1.5285
439	7.1142	5	5	999	7.125	2	-1	0	2.0885
440	0.5464	5	5	0	7.125	2	1	1	1.1753
441	3.8303	5	5	999	7.125	1	1	1	1.14
442	7.1142	5	5	90	13.25	1	-1	0	1.9181
443	5.4722	5	5	90	13.25	2	-1	1	1.8128
444	3.8303	5	5	90	13.25	2	-1	1	1.0106
445	5.4722	5	5	0	19.375	2	1	1	1.3988
446	2.1883	5	5	0	19.375	2	-1	1	1.0341
447	0.5464	5	5	999	25.5	2	1	1	1.187
448	2.1883	5	5	0	13.25	1	-1	1	0.99885
449	0.5464	5	5	999	25.5	2	1	1	1.1401
450	2.1883	5	5	90	7.125	1	-1	1	1.0934
451	0.5464	5	5	0	1	1	-1	1	1.2576
452	3.8303	5	5	90	7.125	2	-1	0	2.2635
453	0.5464	5	5	0	13.25	1	-1	1	1.1988
454	3.8303	5	5	90	7.125	1	-1	1	1.1757
455	3.8303	5	5	0	25.5	1	-1	1	0.99865
456	2.1883	5	5	999	1	2	-1	0	1.1754
457	2.1883	5	5	999	19.375	2	1	1	1.4576
458	0.5464	5	5	0	13.25	2	-1	1	1.5752
459	5.4722	5	5	0	1	2	-1	1	2.4559
460	0.5464	5	5	0	1	1	1	0	2.9849
461	7.1142	5	5	999	19.375	1	1	1	1.211
462	5.4722	5	5	0	7.125	2	-1	1	2.0143
463	0.5464	5	5	0	13.25	2	-1	1	1.1165
464	0.5464	5	5	999	25.5	1	1	1	1.1048
465	0.5464	5	5	999	19.375	1	-1	1	1.1518
466	3.8303	5	5	0	1	1	-1	0	1.9817
467	2.1883	5	5	999	19.375	2	-1	1	1.1164
468	5.4722	5	5	0	13.25	1	1	1	1.0812
469	5.4722	5	5	999	7.125	1	-1	1	1.093
470	3.8303	5	5	999	13.25	1	1	0	0.96357
471	7.1142	5	5	90	19.375	1	-1	1	1.0576
472	3.8303	5	5	90	7.125	1	1	1	1.0695
473	5.4722	5	5	999	19.375	1	-1	1	0.95177
474	3.8303	5	5	0	25.5	2	-1	1	1.0106
475	0.5464	5	5	0	25.5	1	1	1	1.1283
476	5.4722	5	5	999	25.5	1	1	1	0.92829
477	5.4722	5	5	90	13.25	1	-1	1	1.0699
478	2.1883	5	5	999	25.5	2	-1	1	1.0224
479	5.4722	5	5	0	19.375	2	1	1	1.4458
480	3.8303	5	5	90	25.5	1	1	1	1.164
481	2.1883	5	5	999	13.25	1	-1	1	1.0928
482	5.4722	5	5	999	19.375	1	1	1	1.2463
483	2.1883	5	5	999	7.125	2	1	1	1.1752
484	7.1142	5	5	999	13.25	2	1	0	1.8226
485	5.4722	5	5	999	25.5	1	-1	1	1.3282
486	7.1142	5	5	999	7.125	1	1	0	1.7246
487	2.1883	5	5	90	7.125	2	-1	1	1.1047
488	7.1142	5	5	90	13.25	1	1	1	1.2219
489	3.8303	5	5	90	7.125	2	-1	0	2.369
490	5.4722	5	5	0	1	2	-1	0	2.057
491	3.8303	5	5	999	25.5	1	-1	1	0.96352
492	3.8303	5	5	999	25.5	1	-1	1	1.0224
493	2.1883	5	5	90	13.25	2	-1	1	1.0224
494	7.1142	5	5	999	13.25	1	-1	1	1.2106
495	7.1142	5	5	999	7.125	1	1	0	1.5839
496	5.4722	5	5	90	19.375	2	-1	0	1.1287
497	0.5464	5	5	999	13.25	1	1	1	1.0812
498	7.1142	5	5	90	7.125	2	-1	0	1.1165
499	0.5464	5	5	0	25.5	1	1	1	1.2346
500	7.1142	5	5	90	7.125	1	-1	0	1.5047
501	0.5464	5	5	0	1	2	1	1	1.3522
502	5.4722	5	5	999	7.125	1	-1	1	1.0459
503	5.4722	5	5	999	13.25	1	1	1	1.0341
504	0.5464	5	5	90	13.25	2	1	1	1.1988
505	2.1883	5	5	0	19.375	1	-1	1	1.0459
506	0.5464	5	5	0	19.375	2	1	1	1.387
507	2.1883	5	5	999	25.5	2	-1	1	1.1282
508	2.1883	5	5	0	13.25	2	1	1	1.5164
509	7.1142	5	5	90	19.375	2	-1	1	1.8773
510	0.5464	5	5	999	1	1	1	1	1.3164
511	5.4722	5	5	0	25.5	2	1	1	1.2809
512	2.1883	5	5	999	7.125	1	-1	1	1.1518
513	2.1883	5	5	999	1	1	1	1	1.7521
514	3.8303	5	5	0	1	2	1	0	1.6345
515	0.5464	5	5	90	25.5	2	1	1	1.3757
516	3.8303	5	5	0	13.25	1	-1	1	1.1871
517	3.8303	5	5	0	7.125	1	1	1	2.1741
518	5.4722	5	5	0	7.125	2	-1	0	2.0293
519	7.1142	5	5	0	1	1	1	0	2.0783
520	3.8303	5	5	999	19.375	1	1	1	1.0694
521	0.5464	5	5	999	1	1	-1	1	1.9045
522	3.8303	5	5	999	13.25	2	1	0	3.4601
523	0.5464	5	5	0	13.25	1	1	1	1.0577
524	2.1883	5	5	999	1	2	1	1	1.3987
525	5.4722	5	5	999	1	2	-1	0	2.3417
526	5.4722	5	5	999	7.125	1	1	0	3.4257
527	3.8303	5	5	0	19.375	2	1	1	1.14
528	5.4722	5	5	90	13.25	1	-1	0	2.3619
529	7.1142	5	5	999	1	1	-1	0	1.5184
530	2.1883	5	5	90	19.375	2	1	1	1.1522
531	3.8303	5	5	0	7.125	2	-1	0	1.6458
532	7.1142	5	5	999	7.125	2	-1	0	1.2341
533	3.8303	5	5	0	25.5	1	1	1	1.8151
534	2.1883	5	5	999	7.125	1	1	1	1.0576
535	2.1883	5	5	999	25.5	2	-1	1	1.0576
536	5.4722	5	5	90	19.375	1	1	1	0.97532
537	3.8303	5	5	999	25.5	1	1	1	1.0106
538	0.5464	5	5	90	19.375	1	-1	1	1.0342
539	2.1883	5	5	0	19.375	1	1	1	1.0106
540	7.1142	5	5	999	25.5	1	-1	1	1.1988
541	5.4722	5	5	999	19.375	1	-1	1	1.0811
542	5.4722	5	5	90	25.5	1	-1	0	1.4689
543	7.1142	5	5	90	1	2	-1	1	4.4722
544	7.1142	5	5	0	25.5	1	1	1	1.0929
545	3.8303	5	5	90	19.375	2	1	1	1.3047
546	3.8303	5	5	90	7.125	1	-1	0	2.1466
547	7.1142	5	5	90	25.5	1	-1	0	6.2021
548	7.1142	5	5	0	25.5	2	1	1	1.463
549	0.5464	5	5	999	1	1	1	1	1.8218
550	2.1883	5	5	90	7.125	1	1	1	1.0816
551	3.8303	5	5	0	1	2	1	1	1.2812
552	3.8303	5	5	999	1	1	-1	0	1.4929
553	3.8303	5	5	0	25.5	2	-1	0	2.6048
554	0.5464	5	5	999	19.375	2	1	1	1.187
555	5.4722	5	5	90	13.25	1	-1	0	1.8183
556	5.4722	5	5	999	1	2	-1	0	1.712
557	7.1142	5	5	0	25.5	1	-1	0	1.8904
558	0.5464	5	5	999	19.375	1	1	1	1.1635
559	2.1883	5	5	0	1	1	-1	1	1.6809
560	3.8303	5	5	90	19.375	2	-1	1	1.991
561	3.8303	5	5	999	7.125	2	1	1	1.3516
562	5.4722	5	5	90	13.25	1	-1	0	3.0998
563	0.5464	5	5	999	1	2	-1	0	3.3509
564	0.5464	5	5	999	25.5	1	-1	1	1.1169
565	3.8303	5	5	0	7.125	2	-1	0	2.246
566	2.1883	5	5	0	25.5	1	1	1	1.0578
567	5.4722	5	5	0	1	1	1	1	1.957
568	3.8303	5	5	999	25.5	2	-1	1	0.96357
569	5.4722	5	5	999	1	2	1	0	4.61
570	5.4722	5	5	0	13.25	2	-1	0	3.4432
571	5.4722	5	5	999	19.375	2	-1	1	1.0459
572	2.1883	5	5	999	1	2	1	0	2.0104
573	3.8303	5	5	90	19.375	1	1	1	0.90477
574	0.5464	5	5	0	19.375	1	-1	1	1.0577
575	5.4722	5	5	0	25.5	1	-1	1	1.0812
576	7.1142	5	5	90	1	1	-1	0	1.3213
577	0.5464	5	5	999	19.375	1	-1	1	0.9636
578	2.1883	5	5	999	1	1	1	1	1.0812
579	0.5464	5	5	0	7.125	1	-1	1	1.0577
580	0.5464	5	5	0	1	1	-1	1	1.3047
581	5.4722	5	5	90	25.5	1	1	0	1.5629
582	7.1142	5	5	90	1	1	-1	0	4.3506
583	5.4722	5	5	999	1	1	1	0	2.507
584	2.1883	5	5	0	13.25	1	1	1	0.98703
585	0.5464	5	5	0	13.25	2	-1	1	1.0459
586	7.1142	5	5	999	25.5	1	1	1	1.0106
587	7.1142	5	5	999	25.5	2	1	0	1.7529
588	2.1883	5	5	0	7.125	2	1	1	1.2694
589	2.1883	5	5	90	25.5	2	-1	1	1.211
590	5.4722	5	5	90	1	2	1	1	1.7585
591	0.5464	5	5	0	7.125	1	1	1	1.0459
592	7.1142	5	5	999	19.375	2	-1	1	1.2454
593	2.1883	5	5	90	25.5	1	1	1	0.92812
594	3.8303	5	5	90	13.25	1	1	1	1.0342
595	2.1883	5	5	90	19.375	2	1	1	1.1165
596	3.8303	5	5	999	19.375	1	1	1	1.0576
597	2.1883	5	5	90	1	1	-1	0	1.2576
598	7.1142	5	5	90	13.25	2	-1	0	1.7942
599	3.8303	5	5	0	1	2	-1	0	1.7753
600	2.1883	5	5	90	19.375	1	1	1	1.1283
601	5.4722	5	5	90	7.125	2	1	0	1.5204
602	7.1142	5	5	90	7.125	1	1	1	1.4229
603	0.5464	5	5	90	13.25	1	1	1	1.3404
604	2.1883	5	5	0	7.125	1	-1	1	1.0816
605	3.8303	5	5	90	1	1	-1	0	8.6679
606	3.8303	5	5	999	1	2	-1	0	3.7245
607	3.8303	5	5	90	1	1	-1	0	2.5157
608	3.8303	5	5	90	19.375	1	1	1	0.97575
609	3.8303	5	5	0	13.25	1	-1	1	0.91649
610	2.1883	5	5	90	13.25	2	1	1	1.2341
611	7.1142	5	5	999	13.25	2	-1	1	1.6421
612	2.1883	5	5	999	13.25	2	1	1	1.1047
613	2.1883	5	5	0	1	2	-1	0	1.4811
614	0.5464	5	5	90	1	1	1	0	1.5521
615	5.4722	5	5	999	1	1	-1	1	4.9049
616	5.4722	5	5	0	7.125	1	1	0	1.5274
617	3.8303	5	5	999	7.125	2	-1	1	1.0699
618	5.4722	5	5	999	19.375	2	-1	1	1.1518
619	7.1142	5	5	0	25.5	2	-1	1	4.3131
620	7.1142	5	5	999	19.375	2	-1	1	3.4773
621	2.1883	5	5	0	25.5	1	1	1	1.0577
622	2.1883	5	5	999	19.375	1	1	1	0.89302
623	7.1142	5	5	999	25.5	2	1	1	1.1282
624	7.1142	5	5	0	25.5	2	1	1	1.0933
625	2.1883	5	5	90	19.375	1	-1	1	0.91691
626	0.5464	5	5	999	13.25	2	-1	1	1.0342
627	3.8303	5	5	999	19.375	1	1	1	1.0224
628	0.5464	5	5	0	13.25	1	1	1	1.3282
629	5.4722	5	5	0	13.25	2	-1	0	1.8466
630	0.5464	5	5	0	19.375	2	-1	1	1.281
631	3.8303	5	5	90	25.5	1	-1	1	0.94047
632	5.4722	5	5	999	25.5	2	1	0	0.88126
633	7.1142	5	5	0	1	1	1	0	1.8687
634	5.4722	5	5	999	1	2	1	0	1.4458
635	3.8303	5	5	999	19.375	2	-1	1	0.90475
636	7.1142	5	5	999	19.375	1	1	0	1.5613
637	2.1883	5	5	999	19.375	2	1	1	1.654
638	5.4722	5	5	0	1	1	1	1	1.7635
639	0.5464	5	5	90	13.25	1	1	1	1.1287
640	7.1142	5	5	999	25.5	2	-1	0	1.3504
641	3.8303	5	5	999	19.375	2	-1	1	1.0699
642	0.5464	5	5	0	13.25	2	1	1	1.0694
643	0.5464	5	5	0	7.125	2	1	1	1.1048
644	5.4722	5	5	999	7.125	1	-1	1	1.1522
645	2.1883	5	5	999	13.25	1	-1	1	0.91656
646	3.8303	5	5	0	7.125	2	-1	0	1.6928
647	7.1142	5	5	999	1	2	1	0	1.1287
648	3.8303	5	5	999	1	2	-1	1	1.2694
649	3.8303	5	5	0	19.375	1	-1	1	1.1286
650	3.8303	5	5	90	1	2	1	0	1.2576
651	5.4722	5	5	0	19.375	1	-1	1	1.0463
652	7.1142	5	5	90	1	2	-1	0	1.8855
653	7.1142	5	5	90	19.375	2	1	1	1.2224
654	2.1883	5	5	90	19.375	1	1	0	0.92831
655	0.5464	5	5	90	7.125	1	1	1	1.5634
656	3.8303	5	5	90	1	1	-1	0	2.2463
657	2.1883	5	5	90	7.125	2	1	1	1.1052
658	2.1883	5	5	999	19.375	1	-1	1	0.99888
659	3.8303	5	5	0	13.25	2	-1	1	1.1047
660	3.8303	5	5	999	7.125	1	1	1	1.0459
661	0.5464	5	5	0	7.125	2	-1	1	1.1753
662	0.5464	5	5	0	7.125	2	-1	1	1.1399
663	2.1883	5	5	0	13.25	1	-1	1	1.034
664	3.8303	5	5	90	19.375	2	1	1	1.2106
665	7.1142	5	5	90	25.5	2	-1	0	1.8255
666	7.1142	5	5	90	19.375	2	-1	0	1.6383
667	2.1883	5	5	0	25.5	1	-1	1	1.0342
668	5.4722	5	5	0	13.25	2	1	0	1.6481
669	0.5464	5	5	90	13.25	2	-1	1	1.0694
670	5.4722	5	5	999	13.25	1	1	1	1.0223
671	0.5464	5	5	999	13.25	1	1	1	1.2929
672	5.4722	5	5	90	19.375	1	-1	1	1.0459
673	5.4722	5	5	999	1	1	1	0	1.4929
674	7.1142	5	5	90	13.25	2	-1	1	1.2463
675	0.5464	5	5	90	7.125	2	1	1	1.3046
676	3.8303	5	5	90	19.375	1	-1	1	1.0459
677	0.5464	5	5	0	1	1	-1	1	1.6575
678	5.4722	5	5	90	25.5	2	1	1	1.1051
679	0.5464	5	5	90	7.125	1	1	1	1.6222
680	7.1142	5	5	90	25.5	2	1	0	1.8485
681	3.8303	5	5	999	25.5	2	1	1	1.1753
682	3.8303	5	5	90	19.375	2	1	1	1.2223
683	7.1142	5	5	90	1	1	1	0	3.5425
684	7.1142	5	5	0	7.125	2	-1	0	1.822
685	2.1883	5	5	0	1	1	-1	0	1.3635
686	5.4722	5	5	999	7.125	2	1	1	1.1517
687	2.1883	5	5	90	25.5	2	-1	1	1.0576
688	3.8303	5	5	0	25.5	1	-1	1	1.14
689	5.4722	5	5	0	13.25	1	-1	1	1.0581
690	3.8303	5	5	0	13.25	1	1	1	0.98709
691	5.4722	5	5	90	7.125	1	-1	1	0.98709
692	3.8303	5	5	999	25.5	2	-1	1	0.95179
693	7.1142	5	5	0	19.375	2	-1	1	0.92821
694	7.1142	5	5	90	25.5	1	1	1	0.92828
695	5.4722	5	5	90	25.5	1	1	1	0.97536
696	7.1142	5	5	0	13.25	2	1	1	1.1165
697	5.4722	5	5	0	19.375	1	-1	1	1.387
698	5.4722	5	5	999	25.5	1	-1	1	0.88127
699	7.1142	5	5	0	13.25	1	-1	1	0.9753
700	5.4722	5	5	90	25.5	1	-1	1	0.99885
701	0.5464	5	5	90	19.375	2	-1	0	0.90477
702	0.5464	5	5	999	19.375	1	-1	1	0.97533
703	2.1883	5	5	999	1	1	1	1	1.1635
704	7.1142	5	5	999	13.25	2	-1	0	1.6225
705	0.5464	5	5	0	19.375	1	1	1	1.0341
706	2.1883	5	5	999	19.375	1	-1	1	1.0224
707	0.5464	5	5	999	1	2	1	1	1.3282
708	3.8303	5	5	999	13.25	1	1	1	0.95221
709	0.5464	5	5	0	25.5	2	1	1	1.1283
710	2.1883	5	5	90	13.25	1	1	1	1.0693
711	2.1883	5	5	90	13.25	2	1	1	1.2106
712	0.5464	5	5	90	13.25	1	1	1	1.387
713	0.5464	5	5	0	19.375	2	-1	1	1.1635
714	0.5464	5	5	999	13.25	1	-1	1	1.1283
715	3.8303	5	5	999	13.25	1	-1	1	1.1282
716	5.4722	5	5	90	19.375	2	1	0	2.6052
717	2.1883	5	5	999	1	1	1	1	1.2105
718	2.1883	5	5	90	1	2	-1	0	1.6575
719	5.4722	5	5	999	19.375	1	-1	1	1.0576
720	0.5464	5	5	0	7.125	1	1	1	1.0812
721	2.1883	5	5	90	19.375	2	1	1	1.2341
722	7.1142	5	5	0	19.375	2	-1	0	1.234
723	3.8303	5	5	90	13.25	1	-1	1	1.2341
724	0.5464	5	5	999	13.25	2	1	1	1.3518
725	0.5464	5	5	90	1	1	1	1	1.3988
726	2.1883	5	5	0	7.125	1	1	1	1.093
727	2.1883	5	5	90	1	1	1	1	1.2929
728	2.1883	5	5	999	7.125	1	-1	1	1.0341
729	7.1142	5	5	90	19.375	1	1	1	0.98714
730	3.8303	5	5	999	1	1	1	0	1.6341
731	0.5464	5	5	999	7.125	1	1	1	0.9758
732	0.5464	5	5	999	1	2	-1	1	1.3984
733	7.1142	5	5	90	25.5	2	1	1	1.0934
734	3.8303	5	5	90	13.25	2	1	1	1.3169
735	2.1883	5	5	90	1	2	-1	0	1.0699
736	7.1142	5	5	90	25.5	1	1	1	0.90479
737	0.5464	5	5	90	1	2	-1	0	4.1056
738	5.4722	5	5	90	25.5	2	1	0	1.4223
739	2.1883	5	5	0	19.375	1	1	1	1.0106
740	7.1142	5	5	999	25.5	1	-1	1	1.0341
741	0.5464	5	5	90	25.5	1	-1	1	1.0342
742	2.1883	5	5	999	13.25	2	-1	1	0.99881
743	0.5464	5	5	999	7.125	2	-1	1	1.0459
744	3.8303	5	5	999	7.125	1	-1	1	1.0106
745	5.4722	5	5	90	25.5	2	-1	0	2.3333
746	0.5464	5	5	0	25.5	1	1	1	1.6222
747	7.1142	5	5	90	7.125	1	1	1	4.9371
748	5.4722	5	5	0	13.25	1	1	0	2.0325
749	5.4722	5	5	0	25.5	2	1	1	1.1518
750	2.1883	5	5	0	19.375	2	-1	1	1.2463
