# Supplementary material for: Temporal Integration of Motion Streaks in Migraine
Source: Vision (Basel). 2018 Jul 13;2(3):27. doi: 10.3390/vision2030027 (PMC6836222; doi:10.3390/vision2030027)
Supplement: Supplementary file 1 [file vision-02-00027-s001.zip › supplementary information/resultsmark3/resultsObs12/allResponsesObs12Block2.txt]

1	2.1883	5	5	999	25.5	1	-1	1	1.0461
2	7.1142	5	5	0	25.5	2	1	1	1.0714
3	2.1883	5	5	0	13.25	1	-1	1	1.1635
4	2.1883	5	5	999	25.5	2	1	1	1.3753
5	2.1883	5	5	90	25.5	2	1	1	1.0459
6	0.5464	5	5	0	7.125	1	1	1	1.2812
7	7.1142	5	5	90	1	1	-1	1	1.892
8	3.8303	5	5	999	25.5	1	-1	1	1.0459
9	2.1883	5	5	90	19.375	2	-1	1	0.98714
10	0.5464	5	5	0	13.25	1	1	1	1.1635
11	0.5464	5	5	90	19.375	2	-1	1	1.0812
12	0.5464	5	5	90	7.125	2	1	1	1.0459
13	0.5464	5	5	0	1	1	-1	1	1.5988
14	2.1883	5	5	999	13.25	1	1	1	0.90474
15	3.8303	5	5	0	1	2	1	0	1.6698
16	3.8303	5	5	999	7.125	2	1	1	0.99885
17	0.5464	5	5	0	1	1	-1	1	1.0929
18	2.1883	5	5	90	1	1	-1	1	1.1046
19	2.1883	5	5	999	13.25	2	-1	1	1.0107
20	7.1142	5	5	90	13.25	1	-1	1	1.0107
21	3.8303	5	5	90	7.125	1	-1	1	0.9283
22	3.8303	5	5	0	19.375	2	1	1	2.9994
23	3.8303	5	5	999	19.375	2	1	1	1.0224
24	7.1142	5	5	90	1	1	1	0	1.5333
25	5.4722	5	5	0	13.25	2	-1	1	1.3164
26	7.1142	5	5	90	13.25	1	-1	1	0.964
27	3.8303	5	5	90	7.125	1	-1	1	0.94002
28	3.8303	5	5	90	1	2	1	0	1.3282
29	7.1142	5	5	0	1	1	1	1	1.8234
30	5.4722	5	5	0	7.125	2	-1	1	1.1048
31	2.1883	5	5	999	19.375	2	-1	1	1.1636
32	3.8303	5	5	999	13.25	2	1	1	1.0577
33	2.1883	5	5	90	7.125	1	1	0	1.0577
34	3.8303	5	5	0	25.5	1	-1	1	1.0107
35	3.8303	5	5	0	13.25	1	-1	1	0.95182
36	7.1142	5	5	90	1	2	1	0	1.1398
37	5.4722	5	5	999	1	2	-1	0	2.0855
38	3.8303	5	5	0	25.5	2	1	1	1.1639
39	2.1883	5	5	999	19.375	1	1	1	1.0812
40	5.4722	5	5	999	19.375	2	-1	1	1.6102
41	3.8303	5	5	999	13.25	2	1	1	1.0342
42	3.8303	5	5	999	13.25	1	-1	1	0.92833
43	7.1142	5	5	999	1	2	-1	0	1.2224
44	7.1142	5	5	90	25.5	1	-1	1	0.89303
45	0.5464	5	5	90	19.375	1	1	1	1.046
46	7.1142	5	5	999	1	2	-1	0	1.7175
47	3.8303	5	5	999	25.5	1	-1	1	0.96363
48	5.4722	5	5	999	19.375	1	1	1	0.92834
49	5.4722	5	5	90	19.375	2	-1	1	1.0224
50	2.1883	5	5	0	1	2	1	1	1.2223
51	7.1142	5	5	0	1	2	-1	1	1.093
52	2.1883	5	5	0	1	1	1	1	0.99883
53	3.8303	5	5	90	19.375	2	-1	0	1.0342
54	0.5464	5	5	90	7.125	1	-1	1	1.14
55	5.4722	5	5	90	13.25	2	-1	1	1.5342
56	2.1883	5	5	0	1	2	1	0	1.0811
57	3.8303	5	5	999	19.375	1	1	1	0.90477
58	0.5464	5	5	0	7.125	2	-1	1	1.0107
59	2.1883	5	5	999	7.125	1	1	1	0.89303
60	5.4722	5	5	0	25.5	2	-1	1	0.97535
61	5.4722	5	5	999	13.25	2	-1	1	1.0341
62	0.5464	5	5	0	25.5	1	1	1	1.1047
63	3.8303	5	5	90	1	1	1	1	1.3283
64	0.5464	5	5	999	13.25	1	-1	1	1.0224
65	5.4722	5	5	999	19.375	1	1	0	0.90474
66	3.8303	5	5	0	19.375	1	1	1	0.94014
67	7.1142	5	5	999	25.5	2	1	1	0.99886
68	0.5464	5	5	0	25.5	2	1	1	1.0576
69	7.1142	5	5	0	7.125	1	1	1	0.98714
70	0.5464	5	5	0	19.375	1	1	1	0.9754
71	0.5464	5	5	0	1	1	-1	0	0.75185
72	0.5464	5	5	999	19.375	2	-1	1	1.0107
73	5.4722	5	5	90	1	2	-1	0	2.019
74	5.4722	5	5	999	7.125	2	-1	1	1.3282
75	5.4722	5	5	0	1	2	1	0	1.3639
76	3.8303	5	5	90	7.125	2	1	0	2.3311
77	5.4722	5	5	0	13.25	1	-1	1	0.94012
78	5.4722	5	5	90	1	1	1	0	1.8244
79	7.1142	5	5	0	25.5	1	1	1	1.0342
80	5.4722	5	5	999	1	1	1	1	1.387
81	2.1883	5	5	90	13.25	1	1	1	0.90475
82	7.1142	5	5	90	1	2	-1	0	1.1283
83	3.8303	5	5	90	19.375	2	-1	1	0.98713
84	5.4722	5	5	90	25.5	1	1	1	0.92836
85	7.1142	5	5	90	25.5	1	-1	1	0.96361
86	2.1883	5	5	0	1	2	-1	1	1.4106
87	5.4722	5	5	999	19.375	1	-1	1	1.0224
88	5.4722	5	5	999	7.125	1	-1	1	0.97536
89	2.1883	5	5	0	1	1	-1	1	0.96355
90	3.8303	5	5	0	13.25	2	1	1	1.0576
91	5.4722	5	5	999	13.25	1	-1	1	0.94
92	3.8303	5	5	999	7.125	1	1	1	0.94013
93	7.1142	5	5	90	7.125	1	1	0	2.4556
94	2.1883	5	5	90	19.375	1	-1	1	0.94009
95	5.4722	5	5	0	13.25	1	-1	1	1.0459
96	2.1883	5	5	999	13.25	2	1	1	1.0695
97	2.1883	5	5	999	1	2	1	1	1.0342
98	3.8303	5	5	999	1	2	-1	0	1.3047
99	0.5464	5	5	90	25.5	1	-1	1	1.0341
100	0.5464	5	5	999	7.125	1	-1	1	0.99886
101	5.4722	5	5	0	25.5	2	-1	1	1.0107
102	7.1142	5	5	999	13.25	2	1	1	1.2576
103	7.1142	5	5	999	7.125	1	1	0	0.98756
104	3.8303	5	5	90	13.25	2	1	1	1.046
105	0.5464	5	5	90	1	1	-1	1	1.2224
106	0.5464	5	5	999	13.25	1	1	1	1.0106
107	3.8303	5	5	0	1	2	1	0	1.2693
108	5.4722	5	5	999	1	2	-1	1	1.2346
109	2.1883	5	5	90	7.125	2	-1	1	1.034
110	3.8303	5	5	999	1	1	1	1	1.3636
111	0.5464	5	5	0	13.25	2	1	1	1.1518
112	5.4722	5	5	90	7.125	2	-1	0	1.8679
113	3.8303	5	5	0	7.125	2	-1	1	1.0811
114	5.4722	5	5	999	25.5	2	-1	1	0.96363
115	7.1142	5	5	999	19.375	1	-1	1	0.91647
116	5.4722	5	5	999	25.5	1	-1	1	0.90483
117	2.1883	5	5	0	1	2	1	0	1.5635
118	2.1883	5	5	999	25.5	2	1	1	0.95184
119	7.1142	5	5	999	13.25	1	1	1	1.0929
120	7.1142	5	5	999	25.5	2	1	1	0.97533
121	2.1883	5	5	90	13.25	2	-1	1	1.1282
122	3.8303	5	5	90	19.375	1	-1	1	0.94052
123	2.1883	5	5	0	7.125	1	-1	1	0.95187
124	0.5464	5	5	90	7.125	1	-1	1	1.1282
125	7.1142	5	5	0	25.5	1	-1	1	0.91659
126	3.8303	5	5	0	13.25	2	1	1	1.0577
127	2.1883	5	5	90	1	2	-1	1	1.0459
128	7.1142	5	5	999	13.25	2	1	1	1.1871
129	0.5464	5	5	999	1	2	-1	0	12.31
130	0.5464	5	5	999	1	1	-1	0	1.2694
131	2.1883	5	5	999	19.375	2	1	1	1.2228
132	3.8303	5	5	999	19.375	1	-1	1	1.2224
133	0.5464	5	5	999	1	2	1	1	1.0695
134	3.8303	5	5	0	25.5	1	1	1	0.97541
135	3.8303	5	5	90	19.375	1	-1	1	1.0459
136	7.1142	5	5	999	19.375	2	-1	1	1.1635
137	0.5464	5	5	0	19.375	2	-1	1	1.2342
138	7.1142	5	5	999	1	1	1	1	1.8779
139	0.5464	5	5	0	1	1	-1	1	1.6335
140	5.4722	5	5	90	25.5	1	1	1	1.0106
141	0.5464	5	5	90	1	2	-1	1	1.3282
142	5.4722	5	5	90	25.5	2	1	1	1.2463
143	2.1883	5	5	90	7.125	2	-1	1	0.96398
144	5.4722	5	5	0	7.125	2	1	1	1.3869
145	5.4722	5	5	90	7.125	1	1	1	1.0699
146	5.4722	5	5	999	13.25	2	1	1	1.1871
147	5.4722	5	5	90	1	2	-1	1	1.3635
148	0.5464	5	5	90	1	1	1	0	2.399
149	7.1142	5	5	0	13.25	2	1	1	1.0224
150	0.5464	5	5	0	7.125	2	-1	1	1.2929
151	0.5464	5	5	0	19.375	2	-1	1	2.2813
152	7.1142	5	5	0	19.375	1	-1	1	0.98708
153	2.1883	5	5	90	7.125	1	1	1	1.1048
154	7.1142	5	5	90	13.25	2	-1	1	1.415
155	7.1142	5	5	0	7.125	2	-1	1	1.2224
156	0.5464	5	5	90	13.25	2	-1	1	1.1286
157	5.4722	5	5	90	19.375	2	-1	1	1.1517
158	2.1883	5	5	999	7.125	2	1	1	1.2106
159	2.1883	5	5	999	19.375	2	1	1	1.3399
160	7.1142	5	5	0	1	1	-1	0	1.1754
161	3.8303	5	5	0	13.25	1	-1	1	0.98711
162	3.8303	5	5	0	13.25	2	1	1	1.0224
163	3.8303	5	5	0	19.375	2	1	1	1.0225
164	0.5464	5	5	999	13.25	2	1	1	1.4106
165	0.5464	5	5	0	25.5	1	-1	1	1.0224
166	5.4722	5	5	90	25.5	1	1	1	0.96353
167	2.1883	5	5	999	1	1	1	0	1.6105
168	0.5464	5	5	0	25.5	1	-1	1	1.1287
169	3.8303	5	5	0	7.125	1	1	1	1.0459
170	2.1883	5	5	999	7.125	1	-1	1	1.0106
171	0.5464	5	5	0	25.5	2	1	1	1.0695
172	3.8303	5	5	0	1	1	-1	0	1.851
173	2.1883	5	5	0	19.375	2	1	1	1.0816
174	5.4722	5	5	90	19.375	2	-1	1	0.95189
175	0.5464	5	5	90	19.375	1	-1	1	1.1518
176	5.4722	5	5	90	7.125	1	1	1	1.1758
177	7.1142	5	5	999	13.25	2	-1	1	0.92873
178	0.5464	5	5	0	19.375	1	-1	1	1.1871
179	0.5464	5	5	0	1	2	-1	0	1.3282
180	5.4722	5	5	0	13.25	2	-1	1	1.0577
181	7.1142	5	5	0	19.375	1	1	1	1.0224
182	3.8303	5	5	90	25.5	2	1	1	0.95184
183	7.1142	5	5	999	19.375	1	-1	1	1.0694
184	5.4722	5	5	999	1	1	1	0	2.2491
185	2.1883	5	5	0	25.5	2	1	1	1.0341
186	7.1142	5	5	999	1	2	1	0	2.5924
187	7.1142	5	5	90	19.375	1	1	1	1.0223
188	0.5464	5	5	0	7.125	2	1	1	1.3047
189	3.8303	5	5	999	19.375	1	-1	1	1.2106
190	5.4722	5	5	90	25.5	2	-1	1	1.0577
191	2.1883	5	5	0	25.5	2	1	1	1.046
192	2.1883	5	5	999	25.5	2	-1	1	1.0694
193	3.8303	5	5	999	25.5	2	1	1	1.2929
194	7.1142	5	5	999	25.5	2	-1	0	0.92834
195	0.5464	5	5	999	19.375	2	-1	1	1.2929
196	3.8303	5	5	90	13.25	1	1	1	1.0228
197	0.5464	5	5	999	13.25	1	1	1	1.1282
198	5.4722	5	5	999	7.125	1	-1	1	1.0224
199	2.1883	5	5	0	25.5	2	1	1	1.0107
200	3.8303	5	5	90	1	2	-1	0	1.0106
201	5.4722	5	5	0	25.5	2	-1	1	1.0224
202	5.4722	5	5	90	1	1	-1	0	1.1165
203	0.5464	5	5	999	1	1	-1	1	1.1164
204	7.1142	5	5	90	7.125	2	-1	1	1.3392
205	7.1142	5	5	0	7.125	1	1	1	1.0224
206	7.1142	5	5	999	25.5	1	-1	1	0.91664
207	5.4722	5	5	90	1	1	1	0	1.4575
208	2.1883	5	5	999	7.125	2	-1	1	0.98713
209	7.1142	5	5	0	13.25	1	-1	1	0.97541
210	3.8303	5	5	90	1	2	-1	0	1.6928
211	7.1142	5	5	0	7.125	2	1	0	1.6822
212	7.1142	5	5	0	19.375	1	-1	1	1.0223
213	3.8303	5	5	90	19.375	2	1	1	1.0342
214	5.4722	5	5	0	13.25	1	-1	1	1.0694
215	2.1883	5	5	0	1	1	-1	1	1.0576
216	3.8303	5	5	999	7.125	1	1	0	0.91655
217	7.1142	5	5	999	19.375	1	-1	1	0.88125
218	2.1883	5	5	0	19.375	1	1	1	0.89297
219	3.8303	5	5	0	19.375	1	1	1	0.91658
220	7.1142	5	5	999	25.5	2	1	1	1.1165
221	7.1142	5	5	0	25.5	1	1	1	0.95223
222	5.4722	5	5	999	7.125	2	-1	0	1.3165
223	0.5464	5	5	999	7.125	2	-1	1	1.0223
224	7.1142	5	5	90	25.5	1	-1	1	0.98715
225	7.1142	5	5	90	13.25	2	-1	0	1.1988
226	7.1142	5	5	999	7.125	2	1	0	3.3637
227	0.5464	5	5	999	7.125	1	1	1	6.0483
228	5.4722	5	5	0	1	2	1	0	1.3517
229	7.1142	5	5	999	19.375	2	-1	1	0.91644
230	7.1142	5	5	999	13.25	1	-1	1	0.97583
231	3.8303	5	5	0	19.375	1	1	0	1.14
232	7.1142	5	5	0	13.25	2	-1	1	1.6889
233	5.4722	5	5	0	7.125	1	1	1	0.95185
234	7.1142	5	5	0	7.125	1	-1	1	1.6944
235	0.5464	5	5	90	19.375	2	-1	1	0.99887
236	3.8303	5	5	90	1	1	1	0	1.8362
237	5.4722	5	5	90	13.25	2	1	1	1.2463
238	2.1883	5	5	0	13.25	1	-1	1	1.3756
239	5.4722	5	5	0	19.375	2	1	1	1.0463
240	5.4722	5	5	999	25.5	2	-1	1	0.95177
241	0.5464	5	5	999	25.5	2	1	1	1.387
242	3.8303	5	5	90	13.25	2	-1	1	1.0107
243	0.5464	5	5	0	7.125	2	-1	1	1.4811
244	5.4722	5	5	999	7.125	2	-1	1	0.97534
245	0.5464	5	5	90	1	1	-1	0	1.8575
246	3.8303	5	5	0	19.375	2	1	1	1.0107
247	5.4722	5	5	0	19.375	2	1	1	1.5571
248	2.1883	5	5	0	13.25	1	1	1	0.91692
249	5.4722	5	5	0	25.5	1	-1	1	1.1517
250	0.5464	5	5	999	1	2	-1	1	1.0346
251	7.1142	5	5	0	13.25	2	1	0	1.293
252	5.4722	5	5	999	25.5	2	1	1	1.093
253	3.8303	5	5	999	13.25	2	-1	1	0.98715
254	3.8303	5	5	999	13.25	1	1	1	1.0107
255	7.1142	5	5	999	13.25	2	-1	1	1.0341
256	0.5464	5	5	999	19.375	1	1	1	1.0106
257	7.1142	5	5	90	25.5	2	-1	0	1.2457
258	3.8303	5	5	90	13.25	2	1	1	1.2346
259	7.1142	5	5	90	13.25	1	1	1	0.94054
260	5.4722	5	5	90	19.375	1	-1	1	0.94008
261	2.1883	5	5	0	19.375	2	1	1	3.1742
262	3.8303	5	5	999	19.375	2	-1	1	0.99881
263	7.1142	5	5	999	19.375	2	1	0	1.6728
264	5.4722	5	5	999	1	1	-1	0	1.3282
265	3.8303	5	5	90	7.125	2	1	1	1.0576
266	2.1883	5	5	999	7.125	2	-1	1	1.093
267	5.4722	5	5	0	25.5	2	-1	1	0.98711
268	2.1883	5	5	90	13.25	1	-1	1	0.95188
269	2.1883	5	5	0	13.25	2	1	1	1.1165
270	5.4722	5	5	0	7.125	1	1	0	1.4106
271	0.5464	5	5	0	25.5	1	1	1	0.96362
272	3.8303	5	5	90	25.5	2	1	1	1.387
273	5.4722	5	5	90	13.25	1	-1	1	0.96358
274	3.8303	5	5	999	7.125	2	-1	1	1.1047
275	2.1883	5	5	0	13.25	2	-1	1	1.0934
276	3.8303	5	5	90	19.375	2	-1	1	0.97581
277	3.8303	5	5	999	19.375	1	1	1	1.0341
278	7.1142	5	5	0	25.5	2	-1	0	1.3225
279	5.4722	5	5	90	7.125	1	1	1	0.99884
280	5.4722	5	5	0	13.25	1	1	1	0.91647
281	5.4722	5	5	0	1	2	1	0	1.2811
282	2.1883	5	5	0	7.125	1	1	1	0.92873
283	3.8303	5	5	0	13.25	2	1	1	1.0695
284	0.5464	5	5	999	13.25	1	1	1	1.0812
285	2.1883	5	5	90	7.125	1	1	1	1.0812
286	0.5464	5	5	999	7.125	2	-1	1	0.98705
287	0.5464	5	5	90	13.25	2	1	1	1.1753
288	3.8303	5	5	0	19.375	1	1	1	0.96358
289	2.1883	5	5	90	25.5	2	1	1	1.1753
290	5.4722	5	5	0	25.5	2	-1	0	1.5173
291	3.8303	5	5	90	13.25	1	-1	1	0.98711
292	3.8303	5	5	999	25.5	2	-1	1	0.97541
293	7.1142	5	5	0	7.125	2	1	0	1.3688
294	7.1142	5	5	0	13.25	2	1	0	1.3283
295	3.8303	5	5	90	19.375	1	1	1	0.98709
296	5.4722	5	5	0	1	1	-1	0	1.3517
297	2.1883	5	5	90	13.25	2	1	1	0.97577
298	7.1142	5	5	999	19.375	1	1	1	0.95181
299	3.8303	5	5	90	19.375	1	1	1	0.90471
300	7.1142	5	5	999	7.125	2	1	0	1.1752
301	3.8303	5	5	0	7.125	2	1	1	0.98697
302	5.4722	5	5	999	25.5	1	-1	1	1.0694
303	0.5464	5	5	0	1	2	1	1	1.4577
304	0.5464	5	5	999	1	2	-1	0	2.3515
305	3.8303	5	5	0	1	1	-1	0	2.3691
306	7.1142	5	5	0	25.5	2	-1	1	1.0813
307	0.5464	5	5	90	13.25	1	-1	1	0.98747
308	5.4722	5	5	90	1	2	1	0	1.9376
309	0.5464	5	5	90	19.375	2	1	1	1.1047
310	3.8303	5	5	999	25.5	1	1	1	0.97534
311	0.5464	5	5	999	25.5	2	1	1	1.187
312	2.1883	5	5	90	19.375	2	1	1	0.91662
313	7.1142	5	5	0	1	1	-1	0	1.439
314	2.1883	5	5	999	7.125	1	-1	1	1.1165
315	7.1142	5	5	999	7.125	2	1	0	1.3283
316	5.4722	5	5	90	7.125	2	1	1	1.0695
317	0.5464	5	5	0	13.25	2	1	1	1.14
318	7.1142	5	5	90	1	2	-1	0	1.2345
319	2.1883	5	5	90	13.25	1	-1	1	0.92818
320	2.1883	5	5	90	7.125	2	1	1	1.3399
321	2.1883	5	5	0	25.5	1	1	1	1.2581
322	7.1142	5	5	999	25.5	1	1	1	0.94008
323	2.1883	5	5	0	25.5	2	-1	1	0.97534
324	2.1883	5	5	999	13.25	2	-1	1	1.0224
325	3.8303	5	5	90	13.25	2	1	0	1.093
326	5.4722	5	5	0	13.25	2	-1	0	1.046
327	3.8303	5	5	999	13.25	2	-1	1	1.0223
328	5.4722	5	5	999	19.375	2	-1	1	0.95182
329	7.1142	5	5	999	1	2	1	0	1.3165
330	5.4722	5	5	90	25.5	2	-1	1	0.9522
331	2.1883	5	5	90	7.125	2	1	1	1.1165
332	2.1883	5	5	90	1	2	-1	0	1.1753
333	5.4722	5	5	0	13.25	2	1	1	1.0694
334	3.8303	5	5	90	7.125	2	1	1	1.2342
335	0.5464	5	5	90	1	1	-1	0	1.0812
336	3.8303	5	5	999	1	1	1	0	1.3164
337	7.1142	5	5	0	1	2	1	0	1.0463
338	7.1142	5	5	0	1	2	1	0	1.1047
339	0.5464	5	5	999	7.125	2	1	1	1.1869
340	5.4722	5	5	90	13.25	1	-1	1	1.0816
341	0.5464	5	5	0	13.25	1	1	1	1.4694
342	7.1142	5	5	0	1	2	1	0	1.9911
343	2.1883	5	5	0	7.125	2	-1	1	1.1287
344	0.5464	5	5	999	1	1	1	1	1.3047
345	2.1883	5	5	999	19.375	1	1	1	0.94006
346	2.1883	5	5	999	13.25	1	1	1	0.98717
347	3.8303	5	5	0	25.5	2	-1	1	1.0223
348	7.1142	5	5	90	19.375	2	-1	0	1.6948
349	7.1142	5	5	999	7.125	2	-1	1	1.0812
350	2.1883	5	5	90	1	1	1	1	1.3282
351	2.1883	5	5	90	1	1	-1	1	1.0934
352	2.1883	5	5	0	13.25	2	-1	1	0.99929
353	0.5464	5	5	90	1	2	1	1	1.2458
354	0.5464	5	5	0	7.125	1	1	1	1.2694
355	0.5464	5	5	90	7.125	2	-1	1	1.1283
356	3.8303	5	5	0	25.5	2	-1	1	0.94006
357	3.8303	5	5	90	25.5	1	-1	1	0.9753
358	0.5464	5	5	90	25.5	1	-1	1	0.96361
359	7.1142	5	5	0	19.375	2	1	1	1.1166
360	0.5464	5	5	90	19.375	2	1	1	1.3522
361	0.5464	5	5	90	25.5	2	1	1	1.0577
362	3.8303	5	5	0	13.25	1	-1	0	0.94011
363	2.1883	5	5	90	25.5	1	1	1	0.98701
364	3.8303	5	5	0	7.125	2	1	1	1.3047
365	2.1883	5	5	0	13.25	2	1	1	0.92826
366	7.1142	5	5	90	25.5	2	-1	0	1.4465
367	2.1883	5	5	90	13.25	2	1	1	0.91698
368	5.4722	5	5	999	25.5	2	-1	0	4.2313
369	5.4722	5	5	999	13.25	2	1	0	2.214
370	3.8303	5	5	0	19.375	2	1	1	1.0929
371	0.5464	5	5	999	25.5	2	1	1	1.0577
372	3.8303	5	5	999	19.375	2	-1	1	1.0341
373	5.4722	5	5	90	25.5	2	-1	0	1.0694
374	7.1142	5	5	90	13.25	1	-1	1	0.86945
375	7.1142	5	5	999	13.25	1	1	1	0.91657
376	7.1142	5	5	90	19.375	1	1	1	0.987
377	3.8303	5	5	90	19.375	1	1	1	0.86942
378	3.8303	5	5	0	7.125	2	-1	0	1.2577
379	5.4722	5	5	999	25.5	1	-1	1	0.91647
380	7.1142	5	5	90	7.125	1	1	0	1.7063
381	3.8303	5	5	999	25.5	2	-1	1	1.0576
382	5.4722	5	5	999	1	1	1	1	1.3163
383	5.4722	5	5	90	19.375	1	-1	1	0.94045
384	5.4722	5	5	90	7.125	2	1	0	1.0812
385	5.4722	5	5	999	7.125	2	1	1	1.1518
386	7.1142	5	5	90	19.375	2	-1	1	1.1283
387	2.1883	5	5	999	19.375	1	-1	1	0.91649
388	0.5464	5	5	90	7.125	1	1	1	1.7986
389	3.8303	5	5	0	1	1	-1	0	1.2929
390	0.5464	5	5	90	7.125	1	1	1	1.2576
391	2.1883	5	5	999	19.375	1	-1	1	0.99889
392	5.4722	5	5	0	25.5	1	1	1	1.0225
393	3.8303	5	5	999	1	1	-1	0	1.1283
394	7.1142	5	5	999	7.125	1	1	1	1.1169
395	7.1142	5	5	90	13.25	2	1	0	1.164
396	2.1883	5	5	999	19.375	1	1	1	0.91649
397	0.5464	5	5	999	7.125	2	1	1	1.1988
398	2.1883	5	5	999	25.5	2	1	1	1.0811
399	2.1883	5	5	999	7.125	2	1	1	1.0224
400	3.8303	5	5	999	25.5	1	1	1	0.99884
401	0.5464	5	5	999	7.125	1	-1	1	1.1165
402	7.1142	5	5	0	13.25	1	-1	1	1.3604
403	5.4722	5	5	0	19.375	1	-1	1	1.0105
404	3.8303	5	5	90	25.5	2	-1	0	1.4341
405	2.1883	5	5	90	7.125	1	-1	1	1.0223
406	3.8303	5	5	0	25.5	1	-1	1	0.89306
407	7.1142	5	5	90	19.375	1	1	1	0.92829
408	0.5464	5	5	999	25.5	2	-1	1	1.0459
409	3.8303	5	5	0	25.5	1	1	1	0.92825
410	5.4722	5	5	999	13.25	1	-1	1	0.88129
411	0.5464	5	5	90	19.375	1	1	1	0.98705
412	5.4722	5	5	0	19.375	1	-1	1	0.99893
413	3.8303	5	5	90	13.25	1	-1	1	0.90478
414	2.1883	5	5	90	19.375	2	1	1	1.7987
415	5.4722	5	5	999	19.375	2	1	1	1.0224
416	3.8303	5	5	0	25.5	2	1	1	1.0106
417	2.1883	5	5	999	1	2	-1	0	1.5517
418	7.1142	5	5	90	25.5	2	-1	0	1.3907
419	0.5464	5	5	999	25.5	1	1	1	1.0106
420	7.1142	5	5	0	19.375	2	1	1	1.14
421	0.5464	5	5	999	7.125	2	1	1	1.4222
422	7.1142	5	5	0	7.125	1	-1	0	4.0403
423	0.5464	5	5	90	25.5	2	-1	1	1.0695
424	2.1883	5	5	999	1	2	1	0	1.7987
425	2.1883	5	5	90	19.375	1	-1	1	0.89306
426	5.4722	5	5	0	7.125	1	1	1	1.4106
427	2.1883	5	5	999	13.25	1	1	1	1.1047
428	2.1883	5	5	0	25.5	1	1	1	1.2224
429	5.4722	5	5	999	7.125	1	1	1	1.1753
430	5.4722	5	5	0	1	1	1	0	2.7317
431	5.4722	5	5	0	1	1	-1	1	2.3269
432	7.1142	5	5	999	1	2	-1	0	4.0348
433	7.1142	5	5	90	19.375	1	-1	1	2.1361
434	5.4722	5	5	90	25.5	1	1	1	1.2812
435	7.1142	5	5	90	7.125	2	1	0	1.7649
436	0.5464	5	5	999	1	2	-1	1	1.1282
437	2.1883	5	5	90	19.375	1	1	1	0.91642
438	5.4722	5	5	999	19.375	1	1	1	0.89303
439	5.4722	5	5	0	25.5	1	1	1	0.89302
440	2.1883	5	5	0	13.25	1	-1	1	1.0341
441	0.5464	5	5	999	19.375	1	1	1	0.97534
442	0.5464	5	5	0	1	2	-1	1	1.8575
443	0.5464	5	5	999	13.25	2	1	1	1.4929
444	7.1142	5	5	90	19.375	2	-1	0	1.1163
445	2.1883	5	5	999	7.125	1	-1	1	0.94003
446	5.4722	5	5	90	13.25	1	1	1	3.365
447	7.1142	5	5	90	19.375	1	1	0	1.3165
448	0.5464	5	5	90	13.25	2	1	1	1.2694
449	3.8303	5	5	90	25.5	2	1	1	1.0459
450	2.1883	5	5	999	19.375	2	1	1	1.0341
451	2.1883	5	5	90	25.5	2	1	1	1.0811
452	3.8303	5	5	999	25.5	2	1	1	1.0107
453	7.1142	5	5	0	13.25	1	1	1	1.1282
454	5.4722	5	5	90	19.375	1	1	1	1.0224
455	7.1142	5	5	90	25.5	2	-1	1	1.5376
456	2.1883	5	5	0	19.375	2	1	1	1.0695
457	7.1142	5	5	90	13.25	2	1	0	1.3047
458	7.1142	5	5	999	1	1	1	0	1.2929
459	2.1883	5	5	999	13.25	1	1	1	0.89302
460	2.1883	5	5	90	13.25	2	-1	0	1.2106
461	0.5464	5	5	0	13.25	1	1	1	0.98754
462	2.1883	5	5	0	1	1	1	1	1.2223
463	5.4722	5	5	0	7.125	2	-1	1	1.0698
464	5.4722	5	5	90	13.25	1	-1	1	1.1047
465	2.1883	5	5	0	7.125	2	1	1	2.4954
466	5.4722	5	5	0	19.375	1	-1	1	1.0225
467	0.5464	5	5	90	19.375	2	1	1	0.9871
468	7.1142	5	5	999	7.125	1	-1	1	1.0695
469	5.4722	5	5	90	7.125	1	-1	1	0.92832
470	0.5464	5	5	999	13.25	2	-1	1	1.0812
471	2.1883	5	5	90	1	2	-1	1	1.2106
472	0.5464	5	5	90	13.25	2	-1	1	1.0576
473	3.8303	5	5	90	25.5	1	-1	1	0.95177
474	3.8303	5	5	999	1	2	-1	0	1.7277
475	2.1883	5	5	999	1	1	-1	1	1.0576
476	7.1142	5	5	999	1	1	-1	1	1.1866
477	7.1142	5	5	999	19.375	2	1	0	1.9795
478	0.5464	5	5	90	13.25	1	-1	1	1.1165
479	5.4722	5	5	999	25.5	1	-1	1	1.081
480	7.1142	5	5	999	19.375	1	-1	0	0.92828
481	2.1883	5	5	90	25.5	1	1	1	0.96359
482	5.4722	5	5	0	19.375	1	1	1	1.0811
483	5.4722	5	5	0	19.375	2	-1	1	1.0106
484	5.4722	5	5	0	19.375	2	1	0	2.8938
485	0.5464	5	5	90	25.5	2	1	1	1.1047
486	2.1883	5	5	0	19.375	1	1	1	1.0227
487	2.1883	5	5	999	7.125	2	-1	1	1.0459
488	3.8303	5	5	0	13.25	2	1	1	1.1283
489	7.1142	5	5	0	7.125	1	1	0	1.2577
490	2.1883	5	5	0	7.125	2	1	1	1.0576
491	2.1883	5	5	90	19.375	2	-1	1	0.99894
492	3.8303	5	5	90	13.25	1	-1	1	1.0106
493	0.5464	5	5	0	7.125	1	-1	1	1.0577
494	0.5464	5	5	999	1	1	1	1	1.4105
495	3.8303	5	5	90	25.5	2	1	1	1.4105
496	2.1883	5	5	0	13.25	2	-1	1	1.0342
497	0.5464	5	5	0	13.25	2	1	1	1.3988
498	5.4722	5	5	999	25.5	2	-1	0	2.1039
499	5.4722	5	5	90	13.25	2	1	0	0.95221
500	2.1883	5	5	999	13.25	2	1	1	1.0223
501	2.1883	5	5	999	7.125	1	1	1	1.0577
502	0.5464	5	5	0	13.25	2	-1	1	1.1165
503	7.1142	5	5	0	25.5	1	-1	1	0.96348
504	7.1142	5	5	999	13.25	1	-1	1	0.97534
505	2.1883	5	5	0	19.375	1	1	1	0.90481
506	3.8303	5	5	0	7.125	1	-1	0	1.2693
507	2.1883	5	5	999	13.25	2	-1	1	1.0106
508	5.4722	5	5	999	13.25	1	1	1	1.1753
509	2.1883	5	5	90	25.5	1	1	1	0.92828
510	5.4722	5	5	999	7.125	1	1	1	0.95184
511	0.5464	5	5	0	7.125	1	1	1	1.0107
512	0.5464	5	5	0	19.375	2	1	0	0.95184
513	3.8303	5	5	90	25.5	1	-1	1	0.96352
514	0.5464	5	5	999	19.375	1	-1	1	1.0107
515	0.5464	5	5	90	7.125	2	-1	1	1.0341
516	2.1883	5	5	90	13.25	1	1	1	0.98716
517	7.1142	5	5	999	25.5	1	-1	1	0.95179
518	5.4722	5	5	90	25.5	2	1	0	1.2223
519	0.5464	5	5	999	25.5	1	1	1	1.0577
520	0.5464	5	5	90	25.5	2	1	1	1.4811
521	2.1883	5	5	999	25.5	1	-1	1	1.0342
522	2.1883	5	5	999	1	1	1	1	0.96402
523	0.5464	5	5	90	25.5	1	1	1	1.0811
524	3.8303	5	5	90	7.125	1	1	1	1.0342
525	3.8303	5	5	0	1	2	1	0	1.4459
526	7.1142	5	5	90	25.5	1	1	1	0.94002
527	3.8303	5	5	90	7.125	2	1	0	0.91652
528	3.8303	5	5	0	7.125	2	-1	1	0.99892
529	2.1883	5	5	0	19.375	1	-1	1	1.0341
530	2.1883	5	5	90	25.5	1	1	1	1.1282
531	0.5464	5	5	90	13.25	1	1	1	2.0931
532	7.1142	5	5	90	7.125	2	1	0	1.7921
533	5.4722	5	5	0	19.375	1	-1	0	1.9516
534	3.8303	5	5	0	7.125	1	-1	1	1.0812
535	7.1142	5	5	999	7.125	1	-1	1	1.5577
536	7.1142	5	5	999	13.25	2	1	0	1.3502
537	5.4722	5	5	90	19.375	1	-1	1	0.99932
538	5.4722	5	5	90	19.375	1	-1	1	0.94009
539	7.1142	5	5	90	25.5	2	1	0	1.7641
540	3.8303	5	5	999	19.375	2	-1	1	1.0577
541	0.5464	5	5	90	25.5	1	1	1	1.1164
542	2.1883	5	5	0	7.125	1	-1	1	1.0345
543	0.5464	5	5	0	19.375	2	-1	1	0.94009
544	0.5464	5	5	90	25.5	2	-1	1	1.1165
545	7.1142	5	5	0	1	1	-1	1	1.4509
546	2.1883	5	5	90	1	1	-1	0	4.1242
547	0.5464	5	5	0	19.375	1	1	1	1.2459
548	2.1883	5	5	0	25.5	2	1	1	1.1047
549	0.5464	5	5	0	25.5	2	1	1	1.834
550	2.1883	5	5	999	1	2	1	1	0.99881
551	2.1883	5	5	0	25.5	1	-1	1	1.2812
552	7.1142	5	5	0	1	1	-1	1	1.2812
553	0.5464	5	5	0	19.375	1	1	1	1.0694
554	5.4722	5	5	999	19.375	1	1	1	0.94007
555	0.5464	5	5	999	7.125	1	1	1	1.0341
556	3.8303	5	5	0	19.375	2	1	1	1.2105
557	0.5464	5	5	999	13.25	2	-1	1	1.093
558	5.4722	5	5	999	1	1	-1	1	1.3164
559	3.8303	5	5	90	1	1	-1	0	1.3282
560	0.5464	5	5	0	7.125	1	-1	1	1.0695
561	7.1142	5	5	999	7.125	1	1	1	1.0106
562	3.8303	5	5	90	1	1	1	0	1.3047
563	5.4722	5	5	999	13.25	1	1	1	0.94004
564	2.1883	5	5	90	1	2	-1	1	1.1165
565	2.1883	5	5	90	19.375	1	1	1	0.96362
566	7.1142	5	5	90	19.375	2	1	1	1.3762
567	7.1142	5	5	0	7.125	2	1	0	1.3165
568	3.8303	5	5	999	19.375	1	1	1	0.89303
569	0.5464	5	5	90	7.125	1	-1	1	0.92829
570	5.4722	5	5	0	1	2	-1	1	1.2576
571	2.1883	5	5	90	19.375	2	-1	1	1.0463
572	3.8303	5	5	90	13.25	1	-1	1	1.0929
573	5.4722	5	5	0	13.25	2	1	1	1.1518
574	0.5464	5	5	90	19.375	1	1	1	1.0459
575	3.8303	5	5	999	1	2	-1	1	1.5282
576	0.5464	5	5	999	25.5	2	1	1	1.1518
577	0.5464	5	5	0	19.375	1	-1	0	1.2811
578	2.1883	5	5	90	25.5	1	-1	1	1.0342
579	7.1142	5	5	90	1	1	-1	1	1.3353
580	0.5464	5	5	0	25.5	2	-1	1	1.0812
581	7.1142	5	5	90	1	1	1	1	1.4518
582	3.8303	5	5	90	1	1	-1	1	1.5988
583	5.4722	5	5	0	7.125	1	-1	1	1.0459
584	3.8303	5	5	999	25.5	1	-1	1	0.95178
585	7.1142	5	5	0	1	2	1	0	1.1988
586	7.1142	5	5	999	1	1	-1	1	1.093
587	0.5464	5	5	999	25.5	1	1	1	1.0458
588	2.1883	5	5	0	7.125	1	1	1	0.86946
589	5.4722	5	5	999	13.25	2	1	1	1.1987
590	0.5464	5	5	0	19.375	2	-1	1	1.3165
591	5.4722	5	5	0	7.125	2	1	1	1.1636
592	3.8303	5	5	999	13.25	1	-1	1	0.94016
593	3.8303	5	5	999	7.125	2	1	0	0.97539
594	7.1142	5	5	999	13.25	1	-1	1	0.90482
595	3.8303	5	5	0	1	2	1	1	1.0929
596	0.5464	5	5	90	1	2	-1	1	1.0577
597	2.1883	5	5	999	1	1	-1	1	1.0106
598	3.8303	5	5	90	7.125	1	1	1	1.2577
599	0.5464	5	5	90	13.25	2	-1	1	1.4693
600	0.5464	5	5	0	13.25	1	-1	1	1.3046
601	0.5464	5	5	90	25.5	1	1	1	1.3753
602	7.1142	5	5	0	13.25	2	1	1	1.7901
603	2.1883	5	5	90	7.125	1	-1	1	1.4104
604	7.1142	5	5	90	7.125	2	-1	0	1.7341
605	0.5464	5	5	0	13.25	2	-1	1	1.1988
606	7.1142	5	5	90	1	2	-1	0	1.4486
607	0.5464	5	5	999	7.125	1	-1	1	1.7397
608	0.5464	5	5	90	13.25	1	-1	1	1.7873
609	5.4722	5	5	0	1	2	-1	0	1.4697
610	7.1142	5	5	999	7.125	2	-1	1	1.9089
611	7.1142	5	5	90	7.125	1	1	0	1.2925
612	2.1883	5	5	999	13.25	1	-1	1	1.3282
613	0.5464	5	5	999	13.25	2	1	1	1.4576
614	3.8303	5	5	999	7.125	1	1	0	1.8104
615	0.5464	5	5	999	19.375	1	1	1	2.2216
616	7.1142	5	5	999	25.5	1	-1	0	1.7291
617	2.1883	5	5	0	1	1	-1	1	1.3752
618	5.4722	5	5	90	13.25	2	-1	0	1.1634
619	7.1142	5	5	0	25.5	2	1	1	1.1051
620	2.1883	5	5	0	25.5	1	-1	1	1.0223
621	7.1142	5	5	90	7.125	1	-1	1	1.4169
622	5.4722	5	5	999	13.25	1	-1	1	0.88111
623	7.1142	5	5	90	13.25	1	-1	1	0.95178
624	3.8303	5	5	999	1	1	1	0	1.1401
625	0.5464	5	5	0	13.25	1	-1	1	0.96402
626	5.4722	5	5	90	19.375	2	1	0	1.0811
627	5.4722	5	5	999	19.375	2	-1	1	0.91654
628	0.5464	5	5	0	1	2	-1	1	1.5164
629	0.5464	5	5	90	1	1	1	1	1.093
630	5.4722	5	5	0	19.375	2	1	1	2.2614
631	7.1142	5	5	0	25.5	1	-1	0	2.7191
632	7.1142	5	5	0	13.25	1	1	0	2.0059
633	0.5464	5	5	999	19.375	2	-1	1	0.98703
634	5.4722	5	5	0	1	1	-1	0	1.2341
635	5.4722	5	5	999	1	2	-1	0	1.14
636	2.1883	5	5	999	25.5	1	1	1	0.92831
637	7.1142	5	5	90	7.125	1	1	0	1.3164
638	3.8303	5	5	90	13.25	2	1	1	1.1641
639	0.5464	5	5	90	1	2	-1	1	1.9991
640	0.5464	5	5	0	25.5	1	-1	1	1.0224
641	7.1142	5	5	90	7.125	2	-1	1	1.2224
642	7.1142	5	5	90	19.375	2	1	1	1.2341
643	0.5464	5	5	90	1	2	-1	1	1.1753
644	2.1883	5	5	999	25.5	2	-1	1	0.98712
645	2.1883	5	5	0	1	2	1	1	1.4223
646	7.1142	5	5	999	19.375	2	-1	1	1.1982
647	7.1142	5	5	0	19.375	2	1	1	2.6907
648	7.1142	5	5	0	25.5	2	1	1	1.234
649	5.4722	5	5	0	1	1	-1	1	2.0058
650	7.1142	5	5	999	1	1	-1	0	1.8676
651	3.8303	5	5	999	19.375	2	1	1	1.1165
652	3.8303	5	5	999	7.125	2	1	1	1.1639
653	3.8303	5	5	999	1	1	-1	0	1.5399
654	5.4722	5	5	90	13.25	2	1	1	1.0815
655	5.4722	5	5	0	7.125	2	1	1	1.0106
656	3.8303	5	5	999	13.25	1	-1	1	0.98705
657	2.1883	5	5	90	7.125	2	1	1	1.2459
658	3.8303	5	5	90	7.125	2	1	1	1.1634
659	0.5464	5	5	90	13.25	1	-1	1	1.1522
660	2.1883	5	5	0	19.375	2	1	1	1.1281
661	2.1883	5	5	999	25.5	1	1	1	1.0575
662	5.4722	5	5	90	7.125	2	1	1	1.0577
663	3.8303	5	5	0	25.5	2	1	1	0.92833
664	3.8303	5	5	999	7.125	1	1	1	1.0106
665	0.5464	5	5	999	25.5	1	-1	1	1.0106
666	7.1142	5	5	90	25.5	1	-1	1	1.093
667	2.1883	5	5	0	13.25	1	-1	1	0.9518
668	2.1883	5	5	0	7.125	2	1	1	1.0694
669	0.5464	5	5	90	19.375	1	-1	1	1.0459
670	5.4722	5	5	0	7.125	1	-1	1	1.3635
671	2.1883	5	5	999	25.5	1	1	1	0.98685
672	2.1883	5	5	999	19.375	2	-1	1	1.1871
673	5.4722	5	5	999	1	2	-1	0	1.6135
674	7.1142	5	5	0	19.375	2	1	0	1.398
675	3.8303	5	5	999	7.125	1	1	1	0.9283
676	3.8303	5	5	0	7.125	1	1	1	0.9401
677	7.1142	5	5	0	19.375	2	-1	0	1.5164
678	3.8303	5	5	0	25.5	1	-1	1	0.92815
679	3.8303	5	5	90	19.375	2	1	1	1.2223
680	3.8303	5	5	999	13.25	1	1	1	0.97534
681	3.8303	5	5	0	13.25	1	-1	1	1.0107
682	3.8303	5	5	90	25.5	1	1	1	0.90485
683	5.4722	5	5	90	13.25	1	-1	1	0.96359
684	7.1142	5	5	999	25.5	1	-1	1	0.92829
685	0.5464	5	5	0	25.5	2	1	1	1.2106
686	2.1883	5	5	90	1	1	-1	1	1.3047
687	5.4722	5	5	90	25.5	1	-1	1	0.9165
688	7.1142	5	5	90	1	1	-1	1	1.5009
689	2.1883	5	5	999	1	2	1	1	1.4458
690	7.1142	5	5	999	25.5	2	1	1	1.1282
691	0.5464	5	5	0	7.125	2	-1	1	1.3636
692	3.8303	5	5	999	1	2	-1	0	1.4341
693	5.4722	5	5	90	1	1	1	0	2.2146
694	5.4722	5	5	0	25.5	1	-1	1	0.92832
695	0.5464	5	5	90	7.125	2	1	0	1.3635
696	3.8303	5	5	999	13.25	2	1	1	1.2224
697	7.1142	5	5	90	13.25	2	1	0	1.3829
698	0.5464	5	5	999	19.375	2	-1	1	1.0224
699	7.1142	5	5	90	1	2	-1	1	1.3928
700	2.1883	5	5	90	13.25	2	-1	1	0.9988
701	5.4722	5	5	999	25.5	1	1	1	4.5822
702	7.1142	5	5	0	19.375	1	1	0	1.3165
703	7.1142	5	5	0	19.375	1	1	0	1.6011
704	2.1883	5	5	90	13.25	1	1	1	0.91652
705	5.4722	5	5	90	19.375	2	-1	1	1.0576
706	3.8303	5	5	999	25.5	2	-1	1	0.91652
707	2.1883	5	5	90	25.5	2	1	1	4.9726
708	2.1883	5	5	0	7.125	1	-1	1	1.0696
709	5.4722	5	5	999	1	2	-1	1	1.9159
710	5.4722	5	5	0	13.25	1	1	1	1.0224
711	0.5464	5	5	999	1	1	-1	1	1.0459
712	5.4722	5	5	999	7.125	2	-1	1	1.0106
713	5.4722	5	5	999	13.25	2	-1	1	0.96354
714	3.8303	5	5	0	7.125	1	-1	0	1.2812
715	3.8303	5	5	0	1	1	1	0	1.234
716	0.5464	5	5	999	25.5	1	1	0	0.92876
717	0.5464	5	5	999	19.375	2	-1	1	0.97538
718	0.5464	5	5	0	1	1	-1	0	1.187
719	2.1883	5	5	0	19.375	2	1	1	1.1987
720	2.1883	5	5	90	19.375	1	1	1	1.0106
721	2.1883	5	5	0	19.375	1	1	1	1.0577
722	2.1883	5	5	999	1	1	-1	1	0.97528
723	3.8303	5	5	0	19.375	1	-1	1	0.9401
724	2.1883	5	5	90	25.5	2	-1	1	0.92834
725	3.8303	5	5	999	1	2	1	0	1.4811
726	3.8303	5	5	90	7.125	1	-1	1	0.96362
727	0.5464	5	5	999	13.25	1	-1	1	0.95181
728	2.1883	5	5	0	7.125	2	1	1	2.4249
729	2.1883	5	5	0	25.5	1	-1	1	0.99887
730	5.4722	5	5	90	1	2	1	0	1.0224
731	0.5464	5	5	999	19.375	1	-1	1	1.0224
732	3.8303	5	5	999	7.125	2	-1	1	0.9988
733	5.4722	5	5	90	1	1	1	1	1.4105
734	5.4722	5	5	90	7.125	1	-1	1	0.95181
735	5.4722	5	5	90	1	2	-1	0	1.3165
736	7.1142	5	5	0	13.25	1	-1	1	1.0223
737	0.5464	5	5	0	1	2	1	0	1.2341
738	3.8303	5	5	0	1	2	1	0	1.2458
739	5.4722	5	5	999	19.375	2	1	1	1.1165
740	3.8303	5	5	90	25.5	1	-1	1	0.88113
741	3.8303	5	5	0	13.25	1	1	1	1.0341
742	3.8303	5	5	90	1	2	1	0	1.3046
743	7.1142	5	5	0	7.125	2	-1	1	1.7501
744	3.8303	5	5	90	1	2	-1	0	1.3753
745	0.5464	5	5	90	7.125	2	-1	1	1.0106
746	5.4722	5	5	999	7.125	1	1	1	0.95188
747	2.1883	5	5	90	1	2	-1	0	1.4576
748	5.4722	5	5	90	7.125	2	-1	1	1.1283
749	3.8303	5	5	0	1	1	1	0	1.081
750	5.4722	5	5	0	25.5	1	-1	1	5.1751
