# Supplementary material for: Temporal Integration of Motion Streaks in Migraine
Source: Vision (Basel). 2018 Jul 13;2(3):27. doi: 10.3390/vision2030027 (PMC6836222; doi:10.3390/vision2030027)
Supplement: Supplementary file 1 [file vision-02-00027-s001.zip › supplementary information/resultsmark3/resultsObs12/allResponsesObs12Block3.txt]

1	2.1883	5	5	0	1	1	1	0	1.4431
2	2.1883	5	5	90	7.125	1	-1	0	0.93107
3	7.1142	5	5	999	13.25	2	1	1	1.1039
4	3.8303	5	5	90	13.25	1	-1	1	0.98751
5	0.5464	5	5	90	13.25	2	1	0	0.82246
6	7.1142	5	5	90	1	1	1	0	1.0694
7	2.1883	5	5	90	1	1	-1	1	1.1753
8	7.1142	5	5	0	13.25	2	-1	1	1.1169
9	0.5464	5	5	90	19.375	1	-1	1	1.0229
10	0.5464	5	5	999	19.375	1	-1	1	0.91656
11	0.5464	5	5	0	13.25	1	1	1	1.0224
12	3.8303	5	5	90	25.5	2	-1	1	0.97543
13	7.1142	5	5	90	1	2	1	0	1.1047
14	2.1883	5	5	999	1	1	-1	0	0.85773
15	5.4722	5	5	999	19.375	2	1	1	1.0459
16	7.1142	5	5	0	7.125	2	-1	0	1.14
17	3.8303	5	5	999	19.375	2	-1	1	1.0224
18	5.4722	5	5	999	19.375	1	-1	1	0.91656
19	3.8303	5	5	999	25.5	2	-1	1	0.8343
20	0.5464	5	5	90	19.375	1	1	0	0.9871
21	7.1142	5	5	999	1	2	-1	0	1.1753
22	3.8303	5	5	90	19.375	2	1	1	1.0817
23	0.5464	5	5	90	13.25	1	-1	1	1.0577
24	2.1883	5	5	90	7.125	1	-1	1	0.99891
25	2.1883	5	5	0	25.5	1	1	1	1.0224
26	7.1142	5	5	90	7.125	1	1	1	1.0459
27	5.4722	5	5	999	7.125	2	1	1	1.0459
28	2.1883	5	5	90	19.375	2	1	1	1.1047
29	0.5464	5	5	90	1	1	-1	0	1.0695
30	5.4722	5	5	999	7.125	2	1	1	1.1165
31	5.4722	5	5	0	19.375	2	1	1	1.0341
32	3.8303	5	5	90	7.125	1	1	1	1.0224
33	2.1883	5	5	999	7.125	2	1	1	1.0929
34	2.1883	5	5	90	13.25	2	-1	1	1.0341
35	3.8303	5	5	0	25.5	2	1	1	0.99886
36	3.8303	5	5	0	19.375	2	1	1	1.0341
37	0.5464	5	5	90	25.5	2	-1	1	1.0577
38	2.1883	5	5	90	7.125	1	-1	1	0.95185
39	7.1142	5	5	0	13.25	1	1	1	0.90477
40	2.1883	5	5	0	7.125	1	-1	1	1.0459
41	5.4722	5	5	90	25.5	1	1	1	0.96363
42	7.1142	5	5	0	13.25	2	-1	1	1.3047
43	0.5464	5	5	90	25.5	1	1	1	1.3052
44	5.4722	5	5	999	19.375	1	1	1	0.96366
45	5.4722	5	5	0	25.5	2	-1	1	1.0106
46	0.5464	5	5	90	25.5	2	-1	1	1.0577
47	3.8303	5	5	0	25.5	1	1	1	1.5047
48	5.4722	5	5	90	13.25	1	-1	1	0.97575
49	3.8303	5	5	999	13.25	2	1	1	1.293
50	7.1142	5	5	0	7.125	1	-1	1	1.0458
51	3.8303	5	5	0	7.125	2	-1	1	0.98708
52	0.5464	5	5	999	19.375	1	-1	1	0.99888
53	7.1142	5	5	90	19.375	2	-1	1	1.0459
54	3.8303	5	5	90	25.5	2	-1	1	0.96361
55	0.5464	5	5	999	19.375	2	1	1	1.2459
56	2.1883	5	5	0	19.375	1	1	1	0.91673
57	0.5464	5	5	0	13.25	1	-1	1	1.0577
58	2.1883	5	5	999	19.375	2	-1	1	1.1165
59	5.4722	5	5	0	19.375	1	1	1	3.4219
60	2.1883	5	5	0	19.375	2	-1	1	0.96358
61	0.5464	5	5	999	13.25	1	1	1	1.1753
62	7.1142	5	5	999	7.125	2	-1	0	1.1287
63	0.5464	5	5	90	1	2	1	1	1.3164
64	3.8303	5	5	90	7.125	1	1	1	0.9518
65	2.1883	5	5	0	13.25	1	1	1	0.89303
66	7.1142	5	5	999	19.375	2	1	0	1.3347
67	3.8303	5	5	999	13.25	2	-1	1	1.0225
68	2.1883	5	5	0	7.125	1	-1	0	1.1871
69	3.8303	5	5	999	19.375	2	1	1	1.0694
70	0.5464	5	5	90	7.125	1	1	1	1.1518
71	7.1142	5	5	999	7.125	1	1	1	1.0342
72	7.1142	5	5	999	7.125	2	1	0	1.2341
73	5.4722	5	5	90	19.375	1	1	1	0.97515
74	2.1883	5	5	90	25.5	1	1	1	0.89303
75	5.4722	5	5	90	13.25	1	1	1	0.86947
76	2.1883	5	5	90	13.25	2	1	1	1.1636
77	0.5464	5	5	0	13.25	1	-1	1	0.96409
78	5.4722	5	5	999	13.25	1	-1	1	0.91657
79	0.5464	5	5	999	7.125	1	-1	1	1.0694
80	3.8303	5	5	999	1	1	1	1	1.0224
81	7.1142	5	5	0	7.125	1	1	0	1.2341
82	2.1883	5	5	90	13.25	2	1	1	0.98708
83	0.5464	5	5	90	1	1	-1	0	1.2342
84	5.4722	5	5	0	25.5	1	-1	1	1.1047
85	5.4722	5	5	90	25.5	2	1	0	0.94006
86	3.8303	5	5	0	13.25	2	1	1	1.34
87	7.1142	5	5	0	13.25	2	1	1	1.1052
88	2.1883	5	5	0	1	2	1	1	1.1052
89	5.4722	5	5	0	1	1	1	0	1.2698
90	3.8303	5	5	0	25.5	1	-1	1	0.9993
91	0.5464	5	5	0	25.5	2	1	1	1.1753
92	7.1142	5	5	90	7.125	1	-1	1	1.3047
93	0.5464	5	5	999	7.125	2	-1	1	0.99885
94	7.1142	5	5	0	1	2	1	1	1.3531
95	5.4722	5	5	90	7.125	1	-1	1	0.90479
96	5.4722	5	5	90	1	1	-1	0	1.1518
97	7.1142	5	5	999	25.5	1	-1	1	0.95179
98	5.4722	5	5	999	1	1	-1	0	2.1786
99	2.1883	5	5	90	13.25	2	1	1	1.1753
100	2.1883	5	5	90	7.125	1	1	1	1.0224
101	5.4722	5	5	90	13.25	1	1	1	0.91656
102	3.8303	5	5	999	25.5	1	1	1	0.88127
103	3.8303	5	5	0	13.25	1	1	1	0.98715
104	0.5464	5	5	0	13.25	2	-1	1	1.1047
105	7.1142	5	5	90	13.25	1	-1	0	1.317
106	7.1142	5	5	90	7.125	2	-1	1	1.1522
107	5.4722	5	5	90	7.125	2	-1	0	1.0812
108	2.1883	5	5	999	19.375	1	-1	1	0.92831
109	3.8303	5	5	0	1	1	1	1	1.2458
110	2.1883	5	5	0	25.5	1	1	1	0.99887
111	0.5464	5	5	999	19.375	2	-1	1	1.4693
112	2.1883	5	5	999	1	2	1	1	1.1048
113	3.8303	5	5	0	19.375	1	-1	1	1.0342
114	2.1883	5	5	90	25.5	2	1	1	1.0577
115	7.1142	5	5	90	25.5	2	1	1	1.1282
116	7.1142	5	5	0	7.125	2	1	1	1.639
117	5.4722	5	5	90	13.25	2	-1	1	1.0228
118	3.8303	5	5	90	13.25	2	-1	1	1.0106
119	3.8303	5	5	90	7.125	2	1	0	0.95184
120	3.8303	5	5	999	25.5	2	-1	1	0.90478
121	0.5464	5	5	0	25.5	2	1	1	1.1048
122	5.4722	5	5	90	25.5	2	1	1	1.0817
123	3.8303	5	5	999	25.5	2	1	1	0.9754
124	0.5464	5	5	0	7.125	2	1	1	1.3988
125	7.1142	5	5	90	13.25	1	1	0	1.1988
126	7.1142	5	5	999	7.125	2	1	0	3.7912
127	5.4722	5	5	90	19.375	1	-1	1	0.95178
128	2.1883	5	5	0	13.25	1	-1	1	0.90481
129	2.1883	5	5	999	25.5	2	-1	1	1.1165
130	0.5464	5	5	999	19.375	2	1	1	1.3047
131	0.5464	5	5	999	7.125	2	-1	1	1.0693
132	7.1142	5	5	90	25.5	2	-1	1	1.1636
133	0.5464	5	5	0	25.5	2	-1	1	1.2222
134	0.5464	5	5	999	13.25	1	-1	1	1.4341
135	2.1883	5	5	999	1	2	-1	0	4.2536
136	5.4722	5	5	999	25.5	2	-1	1	0.97538
137	5.4722	5	5	90	25.5	1	-1	0	1.8876
138	0.5464	5	5	90	19.375	1	1	1	1.4812
139	2.1883	5	5	90	13.25	1	-1	1	1.0346
140	5.4722	5	5	999	13.25	2	-1	1	1.093
141	5.4722	5	5	999	25.5	1	-1	1	0.94009
142	7.1142	5	5	0	1	2	-1	0	2.0388
143	5.4722	5	5	0	25.5	2	-1	0	1.0459
144	3.8303	5	5	999	25.5	1	1	1	1.3635
145	2.1883	5	5	999	19.375	2	-1	1	0.84599
146	2.1883	5	5	999	1	2	1	0	1.6459
147	7.1142	5	5	0	1	1	1	0	1.0106
148	7.1142	5	5	0	25.5	2	-1	0	1.1518
149	5.4722	5	5	999	1	1	1	0	4.7576
150	5.4722	5	5	90	1	1	-1	0	1.3399
151	5.4722	5	5	90	7.125	1	-1	1	0.98758
152	2.1883	5	5	999	7.125	1	1	1	0.94013
153	5.4722	5	5	0	13.25	2	-1	0	1.52
154	3.8303	5	5	0	19.375	1	-1	1	0.96366
155	5.4722	5	5	90	25.5	2	-1	1	0.99891
156	0.5464	5	5	999	1	1	-1	1	1.093
157	2.1883	5	5	0	19.375	2	-1	1	0.99885
158	0.5464	5	5	999	25.5	2	-1	1	1.2695
159	3.8303	5	5	0	7.125	1	-1	1	0.96358
160	2.1883	5	5	90	13.25	1	-1	1	0.89308
161	5.4722	5	5	999	1	2	-1	1	1.0224
162	0.5464	5	5	0	19.375	1	-1	1	0.90482
163	7.1142	5	5	999	1	1	1	0	1.3325
164	2.1883	5	5	999	13.25	2	1	1	1.1635
165	2.1883	5	5	0	25.5	1	1	1	0.9636
166	0.5464	5	5	90	25.5	1	-1	1	1.0577
167	5.4722	5	5	999	1	2	-1	0	1.0342
168	2.1883	5	5	90	1	2	1	1	1.2106
169	2.1883	5	5	90	25.5	1	1	1	0.99889
170	7.1142	5	5	999	13.25	2	-1	0	1.0812
171	0.5464	5	5	90	25.5	1	1	1	1.2576
172	5.4722	5	5	999	7.125	1	1	1	1.0224
173	2.1883	5	5	90	25.5	2	-1	1	1.0577
174	2.1883	5	5	999	7.125	2	-1	1	1.0107
175	2.1883	5	5	999	19.375	2	1	1	1.1283
176	0.5464	5	5	0	7.125	2	-1	1	1.1869
177	0.5464	5	5	90	1	1	1	0	1.3639
178	7.1142	5	5	999	1	2	1	0	1.14
179	7.1142	5	5	90	7.125	1	-1	1	1.0228
180	5.4722	5	5	90	1	2	1	0	1.5251
181	2.1883	5	5	0	25.5	2	-1	1	0.92824
182	7.1142	5	5	0	7.125	1	-1	0	1.4582
183	5.4722	5	5	90	7.125	1	-1	1	0.99893
184	5.4722	5	5	0	25.5	2	1	1	0.88127
185	5.4722	5	5	0	19.375	2	-1	1	1.8448
186	3.8303	5	5	0	25.5	1	-1	1	0.91649
187	5.4722	5	5	0	1	1	1	0	1.0342
188	0.5464	5	5	0	7.125	1	-1	1	0.99888
189	3.8303	5	5	0	13.25	1	1	1	0.92832
190	2.1883	5	5	0	13.25	2	-1	1	0.98712
191	0.5464	5	5	90	19.375	2	-1	0	0.91656
192	7.1142	5	5	0	7.125	1	-1	1	1.2576
193	3.8303	5	5	0	19.375	2	-1	0	1.1753
194	3.8303	5	5	0	7.125	2	-1	1	0.99889
195	2.1883	5	5	999	19.375	1	1	1	0.95181
196	3.8303	5	5	90	25.5	2	1	1	1.093
197	3.8303	5	5	999	13.25	1	1	1	0.95184
198	2.1883	5	5	999	1	1	-1	0	1.387
199	5.4722	5	5	90	7.125	2	1	1	1.2575
200	7.1142	5	5	999	7.125	1	-1	1	1.1871
201	5.4722	5	5	999	7.125	2	-1	0	1.0811
202	0.5464	5	5	999	1	1	-1	0	0.9518
203	7.1142	5	5	0	19.375	2	-1	1	1.1282
204	0.5464	5	5	999	7.125	1	1	1	1.1047
205	2.1883	5	5	0	7.125	1	-1	1	1.1399
206	5.4722	5	5	999	1	1	1	0	1.6684
207	0.5464	5	5	0	7.125	2	-1	1	1.1169
208	3.8303	5	5	90	13.25	2	-1	1	1.1516
209	2.1883	5	5	0	7.125	1	1	1	1.0581
210	3.8303	5	5	999	25.5	2	1	1	1.0459
211	3.8303	5	5	90	1	2	-1	1	1.2222
212	0.5464	5	5	0	25.5	2	1	1	1.1283
213	3.8303	5	5	90	13.25	2	1	1	1.0342
214	2.1883	5	5	0	19.375	2	1	1	1.2929
215	5.4722	5	5	999	25.5	2	1	1	0.88124
216	3.8303	5	5	90	1	1	-1	0	1.0811
217	5.4722	5	5	0	13.25	1	-1	1	1.0342
218	2.1883	5	5	999	13.25	1	-1	1	0.99889
219	3.8303	5	5	90	7.125	2	1	0	1.1635
220	2.1883	5	5	0	1	1	-1	0	1.1165
221	7.1142	5	5	999	1	2	1	0	1.2929
222	5.4722	5	5	0	1	1	1	1	1.1287
223	7.1142	5	5	999	13.25	1	1	1	0.9758
224	7.1142	5	5	90	19.375	2	-1	0	1.2459
225	2.1883	5	5	999	13.25	1	1	1	0.97531
226	3.8303	5	5	0	13.25	2	1	1	1.6458
227	7.1142	5	5	0	1	2	-1	0	1.7305
228	3.8303	5	5	0	7.125	1	-1	1	1.093
229	0.5464	5	5	0	25.5	1	1	1	1.0459
230	7.1142	5	5	999	19.375	1	-1	1	0.92829
231	0.5464	5	5	0	13.25	1	1	1	0.97538
232	2.1883	5	5	0	1	1	1	1	0.90477
233	7.1142	5	5	90	7.125	2	-1	0	1.2341
234	7.1142	5	5	0	19.375	1	-1	1	0.90464
235	7.1142	5	5	999	7.125	1	1	1	0.92828
236	5.4722	5	5	0	7.125	2	-1	0	1.1047
237	5.4722	5	5	90	1	2	-1	0	1.5311
238	2.1883	5	5	90	13.25	2	-1	1	0.91651
239	2.1883	5	5	0	19.375	2	-1	1	1.0342
240	5.4722	5	5	90	19.375	2	-1	1	0.88124
241	5.4722	5	5	999	19.375	2	-1	1	0.90477
242	3.8303	5	5	999	7.125	2	1	1	1.0577
243	3.8303	5	5	90	7.125	2	-1	1	1.0342
244	7.1142	5	5	999	1	2	1	0	0.99887
245	3.8303	5	5	90	1	2	-1	0	1.0459
246	2.1883	5	5	999	19.375	1	-1	1	0.86948
247	7.1142	5	5	0	1	1	-1	1	1.2693
248	0.5464	5	5	999	13.25	2	-1	1	0.92832
249	0.5464	5	5	0	1	1	1	1	1.0106
250	2.1883	5	5	90	13.25	1	-1	1	0.96358
251	5.4722	5	5	999	19.375	2	-1	1	1.0577
252	0.5464	5	5	90	25.5	1	1	1	1.0106
253	2.1883	5	5	999	7.125	1	-1	1	0.9165
254	7.1142	5	5	999	25.5	1	1	1	0.85774
255	5.4722	5	5	0	19.375	1	-1	1	0.88119
256	2.1883	5	5	0	13.25	2	-1	1	0.97532
257	3.8303	5	5	0	1	2	1	0	1.0577
258	7.1142	5	5	0	7.125	2	-1	1	1.7743
259	2.1883	5	5	0	7.125	1	-1	1	1.0224
260	2.1883	5	5	999	13.25	1	-1	1	0.94009
261	7.1142	5	5	90	1	1	-1	0	1.1636
262	0.5464	5	5	0	13.25	2	-1	1	1.0812
263	0.5464	5	5	90	1	2	1	0	1.1518
264	5.4722	5	5	999	1	2	1	1	1.2929
265	5.4722	5	5	0	1	2	-1	0	0.95181
266	0.5464	5	5	0	13.25	2	-1	1	0.79893
267	0.5464	5	5	999	25.5	2	-1	1	0.95176
268	0.5464	5	5	0	19.375	2	1	1	1.187
269	7.1142	5	5	0	19.375	2	-1	0	1.1747
270	2.1883	5	5	90	19.375	2	-1	1	0.88161
271	7.1142	5	5	90	25.5	2	-1	1	0.98711
272	5.4722	5	5	0	19.375	2	-1	1	0.9871
273	7.1142	5	5	0	19.375	1	1	1	0.8695
274	7.1142	5	5	999	1	1	1	1	3.4687
275	3.8303	5	5	999	1	1	1	0	1.14
276	2.1883	5	5	999	13.25	2	-1	1	0.88105
277	3.8303	5	5	999	13.25	1	-1	1	0.92829
278	7.1142	5	5	999	25.5	1	1	0	0.86949
279	5.4722	5	5	0	7.125	1	-1	0	0.96363
280	7.1142	5	5	0	25.5	1	-1	0	0.90478
281	5.4722	5	5	0	25.5	2	-1	1	0.94001
282	0.5464	5	5	90	19.375	1	-1	1	0.98707
283	0.5464	5	5	999	25.5	1	1	1	0.97531
284	7.1142	5	5	90	13.25	2	1	0	1.1871
285	2.1883	5	5	999	25.5	2	1	1	2.3305
286	0.5464	5	5	0	25.5	1	-1	1	0.95176
287	0.5464	5	5	999	25.5	1	1	1	0.90476
288	7.1142	5	5	999	13.25	1	1	1	0.94007
289	2.1883	5	5	0	1	1	-1	1	1.0929
290	3.8303	5	5	0	7.125	2	1	1	1.2459
291	5.4722	5	5	0	19.375	1	1	1	1.1398
292	0.5464	5	5	999	25.5	1	1	1	1.6693
293	3.8303	5	5	90	13.25	1	1	1	17.633
294	5.4722	5	5	999	13.25	1	1	1	1.0224
295	7.1142	5	5	90	13.25	2	1	0	1.6146
296	5.4722	5	5	0	25.5	1	1	1	0.95181
297	3.8303	5	5	999	19.375	2	1	1	1.1047
298	2.1883	5	5	999	7.125	2	-1	1	1.0223
299	3.8303	5	5	0	13.25	1	-1	1	0.91655
300	7.1142	5	5	999	25.5	2	-1	1	0.89302
301	0.5464	5	5	0	1	1	1	0	1.4223
302	7.1142	5	5	0	19.375	2	1	1	2.0411
303	2.1883	5	5	0	7.125	2	-1	1	1.0224
304	3.8303	5	5	999	1	1	1	1	1.0929
305	2.1883	5	5	999	19.375	2	-1	1	0.86949
306	3.8303	5	5	90	19.375	2	1	0	1.0459
307	5.4722	5	5	90	7.125	1	1	1	0.99888
308	3.8303	5	5	999	19.375	1	1	1	1.0342
309	7.1142	5	5	0	13.25	1	-1	1	1.5758
310	2.1883	5	5	0	25.5	2	1	1	1.2458
311	3.8303	5	5	999	19.375	1	-1	1	0.98708
312	3.8303	5	5	999	13.25	2	1	1	1.1523
313	7.1142	5	5	90	19.375	2	1	0	1.5266
314	7.1142	5	5	999	13.25	1	1	1	0.9758
315	3.8303	5	5	90	19.375	1	-1	1	1.0577
316	3.8303	5	5	0	7.125	2	-1	1	1.0106
317	7.1142	5	5	0	7.125	1	-1	0	1.2223
318	0.5464	5	5	90	7.125	1	-1	1	1.4341
319	0.5464	5	5	999	13.25	1	1	1	1.1753
320	5.4722	5	5	999	7.125	1	1	1	1.093
321	7.1142	5	5	90	13.25	2	1	1	1.3529
322	3.8303	5	5	0	13.25	2	1	1	4.7118
323	7.1142	5	5	999	7.125	2	-1	0	1.1993
324	0.5464	5	5	0	7.125	2	-1	1	1.011
325	2.1883	5	5	90	13.25	1	1	1	0.96355
326	0.5464	5	5	90	1	2	-1	1	1.1164
327	7.1142	5	5	90	1	2	-1	1	1.2459
328	2.1883	5	5	90	7.125	2	1	1	1.5398
329	0.5464	5	5	999	13.25	2	1	1	1.1517
330	7.1142	5	5	0	7.125	2	1	1	1.1047
331	3.8303	5	5	0	1	2	1	1	1.2106
332	3.8303	5	5	999	1	1	1	1	1.14
333	5.4722	5	5	0	7.125	1	-1	0	1.3165
334	5.4722	5	5	90	25.5	2	1	1	1.2929
335	0.5464	5	5	999	13.25	2	1	1	1.1518
336	0.5464	5	5	999	1	1	-1	0	1.4458
337	5.4722	5	5	90	7.125	1	-1	0	5.4688
338	5.4722	5	5	90	13.25	2	-1	1	1.6594
339	5.4722	5	5	999	7.125	1	-1	0	1.3164
340	2.1883	5	5	999	25.5	2	-1	1	1.14
341	7.1142	5	5	0	19.375	2	-1	0	2.3209
342	0.5464	5	5	999	19.375	1	1	1	1.3987
343	0.5464	5	5	999	19.375	1	-1	1	1.14
344	2.1883	5	5	90	1	2	1	0	1.3988
345	5.4722	5	5	999	19.375	1	1	1	1.187
346	3.8303	5	5	90	25.5	1	-1	1	0.89302
347	7.1142	5	5	0	7.125	2	-1	1	1.1518
348	2.1883	5	5	90	1	2	1	1	1.1988
349	3.8303	5	5	90	19.375	1	1	1	0.95182
350	0.5464	5	5	999	1	2	-1	1	1.2694
351	2.1883	5	5	90	19.375	1	1	1	0.99934
352	3.8303	5	5	0	25.5	2	-1	1	1.0694
353	2.1883	5	5	0	13.25	2	-1	1	1.1753
354	7.1142	5	5	0	25.5	1	1	0	1.7668
355	0.5464	5	5	90	13.25	2	1	1	1.4458
356	5.4722	5	5	999	13.25	1	-1	1	2.3686
357	2.1883	5	5	999	25.5	2	-1	1	1.14
358	0.5464	5	5	999	7.125	1	1	1	1.5752
359	5.4722	5	5	999	25.5	1	-1	0	1.3635
360	5.4722	5	5	90	19.375	1	1	1	1.9942
361	2.1883	5	5	999	13.25	2	-1	1	1.1635
362	0.5464	5	5	0	19.375	1	-1	1	1.364
363	0.5464	5	5	0	13.25	2	1	1	1.5516
364	7.1142	5	5	90	25.5	1	-1	0	1.1523
365	5.4722	5	5	90	19.375	1	1	1	1.2106
366	7.1142	5	5	999	7.125	1	1	0	2.1663
367	5.4722	5	5	90	19.375	2	1	0	1.4812
368	5.4722	5	5	999	13.25	2	-1	1	0.96361
369	5.4722	5	5	90	13.25	2	-1	1	1.093
370	2.1883	5	5	0	25.5	2	1	1	1.0929
371	3.8303	5	5	90	25.5	1	-1	1	0.89296
372	3.8303	5	5	90	1	2	-1	0	1.093
373	2.1883	5	5	0	1	2	-1	0	1.1635
374	0.5464	5	5	90	7.125	2	1	1	1.3517
375	7.1142	5	5	999	19.375	1	1	0	3.5523
376	0.5464	5	5	0	1	1	1	0	1.6571
377	5.4722	5	5	90	25.5	1	1	1	1.0106
378	7.1142	5	5	0	25.5	1	-1	0	1.2929
379	0.5464	5	5	0	1	1	-1	0	1.5521
380	7.1142	5	5	999	1	1	1	0	1.4482
381	5.4722	5	5	999	13.25	1	-1	1	1.0341
382	2.1883	5	5	0	19.375	1	1	1	1.0107
383	0.5464	5	5	90	19.375	2	1	1	1.093
384	2.1883	5	5	0	1	2	1	1	0.9517
385	2.1883	5	5	0	25.5	1	1	1	0.98712
386	7.1142	5	5	999	25.5	2	1	1	0.98712
387	2.1883	5	5	0	1	1	1	1	1.0341
388	3.8303	5	5	0	25.5	1	1	1	0.89301
389	0.5464	5	5	90	25.5	2	1	1	1.1989
390	5.4722	5	5	90	1	1	1	0	1.1635
391	3.8303	5	5	0	19.375	2	-1	1	1.0224
392	7.1142	5	5	999	19.375	2	-1	1	1.0107
393	2.1883	5	5	90	13.25	1	-1	1	0.96353
394	3.8303	5	5	90	7.125	2	-1	1	0.97533
395	3.8303	5	5	999	1	2	-1	1	0.99891
396	3.8303	5	5	999	25.5	1	1	1	1.0224
397	7.1142	5	5	0	1	2	-1	0	1.1752
398	5.4722	5	5	90	1	2	1	0	1.0224
399	5.4722	5	5	999	19.375	2	-1	1	0.95186
400	3.8303	5	5	999	25.5	1	1	1	0.89292
401	3.8303	5	5	90	1	1	1	1	1.5752
402	2.1883	5	5	999	1	2	-1	1	1.2341
403	3.8303	5	5	0	25.5	2	-1	1	0.92815
404	5.4722	5	5	999	19.375	1	1	1	0.9636
405	3.8303	5	5	90	13.25	2	-1	1	0.99888
406	3.8303	5	5	90	19.375	2	1	1	1.2694
407	3.8303	5	5	0	1	1	1	0	1.1399
408	3.8303	5	5	90	1	1	1	1	1.2462
409	7.1142	5	5	90	25.5	1	1	1	0.91694
410	0.5464	5	5	999	7.125	1	-1	1	1.1165
411	3.8303	5	5	999	13.25	1	-1	1	0.98712
412	0.5464	5	5	0	7.125	1	-1	1	0.95182
413	7.1142	5	5	0	13.25	1	-1	1	0.96358
414	5.4722	5	5	999	1	2	-1	0	1.2929
415	5.4722	5	5	0	1	2	1	0	1.1988
416	2.1883	5	5	999	7.125	2	1	1	1.3047
417	5.4722	5	5	0	13.25	2	1	1	1.4105
418	5.4722	5	5	0	25.5	1	1	0	1.4223
419	5.4722	5	5	90	7.125	2	-1	0	1.5079
420	3.8303	5	5	90	25.5	1	-1	1	1.0458
421	2.1883	5	5	90	7.125	2	1	1	1.0694
422	0.5464	5	5	90	13.25	1	1	1	1.1165
423	5.4722	5	5	0	7.125	2	-1	1	0.97526
424	2.1883	5	5	90	19.375	1	-1	1	0.96355
425	3.8303	5	5	999	7.125	1	1	1	1.0812
426	0.5464	5	5	999	1	2	1	0	1.1753
427	0.5464	5	5	999	1	1	1	1	1.1048
428	3.8303	5	5	999	7.125	2	1	1	1.1165
429	0.5464	5	5	90	1	1	-1	1	1.5517
430	5.4722	5	5	999	13.25	2	1	1	1.0694
431	3.8303	5	5	90	1	2	1	1	1.14
432	0.5464	5	5	999	1	2	1	0	1.2341
433	7.1142	5	5	999	1	1	1	1	1.1163
434	0.5464	5	5	999	13.25	1	1	1	1.0107
435	3.8303	5	5	0	13.25	1	-1	1	0.99888
436	3.8303	5	5	90	13.25	1	-1	1	0.96363
437	7.1142	5	5	90	1	1	1	0	1.1165
438	5.4722	5	5	90	25.5	1	-1	1	0.8817
439	7.1142	5	5	0	25.5	1	1	0	1.576
440	0.5464	5	5	0	1	2	1	1	1.3634
441	5.4722	5	5	90	13.25	2	1	1	1.5237
442	0.5464	5	5	0	19.375	2	-1	1	1.1753
443	7.1142	5	5	0	25.5	2	-1	1	0.98709
444	5.4722	5	5	999	7.125	2	-1	1	1.0812
445	2.1883	5	5	999	7.125	1	-1	1	0.96359
446	7.1142	5	5	90	19.375	2	1	1	1.1164
447	2.1883	5	5	90	25.5	1	1	1	1.2344
448	7.1142	5	5	0	25.5	2	1	0	1.1871
449	3.8303	5	5	90	25.5	2	1	1	1.1165
450	2.1883	5	5	999	13.25	2	-1	1	1.0577
451	7.1142	5	5	999	19.375	1	1	1	0.98711
452	3.8303	5	5	999	7.125	1	1	1	1.1871
453	3.8303	5	5	90	19.375	2	1	1	1.0812
454	3.8303	5	5	0	19.375	1	1	0	2.4968
455	3.8303	5	5	0	1	2	-1	0	1.5869
456	2.1883	5	5	90	1	1	1	1	0.94011
457	5.4722	5	5	999	19.375	2	-1	1	1.0106
458	2.1883	5	5	0	19.375	1	1	1	0.97536
459	2.1883	5	5	90	7.125	1	-1	1	1.0224
460	7.1142	5	5	999	19.375	2	1	1	1.1753
461	7.1142	5	5	90	19.375	1	-1	1	1.0346
462	0.5464	5	5	999	7.125	2	-1	1	1.1988
463	5.4722	5	5	0	25.5	1	-1	1	1.0576
464	2.1883	5	5	90	19.375	2	1	1	1.1283
465	3.8303	5	5	90	13.25	1	-1	1	1.1164
466	3.8303	5	5	999	1	2	1	0	1.5046
467	7.1142	5	5	0	25.5	1	-1	0	1.3531
468	7.1142	5	5	999	13.25	2	-1	0	1.1871
469	5.4722	5	5	0	7.125	2	-1	1	1.3518
470	3.8303	5	5	90	1	1	1	0	1.0695
471	3.8303	5	5	90	7.125	1	1	1	0.96358
472	2.1883	5	5	999	25.5	1	-1	1	0.9518
473	7.1142	5	5	999	19.375	1	1	1	1.0341
474	3.8303	5	5	0	7.125	1	1	1	0.99891
475	0.5464	5	5	0	7.125	2	-1	1	1.3164
476	5.4722	5	5	999	25.5	2	-1	1	0.99888
477	3.8303	5	5	90	19.375	1	1	1	0.89304
478	2.1883	5	5	0	13.25	1	1	1	1.0577
479	5.4722	5	5	0	7.125	2	-1	1	1.3635
480	2.1883	5	5	0	19.375	1	1	1	1.0225
481	0.5464	5	5	90	13.25	2	-1	1	2.0688
482	0.5464	5	5	999	1	2	-1	1	1.3874
483	7.1142	5	5	999	25.5	2	1	0	1.5622
484	2.1883	5	5	999	19.375	1	-1	1	1.0811
485	0.5464	5	5	999	7.125	2	-1	1	1.1047
486	5.4722	5	5	999	1	2	-1	1	1.5371
487	3.8303	5	5	0	7.125	2	-1	1	1.0693
488	7.1142	5	5	0	13.25	1	-1	1	1.2223
489	0.5464	5	5	0	19.375	1	1	1	1.2581
490	2.1883	5	5	999	1	2	-1	0	1.9279
491	7.1142	5	5	90	25.5	2	1	0	1.748
492	7.1142	5	5	0	25.5	2	-1	0	1.3626
493	0.5464	5	5	90	7.125	1	-1	1	1.4227
494	7.1142	5	5	90	13.25	1	1	0	1.5028
495	3.8303	5	5	90	25.5	1	-1	1	0.83424
496	2.1883	5	5	999	19.375	1	1	1	1.0225
497	0.5464	5	5	90	13.25	1	-1	1	1.1518
498	3.8303	5	5	90	19.375	1	1	1	0.95225
499	3.8303	5	5	90	25.5	1	-1	1	0.91656
500	2.1883	5	5	0	25.5	2	1	0	0.86943
501	7.1142	5	5	90	13.25	2	-1	1	0.99889
502	0.5464	5	5	90	13.25	1	-1	1	1.0106
503	3.8303	5	5	999	25.5	1	1	1	1.0577
504	3.8303	5	5	0	25.5	2	1	1	1.1282
505	5.4722	5	5	999	1	1	-1	1	1.6274
506	7.1142	5	5	0	25.5	2	1	1	1.0576
507	2.1883	5	5	999	13.25	1	1	1	0.9283
508	5.4722	5	5	999	25.5	1	-1	1	0.9283
509	0.5464	5	5	999	25.5	2	1	1	1.1753
510	5.4722	5	5	90	7.125	2	-1	1	2.7777
511	2.1883	5	5	0	7.125	2	-1	0	33.061
512	0.5464	5	5	999	19.375	2	1	1	1.2934
513	3.8303	5	5	999	1	2	1	1	1.6222
514	5.4722	5	5	90	1	2	1	0	1.2106
515	0.5464	5	5	999	13.25	1	-1	1	0.95226
516	2.1883	5	5	90	25.5	2	-1	1	0.94007
517	0.5464	5	5	0	7.125	1	1	1	0.89303
518	7.1142	5	5	90	25.5	1	-1	1	0.95183
519	0.5464	5	5	90	19.375	1	1	1	0.90475
520	0.5464	5	5	0	7.125	1	1	1	0.92834
521	7.1142	5	5	90	1	2	-1	1	1.2341
522	0.5464	5	5	0	25.5	1	-1	1	1.0816
523	2.1883	5	5	90	25.5	1	1	1	0.86953
524	5.4722	5	5	90	19.375	2	1	1	1.1871
525	0.5464	5	5	999	25.5	2	1	1	1.1753
526	3.8303	5	5	0	25.5	1	-1	1	1.1165
527	2.1883	5	5	90	19.375	2	-1	1	1.1753
528	0.5464	5	5	90	19.375	2	1	1	1.2342
529	2.1883	5	5	90	25.5	1	1	1	1.1636
530	0.5464	5	5	0	1	2	-1	0	1.4694
531	3.8303	5	5	90	7.125	1	1	1	1.117
532	3.8303	5	5	90	13.25	2	-1	1	1.9318
533	0.5464	5	5	0	1	1	1	1	1.3986
534	2.1883	5	5	90	25.5	2	-1	1	0.99929
535	3.8303	5	5	0	19.375	2	1	1	1.1988
536	3.8303	5	5	90	7.125	2	1	0	2.6512
537	5.4722	5	5	0	1	2	1	0	1.3517
538	2.1883	5	5	0	13.25	1	1	1	0.9401
539	3.8303	5	5	0	1	1	-1	1	1.0106
540	5.4722	5	5	0	13.25	2	-1	0	1.3984
541	7.1142	5	5	999	25.5	2	1	1	1.2693
542	5.4722	5	5	90	25.5	2	1	0	1.1875
543	7.1142	5	5	0	19.375	2	1	1	1.1169
544	5.4722	5	5	0	13.25	2	1	1	1.081
545	3.8303	5	5	999	7.125	1	1	1	1.046
546	5.4722	5	5	90	1	1	-1	0	1.0106
547	5.4722	5	5	0	25.5	2	-1	1	1.0106
548	5.4722	5	5	0	13.25	2	-1	1	0.97527
549	2.1883	5	5	999	7.125	1	-1	1	0.94006
550	3.8303	5	5	999	19.375	1	-1	1	0.90477
551	0.5464	5	5	0	25.5	1	1	1	1.0458
552	7.1142	5	5	0	13.25	2	-1	0	1.5608
553	7.1142	5	5	999	1	2	-1	0	0.99888
554	3.8303	5	5	0	1	2	-1	1	1.1871
555	2.1883	5	5	90	1	1	1	1	0.9052
556	5.4722	5	5	0	19.375	2	1	1	1.1635
557	0.5464	5	5	0	7.125	1	1	1	1.5164
558	7.1142	5	5	999	25.5	1	-1	1	0.94002
559	7.1142	5	5	999	13.25	1	-1	1	0.95186
560	5.4722	5	5	90	13.25	1	1	1	1.0106
561	0.5464	5	5	90	25.5	2	1	0	1.0577
562	0.5464	5	5	999	19.375	2	1	1	1.8688
563	7.1142	5	5	999	19.375	2	-1	0	1.4599
564	2.1883	5	5	999	25.5	1	-1	1	0.90521
565	7.1142	5	5	90	13.25	1	-1	0	1.1517
566	0.5464	5	5	999	25.5	1	-1	1	0.95231
567	7.1142	5	5	90	7.125	2	1	1	1.4878
568	0.5464	5	5	90	7.125	2	-1	1	1.0695
569	5.4722	5	5	0	1	2	1	0	1.0812
570	0.5464	5	5	0	19.375	2	-1	1	1.0341
571	3.8303	5	5	999	19.375	1	1	1	0.91651
572	7.1142	5	5	999	25.5	2	1	1	1.1637
573	0.5464	5	5	0	19.375	2	1	1	1.2929
574	5.4722	5	5	0	13.25	1	1	1	0.96359
575	5.4722	5	5	999	19.375	1	-1	1	0.92829
576	3.8303	5	5	0	7.125	1	-1	1	0.95181
577	5.4722	5	5	90	25.5	1	-1	1	0.90471
578	0.5464	5	5	0	1	2	-1	1	1.1988
579	3.8303	5	5	0	25.5	2	1	1	1.2694
580	5.4722	5	5	90	13.25	2	1	1	1.4223
581	5.4722	5	5	0	7.125	1	-1	0	1.1636
582	5.4722	5	5	999	25.5	2	-1	1	0.98713
583	7.1142	5	5	0	1	1	-1	0	1.2106
584	7.1142	5	5	90	1	1	-1	0	1.7636
585	3.8303	5	5	0	19.375	1	-1	1	0.90474
586	2.1883	5	5	999	25.5	1	1	1	1.0106
587	3.8303	5	5	0	13.25	2	1	1	1.1165
588	0.5464	5	5	90	13.25	2	1	0	1.3639
589	2.1883	5	5	999	7.125	2	-1	1	0.95163
590	5.4722	5	5	999	7.125	1	-1	0	1.2222
591	5.4722	5	5	999	7.125	1	1	1	0.98711
592	3.8303	5	5	0	13.25	1	1	1	1.0463
593	3.8303	5	5	999	13.25	2	1	1	1.1753
594	7.1142	5	5	999	13.25	1	1	1	1.0106
595	2.1883	5	5	90	19.375	2	1	1	1.1871
596	2.1883	5	5	90	1	2	-1	1	1.1988
597	7.1142	5	5	999	1	1	-1	0	1.093
598	0.5464	5	5	0	13.25	1	1	1	1.093
599	3.8303	5	5	90	7.125	1	1	1	0.92833
600	0.5464	5	5	90	1	2	1	0	1.1165
601	5.4722	5	5	0	7.125	1	-1	0	1.1287
602	7.1142	5	5	0	1	2	-1	0	1.234
603	3.8303	5	5	90	25.5	2	-1	1	1.1988
604	0.5464	5	5	0	1	2	1	0	1.1988
605	7.1142	5	5	90	1	2	-1	0	1.0694
606	5.4722	5	5	90	19.375	2	-1	1	0.98709
607	5.4722	5	5	90	19.375	2	1	0	1.3752
608	3.8303	5	5	90	19.375	2	1	1	1.3047
609	2.1883	5	5	0	19.375	1	1	1	1.1753
610	0.5464	5	5	999	13.25	2	-1	1	1.187
611	5.4722	5	5	0	13.25	1	-1	0	0.98703
612	3.8303	5	5	90	19.375	1	-1	1	0.99875
613	7.1142	5	5	999	19.375	1	1	1	0.92834
614	3.8303	5	5	999	19.375	2	-1	1	1.4106
615	7.1142	5	5	90	7.125	2	1	0	4.4266
616	2.1883	5	5	0	13.25	2	-1	1	1.0224
617	2.1883	5	5	999	1	1	1	1	1.2811
618	0.5464	5	5	90	7.125	1	1	1	1.4928
619	7.1142	5	5	90	1	2	-1	0	1.1518
620	5.4722	5	5	999	13.25	1	-1	1	1.0464
621	2.1883	5	5	999	25.5	2	-1	1	1.0459
622	0.5464	5	5	999	1	1	1	1	1.0224
623	7.1142	5	5	90	7.125	2	-1	1	1.1282
624	7.1142	5	5	0	13.25	2	1	0	1.0581
625	3.8303	5	5	90	13.25	1	-1	1	1.0224
626	3.8303	5	5	0	19.375	1	-1	1	0.96359
627	3.8303	5	5	999	7.125	2	1	1	1.34
628	5.4722	5	5	0	13.25	1	-1	0	1.1286
629	0.5464	5	5	90	25.5	2	-1	1	1.0347
630	3.8303	5	5	90	1	2	1	0	1.3165
631	2.1883	5	5	999	19.375	2	1	1	1.1875
632	3.8303	5	5	0	1	1	1	0	1.1281
633	7.1142	5	5	90	1	1	-1	0	1.5733
634	7.1142	5	5	999	13.25	2	-1	0	1.3417
635	3.8303	5	5	999	7.125	2	-1	0	2.0297
636	0.5464	5	5	90	13.25	2	-1	1	1.0106
637	5.4722	5	5	0	7.125	1	1	0	1.1753
638	2.1883	5	5	0	7.125	2	1	1	1.1401
639	2.1883	5	5	90	1	2	1	0	1.0224
640	0.5464	5	5	90	1	1	-1	0	1.093
641	0.5464	5	5	999	7.125	2	1	1	1.2929
642	7.1142	5	5	0	19.375	1	1	1	1.3591
643	7.1142	5	5	999	7.125	1	-1	0	1.2459
644	0.5464	5	5	0	19.375	1	1	1	1.211
645	5.4722	5	5	999	25.5	1	1	1	0.88168
646	2.1883	5	5	90	1	1	-1	0	1.1636
647	2.1883	5	5	0	1	2	-1	0	1.1399
648	3.8303	5	5	0	13.25	2	-1	0	1.0224
649	2.1883	5	5	999	25.5	1	1	1	0.90478
650	3.8303	5	5	999	7.125	1	-1	1	0.95179
651	5.4722	5	5	90	1	1	-1	0	1.3165
652	0.5464	5	5	999	7.125	1	1	1	1.3282
653	0.5464	5	5	90	19.375	2	1	1	1.234
654	3.8303	5	5	999	25.5	2	-1	1	1.2458
655	2.1883	5	5	90	7.125	2	1	1	1.1047
656	0.5464	5	5	0	19.375	2	1	1	1.1282
657	0.5464	5	5	0	13.25	2	-1	1	1.1518
658	5.4722	5	5	999	13.25	2	-1	1	1.2106
659	7.1142	5	5	90	7.125	1	1	1	1.2698
660	0.5464	5	5	90	13.25	1	-1	1	1.1639
661	0.5464	5	5	0	25.5	2	1	1	1.6691
662	2.1883	5	5	0	25.5	2	1	1	1.1522
663	5.4722	5	5	0	19.375	1	-1	0	1.2694
664	0.5464	5	5	90	7.125	2	1	1	1.387
665	0.5464	5	5	90	1	2	-1	0	1.093
666	3.8303	5	5	0	1	1	1	0	1.14
667	0.5464	5	5	999	1	2	1	1	1.2694
668	7.1142	5	5	999	25.5	1	-1	1	1.0577
669	3.8303	5	5	90	1	1	-1	0	1.2812
670	2.1883	5	5	0	1	2	1	0	1.5404
671	5.4722	5	5	0	1	1	-1	0	1.5052
672	5.4722	5	5	0	25.5	1	1	1	0.99887
673	2.1883	5	5	0	13.25	2	1	1	1.3164
674	5.4722	5	5	0	19.375	2	-1	0	1.1047
675	7.1142	5	5	0	1	1	-1	0	1.1518
676	0.5464	5	5	0	25.5	1	1	1	1.0577
677	0.5464	5	5	0	1	2	-1	0	1.5516
678	3.8303	5	5	0	1	2	1	0	1.0812
679	7.1142	5	5	90	25.5	1	1	1	1.0107
680	2.1883	5	5	999	25.5	1	1	1	0.92829
681	2.1883	5	5	0	7.125	2	-1	1	1.4223
682	2.1883	5	5	90	19.375	1	-1	1	0.99935
683	7.1142	5	5	999	7.125	2	-1	0	1.5474
684	5.4722	5	5	90	19.375	1	1	1	1.0581
685	2.1883	5	5	90	1	1	-1	1	0.9871
686	0.5464	5	5	90	19.375	2	-1	0	0.92826
687	5.4722	5	5	999	25.5	2	1	1	1.2812
688	3.8303	5	5	999	13.25	2	-1	0	2.226
689	2.1883	5	5	999	13.25	1	-1	1	0.90474
690	5.4722	5	5	90	1	2	1	0	1.434
691	7.1142	5	5	90	25.5	2	-1	1	4.3237
692	3.8303	5	5	999	13.25	1	-1	1	0.99931
693	7.1142	5	5	90	19.375	1	-1	0	4.8199
694	7.1142	5	5	90	13.25	2	1	0	2.4572
695	7.1142	5	5	999	13.25	2	1	0	1.4001
696	2.1883	5	5	999	7.125	1	-1	1	1.0341
697	5.4722	5	5	0	1	2	1	0	1.8822
698	7.1142	5	5	90	25.5	1	-1	1	1.1165
699	3.8303	5	5	999	19.375	1	-1	1	1.0463
700	5.4722	5	5	999	25.5	1	1	1	1.0224
701	7.1142	5	5	0	19.375	1	-1	1	1.5428
702	3.8303	5	5	0	7.125	1	-1	0	2.7739
703	7.1142	5	5	999	19.375	2	1	0	2.0075
704	0.5464	5	5	90	7.125	2	-1	1	1.1753
705	3.8303	5	5	999	13.25	1	1	1	1.0223
706	5.4722	5	5	999	13.25	2	1	1	2.3824
707	0.5464	5	5	0	19.375	1	-1	1	2.994
708	2.1883	5	5	999	1	1	1	1	1.046
709	0.5464	5	5	999	19.375	1	1	1	1.1047
710	7.1142	5	5	90	7.125	1	-1	0	2.3479
711	7.1142	5	5	0	1	1	-1	1	1.4992
712	3.8303	5	5	999	7.125	2	-1	1	1.0342
713	3.8303	5	5	999	7.125	1	-1	1	0.85777
714	0.5464	5	5	90	7.125	1	-1	1	1.0812
715	7.1142	5	5	90	19.375	1	-1	1	0.92833
716	7.1142	5	5	0	13.25	1	1	1	1.093
717	0.5464	5	5	90	25.5	1	1	1	1.1165
718	2.1883	5	5	0	19.375	2	1	1	1.2224
719	7.1142	5	5	0	19.375	1	-1	1	0.9047
720	2.1883	5	5	90	7.125	2	-1	1	1.046
721	5.4722	5	5	999	7.125	2	-1	1	1.046
722	3.8303	5	5	999	1	2	1	1	1.3989
723	7.1142	5	5	90	19.375	2	1	0	0.99884
724	7.1142	5	5	90	19.375	1	-1	1	0.99887
725	2.1883	5	5	0	25.5	1	-1	1	0.89293
726	2.1883	5	5	0	13.25	1	1	1	0.98707
727	2.1883	5	5	90	19.375	1	1	1	0.96361
728	0.5464	5	5	999	13.25	2	1	1	1.5869
729	0.5464	5	5	90	7.125	2	-1	1	1.1517
730	2.1883	5	5	90	7.125	2	1	1	1.0934
731	5.4722	5	5	0	7.125	2	1	0	0.89289
732	2.1883	5	5	90	19.375	1	-1	1	0.95184
733	7.1142	5	5	90	19.375	1	-1	1	0.92829
734	2.1883	5	5	90	25.5	2	-1	1	1.0342
735	0.5464	5	5	999	25.5	2	1	1	1.1283
736	3.8303	5	5	999	1	2	1	0	1.2106
737	5.4722	5	5	0	1	1	-1	1	1.2576
738	5.4722	5	5	0	19.375	1	-1	1	1.0577
739	5.4722	5	5	90	13.25	1	-1	1	0.99887
740	2.1883	5	5	999	1	1	1	1	0.9518
741	0.5464	5	5	999	25.5	1	1	1	0.94008
742	3.8303	5	5	999	19.375	2	-1	1	1.0342
743	5.4722	5	5	0	13.25	1	1	1	0.9048
744	5.4722	5	5	999	1	1	1	0	1.1282
745	2.1883	5	5	0	7.125	2	1	1	1.14
746	2.1883	5	5	999	13.25	2	1	1	1.0812
747	3.8303	5	5	999	1	1	1	1	1.8503
748	7.1142	5	5	90	13.25	1	1	1	0.91652
749	3.8303	5	5	0	19.375	2	1	1	1.2929
750	5.4722	5	5	90	7.125	2	-1	0	1.2346
