# Supplementary material for: Temporal Integration of Motion Streaks in Migraine
Source: Vision (Basel). 2018 Jul 13;2(3):27. doi: 10.3390/vision2030027 (PMC6836222; doi:10.3390/vision2030027)
Supplement: Supplementary file 1 [file vision-02-00027-s001.zip › supplementary information/resultsmark3/resultsObs12/allResponsesObs12Block4.txt]

1	5.4722	5	5	0	1	1	-1	0	2.6866
2	2.1883	5	5	0	1	2	1	1	1.6713
3	3.8303	5	5	0	25.5	1	-1	1	1.1522
4	3.8303	5	5	999	25.5	2	-1	1	1.0342
5	5.4722	5	5	0	19.375	1	-1	1	0.91659
6	0.5464	5	5	999	25.5	2	1	1	1.1165
7	5.4722	5	5	999	1	2	-1	1	1.3518
8	3.8303	5	5	0	7.125	1	1	1	0.98716
9	7.1142	5	5	0	7.125	1	1	0	1.1636
10	0.5464	5	5	90	19.375	2	-1	1	0.98756
11	0.5464	5	5	0	19.375	2	1	1	1.0224
12	5.4722	5	5	0	19.375	1	-1	1	1.1401
13	5.4722	5	5	999	25.5	2	1	1	0.95184
14	5.4722	5	5	0	19.375	2	-1	1	0.95187
15	0.5464	5	5	90	25.5	1	-1	1	0.96357
16	2.1883	5	5	0	19.375	2	1	1	0.96364
17	2.1883	5	5	0	7.125	2	-1	1	0.88127
18	3.8303	5	5	90	7.125	1	1	1	0.95184
19	0.5464	5	5	0	13.25	1	1	1	0.98714
20	3.8303	5	5	90	19.375	2	1	1	2.3847
21	7.1142	5	5	0	7.125	2	-1	0	1.5764
22	2.1883	5	5	999	1	2	-1	1	0.98709
23	7.1142	5	5	0	1	2	1	0	1.3688
24	0.5464	5	5	999	19.375	1	-1	1	0.99893
25	3.8303	5	5	0	1	1	-1	0	1.3988
26	3.8303	5	5	999	7.125	1	1	1	1.0224
27	7.1142	5	5	999	1	1	1	0	1.2105
28	7.1142	5	5	0	19.375	1	-1	0	2.0766
29	5.4722	5	5	0	7.125	2	-1	1	0.99892
30	0.5464	5	5	90	7.125	2	-1	1	1.0107
31	2.1883	5	5	0	1	2	1	1	1.3048
32	3.8303	5	5	90	13.25	2	-1	1	0.96359
33	3.8303	5	5	90	7.125	1	-1	1	0.95185
34	5.4722	5	5	999	25.5	2	1	1	0.96362
35	2.1883	5	5	0	19.375	2	-1	1	0.9166
36	7.1142	5	5	90	19.375	1	-1	1	0.85774
37	7.1142	5	5	999	25.5	2	1	1	0.95183
38	3.8303	5	5	0	25.5	1	-1	1	0.99888
39	0.5464	5	5	0	1	1	-1	1	0.97539
40	7.1142	5	5	90	1	2	-1	1	0.89301
41	7.1142	5	5	999	1	1	-1	0	0.92832
42	2.1883	5	5	999	13.25	2	-1	1	0.84606
43	7.1142	5	5	0	13.25	2	-1	1	0.89299
44	7.1142	5	5	90	25.5	2	1	0	0.90478
45	5.4722	5	5	90	19.375	1	-1	1	0.85774
46	5.4722	5	5	0	1	2	1	0	1.3635
47	2.1883	5	5	999	25.5	2	1	1	1.0228
48	0.5464	5	5	0	19.375	1	1	1	0.99881
49	0.5464	5	5	999	25.5	2	1	1	1.0224
50	5.4722	5	5	999	19.375	1	-1	1	0.94007
51	7.1142	5	5	0	7.125	2	-1	0	1.1871
52	2.1883	5	5	90	13.25	2	1	1	1.0107
53	5.4722	5	5	90	1	1	1	0	1.1282
54	7.1142	5	5	999	1	1	-1	1	1.1283
55	2.1883	5	5	999	19.375	2	-1	1	0.86955
56	2.1883	5	5	0	25.5	1	1	1	0.9165
57	0.5464	5	5	0	19.375	1	1	1	1.3635
58	2.1883	5	5	999	25.5	2	1	1	0.95188
59	3.8303	5	5	0	25.5	1	-1	1	0.89304
60	7.1142	5	5	999	1	1	1	0	1.1518
61	5.4722	5	5	999	25.5	1	-1	1	0.89301
62	2.1883	5	5	999	13.25	2	-1	1	0.91653
63	2.1883	5	5	90	19.375	2	1	1	0.99891
64	7.1142	5	5	90	1	1	-1	1	1.1518
65	0.5464	5	5	0	1	2	1	1	1.1047
66	7.1142	5	5	0	7.125	1	1	0	1.0459
67	0.5464	5	5	0	1	2	1	1	1.046
68	7.1142	5	5	999	19.375	1	1	1	0.94009
69	7.1142	5	5	999	19.375	2	-1	1	0.94005
70	2.1883	5	5	90	25.5	2	-1	1	0.92835
71	5.4722	5	5	999	19.375	1	-1	1	0.91659
72	3.8303	5	5	90	13.25	1	1	1	0.95182
73	3.8303	5	5	0	13.25	2	-1	1	0.85779
74	0.5464	5	5	0	7.125	2	1	1	0.95186
75	0.5464	5	5	0	25.5	1	1	1	1.0107
76	0.5464	5	5	0	25.5	1	-1	1	0.98707
77	7.1142	5	5	999	13.25	2	1	0	1.1753
78	5.4722	5	5	0	13.25	1	1	0	0.94007
79	3.8303	5	5	90	13.25	2	-1	1	1.1871
80	7.1142	5	5	0	1	2	1	1	1.2812
81	3.8303	5	5	999	25.5	1	-1	1	0.9283
82	0.5464	5	5	999	13.25	2	1	1	0.99899
83	7.1142	5	5	90	19.375	2	-1	1	0.92833
84	7.1142	5	5	999	7.125	1	-1	0	0.8342
85	0.5464	5	5	999	7.125	2	-1	1	1.093
86	3.8303	5	5	0	7.125	2	-1	1	0.90481
87	0.5464	5	5	90	13.25	2	1	1	1.1401
88	0.5464	5	5	0	7.125	2	1	1	1.0929
89	5.4722	5	5	90	7.125	1	1	1	0.95228
90	3.8303	5	5	999	25.5	2	-1	1	0.90479
91	0.5464	5	5	0	13.25	1	1	1	1.1047
92	3.8303	5	5	0	1	1	-1	0	1.1047
93	3.8303	5	5	999	7.125	2	1	1	0.9871
94	0.5464	5	5	0	19.375	2	1	1	1.2459
95	0.5464	5	5	90	1	2	-1	0	1.2576
96	7.1142	5	5	90	1	2	-1	1	2.0141
97	0.5464	5	5	0	19.375	1	-1	1	1.046
98	5.4722	5	5	90	25.5	1	-1	1	0.94013
99	0.5464	5	5	90	25.5	2	-1	1	0.90482
100	5.4722	5	5	999	25.5	2	-1	1	0.86952
101	5.4722	5	5	999	19.375	1	1	1	0.97534
102	3.8303	5	5	0	13.25	2	1	1	0.96389
103	7.1142	5	5	90	13.25	2	1	0	1.67
104	0.5464	5	5	90	1	2	-1	1	0.98716
105	5.4722	5	5	90	13.25	2	1	1	1.7551
106	7.1142	5	5	90	25.5	2	1	1	1.0224
107	7.1142	5	5	90	25.5	1	1	1	1.1165
108	0.5464	5	5	999	7.125	1	1	1	1.0106
109	5.4722	5	5	999	25.5	1	-1	1	0.91652
110	5.4722	5	5	0	13.25	1	-1	1	0.99887
111	7.1142	5	5	0	1	2	-1	1	1.293
112	2.1883	5	5	0	19.375	2	-1	1	0.92874
113	7.1142	5	5	999	19.375	1	1	1	0.95188
114	5.4722	5	5	90	1	2	-1	0	0.92827
115	7.1142	5	5	0	25.5	1	-1	1	0.84606
116	5.4722	5	5	90	25.5	2	-1	1	0.9048
117	5.4722	5	5	0	13.25	1	1	1	1.2342
118	0.5464	5	5	90	1	1	-1	1	1.0695
119	5.4722	5	5	0	19.375	1	1	1	0.98717
120	0.5464	5	5	90	19.375	1	1	1	1.0812
121	5.4722	5	5	999	7.125	2	-1	1	0.96355
122	7.1142	5	5	90	19.375	1	-1	1	0.92829
123	7.1142	5	5	90	13.25	1	1	1	2.5532
124	7.1142	5	5	0	7.125	1	-1	0	1.8325
125	3.8303	5	5	0	25.5	2	1	1	0.96362
126	0.5464	5	5	999	25.5	2	-1	1	1.1283
127	0.5464	5	5	999	1	2	1	1	1.0813
128	3.8303	5	5	0	13.25	2	1	1	1.14
129	7.1142	5	5	999	7.125	2	1	0	1.3165
130	7.1142	5	5	999	1	2	1	0	1.3052
131	0.5464	5	5	999	1	1	-1	1	0.95186
132	0.5464	5	5	0	25.5	2	-1	1	0.95182
133	0.5464	5	5	90	1	1	1	0	1.2576
134	0.5464	5	5	90	19.375	2	-1	1	0.96359
135	5.4722	5	5	999	13.25	1	1	1	0.9636
136	0.5464	5	5	0	25.5	1	1	1	1.0459
137	2.1883	5	5	999	7.125	1	1	1	3.4859
138	7.1142	5	5	0	19.375	2	-1	0	1.8039
139	3.8303	5	5	90	25.5	1	-1	1	0.96364
140	0.5464	5	5	999	25.5	1	-1	0	1.4929
141	0.5464	5	5	0	7.125	2	-1	1	1.1043
142	5.4722	5	5	999	25.5	1	1	1	0.90522
143	0.5464	5	5	90	25.5	2	-1	1	0.96357
144	5.4722	5	5	90	13.25	2	1	0	0.84595
145	7.1142	5	5	90	7.125	1	1	1	0.90479
146	3.8303	5	5	999	1	1	-1	1	1.3046
147	5.4722	5	5	0	7.125	2	1	0	2.0813
148	2.1883	5	5	999	7.125	2	1	1	1.0106
149	2.1883	5	5	999	25.5	1	1	1	1.0224
150	7.1142	5	5	0	13.25	1	-1	1	1.2222
151	3.8303	5	5	90	13.25	1	1	1	0.94027
152	2.1883	5	5	90	1	1	-1	0	1.0224
153	5.4722	5	5	90	13.25	1	-1	1	1.0224
154	3.8303	5	5	90	7.125	2	1	1	0.99885
155	0.5464	5	5	0	13.25	2	-1	1	1.0577
156	2.1883	5	5	90	13.25	1	-1	1	0.99889
157	3.8303	5	5	999	25.5	2	1	1	0.98708
158	7.1142	5	5	90	19.375	2	1	1	1.0342
159	7.1142	5	5	0	25.5	2	1	1	0.97535
160	3.8303	5	5	0	7.125	2	1	1	1.0812
161	7.1142	5	5	90	25.5	1	1	1	0.95182
162	7.1142	5	5	90	7.125	2	1	0	1.2576
163	7.1142	5	5	0	13.25	2	1	1	0.98708
164	0.5464	5	5	0	13.25	1	-1	1	0.98715
165	0.5464	5	5	0	13.25	2	1	1	1.093
166	7.1142	5	5	0	7.125	1	1	0	2.0273
167	2.1883	5	5	0	25.5	1	-1	1	0.97539
168	7.1142	5	5	0	7.125	2	-1	1	1.3389
169	7.1142	5	5	90	25.5	2	-1	1	0.94005
170	7.1142	5	5	999	19.375	2	-1	0	2.0135
171	2.1883	5	5	0	13.25	1	1	1	1.0812
172	7.1142	5	5	999	13.25	1	1	1	0.97538
173	7.1142	5	5	999	7.125	2	-1	0	2.7493
174	2.1883	5	5	999	25.5	2	-1	1	1.0224
175	2.1883	5	5	0	13.25	1	-1	1	1.2812
176	3.8303	5	5	90	13.25	2	1	1	1.046
177	5.4722	5	5	0	13.25	1	-1	1	1.3866
178	0.5464	5	5	90	1	2	-1	1	1.0577
179	3.8303	5	5	999	19.375	1	-1	1	0.91658
180	5.4722	5	5	0	13.25	2	1	1	1.093
181	5.4722	5	5	90	19.375	2	1	1	1.1871
182	0.5464	5	5	999	1	1	-1	0	1.234
183	2.1883	5	5	0	7.125	1	-1	1	0.91657
184	5.4722	5	5	0	19.375	1	-1	1	0.9401
185	2.1883	5	5	999	25.5	1	1	1	0.97532
186	2.1883	5	5	999	25.5	2	1	1	1.0812
187	7.1142	5	5	999	25.5	2	1	1	1.0459
188	7.1142	5	5	90	25.5	1	-1	1	0.9636
189	3.8303	5	5	90	1	1	1	1	0.91652
190	3.8303	5	5	999	25.5	1	-1	1	0.84599
191	2.1883	5	5	0	19.375	1	1	1	0.93989
192	5.4722	5	5	90	1	1	1	1	1.0224
193	5.4722	5	5	90	13.25	2	1	1	0.97537
194	3.8303	5	5	999	1	1	-1	0	1.4223
195	3.8303	5	5	90	13.25	2	-1	0	1.0934
196	0.5464	5	5	999	13.25	1	-1	1	0.96362
197	2.1883	5	5	90	13.25	2	-1	1	0.95184
198	0.5464	5	5	999	25.5	1	1	1	0.98711
199	2.1883	5	5	0	13.25	2	1	0	0.86948
200	5.4722	5	5	90	7.125	1	1	1	0.95186
201	7.1142	5	5	0	13.25	2	1	1	0.88126
202	5.4722	5	5	90	13.25	1	-1	1	0.98721
203	5.4722	5	5	0	25.5	1	1	1	1.3635
204	5.4722	5	5	0	19.375	2	-1	1	1.1051
205	0.5464	5	5	999	19.375	2	-1	1	0.98698
206	5.4722	5	5	0	19.375	2	-1	0	0.8224
207	2.1883	5	5	999	13.25	2	1	1	0.95185
208	2.1883	5	5	0	19.375	2	-1	1	1.0695
209	2.1883	5	5	90	19.375	1	-1	1	0.94002
210	5.4722	5	5	90	25.5	2	-1	0	1.4337
211	5.4722	5	5	999	7.125	2	-1	1	0.99892
212	5.4722	5	5	999	13.25	2	-1	1	0.91644
213	5.4722	5	5	0	25.5	2	-1	1	0.94011
214	0.5464	5	5	999	1	1	1	1	1.0578
215	7.1142	5	5	90	7.125	1	-1	0	0.76361
216	5.4722	5	5	90	19.375	1	1	1	1.1282
217	7.1142	5	5	0	13.25	1	1	1	1.1517
218	0.5464	5	5	999	7.125	1	-1	1	0.95184
219	3.8303	5	5	0	7.125	1	1	1	0.91659
220	2.1883	5	5	0	1	1	-1	0	1.3518
221	0.5464	5	5	0	25.5	2	1	1	1.1633
222	7.1142	5	5	999	7.125	1	1	1	1.1636
223	0.5464	5	5	999	13.25	2	1	1	0.99889
224	5.4722	5	5	999	1	2	1	0	1.2577
225	7.1142	5	5	999	19.375	1	-1	1	0.92832
226	2.1883	5	5	90	25.5	1	-1	1	0.9283
227	2.1883	5	5	999	13.25	2	-1	1	0.90482
228	0.5464	5	5	0	7.125	1	-1	1	1.0223
229	7.1142	5	5	0	19.375	1	-1	1	1.1753
230	2.1883	5	5	0	7.125	2	-1	1	1.0934
231	2.1883	5	5	999	13.25	1	1	1	0.97536
232	3.8303	5	5	90	25.5	2	1	1	1.3753
233	2.1883	5	5	0	13.25	2	1	1	1.1048
234	5.4722	5	5	0	19.375	2	1	1	0.99895
235	0.5464	5	5	999	7.125	1	1	1	1.1047
236	0.5464	5	5	90	7.125	2	1	1	1.3168
237	7.1142	5	5	999	25.5	2	-1	1	1.011
238	0.5464	5	5	90	13.25	1	-1	1	1.0106
239	3.8303	5	5	90	19.375	1	-1	1	1.0224
240	3.8303	5	5	0	19.375	2	1	1	1.0342
241	3.8303	5	5	0	7.125	2	1	1	1.2223
242	7.1142	5	5	999	7.125	1	1	0	1.8385
243	7.1142	5	5	90	25.5	2	1	1	1.2224
244	3.8303	5	5	999	13.25	2	1	1	0.96365
245	7.1142	5	5	90	19.375	2	1	1	1.0694
246	2.1883	5	5	0	1	1	-1	0	1.14
247	3.8303	5	5	999	19.375	2	-1	1	0.98752
248	3.8303	5	5	0	25.5	1	1	1	1.093
249	3.8303	5	5	90	19.375	2	-1	1	0.85773
250	2.1883	5	5	90	19.375	1	-1	1	0.95188
251	0.5464	5	5	0	19.375	2	1	1	1.0929
252	3.8303	5	5	0	25.5	2	1	1	1.1989
253	2.1883	5	5	999	19.375	1	-1	1	0.97528
254	7.1142	5	5	0	25.5	1	1	1	0.97532
255	7.1142	5	5	0	19.375	2	-1	0	0.8107
256	2.1883	5	5	0	1	1	-1	1	1.0341
257	7.1142	5	5	0	7.125	2	1	1	1.0341
258	3.8303	5	5	999	7.125	2	1	1	1.0224
259	7.1142	5	5	90	1	1	1	0	1.1164
260	3.8303	5	5	999	13.25	2	1	1	1.0464
261	7.1142	5	5	999	25.5	1	-1	1	0.96361
262	0.5464	5	5	0	19.375	1	-1	1	0.94009
263	3.8303	5	5	90	19.375	1	-1	1	0.92839
264	0.5464	5	5	90	13.25	2	1	1	1.1165
265	5.4722	5	5	90	7.125	2	-1	0	11.838
266	7.1142	5	5	999	7.125	1	-1	1	1.963
267	3.8303	5	5	999	25.5	1	1	1	0.96354
268	0.5464	5	5	999	13.25	1	1	1	1.0812
269	2.1883	5	5	999	1	2	-1	1	0.96364
270	7.1142	5	5	0	19.375	2	-1	0	1.1518
271	2.1883	5	5	0	25.5	2	-1	1	1.0812
272	7.1142	5	5	90	7.125	1	1	1	0.98713
273	3.8303	5	5	90	13.25	1	1	1	0.9166
274	5.4722	5	5	90	19.375	1	1	1	0.92826
275	2.1883	5	5	0	7.125	1	-1	1	0.96364
276	0.5464	5	5	0	13.25	2	-1	1	1.0107
277	5.4722	5	5	0	1	1	1	0	1.2812
278	2.1883	5	5	0	7.125	1	1	1	1.163
279	2.1883	5	5	90	13.25	2	-1	1	1.434
280	5.4722	5	5	999	19.375	1	1	1	1.0693
281	2.1883	5	5	999	7.125	2	-1	1	1.0694
282	5.4722	5	5	999	13.25	1	-1	1	0.93999
283	2.1883	5	5	90	7.125	2	-1	1	1.2224
284	5.4722	5	5	90	13.25	1	1	1	0.99895
285	7.1142	5	5	999	25.5	2	-1	1	1.2929
286	2.1883	5	5	90	1	2	-1	1	1.3286
287	2.1883	5	5	999	1	2	-1	1	1.1523
288	5.4722	5	5	999	19.375	2	1	1	1.0223
289	3.8303	5	5	999	1	2	1	1	1.1165
290	2.1883	5	5	999	13.25	1	1	1	0.96367
291	2.1883	5	5	90	19.375	2	-1	1	1.046
292	3.8303	5	5	90	19.375	2	1	1	0.99889
293	0.5464	5	5	999	19.375	2	1	1	1.0695
294	7.1142	5	5	999	13.25	2	1	1	1.0695
295	0.5464	5	5	999	1	2	-1	1	1.0106
296	3.8303	5	5	0	25.5	2	-1	1	0.92831
297	7.1142	5	5	999	25.5	1	-1	1	0.89307
298	5.4722	5	5	90	1	2	1	0	1.3399
299	0.5464	5	5	90	13.25	1	-1	1	0.95223
300	0.5464	5	5	90	25.5	2	1	1	1.1047
301	3.8303	5	5	999	19.375	1	-1	1	0.95225
302	7.1142	5	5	90	13.25	2	-1	1	0.9048
303	0.5464	5	5	999	19.375	2	-1	1	1.1871
304	0.5464	5	5	90	7.125	2	1	1	0.99919
305	3.8303	5	5	999	1	2	1	1	1.0695
306	5.4722	5	5	0	13.25	1	1	1	0.96362
307	0.5464	5	5	0	1	1	-1	1	1.0224
308	5.4722	5	5	90	7.125	1	1	1	1.0694
309	2.1883	5	5	90	1	1	1	1	1.0812
310	0.5464	5	5	90	7.125	2	1	1	1.34
311	0.5464	5	5	90	19.375	1	-1	1	0.94011
312	2.1883	5	5	0	25.5	2	1	1	0.96363
313	5.4722	5	5	999	13.25	1	-1	1	1.0225
314	3.8303	5	5	90	19.375	2	-1	1	0.94003
315	5.4722	5	5	0	1	2	1	0	0.9518
316	2.1883	5	5	0	19.375	1	1	1	0.98716
317	5.4722	5	5	999	1	1	1	1	0.89302
318	5.4722	5	5	90	13.25	2	-1	1	1.0577
319	2.1883	5	5	999	19.375	2	-1	1	0.94003
320	3.8303	5	5	90	13.25	1	-1	1	0.91655
321	0.5464	5	5	90	25.5	1	1	1	1.0459
322	2.1883	5	5	0	7.125	2	1	1	0.99887
323	2.1883	5	5	90	1	1	1	1	1.093
324	7.1142	5	5	0	13.25	2	1	1	1.0224
325	5.4722	5	5	90	7.125	2	-1	1	1.4458
326	7.1142	5	5	0	25.5	1	-1	1	1.0223
327	0.5464	5	5	90	7.125	1	-1	1	0.99888
328	2.1883	5	5	90	13.25	1	-1	1	1.0224
329	2.1883	5	5	0	25.5	1	-1	1	1.0342
330	7.1142	5	5	999	25.5	1	1	1	0.97534
331	7.1142	5	5	90	19.375	1	1	1	0.98714
332	3.8303	5	5	0	19.375	2	1	1	1.046
333	7.1142	5	5	999	19.375	2	1	1	0.96358
334	7.1142	5	5	999	7.125	2	1	0	1.4051
335	2.1883	5	5	90	7.125	1	-1	1	1.0106
336	5.4722	5	5	90	19.375	2	-1	1	0.96364
337	7.1142	5	5	90	7.125	1	1	1	1.0342
338	2.1883	5	5	90	13.25	2	-1	1	1.0577
339	7.1142	5	5	0	7.125	2	1	0	1.0225
340	0.5464	5	5	999	19.375	1	1	1	0.98713
341	7.1142	5	5	999	1	2	1	0	1.0107
342	0.5464	5	5	90	1	2	-1	1	1.0577
343	5.4722	5	5	0	25.5	1	1	1	0.91658
344	0.5464	5	5	90	7.125	1	1	1	1.093
345	7.1142	5	5	0	19.375	2	-1	1	0.94005
346	2.1883	5	5	0	13.25	1	1	1	0.9048
347	7.1142	5	5	0	1	1	1	0	0.91653
348	3.8303	5	5	0	1	1	1	0	1.4223
349	2.1883	5	5	999	19.375	1	1	1	0.964
350	2.1883	5	5	0	19.375	1	1	1	0.96359
351	7.1142	5	5	0	25.5	2	-1	0	1.2694
352	3.8303	5	5	0	19.375	2	1	1	0.98713
353	3.8303	5	5	0	13.25	1	-1	1	1.2341
354	5.4722	5	5	90	19.375	2	-1	1	0.98717
355	7.1142	5	5	999	25.5	2	1	1	0.96348
356	5.4722	5	5	0	1	1	1	1	1.3517
357	7.1142	5	5	90	13.25	2	-1	1	0.97572
358	3.8303	5	5	90	1	1	-1	0	1.093
359	5.4722	5	5	999	7.125	1	-1	0	0.95185
360	5.4722	5	5	90	1	2	1	0	1.2341
361	5.4722	5	5	90	25.5	2	-1	1	0.99889
362	7.1142	5	5	90	13.25	1	-1	1	0.98708
363	3.8303	5	5	0	7.125	2	1	1	1.093
364	0.5464	5	5	999	13.25	2	-1	1	1.0107
365	5.4722	5	5	90	1	2	1	0	1.4341
366	3.8303	5	5	90	7.125	1	-1	1	0.96357
367	2.1883	5	5	0	19.375	1	1	1	0.95183
368	7.1142	5	5	90	19.375	1	1	1	0.94007
369	0.5464	5	5	0	1	2	-1	0	1.2459
370	2.1883	5	5	90	7.125	1	-1	1	1.0459
371	5.4722	5	5	0	7.125	1	-1	1	0.96352
372	0.5464	5	5	90	7.125	2	1	1	1.1165
373	7.1142	5	5	999	25.5	1	1	1	1.0224
374	2.1883	5	5	0	13.25	2	-1	1	1.0577
375	7.1142	5	5	0	1	1	-1	0	1.3682
376	3.8303	5	5	0	25.5	1	1	1	0.9165
377	3.8303	5	5	999	25.5	2	1	1	1.0694
378	0.5464	5	5	999	25.5	2	-1	1	1.0224
379	2.1883	5	5	90	1	1	-1	0	3.0787
380	0.5464	5	5	999	7.125	2	1	1	1.0934
381	3.8303	5	5	999	7.125	2	1	1	1.0577
382	3.8303	5	5	90	25.5	1	-1	1	0.99892
383	5.4722	5	5	999	25.5	1	1	1	0.96361
384	3.8303	5	5	0	13.25	1	1	1	1.0342
385	7.1142	5	5	999	13.25	2	-1	0	1.6495
386	2.1883	5	5	90	7.125	1	-1	1	1.1165
387	3.8303	5	5	90	7.125	2	1	1	1.046
388	5.4722	5	5	999	25.5	2	-1	1	0.9283
389	3.8303	5	5	999	13.25	2	-1	1	0.96356
390	0.5464	5	5	90	25.5	1	-1	1	1.0224
391	0.5464	5	5	90	25.5	1	-1	1	1.0106
392	2.1883	5	5	90	1	2	-1	1	1.1518
393	7.1142	5	5	999	13.25	2	-1	1	1.0576
394	3.8303	5	5	90	19.375	1	-1	1	0.99887
395	7.1142	5	5	0	1	1	-1	1	1.3481
396	5.4722	5	5	0	25.5	2	1	1	0.98711
397	7.1142	5	5	0	13.25	1	1	1	1.0342
398	3.8303	5	5	999	13.25	1	1	1	0.92831
399	2.1883	5	5	999	1	1	-1	1	0.99889
400	3.8303	5	5	0	25.5	2	-1	1	0.98702
401	3.8303	5	5	90	1	1	1	1	1.1988
402	5.4722	5	5	90	19.375	2	1	1	1.2695
403	5.4722	5	5	999	13.25	2	-1	1	1.0107
404	3.8303	5	5	0	19.375	1	1	1	1.4812
405	0.5464	5	5	999	19.375	1	-1	1	1.0104
406	2.1883	5	5	999	19.375	1	1	1	0.89301
407	5.4722	5	5	999	7.125	2	1	0	1.2576
408	0.5464	5	5	999	25.5	1	1	1	0.99883
409	5.4722	5	5	999	7.125	1	-1	1	0.99887
410	2.1883	5	5	999	19.375	1	1	1	0.97534
411	0.5464	5	5	999	7.125	2	-1	1	0.92836
412	5.4722	5	5	999	7.125	2	1	0	1.3399
413	2.1883	5	5	999	19.375	2	1	1	1.034
414	2.1883	5	5	999	7.125	2	-1	1	1.093
415	3.8303	5	5	0	13.25	1	1	1	1.046
416	0.5464	5	5	0	13.25	1	-1	1	0.98709
417	3.8303	5	5	999	1	2	1	0	1.1047
418	2.1883	5	5	90	19.375	2	1	1	0.95225
419	3.8303	5	5	0	1	2	1	0	1.1636
420	0.5464	5	5	0	7.125	1	1	1	0.95185
421	2.1883	5	5	0	13.25	1	1	1	1.093
422	2.1883	5	5	90	7.125	1	1	1	1.1047
423	5.4722	5	5	999	13.25	2	-1	1	1.0693
424	5.4722	5	5	90	25.5	1	-1	1	0.89305
425	3.8303	5	5	999	7.125	2	1	1	1.0813
426	0.5464	5	5	90	7.125	1	-1	1	1.3518
427	0.5464	5	5	90	19.375	1	1	1	1.0698
428	2.1883	5	5	0	1	2	1	0	1.7634
429	2.1883	5	5	0	13.25	2	-1	1	1.0581
430	7.1142	5	5	90	25.5	1	-1	1	1.3311
431	2.1883	5	5	0	13.25	1	1	1	1.7282
432	7.1142	5	5	999	13.25	2	1	1	1.093
433	2.1883	5	5	0	19.375	1	1	1	0.95184
434	2.1883	5	5	90	13.25	1	1	1	0.94006
435	5.4722	5	5	90	1	1	1	0	1.0577
436	5.4722	5	5	90	1	1	-1	1	1.7194
437	0.5464	5	5	999	1	2	-1	1	0.97534
438	7.1142	5	5	90	25.5	2	-1	1	0.96361
439	3.8303	5	5	0	19.375	2	1	1	1.0695
440	3.8303	5	5	90	25.5	2	1	1	1.0107
441	5.4722	5	5	0	7.125	2	1	1	1.0694
442	2.1883	5	5	0	7.125	2	1	1	0.95184
443	0.5464	5	5	999	7.125	1	-1	0	0.79893
444	7.1142	5	5	0	1	1	1	1	1.3492
445	7.1142	5	5	90	13.25	2	-1	1	0.98713
446	5.4722	5	5	999	13.25	1	-1	1	0.89298
447	3.8303	5	5	999	13.25	1	1	1	1.0341
448	5.4722	5	5	999	7.125	1	1	1	0.98707
449	2.1883	5	5	999	1	2	-1	0	1.5634
450	3.8303	5	5	0	19.375	1	-1	1	0.98715
451	7.1142	5	5	999	7.125	2	-1	1	1.1984
452	3.8303	5	5	90	25.5	1	-1	1	0.97578
453	2.1883	5	5	90	13.25	1	1	1	0.92832
454	7.1142	5	5	0	19.375	1	1	0	1.3623
455	0.5464	5	5	999	13.25	1	-1	1	1.4459
456	2.1883	5	5	90	25.5	1	-1	1	0.94009
457	3.8303	5	5	90	19.375	1	1	1	1.0106
458	0.5464	5	5	90	19.375	2	-1	1	0.95184
459	5.4722	5	5	999	25.5	1	1	1	0.9401
460	3.8303	5	5	999	13.25	1	-1	1	0.92834
461	5.4722	5	5	0	7.125	1	-1	1	0.90475
462	0.5464	5	5	90	1	2	1	1	1.8458
463	0.5464	5	5	90	25.5	2	1	1	1.0581
464	7.1142	5	5	999	19.375	2	-1	0	1.3911
465	0.5464	5	5	90	1	1	-1	1	1.2223
466	7.1142	5	5	90	7.125	2	-1	0	1.1636
467	5.4722	5	5	90	7.125	2	-1	1	1.2811
468	5.4722	5	5	90	13.25	1	1	1	1.0224
469	3.8303	5	5	999	13.25	1	-1	1	0.91655
470	2.1883	5	5	90	25.5	1	-1	1	1.4341
471	0.5464	5	5	90	13.25	2	1	1	1.1052
472	2.1883	5	5	999	25.5	2	-1	1	1.1283
473	5.4722	5	5	999	7.125	1	1	1	1.046
474	0.5464	5	5	90	19.375	2	-1	1	1.0106
475	3.8303	5	5	0	7.125	2	-1	1	1.0577
476	0.5464	5	5	999	1	2	-1	1	1.6576
477	7.1142	5	5	90	13.25	1	1	1	1.0581
478	7.1142	5	5	999	1	2	1	1	1.4761
479	2.1883	5	5	90	7.125	2	-1	1	0.99892
480	7.1142	5	5	0	1	1	-1	0	1.5777
481	5.4722	5	5	999	7.125	2	-1	1	1.093
482	3.8303	5	5	0	7.125	1	1	1	1.4106
483	3.8303	5	5	90	25.5	1	1	1	0.89308
484	2.1883	5	5	90	19.375	1	1	1	0.86947
485	7.1142	5	5	999	7.125	2	-1	1	0.98714
486	3.8303	5	5	0	13.25	2	-1	1	0.98711
487	0.5464	5	5	999	7.125	1	-1	1	1.1753
488	7.1142	5	5	999	1	2	-1	1	1.1993
489	0.5464	5	5	90	13.25	1	-1	1	1.0699
490	3.8303	5	5	999	7.125	2	-1	1	1.14
491	3.8303	5	5	90	7.125	2	1	0	1.4341
492	2.1883	5	5	0	13.25	2	-1	1	1.1753
493	0.5464	5	5	0	7.125	1	-1	1	0.94002
494	5.4722	5	5	999	1	1	1	0	1.5369
495	3.8303	5	5	0	19.375	2	1	1	1.0342
496	5.4722	5	5	90	1	2	-1	1	2.0046
497	2.1883	5	5	999	1	1	-1	1	1.0812
498	2.1883	5	5	0	25.5	2	-1	1	1.0577
499	3.8303	5	5	90	19.375	2	-1	1	1.046
500	2.1883	5	5	999	19.375	2	1	1	1.0342
501	3.8303	5	5	999	7.125	1	-1	1	0.94002
502	5.4722	5	5	999	1	1	1	0	1.3752
503	0.5464	5	5	999	1	1	1	1	1.046
504	5.4722	5	5	999	1	1	1	1	1.093
505	0.5464	5	5	90	1	1	-1	0	1.4693
506	2.1883	5	5	999	1	1	1	1	1.0695
507	2.1883	5	5	90	7.125	2	1	1	1.0577
508	7.1142	5	5	90	7.125	1	1	1	1.0813
509	2.1883	5	5	90	19.375	1	-1	1	0.97534
510	3.8303	5	5	999	7.125	1	-1	1	0.96353
511	5.4722	5	5	999	1	2	-1	0	1.3282
512	0.5464	5	5	999	7.125	2	-1	1	0.96355
513	3.8303	5	5	999	25.5	1	1	1	0.9636
514	5.4722	5	5	0	13.25	2	-1	1	4.7906
515	5.4722	5	5	0	25.5	2	-1	1	0.99891
516	3.8303	5	5	999	13.25	2	1	1	1.1047
517	3.8303	5	5	90	25.5	2	1	1	1.0577
518	2.1883	5	5	999	25.5	1	-1	1	0.98714
519	5.4722	5	5	0	25.5	1	1	1	1.0106
520	0.5464	5	5	90	25.5	2	-1	1	1.0107
521	7.1142	5	5	999	25.5	1	-1	1	0.94004
522	7.1142	5	5	999	1	1	1	1	1.8823
523	2.1883	5	5	0	7.125	2	-1	1	0.95167
524	2.1883	5	5	90	19.375	1	-1	1	0.94004
525	2.1883	5	5	999	7.125	2	-1	1	0.92837
526	3.8303	5	5	999	19.375	2	1	1	0.99889
527	2.1883	5	5	0	1	2	-1	0	1.2929
528	2.1883	5	5	999	1	1	-1	1	1.0224
529	3.8303	5	5	90	19.375	1	-1	1	0.94005
530	7.1142	5	5	0	7.125	1	-1	0	1.402
531	5.4722	5	5	0	19.375	1	1	1	0.97522
532	5.4722	5	5	90	19.375	1	1	1	1.1048
533	2.1883	5	5	0	7.125	1	-1	1	0.98701
534	5.4722	5	5	90	25.5	1	1	1	1.0342
535	2.1883	5	5	999	7.125	1	-1	1	1.0224
536	7.1142	5	5	90	19.375	1	1	1	0.91654
537	0.5464	5	5	999	13.25	1	1	1	1.0459
538	5.4722	5	5	0	1	2	1	0	1.4341
539	7.1142	5	5	999	7.125	1	-1	1	1.046
540	5.4722	5	5	0	25.5	1	1	1	1.046
541	5.4722	5	5	0	13.25	2	-1	1	0.95181
542	0.5464	5	5	90	19.375	2	-1	1	1.2576
543	2.1883	5	5	999	7.125	2	-1	1	1.0575
544	5.4722	5	5	90	19.375	2	-1	1	0.94009
545	0.5464	5	5	0	7.125	1	-1	1	1.0577
546	3.8303	5	5	999	19.375	1	-1	1	0.95179
547	0.5464	5	5	0	7.125	2	-1	1	1.387
548	5.4722	5	5	90	7.125	1	1	0	2.4534
549	5.4722	5	5	999	13.25	2	1	1	1.0695
550	3.8303	5	5	999	25.5	2	-1	1	0.91658
551	7.1142	5	5	0	25.5	1	-1	1	0.96365
552	7.1142	5	5	999	19.375	1	1	1	0.9283
553	5.4722	5	5	0	13.25	2	1	1	1.1165
554	7.1142	5	5	999	19.375	2	1	1	1.1282
555	2.1883	5	5	90	1	2	-1	0	2.1982
556	5.4722	5	5	0	1	1	-1	0	1.8662
557	7.1142	5	5	90	13.25	2	-1	1	3.4433
558	3.8303	5	5	999	1	2	-1	1	1.4929
559	2.1883	5	5	999	13.25	1	1	1	1.587
560	0.5464	5	5	0	19.375	2	-1	1	1.0107
561	3.8303	5	5	999	1	2	1	1	2.4741
562	5.4722	5	5	90	25.5	2	1	1	1.5759
563	0.5464	5	5	90	19.375	1	-1	1	1.2928
564	0.5464	5	5	999	13.25	1	-1	1	0.97535
565	5.4722	5	5	90	7.125	2	1	1	0.98716
566	3.8303	5	5	90	1	2	1	1	1.1165
567	0.5464	5	5	999	1	1	1	1	1.0812
568	5.4722	5	5	999	13.25	1	1	1	1.1752
569	2.1883	5	5	999	1	1	1	1	0.97581
570	2.1883	5	5	90	25.5	2	-1	1	1.0812
571	3.8303	5	5	0	7.125	1	-1	1	1.2695
572	3.8303	5	5	90	25.5	1	1	1	1.1047
573	7.1142	5	5	90	19.375	2	1	0	1.8141
574	2.1883	5	5	90	25.5	1	-1	1	0.9048
575	0.5464	5	5	0	13.25	1	-1	1	1.0342
576	3.8303	5	5	999	13.25	2	-1	1	1.0342
577	7.1142	5	5	90	7.125	2	1	0	1.3282
578	0.5464	5	5	0	19.375	2	-1	1	1.034
579	3.8303	5	5	999	19.375	2	1	1	1.0577
580	2.1883	5	5	999	13.25	1	-1	1	0.97535
581	0.5464	5	5	999	1	2	1	1	1.3399
582	5.4722	5	5	90	13.25	2	1	1	1.0928
583	3.8303	5	5	999	19.375	2	1	1	0.98716
584	2.1883	5	5	999	1	2	-1	1	1.3988
585	3.8303	5	5	90	7.125	1	-1	0	1.6341
586	2.1883	5	5	0	25.5	1	1	1	1.0342
587	0.5464	5	5	0	7.125	1	-1	1	1.0106
588	7.1142	5	5	999	19.375	1	-1	1	0.99891
589	0.5464	5	5	0	1	2	1	1	1.8575
590	3.8303	5	5	90	7.125	1	1	1	1.0577
591	0.5464	5	5	90	13.25	2	1	1	1.2224
592	5.4722	5	5	0	25.5	2	1	1	1.1869
593	2.1883	5	5	90	7.125	2	-1	1	1.5286
594	0.5464	5	5	0	25.5	1	-1	1	1.0693
595	5.4722	5	5	0	25.5	2	1	1	0.97537
596	5.4722	5	5	0	19.375	2	-1	1	1.387
597	5.4722	5	5	0	7.125	1	-1	1	1.1517
598	0.5464	5	5	90	1	1	-1	1	1.1287
599	0.5464	5	5	999	25.5	2	1	0	0.9519
600	3.8303	5	5	0	1	2	-1	0	1.3871
601	2.1883	5	5	999	13.25	1	-1	1	1.0224
602	5.4722	5	5	90	25.5	1	1	1	1.0224
603	0.5464	5	5	0	25.5	1	-1	1	1.0694
604	5.4722	5	5	90	1	1	-1	0	1.3164
605	2.1883	5	5	90	19.375	2	1	1	1.0228
606	7.1142	5	5	90	7.125	2	-1	1	1.6986
607	5.4722	5	5	90	7.125	2	-1	1	1.0698
608	5.4722	5	5	999	19.375	2	-1	1	0.97535
609	7.1142	5	5	0	25.5	2	-1	1	1.0576
610	7.1142	5	5	90	1	1	1	0	1.5041
611	7.1142	5	5	90	1	1	-1	0	9.574
612	3.8303	5	5	0	19.375	1	1	1	1.0225
613	7.1142	5	5	90	1	1	1	0	1.644
614	5.4722	5	5	999	1	2	1	0	1.7588
615	5.4722	5	5	90	25.5	1	1	1	1.0224
616	2.1883	5	5	999	19.375	1	1	1	0.96355
617	3.8303	5	5	999	7.125	1	-1	1	0.95183
618	3.8303	5	5	90	13.25	1	-1	1	0.90466
619	0.5464	5	5	0	1	1	1	1	1.0577
620	0.5464	5	5	0	1	2	1	1	1.5399
621	7.1142	5	5	0	25.5	1	-1	1	0.98714
622	3.8303	5	5	0	1	2	1	0	1.3164
623	5.4722	5	5	90	7.125	1	-1	1	1.0342
624	3.8303	5	5	0	19.375	1	1	1	0.98711
625	2.1883	5	5	0	1	1	-1	1	1.0577
626	5.4722	5	5	999	19.375	1	1	1	0.95188
627	5.4722	5	5	999	19.375	2	-1	1	0.9283
628	3.8303	5	5	999	1	1	-1	0	1.2926
629	0.5464	5	5	999	19.375	1	-1	1	1.0111
630	0.5464	5	5	0	7.125	2	1	1	1.3751
631	7.1142	5	5	999	13.25	1	-1	1	0.9166
632	3.8303	5	5	90	1	2	1	0	0.99888
633	3.8303	5	5	90	25.5	2	1	1	1.1047
634	0.5464	5	5	999	19.375	2	-1	1	0.97546
635	2.1883	5	5	999	13.25	2	1	1	1.0107
636	3.8303	5	5	999	1	1	-1	0	1.1753
637	3.8303	5	5	90	7.125	2	1	1	1.1047
638	0.5464	5	5	0	25.5	2	-1	1	1.1636
639	0.5464	5	5	90	13.25	1	1	1	1.0463
640	2.1883	5	5	90	7.125	1	1	1	1.1518
641	7.1142	5	5	0	19.375	2	1	1	1.211
642	7.1142	5	5	0	13.25	1	-1	0	1.1988
643	5.4722	5	5	999	25.5	2	-1	1	1.1876
644	5.4722	5	5	0	7.125	1	1	1	1.2576
645	7.1142	5	5	90	1	2	-1	0	3.8391
646	3.8303	5	5	999	1	1	-1	0	1.9333
647	0.5464	5	5	0	1	1	1	1	1.9869
648	3.8303	5	5	0	13.25	1	1	1	1.0699
649	0.5464	5	5	999	25.5	1	-1	1	1.6106
650	2.1883	5	5	90	19.375	2	1	1	1.093
651	7.1142	5	5	0	13.25	2	-1	0	1.3893
652	0.5464	5	5	999	13.25	2	1	1	1.387
653	3.8303	5	5	90	25.5	2	1	1	1.3753
654	3.8303	5	5	999	13.25	1	1	1	1.5874
655	7.1142	5	5	999	13.25	1	-1	1	2.8169
656	5.4722	5	5	0	25.5	1	1	1	1.2224
657	2.1883	5	5	0	7.125	1	-1	1	1.0459
658	7.1142	5	5	0	1	2	1	0	1.9225
659	0.5464	5	5	0	25.5	2	-1	1	1.0459
660	2.1883	5	5	90	25.5	1	-1	1	0.9871
661	3.8303	5	5	999	7.125	1	-1	1	1.0107
662	5.4722	5	5	0	13.25	2	1	1	1.0695
663	7.1142	5	5	0	25.5	2	1	1	1.046
664	2.1883	5	5	999	7.125	1	1	1	0.97529
665	2.1883	5	5	0	1	1	1	1	1.0695
666	2.1883	5	5	0	19.375	2	-1	1	0.9401
667	3.8303	5	5	0	13.25	1	-1	1	0.9754
668	2.1883	5	5	90	25.5	2	-1	1	0.95177
669	2.1883	5	5	999	19.375	2	-1	1	1.093
670	3.8303	5	5	999	25.5	1	-1	1	1.14
671	3.8303	5	5	999	19.375	1	-1	1	0.94004
672	5.4722	5	5	999	1	1	1	1	1.1283
673	7.1142	5	5	0	13.25	1	1	1	1.0576
674	2.1883	5	5	0	25.5	1	-1	1	0.98711
675	0.5464	5	5	999	25.5	1	1	1	1.1753
676	2.1883	5	5	999	25.5	1	1	1	0.92833
677	5.4722	5	5	90	19.375	1	-1	1	1.0106
678	3.8303	5	5	0	1	2	1	0	1.7046
679	3.8303	5	5	90	1	2	1	0	1.6579
680	3.8303	5	5	0	1	1	1	1	1.0229
681	0.5464	5	5	0	25.5	2	-1	1	0.98713
682	7.1142	5	5	90	25.5	1	-1	1	1.1753
683	7.1142	5	5	90	13.25	1	-1	1	0.97573
684	3.8303	5	5	0	25.5	2	-1	1	0.95181
685	2.1883	5	5	0	1	2	1	0	1.4811
686	0.5464	5	5	0	19.375	1	1	1	1.0695
687	2.1883	5	5	90	25.5	2	-1	0	0.90478
688	0.5464	5	5	90	25.5	1	-1	0	0.84599
689	3.8303	5	5	999	19.375	1	1	1	0.96352
690	5.4722	5	5	999	19.375	2	-1	1	0.96357
691	5.4722	5	5	0	1	2	-1	1	1.3631
692	3.8303	5	5	90	1	2	1	0	1.6105
693	0.5464	5	5	0	1	1	-1	1	1.0107
694	7.1142	5	5	999	13.25	1	-1	1	0.99892
695	7.1142	5	5	90	1	2	1	1	2.1252
696	2.1883	5	5	90	7.125	2	1	1	1.1635
697	2.1883	5	5	90	13.25	2	1	1	1.0699
698	3.8303	5	5	0	7.125	1	1	1	1.3165
699	7.1142	5	5	0	19.375	1	1	1	1.0576
700	7.1142	5	5	90	13.25	1	-1	0	1.4798
701	0.5464	5	5	90	7.125	1	1	1	1.5639
702	3.8303	5	5	0	1	1	1	1	1.3286
703	5.4722	5	5	90	13.25	1	1	1	1.0106
704	2.1883	5	5	90	13.25	1	-1	1	0.99891
705	5.4722	5	5	999	1	2	-1	0	1.1283
706	7.1142	5	5	0	19.375	1	1	1	1.2457
707	5.4722	5	5	999	13.25	2	1	1	0.97582
708	0.5464	5	5	999	7.125	2	1	1	1.0812
709	3.8303	5	5	0	19.375	1	-1	1	0.9636
710	2.1883	5	5	999	7.125	1	-1	1	0.9636
711	2.1883	5	5	90	1	1	1	1	1.5517
712	3.8303	5	5	90	7.125	2	-1	0	1.2341
713	2.1883	5	5	90	25.5	2	1	1	1.3991
714	5.4722	5	5	0	1	2	1	0	1.7677
715	5.4722	5	5	0	7.125	2	1	1	1.1165
716	0.5464	5	5	90	13.25	1	1	1	1.5752
717	2.1883	5	5	0	25.5	2	-1	1	1.1754
718	5.4722	5	5	0	7.125	1	-1	1	1.3399
719	0.5464	5	5	90	7.125	1	1	1	1.1639
720	3.8303	5	5	90	1	2	1	0	1.5168
721	3.8303	5	5	90	1	1	-1	0	1.4933
722	5.4722	5	5	0	1	1	-1	1	1.2816
723	5.4722	5	5	90	25.5	2	1	1	1.1165
724	0.5464	5	5	0	13.25	2	1	1	1.3282
725	7.1142	5	5	90	1	2	1	0	1.6061
726	2.1883	5	5	999	7.125	1	-1	1	0.91658
727	2.1883	5	5	0	25.5	2	1	1	1.0459
728	0.5464	5	5	90	19.375	1	1	1	1.1165
729	7.1142	5	5	0	1	2	-1	1	1.1749
730	0.5464	5	5	999	19.375	2	1	1	0.98758
731	2.1883	5	5	90	1	2	-1	1	1.3047
732	3.8303	5	5	90	13.25	2	1	1	1.0459
733	3.8303	5	5	90	1	1	1	0	1.6453
734	2.1883	5	5	999	25.5	1	-1	1	0.92827
735	0.5464	5	5	90	13.25	2	-1	1	1.1165
736	3.8303	5	5	0	13.25	2	1	1	0.99889
737	7.1142	5	5	999	1	2	-1	0	1.0695
738	0.5464	5	5	999	13.25	2	-1	1	1.0459
739	7.1142	5	5	90	7.125	2	-1	0	1.093
740	5.4722	5	5	0	7.125	2	1	1	1.0695
741	7.1142	5	5	999	13.25	1	1	1	0.97533
742	7.1142	5	5	90	19.375	2	1	1	1.1871
743	0.5464	5	5	999	19.375	1	-1	1	1.0459
744	3.8303	5	5	0	1	2	-1	0	1.2106
745	7.1142	5	5	0	25.5	2	-1	1	1.046
746	2.1883	5	5	90	1	2	-1	1	1.14
747	0.5464	5	5	0	13.25	2	1	1	1.0577
748	3.8303	5	5	999	19.375	2	-1	1	0.94008
749	5.4722	5	5	999	7.125	1	-1	1	0.97538
750	5.4722	5	5	999	19.375	2	1	1	1.0224
