# Supplementary material for: Temporal Integration of Motion Streaks in Migraine
Source: Vision (Basel). 2018 Jul 13;2(3):27. doi: 10.3390/vision2030027 (PMC6836222; doi:10.3390/vision2030027)
Supplement: Supplementary file 1 [file vision-02-00027-s001.zip › supplementary information/resultsmark3/resultsObs12/allResponsesObs12Block5.txt]

1	5.4722	5	5	0	25.5	1	-1	0	1.4475
2	3.8303	5	5	90	25.5	1	-1	1	0.90756
3	5.4722	5	5	999	13.25	1	-1	1	0.92824
4	3.8303	5	5	999	7.125	2	1	1	1.0098
5	5.4722	5	5	90	7.125	1	1	1	0.9283
6	2.1883	5	5	90	25.5	1	-1	1	1.0694
7	2.1883	5	5	90	19.375	1	-1	1	0.92831
8	5.4722	5	5	90	19.375	1	-1	1	0.92825
9	2.1883	5	5	90	1	2	-1	0	1.2694
10	3.8303	5	5	999	13.25	1	-1	1	0.9636
11	5.4722	5	5	90	7.125	1	1	1	0.95177
12	5.4722	5	5	0	13.25	1	-1	1	0.95184
13	3.8303	5	5	90	25.5	2	-1	1	0.98713
14	5.4722	5	5	999	13.25	2	1	1	1.0224
15	3.8303	5	5	999	7.125	2	-1	1	0.92813
16	5.4722	5	5	999	25.5	1	-1	1	0.84599
17	3.8303	5	5	90	1	2	1	0	1.2808
18	5.4722	5	5	90	7.125	1	-1	1	0.99929
19	2.1883	5	5	0	7.125	1	1	1	0.92827
20	7.1142	5	5	90	19.375	2	1	1	0.94003
21	2.1883	5	5	90	1	2	1	1	1.0577
22	3.8303	5	5	90	19.375	1	-1	1	0.94002
23	7.1142	5	5	999	1	1	1	0	1.0107
24	3.8303	5	5	999	7.125	1	1	1	0.94013
25	2.1883	5	5	0	19.375	1	-1	1	0.92832
26	7.1142	5	5	0	7.125	1	1	1	1.1165
27	7.1142	5	5	0	19.375	2	-1	1	0.92834
28	2.1883	5	5	90	25.5	1	1	1	0.89301
29	3.8303	5	5	0	7.125	2	-1	1	0.90475
30	7.1142	5	5	90	19.375	2	-1	0	1.384
31	7.1142	5	5	999	7.125	1	-1	1	0.89301
32	2.1883	5	5	90	1	1	1	1	1.0813
33	5.4722	5	5	0	7.125	1	-1	0	1.2459
34	7.1142	5	5	90	25.5	2	-1	1	1.0107
35	7.1142	5	5	90	19.375	1	-1	1	0.90482
36	7.1142	5	5	0	1	2	-1	1	1.1635
37	7.1142	5	5	90	13.25	2	-1	1	0.90478
38	2.1883	5	5	90	7.125	2	-1	1	0.92823
39	7.1142	5	5	0	13.25	2	1	0	1.0695
40	3.8303	5	5	999	13.25	1	-1	1	0.91655
41	3.8303	5	5	90	1	1	-1	0	0.96359
42	2.1883	5	5	90	1	1	-1	1	0.90483
43	7.1142	5	5	90	1	1	-1	0	0.97529
44	2.1883	5	5	999	13.25	2	1	1	1.3282
45	2.1883	5	5	0	19.375	2	1	1	1.0107
46	3.8303	5	5	90	7.125	1	-1	1	0.92832
47	2.1883	5	5	0	19.375	2	-1	1	0.95182
48	7.1142	5	5	999	19.375	2	-1	1	0.8931
49	3.8303	5	5	90	1	2	-1	0	1.1871
50	0.5464	5	5	90	25.5	1	-1	1	0.98713
51	7.1142	5	5	90	19.375	1	1	1	0.95186
52	2.1883	5	5	0	1	2	-1	1	1.1753
53	2.1883	5	5	0	7.125	1	1	1	1.1876
54	5.4722	5	5	0	19.375	1	-1	0	1.1517
55	3.8303	5	5	0	19.375	1	-1	1	1.1165
56	7.1142	5	5	999	13.25	2	1	1	0.97535
57	3.8303	5	5	0	25.5	2	-1	1	0.97536
58	2.1883	5	5	90	1	1	1	1	0.97539
59	2.1883	5	5	999	1	1	1	1	0.97534
60	7.1142	5	5	90	25.5	1	1	1	1.0342
61	0.5464	5	5	90	25.5	1	-1	1	0.98712
62	7.1142	5	5	0	13.25	1	1	1	0.95179
63	5.4722	5	5	0	13.25	2	1	1	1.1871
64	3.8303	5	5	0	13.25	1	-1	1	0.94006
65	5.4722	5	5	0	13.25	1	-1	1	1.0224
66	7.1142	5	5	90	13.25	2	1	0	1.269
67	7.1142	5	5	0	13.25	1	1	0	1.117
68	2.1883	5	5	0	7.125	2	-1	1	0.98755
69	0.5464	5	5	0	1	1	1	1	1.4458
70	7.1142	5	5	90	7.125	2	1	1	1.1875
71	7.1142	5	5	999	19.375	1	1	1	0.92841
72	3.8303	5	5	999	25.5	2	-1	1	0.9401
73	2.1883	5	5	999	1	1	-1	1	0.99886
74	0.5464	5	5	999	25.5	1	1	1	1.2224
75	3.8303	5	5	999	1	1	-1	1	1.2459
76	7.1142	5	5	999	19.375	1	-1	1	0.97532
77	3.8303	5	5	999	13.25	2	1	1	1.2105
78	3.8303	5	5	0	7.125	1	1	1	1.1052
79	0.5464	5	5	90	7.125	1	1	1	0.9758
80	3.8303	5	5	90	25.5	1	1	1	0.97527
81	0.5464	5	5	90	7.125	2	1	1	1.0694
82	2.1883	5	5	0	1	1	-1	1	1.14
83	0.5464	5	5	999	1	1	-1	0	1.1988
84	5.4722	5	5	999	25.5	2	-1	1	1.0812
85	5.4722	5	5	999	7.125	1	-1	1	0.90476
86	0.5464	5	5	999	7.125	1	-1	1	1.0106
87	3.8303	5	5	0	13.25	2	-1	1	0.95179
88	5.4722	5	5	90	19.375	2	1	1	0.9753
89	7.1142	5	5	0	1	2	-1	0	0.99891
90	0.5464	5	5	0	7.125	1	-1	0	0.97536
91	3.8303	5	5	999	19.375	1	-1	1	0.95177
92	2.1883	5	5	999	7.125	1	-1	1	0.96361
93	7.1142	5	5	999	25.5	1	-1	1	0.98718
94	7.1142	5	5	90	1	1	-1	1	1.82
95	5.4722	5	5	90	25.5	2	1	1	1.1871
96	7.1142	5	5	90	19.375	1	-1	1	0.97543
97	2.1883	5	5	999	19.375	2	-1	1	0.93997
98	7.1142	5	5	90	13.25	2	1	0	1.2106
99	5.4722	5	5	90	1	2	1	0	2.048
100	7.1142	5	5	90	25.5	1	-1	1	0.96358
101	0.5464	5	5	90	19.375	1	1	0	1.2106
102	0.5464	5	5	90	7.125	2	-1	1	1.1757
103	2.1883	5	5	999	25.5	1	-1	1	1.1165
104	3.8303	5	5	90	19.375	2	1	1	1.0228
105	2.1883	5	5	90	13.25	1	1	1	1.0694
106	7.1142	5	5	90	25.5	1	-1	1	0.97535
107	3.8303	5	5	90	25.5	2	1	1	1.0459
108	5.4722	5	5	90	13.25	2	-1	1	1.4219
109	0.5464	5	5	0	25.5	1	1	1	1.1752
110	7.1142	5	5	0	7.125	2	-1	0	1.1048
111	2.1883	5	5	999	19.375	2	1	1	0.98715
112	2.1883	5	5	90	19.375	1	-1	1	0.98714
113	3.8303	5	5	999	7.125	1	-1	1	0.95189
114	3.8303	5	5	0	13.25	2	-1	1	0.97536
115	0.5464	5	5	999	19.375	1	-1	1	1.0224
116	0.5464	5	5	90	13.25	2	-1	1	1.0576
117	2.1883	5	5	0	19.375	2	1	1	0.98711
118	3.8303	5	5	0	25.5	2	1	1	0.97535
119	0.5464	5	5	999	13.25	1	1	1	1.1165
120	5.4722	5	5	90	1	1	1	0	1.7247
121	0.5464	5	5	90	19.375	1	1	1	1.1875
122	3.8303	5	5	0	19.375	1	1	1	1.3757
123	7.1142	5	5	0	25.5	1	-1	1	0.99935
124	0.5464	5	5	999	19.375	2	-1	1	0.97533
125	7.1142	5	5	999	25.5	1	1	1	0.92832
126	2.1883	5	5	999	19.375	1	1	1	0.94011
127	3.8303	5	5	999	13.25	2	1	1	0.94008
128	0.5464	5	5	999	1	2	1	1	1.1165
129	2.1883	5	5	999	13.25	1	-1	1	0.95188
130	3.8303	5	5	999	7.125	1	1	1	1.3047
131	3.8303	5	5	90	13.25	2	1	1	0.97532
132	3.8303	5	5	0	1	1	1	0	1.1518
133	5.4722	5	5	0	25.5	1	1	1	1.0342
134	3.8303	5	5	999	1	2	-1	0	1.3753
135	5.4722	5	5	0	1	1	-1	0	1.258
136	3.8303	5	5	999	1	1	1	1	1.0224
137	0.5464	5	5	999	19.375	2	-1	1	1.093
138	5.4722	5	5	90	13.25	2	1	1	0.97533
139	0.5464	5	5	0	19.375	2	-1	1	1.093
140	3.8303	5	5	0	13.25	2	-1	1	1.0107
141	7.1142	5	5	90	1	2	1	0	1.5599
142	7.1142	5	5	999	25.5	2	-1	1	1.0229
143	5.4722	5	5	999	25.5	1	1	1	0.96363
144	0.5464	5	5	0	25.5	2	1	1	1.2224
145	0.5464	5	5	0	1	2	1	1	1.3517
146	0.5464	5	5	90	19.375	2	1	1	1.093
147	7.1142	5	5	90	25.5	1	1	1	0.9048
148	2.1883	5	5	90	25.5	2	1	1	0.9989
149	7.1142	5	5	0	13.25	2	1	1	0.96365
150	0.5464	5	5	90	13.25	1	-1	1	1.1753
151	2.1883	5	5	0	7.125	2	-1	1	1.0224
152	3.8303	5	5	90	7.125	2	-1	1	1.4105
153	3.8303	5	5	90	19.375	2	-1	1	1.1636
154	7.1142	5	5	0	1	1	-1	0	1.2224
155	2.1883	5	5	0	13.25	2	-1	1	1.1989
156	5.4722	5	5	90	7.125	1	-1	1	0.98713
157	7.1142	5	5	90	1	1	1	0	1.5506
158	3.8303	5	5	0	19.375	2	1	1	4.0536
159	2.1883	5	5	90	7.125	1	1	1	1.1757
160	2.1883	5	5	999	7.125	1	-1	1	1.0342
161	7.1142	5	5	0	13.25	1	1	1	0.96364
162	3.8303	5	5	999	19.375	2	-1	1	0.88127
163	3.8303	5	5	0	7.125	2	-1	1	1.2459
164	2.1883	5	5	999	13.25	1	-1	1	1.1871
165	2.1883	5	5	90	25.5	2	1	1	1.0225
166	2.1883	5	5	90	25.5	2	1	1	1.0107
167	5.4722	5	5	999	19.375	2	1	1	1.2577
168	3.8303	5	5	0	13.25	1	-1	1	0.95185
169	7.1142	5	5	0	19.375	1	-1	1	0.90477
170	5.4722	5	5	90	7.125	1	1	1	0.95189
171	3.8303	5	5	0	7.125	2	-1	1	1.0106
172	3.8303	5	5	0	7.125	2	1	0	1.4341
173	5.4722	5	5	0	7.125	1	-1	0	1.0812
174	7.1142	5	5	999	1	2	-1	1	0.98713
175	5.4722	5	5	90	25.5	1	1	1	0.95187
176	2.1883	5	5	999	1	2	-1	1	1.0577
177	0.5464	5	5	999	25.5	2	-1	1	1.1871
178	2.1883	5	5	999	1	2	1	1	1.093
179	3.8303	5	5	90	7.125	1	-1	1	0.95187
180	3.8303	5	5	999	7.125	2	1	1	1.1282
181	0.5464	5	5	0	7.125	1	-1	1	1.0111
182	7.1142	5	5	0	13.25	2	-1	1	0.9636
183	3.8303	5	5	0	25.5	2	-1	1	0.98707
184	5.4722	5	5	999	7.125	2	-1	1	1.0695
185	3.8303	5	5	90	13.25	1	1	1	1.0225
186	3.8303	5	5	999	19.375	2	1	1	1.0107
187	3.8303	5	5	90	7.125	2	-1	1	0.96364
188	2.1883	5	5	999	19.375	2	1	1	1.0694
189	7.1142	5	5	999	1	2	-1	1	1.14
190	7.1142	5	5	999	19.375	2	-1	1	0.97535
191	0.5464	5	5	90	1	2	1	0	1.5282
192	3.8303	5	5	90	19.375	2	-1	1	1.0106
193	0.5464	5	5	90	19.375	1	-1	1	1.1165
194	7.1142	5	5	90	19.375	1	1	0	0.97534
195	5.4722	5	5	0	13.25	2	1	1	1.0107
196	5.4722	5	5	0	19.375	2	-1	1	1.0812
197	3.8303	5	5	0	7.125	2	1	1	0.98713
198	5.4722	5	5	0	25.5	1	1	1	1.046
199	2.1883	5	5	90	13.25	2	1	1	0.95188
200	3.8303	5	5	999	25.5	1	-1	1	1.2106
201	2.1883	5	5	90	7.125	2	1	1	1.0459
202	0.5464	5	5	90	7.125	1	-1	1	1.0812
203	0.5464	5	5	0	7.125	2	-1	1	1.093
204	7.1142	5	5	999	7.125	1	1	1	1.0342
205	7.1142	5	5	0	25.5	2	-1	1	0.98703
206	3.8303	5	5	999	13.25	2	-1	1	1.0341
207	7.1142	5	5	0	7.125	2	-1	1	0.99886
208	5.4722	5	5	90	19.375	2	1	1	1.0341
209	0.5464	5	5	999	13.25	2	1	1	1.0694
210	5.4722	5	5	999	19.375	1	-1	1	1.0107
211	7.1142	5	5	999	7.125	2	1	1	0.99888
212	5.4722	5	5	90	1	1	1	0	1.1753
213	7.1142	5	5	999	13.25	1	-1	1	0.95177
214	5.4722	5	5	999	7.125	2	1	1	1.0224
215	7.1142	5	5	999	19.375	1	1	1	1.0107
216	5.4722	5	5	90	1	2	1	0	1.0929
217	5.4722	5	5	0	13.25	1	-1	1	0.97537
218	2.1883	5	5	999	19.375	1	-1	1	1.0106
219	5.4722	5	5	999	13.25	1	1	1	0.96363
220	5.4722	5	5	999	1	1	1	0	1.4223
221	2.1883	5	5	90	25.5	1	-1	1	0.99935
222	2.1883	5	5	90	13.25	2	1	1	0.96354
223	2.1883	5	5	0	1	2	-1	1	0.99888
224	3.8303	5	5	90	13.25	1	-1	1	0.91652
225	7.1142	5	5	0	1	2	1	0	1.2576
226	0.5464	5	5	0	1	1	1	1	3.9365
227	5.4722	5	5	90	1	2	-1	1	2.0198
228	3.8303	5	5	90	25.5	1	-1	1	0.90477
229	7.1142	5	5	0	25.5	2	-1	1	0.97537
230	5.4722	5	5	999	19.375	1	1	1	1.0224
231	5.4722	5	5	90	7.125	2	-1	0	1.3635
232	2.1883	5	5	0	19.375	1	-1	1	0.95168
233	3.8303	5	5	90	19.375	2	-1	1	1.0459
234	7.1142	5	5	0	13.25	1	1	1	1.6185
235	7.1142	5	5	999	25.5	2	-1	1	0.97532
236	0.5464	5	5	90	13.25	1	-1	1	1.14
237	5.4722	5	5	999	13.25	2	-1	1	0.9166
238	7.1142	5	5	999	13.25	2	1	0	1.6553
239	7.1142	5	5	999	7.125	2	1	0	1.2106
240	3.8303	5	5	90	13.25	1	-1	1	1.0111
241	2.1883	5	5	0	19.375	2	-1	1	1.2458
242	0.5464	5	5	999	1	2	-1	1	1.5517
243	7.1142	5	5	0	19.375	2	1	1	1.0695
244	3.8303	5	5	999	13.25	1	1	1	0.99885
245	2.1883	5	5	0	7.125	2	-1	1	1.1753
246	3.8303	5	5	999	19.375	1	-1	1	1.1635
247	5.4722	5	5	999	19.375	1	-1	1	0.9165
248	3.8303	5	5	0	25.5	2	-1	1	1.0106
249	3.8303	5	5	90	7.125	2	-1	1	0.9988
250	2.1883	5	5	999	7.125	2	-1	1	0.9283
251	2.1883	5	5	999	19.375	1	-1	1	0.95181
252	7.1142	5	5	999	25.5	1	-1	1	0.89308
253	3.8303	5	5	0	13.25	1	1	1	0.98711
254	0.5464	5	5	999	25.5	1	1	1	1.1048
255	5.4722	5	5	0	1	1	1	0	1.5576
256	0.5464	5	5	999	19.375	2	-1	1	0.905
257	7.1142	5	5	90	7.125	1	1	1	1.093
258	3.8303	5	5	999	13.25	2	1	1	1.0342
259	0.5464	5	5	999	7.125	1	-1	1	0.92835
260	3.8303	5	5	999	7.125	1	1	1	0.89301
261	0.5464	5	5	999	19.375	2	-1	1	0.96357
262	7.1142	5	5	999	19.375	2	1	1	1.0812
263	0.5464	5	5	0	25.5	1	1	1	0.98709
264	5.4722	5	5	90	13.25	1	-1	1	0.92828
265	5.4722	5	5	0	1	2	-1	0	1.8614
266	0.5464	5	5	999	7.125	2	1	1	1.1871
267	2.1883	5	5	0	1	1	-1	1	1.0224
268	7.1142	5	5	0	19.375	1	-1	1	0.9401
269	2.1883	5	5	0	25.5	2	1	1	1.0341
270	2.1883	5	5	999	1	2	-1	1	1.3047
271	7.1142	5	5	0	7.125	2	1	0	1.2341
272	5.4722	5	5	90	25.5	2	-1	1	1.0816
273	5.4722	5	5	999	1	1	1	1	1.093
274	0.5464	5	5	90	19.375	1	1	1	1.2459
275	5.4722	5	5	90	13.25	2	-1	1	1.0812
276	7.1142	5	5	0	25.5	1	1	0	1.0931
277	0.5464	5	5	90	25.5	2	1	1	1.0459
278	0.5464	5	5	0	25.5	2	-1	1	0.97542
279	0.5464	5	5	90	1	1	-1	1	1.4928
280	5.4722	5	5	0	25.5	2	-1	1	1.0228
281	7.1142	5	5	999	1	2	-1	0	1.1518
282	2.1883	5	5	999	13.25	2	-1	1	0.98714
283	5.4722	5	5	90	25.5	2	-1	1	1.0699
284	7.1142	5	5	0	7.125	2	-1	1	1.0107
285	2.1883	5	5	999	7.125	1	-1	1	1.0223
286	2.1883	5	5	999	13.25	1	-1	1	0.89311
287	5.4722	5	5	999	13.25	1	-1	1	0.86948
288	5.4722	5	5	0	19.375	1	1	0	0.90482
289	2.1883	5	5	999	25.5	1	1	1	0.88128
290	5.4722	5	5	999	13.25	2	-1	1	0.94009
291	2.1883	5	5	0	13.25	2	-1	1	0.95184
292	0.5464	5	5	90	25.5	2	-1	1	0.96361
293	0.5464	5	5	0	1	2	-1	1	1.1047
294	2.1883	5	5	0	1	1	1	1	1.0934
295	2.1883	5	5	999	1	2	1	1	1.4345
296	5.4722	5	5	0	13.25	2	-1	1	1.14
297	2.1883	5	5	90	25.5	2	1	1	0.99885
298	3.8303	5	5	999	13.25	1	-1	1	0.91647
299	7.1142	5	5	90	13.25	1	-1	1	0.89296
300	3.8303	5	5	0	19.375	2	-1	1	0.99891
301	3.8303	5	5	0	19.375	2	-1	1	1.0106
302	7.1142	5	5	0	13.25	1	-1	0	1.2106
303	0.5464	5	5	999	25.5	2	1	1	1.0224
304	5.4722	5	5	999	7.125	1	-1	1	0.98716
305	5.4722	5	5	0	25.5	2	-1	1	1.1166
306	0.5464	5	5	0	19.375	1	-1	1	0.95178
307	5.4722	5	5	0	19.375	1	-1	1	0.98707
308	2.1883	5	5	999	7.125	2	-1	1	1.2223
309	7.1142	5	5	90	13.25	2	-1	1	1.164
310	3.8303	5	5	90	13.25	2	1	1	1.0345
311	0.5464	5	5	999	1	2	1	1	1.4693
312	5.4722	5	5	0	25.5	2	1	1	1.0342
313	0.5464	5	5	90	19.375	2	1	1	1.2106
314	0.5464	5	5	90	25.5	2	-1	1	1.7046
315	5.4722	5	5	90	7.125	2	-1	0	1.3169
316	0.5464	5	5	90	1	2	-1	1	1.7515
317	2.1883	5	5	999	25.5	2	1	1	1.387
318	2.1883	5	5	0	1	2	1	0	1.1871
319	7.1142	5	5	999	13.25	1	-1	1	0.94002
320	5.4722	5	5	999	7.125	2	1	1	1.1404
321	2.1883	5	5	0	1	1	1	1	1.0575
322	0.5464	5	5	90	13.25	1	-1	1	1.1165
323	7.1142	5	5	0	25.5	2	1	1	1.0576
324	0.5464	5	5	0	19.375	1	1	1	1.1636
325	0.5464	5	5	0	7.125	2	1	1	1.1165
326	2.1883	5	5	0	25.5	1	1	1	1.54
327	5.4722	5	5	0	25.5	2	-1	1	1.046
328	5.4722	5	5	0	13.25	2	1	1	1.0107
329	3.8303	5	5	0	1	1	-1	0	1.3753
330	3.8303	5	5	90	25.5	2	-1	1	0.98708
331	0.5464	5	5	0	19.375	2	-1	1	1.0812
332	0.5464	5	5	999	7.125	2	-1	1	1.1283
333	0.5464	5	5	90	19.375	2	-1	1	1.0699
334	7.1142	5	5	0	1	1	1	0	1.2812
335	0.5464	5	5	0	1	1	-1	0	1.3639
336	5.4722	5	5	999	25.5	2	1	1	0.98713
337	0.5464	5	5	90	7.125	1	-1	1	1.093
338	0.5464	5	5	999	25.5	2	1	1	1.14
339	0.5464	5	5	0	25.5	2	-1	1	1.0695
340	5.4722	5	5	0	19.375	2	-1	1	1.0106
341	5.4722	5	5	90	19.375	2	1	1	1.7102
342	5.4722	5	5	0	19.375	1	-1	1	1.3404
343	5.4722	5	5	0	1	2	1	0	1.093
344	0.5464	5	5	999	7.125	2	-1	1	1.0695
345	7.1142	5	5	999	19.375	2	1	1	1.1047
346	3.8303	5	5	90	1	1	-1	1	1.0816
347	5.4722	5	5	90	13.25	1	-1	1	0.95185
348	3.8303	5	5	0	7.125	1	-1	1	0.97527
349	5.4722	5	5	90	7.125	2	-1	0	1.2224
350	2.1883	5	5	90	7.125	1	-1	1	0.98712
351	0.5464	5	5	0	1	2	-1	1	1.1165
352	3.8303	5	5	0	1	2	-1	0	1.1757
353	3.8303	5	5	0	13.25	1	-1	0	1.0346
354	3.8303	5	5	0	25.5	1	-1	1	0.893
355	7.1142	5	5	90	7.125	2	1	1	1.1636
356	3.8303	5	5	0	7.125	1	1	0	1.2694
357	7.1142	5	5	999	13.25	1	1	1	0.95186
358	5.4722	5	5	90	25.5	1	-1	1	0.96368
359	3.8303	5	5	0	7.125	1	1	1	1.1047
360	7.1142	5	5	90	13.25	1	1	1	0.9283
361	7.1142	5	5	90	19.375	2	1	0	1.1047
362	2.1883	5	5	999	1	1	1	1	1.093
363	7.1142	5	5	90	13.25	1	1	1	0.88127
364	2.1883	5	5	999	25.5	2	-1	1	1.0459
365	5.4722	5	5	0	7.125	2	1	0	1.1517
366	2.1883	5	5	90	13.25	2	-1	1	0.97541
367	2.1883	5	5	0	19.375	1	1	1	0.94002
368	2.1883	5	5	90	19.375	1	-1	0	0.86955
369	5.4722	5	5	999	19.375	2	-1	1	1.1165
370	3.8303	5	5	0	19.375	1	1	1	0.97537
371	2.1883	5	5	0	7.125	1	1	1	0.92832
372	7.1142	5	5	90	25.5	2	-1	1	1.0812
373	5.4722	5	5	0	1	1	-1	1	1.1165
374	2.1883	5	5	90	7.125	2	1	1	1.0694
375	2.1883	5	5	90	19.375	1	-1	1	0.99888
376	0.5464	5	5	999	7.125	1	-1	1	1.4929
377	0.5464	5	5	90	1	2	-1	1	1.1165
378	7.1142	5	5	999	13.25	1	-1	1	0.96401
379	0.5464	5	5	999	1	1	1	1	0.99887
380	5.4722	5	5	0	1	2	-1	1	3.1608
381	2.1883	5	5	999	7.125	1	1	1	0.95181
382	2.1883	5	5	90	13.25	1	-1	1	0.89298
383	5.4722	5	5	999	25.5	1	-1	1	0.88126
384	7.1142	5	5	0	1	2	-1	0	1.1753
385	7.1142	5	5	0	19.375	1	-1	1	0.97523
386	5.4722	5	5	999	19.375	1	1	1	0.97532
387	2.1883	5	5	90	7.125	1	1	1	0.99883
388	2.1883	5	5	0	13.25	1	-1	1	0.90483
389	2.1883	5	5	999	19.375	1	1	1	0.86954
390	0.5464	5	5	0	13.25	2	-1	0	0.88128
391	7.1142	5	5	90	13.25	1	-1	0	1.3396
392	2.1883	5	5	0	25.5	2	-1	1	0.98699
393	0.5464	5	5	90	19.375	1	-1	1	0.95189
394	7.1142	5	5	0	7.125	2	-1	0	1.2107
395	0.5464	5	5	0	7.125	1	1	1	3.6931
396	0.5464	5	5	90	19.375	2	-1	1	1.0342
397	5.4722	5	5	999	1	2	-1	1	1.187
398	5.4722	5	5	0	1	2	1	0	1.1516
399	7.1142	5	5	90	25.5	1	-1	1	0.92832
400	2.1883	5	5	0	13.25	2	1	1	0.99892
401	0.5464	5	5	999	19.375	1	1	1	0.9989
402	5.4722	5	5	999	7.125	2	-1	1	1.046
403	0.5464	5	5	90	1	1	-1	1	1.3753
404	7.1142	5	5	0	1	1	-1	1	1.2694
405	2.1883	5	5	0	7.125	2	-1	1	0.97534
406	0.5464	5	5	90	25.5	2	1	1	1.1048
407	2.1883	5	5	0	25.5	1	-1	1	1.0695
408	7.1142	5	5	0	19.375	1	1	1	1.0106
409	5.4722	5	5	90	19.375	2	1	0	1.0813
410	2.1883	5	5	90	7.125	1	1	1	1.0813
411	3.8303	5	5	999	19.375	1	-1	1	1.093
412	7.1142	5	5	90	1	2	1	0	1.1518
413	2.1883	5	5	0	7.125	1	-1	1	0.9401
414	5.4722	5	5	90	25.5	1	-1	1	0.95187
415	2.1883	5	5	0	19.375	2	-1	1	1.0459
416	0.5464	5	5	999	7.125	1	-1	1	0.99891
417	0.5464	5	5	0	7.125	2	1	1	0.96361
418	5.4722	5	5	0	7.125	2	-1	1	1.0577
419	0.5464	5	5	90	13.25	2	-1	1	0.98716
420	5.4722	5	5	0	19.375	1	1	1	0.95182
421	5.4722	5	5	999	19.375	2	-1	1	0.95185
422	0.5464	5	5	0	7.125	1	1	1	1.0577
423	5.4722	5	5	0	19.375	2	-1	1	0.98709
424	0.5464	5	5	90	7.125	1	1	1	0.9281
425	3.8303	5	5	0	25.5	2	-1	1	1.0342
426	0.5464	5	5	999	19.375	1	-1	1	1.1164
427	0.5464	5	5	90	13.25	1	-1	1	0.91702
428	0.5464	5	5	90	25.5	1	1	1	1.0224
429	5.4722	5	5	999	1	2	1	0	0.96354
430	5.4722	5	5	90	13.25	1	1	1	1.0342
431	3.8303	5	5	999	1	2	-1	1	1.1753
432	0.5464	5	5	0	7.125	2	-1	1	1.0106
433	5.4722	5	5	999	25.5	1	1	1	0.97533
434	3.8303	5	5	0	25.5	1	1	1	2.9334
435	2.1883	5	5	999	7.125	2	-1	1	0.96401
436	5.4722	5	5	0	1	2	-1	0	1.2458
437	7.1142	5	5	90	25.5	2	-1	0	1.1753
438	7.1142	5	5	999	7.125	2	1	0	1.5546
439	3.8303	5	5	999	19.375	2	1	1	1.0107
440	5.4722	5	5	0	7.125	1	1	1	1.0224
441	3.8303	5	5	90	1	2	1	0	1.1753
442	7.1142	5	5	90	7.125	1	1	1	0.91699
443	5.4722	5	5	90	25.5	2	-1	1	0.97542
444	2.1883	5	5	0	25.5	1	-1	1	0.96357
445	2.1883	5	5	0	1	1	-1	1	2.8603
446	7.1142	5	5	90	7.125	2	1	0	1.4898
447	2.1883	5	5	90	25.5	1	-1	1	0.97576
448	3.8303	5	5	999	13.25	1	1	1	0.90481
449	0.5464	5	5	999	25.5	1	1	1	1.0694
450	7.1142	5	5	90	25.5	2	1	0	1.1871
451	0.5464	5	5	90	13.25	2	-1	1	1.0111
452	5.4722	5	5	999	19.375	2	1	1	0.97536
453	3.8303	5	5	90	25.5	1	-1	1	0.95192
454	5.4722	5	5	999	1	2	-1	1	1.4984
455	3.8303	5	5	999	25.5	1	-1	1	0.95184
456	3.8303	5	5	999	7.125	1	-1	1	0.99889
457	3.8303	5	5	999	1	2	1	0	1.293
458	3.8303	5	5	999	7.125	2	-1	1	1.0224
459	7.1142	5	5	999	25.5	2	-1	1	1.0224
460	2.1883	5	5	999	13.25	2	1	1	0.97536
461	5.4722	5	5	999	7.125	1	1	1	0.94007
462	5.4722	5	5	0	7.125	2	-1	1	1.0695
463	7.1142	5	5	999	7.125	1	-1	1	1.0694
464	7.1142	5	5	90	13.25	2	1	1	0.97539
465	7.1142	5	5	0	1	1	-1	1	1.1519
466	5.4722	5	5	90	19.375	2	-1	0	1.0342
467	2.1883	5	5	90	25.5	2	-1	1	0.98712
468	2.1883	5	5	0	25.5	1	1	1	0.9636
469	0.5464	5	5	999	13.25	1	1	1	1.1753
470	5.4722	5	5	999	25.5	2	1	1	1.0694
471	7.1142	5	5	0	25.5	1	1	1	1.0342
472	7.1142	5	5	0	19.375	1	1	0	0.97535
473	2.1883	5	5	0	7.125	1	-1	1	0.89307
474	2.1883	5	5	90	13.25	1	-1	1	0.86952
475	0.5464	5	5	90	7.125	2	1	1	1.2577
476	7.1142	5	5	90	1	2	-1	0	1.9726
477	7.1142	5	5	999	1	1	1	0	1.2812
478	5.4722	5	5	90	1	2	1	1	1.2228
479	0.5464	5	5	90	7.125	2	-1	1	0.69349
480	3.8303	5	5	0	13.25	1	1	1	1.093
481	2.1883	5	5	999	25.5	1	-1	1	1.2812
482	7.1142	5	5	0	7.125	1	1	1	1.0458
483	2.1883	5	5	90	19.375	2	1	1	1.4459
484	0.5464	5	5	999	13.25	2	1	1	1.2228
485	2.1883	5	5	0	13.25	1	-1	1	0.95174
486	0.5464	5	5	0	13.25	2	1	1	0.99889
487	7.1142	5	5	0	13.25	2	-1	0	0.97537
488	3.8303	5	5	0	25.5	1	1	1	1.1754
489	0.5464	5	5	0	19.375	2	-1	1	0.95182
490	3.8303	5	5	999	1	2	-1	0	1.093
491	2.1883	5	5	999	13.25	2	-1	1	1.293
492	3.8303	5	5	0	7.125	1	1	1	1.1518
493	0.5464	5	5	0	13.25	1	1	1	1.0695
494	0.5464	5	5	90	1	1	1	1	1.2223
495	0.5464	5	5	0	25.5	1	-1	1	1.0812
496	0.5464	5	5	0	13.25	1	1	1	1.2341
497	7.1142	5	5	999	7.125	2	-1	0	1.3824
498	5.4722	5	5	999	25.5	2	-1	1	1.0695
499	3.8303	5	5	999	25.5	2	-1	1	1.0224
500	3.8303	5	5	0	19.375	1	1	1	1.0812
501	0.5464	5	5	90	1	2	-1	1	1.5401
502	0.5464	5	5	999	13.25	1	-1	1	1.0342
503	0.5464	5	5	999	7.125	1	1	1	0.97534
504	7.1142	5	5	0	19.375	2	1	1	1.0459
505	2.1883	5	5	0	25.5	2	-1	1	1.0577
506	7.1142	5	5	0	25.5	2	-1	1	0.95182
507	0.5464	5	5	90	7.125	1	-1	1	1.2106
508	7.1142	5	5	90	25.5	2	-1	0	2.1959
509	3.8303	5	5	90	1	2	1	0	1.2694
510	2.1883	5	5	90	19.375	2	-1	1	0.94008
511	2.1883	5	5	999	1	1	1	1	1.0107
512	2.1883	5	5	999	1	2	-1	1	1.1401
513	7.1142	5	5	999	7.125	1	1	1	1.1753
514	0.5464	5	5	0	19.375	1	-1	1	0.99883
515	7.1142	5	5	0	1	1	-1	0	1.9462
516	3.8303	5	5	90	7.125	1	-1	1	0.97537
517	7.1142	5	5	999	25.5	2	1	1	0.98714
518	2.1883	5	5	0	25.5	2	-1	1	0.97533
519	5.4722	5	5	0	13.25	1	1	1	1.093
520	0.5464	5	5	999	1	1	-1	1	0.98712
521	3.8303	5	5	999	13.25	2	-1	1	1.0458
522	2.1883	5	5	90	13.25	1	1	1	1.1283
523	5.4722	5	5	0	7.125	1	-1	1	1.2459
524	7.1142	5	5	90	19.375	2	1	1	1.1635
525	5.4722	5	5	999	13.25	1	-1	1	0.94008
526	2.1883	5	5	90	13.25	1	-1	1	1.0341
527	7.1142	5	5	90	7.125	1	-1	1	0.97532
528	0.5464	5	5	0	1	2	-1	0	1.0106
529	7.1142	5	5	90	1	1	-1	0	0.9871
530	7.1142	5	5	999	19.375	1	-1	1	0.92831
531	0.5464	5	5	999	1	2	-1	1	0.98715
532	3.8303	5	5	0	1	1	1	1	1.1047
533	7.1142	5	5	90	19.375	2	1	1	1.0812
534	5.4722	5	5	0	7.125	2	-1	0	1.1165
535	3.8303	5	5	90	1	1	1	1	1.1757
536	3.8303	5	5	90	19.375	1	-1	1	0.96403
537	5.4722	5	5	999	25.5	1	-1	1	0.96361
538	3.8303	5	5	90	13.25	1	-1	1	0.95185
539	0.5464	5	5	0	13.25	2	-1	1	0.91654
540	3.8303	5	5	0	25.5	1	1	1	0.72836
541	3.8303	5	5	90	25.5	1	1	1	1.0695
542	2.1883	5	5	0	19.375	1	-1	1	0.94005
543	5.4722	5	5	0	13.25	1	1	1	1.034
544	7.1142	5	5	90	7.125	2	-1	0	1.1989
545	5.4722	5	5	999	1	2	-1	0	1.1636
546	0.5464	5	5	0	25.5	1	-1	1	1.0459
547	3.8303	5	5	999	25.5	2	-1	1	1.0224
548	3.8303	5	5	0	19.375	1	-1	1	1.093
549	3.8303	5	5	999	7.125	2	-1	1	0.9871
550	5.4722	5	5	90	13.25	2	1	1	0.97539
551	3.8303	5	5	0	1	2	-1	1	1.2224
552	2.1883	5	5	90	19.375	1	1	1	0.96362
553	7.1142	5	5	999	13.25	2	-1	1	1.0106
554	3.8303	5	5	90	25.5	2	1	1	0.94
555	5.4722	5	5	999	1	1	-1	0	1.2694
556	2.1883	5	5	90	19.375	2	-1	1	0.99892
557	0.5464	5	5	90	7.125	2	-1	1	0.96365
558	3.8303	5	5	90	1	2	-1	1	1.0694
559	7.1142	5	5	0	13.25	2	-1	1	1.0694
560	0.5464	5	5	90	1	2	1	0	1.9159
561	5.4722	5	5	999	19.375	1	1	1	1.1165
562	2.1883	5	5	999	7.125	2	-1	1	1.0935
563	3.8303	5	5	90	13.25	2	1	1	1.0573
564	2.1883	5	5	999	1	1	-1	1	1.0224
565	2.1883	5	5	999	7.125	2	1	1	1.2695
566	3.8303	5	5	0	25.5	1	1	1	0.9399
567	2.1883	5	5	90	19.375	2	-1	1	1.1871
568	7.1142	5	5	90	1	2	-1	0	1.619
569	3.8303	5	5	0	19.375	2	-1	1	0.92832
570	5.4722	5	5	999	13.25	1	-1	1	0.95182
571	5.4722	5	5	90	25.5	2	-1	1	0.97537
572	2.1883	5	5	999	25.5	2	1	1	0.97538
573	2.1883	5	5	90	7.125	2	-1	1	1.1047
574	3.8303	5	5	90	7.125	2	1	1	1.6347
575	0.5464	5	5	0	1	1	-1	1	1.1052
576	7.1142	5	5	999	25.5	1	-1	1	0.97534
577	5.4722	5	5	90	25.5	1	1	1	0.90475
578	7.1142	5	5	999	13.25	2	1	1	1.0577
579	2.1883	5	5	0	1	2	-1	1	1.4222
580	0.5464	5	5	0	1	1	1	1	1.1165
581	5.4722	5	5	999	1	1	1	1	1.0342
582	3.8303	5	5	90	19.375	1	1	1	1.0459
583	7.1142	5	5	0	19.375	2	-1	1	1.0224
584	2.1883	5	5	0	13.25	1	-1	1	1.0459
585	0.5464	5	5	999	13.25	2	1	1	0.9753
586	2.1883	5	5	90	1	1	-1	1	1.1165
587	5.4722	5	5	90	1	1	-1	1	1.2463
588	2.1883	5	5	999	19.375	2	1	1	1.046
589	3.8303	5	5	90	7.125	1	1	1	1.1871
590	0.5464	5	5	999	1	2	1	1	1.1283
591	5.4722	5	5	90	1	2	-1	1	1.2341
592	5.4722	5	5	90	13.25	1	1	1	1.1048
593	0.5464	5	5	90	25.5	2	-1	1	1.3282
594	5.4722	5	5	999	7.125	2	-1	1	1.093
595	0.5464	5	5	0	25.5	2	1	1	1.1165
596	0.5464	5	5	999	13.25	2	-1	1	2.2693
597	0.5464	5	5	90	13.25	2	1	1	1.1165
598	5.4722	5	5	0	25.5	1	1	1	1.1169
599	7.1142	5	5	999	1	2	1	0	1.3282
600	7.1142	5	5	90	7.125	1	1	1	1.0581
601	5.4722	5	5	999	1	1	1	0	2.4041
602	5.4722	5	5	999	25.5	2	-1	1	0.97532
603	0.5464	5	5	0	13.25	2	-1	1	0.99894
604	2.1883	5	5	999	13.25	1	-1	1	1.0459
605	7.1142	5	5	0	7.125	1	1	1	1.14
606	5.4722	5	5	999	7.125	1	-1	1	1.0346
607	2.1883	5	5	90	7.125	2	-1	1	0.98712
608	2.1883	5	5	999	25.5	1	-1	1	1.1282
609	3.8303	5	5	0	13.25	2	1	1	1.034
610	0.5464	5	5	0	25.5	1	1	1	1.0694
611	3.8303	5	5	90	19.375	1	-1	1	0.92825
612	0.5464	5	5	999	19.375	2	1	1	1.1047
613	0.5464	5	5	0	25.5	2	-1	1	0.9754
614	0.5464	5	5	0	7.125	1	-1	1	1.0342
615	0.5464	5	5	999	25.5	2	-1	1	1.1282
616	5.4722	5	5	0	1	1	-1	0	0.99886
617	3.8303	5	5	0	13.25	2	-1	1	0.97538
618	0.5464	5	5	90	25.5	1	1	1	2.5443
619	3.8303	5	5	999	25.5	1	-1	1	0.99927
620	7.1142	5	5	999	1	1	-1	1	1.2224
621	3.8303	5	5	999	25.5	2	1	1	1.0111
622	7.1142	5	5	90	1	2	1	1	1.0106
623	0.5464	5	5	999	19.375	1	1	1	1.046
624	5.4722	5	5	0	25.5	2	-1	1	0.96362
625	3.8303	5	5	90	7.125	1	-1	1	0.95181
626	7.1142	5	5	90	7.125	2	1	0	1.6011
627	2.1883	5	5	999	7.125	1	1	1	0.9518
628	3.8303	5	5	90	7.125	2	-1	1	0.94004
629	3.8303	5	5	999	19.375	2	1	1	0.98714
630	7.1142	5	5	999	7.125	2	1	0	1.3282
631	5.4722	5	5	90	7.125	2	-1	1	0.99884
632	5.4722	5	5	999	13.25	2	1	1	1.1047
633	5.4722	5	5	90	1	1	1	1	1.1283
634	3.8303	5	5	90	19.375	2	-1	1	1.0342
635	3.8303	5	5	999	1	1	1	0	1.5047
636	3.8303	5	5	90	19.375	1	-1	1	0.88169
637	3.8303	5	5	90	25.5	2	-1	1	8.657
638	0.5464	5	5	90	1	1	1	1	1.3046
639	5.4722	5	5	90	13.25	1	-1	1	1.0812
640	5.4722	5	5	90	13.25	2	1	1	1.1753
641	5.4722	5	5	999	1	2	1	0	1.3283
642	5.4722	5	5	90	19.375	1	1	1	0.99929
643	7.1142	5	5	0	19.375	2	1	1	1.0224
644	5.4722	5	5	999	7.125	1	1	1	3.6651
645	7.1142	5	5	999	25.5	2	1	1	1.093
646	0.5464	5	5	0	19.375	1	-1	1	1.0812
647	3.8303	5	5	90	13.25	2	-1	0	1.4576
648	5.4722	5	5	0	25.5	1	-1	1	0.9166
649	5.4722	5	5	999	19.375	2	-1	1	0.91656
650	0.5464	5	5	0	19.375	2	-1	1	0.94006
651	2.1883	5	5	90	7.125	1	-1	1	1.1518
652	2.1883	5	5	999	25.5	2	1	1	1.0224
653	0.5464	5	5	90	13.25	1	1	1	1.0577
654	3.8303	5	5	999	1	2	-1	0	1.0812
655	0.5464	5	5	90	13.25	2	1	1	0.9754
656	2.1883	5	5	90	1	2	1	1	1.1047
657	3.8303	5	5	0	1	2	-1	1	0.92869
658	0.5464	5	5	999	1	1	1	1	1.2576
659	3.8303	5	5	90	13.25	2	1	1	1.2459
660	2.1883	5	5	0	13.25	2	1	1	1.0459
661	0.5464	5	5	0	13.25	1	1	0	1.2576
662	7.1142	5	5	90	13.25	1	1	1	0.90462
663	0.5464	5	5	999	25.5	1	1	1	1.0577
664	2.1883	5	5	0	25.5	1	1	1	0.98713
665	3.8303	5	5	999	25.5	1	-1	1	0.97533
666	7.1142	5	5	999	19.375	2	-1	0	1.342
667	7.1142	5	5	999	13.25	2	1	1	0.94056
668	2.1883	5	5	90	1	2	-1	0	1.1517
669	7.1142	5	5	999	1	1	1	0	1.0225
670	5.4722	5	5	999	13.25	2	-1	1	0.95181
671	0.5464	5	5	90	19.375	2	1	1	1.0577
672	0.5464	5	5	0	13.25	1	-1	1	0.97538
673	3.8303	5	5	999	19.375	1	-1	1	1.2107
674	5.4722	5	5	0	1	1	1	1	1.5647
675	3.8303	5	5	999	25.5	2	-1	1	1.0459
676	0.5464	5	5	0	7.125	2	1	0	0.85768
677	7.1142	5	5	0	25.5	1	1	1	1.2577
678	2.1883	5	5	999	19.375	2	-1	1	1.0816
679	0.5464	5	5	0	1	2	-1	1	1.7983
680	0.5464	5	5	999	25.5	1	1	1	1.0107
681	3.8303	5	5	999	19.375	2	-1	1	0.97537
682	2.1883	5	5	999	13.25	2	1	1	1.1635
683	3.8303	5	5	999	1	1	-1	1	1.2929
684	0.5464	5	5	999	25.5	2	-1	1	1.0341
685	2.1883	5	5	0	7.125	2	-1	1	0.90482
686	3.8303	5	5	90	1	1	1	0	1.1988
687	7.1142	5	5	999	1	2	1	0	0.98714
688	7.1142	5	5	999	7.125	1	-1	1	1.011
689	5.4722	5	5	0	7.125	1	-1	0	1.1048
690	0.5464	5	5	90	1	1	-1	1	1.1875
691	3.8303	5	5	999	1	1	-1	1	1.0342
692	7.1142	5	5	0	7.125	1	-1	0	1.5169
693	3.8303	5	5	999	19.375	1	1	1	1.0695
694	0.5464	5	5	999	13.25	2	1	1	2.1747
695	5.4722	5	5	0	7.125	2	-1	0	1.3287
696	5.4722	5	5	90	7.125	2	1	0	1.2576
697	2.1883	5	5	999	25.5	1	-1	1	1.0223
698	2.1883	5	5	0	13.25	1	-1	1	0.96361
699	5.4722	5	5	0	19.375	2	-1	1	0.95184
700	3.8303	5	5	0	1	2	-1	0	1.0342
701	5.4722	5	5	90	1	1	-1	0	1.1518
702	0.5464	5	5	0	13.25	2	-1	1	1.1517
703	0.5464	5	5	90	25.5	1	1	1	1.0812
704	3.8303	5	5	999	25.5	1	-1	1	0.92835
705	7.1142	5	5	999	1	1	1	0	1.1518
706	7.1142	5	5	0	7.125	1	1	0	1.1635
707	7.1142	5	5	0	25.5	1	-1	0	1.093
708	7.1142	5	5	90	7.125	1	-1	1	0.95184
709	5.4722	5	5	0	13.25	2	-1	1	1.0459
710	7.1142	5	5	0	25.5	2	1	0	1.1635
711	5.4722	5	5	0	19.375	2	-1	1	1.6129
712	3.8303	5	5	0	1	1	-1	1	0.88125
713	2.1883	5	5	0	13.25	1	-1	1	0.97535
714	2.1883	5	5	90	19.375	2	-1	1	1.0107
715	5.4722	5	5	90	19.375	1	-1	1	0.91658
716	2.1883	5	5	999	25.5	2	-1	1	0.91657
717	3.8303	5	5	90	13.25	1	1	1	0.98711
718	2.1883	5	5	90	13.25	2	-1	1	0.96359
719	2.1883	5	5	0	13.25	2	1	1	1.0459
720	2.1883	5	5	0	19.375	1	1	1	1.0577
721	5.4722	5	5	90	19.375	1	-1	1	0.90487
722	2.1883	5	5	0	1	2	1	1	1.2223
723	7.1142	5	5	0	1	2	1	0	1.093
724	3.8303	5	5	0	1	1	-1	1	1.0812
725	0.5464	5	5	999	13.25	1	1	1	0.91658
726	0.5464	5	5	999	7.125	2	-1	1	1.0577
727	7.1142	5	5	999	19.375	1	-1	1	0.92814
728	2.1883	5	5	90	25.5	1	1	1	0.95183
729	5.4722	5	5	90	25.5	1	1	1	0.89301
730	2.1883	5	5	90	13.25	2	-1	1	1.093
731	7.1142	5	5	90	19.375	1	-1	1	1.2694
732	7.1142	5	5	999	13.25	1	-1	0	1.2223
733	2.1883	5	5	90	1	1	-1	1	1.3988
734	0.5464	5	5	999	19.375	1	1	1	0.91652
735	0.5464	5	5	0	13.25	1	-1	1	1.1283
736	0.5464	5	5	0	19.375	1	1	1	1.5286
737	0.5464	5	5	0	19.375	2	1	1	1.0463
738	3.8303	5	5	0	1	2	1	0	1.3988
739	2.1883	5	5	999	13.25	1	1	1	0.97535
740	2.1883	5	5	90	1	2	-1	1	1.0695
741	3.8303	5	5	0	19.375	2	-1	1	0.99886
742	2.1883	5	5	999	19.375	1	1	1	1.0224
743	7.1142	5	5	999	25.5	1	-1	1	0.90477
744	7.1142	5	5	90	1	1	-1	0	1.1165
745	0.5464	5	5	999	13.25	1	-1	1	0.99886
746	0.5464	5	5	999	1	1	-1	1	0.99889
747	0.5464	5	5	999	7.125	2	1	1	1.1636
748	2.1883	5	5	0	25.5	2	-1	1	1.0464
749	3.8303	5	5	90	1	1	1	0	1.1048
750	5.4722	5	5	90	19.375	1	-1	1	0.88123
