# Supplementary material for: Temporal Integration of Motion Streaks in Migraine
Source: Vision (Basel). 2018 Jul 13;2(3):27. doi: 10.3390/vision2030027 (PMC6836222; doi:10.3390/vision2030027)
Supplement: Supplementary file 1 [file vision-02-00027-s001.zip › supplementary information/resultsmark3/resultsObs13/allResponsesObs13Block1.txt]

1	3.8303	5	5	999	7.125	1	-1	0	11.967
2	5.4722	5	5	999	7.125	1	-1	0	2.9933
3	3.8303	5	5	0	13.25	1	-1	0	2.9812
4	5.4722	5	5	0	25.5	2	1	1	2.4444
5	7.1142	5	5	999	7.125	2	-1	0	2.6719
6	7.1142	5	5	90	13.25	1	-1	0	2.9298
7	0.5464	5	5	0	25.5	1	-1	0	3.3922
8	7.1142	5	5	999	13.25	2	-1	0	3.5699
9	0.5464	5	5	90	19.375	2	-1	1	3.5412
10	2.1883	5	5	0	7.125	2	1	1	12.537
11	2.1883	5	5	0	13.25	1	1	1	3.3618
12	3.8303	5	5	90	7.125	2	1	0	3.5574
13	2.1883	5	5	0	1	2	-1	0	3.8008
14	7.1142	5	5	0	13.25	1	-1	0	2.4178
15	0.5464	5	5	90	13.25	1	1	1	1.9746
16	0.5464	5	5	0	13.25	2	-1	1	5.7779
17	7.1142	5	5	90	1	2	1	0	2.4663
18	3.8303	5	5	0	1	1	1	0	3.8713
19	2.1883	5	5	999	19.375	1	-1	1	1.6458
20	5.4722	5	5	999	13.25	1	-1	1	1.1518
21	0.5464	5	5	999	7.125	2	-1	1	2.0805
22	0.5464	5	5	90	1	2	1	0	2.9588
23	5.4722	5	5	999	25.5	2	1	1	1.8476
24	3.8303	5	5	90	7.125	1	-1	1	2.5202
25	7.1142	5	5	90	7.125	1	-1	0	3.1034
26	5.4722	5	5	90	1	1	1	1	2.6455
27	2.1883	5	5	0	7.125	2	-1	0	3.2465
28	7.1142	5	5	999	7.125	1	-1	0	2.5617
29	7.1142	5	5	90	1	1	-1	1	2.5967
30	0.5464	5	5	999	7.125	2	-1	1	1.4458
31	3.8303	5	5	90	1	1	-1	0	2.8994
32	2.1883	5	5	999	13.25	2	1	1	1.634
33	2.1883	5	5	0	25.5	2	-1	0	3.1962
34	2.1883	5	5	90	7.125	1	1	0	2.6526
35	3.8303	5	5	0	19.375	1	-1	1	1.6109
36	5.4722	5	5	999	25.5	1	-1	1	1.14
37	3.8303	5	5	999	13.25	1	1	0	2.7629
38	3.8303	5	5	90	19.375	2	-1	0	2.5584
39	0.5464	5	5	0	25.5	1	1	1	2.1045
40	3.8303	5	5	0	25.5	1	-1	1	1.5992
41	7.1142	5	5	999	7.125	2	1	0	2.8133
42	5.4722	5	5	999	13.25	2	-1	1	2.127
43	0.5464	5	5	90	25.5	1	-1	1	1.7865
44	0.5464	5	5	90	25.5	2	1	1	3.3459
45	7.1142	5	5	0	13.25	1	-1	1	2.057
46	0.5464	5	5	0	7.125	2	-1	0	3.3183
47	3.8303	5	5	90	7.125	1	-1	1	2.1775
48	0.5464	5	5	0	7.125	2	-1	0	3.0885
49	7.1142	5	5	0	19.375	1	-1	1	2.1714
50	2.1883	5	5	0	13.25	2	1	0	4.0424
51	3.8303	5	5	999	25.5	1	-1	1	1.1875
52	3.8303	5	5	90	1	1	1	0	2.7648
53	0.5464	5	5	90	19.375	1	-1	1	2.0343
54	2.1883	5	5	90	19.375	1	1	1	3.0339
55	5.4722	5	5	999	25.5	1	-1	1	1.1286
56	2.1883	5	5	90	25.5	2	-1	1	1.5047
57	0.5464	5	5	0	19.375	2	-1	1	1.8932
58	2.1883	5	5	0	19.375	2	1	1	4.1268
59	5.4722	5	5	0	13.25	2	1	0	5.3259
60	5.4722	5	5	0	7.125	1	-1	0	2.3009
61	3.8303	5	5	90	13.25	2	1	0	2.4432
62	5.4722	5	5	0	1	2	1	0	3.5167
63	7.1142	5	5	0	1	1	1	0	2.1831
64	2.1883	5	5	999	7.125	2	-1	1	1.5399
65	5.4722	5	5	999	13.25	1	1	1	2.0288
66	3.8303	5	5	0	1	1	-1	0	3.2172
67	5.4722	5	5	0	1	2	-1	0	2.3259
68	7.1142	5	5	0	1	2	-1	1	2.3325
69	2.1883	5	5	90	1	2	-1	0	2.8955
70	5.4722	5	5	0	19.375	1	1	1	2.1344
71	2.1883	5	5	90	1	1	-1	0	3.5647
72	7.1142	5	5	0	1	1	-1	0	2.229
73	3.8303	5	5	90	1	1	1	1	3.3092
74	0.5464	5	5	0	13.25	2	-1	1	3.0161
75	7.1142	5	5	90	7.125	2	-1	0	2.6172
76	5.4722	5	5	0	19.375	1	-1	0	2.1092
77	7.1142	5	5	0	19.375	2	-1	0	2.1118
78	2.1883	5	5	0	7.125	1	1	1	3.0422
79	2.1883	5	5	90	25.5	1	-1	1	1.3874
80	7.1142	5	5	999	13.25	1	1	0	1.9765
81	5.4722	5	5	0	25.5	2	1	0	2.2081
82	7.1142	5	5	999	19.375	2	1	0	2.8421
83	7.1142	5	5	999	25.5	2	-1	1	1.9841
84	7.1142	5	5	999	19.375	1	-1	1	1.1988
85	0.5464	5	5	90	7.125	2	1	1	2.1398
86	2.1883	5	5	999	19.375	1	1	1	1.4345
87	5.4722	5	5	90	7.125	1	-1	0	3.0783
88	5.4722	5	5	999	25.5	2	-1	0	2.5289
89	2.1883	5	5	90	13.25	2	1	1	2.3629
90	5.4722	5	5	0	19.375	1	-1	1	1.1753
91	7.1142	5	5	90	7.125	1	-1	0	2.1871
92	0.5464	5	5	0	19.375	1	1	1	1.6689
93	5.4722	5	5	0	13.25	1	1	0	2.7844
94	0.5464	5	5	90	13.25	1	1	0	3.164
95	5.4722	5	5	90	13.25	1	-1	0	2.3841
96	7.1142	5	5	0	1	2	-1	0	1.9193
97	5.4722	5	5	999	19.375	1	1	1	1.2341
98	0.5464	5	5	90	7.125	2	1	1	1.6458
99	0.5464	5	5	0	19.375	2	1	1	1.5403
100	3.8303	5	5	90	19.375	2	-1	1	3.0514
101	5.4722	5	5	999	19.375	1	-1	1	1.1636
102	3.8303	5	5	0	25.5	2	1	0	2.9779
103	5.4722	5	5	999	19.375	2	1	1	3.2066
104	3.8303	5	5	0	1	1	-1	1	2.4591
105	5.4722	5	5	0	13.25	1	-1	0	1.8324
106	3.8303	5	5	90	19.375	1	1	0	2.2056
107	0.5464	5	5	90	1	2	1	0	3.066
108	5.4722	5	5	999	25.5	1	-1	1	3.0729
109	0.5464	5	5	90	13.25	2	-1	1	1.7987
110	3.8303	5	5	999	25.5	1	-1	1	1.2345
111	7.1142	5	5	90	25.5	2	-1	0	2.4164
112	0.5464	5	5	999	7.125	2	-1	1	1.4693
113	7.1142	5	5	0	25.5	1	-1	0	2.1638
114	2.1883	5	5	90	19.375	2	1	1	3.5432
115	2.1883	5	5	0	25.5	2	1	0	2.9708
116	5.4722	5	5	90	19.375	1	-1	1	1.3757
117	7.1142	5	5	0	19.375	1	1	1	2.246
118	7.1142	5	5	90	7.125	2	-1	1	2.8631
119	3.8303	5	5	999	13.25	2	-1	0	3.8939
120	5.4722	5	5	90	19.375	2	-1	0	1.9085
121	7.1142	5	5	999	1	1	-1	0	2.324
122	0.5464	5	5	999	25.5	2	1	1	1.6928
123	2.1883	5	5	90	19.375	1	1	1	1.5638
124	3.8303	5	5	999	25.5	2	-1	1	1.2811
125	7.1142	5	5	90	19.375	2	1	0	2.3204
126	3.8303	5	5	90	7.125	1	-1	0	2.1907
127	2.1883	5	5	0	1	2	1	0	1.5404
128	5.4722	5	5	999	1	1	-1	1	2.2629
129	5.4722	5	5	999	25.5	1	-1	1	1.0577
130	5.4722	5	5	90	13.25	2	1	1	4.0666
131	3.8303	5	5	90	1	1	-1	1	4.1485
132	5.4722	5	5	0	1	1	-1	1	2.0762
133	3.8303	5	5	90	25.5	2	1	0	2.458
134	2.1883	5	5	999	1	1	-1	1	1.4223
135	5.4722	5	5	90	7.125	2	-1	1	1.8859
136	5.4722	5	5	0	13.25	2	-1	0	3.8351
137	0.5464	5	5	90	19.375	2	-1	0	1.9987
138	2.1883	5	5	999	1	2	-1	0	1.4698
139	3.8303	5	5	0	13.25	2	1	0	2.2788
140	2.1883	5	5	999	7.125	2	1	1	1.7868
141	5.4722	5	5	90	25.5	1	1	0	3.1261
142	3.8303	5	5	0	7.125	2	1	1	2.0131
143	7.1142	5	5	999	13.25	2	-1	1	2.1628
144	3.8303	5	5	999	1	1	-1	1	1.387
145	0.5464	5	5	0	7.125	1	1	1	3.2711
146	7.1142	5	5	999	13.25	1	-1	1	1.3051
147	7.1142	5	5	999	1	2	1	0	1.9252
148	3.8303	5	5	999	7.125	2	1	0	2.7129
149	0.5464	5	5	90	13.25	2	-1	1	2.328
150	0.5464	5	5	90	7.125	1	1	1	3.3147
151	2.1883	5	5	90	13.25	2	-1	0	4.0374
152	7.1142	5	5	999	25.5	1	1	1	1.8318
153	5.4722	5	5	90	13.25	2	1	1	2.3961
154	7.1142	5	5	999	25.5	1	-1	1	1.1047
155	2.1883	5	5	999	1	1	1	1	3.8487
156	3.8303	5	5	90	25.5	1	1	1	2.7227
157	3.8303	5	5	90	13.25	1	1	0	2.2011
158	5.4722	5	5	0	19.375	2	-1	0	2.1618
159	5.4722	5	5	90	13.25	1	1	0	2.8366
160	0.5464	5	5	999	25.5	1	-1	1	2.3628
161	2.1883	5	5	90	7.125	2	-1	0	3.1708
162	0.5464	5	5	0	19.375	2	1	1	2.9466
163	7.1142	5	5	0	13.25	1	-1	0	2.258
164	0.5464	5	5	999	1	1	1	0	3.2082
165	2.1883	5	5	0	13.25	1	1	0	3.4293
166	5.4722	5	5	90	13.25	1	1	0	2.6344
167	2.1883	5	5	90	7.125	1	-1	1	2.3158
168	0.5464	5	5	999	1	1	1	0	3.5312
169	2.1883	5	5	90	19.375	2	1	0	3.1621
170	3.8303	5	5	0	1	2	1	0	2.8938
171	7.1142	5	5	90	25.5	2	1	1	2.296
172	2.1883	5	5	999	19.375	2	-1	1	3.459
173	0.5464	5	5	90	7.125	1	-1	1	2.1633
174	3.8303	5	5	90	7.125	2	-1	0	2.8406
175	5.4722	5	5	90	7.125	1	-1	1	2.1455
176	0.5464	5	5	999	13.25	2	-1	1	1.6335
177	2.1883	5	5	90	25.5	2	1	0	4.2029
178	7.1142	5	5	0	1	1	1	0	1.9118
179	7.1142	5	5	90	13.25	2	-1	0	2.0695
180	5.4722	5	5	999	7.125	1	-1	1	1.3399
181	2.1883	5	5	0	25.5	1	-1	1	1.4576
182	2.1883	5	5	0	7.125	1	1	1	5.8088
183	7.1142	5	5	0	19.375	2	-1	0	2.03
184	0.5464	5	5	90	1	2	-1	0	3.0621
185	2.1883	5	5	90	13.25	1	1	0	3.092
186	3.8303	5	5	999	7.125	1	1	0	2.6914
187	5.4722	5	5	999	7.125	1	1	0	2.2182
188	3.8303	5	5	0	19.375	2	-1	0	2.4748
189	5.4722	5	5	999	13.25	2	1	0	2.0059
190	3.8303	5	5	90	13.25	1	-1	1	1.3752
191	5.4722	5	5	999	19.375	1	1	0	2.4515
192	0.5464	5	5	999	25.5	1	1	1	1.1988
193	3.8303	5	5	0	19.375	2	1	0	2.4657
194	0.5464	5	5	0	19.375	1	-1	1	1.3635
195	2.1883	5	5	90	7.125	1	1	1	3.4339
196	2.1883	5	5	999	13.25	1	1	1	1.1165
197	0.5464	5	5	999	13.25	1	1	1	1.3047
198	3.8303	5	5	90	1	2	-1	0	2.7456
199	3.8303	5	5	999	19.375	1	1	1	1.2458
200	7.1142	5	5	0	7.125	1	-1	0	1.9956
201	0.5464	5	5	0	1	2	-1	0	5.2672
202	0.5464	5	5	90	19.375	1	-1	1	1.6223
203	3.8303	5	5	999	25.5	1	1	1	1.1518
204	5.4722	5	5	999	7.125	2	1	0	2.7998
205	5.4722	5	5	0	25.5	1	1	0	4.3322
206	2.1883	5	5	90	13.25	2	1	1	3.6876
207	7.1142	5	5	0	19.375	1	1	0	1.8264
208	0.5464	5	5	0	13.25	1	1	1	1.7634
209	3.8303	5	5	90	19.375	2	-1	0	2.6745
210	5.4722	5	5	90	1	2	1	0	2.728
211	0.5464	5	5	90	13.25	2	-1	1	1.5282
212	2.1883	5	5	999	25.5	2	-1	1	1.116
213	2.1883	5	5	999	7.125	1	-1	1	1.4815
214	3.8303	5	5	0	25.5	1	1	0	2.1007
215	3.8303	5	5	999	25.5	2	1	1	6.1117
216	0.5464	5	5	0	13.25	2	1	0	4.6351
217	3.8303	5	5	999	7.125	1	-1	1	1.1754
218	3.8303	5	5	0	25.5	2	-1	0	2.3579
219	3.8303	5	5	90	7.125	1	1	0	2.5689
220	5.4722	5	5	999	1	1	1	1	3.9498
221	7.1142	5	5	90	7.125	2	-1	1	5.4693
222	2.1883	5	5	0	13.25	1	1	0	2.9078
223	2.1883	5	5	999	19.375	2	1	1	1.4697
224	3.8303	5	5	999	25.5	1	1	0	3.0351
225	3.8303	5	5	0	13.25	2	-1	0	2.2518
226	2.1883	5	5	0	1	2	1	0	1.3988
227	3.8303	5	5	90	13.25	2	1	1	2.3861
228	7.1142	5	5	90	25.5	1	1	0	1.9496
229	3.8303	5	5	999	19.375	1	-1	1	1.093
230	5.4722	5	5	90	7.125	2	-1	0	1.3047
231	7.1142	5	5	90	13.25	2	-1	0	1.9228
232	0.5464	5	5	999	1	2	1	0	2.9821
233	5.4722	5	5	999	13.25	2	1	0	2.1438
234	5.4722	5	5	0	13.25	2	1	0	1.8865
235	0.5464	5	5	999	13.25	1	1	1	1.2812
236	7.1142	5	5	90	25.5	1	-1	0	2.3712
237	0.5464	5	5	90	1	1	1	0	3.0029
238	7.1142	5	5	0	7.125	2	1	0	1.9919
239	0.5464	5	5	90	25.5	2	1	1	1.9398
240	2.1883	5	5	0	19.375	1	1	1	1.2106
241	5.4722	5	5	0	13.25	1	1	0	2.4913
242	0.5464	5	5	90	19.375	2	1	1	2.909
243	7.1142	5	5	90	13.25	1	1	0	2.184
244	3.8303	5	5	0	1	1	1	0	1.8435
245	3.8303	5	5	999	19.375	2	-1	0	2.2139
246	3.8303	5	5	999	1	2	-1	0	2.3157
247	0.5464	5	5	0	1	1	-1	1	1.7281
248	2.1883	5	5	0	7.125	2	1	0	1.6462
249	5.4722	5	5	0	13.25	2	-1	1	2.1498
250	5.4722	5	5	90	13.25	2	-1	0	1.957
251	0.5464	5	5	0	25.5	2	1	1	5.8244
252	0.5464	5	5	0	1	1	1	0	2.8742
253	5.4722	5	5	999	19.375	1	1	1	1.3404
254	2.1883	5	5	0	19.375	1	1	1	1.2692
255	0.5464	5	5	90	7.125	2	-1	0	2.9454
256	0.5464	5	5	0	19.375	1	-1	1	2.3279
257	5.4722	5	5	0	19.375	1	1	1	2.2202
258	0.5464	5	5	90	1	1	1	1	5.4406
259	3.8303	5	5	999	19.375	1	1	1	1.2228
260	3.8303	5	5	999	25.5	2	1	1	1.5517
261	5.4722	5	5	999	1	2	-1	1	2.4342
262	7.1142	5	5	90	25.5	2	-1	0	2.2589
263	0.5464	5	5	90	1	1	-1	0	2.6044
264	3.8303	5	5	0	13.25	2	-1	0	1.5285
265	3.8303	5	5	999	1	2	-1	0	2.9213
266	2.1883	5	5	0	7.125	1	1	0	1.5634
267	3.8303	5	5	0	1	1	-1	1	2.2195
268	0.5464	5	5	999	1	2	1	1	3.4333
269	2.1883	5	5	0	19.375	2	1	0	1.5639
270	5.4722	5	5	90	25.5	1	-1	1	1.34
271	0.5464	5	5	90	25.5	2	1	0	4.2374
272	3.8303	5	5	90	19.375	1	1	0	2.423
273	3.8303	5	5	999	25.5	2	1	1	1.4933
274	5.4722	5	5	90	25.5	1	-1	1	1.2346
275	7.1142	5	5	0	25.5	1	-1	0	2.7317
276	3.8303	5	5	999	19.375	2	-1	0	4.8515
277	0.5464	5	5	0	7.125	2	1	0	1.4223
278	7.1142	5	5	999	25.5	2	1	0	2.4193
279	0.5464	5	5	0	25.5	1	-1	1	1.8222
280	5.4722	5	5	90	19.375	2	-1	1	10.529
281	0.5464	5	5	999	13.25	2	1	1	1.7751
282	2.1883	5	5	999	7.125	1	1	1	1.7869
283	5.4722	5	5	90	13.25	1	1	0	1.516
284	7.1142	5	5	0	19.375	1	1	0	1.4699
285	3.8303	5	5	999	7.125	1	1	1	1.7277
286	7.1142	5	5	90	19.375	2	-1	0	1.836
287	3.8303	5	5	90	19.375	1	1	0	1.0106
288	2.1883	5	5	999	13.25	2	-1	1	1.387
289	3.8303	5	5	90	25.5	1	-1	1	1.2929
290	2.1883	5	5	90	1	1	1	0	1.9512
291	3.8303	5	5	999	7.125	2	1	1	2.4651
292	7.1142	5	5	0	7.125	1	-1	1	1.6305
293	7.1142	5	5	0	25.5	1	-1	1	1.8592
294	0.5464	5	5	90	25.5	1	-1	1	2.0805
295	3.8303	5	5	0	25.5	2	-1	0	1.8029
296	3.8303	5	5	90	25.5	1	-1	1	1.1404
297	3.8303	5	5	90	7.125	2	-1	0	3.1581
298	3.8303	5	5	999	19.375	1	1	1	1.1518
299	5.4722	5	5	0	13.25	1	-1	1	1.1047
300	7.1142	5	5	90	19.375	1	-1	0	1.4563
301	7.1142	5	5	0	25.5	2	-1	1	2.0538
302	5.4722	5	5	90	1	1	-1	0	2.4592
303	7.1142	5	5	999	7.125	1	1	0	2.0819
304	7.1142	5	5	999	7.125	2	1	0	1.7248
305	7.1142	5	5	90	19.375	2	-1	0	2.0718
306	0.5464	5	5	90	13.25	2	1	0	1.187
307	0.5464	5	5	0	7.125	1	1	1	3.1978
308	5.4722	5	5	90	25.5	2	-1	0	1.8026
309	5.4722	5	5	90	7.125	2	1	0	1.0694
310	3.8303	5	5	90	25.5	1	1	0	2.6839
311	0.5464	5	5	999	25.5	1	1	1	2.8751
312	7.1142	5	5	0	19.375	2	-1	0	2.4496
313	0.5464	5	5	90	25.5	1	1	0	2.8705
314	3.8303	5	5	999	1	1	-1	0	3.0899
315	5.4722	5	5	0	7.125	1	-1	1	1.9638
316	3.8303	5	5	0	25.5	1	1	1	2.4914
317	7.1142	5	5	90	13.25	2	-1	0	2.0341
318	7.1142	5	5	999	1	2	-1	0	1.4878
319	0.5464	5	5	90	25.5	2	1	1	1.7046
320	0.5464	5	5	999	1	1	1	1	2.877
321	0.5464	5	5	999	7.125	1	1	1	1.1169
322	7.1142	5	5	0	19.375	2	1	1	2.2147
323	0.5464	5	5	999	19.375	2	1	1	1.3047
324	2.1883	5	5	90	25.5	2	-1	1	1.4458
325	5.4722	5	5	999	25.5	2	-1	0	1.7934
326	2.1883	5	5	90	1	1	1	1	3.8655
327	5.4722	5	5	0	25.5	1	1	0	1.9794
328	0.5464	5	5	0	7.125	1	-1	0	3.0308
329	0.5464	5	5	999	19.375	1	1	1	1.3399
330	2.1883	5	5	90	25.5	2	-1	1	1.5752
331	0.5464	5	5	999	19.375	1	-1	1	1.9752
332	5.4722	5	5	0	25.5	1	-1	1	2.0165
333	5.4722	5	5	999	13.25	1	1	1	1.0812
334	3.8303	5	5	90	19.375	1	-1	1	1.1165
335	5.4722	5	5	90	19.375	1	1	1	1.0699
336	0.5464	5	5	90	25.5	1	-1	1	1.9394
337	3.8303	5	5	90	25.5	2	-1	0	3.743
338	2.1883	5	5	0	19.375	1	-1	1	1.3047
339	7.1142	5	5	0	13.25	1	1	0	1.7721
340	2.1883	5	5	0	1	2	1	0	1.5752
341	5.4722	5	5	0	7.125	1	-1	0	2.3242
342	3.8303	5	5	999	19.375	1	-1	1	1.0812
343	7.1142	5	5	0	13.25	2	-1	0	1.1518
344	5.4722	5	5	0	7.125	1	1	0	1.458
345	7.1142	5	5	999	7.125	1	1	1	1.6551
346	7.1142	5	5	0	19.375	1	1	1	1.1875
347	0.5464	5	5	0	13.25	2	1	0	0.86949
348	3.8303	5	5	999	13.25	2	1	0	3.0068
349	5.4722	5	5	999	1	2	-1	0	1.9412
350	7.1142	5	5	0	25.5	2	-1	0	1.9639
351	0.5464	5	5	999	1	2	-1	0	3.2727
352	5.4722	5	5	0	7.125	2	1	0	2.3031
353	3.8303	5	5	90	13.25	1	-1	1	1.4816
354	3.8303	5	5	999	7.125	2	1	0	2.5885
355	0.5464	5	5	999	1	1	1	0	1.4576
356	0.5464	5	5	0	13.25	1	-1	0	1.5164
357	7.1142	5	5	90	7.125	1	1	0	2.6776
358	2.1883	5	5	0	7.125	2	1	0	2.995
359	2.1883	5	5	0	25.5	1	1	0	1.8814
360	3.8303	5	5	0	13.25	1	1	1	1.6223
361	5.4722	5	5	0	13.25	1	1	0	2.042
362	5.4722	5	5	0	1	1	1	0	1.9706
363	2.1883	5	5	999	7.125	1	1	0	1.1165
364	2.1883	5	5	999	25.5	2	-1	1	1.2458
365	3.8303	5	5	0	13.25	2	-1	0	2.2445
366	2.1883	5	5	999	13.25	2	1	1	1.3875
367	0.5464	5	5	999	7.125	2	1	1	1.4576
368	3.8303	5	5	90	1	1	-1	0	2.6054
369	2.1883	5	5	999	19.375	1	-1	1	1.2698
370	2.1883	5	5	0	25.5	2	1	1	2.1402
371	5.4722	5	5	999	1	1	-1	0	2.2494
372	2.1883	5	5	999	13.25	2	1	1	1.3752
373	5.4722	5	5	999	7.125	1	1	1	2.0321
374	2.1883	5	5	0	7.125	1	-1	1	4.1729
375	0.5464	5	5	999	19.375	2	1	1	1.5639
376	5.4722	5	5	90	13.25	1	-1	1	2.5504
377	5.4722	5	5	0	25.5	2	1	0	3.7732
378	5.4722	5	5	999	13.25	1	1	0	1.639
379	5.4722	5	5	90	7.125	2	-1	0	1.8954
380	0.5464	5	5	999	19.375	2	1	1	1.5399
381	7.1142	5	5	0	7.125	1	1	1	1.4264
382	7.1142	5	5	0	7.125	2	1	0	1.6023
383	3.8303	5	5	999	19.375	2	1	1	1.3281
384	3.8303	5	5	90	1	2	-1	0	2.4188
385	7.1142	5	5	999	13.25	2	-1	0	1.7803
386	3.8303	5	5	999	13.25	1	-1	1	1.2459
387	2.1883	5	5	90	13.25	1	1	0	2.4453
388	7.1142	5	5	0	7.125	2	-1	0	1.4158
389	5.4722	5	5	90	19.375	1	-1	1	1.2934
390	3.8303	5	5	999	1	1	1	0	2.3476
391	2.1883	5	5	0	25.5	1	-1	1	1.2223
392	5.4722	5	5	999	13.25	1	1	1	2.2798
393	3.8303	5	5	0	1	2	-1	0	2.1417
394	0.5464	5	5	999	13.25	2	1	1	1.5046
395	7.1142	5	5	0	19.375	2	1	0	4.3445
396	3.8303	5	5	0	7.125	1	1	0	2.8396
397	7.1142	5	5	0	1	2	1	0	0.97579
398	3.8303	5	5	90	1	2	1	0	2.5086
399	7.1142	5	5	0	7.125	1	-1	0	1.9836
400	2.1883	5	5	90	13.25	1	-1	1	1.2576
401	5.4722	5	5	90	25.5	1	1	1	3.625
402	7.1142	5	5	999	19.375	2	1	1	2.2909
403	3.8303	5	5	90	13.25	1	-1	1	1.3168
404	2.1883	5	5	90	1	2	-1	1	2.9916
405	5.4722	5	5	999	1	1	1	1	1.7971
406	2.1883	5	5	999	25.5	1	-1	1	1.1048
407	7.1142	5	5	90	1	2	-1	0	1.7049
408	7.1142	5	5	999	13.25	1	-1	1	1.1517
409	2.1883	5	5	999	19.375	1	1	1	1.2695
410	5.4722	5	5	999	25.5	1	-1	1	1.0341
411	7.1142	5	5	999	25.5	2	1	1	1.4731
412	3.8303	5	5	0	25.5	1	1	1	1.5163
413	7.1142	5	5	999	19.375	1	-1	1	1.0813
414	7.1142	5	5	90	1	2	-1	0	1.7722
415	0.5464	5	5	90	13.25	1	-1	1	1.093
416	5.4722	5	5	90	13.25	2	1	0	2.3699
417	3.8303	5	5	999	1	1	-1	1	1.587
418	3.8303	5	5	999	1	2	1	0	2.0044
419	0.5464	5	5	90	1	2	-1	0	3.2081
420	3.8303	5	5	0	1	2	1	1	2.4772
421	5.4722	5	5	0	19.375	2	-1	1	2.0628
422	3.8303	5	5	0	7.125	1	1	0	1.81
423	5.4722	5	5	0	13.25	2	-1	1	2.0489
424	5.4722	5	5	90	25.5	2	1	0	2.3418
425	7.1142	5	5	999	19.375	2	1	1	2.6421
426	3.8303	5	5	0	19.375	1	1	1	1.3634
427	3.8303	5	5	0	7.125	1	-1	0	2.1548
428	0.5464	5	5	90	1	1	1	0	2.8466
429	5.4722	5	5	999	7.125	2	1	0	1.5453
430	3.8303	5	5	0	1	2	1	0	1.1752
431	2.1883	5	5	999	13.25	1	-1	1	1.4222
432	2.1883	5	5	0	1	1	-1	1	2.1629
433	2.1883	5	5	999	13.25	1	1	1	1.2228
434	5.4722	5	5	0	25.5	1	-1	0	1.4811
435	2.1883	5	5	999	7.125	1	-1	1	1.0224
436	7.1142	5	5	0	7.125	1	1	1	2.1023
437	5.4722	5	5	999	1	2	1	0	2.3377
438	3.8303	5	5	90	19.375	2	-1	0	2.5727
439	5.4722	5	5	90	19.375	1	-1	1	1.4106
440	0.5464	5	5	999	25.5	1	1	1	1.0812
441	5.4722	5	5	90	7.125	1	-1	1	1.2812
442	3.8303	5	5	999	13.25	1	-1	1	1.0812
443	3.8303	5	5	999	13.25	1	-1	1	0.9753
444	3.8303	5	5	0	25.5	2	-1	0	2.0534
445	7.1142	5	5	0	13.25	2	-1	0	1.1522
446	3.8303	5	5	999	1	2	-1	0	4.491
447	3.8303	5	5	90	25.5	2	-1	0	2.7538
448	7.1142	5	5	0	25.5	2	-1	1	1.3578
449	0.5464	5	5	0	1	2	-1	1	1.7987
450	2.1883	5	5	0	13.25	2	1	0	1.9167
451	2.1883	5	5	90	13.25	1	1	0	1.6928
452	7.1142	5	5	0	7.125	2	-1	0	1.8657
453	2.1883	5	5	90	1	1	-1	1	1.3752
454	5.4722	5	5	90	1	1	-1	0	2.2188
455	2.1883	5	5	90	13.25	2	-1	0	1.7281
456	2.1883	5	5	999	25.5	1	1	1	1.5517
457	7.1142	5	5	999	19.375	2	1	1	3.8193
458	7.1142	5	5	999	19.375	1	1	0	1.6015
459	5.4722	5	5	999	13.25	2	-1	0	2.2555
460	5.4722	5	5	0	7.125	2	1	0	2.2087
461	5.4722	5	5	90	1	1	-1	0	2.1853
462	3.8303	5	5	0	25.5	2	-1	0	1.3283
463	2.1883	5	5	0	19.375	1	-1	1	1.9045
464	0.5464	5	5	0	1	2	1	0	1.8227
465	0.5464	5	5	999	25.5	2	-1	1	1.4815
466	5.4722	5	5	90	7.125	1	-1	1	2.2546
467	7.1142	5	5	999	13.25	2	1	0	1.9254
468	5.4722	5	5	90	1	1	1	1	2.9236
469	7.1142	5	5	0	7.125	2	-1	0	1.9907
470	3.8303	5	5	0	7.125	2	-1	0	2.1908
471	7.1142	5	5	90	13.25	2	1	0	1.975
472	7.1142	5	5	999	7.125	2	1	0	1.672
473	5.4722	5	5	0	1	2	-1	1	2.1736
474	2.1883	5	5	90	7.125	2	-1	0	3.2974
475	2.1883	5	5	999	7.125	2	-1	0	2.9016
476	0.5464	5	5	0	7.125	2	1	0	1.3521
477	3.8303	5	5	999	19.375	2	1	1	4.1879
478	7.1142	5	5	0	1	1	-1	1	1.8248
479	2.1883	5	5	0	1	1	1	1	1.7398
480	0.5464	5	5	0	19.375	2	1	1	2.4574
481	7.1142	5	5	999	1	1	-1	1	1.8071
482	0.5464	5	5	0	1	1	-1	0	2.1746
483	7.1142	5	5	999	1	2	-1	1	2.2365
484	7.1142	5	5	0	25.5	2	-1	0	2.349
485	5.4722	5	5	90	25.5	2	1	0	1.9921
486	3.8303	5	5	90	25.5	1	1	0	2.4724
487	2.1883	5	5	90	1	2	-1	0	1.4223
488	7.1142	5	5	0	25.5	2	-1	0	1.7309
489	5.4722	5	5	90	19.375	2	-1	1	2.0616
490	0.5464	5	5	90	13.25	1	-1	1	2.0457
491	7.1142	5	5	999	25.5	2	1	0	1.8102
492	7.1142	5	5	999	19.375	1	-1	1	1.1283
493	3.8303	5	5	999	13.25	2	-1	0	1.4694
494	3.8303	5	5	0	7.125	2	-1	0	0.84595
495	2.1883	5	5	90	13.25	1	1	0	1.81
496	0.5464	5	5	0	25.5	1	1	0	1.5521
497	0.5464	5	5	90	19.375	1	1	0	0.62256
498	2.1883	5	5	0	13.25	1	1	0	0.95184
499	2.1883	5	5	999	7.125	1	-1	1	1.1518
500	0.5464	5	5	0	25.5	2	-1	1	1.9158
501	2.1883	5	5	90	25.5	2	1	1	1.705
502	0.5464	5	5	0	7.125	1	-1	1	1.6105
503	5.4722	5	5	90	25.5	2	-1	0	2.5428
504	0.5464	5	5	90	19.375	2	1	1	1.9394
505	3.8303	5	5	0	19.375	1	-1	1	1.897
506	7.1142	5	5	999	13.25	1	-1	1	1.0695
507	2.1883	5	5	90	7.125	2	-1	0	2.3746
508	0.5464	5	5	90	13.25	1	1	0	5.6533
509	3.8303	5	5	90	25.5	2	1	0	2.5714
510	2.1883	5	5	999	25.5	1	1	1	1.2576
511	5.4722	5	5	999	13.25	2	-1	0	1.6624
512	2.1883	5	5	999	1	2	-1	0	2.1041
513	3.8303	5	5	90	7.125	2	1	0	2.4041
514	3.8303	5	5	0	7.125	1	-1	1	1.8004
515	0.5464	5	5	999	25.5	2	-1	1	1.5286
516	7.1142	5	5	90	7.125	1	1	0	1.6367
517	0.5464	5	5	90	7.125	1	-1	1	2.1869
518	2.1883	5	5	90	1	2	-1	0	2.9216
519	7.1142	5	5	999	7.125	1	-1	1	1.2345
520	2.1883	5	5	90	13.25	2	-1	0	1.3164
521	7.1142	5	5	999	1	2	-1	0	1.7058
522	0.5464	5	5	999	19.375	1	1	1	1.4576
523	5.4722	5	5	0	19.375	1	-1	0	1.8353
524	5.4722	5	5	999	25.5	2	1	0	1.9449
525	2.1883	5	5	90	19.375	1	-1	1	1.4223
526	5.4722	5	5	0	1	2	1	1	2.2611
527	2.1883	5	5	999	1	1	-1	0	3.8994
528	7.1142	5	5	90	1	1	-1	1	1.7507
529	0.5464	5	5	0	1	1	-1	1	1.5168
530	5.4722	5	5	0	25.5	2	1	0	1.3047
531	2.1883	5	5	0	13.25	2	-1	1	1.2928
532	0.5464	5	5	0	19.375	1	-1	0	1.7162
533	3.8303	5	5	999	7.125	2	1	0	4.5163
534	5.4722	5	5	0	7.125	2	-1	0	1.5472
535	2.1883	5	5	90	19.375	2	-1	0	2.5306
536	3.8303	5	5	999	1	1	-1	1	1.4463
537	5.4722	5	5	0	7.125	2	1	0	1.544
538	7.1142	5	5	999	7.125	2	1	0	1.7557
539	3.8303	5	5	0	13.25	2	-1	0	1.0224
540	0.5464	5	5	90	19.375	2	-1	1	1.5399
541	2.1883	5	5	90	7.125	1	1	1	2.9942
542	2.1883	5	5	90	25.5	1	1	0	2.803
543	2.1883	5	5	999	19.375	2	-1	0	3.2768
544	7.1142	5	5	90	25.5	2	1	0	1.8187
545	0.5464	5	5	999	19.375	1	1	1	1.1988
546	0.5464	5	5	999	1	2	-1	1	1.8457
547	2.1883	5	5	0	19.375	1	-1	1	1.8345
548	0.5464	5	5	999	13.25	1	1	1	1.3517
549	0.5464	5	5	999	19.375	2	1	1	1.6345
550	5.4722	5	5	90	1	2	-1	1	2.3379
551	0.5464	5	5	999	7.125	1	1	1	1.7281
552	2.1883	5	5	0	13.25	2	-1	0	0.98711
553	5.4722	5	5	999	7.125	2	1	0	2.3702
554	5.4722	5	5	90	19.375	2	-1	1	2.4181
555	0.5464	5	5	0	13.25	1	1	1	1.293
556	2.1883	5	5	0	1	1	1	0	1.6815
557	7.1142	5	5	90	19.375	1	1	0	1.6469
558	5.4722	5	5	90	25.5	2	1	0	1.8395
559	5.4722	5	5	0	7.125	1	1	1	1.1405
560	7.1142	5	5	999	13.25	1	-1	1	1.093
561	7.1142	5	5	999	25.5	1	-1	1	0.97536
562	2.1883	5	5	90	1	2	-1	0	2.4451
563	3.8303	5	5	0	19.375	1	1	0	1.0812
564	2.1883	5	5	999	25.5	2	-1	1	1.2576
565	0.5464	5	5	90	25.5	1	1	0	0.84595
566	7.1142	5	5	999	25.5	1	1	1	1.1522
567	5.4722	5	5	999	7.125	2	1	1	1.5076
568	2.1883	5	5	90	19.375	2	-1	1	1.905
569	0.5464	5	5	90	7.125	2	1	1	1.5756
570	5.4722	5	5	0	25.5	1	-1	1	1.293
571	2.1883	5	5	999	13.25	1	1	1	1.14
572	5.4722	5	5	999	19.375	2	1	1	1.9787
573	3.8303	5	5	999	7.125	2	-1	1	1.8437
574	5.4722	5	5	0	1	1	1	0	1.6894
575	3.8303	5	5	999	25.5	2	-1	1	1.5634
576	5.4722	5	5	0	25.5	2	1	0	1.6363
577	2.1883	5	5	0	25.5	1	-1	1	1.3636
578	5.4722	5	5	90	13.25	2	-1	0	1.8282
579	0.5464	5	5	0	19.375	1	-1	1	1.9167
580	2.1883	5	5	999	25.5	2	-1	1	1.14
581	7.1142	5	5	0	25.5	1	-1	1	1.2695
582	2.1883	5	5	999	1	2	1	1	4.3543
583	0.5464	5	5	0	13.25	1	1	1	2.0339
584	3.8303	5	5	999	1	2	1	0	1.8608
585	0.5464	5	5	999	7.125	2	1	1	1.8457
586	5.4722	5	5	0	7.125	2	1	0	0.98753
587	2.1883	5	5	90	25.5	1	1	0	2.3628
588	0.5464	5	5	90	19.375	1	-1	1	1.5757
589	7.1142	5	5	90	13.25	1	1	0	2.4878
590	7.1142	5	5	90	13.25	1	1	0	1.8175
591	0.5464	5	5	999	7.125	1	-1	1	2.0805
592	5.4722	5	5	999	19.375	2	1	0	2.1266
593	3.8303	5	5	0	1	2	1	0	1.6223
594	7.1142	5	5	999	1	1	1	0	2.3234
595	2.1883	5	5	0	19.375	2	1	0	1.1635
596	3.8303	5	5	999	13.25	1	1	1	1.1165
597	5.4722	5	5	90	7.125	1	1	0	1.3047
598	3.8303	5	5	999	13.25	2	1	1	1.4458
599	3.8303	5	5	0	19.375	2	-1	0	2.2416
600	5.4722	5	5	999	1	2	1	1	2.3321
601	3.8303	5	5	90	19.375	2	-1	0	1.7046
602	0.5464	5	5	999	13.25	1	1	1	1.2463
603	7.1142	5	5	90	19.375	1	1	0	2.3316
604	2.1883	5	5	90	25.5	1	1	0	0.96358
605	5.4722	5	5	0	1	1	-1	0	1.6979
606	3.8303	5	5	0	7.125	1	1	0	1.2463
607	2.1883	5	5	999	25.5	1	1	1	1.2695
608	5.4722	5	5	90	19.375	2	-1	0	1.7119
609	3.8303	5	5	999	7.125	1	1	1	1.1518
610	0.5464	5	5	0	25.5	2	-1	1	1.6692
611	2.1883	5	5	90	7.125	1	-1	1	1.3518
612	3.8303	5	5	90	13.25	2	1	0	2.2831
613	0.5464	5	5	90	1	2	1	1	2.2334
614	3.8303	5	5	90	13.25	2	-1	0	2.2708
615	7.1142	5	5	999	25.5	2	-1	1	2.0813
616	2.1883	5	5	999	19.375	2	-1	1	1.0223
617	5.4722	5	5	0	1	1	1	0	2.1288
618	3.8303	5	5	0	19.375	2	-1	0	2.8038
619	0.5464	5	5	999	19.375	1	1	1	1.1283
620	5.4722	5	5	90	1	2	-1	1	1.9046
621	7.1142	5	5	90	7.125	2	-1	1	1.9306
622	5.4722	5	5	90	1	2	-1	0	1.4694
623	2.1883	5	5	999	1	2	-1	0	3.2238
624	0.5464	5	5	999	7.125	1	-1	1	1.8226
625	3.8303	5	5	90	25.5	2	-1	0	1.5404
626	2.1883	5	5	0	19.375	2	-1	1	1.6809
627	5.4722	5	5	999	19.375	2	1	1	1.6534
628	7.1142	5	5	999	1	1	1	0	1.4756
629	2.1883	5	5	90	19.375	2	-1	0	1.0699
630	7.1142	5	5	90	25.5	1	1	0	0.5637
631	0.5464	5	5	90	7.125	2	-1	1	2.7016
632	2.1883	5	5	0	19.375	2	-1	1	2.4102
633	0.5464	5	5	90	1	1	-1	0	2.5688
634	0.5464	5	5	90	7.125	1	-1	0	2.2221
635	5.4722	5	5	999	19.375	1	1	0	1.9706
636	3.8303	5	5	0	13.25	1	1	1	4.6582
637	5.4722	5	5	0	19.375	2	1	0	2.1802
638	2.1883	5	5	999	13.25	2	-1	1	1.2577
639	3.8303	5	5	999	19.375	2	-1	0	1.0339
640	3.8303	5	5	90	1	2	-1	0	3.5406
641	5.4722	5	5	90	25.5	1	-1	0	1.8841
642	2.1883	5	5	90	25.5	1	1	0	3.814
643	2.1883	5	5	999	13.25	1	-1	1	1.3873
644	5.4722	5	5	90	7.125	2	1	0	1.8159
645	2.1883	5	5	999	25.5	2	1	1	1.5164
646	7.1142	5	5	90	1	1	-1	1	0.90517
647	2.1883	5	5	90	7.125	2	-1	0	1.4811
648	0.5464	5	5	0	7.125	2	1	1	1.8579
649	0.5464	5	5	90	25.5	2	1	1	1.6815
650	2.1883	5	5	999	25.5	1	1	1	1.2346
651	7.1142	5	5	90	25.5	1	1	0	2.1142
652	7.1142	5	5	0	13.25	2	-1	1	1.7044
653	2.1883	5	5	90	19.375	1	1	0	1.3989
654	2.1883	5	5	0	1	1	1	1	1.2459
655	7.1142	5	5	90	25.5	1	1	1	1.6846
656	0.5464	5	5	999	19.375	2	-1	1	1.1051
657	2.1883	5	5	90	19.375	1	-1	0	1.164
658	0.5464	5	5	999	25.5	2	-1	1	1.2227
659	0.5464	5	5	999	1	2	-1	1	1.9157
660	0.5464	5	5	0	7.125	1	-1	0	2.0692
661	3.8303	5	5	90	13.25	1	-1	0	1.0463
662	0.5464	5	5	0	25.5	2	-1	1	2.1398
663	3.8303	5	5	90	19.375	1	-1	1	1.3874
664	2.1883	5	5	0	13.25	2	1	0	1.681
665	3.8303	5	5	0	13.25	1	-1	1	1.3517
666	7.1142	5	5	0	1	1	-1	1	1.6174
667	2.1883	5	5	0	25.5	1	1	1	1.3522
668	2.1883	5	5	0	13.25	1	-1	1	1.046
669	7.1142	5	5	0	1	2	1	0	1.7574
670	2.1883	5	5	90	7.125	2	1	0	1.3753
671	5.4722	5	5	999	1	2	1	0	1.8859
672	7.1142	5	5	999	7.125	1	-1	1	1.1517
673	5.4722	5	5	999	19.375	2	-1	0	1.8849
674	7.1142	5	5	90	1	1	1	0	1.3989
675	0.5464	5	5	0	1	2	-1	0	1.6576
676	2.1883	5	5	999	19.375	1	-1	1	1.14
677	2.1883	5	5	999	7.125	2	-1	1	1.5987
678	7.1142	5	5	999	25.5	1	1	1	1.0699
679	7.1142	5	5	90	19.375	1	-1	1	1.1754
680	7.1142	5	5	0	13.25	2	1	0	1.8478
681	5.4722	5	5	999	7.125	1	1	0	1.5864
682	5.4722	5	5	0	19.375	2	1	0	1.2692
683	5.4722	5	5	90	19.375	1	1	0	1.434
684	7.1142	5	5	0	25.5	1	-1	0	2.0452
685	2.1883	5	5	999	1	2	1	1	3.6349
686	7.1142	5	5	0	13.25	1	1	0	1.8644
687	7.1142	5	5	90	25.5	2	-1	0	2.2735
688	2.1883	5	5	0	25.5	2	1	1	1.9281
689	3.8303	5	5	0	25.5	1	1	0	2.3782
690	5.4722	5	5	999	7.125	2	1	0	2.3995
691	7.1142	5	5	999	13.25	2	1	0	2.2886
692	0.5464	5	5	0	25.5	2	1	0	1.2223
693	7.1142	5	5	0	13.25	2	1	0	1.6318
694	5.4722	5	5	90	1	2	1	0	2.4487
695	0.5464	5	5	90	19.375	1	1	0	1.0459
696	7.1142	5	5	999	1	1	-1	0	1.92
697	0.5464	5	5	999	13.25	2	-1	1	1.7042
698	2.1883	5	5	999	1	1	-1	0	3.0037
699	2.1883	5	5	90	1	1	1	0	1.6227
700	0.5464	5	5	999	13.25	2	1	1	1.5164
701	0.5464	5	5	999	13.25	1	1	0	1.1988
702	2.1883	5	5	999	7.125	2	-1	1	1.4576
703	0.5464	5	5	999	7.125	1	1	1	1.6109
704	2.1883	5	5	0	25.5	2	-1	0	2.8416
705	0.5464	5	5	0	13.25	2	1	1	1.7403
706	2.1883	5	5	0	7.125	1	-1	1	1.2341
707	0.5464	5	5	0	1	2	1	0	0.99888
708	0.5464	5	5	999	25.5	2	1	1	1.4576
709	3.8303	5	5	0	7.125	2	-1	0	0.89302
710	3.8303	5	5	0	13.25	1	1	1	1.2223
711	7.1142	5	5	90	19.375	2	1	0	1.6072
712	7.1142	5	5	999	1	2	-1	1	1.9686
713	7.1142	5	5	90	13.25	2	1	0	0.94001
714	7.1142	5	5	90	19.375	1	-1	0	0.89299
715	7.1142	5	5	90	7.125	2	-1	0	1.3165
716	3.8303	5	5	0	19.375	2	-1	0	2.3163
717	7.1142	5	5	90	19.375	2	1	0	1.5866
718	7.1142	5	5	999	19.375	1	-1	1	1.1169
719	7.1142	5	5	90	13.25	1	-1	1	1.8781
720	0.5464	5	5	0	1	1	-1	0	1.5277
721	2.1883	5	5	999	19.375	2	1	1	1.4345
722	0.5464	5	5	90	13.25	2	1	0	2.9411
723	7.1142	5	5	90	1	2	-1	0	1.7245
724	3.8303	5	5	90	7.125	2	1	1	2.2629
725	3.8303	5	5	90	1	2	-1	0	1.0459
726	0.5464	5	5	0	13.25	1	1	0	3.5256
727	5.4722	5	5	0	1	2	-1	1	2.7409
728	0.5464	5	5	0	19.375	2	-1	0	1.387
729	2.1883	5	5	0	7.125	2	1	0	1.3281
730	5.4722	5	5	999	1	1	-1	0	1.8198
731	7.1142	5	5	90	1	1	1	1	1.7484
732	2.1883	5	5	0	1	2	-1	0	1.434
733	3.8303	5	5	0	19.375	1	1	0	2.1603
734	3.8303	5	5	90	7.125	1	-1	1	2.1602
735	3.8303	5	5	0	7.125	2	1	1	2.0757
736	7.1142	5	5	90	7.125	1	1	0	1.5854
737	7.1142	5	5	999	19.375	2	-1	0	1.8259
738	3.8303	5	5	90	13.25	2	-1	0	1.0577
739	5.4722	5	5	999	25.5	2	1	0	1.4812
740	7.1142	5	5	90	1	2	1	0	0.78758
741	0.5464	5	5	90	7.125	1	-1	1	1.963
742	7.1142	5	5	0	1	2	-1	0	2.0507
743	0.5464	5	5	999	25.5	1	1	1	1.3165
744	3.8303	5	5	999	13.25	2	1	0	2.5528
745	0.5464	5	5	0	25.5	1	1	1	1.7045
746	3.8303	5	5	999	25.5	1	-1	1	1.0929
747	2.1883	5	5	999	1	1	1	0	2.2217
748	0.5464	5	5	999	1	1	-1	1	1.9751
749	5.4722	5	5	0	19.375	2	-1	0	2.3729
750	2.1883	5	5	0	1	1	-1	1	2.3863
