# Supplementary material for: Temporal Integration of Motion Streaks in Migraine
Source: Vision (Basel). 2018 Jul 13;2(3):27. doi: 10.3390/vision2030027 (PMC6836222; doi:10.3390/vision2030027)
Supplement: Supplementary file 1 [file vision-02-00027-s001.zip › supplementary information/resultsmark3/resultsObs13/allResponsesObs13Block2.txt]

1	2.1883	5	5	90	7.125	2	1	0	5.1989
2	2.1883	5	5	90	13.25	2	1	0	9.0432
3	3.8303	5	5	999	25.5	2	1	1	2.6831
4	2.1883	5	5	999	13.25	1	1	1	1.9277
5	7.1142	5	5	0	19.375	2	-1	0	2.0013
6	5.4722	5	5	0	25.5	1	1	0	1.9689
7	3.8303	5	5	0	1	2	1	1	2.7365
8	2.1883	5	5	999	25.5	2	1	1	1.3988
9	3.8303	5	5	999	19.375	2	-1	0	2.2699
10	7.1142	5	5	90	1	1	-1	0	1.5916
11	2.1883	5	5	90	1	2	-1	0	2.7153
12	5.4722	5	5	0	1	2	-1	0	2.3984
13	3.8303	5	5	999	19.375	1	-1	1	1.2224
14	2.1883	5	5	0	13.25	1	-1	1	1.3869
15	2.1883	5	5	999	13.25	2	-1	1	2.9007
16	0.5464	5	5	0	25.5	1	-1	1	1.411
17	0.5464	5	5	0	1	1	-1	1	1.8222
18	0.5464	5	5	0	1	1	-1	0	2.9843
19	2.1883	5	5	90	25.5	1	-1	1	1.211
20	2.1883	5	5	999	13.25	1	1	1	1.1282
21	5.4722	5	5	999	25.5	1	1	1	1.1048
22	0.5464	5	5	90	7.125	2	-1	0	1.787
23	7.1142	5	5	90	19.375	2	1	0	1.2342
24	0.5464	5	5	0	19.375	1	1	1	2.0334
25	2.1883	5	5	90	25.5	2	1	1	1.5051
26	7.1142	5	5	999	19.375	2	-1	1	2.792
27	2.1883	5	5	0	1	1	-1	0	2.034
28	2.1883	5	5	999	1	2	1	1	2.9181
29	5.4722	5	5	0	1	1	1	0	1.5127
30	2.1883	5	5	0	13.25	1	-1	1	1.211
31	7.1142	5	5	999	19.375	2	-1	0	1.2812
32	0.5464	5	5	999	7.125	1	-1	1	1.8217
33	2.1883	5	5	999	13.25	1	1	1	1.3639
34	0.5464	5	5	0	1	1	-1	0	2.8001
35	5.4722	5	5	0	1	1	-1	0	1.913
36	5.4722	5	5	0	25.5	2	-1	0	1.4909
37	7.1142	5	5	999	7.125	2	-1	0	2.266
38	5.4722	5	5	999	13.25	1	1	1	2.4407
39	2.1883	5	5	90	1	1	-1	1	2.8777
40	3.8303	5	5	90	19.375	2	1	0	2.2042
41	2.1883	5	5	0	19.375	2	1	1	1.7986
42	0.5464	5	5	90	1	2	1	0	3.4884
43	2.1883	5	5	0	7.125	1	1	0	1.6227
44	0.5464	5	5	999	25.5	2	1	1	1.187
45	5.4722	5	5	90	1	1	1	0	2.6917
46	3.8303	5	5	0	25.5	1	-1	1	1.1165
47	0.5464	5	5	90	13.25	2	-1	0	1.3756
48	3.8303	5	5	999	1	2	-1	1	2.225
49	5.4722	5	5	0	19.375	2	-1	0	1.3047
50	2.1883	5	5	0	13.25	2	-1	1	2.398
51	5.4722	5	5	90	1	1	1	0	1.6164
52	3.8303	5	5	999	13.25	1	1	1	1.093
53	0.5464	5	5	999	1	1	-1	0	3.0525
54	0.5464	5	5	90	25.5	2	-1	1	1.2816
55	2.1883	5	5	999	7.125	2	-1	1	1.3869
56	2.1883	5	5	90	7.125	1	-1	0	1.1287
57	7.1142	5	5	999	13.25	1	-1	1	1.0812
58	2.1883	5	5	999	7.125	1	-1	1	0.9871
59	2.1883	5	5	0	1	2	1	0	1.1871
60	0.5464	5	5	999	19.375	2	1	1	1.4341
61	2.1883	5	5	999	19.375	2	-1	1	1.4106
62	2.1883	5	5	90	19.375	1	1	0	1.5169
63	5.4722	5	5	90	19.375	2	1	0	1.6486
64	3.8303	5	5	999	1	2	-1	0	2.2503
65	2.1883	5	5	999	1	1	-1	0	2.717
66	3.8303	5	5	0	25.5	2	-1	0	1.3756
67	3.8303	5	5	0	25.5	1	-1	1	1.0577
68	7.1142	5	5	999	7.125	1	1	1	1.7576
69	7.1142	5	5	999	13.25	2	1	0	2.358
70	7.1142	5	5	999	1	1	1	0	1.5987
71	2.1883	5	5	90	13.25	2	-1	0	1.5164
72	2.1883	5	5	90	25.5	1	1	0	1.0699
73	2.1883	5	5	999	7.125	2	-1	1	1.7046
74	2.1883	5	5	999	19.375	1	-1	1	0.98749
75	5.4722	5	5	999	19.375	1	1	1	1.2342
76	7.1142	5	5	90	25.5	2	-1	0	1.2581
77	5.4722	5	5	0	25.5	2	-1	0	1.2933
78	0.5464	5	5	0	25.5	2	-1	0	1.2934
79	3.8303	5	5	0	19.375	2	1	0	2.1616
80	3.8303	5	5	0	13.25	2	-1	1	1.8126
81	0.5464	5	5	90	7.125	2	-1	1	2.7776
82	3.8303	5	5	90	1	1	-1	0	2.7781
83	0.5464	5	5	999	1	1	1	0	3.1666
84	2.1883	5	5	90	13.25	1	1	1	1.6458
85	3.8303	5	5	0	19.375	1	1	1	1.4933
86	3.8303	5	5	999	1	2	1	0	2.1586
87	7.1142	5	5	999	19.375	1	-1	0	1.4155
88	7.1142	5	5	90	19.375	1	1	0	3.464
89	7.1142	5	5	999	1	1	-1	0	1.4466
90	5.4722	5	5	999	19.375	2	-1	0	1.8767
91	2.1883	5	5	0	1	2	-1	1	3.1784
92	7.1142	5	5	0	1	2	1	1	2.3947
93	2.1883	5	5	0	7.125	1	-1	1	1.3404
94	2.1883	5	5	999	13.25	2	-1	1	1.2694
95	5.4722	5	5	0	13.25	2	1	0	2.1316
96	2.1883	5	5	90	19.375	1	1	1	1.3282
97	3.8303	5	5	999	13.25	1	1	1	1.3522
98	2.1883	5	5	0	7.125	2	1	1	1.5398
99	3.8303	5	5	90	19.375	2	1	1	2.281
100	2.1883	5	5	90	25.5	1	-1	1	1.2816
101	0.5464	5	5	90	13.25	1	-1	1	2.8999
102	2.1883	5	5	90	7.125	1	1	1	2.6108
103	5.4722	5	5	999	25.5	2	-1	0	2.2125
104	2.1883	5	5	0	13.25	2	1	1	1.4223
105	0.5464	5	5	90	25.5	2	-1	1	7.9693
106	3.8303	5	5	90	25.5	1	1	1	1.6576
107	7.1142	5	5	0	1	2	1	0	3.6075
108	5.4722	5	5	0	25.5	2	1	0	3.6757
109	5.4722	5	5	0	25.5	1	-1	1	1.2459
110	7.1142	5	5	90	25.5	1	-1	0	1.4069
111	5.4722	5	5	999	13.25	2	1	1	1.1989
112	5.4722	5	5	0	7.125	1	1	0	1.6236
113	3.8303	5	5	999	13.25	2	1	1	1.1635
114	2.1883	5	5	90	1	2	-1	0	1.1404
115	2.1883	5	5	0	19.375	2	1	1	1.211
116	3.8303	5	5	999	19.375	1	1	1	1.14
117	0.5464	5	5	999	25.5	1	1	1	1.587
118	0.5464	5	5	999	7.125	2	-1	1	1.4106
119	2.1883	5	5	999	1	2	1	0	1.4105
120	0.5464	5	5	0	25.5	2	-1	1	1.8574
121	2.1883	5	5	90	25.5	2	1	1	1.8458
122	2.1883	5	5	999	7.125	2	-1	1	1.1871
123	5.4722	5	5	999	13.25	2	-1	1	2.2079
124	3.8303	5	5	90	7.125	1	-1	0	1.6575
125	5.4722	5	5	999	19.375	2	1	1	1.3988
126	5.4722	5	5	999	13.25	1	-1	1	1.1047
127	5.4722	5	5	999	19.375	1	-1	1	0.92832
128	0.5464	5	5	90	19.375	2	-1	0	0.88122
129	0.5464	5	5	90	7.125	2	-1	0	1.0577
130	7.1142	5	5	90	7.125	2	1	0	2.2566
131	3.8303	5	5	90	25.5	1	1	0	1.6341
132	3.8303	5	5	90	19.375	1	-1	1	1.1518
133	0.5464	5	5	90	1	1	-1	1	2.0453
134	0.5464	5	5	999	19.375	1	-1	1	1.858
135	3.8303	5	5	90	1	2	-1	0	2.0893
136	7.1142	5	5	999	25.5	1	-1	1	1.1518
137	5.4722	5	5	90	13.25	2	-1	1	1.799
138	3.8303	5	5	90	25.5	2	1	1	1.5286
139	7.1142	5	5	0	13.25	1	1	0	3.8461
140	5.4722	5	5	999	1	2	1	0	1.9403
141	2.1883	5	5	0	1	2	1	0	2.0453
142	5.4722	5	5	0	1	2	-1	1	1.4966
143	2.1883	5	5	90	13.25	1	-1	1	1.3164
144	5.4722	5	5	90	7.125	2	1	1	2.2529
145	2.1883	5	5	999	1	1	-1	0	1.2105
146	5.4722	5	5	90	19.375	1	1	0	3.9236
147	5.4722	5	5	0	13.25	2	1	0	2.094
148	5.4722	5	5	999	1	2	1	0	1.9332
149	0.5464	5	5	0	25.5	1	-1	1	1.928
150	5.4722	5	5	0	1	2	-1	0	2.0989
151	3.8303	5	5	90	7.125	2	-1	0	2.0648
152	3.8303	5	5	999	13.25	2	1	1	1.3633
153	3.8303	5	5	90	7.125	1	-1	1	3.7594
154	3.8303	5	5	0	13.25	2	1	0	2.7467
155	2.1883	5	5	0	13.25	2	-1	0	2.69
156	2.1883	5	5	90	1	1	1	0	2.4813
157	0.5464	5	5	999	19.375	2	1	1	1.5522
158	0.5464	5	5	0	1	2	-1	0	1.905
159	0.5464	5	5	0	7.125	2	1	1	1.8814
160	7.1142	5	5	0	7.125	1	-1	0	1.5029
161	5.4722	5	5	999	7.125	2	-1	0	1.8497
162	3.8303	5	5	0	13.25	1	-1	1	1.3635
163	7.1142	5	5	999	13.25	1	-1	1	1.0577
164	2.1883	5	5	0	1	2	-1	0	1.5047
165	5.4722	5	5	90	25.5	2	-1	0	1.9664
166	5.4722	5	5	0	19.375	1	1	1	1.4459
167	7.1142	5	5	999	7.125	1	1	0	2.0879
168	7.1142	5	5	0	1	1	1	0	2.0179
169	5.4722	5	5	999	7.125	1	1	0	1.6599
170	5.4722	5	5	0	19.375	1	1	0	1.753
171	3.8303	5	5	0	1	2	1	0	1.8722
172	3.8303	5	5	999	25.5	1	1	1	1.3871
173	7.1142	5	5	90	1	1	-1	1	2.0389
174	2.1883	5	5	0	25.5	1	1	1	1.5517
175	2.1883	5	5	0	19.375	1	1	1	1.3282
176	7.1142	5	5	0	13.25	1	-1	0	2.0097
177	3.8303	5	5	999	13.25	1	1	1	1.1988
178	7.1142	5	5	90	1	1	-1	1	1.4508
179	2.1883	5	5	90	19.375	1	-1	1	1.3165
180	3.8303	5	5	90	25.5	1	1	0	2.5791
181	3.8303	5	5	999	7.125	2	1	1	1.5873
182	0.5464	5	5	0	13.25	1	1	1	1.9049
183	5.4722	5	5	90	19.375	2	1	0	1.7743
184	2.1883	5	5	999	19.375	2	-1	1	1.1753
185	7.1142	5	5	999	25.5	1	1	0	1.9234
186	7.1142	5	5	90	1	2	-1	0	1.5061
187	3.8303	5	5	90	19.375	1	-1	1	1.1169
188	3.8303	5	5	999	1	1	1	1	1.7756
189	5.4722	5	5	0	25.5	1	1	0	1.8595
190	7.1142	5	5	999	25.5	2	1	0	1.8619
191	5.4722	5	5	999	7.125	1	-1	1	1.0577
192	0.5464	5	5	999	1	2	-1	0	3.0788
193	5.4722	5	5	90	13.25	1	1	0	1.8532
194	7.1142	5	5	999	13.25	2	1	1	1.9111
195	0.5464	5	5	999	19.375	2	1	1	1.6223
196	2.1883	5	5	999	13.25	1	-1	1	1.3287
197	5.4722	5	5	90	1	2	-1	1	1.3399
198	5.4722	5	5	999	7.125	2	-1	1	1.5469
199	7.1142	5	5	999	1	2	-1	1	1.5751
200	0.5464	5	5	90	25.5	2	-1	1	1.2576
201	0.5464	5	5	0	7.125	1	-1	1	1.1169
202	3.8303	5	5	90	19.375	1	-1	1	1.2228
203	0.5464	5	5	90	25.5	1	-1	1	1.5757
204	2.1883	5	5	90	19.375	1	-1	1	1.0699
205	3.8303	5	5	999	19.375	2	-1	1	1.1753
206	2.1883	5	5	0	13.25	1	1	0	1.6462
207	7.1142	5	5	0	19.375	2	1	0	1.3781
208	5.4722	5	5	999	25.5	2	-1	0	2.0586
209	5.4722	5	5	90	7.125	2	1	0	1.0577
210	7.1142	5	5	90	7.125	2	-1	0	1.5212
211	3.8303	5	5	0	13.25	2	1	0	1.4458
212	3.8303	5	5	999	7.125	2	1	0	1.4928
213	2.1883	5	5	90	7.125	2	-1	0	1.3988
214	5.4722	5	5	90	13.25	1	-1	1	1.14
215	0.5464	5	5	0	19.375	2	1	1	1.6224
216	7.1142	5	5	0	19.375	1	1	0	2.0044
217	5.4722	5	5	0	25.5	1	1	0	1.2929
218	0.5464	5	5	90	7.125	1	-1	1	1.0815
219	3.8303	5	5	90	19.375	2	1	0	2.3208
220	5.4722	5	5	0	19.375	1	-1	1	2.0076
221	0.5464	5	5	90	13.25	1	1	1	2.4452
222	5.4722	5	5	0	7.125	2	-1	1	1.9334
223	7.1142	5	5	90	19.375	2	-1	1	1.9679
224	3.8303	5	5	0	7.125	1	-1	1	1.0695
225	7.1142	5	5	90	25.5	2	-1	1	2.0691
226	2.1883	5	5	999	19.375	2	-1	1	1.1753
227	0.5464	5	5	90	7.125	1	1	1	2.6921
228	7.1142	5	5	0	13.25	2	-1	0	2.3386
229	5.4722	5	5	90	25.5	2	1	0	1.5812
230	0.5464	5	5	0	1	1	-1	0	2.7927
231	5.4722	5	5	999	13.25	2	-1	1	2.163
232	0.5464	5	5	999	1	2	-1	1	1.3517
233	5.4722	5	5	90	25.5	2	1	0	1.7306
234	2.1883	5	5	0	25.5	2	1	1	1.5399
235	5.4722	5	5	0	19.375	2	1	1	1.885
236	5.4722	5	5	0	7.125	1	-1	1	1.3752
237	5.4722	5	5	90	19.375	1	-1	1	1.0934
238	5.4722	5	5	999	7.125	2	1	0	1.845
239	3.8303	5	5	999	19.375	1	-1	1	0.99888
240	5.4722	5	5	90	19.375	2	1	0	1.9433
241	3.8303	5	5	999	7.125	1	-1	1	1.1165
242	5.4722	5	5	90	25.5	1	-1	1	1.1165
243	3.8303	5	5	90	19.375	2	1	1	1.3988
244	3.8303	5	5	999	7.125	1	-1	1	1.0224
245	3.8303	5	5	0	1	2	-1	0	1.1871
246	3.8303	5	5	999	7.125	2	-1	0	2.5397
247	7.1142	5	5	0	19.375	2	1	0	1.1164
248	0.5464	5	5	0	19.375	2	1	1	1.9865
249	3.8303	5	5	90	1	1	-1	1	1.3522
250	0.5464	5	5	90	1	2	-1	0	1.6693
251	0.5464	5	5	0	25.5	2	-1	1	2.0461
252	2.1883	5	5	999	25.5	2	1	1	1.9869
253	2.1883	5	5	90	13.25	1	1	0	1.5521
254	0.5464	5	5	999	1	1	1	0	1.2459
255	0.5464	5	5	999	25.5	1	1	1	1.4459
256	3.8303	5	5	0	7.125	1	1	0	2.4446
257	3.8303	5	5	0	19.375	2	1	1	1.505
258	3.8303	5	5	0	13.25	1	1	0	2.1482
259	7.1142	5	5	999	13.25	2	1	0	1.5687
260	5.4722	5	5	999	7.125	2	1	0	2.1974
261	7.1142	5	5	0	19.375	1	1	0	1.1984
262	2.1883	5	5	0	19.375	1	1	1	1.6461
263	2.1883	5	5	999	19.375	1	1	1	1.4581
264	7.1142	5	5	90	13.25	2	-1	0	1.7499
265	3.8303	5	5	90	13.25	1	-1	1	1.34
266	3.8303	5	5	0	7.125	1	-1	1	1.4106
267	0.5464	5	5	0	13.25	2	-1	0	1.634
268	2.1883	5	5	90	19.375	2	-1	1	4.0215
269	5.4722	5	5	999	1	1	1	0	2.3519
270	0.5464	5	5	0	19.375	1	1	1	2.01
271	2.1883	5	5	999	13.25	2	-1	1	1.1993
272	0.5464	5	5	90	13.25	1	1	1	2.7648
273	7.1142	5	5	0	7.125	2	-1	0	2.093
274	2.1883	5	5	999	13.25	1	-1	1	1.387
275	5.4722	5	5	0	25.5	1	-1	1	1.1283
276	7.1142	5	5	999	13.25	1	-1	1	1.0817
277	7.1142	5	5	0	13.25	1	1	0	1.0576
278	3.8303	5	5	999	19.375	2	1	0	2.82
279	2.1883	5	5	0	25.5	1	1	1	1.5399
280	0.5464	5	5	90	19.375	2	-1	1	1.5991
281	7.1142	5	5	90	19.375	1	1	0	1.8203
282	0.5464	5	5	0	1	2	1	0	1.5635
283	2.1883	5	5	999	19.375	1	-1	1	1.1522
284	0.5464	5	5	0	7.125	1	-1	1	1.7516
285	7.1142	5	5	90	7.125	1	-1	1	1.6081
286	3.8303	5	5	0	7.125	2	1	0	1.5986
287	3.8303	5	5	0	1	1	-1	1	1.2926
288	5.4722	5	5	90	25.5	1	-1	1	1.0695
289	2.1883	5	5	90	19.375	2	-1	1	1.5752
290	7.1142	5	5	0	13.25	2	-1	0	1.504
291	5.4722	5	5	0	13.25	1	-1	1	1.2583
292	7.1142	5	5	0	25.5	2	-1	0	2.4198
293	7.1142	5	5	999	25.5	2	-1	0	1.7132
294	2.1883	5	5	90	7.125	1	1	0	3.0196
295	7.1142	5	5	999	7.125	1	-1	1	1.65
296	0.5464	5	5	999	1	1	1	0	2.3745
297	5.4722	5	5	90	1	1	1	0	1.9485
298	3.8303	5	5	90	13.25	2	-1	0	1.2341
299	3.8303	5	5	0	1	1	-1	1	1.3752
300	5.4722	5	5	0	7.125	1	1	1	1.7881
301	2.1883	5	5	90	25.5	2	1	1	1.4928
302	2.1883	5	5	0	19.375	1	1	1	1.2224
303	7.1142	5	5	999	25.5	2	1	1	1.2459
304	7.1142	5	5	90	13.25	2	1	1	1.7367
305	3.8303	5	5	999	13.25	2	1	1	1.1989
306	5.4722	5	5	999	19.375	1	1	0	2.3146
307	3.8303	5	5	999	1	1	1	0	1.6929
308	2.1883	5	5	0	25.5	2	-1	0	1.4933
309	0.5464	5	5	999	25.5	2	-1	1	1.6811
310	7.1142	5	5	999	1	2	-1	0	1.2576
311	0.5464	5	5	90	1	2	1	0	1.3635
312	7.1142	5	5	90	13.25	1	-1	1	1.6592
313	7.1142	5	5	0	13.25	1	-1	0	1.3562
314	7.1142	5	5	90	25.5	1	-1	1	1.0577
315	7.1142	5	5	999	1	1	-1	0	1.758
316	5.4722	5	5	0	1	1	1	1	1.2224
317	2.1883	5	5	0	1	1	-1	0	0.9636
318	0.5464	5	5	999	13.25	1	1	1	1.4694
319	2.1883	5	5	999	19.375	2	-1	1	1.0576
320	2.1883	5	5	90	13.25	2	-1	0	2.0805
321	2.1883	5	5	0	19.375	2	1	0	3.3366
322	7.1142	5	5	0	1	2	-1	0	2.0759
323	2.1883	5	5	90	1	1	-1	0	1.5517
324	7.1142	5	5	0	7.125	1	-1	0	1.4288
325	3.8303	5	5	999	13.25	2	1	1	1.1988
326	3.8303	5	5	90	1	1	1	1	2.7427
327	5.4722	5	5	999	1	1	1	0	1.4812
328	3.8303	5	5	999	25.5	2	-1	0	2.3547
329	7.1142	5	5	999	7.125	2	-1	0	1.6269
330	5.4722	5	5	0	7.125	2	-1	0	1.0694
331	0.5464	5	5	0	7.125	1	1	1	3.2692
332	3.8303	5	5	999	25.5	2	-1	1	1.5521
333	5.4722	5	5	90	1	2	1	0	1.387
334	0.5464	5	5	90	13.25	2	-1	1	1.4463
335	2.1883	5	5	90	25.5	1	-1	1	1.1518
336	2.1883	5	5	999	25.5	2	1	1	1.2694
337	3.8303	5	5	999	13.25	1	-1	1	1.0695
338	3.8303	5	5	90	7.125	2	-1	0	2.193
339	3.8303	5	5	999	7.125	2	1	1	1.3639
340	0.5464	5	5	999	13.25	2	-1	1	1.2224
341	5.4722	5	5	999	13.25	1	-1	1	1.0694
342	0.5464	5	5	999	13.25	2	1	1	1.4223
343	7.1142	5	5	999	19.375	2	1	1	2.0733
344	0.5464	5	5	999	25.5	1	-1	1	2.1511
345	7.1142	5	5	90	13.25	1	1	0	1.5522
346	5.4722	5	5	999	13.25	2	1	0	1.6962
347	5.4722	5	5	90	7.125	2	1	1	1.3165
348	5.4722	5	5	0	19.375	1	1	0	3.3771
349	3.8303	5	5	0	25.5	2	-1	0	2.2455
350	2.1883	5	5	0	1	1	-1	1	1.1051
351	2.1883	5	5	90	13.25	2	1	0	2.4098
352	3.8303	5	5	90	1	1	-1	0	2.4375
353	3.8303	5	5	0	13.25	2	1	0	4.2387
354	0.5464	5	5	90	1	1	1	0	1.4341
355	3.8303	5	5	999	25.5	1	-1	1	1.0463
356	3.8303	5	5	90	25.5	2	1	0	1.4458
357	2.1883	5	5	90	13.25	2	1	1	2.0579
358	0.5464	5	5	0	7.125	1	-1	1	1.3521
359	0.5464	5	5	0	7.125	1	1	1	2.4574
360	2.1883	5	5	90	19.375	1	1	1	1.305
361	0.5464	5	5	90	19.375	1	1	1	1.8104
362	3.8303	5	5	90	25.5	2	-1	1	1.2459
363	2.1883	5	5	999	7.125	1	1	0	1.2811
364	5.4722	5	5	0	25.5	2	1	0	1.8897
365	2.1883	5	5	0	13.25	2	1	1	1.5282
366	0.5464	5	5	0	13.25	1	-1	1	1.9286
367	2.1883	5	5	0	7.125	2	1	1	1.5164
368	7.1142	5	5	0	25.5	2	-1	0	1.8796
369	5.4722	5	5	90	13.25	1	-1	0	2.1729
370	3.8303	5	5	0	7.125	1	-1	1	1.14
371	5.4722	5	5	90	7.125	2	-1	0	1.4953
372	0.5464	5	5	999	19.375	1	-1	1	2.5158
373	5.4722	5	5	999	25.5	1	1	1	1.1047
374	5.4722	5	5	90	1	2	1	0	1.5571
375	3.8303	5	5	90	19.375	2	-1	1	1.3639
376	7.1142	5	5	0	13.25	1	1	1	1.2581
377	2.1883	5	5	0	7.125	2	-1	0	1.7516
378	2.1883	5	5	999	19.375	1	-1	1	1.34
379	2.1883	5	5	0	1	1	-1	1	1.2576
380	5.4722	5	5	999	19.375	1	1	1	0.86951
381	5.4722	5	5	999	19.375	2	1	0	1.2581
382	0.5464	5	5	999	7.125	1	-1	1	2.704
383	7.1142	5	5	0	25.5	2	1	0	1.7908
384	0.5464	5	5	0	19.375	1	1	1	1.5164
385	5.4722	5	5	999	25.5	2	-1	1	1.8906
386	0.5464	5	5	999	19.375	1	-1	1	2.4339
387	3.8303	5	5	999	7.125	1	1	1	1.2929
388	3.8303	5	5	90	13.25	2	-1	1	1.6697
389	3.8303	5	5	90	1	1	-1	0	2.2076
390	2.1883	5	5	0	19.375	2	1	1	1.6575
391	0.5464	5	5	999	7.125	2	-1	1	1.5987
392	2.1883	5	5	90	1	2	-1	1	1.458
393	2.1883	5	5	999	25.5	2	-1	1	1.093
394	7.1142	5	5	90	7.125	1	-1	0	1.7188
395	7.1142	5	5	999	19.375	2	-1	0	2.0906
396	7.1142	5	5	999	7.125	2	-1	0	2.5217
397	5.4722	5	5	90	7.125	1	-1	1	2.0167
398	2.1883	5	5	0	7.125	2	-1	0	1.3988
399	7.1142	5	5	999	25.5	2	1	0	1.4782
400	7.1142	5	5	0	1	1	1	1	1.6199
401	0.5464	5	5	90	1	1	1	0	1.8927
402	2.1883	5	5	999	7.125	1	-1	1	1.4458
403	2.1883	5	5	90	7.125	2	-1	1	1.6462
404	2.1883	5	5	90	7.125	2	1	0	1.3757
405	5.4722	5	5	90	25.5	1	1	0	1.5141
406	3.8303	5	5	90	1	2	1	0	1.2341
407	2.1883	5	5	999	13.25	2	-1	1	1.2694
408	5.4722	5	5	90	13.25	2	-1	0	1.4576
409	3.8303	5	5	0	1	1	1	0	1.4581
410	0.5464	5	5	999	19.375	2	1	1	1.681
411	7.1142	5	5	90	25.5	2	-1	1	1.5219
412	3.8303	5	5	0	13.25	1	1	1	1.7512
413	7.1142	5	5	0	25.5	1	-1	0	1.9319
414	5.4722	5	5	999	1	2	-1	0	1.8277
415	3.8303	5	5	90	25.5	2	1	0	1.6458
416	0.5464	5	5	90	25.5	1	1	1	1.5521
417	7.1142	5	5	90	7.125	2	1	0	1.7533
418	3.8303	5	5	0	1	1	1	0	1.563
419	0.5464	5	5	90	19.375	2	-1	1	2.375
420	3.8303	5	5	999	19.375	1	1	1	1.2698
421	3.8303	5	5	0	19.375	2	1	1	1.5169
422	7.1142	5	5	90	7.125	1	-1	0	1.8133
423	3.8303	5	5	999	1	1	-1	1	2.1385
424	2.1883	5	5	0	13.25	1	1	1	1.6813
425	2.1883	5	5	90	1	2	1	1	1.6462
426	0.5464	5	5	0	1	2	1	0	2.128
427	0.5464	5	5	999	19.375	1	-1	1	2.3516
428	7.1142	5	5	999	1	1	-1	1	1.7856
429	2.1883	5	5	90	13.25	1	-1	1	1.3753
430	5.4722	5	5	0	19.375	2	-1	0	1.7814
431	0.5464	5	5	0	1	2	-1	0	1.6929
432	2.1883	5	5	999	19.375	1	-1	1	1.3047
433	7.1142	5	5	90	25.5	2	1	1	1.5387
434	0.5464	5	5	90	7.125	1	1	1	2.304
435	3.8303	5	5	90	7.125	2	-1	0	1.2575
436	3.8303	5	5	999	13.25	2	-1	0	2.4305
437	5.4722	5	5	90	13.25	2	-1	0	1.9635
438	2.1883	5	5	999	13.25	2	-1	1	1.2933
439	0.5464	5	5	999	7.125	1	-1	1	2.3276
440	0.5464	5	5	90	13.25	1	1	0	1.3874
441	7.1142	5	5	90	13.25	2	-1	0	1.774
442	5.4722	5	5	0	13.25	1	1	1	1.8178
443	2.1883	5	5	0	13.25	1	-1	1	1.5042
444	5.4722	5	5	0	19.375	2	-1	0	1.945
445	7.1142	5	5	999	19.375	1	-1	1	1.0811
446	0.5464	5	5	0	13.25	2	1	1	2.01
447	0.5464	5	5	999	19.375	2	-1	1	1.4345
448	2.1883	5	5	999	25.5	1	-1	1	1.1987
449	2.1883	5	5	999	25.5	1	-1	1	1.1283
450	0.5464	5	5	0	25.5	2	1	1	2.0579
451	2.1883	5	5	999	1	2	-1	1	3.0654
452	0.5464	5	5	90	25.5	1	1	1	2.8671
453	7.1142	5	5	90	7.125	1	1	1	2.053
454	3.8303	5	5	0	19.375	2	1	0	2.0257
455	2.1883	5	5	90	19.375	2	-1	1	1.5869
456	7.1142	5	5	90	13.25	2	1	1	1.9824
457	2.1883	5	5	0	25.5	1	-1	1	1.3517
458	0.5464	5	5	999	13.25	2	-1	1	1.9756
459	7.1142	5	5	0	1	1	1	0	1.331
460	0.5464	5	5	0	13.25	1	1	1	1.8932
461	5.4722	5	5	90	13.25	2	1	0	1.4344
462	2.1883	5	5	90	7.125	1	-1	1	1.3874
463	5.4722	5	5	0	13.25	2	1	0	1.1989
464	7.1142	5	5	999	1	2	-1	0	2.0495
465	5.4722	5	5	999	25.5	2	1	1	1.2341
466	5.4722	5	5	90	25.5	2	1	0	1.7568
467	3.8303	5	5	0	19.375	1	-1	1	1.2106
468	7.1142	5	5	0	1	1	-1	1	1.3047
469	7.1142	5	5	999	25.5	1	1	1	1.4283
470	5.4722	5	5	999	25.5	1	1	1	1.2106
471	3.8303	5	5	0	7.125	2	-1	0	1.5051
472	3.8303	5	5	999	25.5	1	-1	1	1.1516
473	3.8303	5	5	999	19.375	2	1	1	1.3405
474	3.8303	5	5	0	19.375	1	-1	0	1.6339
475	0.5464	5	5	0	13.25	1	-1	1	2.7739
476	7.1142	5	5	0	19.375	2	1	0	1.3577
477	2.1883	5	5	90	25.5	2	-1	1	1.4345
478	3.8303	5	5	0	7.125	2	-1	0	1.7399
479	5.4722	5	5	0	7.125	1	1	0	1.592
480	7.1142	5	5	999	13.25	1	1	1	2.2938
481	7.1142	5	5	0	7.125	2	-1	1	1.5796
482	5.4722	5	5	999	25.5	1	1	1	1.1871
483	0.5464	5	5	0	19.375	2	1	1	1.4575
484	7.1142	5	5	90	25.5	2	-1	0	1.3165
485	5.4722	5	5	90	25.5	1	-1	1	1.0459
486	0.5464	5	5	0	19.375	1	-1	1	1.5869
487	5.4722	5	5	999	7.125	1	1	0	1.5229
488	7.1142	5	5	0	7.125	2	1	0	1.2342
489	2.1883	5	5	0	25.5	2	-1	0	1.9285
490	7.1142	5	5	999	19.375	1	-1	1	1.0459
491	5.4722	5	5	0	7.125	2	-1	0	1.1165
492	7.1142	5	5	90	19.375	2	1	0	1.3977
493	0.5464	5	5	0	13.25	2	1	1	1.9982
494	7.1142	5	5	90	19.375	1	-1	1	1.3186
495	5.4722	5	5	0	13.25	1	1	1	1.5728
496	3.8303	5	5	999	7.125	1	1	1	1.3868
497	0.5464	5	5	0	13.25	2	-1	1	1.505
498	0.5464	5	5	0	7.125	2	-1	1	1.5403
499	0.5464	5	5	0	13.25	1	-1	1	1.0459
500	3.8303	5	5	999	25.5	1	-1	1	1.2223
501	5.4722	5	5	0	19.375	2	1	0	1.6621
502	3.8303	5	5	90	1	2	1	0	2.4875
503	3.8303	5	5	0	13.25	1	-1	0	2.042
504	5.4722	5	5	999	1	1	1	0	1.6238
505	5.4722	5	5	90	19.375	1	1	0	1.8652
506	7.1142	5	5	90	25.5	1	-1	1	1.3265
507	5.4722	5	5	0	1	1	1	0	1.4228
508	2.1883	5	5	0	19.375	2	1	1	1.705
509	5.4722	5	5	999	25.5	1	-1	1	1.1757
510	7.1142	5	5	999	25.5	2	1	0	1.4263
511	2.1883	5	5	0	19.375	1	1	1	1.3635
512	5.4722	5	5	999	25.5	2	-1	0	2.0595
513	7.1142	5	5	999	7.125	1	1	0	1.3424
514	3.8303	5	5	0	25.5	2	-1	1	1.587
515	7.1142	5	5	90	13.25	1	1	0	1.5617
516	3.8303	5	5	90	7.125	2	1	0	1.5286
517	5.4722	5	5	0	25.5	2	-1	0	1.4462
518	0.5464	5	5	90	13.25	2	1	1	1.9041
519	0.5464	5	5	90	19.375	1	1	1	2.2809
520	0.5464	5	5	999	7.125	1	-1	1	1.5756
521	2.1883	5	5	0	7.125	2	-1	0	1.2694
522	0.5464	5	5	999	1	2	-1	1	1.5517
523	3.8303	5	5	0	7.125	1	-1	1	1.1753
524	2.1883	5	5	90	7.125	1	1	1	1.8226
525	5.4722	5	5	90	13.25	1	1	1	1.8688
526	3.8303	5	5	0	19.375	1	1	1	1.5635
527	2.1883	5	5	90	1	2	1	0	3.1658
528	0.5464	5	5	0	25.5	1	-1	1	1.7517
529	0.5464	5	5	90	7.125	2	1	1	1.8932
530	2.1883	5	5	0	7.125	1	-1	0	1.7281
531	2.1883	5	5	0	7.125	1	1	0	1.9638
532	2.1883	5	5	90	19.375	2	1	1	1.5404
533	2.1883	5	5	999	1	1	-1	1	1.5046
534	3.8303	5	5	0	7.125	2	1	0	1.6927
535	3.8303	5	5	90	13.25	1	1	1	3.6211
536	2.1883	5	5	90	1	1	-1	0	4.222
537	3.8303	5	5	90	13.25	1	1	0	2.1553
538	0.5464	5	5	0	1	2	1	0	1.5635
539	3.8303	5	5	90	19.375	1	-1	1	1.1522
540	3.8303	5	5	0	7.125	2	-1	0	1.3753
541	3.8303	5	5	90	25.5	1	-1	1	1.2341
542	7.1142	5	5	90	13.25	2	1	0	1.857
543	0.5464	5	5	90	13.25	2	-1	1	1.9163
544	7.1142	5	5	90	19.375	2	1	0	1.9894
545	2.1883	5	5	0	13.25	2	1	0	3.149
546	5.4722	5	5	999	19.375	2	1	1	1.6943
547	3.8303	5	5	0	13.25	2	-1	0	1.5164
548	0.5464	5	5	90	1	2	-1	1	1.999
549	7.1142	5	5	90	19.375	1	1	0	1.187
550	0.5464	5	5	999	7.125	2	-1	1	2.2809
551	5.4722	5	5	0	13.25	2	-1	0	1.5346
552	7.1142	5	5	90	25.5	1	-1	1	1.1992
553	0.5464	5	5	999	25.5	1	-1	1	2.257
554	0.5464	5	5	999	25.5	1	1	1	1.8814
555	7.1142	5	5	0	25.5	1	-1	1	1.7394
556	2.1883	5	5	0	1	1	-1	0	1.5987
557	2.1883	5	5	999	1	1	-1	1	2.1633
558	3.8303	5	5	90	13.25	2	1	0	1.2698
559	3.8303	5	5	999	19.375	1	1	1	1.1635
560	7.1142	5	5	999	7.125	2	1	0	1.6543
561	0.5464	5	5	90	13.25	2	-1	1	2.3393
562	3.8303	5	5	90	13.25	2	1	1	2.2512
563	3.8303	5	5	0	13.25	1	1	0	2.2565
564	5.4722	5	5	999	13.25	2	1	0	1.7993
565	5.4722	5	5	90	7.125	1	-1	0	1.4345
566	7.1142	5	5	999	13.25	2	1	0	1.7692
567	3.8303	5	5	90	13.25	2	1	0	1.5281
568	7.1142	5	5	0	7.125	2	-1	1	1.7081
569	7.1142	5	5	999	25.5	1	-1	1	1.0107
570	7.1142	5	5	0	25.5	1	-1	1	1.1282
571	5.4722	5	5	0	13.25	2	-1	0	1.8464
572	0.5464	5	5	999	7.125	2	1	1	1.763
573	7.1142	5	5	90	13.25	1	-1	1	1.3886
574	2.1883	5	5	999	1	2	1	0	2.1982
575	7.1142	5	5	999	7.125	1	1	1	1.391
576	5.4722	5	5	90	7.125	1	-1	1	1.1871
577	0.5464	5	5	0	19.375	2	-1	1	1.7634
578	0.5464	5	5	90	19.375	1	-1	1	1.6815
579	3.8303	5	5	999	1	1	-1	1	1.3635
580	7.1142	5	5	999	1	2	-1	0	1.4776
581	5.4722	5	5	999	7.125	1	1	0	1.293
582	3.8303	5	5	999	25.5	1	-1	1	1.0577
583	7.1142	5	5	999	13.25	1	1	0	0.99887
584	2.1883	5	5	999	1	2	1	0	1.5869
585	7.1142	5	5	999	19.375	2	-1	0	1.609
586	2.1883	5	5	999	25.5	1	1	1	1.3047
587	0.5464	5	5	0	7.125	2	-1	1	1.6344
588	3.8303	5	5	999	19.375	2	-1	1	1.1169
589	5.4722	5	5	999	7.125	2	1	0	2.182
590	7.1142	5	5	999	19.375	1	-1	1	1.3192
591	2.1883	5	5	90	7.125	2	-1	0	2.654
592	3.8303	5	5	0	19.375	2	1	1	1.4698
593	7.1142	5	5	90	13.25	1	1	0	1.7131
594	0.5464	5	5	90	1	2	-1	1	1.8928
595	7.1142	5	5	999	25.5	1	-1	1	1.1518
596	7.1142	5	5	90	1	2	1	0	1.386
597	5.4722	5	5	0	1	2	-1	0	1.6539
598	0.5464	5	5	0	7.125	2	1	0	1.046
599	5.4722	5	5	999	13.25	1	-1	1	1.0812
600	5.4722	5	5	0	1	2	1	0	1.5591
601	7.1142	5	5	90	1	2	-1	0	3.0547
602	3.8303	5	5	0	19.375	1	-1	1	1.1753
603	5.4722	5	5	90	25.5	1	1	0	1.7806
604	3.8303	5	5	90	1	2	1	0	2.1999
605	7.1142	5	5	999	7.125	2	-1	0	1.011
606	7.1142	5	5	90	7.125	2	-1	0	1.3741
607	0.5464	5	5	90	1	1	1	0	1.1047
608	7.1142	5	5	90	19.375	2	1	0	1.5684
609	0.5464	5	5	90	1	1	-1	0	1.8454
610	2.1883	5	5	0	25.5	1	-1	0	1.8579
611	0.5464	5	5	999	1	2	1	0	1.3988
612	5.4722	5	5	90	1	2	-1	0	1.3051
613	0.5464	5	5	999	1	2	-1	0	1.705
614	5.4722	5	5	90	1	1	-1	1	1.3404
615	0.5464	5	5	999	13.25	1	1	1	1.9629
616	0.5464	5	5	0	13.25	2	-1	1	2.1516
617	7.1142	5	5	0	7.125	1	-1	1	1.8171
618	3.8303	5	5	999	1	2	-1	0	1.3399
619	2.1883	5	5	999	19.375	2	1	1	1.3987
620	7.1142	5	5	0	1	2	-1	1	2.0392
621	0.5464	5	5	90	7.125	1	1	1	2.6479
622	0.5464	5	5	90	25.5	2	-1	1	1.5638
623	3.8303	5	5	90	7.125	2	1	0	3.1732
624	7.1142	5	5	0	7.125	1	-1	1	1.0459
625	7.1142	5	5	0	25.5	2	-1	1	1.8658
626	7.1142	5	5	0	13.25	2	-1	1	1.3793
627	7.1142	5	5	90	7.125	1	1	0	1.7755
628	5.4722	5	5	999	1	2	1	1	1.824
629	2.1883	5	5	999	7.125	1	-1	1	1.0812
630	5.4722	5	5	999	19.375	2	1	1	2.017
631	5.4722	5	5	90	7.125	2	1	1	1.7536
632	2.1883	5	5	999	7.125	2	-1	1	1.4224
633	2.1883	5	5	90	25.5	1	1	1	1.2815
634	5.4722	5	5	90	25.5	2	-1	0	1.713
635	5.4722	5	5	0	13.25	1	1	0	2.0792
636	7.1142	5	5	0	13.25	2	-1	1	1.469
637	5.4722	5	5	999	1	1	-1	0	1.6237
638	5.4722	5	5	90	13.25	1	1	0	1.509
639	2.1883	5	5	999	1	1	1	0	1.3046
640	2.1883	5	5	0	7.125	1	1	1	1.5168
641	7.1142	5	5	999	13.25	2	-1	0	1.5941
642	7.1142	5	5	0	7.125	1	-1	1	1.2223
643	0.5464	5	5	0	25.5	2	1	1	1.8227
644	2.1883	5	5	90	19.375	2	-1	1	1.2698
645	7.1142	5	5	90	25.5	1	-1	1	1.1988
646	0.5464	5	5	0	25.5	1	-1	1	1.5399
647	7.1142	5	5	0	19.375	1	-1	1	1.425
648	2.1883	5	5	0	25.5	2	1	1	1.6221
649	0.5464	5	5	90	19.375	2	1	1	1.3992
650	5.4722	5	5	999	19.375	1	-1	1	1.0811
651	7.1142	5	5	999	19.375	1	1	0	1.7182
652	2.1883	5	5	90	25.5	2	-1	1	1.2105
653	3.8303	5	5	0	1	2	1	0	1.3518
654	2.1883	5	5	999	7.125	2	-1	1	1.1635
655	3.8303	5	5	0	25.5	2	-1	1	1.1165
656	7.1142	5	5	0	7.125	2	-1	1	1.5673
657	7.1142	5	5	0	19.375	1	-1	0	0.88126
658	5.4722	5	5	0	19.375	1	1	0	1.0224
659	5.4722	5	5	999	1	1	-1	0	1.3046
660	5.4722	5	5	0	7.125	2	1	0	1.3046
661	0.5464	5	5	999	1	1	1	0	1.2694
662	0.5464	5	5	999	25.5	2	1	1	1.4106
663	7.1142	5	5	0	1	1	-1	0	1.5152
664	0.5464	5	5	999	19.375	1	-1	1	1.5282
665	0.5464	5	5	0	7.125	2	-1	0	1.2694
666	0.5464	5	5	999	13.25	2	1	1	1.6804
667	7.1142	5	5	999	1	1	1	0	1.7593
668	2.1883	5	5	0	25.5	1	1	1	1.7276
669	5.4722	5	5	90	13.25	2	1	0	1.4694
670	7.1142	5	5	90	1	2	-1	1	1.2342
671	7.1142	5	5	90	19.375	1	-1	1	1.5835
672	5.4722	5	5	0	7.125	2	-1	0	1.6833
673	0.5464	5	5	90	25.5	1	1	1	2.2692
674	0.5464	5	5	0	19.375	2	-1	1	1.7521
675	3.8303	5	5	90	19.375	1	-1	1	1.1165
676	0.5464	5	5	90	19.375	1	1	1	1.5286
677	0.5464	5	5	999	13.25	1	-1	1	1.6932
678	0.5464	5	5	0	19.375	1	1	1	1.8226
679	3.8303	5	5	90	7.125	1	-1	1	1.2342
680	2.1883	5	5	0	25.5	2	-1	1	1.658
681	3.8303	5	5	90	7.125	1	1	1	1.658
682	3.8303	5	5	90	13.25	1	-1	1	1.1518
683	3.8303	5	5	0	1	1	1	1	1.9983
684	0.5464	5	5	999	7.125	2	-1	1	1.6693
685	0.5464	5	5	0	25.5	1	1	1	1.6109
686	0.5464	5	5	999	25.5	2	1	1	1.7752
687	0.5464	5	5	0	1	1	1	0	3.0027
688	7.1142	5	5	0	19.375	2	1	0	4.1592
689	7.1142	5	5	90	1	1	1	0	1.2576
690	3.8303	5	5	999	7.125	1	1	1	1.8492
691	7.1142	5	5	0	25.5	2	-1	0	1.1398
692	5.4722	5	5	90	19.375	2	-1	0	1.4815
693	3.8303	5	5	90	25.5	1	-1	1	1.1992
694	5.4722	5	5	999	1	2	1	1	1.8807
695	5.4722	5	5	90	1	1	-1	1	1.14
696	5.4722	5	5	0	13.25	1	-1	0	1.1636
697	5.4722	5	5	90	7.125	1	-1	0	1.9328
698	3.8303	5	5	0	25.5	1	1	0	1.4105
699	7.1142	5	5	0	25.5	1	1	1	1.2341
700	3.8303	5	5	999	1	2	1	0	1.4928
701	5.4722	5	5	90	19.375	2	-1	0	1.7763
702	3.8303	5	5	90	25.5	2	-1	0	2.1965
703	5.4722	5	5	999	13.25	1	1	1	1.2224
704	3.8303	5	5	999	13.25	1	1	0	1.9555
705	5.4722	5	5	90	7.125	1	-1	0	2.2104
706	2.1883	5	5	999	25.5	2	-1	1	1.2224
707	5.4722	5	5	0	7.125	1	-1	1	1.2105
708	5.4722	5	5	999	7.125	1	1	0	1.4929
709	3.8303	5	5	999	7.125	2	-1	0	1.5987
710	3.8303	5	5	0	1	2	-1	0	2.2465
711	7.1142	5	5	90	1	2	-1	0	1.5794
712	3.8303	5	5	999	25.5	2	1	1	1.3634
713	5.4722	5	5	0	1	1	-1	1	1.1517
714	0.5464	5	5	999	25.5	2	-1	1	1.1165
715	3.8303	5	5	0	25.5	1	-1	1	1.0933
716	3.8303	5	5	90	1	2	-1	0	1.211
717	2.1883	5	5	90	13.25	1	1	1	1.3169
718	3.8303	5	5	999	25.5	2	1	1	1.3757
719	0.5464	5	5	90	19.375	2	-1	1	1.2698
720	7.1142	5	5	999	1	2	1	0	2.1307
721	0.5464	5	5	999	13.25	2	-1	1	1.3047
722	2.1883	5	5	999	7.125	1	1	1	1.2576
723	0.5464	5	5	90	13.25	1	1	1	2.1633
724	3.8303	5	5	0	25.5	1	-1	1	1.2699
725	0.5464	5	5	999	13.25	1	1	1	1.4811
726	3.8303	5	5	0	25.5	2	1	1	1.3635
727	3.8303	5	5	90	7.125	1	-1	1	1.2228
728	3.8303	5	5	999	1	1	-1	0	1.5991
729	7.1142	5	5	0	19.375	1	-1	1	1.6452
730	0.5464	5	5	90	7.125	2	-1	1	1.9511
731	0.5464	5	5	999	13.25	1	-1	1	1.8932
732	7.1142	5	5	90	1	1	1	0	1.5015
733	5.4722	5	5	90	19.375	1	-1	1	1.1046
734	7.1142	5	5	0	1	2	1	0	1.1753
735	7.1142	5	5	0	25.5	1	1	1	1.8133
736	0.5464	5	5	999	7.125	1	-1	1	1.9629
737	2.1883	5	5	0	19.375	1	1	1	1.505
738	0.5464	5	5	90	7.125	1	-1	1	1.8688
739	5.4722	5	5	90	1	2	1	0	1.6428
740	2.1883	5	5	90	1	1	1	1	1.81
741	5.4722	5	5	90	19.375	1	-1	0	1.4816
742	0.5464	5	5	90	25.5	1	1	1	2.6377
743	7.1142	5	5	0	13.25	2	-1	1	1.4431
744	0.5464	5	5	90	19.375	1	-1	1	1.6457
745	3.8303	5	5	90	13.25	1	-1	1	1.364
746	2.1883	5	5	0	1	2	-1	0	2.375
747	2.1883	5	5	999	25.5	1	1	1	1.1753
748	2.1883	5	5	999	25.5	1	1	1	0.96354
749	0.5464	5	5	90	25.5	2	1	1	2.4099
750	7.1142	5	5	90	7.125	2	-1	0	1.7586
