# Supplementary material for: Temporal Integration of Motion Streaks in Migraine
Source: Vision (Basel). 2018 Jul 13;2(3):27. doi: 10.3390/vision2030027 (PMC6836222; doi:10.3390/vision2030027)
Supplement: Supplementary file 1 [file vision-02-00027-s001.zip › supplementary information/resultsmark3/resultsObs13/allResponsesObs13Block3.txt]

1	2.1883	5	5	0	25.5	1	1	0	3.3017
2	0.5464	5	5	999	1	1	-1	1	2.4601
3	0.5464	5	5	90	1	1	1	0	2.8773
4	3.8303	5	5	90	19.375	2	1	0	1.6454
5	5.4722	5	5	0	13.25	2	-1	1	1.7201
6	7.1142	5	5	90	25.5	1	1	0	1.2341
7	3.8303	5	5	90	19.375	2	-1	0	1.6339
8	3.8303	5	5	90	13.25	1	1	0	1.587
9	7.1142	5	5	999	19.375	2	-1	0	1.809
10	7.1142	5	5	0	19.375	2	1	0	3.2369
11	2.1883	5	5	999	19.375	1	1	1	1.3517
12	7.1142	5	5	90	25.5	2	-1	0	1.1518
13	3.8303	5	5	0	1	2	-1	1	1.1753
14	5.4722	5	5	90	13.25	1	1	0	0.91658
15	5.4722	5	5	90	1	2	1	0	1.1753
16	5.4722	5	5	90	25.5	1	-1	1	1.1051
17	2.1883	5	5	0	1	2	1	0	1.4342
18	0.5464	5	5	999	1	1	-1	1	1.775
19	3.8303	5	5	999	7.125	1	-1	1	1.0582
20	0.5464	5	5	90	25.5	2	-1	1	1.5046
21	2.1883	5	5	0	13.25	1	-1	1	1.2934
22	7.1142	5	5	999	25.5	1	1	1	1.2224
23	2.1883	5	5	999	19.375	2	1	1	1.34
24	0.5464	5	5	90	25.5	2	-1	1	1.5047
25	3.8303	5	5	90	13.25	2	1	0	1.3165
26	7.1142	5	5	90	19.375	1	1	0	1.547
27	5.4722	5	5	90	19.375	1	1	0	1.0228
28	0.5464	5	5	0	7.125	1	-1	1	1.881
29	2.1883	5	5	999	1	1	-1	1	1.1405
30	3.8303	5	5	999	13.25	2	-1	0	1.1047
31	3.8303	5	5	999	19.375	1	-1	1	0.96404
32	7.1142	5	5	0	25.5	2	-1	0	1.2223
33	7.1142	5	5	0	19.375	1	1	0	1.1871
34	2.1883	5	5	90	19.375	1	1	1	1.2224
35	0.5464	5	5	0	25.5	2	-1	1	1.5752
36	5.4722	5	5	90	13.25	2	1	0	2.6322
37	2.1883	5	5	90	13.25	2	-1	1	1.3988
38	2.1883	5	5	0	7.125	2	1	1	1.6929
39	0.5464	5	5	0	25.5	2	-1	1	1.5286
40	3.8303	5	5	90	13.25	2	1	0	1.7992
41	2.1883	5	5	90	19.375	1	-1	1	1.1404
42	0.5464	5	5	999	7.125	1	1	1	1.4104
43	5.4722	5	5	0	7.125	2	1	0	1.1635
44	0.5464	5	5	90	7.125	1	-1	1	1.5992
45	5.4722	5	5	999	7.125	2	-1	1	1.822
46	2.1883	5	5	90	19.375	2	1	0	1.4929
47	2.1883	5	5	90	7.125	1	-1	1	1.093
48	3.8303	5	5	90	1	1	1	0	0.97536
49	2.1883	5	5	90	25.5	1	1	1	1.14
50	3.8303	5	5	0	13.25	1	1	0	1.7984
51	3.8303	5	5	999	19.375	2	-1	1	1.211
52	3.8303	5	5	90	7.125	1	1	0	1.1287
53	2.1883	5	5	999	7.125	2	-1	0	1.5164
54	5.4722	5	5	0	25.5	2	1	0	1.3403
55	3.8303	5	5	0	13.25	2	1	1	1.4928
56	7.1142	5	5	0	19.375	2	1	0	1.6335
57	3.8303	5	5	0	25.5	1	-1	1	1.0695
58	7.1142	5	5	90	1	2	-1	0	1.2106
59	2.1883	5	5	999	1	1	-1	1	1.1988
60	0.5464	5	5	0	13.25	2	1	1	1.8571
61	2.1883	5	5	0	7.125	2	-1	0	1.3169
62	5.4722	5	5	0	7.125	2	1	0	1.2816
63	7.1142	5	5	0	1	1	-1	0	1.1987
64	0.5464	5	5	90	7.125	1	1	0	1.8928
65	3.8303	5	5	999	25.5	1	-1	1	0.97537
66	2.1883	5	5	999	25.5	2	-1	1	1.2576
67	2.1883	5	5	0	7.125	2	-1	0	1.1753
68	7.1142	5	5	90	25.5	1	1	0	1.1635
69	0.5464	5	5	90	13.25	1	1	1	2.2099
70	3.8303	5	5	999	1	1	-1	1	1.6933
71	0.5464	5	5	999	25.5	1	1	1	1.8575
72	5.4722	5	5	90	13.25	1	-1	1	1.1871
73	2.1883	5	5	999	13.25	1	1	1	1.1404
74	7.1142	5	5	90	7.125	2	1	1	1.4716
75	5.4722	5	5	90	1	2	-1	0	1.1993
76	3.8303	5	5	999	25.5	2	-1	1	1.1635
77	2.1883	5	5	999	1	1	1	0	1.093
78	7.1142	5	5	0	25.5	2	-1	0	1.688
79	0.5464	5	5	90	19.375	1	1	1	2.0222
80	7.1142	5	5	999	7.125	1	-1	0	1.7157
81	3.8303	5	5	90	19.375	1	1	0	1.211
82	0.5464	5	5	90	19.375	2	1	1	1.5164
83	5.4722	5	5	0	19.375	2	1	0	1.7525
84	5.4722	5	5	999	25.5	1	1	1	1.1635
85	5.4722	5	5	90	13.25	2	-1	0	1.0457
86	7.1142	5	5	999	25.5	2	-1	1	1.14
87	7.1142	5	5	90	25.5	1	1	0	1.1753
88	5.4722	5	5	999	19.375	2	-1	1	1.2459
89	2.1883	5	5	999	25.5	1	-1	1	1.093
90	7.1142	5	5	0	1	1	-1	0	1.4494
91	5.4722	5	5	0	25.5	1	1	1	1.211
92	0.5464	5	5	90	13.25	2	-1	1	2.0221
93	7.1142	5	5	0	19.375	1	1	1	1.5996
94	5.4722	5	5	0	1	1	1	1	1.4341
95	3.8303	5	5	90	7.125	2	-1	0	1.9398
96	7.1142	5	5	0	19.375	2	1	0	1.4232
97	5.4722	5	5	999	7.125	1	1	1	1.1753
98	3.8303	5	5	0	7.125	2	1	1	1.7634
99	5.4722	5	5	90	1	1	-1	1	1.2463
100	0.5464	5	5	999	1	2	1	1	1.5047
101	5.4722	5	5	90	13.25	1	-1	1	1.093
102	7.1142	5	5	999	1	2	1	0	1.7628
103	3.8303	5	5	999	13.25	2	-1	1	1.1871
104	7.1142	5	5	0	1	1	-1	1	1.3189
105	7.1142	5	5	0	25.5	1	-1	1	1.3772
106	5.4722	5	5	999	19.375	1	-1	1	1.093
107	0.5464	5	5	999	19.375	1	1	1	1.0812
108	0.5464	5	5	999	13.25	2	1	1	1.5164
109	7.1142	5	5	999	13.25	1	1	1	1.1988
110	2.1883	5	5	999	7.125	2	1	1	1.5871
111	5.4722	5	5	999	19.375	2	-1	0	1.7416
112	3.8303	5	5	999	19.375	2	-1	0	1.1988
113	0.5464	5	5	999	19.375	2	1	1	2.5158
114	5.4722	5	5	999	1	1	1	1	2.1187
115	2.1883	5	5	90	13.25	2	-1	1	1.434
116	3.8303	5	5	0	13.25	2	1	0	1.6462
117	0.5464	5	5	0	1	1	1	0	1.5522
118	2.1883	5	5	90	25.5	1	-1	1	1.2698
119	3.8303	5	5	999	7.125	1	-1	1	0.92834
120	2.1883	5	5	999	19.375	2	1	1	1.3636
121	3.8303	5	5	0	7.125	2	-1	0	1.4341
122	5.4722	5	5	90	19.375	1	1	0	1.3404
123	0.5464	5	5	90	19.375	1	-1	1	1.3757
124	2.1883	5	5	90	1	1	-1	0	2.0692
125	3.8303	5	5	999	19.375	1	-1	1	1.3874
126	3.8303	5	5	0	13.25	1	1	0	1.2575
127	3.8303	5	5	999	7.125	2	1	0	1.2457
128	3.8303	5	5	90	25.5	1	1	1	1.4228
129	7.1142	5	5	999	13.25	1	1	1	1.3708
130	5.4722	5	5	90	7.125	1	1	0	1.5863
131	7.1142	5	5	0	1	1	-1	1	1.5336
132	3.8303	5	5	999	25.5	2	1	1	1.293
133	5.4722	5	5	999	1	2	-1	0	1.3636
134	3.8303	5	5	999	25.5	1	1	1	1.1874
135	5.4722	5	5	0	19.375	2	1	0	1.3635
136	7.1142	5	5	90	19.375	1	-1	1	1.3051
137	3.8303	5	5	999	1	1	1	0	1.658
138	5.4722	5	5	90	7.125	2	-1	1	1.1405
139	0.5464	5	5	0	13.25	2	-1	1	2.0222
140	0.5464	5	5	999	7.125	2	1	1	1.5874
141	3.8303	5	5	999	13.25	1	1	1	1.3635
142	0.5464	5	5	999	7.125	2	-1	1	1.7634
143	3.8303	5	5	90	25.5	1	1	1	1.3522
144	0.5464	5	5	999	7.125	1	-1	1	1.6929
145	0.5464	5	5	999	7.125	2	1	1	1.611
146	0.5464	5	5	999	1	2	1	0	1.587
147	0.5464	5	5	0	25.5	2	-1	1	1.5756
148	3.8303	5	5	0	13.25	1	1	1	1.4697
149	7.1142	5	5	0	13.25	2	-1	0	1.5686
150	2.1883	5	5	999	25.5	2	-1	1	1.1871
151	3.8303	5	5	90	19.375	2	1	1	1.4223
152	3.8303	5	5	90	19.375	2	-1	1	1.2223
153	2.1883	5	5	0	1	1	1	1	1.2459
154	3.8303	5	5	0	19.375	2	1	0	1.9144
155	7.1142	5	5	999	25.5	1	-1	1	1.0459
156	2.1883	5	5	0	13.25	2	-1	0	1.1988
157	7.1142	5	5	999	7.125	1	1	0	1.56
158	3.8303	5	5	0	13.25	2	1	1	1.5398
159	2.1883	5	5	90	7.125	2	-1	0	1.2346
160	7.1142	5	5	0	13.25	2	-1	0	1.046
161	5.4722	5	5	999	19.375	2	1	1	1.2106
162	7.1142	5	5	999	25.5	1	1	1	1.1401
163	3.8303	5	5	90	1	1	-1	0	1.2463
164	0.5464	5	5	999	19.375	2	1	0	1.2698
165	7.1142	5	5	0	7.125	2	1	0	1.2929
166	3.8303	5	5	999	7.125	2	1	1	1.3047
167	5.4722	5	5	999	25.5	1	-1	1	1.1871
168	7.1142	5	5	999	19.375	2	-1	0	1.8044
169	0.5464	5	5	0	19.375	2	1	1	1.6458
170	5.4722	5	5	0	13.25	2	1	0	1.8376
171	5.4722	5	5	999	13.25	2	1	1	1.4219
172	0.5464	5	5	90	19.375	1	-1	1	1.6109
173	0.5464	5	5	999	13.25	1	1	1	1.3165
174	2.1883	5	5	999	25.5	2	-1	1	1.2577
175	3.8303	5	5	0	19.375	1	-1	1	1.2694
176	2.1883	5	5	0	7.125	2	-1	0	1.7517
177	2.1883	5	5	999	25.5	2	1	1	1.2459
178	3.8303	5	5	0	1	2	-1	0	1.2927
179	7.1142	5	5	0	1	2	1	1	1.2811
180	5.4722	5	5	90	1	2	1	1	1.1523
181	7.1142	5	5	0	7.125	1	-1	0	1.3989
182	3.8303	5	5	90	13.25	1	1	0	4.5194
183	0.5464	5	5	90	1	2	1	1	3.4341
184	7.1142	5	5	999	1	2	1	0	2.5088
185	7.1142	5	5	0	13.25	2	1	1	1.7547
186	5.4722	5	5	999	7.125	1	1	0	1.3747
187	3.8303	5	5	90	25.5	1	1	0	1.2575
188	3.8303	5	5	90	1	2	1	0	1.3282
189	2.1883	5	5	0	13.25	1	-1	1	1.34
190	5.4722	5	5	90	7.125	1	-1	0	1.6341
191	2.1883	5	5	0	25.5	1	1	1	1.3869
192	5.4722	5	5	90	1	1	-1	0	3.0505
193	0.5464	5	5	90	7.125	2	-1	0	1.3988
194	3.8303	5	5	90	1	2	1	1	1.6344
195	2.1883	5	5	0	19.375	1	1	1	1.5988
196	7.1142	5	5	0	1	2	-1	0	1.441
197	2.1883	5	5	999	25.5	1	-1	1	1.1399
198	0.5464	5	5	90	25.5	1	1	1	2.7139
199	3.8303	5	5	0	19.375	1	1	0	1.705
200	7.1142	5	5	90	25.5	2	-1	0	2.0907
201	7.1142	5	5	0	13.25	2	-1	0	1.2345
202	0.5464	5	5	0	7.125	2	-1	0	1.3634
203	2.1883	5	5	0	13.25	1	-1	1	1.1757
204	2.1883	5	5	90	13.25	1	-1	1	1.0228
205	0.5464	5	5	999	25.5	1	-1	1	2.3864
206	2.1883	5	5	90	13.25	1	1	0	1.6223
207	3.8303	5	5	0	1	1	1	1	1.3286
208	2.1883	5	5	0	19.375	2	-1	0	1.6691
209	5.4722	5	5	999	1	2	-1	0	1.3282
210	7.1142	5	5	0	19.375	1	-1	1	1.1518
211	3.8303	5	5	999	19.375	1	-1	1	1.0106
212	5.4722	5	5	90	25.5	2	1	0	1.4105
213	3.8303	5	5	0	19.375	2	1	0	1.1635
214	3.8303	5	5	999	13.25	1	1	1	1.0929
215	2.1883	5	5	0	19.375	1	-1	1	1.5635
216	3.8303	5	5	0	13.25	1	-1	1	1.1405
217	0.5464	5	5	0	13.25	1	1	1	1.0106
218	7.1142	5	5	999	1	2	1	0	1.7697
219	5.4722	5	5	0	25.5	1	-1	1	1.1283
220	5.4722	5	5	999	25.5	2	-1	0	1.9293
221	7.1142	5	5	90	1	2	-1	0	1.0694
222	0.5464	5	5	90	13.25	1	-1	1	2.0221
223	5.4722	5	5	0	7.125	1	1	0	1.919
224	7.1142	5	5	999	19.375	1	1	0	1.4824
225	0.5464	5	5	999	13.25	1	1	1	1.6342
226	7.1142	5	5	999	7.125	2	1	1	1.6762
227	5.4722	5	5	0	25.5	2	1	1	1.6973
228	7.1142	5	5	999	25.5	1	1	1	1.3489
229	0.5464	5	5	999	1	2	1	1	2.4452
230	2.1883	5	5	999	7.125	1	1	0	2.8001
231	0.5464	5	5	0	19.375	1	-1	1	1.705
232	5.4722	5	5	999	7.125	2	-1	0	2.2362
233	5.4722	5	5	90	19.375	2	1	0	1.434
234	2.1883	5	5	999	1	1	-1	1	1.1635
235	2.1883	5	5	0	25.5	2	-1	1	1.2459
236	0.5464	5	5	999	7.125	1	-1	1	1.4576
237	7.1142	5	5	90	25.5	2	1	0	1.6781
238	5.4722	5	5	999	13.25	1	1	1	1.0928
239	5.4722	5	5	90	1	2	-1	0	1.2928
240	0.5464	5	5	999	13.25	2	-1	1	1.8456
241	3.8303	5	5	90	25.5	2	-1	1	1.2934
242	2.1883	5	5	90	13.25	1	-1	1	1.4929
243	3.8303	5	5	0	25.5	1	-1	1	1.1048
244	5.4722	5	5	90	1	1	-1	0	1.364
245	0.5464	5	5	999	19.375	1	1	1	1.8458
246	0.5464	5	5	90	25.5	2	1	1	2.0104
247	0.5464	5	5	90	13.25	2	-1	1	6.6158
248	2.1883	5	5	90	1	1	-1	1	2.1986
249	5.4722	5	5	0	13.25	1	-1	1	1.1988
250	3.8303	5	5	999	13.25	2	-1	0	1.587
251	0.5464	5	5	90	1	2	-1	1	1.5286
252	5.4722	5	5	999	1	2	1	0	1.9383
253	2.1883	5	5	90	1	2	-1	1	1.3282
254	2.1883	5	5	0	19.375	2	-1	0	1.0577
255	7.1142	5	5	0	7.125	1	-1	0	1.7537
256	3.8303	5	5	0	1	1	-1	0	1.6932
257	7.1142	5	5	0	7.125	2	-1	0	1.4953
258	3.8303	5	5	999	7.125	1	1	1	1.1988
259	0.5464	5	5	90	1	1	1	0	1.3403
260	5.4722	5	5	90	7.125	1	-1	0	1.7216
261	5.4722	5	5	90	13.25	2	-1	0	1.7278
262	0.5464	5	5	0	7.125	2	1	0	1.3047
263	3.8303	5	5	999	1	1	1	0	1.4816
264	2.1883	5	5	0	19.375	2	1	1	1.7162
265	3.8303	5	5	90	25.5	2	1	0	1.2224
266	0.5464	5	5	0	25.5	1	-1	1	2.034
267	7.1142	5	5	999	19.375	1	-1	1	1.2933
268	2.1883	5	5	0	13.25	2	-1	0	1.6576
269	3.8303	5	5	999	1	2	1	0	1.9104
270	7.1142	5	5	0	25.5	2	1	0	2.8884
271	2.1883	5	5	90	25.5	2	1	0	1.4691
272	7.1142	5	5	90	19.375	1	-1	0	1.1405
273	2.1883	5	5	0	25.5	2	-1	1	1.7281
274	7.1142	5	5	90	7.125	1	1	0	1.946
275	7.1142	5	5	90	25.5	2	1	0	1.5447
276	0.5464	5	5	0	7.125	2	1	1	2.4216
277	3.8303	5	5	0	25.5	2	-1	0	1.211
278	0.5464	5	5	999	13.25	2	-1	1	1.6814
279	3.8303	5	5	90	13.25	1	1	1	1.4345
280	0.5464	5	5	90	25.5	2	1	1	1.7277
281	7.1142	5	5	999	1	1	-1	1	1.5816
282	2.1883	5	5	0	19.375	2	-1	0	1.3987
283	2.1883	5	5	90	1	2	-1	1	1.4222
284	2.1883	5	5	999	13.25	2	1	1	1.4576
285	7.1142	5	5	0	25.5	2	-1	0	1.4851
286	0.5464	5	5	0	25.5	1	-1	0	1.3521
287	2.1883	5	5	90	19.375	1	-1	1	1.4109
288	7.1142	5	5	90	7.125	1	1	1	1.3282
289	0.5464	5	5	0	25.5	1	-1	1	2.2335
290	3.8303	5	5	999	25.5	1	1	1	1.1874
291	5.4722	5	5	90	25.5	1	1	0	1.1753
292	3.8303	5	5	90	7.125	1	-1	0	1.3635
293	0.5464	5	5	0	19.375	2	1	1	1.587
294	2.1883	5	5	90	7.125	2	-1	0	1.8226
295	5.4722	5	5	90	13.25	2	-1	0	1.3403
296	2.1883	5	5	90	25.5	2	1	1	1.5164
297	5.4722	5	5	0	19.375	2	-1	0	1.7284
298	7.1142	5	5	0	7.125	1	1	0	1.1871
299	2.1883	5	5	0	1	2	1	0	1.5164
300	3.8303	5	5	0	7.125	2	1	1	1.6105
301	7.1142	5	5	999	25.5	1	1	1	1.0459
302	5.4722	5	5	0	7.125	1	1	0	1.6197
303	2.1883	5	5	90	13.25	2	1	1	1.258
304	2.1883	5	5	999	25.5	1	-1	1	1.1395
305	0.5464	5	5	0	1	1	1	1	2.5161
306	2.1883	5	5	999	25.5	1	-1	1	1.3875
307	3.8303	5	5	0	7.125	1	1	0	1.8297
308	0.5464	5	5	90	19.375	2	-1	1	1.4463
309	3.8303	5	5	90	7.125	2	-1	1	1.0463
310	2.1883	5	5	999	13.25	1	1	1	1.2811
311	5.4722	5	5	0	13.25	2	1	0	1.5641
312	7.1142	5	5	999	7.125	1	1	1	1.5363
313	5.4722	5	5	0	19.375	1	-1	1	1.3988
314	0.5464	5	5	999	1	1	-1	1	1.5752
315	7.1142	5	5	90	13.25	2	1	0	1.7367
316	5.4722	5	5	90	25.5	2	1	0	1.7391
317	5.4722	5	5	90	19.375	2	-1	0	1.9421
318	5.4722	5	5	0	1	1	-1	0	2.0532
319	0.5464	5	5	999	19.375	1	1	1	1.4811
320	7.1142	5	5	999	1	2	1	0	1.8392
321	7.1142	5	5	90	25.5	2	1	0	0.90478
322	5.4722	5	5	0	13.25	1	-1	1	1.093
323	7.1142	5	5	0	19.375	2	-1	0	1.2576
324	0.5464	5	5	90	19.375	1	1	1	1.9049
325	5.4722	5	5	90	1	1	1	1	1.6683
326	7.1142	5	5	0	1	2	1	0	1.1871
327	2.1883	5	5	90	1	2	-1	0	1.4809
328	7.1142	5	5	0	25.5	2	-1	0	1.1634
329	0.5464	5	5	0	19.375	1	-1	1	1.7168
330	0.5464	5	5	999	19.375	1	-1	1	1.9045
331	0.5464	5	5	0	19.375	2	-1	1	1.6109
332	7.1142	5	5	0	13.25	1	-1	1	2.0335
333	0.5464	5	5	999	19.375	2	1	1	2.057
334	5.4722	5	5	0	1	2	1	0	2.0532
335	5.4722	5	5	999	19.375	1	1	1	1.3282
336	7.1142	5	5	0	13.25	2	-1	0	1.5025
337	7.1142	5	5	999	19.375	2	1	1	1.3774
338	3.8303	5	5	90	1	1	1	0	1.258
339	3.8303	5	5	90	7.125	2	1	0	0.98712
340	7.1142	5	5	90	7.125	2	-1	0	1.5263
341	2.1883	5	5	0	13.25	2	1	1	1.4693
342	5.4722	5	5	90	19.375	2	-1	1	1.7184
343	0.5464	5	5	999	13.25	2	-1	1	1.5282
344	0.5464	5	5	999	1	1	1	1	2.4221
345	5.4722	5	5	0	13.25	2	1	0	4.9434
346	2.1883	5	5	999	1	2	1	0	2.54
347	5.4722	5	5	90	7.125	2	-1	0	2.1957
348	2.1883	5	5	90	25.5	1	-1	1	1.3047
349	3.8303	5	5	999	1	1	-1	0	1.8349
350	5.4722	5	5	0	19.375	1	1	1	1.3987
351	3.8303	5	5	90	1	1	1	0	2.1286
352	3.8303	5	5	0	25.5	1	-1	1	1.234
353	2.1883	5	5	0	7.125	1	-1	1	1.3633
354	0.5464	5	5	0	19.375	1	-1	1	2.5161
355	3.8303	5	5	0	25.5	2	-1	1	1.411
356	5.4722	5	5	999	13.25	2	-1	0	1.3635
357	5.4722	5	5	90	25.5	1	1	0	1.1871
358	5.4722	5	5	90	7.125	2	1	0	1.3635
359	5.4722	5	5	90	19.375	2	-1	0	1.4106
360	0.5464	5	5	999	13.25	2	-1	1	1.6101
361	5.4722	5	5	999	25.5	1	-1	1	1.1048
362	0.5464	5	5	999	25.5	1	-1	1	2.3391
363	3.8303	5	5	0	19.375	1	-1	1	1.1165
364	3.8303	5	5	90	19.375	2	1	0	1.3521
365	0.5464	5	5	90	7.125	2	1	1	1.7756
366	7.1142	5	5	90	13.25	1	1	0	1.3659
367	0.5464	5	5	0	1	2	1	0	1.2224
368	2.1883	5	5	999	19.375	1	-1	1	1.0694
369	0.5464	5	5	0	7.125	2	1	1	1.8104
370	7.1142	5	5	999	13.25	1	-1	1	1.1047
371	5.4722	5	5	0	7.125	1	-1	1	1.2463
372	7.1142	5	5	90	19.375	2	-1	0	1.7175
373	5.4722	5	5	999	7.125	1	1	0	1.3513
374	5.4722	5	5	90	25.5	1	1	1	1.0346
375	3.8303	5	5	0	7.125	1	-1	0	0.78715
376	5.4722	5	5	90	13.25	2	-1	0	2.005
377	5.4722	5	5	0	7.125	2	-1	0	2.2733
378	0.5464	5	5	0	7.125	1	1	1	1.6927
379	7.1142	5	5	999	1	1	-1	0	1.7149
380	7.1142	5	5	0	1	2	1	1	1.5728
381	0.5464	5	5	0	13.25	2	1	1	1.4458
382	5.4722	5	5	90	7.125	1	1	0	1.7699
383	2.1883	5	5	90	25.5	2	1	1	1.5046
384	2.1883	5	5	90	13.25	2	-1	0	0.95185
385	0.5464	5	5	90	25.5	1	-1	1	2.0923
386	2.1883	5	5	90	1	2	-1	0	1.3757
387	0.5464	5	5	90	7.125	2	-1	0	1.5752
388	5.4722	5	5	90	25.5	1	-1	1	1.2106
389	2.1883	5	5	0	1	2	-1	0	1.6462
390	3.8303	5	5	90	1	2	-1	1	1.3518
391	0.5464	5	5	90	13.25	1	-1	1	2.0453
392	3.8303	5	5	0	19.375	2	1	0	1.2461
393	3.8303	5	5	999	19.375	1	1	1	1.2576
394	5.4722	5	5	999	7.125	2	-1	0	2.1268
395	2.1883	5	5	999	7.125	2	-1	0	1.1988
396	2.1883	5	5	999	1	2	-1	0	1.0699
397	5.4722	5	5	0	19.375	1	1	0	1.6778
398	0.5464	5	5	0	13.25	1	1	1	1.9397
399	0.5464	5	5	0	1	1	-1	1	1.0694
400	0.5464	5	5	90	19.375	2	-1	0	2.057
401	3.8303	5	5	999	19.375	2	-1	1	1.2698
402	3.8303	5	5	999	19.375	2	-1	1	1.6576
403	5.4722	5	5	999	7.125	1	1	0	1.093
404	0.5464	5	5	0	1	2	1	0	1.4458
405	3.8303	5	5	90	7.125	2	1	0	1.4693
406	7.1142	5	5	999	25.5	2	1	1	1.818
407	7.1142	5	5	90	19.375	2	1	0	1.5465
408	0.5464	5	5	0	1	2	-1	0	1.5046
409	7.1142	5	5	0	7.125	1	-1	1	1.5804
410	3.8303	5	5	999	1	2	-1	0	2.0529
411	3.8303	5	5	0	7.125	1	-1	0	1.1404
412	7.1142	5	5	90	25.5	1	1	0	2.0016
413	7.1142	5	5	90	19.375	2	1	0	1.211
414	3.8303	5	5	90	19.375	1	-1	1	1.1875
415	2.1883	5	5	0	1	1	1	0	1.4693
416	5.4722	5	5	90	19.375	1	1	1	1.5719
417	3.8303	5	5	999	1	1	1	0	1.0577
418	3.8303	5	5	0	7.125	2	1	0	1.4458
419	2.1883	5	5	0	7.125	1	-1	1	1.3869
420	0.5464	5	5	999	1	2	-1	1	1.8928
421	0.5464	5	5	90	19.375	1	1	1	2.4809
422	3.8303	5	5	90	1	2	1	0	2.1439
423	2.1883	5	5	90	25.5	2	1	0	1.8344
424	0.5464	5	5	999	19.375	2	1	1	1.4106
425	7.1142	5	5	90	13.25	1	1	0	1.8174
426	2.1883	5	5	90	1	2	1	1	1.834
427	7.1142	5	5	999	7.125	2	-1	0	1.876
428	5.4722	5	5	0	13.25	2	1	0	1.3047
429	2.1883	5	5	90	7.125	1	1	0	1.9864
430	2.1883	5	5	90	19.375	1	-1	1	1.2345
431	2.1883	5	5	0	13.25	1	1	1	1.3046
432	0.5464	5	5	999	25.5	2	1	1	1.3399
433	7.1142	5	5	999	7.125	2	1	0	1.6082
434	5.4722	5	5	999	7.125	2	-1	0	1.3753
435	7.1142	5	5	90	1	2	1	0	2.3018
436	3.8303	5	5	0	19.375	1	1	1	1.4341
437	3.8303	5	5	90	19.375	1	-1	1	1.0699
438	2.1883	5	5	90	1	1	1	1	1.4929
439	7.1142	5	5	999	19.375	1	-1	1	1.0341
440	5.4722	5	5	90	25.5	2	-1	0	0.96369
441	2.1883	5	5	90	7.125	2	-1	0	1.1635
442	7.1142	5	5	999	13.25	2	-1	1	1.8781
443	3.8303	5	5	90	7.125	1	-1	1	1.1871
444	0.5464	5	5	90	1	2	-1	0	2.3162
445	3.8303	5	5	90	1	2	1	0	1.5051
446	0.5464	5	5	0	19.375	2	-1	1	2.1162
447	0.5464	5	5	90	1	1	-1	1	1.5639
448	2.1883	5	5	999	7.125	2	1	0	1.6575
449	5.4722	5	5	90	7.125	1	1	0	1.6572
450	3.8303	5	5	0	7.125	1	-1	1	1.375
451	7.1142	5	5	90	1	1	-1	0	1.59
452	3.8303	5	5	90	25.5	2	-1	0	1.3517
453	7.1142	5	5	999	1	2	-1	0	1.4742
454	3.8303	5	5	999	25.5	2	-1	1	1.2929
455	2.1883	5	5	0	7.125	1	1	1	1.4227
456	2.1883	5	5	999	19.375	2	1	1	1.4105
457	0.5464	5	5	90	13.25	1	-1	1	2.6492
458	7.1142	5	5	90	13.25	1	-1	1	1.367
459	0.5464	5	5	999	19.375	1	-1	1	1.611
460	0.5464	5	5	90	13.25	2	-1	0	1.0346
461	3.8303	5	5	999	7.125	1	1	1	1.2106
462	2.1883	5	5	999	1	2	1	0	1.6462
463	0.5464	5	5	0	1	2	1	0	3.0241
464	0.5464	5	5	90	25.5	1	-1	1	1.7638
465	7.1142	5	5	90	19.375	1	1	0	1.211
466	3.8303	5	5	0	19.375	1	-1	1	1.1165
467	7.1142	5	5	999	13.25	2	-1	0	2.0048
468	0.5464	5	5	999	7.125	2	-1	1	1.5046
469	5.4722	5	5	0	25.5	1	1	1	1.1165
470	5.4722	5	5	90	19.375	1	-1	1	1.1871
471	7.1142	5	5	999	25.5	2	-1	0	1.1518
472	3.8303	5	5	0	25.5	1	1	1	1.1405
473	0.5464	5	5	90	25.5	1	1	1	1.6814
474	7.1142	5	5	90	13.25	2	1	0	2.2963
475	7.1142	5	5	90	13.25	2	1	0	1.6382
476	3.8303	5	5	0	7.125	1	1	0	1.4576
477	0.5464	5	5	999	25.5	2	-1	1	1.9398
478	5.4722	5	5	0	19.375	2	-1	0	1.6491
479	2.1883	5	5	90	1	1	-1	0	1.7521
480	3.8303	5	5	0	7.125	2	1	0	1.0816
481	5.4722	5	5	90	19.375	1	1	0	2.0985
482	0.5464	5	5	999	25.5	2	1	1	1.7282
483	0.5464	5	5	999	25.5	1	1	1	1.634
484	7.1142	5	5	999	25.5	2	1	0	2.5325
485	0.5464	5	5	0	25.5	1	1	1	2.943
486	0.5464	5	5	0	13.25	2	-1	1	2.1402
487	3.8303	5	5	90	25.5	2	1	1	1.4933
488	2.1883	5	5	999	19.375	1	1	1	1.093
489	2.1883	5	5	999	25.5	1	-1	1	1.0694
490	2.1883	5	5	0	1	1	1	0	1.1282
491	5.4722	5	5	0	1	2	-1	0	1.34
492	3.8303	5	5	999	7.125	2	1	0	2.3324
493	0.5464	5	5	0	13.25	1	1	1	2.2574
494	5.4722	5	5	0	25.5	1	-1	1	1.3521
495	5.4722	5	5	999	1	1	-1	0	2.1854
496	0.5464	5	5	90	7.125	1	1	0	2.3864
497	7.1142	5	5	90	25.5	1	1	1	1.9776
498	3.8303	5	5	90	7.125	1	-1	0	1.6576
499	2.1883	5	5	999	1	2	1	1	1.3988
500	2.1883	5	5	0	7.125	2	1	0	1.2572
501	5.4722	5	5	0	19.375	1	1	0	1.3169
502	7.1142	5	5	999	7.125	2	-1	0	1.3041
503	3.8303	5	5	0	1	2	1	0	1.0581
504	5.4722	5	5	0	7.125	2	-1	0	1.14
505	7.1142	5	5	0	25.5	1	1	1	1.2222
506	0.5464	5	5	999	7.125	2	-1	1	1.6336
507	2.1883	5	5	999	13.25	1	1	1	1.1753
508	7.1142	5	5	999	7.125	1	-1	1	1.2577
509	0.5464	5	5	999	7.125	1	-1	1	2.6863
510	7.1142	5	5	0	1	2	-1	0	1.5648
511	0.5464	5	5	999	19.375	2	1	1	2.351
512	7.1142	5	5	90	1	1	-1	0	1.725
513	0.5464	5	5	90	7.125	2	-1	0	1.3047
514	5.4722	5	5	999	25.5	2	1	1	1.3517
515	5.4722	5	5	90	19.375	2	-1	0	1.5663
516	5.4722	5	5	0	7.125	1	1	0	1.5335
517	2.1883	5	5	90	25.5	2	-1	1	1.4222
518	5.4722	5	5	0	1	2	-1	0	1.7495
519	7.1142	5	5	0	7.125	2	-1	0	1.6601
520	0.5464	5	5	0	1	1	-1	1	1.0106
521	3.8303	5	5	0	13.25	2	-1	0	1.5399
522	3.8303	5	5	999	7.125	2	1	1	1.4224
523	7.1142	5	5	999	7.125	1	-1	1	1.0341
524	3.8303	5	5	90	1	1	-1	0	1.4223
525	7.1142	5	5	999	7.125	2	-1	1	1.4266
526	2.1883	5	5	90	7.125	1	1	0	1.2934
527	5.4722	5	5	999	25.5	2	-1	0	1.7548
528	3.8303	5	5	90	13.25	2	1	0	1.1753
529	3.8303	5	5	999	25.5	2	-1	1	1.4693
530	7.1142	5	5	90	1	1	-1	0	2.0324
531	0.5464	5	5	999	1	1	-1	1	2.1629
532	7.1142	5	5	0	1	1	1	0	1.3287
533	7.1142	5	5	999	19.375	2	-1	0	1.3494
534	2.1883	5	5	999	25.5	2	-1	1	1.1989
535	2.1883	5	5	0	19.375	1	1	0	1.1753
536	2.1883	5	5	999	7.125	1	1	1	1.1165
537	2.1883	5	5	90	25.5	1	1	1	1.117
538	3.8303	5	5	90	13.25	2	1	0	1.1169
539	5.4722	5	5	999	19.375	1	1	1	1.1753
540	5.4722	5	5	0	7.125	2	1	0	1.9634
541	0.5464	5	5	0	1	2	-1	1	1.2459
542	7.1142	5	5	90	13.25	1	1	1	1.5278
543	7.1142	5	5	999	25.5	2	-1	1	1.3479
544	3.8303	5	5	999	13.25	2	-1	1	1.2459
545	2.1883	5	5	999	13.25	2	-1	1	1.1283
546	3.8303	5	5	0	1	1	-1	0	1.4575
547	5.4722	5	5	0	25.5	2	1	0	1.4576
548	3.8303	5	5	90	13.25	2	-1	0	1.0581
549	3.8303	5	5	90	25.5	2	-1	0	1.1048
550	7.1142	5	5	0	7.125	1	-1	1	1.1518
551	7.1142	5	5	999	19.375	1	1	1	2.0077
552	3.8303	5	5	999	25.5	1	1	1	1.3164
553	5.4722	5	5	999	25.5	2	-1	0	1.4458
554	3.8303	5	5	90	19.375	1	-1	1	1.4105
555	3.8303	5	5	90	25.5	1	-1	1	1.1988
556	3.8303	5	5	90	7.125	2	1	0	1.7164
557	5.4722	5	5	999	25.5	1	-1	1	1.0224
558	2.1883	5	5	0	19.375	1	1	1	1.1165
559	3.8303	5	5	90	25.5	1	-1	1	1.1753
560	0.5464	5	5	999	25.5	2	1	1	1.6928
561	0.5464	5	5	999	25.5	2	-1	1	1.2224
562	0.5464	5	5	90	25.5	1	-1	1	1.6105
563	0.5464	5	5	999	13.25	1	-1	1	1.8579
564	7.1142	5	5	0	7.125	2	-1	0	1.1522
565	2.1883	5	5	0	19.375	1	1	1	1.3047
566	0.5464	5	5	0	13.25	1	-1	1	1.0812
567	7.1142	5	5	90	13.25	2	-1	0	1.8967
568	7.1142	5	5	90	19.375	2	1	0	1.367
569	5.4722	5	5	0	13.25	1	-1	0	1.2929
570	0.5464	5	5	999	13.25	1	1	1	1.5634
571	5.4722	5	5	999	13.25	1	-1	1	1.0694
572	2.1883	5	5	90	7.125	1	1	0	2.057
573	7.1142	5	5	999	1	1	-1	0	1.9394
574	2.1883	5	5	90	13.25	1	-1	1	1.2224
575	0.5464	5	5	999	13.25	1	1	1	2.0457
576	0.5464	5	5	0	13.25	2	-1	1	1.5521
577	7.1142	5	5	999	13.25	1	1	0	1.4224
578	7.1142	5	5	90	19.375	1	-1	0	1.8672
579	3.8303	5	5	0	25.5	2	1	0	1.3757
580	3.8303	5	5	999	13.25	1	1	0	1.6105
581	2.1883	5	5	999	19.375	1	-1	1	1.2459
582	3.8303	5	5	999	19.375	2	1	1	1.3521
583	0.5464	5	5	0	25.5	1	1	1	1.6933
584	7.1142	5	5	90	1	1	-1	0	1.1169
585	3.8303	5	5	90	13.25	1	1	0	1.6693
586	7.1142	5	5	999	1	1	-1	1	1.4404
587	7.1142	5	5	0	19.375	1	-1	1	1.2459
588	5.4722	5	5	999	25.5	1	-1	1	0.99932
589	0.5464	5	5	90	25.5	2	-1	1	1.4811
590	7.1142	5	5	999	13.25	1	1	0	1.1635
591	3.8303	5	5	90	7.125	1	-1	1	1.2576
592	0.5464	5	5	0	19.375	1	1	1	1.6924
593	5.4722	5	5	999	25.5	2	-1	1	1.3169
594	5.4722	5	5	999	19.375	1	-1	1	1.0459
595	0.5464	5	5	0	7.125	1	-1	1	1.1636
596	5.4722	5	5	0	13.25	1	-1	1	1.3165
597	2.1883	5	5	0	7.125	1	-1	1	1.5991
598	7.1142	5	5	0	25.5	1	-1	1	1.0458
599	2.1883	5	5	90	19.375	2	1	1	1.4811
600	2.1883	5	5	0	25.5	1	-1	1	1.1871
601	7.1142	5	5	90	1	2	-1	0	1.1518
602	2.1883	5	5	0	13.25	2	1	1	1.34
603	3.8303	5	5	0	1	2	1	1	1.7046
604	2.1883	5	5	90	7.125	2	1	0	1.2224
605	7.1142	5	5	90	1	1	1	0	1.4451
606	5.4722	5	5	999	1	2	-1	0	1.8794
607	7.1142	5	5	0	13.25	1	-1	1	1.2576
608	5.4722	5	5	999	13.25	1	1	0	1.2694
609	5.4722	5	5	90	7.125	2	-1	0	1.093
610	2.1883	5	5	999	1	1	-1	1	1.0811
611	0.5464	5	5	90	13.25	1	-1	1	1.1635
612	5.4722	5	5	999	19.375	1	1	1	1.3757
613	0.5464	5	5	0	19.375	1	1	1	2.2221
614	2.1883	5	5	0	7.125	1	1	1	1.9402
615	2.1883	5	5	999	19.375	1	1	1	1.2812
616	3.8303	5	5	0	25.5	1	1	1	1.2105
617	0.5464	5	5	999	1	2	-1	0	1.963
618	7.1142	5	5	0	25.5	1	-1	1	1.4463
619	5.4722	5	5	0	19.375	2	-1	1	1.715
620	0.5464	5	5	90	19.375	2	1	1	1.5874
621	7.1142	5	5	999	1	1	1	1	2.0869
622	3.8303	5	5	999	19.375	1	-1	1	1.0224
623	5.4722	5	5	999	13.25	1	-1	1	1.0224
624	7.1142	5	5	90	7.125	1	1	1	1.14
625	3.8303	5	5	999	25.5	2	1	1	1.34
626	5.4722	5	5	999	13.25	2	-1	0	1.9445
627	2.1883	5	5	0	13.25	2	-1	0	1.2341
628	0.5464	5	5	999	7.125	1	-1	1	2.2102
629	2.1883	5	5	90	13.25	1	1	0	1.4344
630	7.1142	5	5	90	7.125	2	1	0	1.5316
631	2.1883	5	5	0	25.5	2	1	1	1.4105
632	3.8303	5	5	0	25.5	2	-1	0	1.34
633	5.4722	5	5	999	13.25	1	-1	1	1.0812
634	0.5464	5	5	0	19.375	2	-1	1	1.5398
635	3.8303	5	5	999	25.5	1	1	1	1.1518
636	3.8303	5	5	0	13.25	2	1	0	0.86942
637	5.4722	5	5	0	19.375	1	1	1	1.2106
638	0.5464	5	5	90	7.125	1	1	1	2.2099
639	2.1883	5	5	90	7.125	1	-1	1	1.2228
640	2.1883	5	5	0	25.5	2	-1	1	1.5399
641	3.8303	5	5	999	1	2	-1	0	1.6223
642	5.4722	5	5	999	19.375	2	1	0	1.3518
643	0.5464	5	5	90	7.125	1	-1	1	2.0108
644	3.8303	5	5	999	7.125	1	1	1	2.2583
645	7.1142	5	5	90	7.125	1	1	0	1.2346
646	3.8303	5	5	0	1	2	-1	0	1.2929
647	0.5464	5	5	90	1	1	-1	0	1.4694
648	2.1883	5	5	0	1	2	-1	0	1.3639
649	3.8303	5	5	999	7.125	2	-1	0	1.6926
650	7.1142	5	5	90	19.375	2	1	0	1.0934
651	5.4722	5	5	999	19.375	2	-1	1	1.6489
652	2.1883	5	5	0	25.5	2	1	1	1.2694
653	7.1142	5	5	0	13.25	1	-1	1	1.3047
654	2.1883	5	5	999	13.25	1	-1	1	1.1753
655	0.5464	5	5	0	7.125	1	1	1	1.3518
656	5.4722	5	5	90	7.125	2	-1	1	1.8507
657	7.1142	5	5	0	19.375	1	1	0	1.2929
658	2.1883	5	5	999	7.125	1	1	0	0.99886
659	5.4722	5	5	90	25.5	2	-1	0	1.1165
660	2.1883	5	5	999	7.125	2	1	1	1.4577
661	0.5464	5	5	90	1	1	1	0	1.2463
662	0.5464	5	5	999	25.5	1	-1	1	1.7634
663	7.1142	5	5	999	13.25	2	1	0	1.6071
664	2.1883	5	5	90	1	1	-1	1	1.1871
665	5.4722	5	5	0	1	1	1	1	1.8231
666	2.1883	5	5	0	25.5	1	-1	1	1.2228
667	7.1142	5	5	999	13.25	2	-1	0	1.1518
668	7.1142	5	5	0	13.25	1	1	0	0.89297
669	2.1883	5	5	999	7.125	1	1	1	1.5282
670	5.4722	5	5	999	13.25	2	-1	0	1.796
671	7.1142	5	5	90	1	2	-1	0	1.2694
672	2.1883	5	5	999	13.25	2	1	1	1.3282
673	5.4722	5	5	0	25.5	1	-1	1	1.7335
674	2.1883	5	5	999	1	2	-1	0	2.6054
675	2.1883	5	5	0	1	1	1	0	1.9755
676	0.5464	5	5	0	25.5	2	1	0	0.89296
677	7.1142	5	5	0	19.375	2	1	1	2.008
678	2.1883	5	5	0	1	2	-1	0	1.4928
679	5.4722	5	5	0	25.5	2	-1	0	1.5272
680	0.5464	5	5	90	13.25	2	1	1	1.7168
681	5.4722	5	5	999	7.125	1	1	0	1.6858
682	5.4722	5	5	90	13.25	1	1	0	1.3164
683	2.1883	5	5	0	25.5	1	1	0	1.1992
684	3.8303	5	5	0	19.375	2	1	0	1.3051
685	3.8303	5	5	90	13.25	1	1	0	1.7982
686	3.8303	5	5	999	13.25	1	-1	1	1.2342
687	5.4722	5	5	0	13.25	1	-1	1	1.3047
688	3.8303	5	5	999	13.25	1	1	1	1.14
689	7.1142	5	5	999	19.375	1	-1	1	1.0459
690	5.4722	5	5	0	7.125	1	1	1	1.3517
691	0.5464	5	5	0	1	1	-1	1	2.3868
692	7.1142	5	5	90	13.25	2	1	0	1.8466
693	5.4722	5	5	0	1	2	-1	1	1.7874
694	2.1883	5	5	90	19.375	2	1	1	1.6454
695	0.5464	5	5	90	1	2	-1	0	1.3169
696	3.8303	5	5	999	13.25	2	1	1	1.7044
697	5.4722	5	5	999	13.25	2	1	1	1.2228
698	0.5464	5	5	0	25.5	2	-1	1	1.4458
699	5.4722	5	5	0	1	1	1	1	1.3517
700	2.1883	5	5	90	25.5	1	-1	1	1.3988
701	7.1142	5	5	999	19.375	2	1	0	1.3304
702	0.5464	5	5	0	7.125	2	-1	1	2.2107
703	3.8303	5	5	0	1	1	1	0	1.6815
704	3.8303	5	5	999	1	2	1	0	1.4692
705	5.4722	5	5	999	1	2	-1	0	1.9188
706	2.1883	5	5	0	19.375	2	-1	1	1.2811
707	7.1142	5	5	0	7.125	2	1	1	1.5757
708	0.5464	5	5	90	1	2	-1	0	1.6458
709	3.8303	5	5	0	19.375	2	-1	0	1.411
710	7.1142	5	5	90	7.125	1	1	0	1.7927
711	5.4722	5	5	0	25.5	2	1	0	2.7843
712	2.1883	5	5	999	13.25	2	1	0	1.6223
713	2.1883	5	5	999	13.25	1	-1	1	1.1522
714	5.4722	5	5	90	1	1	1	1	1.1988
715	2.1883	5	5	0	1	1	-1	0	1.8457
716	0.5464	5	5	90	19.375	2	-1	1	1.3757
717	7.1142	5	5	0	13.25	1	1	1	1.6763
718	0.5464	5	5	90	13.25	2	1	0	1.6458
719	7.1142	5	5	999	13.25	2	-1	0	1.5925
720	7.1142	5	5	90	7.125	2	-1	0	1.1169
721	2.1883	5	5	90	19.375	2	-1	0	1.3047
722	3.8303	5	5	90	19.375	1	-1	1	1.0699
723	3.8303	5	5	0	25.5	2	1	1	1.4575
724	2.1883	5	5	90	7.125	2	1	0	2.328
725	2.1883	5	5	999	19.375	2	1	1	1.6463
726	7.1142	5	5	0	25.5	1	1	0	1.3283
727	3.8303	5	5	999	1	2	-1	1	2.2683
728	2.1883	5	5	999	19.375	2	1	1	1.2698
729	5.4722	5	5	90	25.5	2	1	1	1.4458
730	0.5464	5	5	90	7.125	2	-1	0	2.152
731	5.4722	5	5	90	13.25	1	-1	1	11.87
732	5.4722	5	5	90	1	2	-1	1	2.8534
733	5.4722	5	5	999	1	1	-1	0	5.2559
734	2.1883	5	5	90	13.25	2	1	0	3.0581
735	7.1142	5	5	90	7.125	2	1	0	1.4363
736	0.5464	5	5	0	7.125	1	1	1	2.0337
737	2.1883	5	5	999	7.125	1	1	1	1.8692
738	5.4722	5	5	999	1	1	1	1	1.7903
739	2.1883	5	5	0	13.25	1	1	0	1.6223
740	2.1883	5	5	90	19.375	2	1	1	1.6698
741	0.5464	5	5	0	13.25	1	-1	1	1.8575
742	2.1883	5	5	90	19.375	1	-1	1	1.7638
743	5.4722	5	5	999	1	1	1	0	1.7345
744	5.4722	5	5	999	7.125	2	1	0	1.2574
745	5.4722	5	5	0	1	1	-1	1	1.1875
746	7.1142	5	5	90	13.25	1	-1	0	1.8442
747	5.4722	5	5	0	1	2	1	0	1.3282
748	3.8303	5	5	0	1	1	-1	0	1.3168
749	2.1883	5	5	999	13.25	2	1	1	1.4694
750	3.8303	5	5	0	13.25	1	-1	1	1.0463
