# Supplementary material for: Temporal Integration of Motion Streaks in Migraine
Source: Vision (Basel). 2018 Jul 13;2(3):27. doi: 10.3390/vision2030027 (PMC6836222; doi:10.3390/vision2030027)
Supplement: Supplementary file 1 [file vision-02-00027-s001.zip › supplementary information/resultsmark3/resultsObs13/allResponsesObs13Block4.txt]

1	5.4722	5	5	0	1	2	-1	0	2.8513
2	3.8303	5	5	90	1	2	1	0	2.4745
3	2.1883	5	5	0	1	2	-1	0	3.3284
4	3.8303	5	5	0	7.125	1	-1	0	2.4308
5	7.1142	5	5	90	7.125	1	1	1	1.7966
6	2.1883	5	5	90	19.375	1	-1	1	1.34
7	5.4722	5	5	0	13.25	1	-1	1	3.527
8	3.8303	5	5	0	25.5	1	-1	0	2.2542
9	5.4722	5	5	90	25.5	1	1	1	1.7032
10	7.1142	5	5	999	25.5	1	-1	1	1.2224
11	7.1142	5	5	90	13.25	2	-1	0	2.1069
12	5.4722	5	5	0	19.375	1	-1	0	1.1396
13	3.8303	5	5	999	19.375	2	-1	1	2.065
14	3.8303	5	5	90	1	1	-1	1	1.3988
15	0.5464	5	5	999	13.25	1	1	1	1.6227
16	3.8303	5	5	0	19.375	1	1	0	2.2406
17	5.4722	5	5	0	25.5	2	1	0	1.6491
18	0.5464	5	5	999	1	2	-1	1	1.8571
19	3.8303	5	5	999	7.125	1	1	1	1.2694
20	3.8303	5	5	999	7.125	2	-1	0	1.7281
21	5.4722	5	5	90	13.25	2	-1	0	1.5514
22	2.1883	5	5	90	7.125	2	1	0	1.2458
23	5.4722	5	5	90	7.125	1	1	0	1.3871
24	7.1142	5	5	0	13.25	1	-1	1	1.1987
25	7.1142	5	5	0	25.5	1	1	0	1.9954
26	5.4722	5	5	0	25.5	2	1	0	2.1829
27	2.1883	5	5	999	19.375	1	-1	1	1.3164
28	7.1142	5	5	0	25.5	1	-1	0	1.5703
29	7.1142	5	5	90	7.125	2	1	0	1.7256
30	0.5464	5	5	0	25.5	1	1	1	2.2927
31	3.8303	5	5	90	13.25	2	-1	0	2.3704
32	7.1142	5	5	999	19.375	2	1	0	2.5192
33	2.1883	5	5	999	25.5	2	-1	1	1.4694
34	5.4722	5	5	0	7.125	1	-1	0	2.0447
35	2.1883	5	5	0	7.125	1	1	0	2.8292
36	7.1142	5	5	0	1	2	-1	0	1.6826
37	7.1142	5	5	0	25.5	2	-1	0	1.7118
38	7.1142	5	5	0	13.25	1	1	1	1.3282
39	5.4722	5	5	0	7.125	1	1	1	1.921
40	0.5464	5	5	999	19.375	2	1	1	1.6105
41	5.4722	5	5	90	7.125	2	-1	0	2.0413
42	7.1142	5	5	0	19.375	2	1	1	1.5699
43	0.5464	5	5	90	25.5	1	-1	1	2.504
44	3.8303	5	5	90	13.25	1	1	1	1.093
45	0.5464	5	5	90	13.25	1	1	1	1.5282
46	5.4722	5	5	999	13.25	2	1	1	1.7865
47	2.1883	5	5	0	19.375	2	1	1	1.4575
48	3.8303	5	5	0	13.25	2	-1	0	1.9795
49	2.1883	5	5	999	7.125	1	1	1	1.3169
50	5.4722	5	5	999	25.5	2	-1	1	2.3993
51	2.1883	5	5	0	7.125	2	-1	0	2.6794
52	3.8303	5	5	0	1	2	1	0	2.8218
53	0.5464	5	5	90	1	1	1	0	1.2105
54	7.1142	5	5	0	19.375	1	-1	1	1.8982
55	7.1142	5	5	90	7.125	1	1	0	1.6762
56	0.5464	5	5	999	13.25	2	-1	1	2.3393
57	0.5464	5	5	0	13.25	2	1	1	1.7751
58	5.4722	5	5	90	1	2	-1	0	2.01
59	3.8303	5	5	999	19.375	2	-1	1	1.5752
60	0.5464	5	5	0	25.5	2	-1	1	1.3516
61	5.4722	5	5	999	1	2	-1	0	2.1513
62	3.8303	5	5	999	13.25	2	1	1	1.3988
63	7.1142	5	5	0	13.25	1	-1	0	1.2111
64	3.8303	5	5	90	13.25	1	1	0	1.7281
65	5.4722	5	5	0	25.5	2	1	1	2.2986
66	2.1883	5	5	0	25.5	2	-1	1	1.7747
67	0.5464	5	5	0	7.125	2	-1	1	1.705
68	3.8303	5	5	0	25.5	2	1	0	2.3544
69	5.4722	5	5	90	19.375	1	-1	1	1.1286
70	2.1883	5	5	0	25.5	1	-1	1	1.1052
71	7.1142	5	5	0	1	2	1	0	1.354
72	2.1883	5	5	90	25.5	1	-1	1	1.2224
73	5.4722	5	5	999	19.375	2	1	1	1.6155
74	0.5464	5	5	999	1	1	-1	1	2.7764
75	3.8303	5	5	90	19.375	2	1	1	2.3286
76	5.4722	5	5	0	1	1	-1	0	6.3509
77	3.8303	5	5	0	13.25	2	1	0	2.3834
78	3.8303	5	5	999	7.125	2	-1	0	1.977
79	3.8303	5	5	0	1	1	-1	0	1.4227
80	2.1883	5	5	0	13.25	1	1	0	1.8105
81	2.1883	5	5	90	25.5	1	1	1	1.4345
82	0.5464	5	5	999	25.5	2	-1	1	2.457
83	0.5464	5	5	999	13.25	2	1	1	1.7992
84	0.5464	5	5	0	19.375	1	1	1	2.8498
85	3.8303	5	5	0	7.125	2	-1	1	1.7164
86	7.1142	5	5	999	7.125	1	-1	1	1.1636
87	5.4722	5	5	999	7.125	2	1	0	1.5187
88	0.5464	5	5	0	19.375	1	-1	1	2.2226
89	2.1883	5	5	0	13.25	2	-1	0	1.7168
90	5.4722	5	5	0	7.125	2	1	0	1.8845
91	3.8303	5	5	999	13.25	2	1	1	1.5399
92	7.1142	5	5	90	7.125	1	1	0	1.3286
93	5.4722	5	5	0	1	1	-1	1	1.8083
94	7.1142	5	5	999	19.375	1	1	1	1.2224
95	2.1883	5	5	90	13.25	2	-1	0	1.3757
96	0.5464	5	5	90	7.125	2	-1	1	2.0461
97	0.5464	5	5	0	19.375	2	1	1	2.5195
98	5.4722	5	5	90	13.25	1	-1	0	2.0541
99	7.1142	5	5	999	13.25	2	1	0	1.3603
100	2.1883	5	5	0	7.125	1	1	0	1.4345
101	3.8303	5	5	0	1	2	-1	0	1.944
102	0.5464	5	5	90	25.5	2	-1	1	1.8697
103	0.5464	5	5	0	7.125	2	1	1	2.3515
104	0.5464	5	5	0	25.5	2	-1	1	2.4574
105	0.5464	5	5	999	7.125	2	-1	1	2.0697
106	0.5464	5	5	0	25.5	2	-1	1	2.1751
107	5.4722	5	5	90	13.25	1	1	0	2.0079
108	0.5464	5	5	999	19.375	2	1	1	1.2813
109	0.5464	5	5	999	1	1	-1	1	1.5634
110	7.1142	5	5	0	13.25	2	1	0	1.6912
111	0.5464	5	5	90	25.5	1	-1	1	1.5752
112	0.5464	5	5	90	25.5	2	-1	1	1.5286
113	7.1142	5	5	999	13.25	2	-1	0	2.0489
114	3.8303	5	5	90	19.375	2	-1	1	1.2459
115	7.1142	5	5	0	19.375	1	-1	0	1.4424
116	3.8303	5	5	90	13.25	1	1	0	2.4592
117	2.1883	5	5	999	19.375	1	-1	1	1.2346
118	0.5464	5	5	0	19.375	1	-1	1	1.5281
119	7.1142	5	5	0	13.25	2	1	0	1.2459
120	7.1142	5	5	999	7.125	2	1	0	1.8753
121	0.5464	5	5	999	25.5	1	1	1	1.7281
122	7.1142	5	5	0	1	2	1	0	1.7252
123	7.1142	5	5	90	25.5	1	-1	1	1.2228
124	2.1883	5	5	0	13.25	1	-1	1	1.3635
125	2.1883	5	5	90	7.125	1	-1	1	1.1754
126	2.1883	5	5	90	7.125	1	-1	1	1.2692
127	2.1883	5	5	90	13.25	1	1	0	1.2224
128	0.5464	5	5	999	1	2	1	1	2.0335
129	0.5464	5	5	0	7.125	1	1	0	1.4345
130	5.4722	5	5	0	7.125	2	-1	0	1.983
131	0.5464	5	5	999	19.375	1	1	1	1.9986
132	5.4722	5	5	999	25.5	2	1	1	1.4341
133	7.1142	5	5	90	1	2	1	0	1.6381
134	3.8303	5	5	0	13.25	1	1	0	1.1989
135	5.4722	5	5	90	1	1	-1	0	1.8904
136	0.5464	5	5	90	7.125	2	-1	1	1.3635
137	0.5464	5	5	999	7.125	2	-1	1	1.2224
138	3.8303	5	5	999	25.5	2	1	1	1.2929
139	0.5464	5	5	999	7.125	2	1	1	1.3753
140	3.8303	5	5	999	1	2	1	0	1.8703
141	7.1142	5	5	999	25.5	1	-1	1	1.1519
142	3.8303	5	5	999	13.25	2	-1	0	2.2529
143	7.1142	5	5	0	1	2	-1	1	2.086
144	5.4722	5	5	999	25.5	1	1	1	1.14
145	5.4722	5	5	90	25.5	1	-1	1	1.117
146	3.8303	5	5	90	13.25	1	1	0	1.6105
147	5.4722	5	5	999	25.5	1	1	1	1.0342
148	5.4722	5	5	0	13.25	2	-1	0	1.0929
149	7.1142	5	5	999	7.125	1	1	1	1.0579
150	5.4722	5	5	999	13.25	1	1	1	1.3165
151	0.5464	5	5	90	1	1	1	0	1.3633
152	5.4722	5	5	0	25.5	1	-1	1	1.0342
153	5.4722	5	5	0	13.25	2	-1	0	1.5033
154	5.4722	5	5	90	7.125	2	1	0	1.8453
155	3.8303	5	5	90	25.5	2	1	1	2.6906
156	3.8303	5	5	999	1	1	-1	1	2.178
157	3.8303	5	5	0	19.375	2	-1	0	2.1376
158	2.1883	5	5	90	1	1	-1	0	2.637
159	2.1883	5	5	999	13.25	1	-1	1	1.6345
160	2.1883	5	5	0	13.25	2	1	0	1.9991
161	7.1142	5	5	0	13.25	1	1	0	1.3282
162	0.5464	5	5	0	7.125	1	-1	1	2.5267
163	3.8303	5	5	90	7.125	1	1	1	2.1495
164	5.4722	5	5	90	25.5	2	1	0	1.8362
165	3.8303	5	5	999	13.25	1	1	1	1.3753
166	5.4722	5	5	0	25.5	1	1	1	1.838
167	3.8303	5	5	0	19.375	2	1	1	1.3988
168	7.1142	5	5	999	7.125	2	-1	0	1.6757
169	3.8303	5	5	90	7.125	1	1	0	1.8772
170	7.1142	5	5	0	19.375	2	1	0	1.246
171	0.5464	5	5	999	1	1	1	1	2.7811
172	7.1142	5	5	90	19.375	1	-1	0	1.9058
173	0.5464	5	5	90	13.25	2	1	1	1.6929
174	5.4722	5	5	999	25.5	1	1	1	1.093
175	3.8303	5	5	0	19.375	1	1	1	1.4341
176	7.1142	5	5	999	13.25	1	-1	1	1.1046
177	5.4722	5	5	0	25.5	1	-1	1	1.0464
178	7.1142	5	5	90	13.25	2	1	0	2.1972
179	3.8303	5	5	90	25.5	1	-1	1	0.99891
180	2.1883	5	5	90	25.5	1	1	1	1.1165
181	0.5464	5	5	0	1	2	1	1	2.1041
182	2.1883	5	5	0	7.125	2	1	1	1.3992
183	2.1883	5	5	999	13.25	2	-1	1	1.2224
184	0.5464	5	5	0	1	1	1	0	1.3757
185	2.1883	5	5	90	25.5	2	-1	1	1.3169
186	7.1142	5	5	999	25.5	2	-1	0	1.806
187	2.1883	5	5	0	13.25	1	1	0	1.3518
188	5.4722	5	5	90	13.25	2	-1	0	1.2933
189	3.8303	5	5	0	13.25	1	1	1	1.0229
190	2.1883	5	5	90	1	1	-1	1	1.293
191	5.4722	5	5	90	7.125	2	-1	1	1.3522
192	7.1142	5	5	90	13.25	1	-1	1	1.1405
193	7.1142	5	5	0	19.375	1	1	1	1.8593
194	2.1883	5	5	90	25.5	2	1	1	1.5752
195	5.4722	5	5	90	25.5	2	-1	0	1.5441
196	7.1142	5	5	90	1	2	-1	0	1.3169
197	7.1142	5	5	0	7.125	1	-1	0	1.5888
198	3.8303	5	5	0	19.375	1	-1	1	1.6689
199	0.5464	5	5	0	7.125	2	1	0	1.658
200	2.1883	5	5	0	1	2	-1	0	1.5757
201	3.8303	5	5	90	13.25	2	1	0	1.5992
202	7.1142	5	5	90	13.25	2	1	0	1.771
203	7.1142	5	5	0	1	1	1	0	1.2106
204	3.8303	5	5	999	19.375	2	-1	0	2.2317
205	0.5464	5	5	999	7.125	2	-1	1	1.3757
206	5.4722	5	5	90	1	2	1	0	1.7179
207	0.5464	5	5	999	25.5	2	-1	1	1.2342
208	3.8303	5	5	90	1	2	-1	0	1.1522
209	0.5464	5	5	999	7.125	1	-1	1	1.7752
210	7.1142	5	5	90	1	1	1	0	1.386
211	7.1142	5	5	90	7.125	1	-1	1	1.4053
212	0.5464	5	5	0	1	1	-1	0	1.3282
213	7.1142	5	5	90	13.25	1	-1	1	1.0816
214	2.1883	5	5	999	13.25	1	-1	1	1.2929
215	2.1883	5	5	999	7.125	1	-1	1	1.4105
216	3.8303	5	5	999	1	2	-1	0	1.7281
217	7.1142	5	5	0	1	2	-1	0	1.2459
218	5.4722	5	5	999	19.375	2	1	1	1.2228
219	0.5464	5	5	0	1	1	-1	0	1.8697
220	3.8303	5	5	0	25.5	1	1	1	1.3987
221	5.4722	5	5	90	19.375	1	-1	1	1.2929
222	0.5464	5	5	90	1	2	-1	0	1.658
223	2.1883	5	5	0	13.25	2	-1	1	1.5168
224	5.4722	5	5	0	19.375	1	-1	0	1.387
225	2.1883	5	5	0	25.5	2	1	1	1.5516
226	7.1142	5	5	999	13.25	1	1	0	1.8812
227	0.5464	5	5	0	7.125	1	1	1	2.0923
228	3.8303	5	5	999	1	1	1	0	2.0987
229	3.8303	5	5	90	25.5	1	-1	1	1.3047
230	0.5464	5	5	90	25.5	2	1	1	1.4575
231	2.1883	5	5	90	19.375	2	-1	1	2.5158
232	0.5464	5	5	999	25.5	1	1	1	1.6815
233	7.1142	5	5	999	25.5	1	-1	1	1.1516
234	0.5464	5	5	90	13.25	2	1	1	1.4815
235	0.5464	5	5	90	7.125	1	-1	1	1.4693
236	5.4722	5	5	90	1	2	-1	0	1.6165
237	7.1142	5	5	999	13.25	1	-1	1	1.1518
238	3.8303	5	5	90	13.25	2	-1	0	1.4345
239	2.1883	5	5	999	1	1	1	0	2.2696
240	5.4722	5	5	0	19.375	2	-1	0	1.3753
241	7.1142	5	5	90	25.5	1	-1	1	1.0463
242	5.4722	5	5	999	25.5	2	-1	0	1.8587
243	7.1142	5	5	999	7.125	2	1	0	1.7773
244	2.1883	5	5	999	13.25	2	1	1	1.4223
245	5.4722	5	5	90	1	2	-1	0	1.5312
246	2.1883	5	5	0	1	1	1	1	1.4227
247	2.1883	5	5	0	7.125	1	1	1	1.5756
248	5.4722	5	5	999	19.375	2	-1	1	2.1636
249	3.8303	5	5	90	1	1	1	0	1.5281
250	7.1142	5	5	90	1	1	1	0	1.1635
251	5.4722	5	5	999	1	1	-1	0	1.2933
252	7.1142	5	5	0	19.375	2	1	0	1.8404
253	0.5464	5	5	90	1	2	1	0	1.3517
254	7.1142	5	5	90	13.25	2	1	0	2.1999
255	0.5464	5	5	999	19.375	1	-1	1	2.3157
256	2.1883	5	5	90	13.25	2	1	1	1.505
257	7.1142	5	5	0	25.5	2	-1	0	2.3627
258	5.4722	5	5	999	13.25	1	1	1	1.187
259	2.1883	5	5	90	13.25	2	1	1	1.3164
260	7.1142	5	5	90	1	2	-1	0	1.3414
261	3.8303	5	5	999	1	1	1	0	1.6689
262	2.1883	5	5	90	13.25	1	1	1	1.1051
263	0.5464	5	5	90	19.375	2	-1	1	1.34
264	2.1883	5	5	999	19.375	1	1	1	1.1875
265	2.1883	5	5	0	13.25	2	-1	1	1.3399
266	0.5464	5	5	999	13.25	1	1	1	1.7991
267	0.5464	5	5	999	7.125	1	-1	1	1.6227
268	7.1142	5	5	999	1	2	-1	0	2.1924
269	2.1883	5	5	0	13.25	1	1	1	1.187
270	7.1142	5	5	999	7.125	2	1	0	2.0734
271	2.1883	5	5	0	25.5	1	1	1	1.5752
272	2.1883	5	5	0	13.25	1	-1	1	1.2577
273	5.4722	5	5	999	19.375	2	-1	0	1.6212
274	2.1883	5	5	90	25.5	1	1	1	1.4933
275	0.5464	5	5	0	19.375	1	-1	1	1.4933
276	0.5464	5	5	0	19.375	1	-1	1	1.7042
277	2.1883	5	5	999	13.25	1	-1	1	1.0695
278	3.8303	5	5	999	25.5	2	-1	1	1.187
279	7.1142	5	5	999	7.125	1	1	1	1.6492
280	2.1883	5	5	0	1	2	-1	0	1.34
281	3.8303	5	5	90	7.125	2	-1	0	1.3757
282	7.1142	5	5	90	25.5	1	1	0	1.3287
283	0.5464	5	5	90	1	1	1	0	1.5163
284	7.1142	5	5	0	19.375	1	-1	1	1.0695
285	5.4722	5	5	999	13.25	1	-1	1	1.0342
286	3.8303	5	5	0	13.25	1	1	1	1.0459
287	7.1142	5	5	90	1	2	-1	1	1.55
288	0.5464	5	5	90	19.375	1	-1	1	1.3635
289	2.1883	5	5	90	7.125	2	1	0	1.2224
290	2.1883	5	5	90	25.5	2	-1	1	1.1165
291	2.1883	5	5	90	19.375	1	1	1	1.4223
292	3.8303	5	5	0	19.375	2	-1	1	1.0812
293	2.1883	5	5	999	7.125	1	-1	1	1.1283
294	2.1883	5	5	0	25.5	1	-1	1	1.1754
295	7.1142	5	5	90	19.375	2	1	0	1.3043
296	2.1883	5	5	999	25.5	1	-1	1	1.2812
297	2.1883	5	5	0	19.375	1	1	1	1.1282
298	2.1883	5	5	0	25.5	1	-1	1	1.4463
299	2.1883	5	5	0	1	2	-1	0	2.0693
300	5.4722	5	5	90	13.25	1	1	1	1.9076
301	5.4722	5	5	90	25.5	1	-1	0	1.4856
302	2.1883	5	5	999	25.5	2	1	1	1.3868
303	7.1142	5	5	0	25.5	1	-1	1	1.4004
304	7.1142	5	5	90	25.5	1	1	1	1.2106
305	7.1142	5	5	999	1	1	-1	0	1.9701
306	7.1142	5	5	90	1	1	1	0	1.1283
307	0.5464	5	5	999	7.125	2	1	1	1.6106
308	5.4722	5	5	90	25.5	2	1	0	4.5983
309	0.5464	5	5	999	1	1	1	1	2.2452
310	7.1142	5	5	999	19.375	2	-1	0	1.8226
311	5.4722	5	5	999	13.25	2	-1	0	1.544
312	2.1883	5	5	90	13.25	1	-1	1	1.3992
313	3.8303	5	5	999	7.125	2	1	1	1.3281
314	0.5464	5	5	999	19.375	1	1	1	1.6223
315	0.5464	5	5	999	25.5	2	1	1	2.5467
316	0.5464	5	5	90	13.25	2	-1	0	1.1992
317	3.8303	5	5	999	19.375	1	-1	1	1.3399
318	0.5464	5	5	0	13.25	1	-1	1	2.7417
319	2.1883	5	5	90	25.5	2	1	1	1.705
320	5.4722	5	5	999	1	2	1	0	2.069
321	3.8303	5	5	0	1	1	-1	1	1.4458
322	3.8303	5	5	90	19.375	1	1	0	1.4223
323	0.5464	5	5	999	1	1	-1	1	1.6693
324	3.8303	5	5	90	7.125	2	1	0	1.2934
325	0.5464	5	5	999	25.5	1	-1	1	2.4574
326	5.4722	5	5	90	19.375	2	1	1	1.5958
327	0.5464	5	5	0	13.25	2	-1	1	1.587
328	2.1883	5	5	0	1	1	-1	0	1.5286
329	0.5464	5	5	90	7.125	1	-1	1	2.375
330	0.5464	5	5	90	7.125	1	-1	1	2.6021
331	0.5464	5	5	999	19.375	2	1	1	1.6575
332	3.8303	5	5	0	1	1	-1	1	1.3169
333	5.4722	5	5	90	13.25	2	1	1	2.1351
334	0.5464	5	5	0	7.125	2	1	1	2.3276
335	0.5464	5	5	90	1	2	-1	1	1.6815
336	0.5464	5	5	90	19.375	1	1	1	2.328
337	5.4722	5	5	90	25.5	1	1	0	1.387
338	0.5464	5	5	90	25.5	1	1	1	2.1397
339	2.1883	5	5	90	19.375	2	1	0	1.2812
340	5.4722	5	5	0	19.375	2	-1	0	1.5773
341	3.8303	5	5	90	13.25	1	-1	1	1.1753
342	3.8303	5	5	999	13.25	1	-1	1	1.0459
343	0.5464	5	5	90	13.25	1	-1	1	1.2929
344	7.1142	5	5	0	25.5	1	-1	1	1.0223
345	3.8303	5	5	999	7.125	1	-1	1	0.94011
346	2.1883	5	5	999	13.25	2	-1	1	1.2105
347	2.1883	5	5	90	19.375	2	-1	1	1.2458
348	7.1142	5	5	0	1	1	1	0	0.99889
349	0.5464	5	5	0	25.5	2	-1	1	1.7752
350	2.1883	5	5	999	19.375	2	1	1	1.4929
351	5.4722	5	5	0	13.25	1	1	1	1.2223
352	3.8303	5	5	999	1	1	-1	1	1.0812
353	3.8303	5	5	90	25.5	2	-1	1	1.093
354	2.1883	5	5	999	13.25	2	-1	1	1.1047
355	3.8303	5	5	90	13.25	2	1	1	4.6149
356	3.8303	5	5	999	1	2	-1	0	2.1492
357	3.8303	5	5	90	19.375	1	-1	1	1.14
358	5.4722	5	5	0	13.25	1	1	1	1.2812
359	3.8303	5	5	0	25.5	1	-1	1	1.0105
360	0.5464	5	5	999	25.5	2	1	1	1.5752
361	5.4722	5	5	999	19.375	1	1	1	1.34
362	0.5464	5	5	999	25.5	1	1	1	1.387
363	0.5464	5	5	999	13.25	2	-1	1	1.3047
364	0.5464	5	5	999	13.25	1	-1	1	2.1158
365	7.1142	5	5	90	25.5	1	-1	1	0.99884
366	0.5464	5	5	0	13.25	1	-1	1	1.8222
367	5.4722	5	5	999	25.5	1	1	1	1.1404
368	3.8303	5	5	90	1	2	1	1	1.7163
369	3.8303	5	5	0	1	1	-1	1	1.4458
370	2.1883	5	5	0	7.125	2	1	1	1.4345
371	0.5464	5	5	90	19.375	2	-1	1	1.6692
372	0.5464	5	5	0	7.125	1	-1	1	1.3051
373	7.1142	5	5	0	1	1	1	0	1.4429
374	0.5464	5	5	999	13.25	2	-1	1	1.6929
375	0.5464	5	5	0	1	2	-1	0	1.1052
376	2.1883	5	5	999	25.5	2	-1	1	1.1282
377	3.8303	5	5	90	19.375	1	-1	1	1.1639
378	5.4722	5	5	90	19.375	2	1	0	1.8083
379	2.1883	5	5	90	25.5	1	1	1	1.2459
380	7.1142	5	5	999	1	2	1	0	1.2578
381	7.1142	5	5	90	7.125	2	-1	1	1.6238
382	0.5464	5	5	90	7.125	1	-1	1	1.7516
383	7.1142	5	5	0	13.25	2	-1	0	1.2111
384	3.8303	5	5	999	1	1	-1	1	1.1283
385	2.1883	5	5	0	25.5	2	-1	1	1.5516
386	3.8303	5	5	999	25.5	2	-1	0	1.3282
387	2.1883	5	5	999	25.5	1	1	1	1.1989
388	5.4722	5	5	90	19.375	1	-1	1	1.2342
389	5.4722	5	5	999	7.125	2	1	0	1.9459
390	5.4722	5	5	999	25.5	2	-1	1	1.34
391	5.4722	5	5	999	25.5	1	1	1	1.0459
392	0.5464	5	5	90	13.25	2	1	1	1.5634
393	7.1142	5	5	999	19.375	2	1	0	1.748
394	2.1883	5	5	999	7.125	2	-1	1	1.1993
395	7.1142	5	5	999	1	2	1	0	1.9812
396	0.5464	5	5	90	19.375	1	-1	1	1.7865
397	0.5464	5	5	0	1	2	1	0	1.411
398	0.5464	5	5	90	7.125	2	1	0	1.2576
399	3.8303	5	5	90	1	1	1	0	1.4223
400	3.8303	5	5	0	19.375	1	1	1	1.7282
401	3.8303	5	5	999	25.5	1	-1	1	1.1047
402	2.1883	5	5	0	7.125	1	-1	1	1.1399
403	3.8303	5	5	90	25.5	2	-1	0	1.5992
404	2.1883	5	5	90	19.375	1	1	1	1.4929
405	7.1142	5	5	0	7.125	2	1	0	1.4744
406	2.1883	5	5	90	7.125	1	1	1	1.5517
407	7.1142	5	5	90	19.375	2	1	0	1.799
408	7.1142	5	5	90	7.125	2	1	1	2.1912
409	2.1883	5	5	999	19.375	1	-1	1	1.2811
410	5.4722	5	5	90	1	2	1	0	1.6421
411	0.5464	5	5	0	13.25	2	1	1	1.5986
412	5.4722	5	5	0	13.25	2	1	0	1.2934
413	3.8303	5	5	999	13.25	2	1	1	1.34
414	2.1883	5	5	90	1	1	-1	1	1.6576
415	2.1883	5	5	90	7.125	1	-1	1	1.4698
416	3.8303	5	5	999	19.375	2	-1	0	2.1809
417	2.1883	5	5	90	7.125	2	1	1	1.5281
418	5.4722	5	5	0	1	1	-1	1	2.8313
419	5.4722	5	5	0	1	1	1	0	2.0124
420	5.4722	5	5	999	1	1	1	1	1.6703
421	7.1142	5	5	0	25.5	2	-1	0	1.6684
422	2.1883	5	5	999	1	1	1	1	1.7868
423	5.4722	5	5	0	13.25	2	-1	0	1.3046
424	2.1883	5	5	90	1	2	1	0	3.0367
425	7.1142	5	5	999	1	1	-1	1	1.2345
426	3.8303	5	5	90	19.375	1	-1	1	1.2576
427	7.1142	5	5	0	13.25	2	1	0	1.1635
428	7.1142	5	5	90	13.25	1	-1	1	1.0224
429	7.1142	5	5	999	1	1	-1	1	1.0929
430	5.4722	5	5	0	19.375	1	-1	0	0.98708
431	2.1883	5	5	999	1	2	1	1	1.5047
432	5.4722	5	5	999	1	1	1	0	1.5129
433	5.4722	5	5	90	13.25	2	1	0	1.2106
434	0.5464	5	5	0	19.375	2	1	1	2.3276
435	2.1883	5	5	90	7.125	1	-1	1	1.3875
436	3.8303	5	5	0	19.375	2	-1	0	1.5399
437	2.1883	5	5	90	1	2	1	0	1.8697
438	5.4722	5	5	0	1	2	1	0	1.1405
439	0.5464	5	5	0	13.25	1	1	1	2.2923
440	2.1883	5	5	999	13.25	1	1	1	1.3874
441	3.8303	5	5	0	25.5	2	-1	0	1.4928
442	2.1883	5	5	999	1	2	-1	1	1.881
443	5.4722	5	5	999	13.25	1	1	1	1.1758
444	2.1883	5	5	999	25.5	1	-1	1	1.1047
445	3.8303	5	5	0	7.125	2	1	0	0.98758
446	7.1142	5	5	0	1	1	1	1	1.3047
447	7.1142	5	5	90	7.125	1	1	0	3.2323
448	3.8303	5	5	0	13.25	2	-1	0	2.1489
449	2.1883	5	5	90	13.25	1	1	0	1.6806
450	7.1142	5	5	90	1	1	-1	1	1.7942
451	7.1142	5	5	999	25.5	1	-1	1	1.1047
452	3.8303	5	5	999	25.5	2	-1	1	1.387
453	2.1883	5	5	0	19.375	1	1	0	1.8806
454	5.4722	5	5	999	19.375	1	1	1	1.3286
455	7.1142	5	5	999	19.375	2	-1	1	1.3249
456	5.4722	5	5	90	19.375	1	1	0	3.0758
457	2.1883	5	5	999	7.125	2	-1	0	2.5826
458	2.1883	5	5	90	1	1	1	1	2.1281
459	5.4722	5	5	0	19.375	1	-1	1	1.8021
460	7.1142	5	5	0	7.125	2	1	0	1.2811
461	5.4722	5	5	999	13.25	2	1	0	1.7527
462	2.1883	5	5	999	19.375	1	1	1	1.5987
463	0.5464	5	5	0	1	1	-1	1	1.9398
464	5.4722	5	5	999	1	1	1	0	1.8577
465	5.4722	5	5	999	7.125	1	-1	1	1.2342
466	2.1883	5	5	999	1	1	-1	1	1.387
467	5.4722	5	5	999	7.125	1	1	1	1.8949
468	3.8303	5	5	90	25.5	2	-1	1	1.1871
469	7.1142	5	5	999	1	2	1	0	2.2426
470	2.1883	5	5	0	1	1	1	0	1.6929
471	2.1883	5	5	0	25.5	1	-1	1	1.364
472	0.5464	5	5	0	1	2	1	0	1.6693
473	7.1142	5	5	90	19.375	1	-1	0	1.3468
474	5.4722	5	5	999	25.5	2	-1	1	1.4219
475	7.1142	5	5	90	25.5	2	-1	0	1.4954
476	7.1142	5	5	90	7.125	2	1	1	1.621
477	0.5464	5	5	90	1	1	-1	1	1.4223
478	2.1883	5	5	0	19.375	2	1	1	1.258
479	2.1883	5	5	90	19.375	2	-1	1	1.3404
480	3.8303	5	5	0	1	2	1	0	2.1706
481	2.1883	5	5	999	19.375	2	1	1	1.3516
482	7.1142	5	5	999	13.25	2	-1	0	4.1597
483	7.1142	5	5	999	7.125	1	-1	1	1.3331
484	2.1883	5	5	90	25.5	2	1	0	2.1049
485	2.1883	5	5	90	1	1	-1	1	3.7147
486	3.8303	5	5	999	7.125	2	-1	0	1.4458
487	3.8303	5	5	0	7.125	2	-1	0	1.3988
488	2.1883	5	5	0	7.125	2	-1	0	1.5399
489	0.5464	5	5	90	13.25	1	-1	1	2.8709
490	5.4722	5	5	90	7.125	1	1	0	1.411
491	0.5464	5	5	90	13.25	1	1	1	2.4102
492	7.1142	5	5	999	25.5	2	-1	0	3.1348
493	0.5464	5	5	999	25.5	1	1	1	1.5286
494	3.8303	5	5	90	19.375	2	1	0	1.7286
495	0.5464	5	5	90	1	1	-1	1	1.458
496	5.4722	5	5	90	13.25	2	-1	0	1.738
497	7.1142	5	5	999	13.25	1	-1	1	1.0934
498	3.8303	5	5	999	19.375	1	-1	1	1.1518
499	2.1883	5	5	999	1	1	1	1	1.5987
500	5.4722	5	5	999	13.25	1	-1	1	1.1517
501	0.5464	5	5	999	7.125	1	-1	1	2.7424
502	3.8303	5	5	0	7.125	1	-1	1	1.1993
503	5.4722	5	5	90	7.125	2	1	0	1.7381
504	2.1883	5	5	90	1	2	1	0	1.3046
505	3.8303	5	5	0	1	2	-1	0	1.6815
506	5.4722	5	5	90	19.375	1	1	0	1.801
507	3.8303	5	5	0	1	2	1	1	1.8104
508	5.4722	5	5	0	1	2	1	0	1.3635
509	0.5464	5	5	90	19.375	1	-1	1	2.5156
510	2.1883	5	5	90	13.25	2	1	1	1.5521
511	0.5464	5	5	999	7.125	1	-1	1	1.6576
512	3.8303	5	5	999	25.5	2	-1	1	1.164
513	7.1142	5	5	999	19.375	2	-1	0	1.2459
514	7.1142	5	5	0	7.125	2	1	0	1.4238
515	7.1142	5	5	0	13.25	1	1	1	1.1518
516	7.1142	5	5	0	25.5	1	1	0	1.3282
517	3.8303	5	5	90	7.125	1	1	0	2.0462
518	5.4722	5	5	90	7.125	1	-1	1	1.1993
519	5.4722	5	5	0	13.25	2	-1	0	3.2754
520	5.4722	5	5	90	25.5	1	-1	1	1.0459
521	5.4722	5	5	999	7.125	2	1	0	1.4336
522	3.8303	5	5	90	7.125	2	1	1	1.7638
523	0.5464	5	5	90	19.375	1	-1	1	1.9632
524	5.4722	5	5	999	19.375	2	1	0	1.977
525	0.5464	5	5	999	1	2	-1	1	1.7869
526	7.1142	5	5	0	1	1	1	0	1.5817
527	3.8303	5	5	90	7.125	2	1	0	1.849
528	0.5464	5	5	0	1	2	-1	0	1.3988
529	0.5464	5	5	90	19.375	2	-1	1	1.3517
530	0.5464	5	5	0	25.5	1	1	1	2.3402
531	3.8303	5	5	0	19.375	2	1	0	1.5875
532	3.8303	5	5	0	1	1	1	1	1.4578
533	3.8303	5	5	90	19.375	2	-1	0	1.4223
534	2.1883	5	5	999	7.125	2	1	1	1.3753
535	5.4722	5	5	0	7.125	2	1	0	1.5312
536	5.4722	5	5	999	13.25	2	1	0	1.603
537	5.4722	5	5	90	19.375	2	1	0	1.2106
538	2.1883	5	5	999	1	2	1	0	1.634
539	5.4722	5	5	0	19.375	2	-1	0	1.1165
540	3.8303	5	5	999	7.125	1	1	1	1.2341
541	2.1883	5	5	90	7.125	2	1	1	1.4105
542	0.5464	5	5	999	13.25	2	-1	1	1.4105
543	3.8303	5	5	999	25.5	1	-1	1	1.1989
544	7.1142	5	5	0	7.125	2	1	0	1.2576
545	5.4722	5	5	999	7.125	1	-1	1	1.093
546	0.5464	5	5	999	19.375	2	-1	1	1.587
547	7.1142	5	5	90	25.5	2	-1	0	1.2693
548	7.1142	5	5	999	13.25	1	-1	1	0.98707
549	0.5464	5	5	0	1	1	-1	0	1.2341
550	0.5464	5	5	0	7.125	1	1	0	1.1165
551	7.1142	5	5	999	25.5	2	1	0	1.5975
552	0.5464	5	5	999	1	2	1	1	1.7045
553	2.1883	5	5	90	1	2	-1	0	1.3047
554	0.5464	5	5	0	13.25	2	1	1	2.3396
555	2.1883	5	5	0	7.125	1	-1	0	2.2813
556	7.1142	5	5	999	1	1	1	0	1.9897
557	0.5464	5	5	999	13.25	1	1	1	1.8693
558	2.1883	5	5	90	7.125	2	-1	1	1.6345
559	7.1142	5	5	90	19.375	2	1	0	1.258
560	7.1142	5	5	0	7.125	1	-1	0	1.4181
561	0.5464	5	5	90	25.5	2	1	1	1.7634
562	7.1142	5	5	0	25.5	2	-1	0	1.3182
563	0.5464	5	5	0	25.5	1	1	1	2.21
564	3.8303	5	5	999	7.125	1	-1	1	1.2816
565	0.5464	5	5	90	25.5	2	-1	1	1.4458
566	7.1142	5	5	90	19.375	1	1	0	1.1636
567	3.8303	5	5	0	19.375	1	1	0	1.0577
568	0.5464	5	5	999	19.375	1	-1	1	2.0453
569	0.5464	5	5	0	25.5	1	1	1	2.0109
570	0.5464	5	5	999	7.125	1	1	1	2.2221
571	3.8303	5	5	0	7.125	1	1	1	1.2459
572	0.5464	5	5	90	25.5	1	1	1	2.7513
573	5.4722	5	5	0	7.125	1	1	1	1.2111
574	5.4722	5	5	999	1	2	-1	1	1.9196
575	7.1142	5	5	999	19.375	1	1	1	1.14
576	5.4722	5	5	0	1	2	-1	0	2.046
577	3.8303	5	5	90	7.125	1	-1	1	2.1708
578	7.1142	5	5	0	7.125	1	-1	0	1.4745
579	5.4722	5	5	999	19.375	1	-1	1	1.9653
580	5.4722	5	5	0	19.375	2	-1	0	2.6769
581	3.8303	5	5	90	1	1	1	1	2.4187
582	0.5464	5	5	999	19.375	2	-1	1	1.3522
583	5.4722	5	5	999	1	2	-1	0	1.8814
584	5.4722	5	5	0	25.5	1	1	1	1.9272
585	5.4722	5	5	0	19.375	1	1	1	1.6336
586	3.8303	5	5	0	13.25	2	-1	1	1.3987
587	5.4722	5	5	0	19.375	2	-1	0	1.5187
588	0.5464	5	5	0	7.125	2	-1	1	1.7639
589	7.1142	5	5	90	25.5	2	1	0	1.164
590	7.1142	5	5	90	7.125	2	1	0	1.5075
591	7.1142	5	5	90	19.375	1	-1	1	1.7338
592	2.1883	5	5	999	13.25	2	-1	1	1.3751
593	3.8303	5	5	999	1	2	-1	0	1.4223
594	3.8303	5	5	0	25.5	2	1	1	1.7869
595	2.1883	5	5	999	25.5	2	1	1	1.2575
596	3.8303	5	5	90	25.5	1	-1	1	1.0934
597	2.1883	5	5	0	1	1	-1	1	1.2346
598	0.5464	5	5	0	13.25	1	1	1	2.3632
599	7.1142	5	5	999	1	2	1	0	1.6692
600	0.5464	5	5	999	25.5	2	1	1	1.5633
601	0.5464	5	5	0	19.375	2	1	1	1.6579
602	3.8303	5	5	0	13.25	1	1	1	1.2459
603	2.1883	5	5	0	19.375	1	-1	1	1.2581
604	5.4722	5	5	90	25.5	2	-1	0	1.8145
605	5.4722	5	5	0	13.25	1	-1	1	1.0929
606	2.1883	5	5	90	1	2	-1	0	1.2224
607	3.8303	5	5	999	13.25	1	-1	1	1.0342
608	0.5464	5	5	999	13.25	1	-1	1	2.0221
609	5.4722	5	5	90	7.125	2	-1	0	0.89304
610	5.4722	5	5	90	1	1	1	0	1.3283
611	3.8303	5	5	90	13.25	2	-1	1	1.7747
612	5.4722	5	5	90	25.5	2	-1	0	1.3992
613	7.1142	5	5	999	25.5	2	1	0	1.5027
614	5.4722	5	5	999	7.125	1	1	1	1.4345
615	7.1142	5	5	90	19.375	2	1	1	1.7305
616	2.1883	5	5	0	25.5	2	-1	1	1.34
617	2.1883	5	5	999	13.25	1	1	1	1.2459
618	3.8303	5	5	90	25.5	2	-1	0	1.5874
619	3.8303	5	5	0	7.125	1	-1	1	1.3757
620	3.8303	5	5	999	1	2	-1	0	2.2353
621	7.1142	5	5	999	19.375	1	-1	1	1.0224
622	7.1142	5	5	90	13.25	2	-1	1	1.0577
623	5.4722	5	5	90	1	1	1	0	1.5312
624	0.5464	5	5	90	13.25	2	1	1	1.7639
625	3.8303	5	5	90	1	1	1	0	1.811
626	5.4722	5	5	999	7.125	2	1	0	1.8908
627	5.4722	5	5	0	7.125	1	1	0	2.4609
628	5.4722	5	5	0	7.125	2	1	0	1.7984
629	7.1142	5	5	999	1	1	-1	0	1.8478
630	3.8303	5	5	999	19.375	2	-1	0	1.9345
631	7.1142	5	5	90	25.5	2	-1	0	1.3695
632	3.8303	5	5	999	13.25	1	1	1	1.1987
633	2.1883	5	5	0	19.375	2	1	0	1.5751
634	7.1142	5	5	0	19.375	2	-1	0	2.0145
635	7.1142	5	5	999	19.375	1	-1	1	1.14
636	3.8303	5	5	90	1	2	1	0	0.99924
637	5.4722	5	5	0	25.5	2	1	0	1.3283
638	5.4722	5	5	0	1	1	1	0	1.2341
639	2.1883	5	5	999	19.375	2	-1	1	1.187
640	7.1142	5	5	0	7.125	2	-1	1	1.3832
641	5.4722	5	5	90	1	1	1	0	1.4106
642	0.5464	5	5	0	25.5	1	-1	1	1.9985
643	2.1883	5	5	999	25.5	1	1	1	1.0228
644	7.1142	5	5	999	13.25	2	1	0	1.8103
645	2.1883	5	5	999	25.5	1	-1	1	1.4459
646	3.8303	5	5	0	13.25	1	-1	1	1.1636
647	5.4722	5	5	90	19.375	2	1	0	1.3986
648	0.5464	5	5	0	25.5	2	1	1	1.8697
649	7.1142	5	5	90	13.25	1	-1	1	1.3052
650	3.8303	5	5	90	7.125	1	-1	1	1.0577
651	3.8303	5	5	999	25.5	1	1	1	1.0577
652	7.1142	5	5	0	7.125	1	-1	1	1.1283
653	2.1883	5	5	999	7.125	2	1	1	1.387
654	3.8303	5	5	999	25.5	1	-1	1	1.2219
655	0.5464	5	5	90	7.125	2	-1	0	1.2698
656	2.1883	5	5	999	7.125	2	-1	0	1.6344
657	2.1883	5	5	0	19.375	1	-1	1	1.2226
658	7.1142	5	5	90	19.375	1	1	0	1.3613
659	2.1883	5	5	90	13.25	1	-1	1	1.1518
660	0.5464	5	5	0	19.375	2	1	1	1.4812
661	5.4722	5	5	999	19.375	1	-1	1	0.99891
662	3.8303	5	5	90	25.5	1	1	1	1.1048
663	7.1142	5	5	0	13.25	2	-1	0	1.3845
664	3.8303	5	5	0	7.125	2	1	0	1.387
665	2.1883	5	5	999	1	2	1	0	1.7751
666	2.1883	5	5	0	1	1	-1	0	1.5051
667	7.1142	5	5	999	25.5	1	-1	1	1.0228
668	0.5464	5	5	90	19.375	2	-1	1	1.34
669	7.1142	5	5	999	7.125	1	1	1	1.7168
670	7.1142	5	5	90	1	1	1	1	1.716
671	3.8303	5	5	999	19.375	1	1	1	1.1635
672	2.1883	5	5	90	19.375	1	1	1	1.5628
673	2.1883	5	5	999	1	1	-1	1	1.6815
674	2.1883	5	5	0	19.375	2	-1	0	1.3404
675	3.8303	5	5	999	7.125	2	1	0	1.8411
676	5.4722	5	5	90	1	1	1	0	1.4933
677	0.5464	5	5	999	19.375	1	1	1	1.5868
678	5.4722	5	5	0	25.5	2	-1	0	1.0816
679	5.4722	5	5	0	7.125	2	1	0	1.1518
680	3.8303	5	5	90	19.375	2	1	0	1.7046
681	0.5464	5	5	90	7.125	1	1	1	1.705
682	2.1883	5	5	90	13.25	2	-1	1	1.3051
683	0.5464	5	5	0	19.375	2	1	1	1.4576
684	5.4722	5	5	999	13.25	2	-1	0	1.7468
685	5.4722	5	5	90	19.375	2	-1	0	1.3513
686	5.4722	5	5	0	13.25	1	1	1	1.164
687	5.4722	5	5	999	7.125	1	1	0	1.8342
688	3.8303	5	5	0	7.125	1	-1	1	1.1282
689	3.8303	5	5	999	19.375	1	-1	1	1.0342
690	5.4722	5	5	0	25.5	1	1	0	0.94001
691	2.1883	5	5	0	19.375	1	-1	1	1.0577
692	5.4722	5	5	999	19.375	1	-1	1	0.97531
693	2.1883	5	5	0	13.25	2	-1	0	1.0459
694	3.8303	5	5	90	25.5	1	-1	1	1.1048
695	2.1883	5	5	999	7.125	1	-1	1	1.1282
696	3.8303	5	5	90	1	2	1	0	1.1046
697	7.1142	5	5	90	13.25	1	1	0	1.5896
698	3.8303	5	5	0	13.25	2	-1	1	1.3163
699	0.5464	5	5	999	1	2	-1	1	2.0931
700	7.1142	5	5	0	25.5	2	1	0	1.3912
701	0.5464	5	5	90	7.125	2	-1	1	1.8462
702	5.4722	5	5	0	7.125	1	-1	0	1.2576
703	3.8303	5	5	0	7.125	2	-1	0	2.3257
704	5.4722	5	5	999	1	1	-1	1	1.1753
705	7.1142	5	5	90	1	2	-1	0	1.441
706	2.1883	5	5	0	7.125	2	-1	1	1.6223
707	3.8303	5	5	0	25.5	1	1	1	1.5875
708	7.1142	5	5	999	19.375	1	1	0	1.093
709	3.8303	5	5	0	25.5	2	1	1	1.4223
710	5.4722	5	5	90	13.25	1	-1	1	1.1753
711	3.8303	5	5	90	7.125	2	1	0	1.0577
712	2.1883	5	5	999	19.375	2	1	1	1.2458
713	2.1883	5	5	90	19.375	2	-1	1	1.2341
714	0.5464	5	5	0	13.25	2	1	1	1.8222
715	2.1883	5	5	90	19.375	1	1	1	1.2577
716	5.4722	5	5	90	7.125	1	-1	0	1.3992
717	2.1883	5	5	999	7.125	1	1	1	1.0695
718	5.4722	5	5	90	7.125	1	1	0	1.5294
719	7.1142	5	5	999	7.125	2	-1	0	1.3378
720	3.8303	5	5	0	25.5	1	-1	1	1.081
721	3.8303	5	5	999	19.375	1	1	1	1.1753
722	7.1142	5	5	999	13.25	2	1	0	1.5158
723	3.8303	5	5	90	19.375	1	1	1	1.4698
724	3.8303	5	5	999	13.25	1	1	1	1.0464
725	0.5464	5	5	90	13.25	1	-1	1	1.6694
726	2.1883	5	5	999	25.5	2	-1	1	1.2339
727	5.4722	5	5	90	13.25	1	1	1	1.8017
728	3.8303	5	5	999	25.5	1	-1	1	1.1047
729	7.1142	5	5	90	25.5	2	-1	0	1.1518
730	2.1883	5	5	999	1	2	-1	0	1.6105
731	2.1883	5	5	0	1	2	-1	0	1.7991
732	3.8303	5	5	999	7.125	1	1	1	1.387
733	5.4722	5	5	999	7.125	2	-1	0	1.3635
734	0.5464	5	5	90	1	2	1	1	1.5164
735	7.1142	5	5	0	19.375	1	1	0	1.5231
736	7.1142	5	5	90	19.375	2	1	1	1.2228
737	0.5464	5	5	90	19.375	2	-1	1	1.3051
738	2.1883	5	5	999	19.375	2	-1	1	1.0928
739	3.8303	5	5	0	25.5	2	-1	1	1.0458
740	5.4722	5	5	999	1	2	-1	0	1.6213
741	2.1883	5	5	0	25.5	2	1	1	1.2698
742	5.4722	5	5	0	1	2	-1	0	1.1164
743	0.5464	5	5	90	25.5	1	1	1	1.3169
744	0.5464	5	5	90	1	2	-1	0	2.4809
745	3.8303	5	5	999	13.25	2	1	1	2.3957
746	7.1142	5	5	0	7.125	1	1	0	1.2459
747	7.1142	5	5	0	19.375	2	1	0	1.4928
748	2.1883	5	5	0	19.375	2	1	1	1.493
749	0.5464	5	5	0	13.25	1	-1	1	1.4698
750	7.1142	5	5	999	25.5	2	-1	1	1.3591
