# Supplementary material for: Temporal Integration of Motion Streaks in Migraine
Source: Vision (Basel). 2018 Jul 13;2(3):27. doi: 10.3390/vision2030027 (PMC6836222; doi:10.3390/vision2030027)
Supplement: Supplementary file 1 [file vision-02-00027-s001.zip › supplementary information/resultsmark3/resultsObs13/allResponsesObs13Block5.txt]

1	2.1883	5	5	0	25.5	1	1	0	3.4042
2	0.5464	5	5	0	13.25	2	1	0	2.6565
3	3.8303	5	5	0	19.375	2	-1	0	1.7286
4	7.1142	5	5	0	1	2	-1	0	1.9409
5	2.1883	5	5	90	7.125	2	-1	0	2.2687
6	7.1142	5	5	0	1	1	1	1	1.1988
7	3.8303	5	5	90	13.25	2	1	0	1.3169
8	5.4722	5	5	90	13.25	2	-1	0	1.652
9	3.8303	5	5	0	7.125	2	-1	0	1.2341
10	3.8303	5	5	0	25.5	1	1	0	1.2929
11	5.4722	5	5	0	13.25	1	-1	1	1.34
12	2.1883	5	5	0	1	2	-1	0	1.5052
13	2.1883	5	5	0	19.375	2	1	0	1.5516
14	3.8303	5	5	0	25.5	2	1	0	0.89345
15	5.4722	5	5	0	13.25	2	-1	0	1.6209
16	0.5464	5	5	0	19.375	2	1	0	1.34
17	2.1883	5	5	999	19.375	2	-1	1	1.2105
18	5.4722	5	5	999	7.125	2	-1	0	1.4105
19	2.1883	5	5	999	1	1	-1	1	1.2341
20	0.5464	5	5	90	25.5	1	-1	1	2.5207
21	2.1883	5	5	999	7.125	1	-1	1	1.2223
22	7.1142	5	5	90	13.25	2	-1	0	0.94009
23	7.1142	5	5	90	25.5	1	-1	1	1.0459
24	7.1142	5	5	0	7.125	2	-1	0	1.1984
25	0.5464	5	5	90	1	2	-1	0	1.3639
26	5.4722	5	5	999	13.25	1	1	0	1.8409
27	5.4722	5	5	0	13.25	1	1	1	0.84604
28	0.5464	5	5	999	13.25	2	1	1	1.7163
29	7.1142	5	5	90	19.375	2	-1	0	1.1871
30	7.1142	5	5	0	1	2	-1	1	1.6578
31	5.4722	5	5	999	25.5	2	-1	0	1.3984
32	0.5464	5	5	90	19.375	2	-1	1	1.5874
33	2.1883	5	5	90	7.125	1	1	0	2.2927
34	3.8303	5	5	0	19.375	2	-1	0	1.3169
35	5.4722	5	5	0	13.25	1	1	0	1.6847
36	7.1142	5	5	90	25.5	2	1	0	1.4504
37	2.1883	5	5	999	7.125	2	-1	1	1.5399
38	3.8303	5	5	0	25.5	1	1	1	1.2812
39	2.1883	5	5	999	25.5	2	1	1	1.1988
40	5.4722	5	5	0	19.375	2	-1	0	1.0106
41	2.1883	5	5	0	25.5	1	-1	1	1.3518
42	7.1142	5	5	999	25.5	2	-1	0	2.2618
43	5.4722	5	5	90	13.25	1	-1	1	1.7274
44	2.1883	5	5	90	1	1	-1	0	2.3158
45	5.4722	5	5	0	7.125	1	1	0	1.4933
46	7.1142	5	5	0	25.5	2	-1	0	1.3869
47	0.5464	5	5	90	7.125	1	1	1	1.9638
48	5.4722	5	5	90	25.5	1	1	1	1.0459
49	0.5464	5	5	999	13.25	1	1	1	1.5518
50	7.1142	5	5	999	19.375	1	-1	1	1.0812
51	7.1142	5	5	0	13.25	2	-1	0	1.3533
52	0.5464	5	5	999	19.375	2	1	1	1.2815
53	2.1883	5	5	90	1	1	-1	1	1.2106
54	7.1142	5	5	0	19.375	1	1	1	1.187
55	3.8303	5	5	90	1	1	-1	0	1.9756
56	7.1142	5	5	0	25.5	1	1	0	0.95226
57	5.4722	5	5	90	1	2	1	0	1.1635
58	5.4722	5	5	999	25.5	1	-1	1	0.97535
59	2.1883	5	5	999	13.25	2	1	1	1.3752
60	2.1883	5	5	999	1	2	-1	0	2.4339
61	5.4722	5	5	999	13.25	1	-1	1	1.0812
62	2.1883	5	5	0	19.375	2	-1	0	1.1636
63	3.8303	5	5	999	7.125	1	-1	1	1.2459
64	2.1883	5	5	0	25.5	2	1	1	1.4929
65	2.1883	5	5	999	25.5	1	1	1	1.2223
66	5.4722	5	5	0	19.375	1	1	0	1.2577
67	5.4722	5	5	90	13.25	2	1	0	1.387
68	5.4722	5	5	90	25.5	2	-1	0	1.8094
69	5.4722	5	5	999	19.375	1	-1	1	0.99888
70	2.1883	5	5	999	25.5	1	1	1	1.0576
71	0.5464	5	5	90	7.125	2	-1	1	1.4458
72	5.4722	5	5	90	19.375	2	1	0	1.8261
73	2.1883	5	5	0	7.125	2	-1	1	1.2694
74	0.5464	5	5	0	7.125	1	1	1	1.5282
75	3.8303	5	5	0	25.5	1	1	0	1.5051
76	3.8303	5	5	0	13.25	2	-1	1	1.4222
77	3.8303	5	5	999	19.375	1	-1	1	1.3164
78	0.5464	5	5	999	7.125	2	1	1	1.4106
79	0.5464	5	5	999	19.375	2	-1	1	1.2345
80	7.1142	5	5	999	25.5	2	-1	0	1.3172
81	2.1883	5	5	0	7.125	2	1	0	1.1758
82	5.4722	5	5	999	1	2	-1	0	1.3517
83	5.4722	5	5	999	13.25	2	1	1	1.4811
84	5.4722	5	5	90	13.25	2	1	0	1.3287
85	0.5464	5	5	90	13.25	1	-1	1	1.0459
86	0.5464	5	5	999	25.5	2	1	1	1.4105
87	5.4722	5	5	90	13.25	2	1	1	1.8955
88	5.4722	5	5	0	19.375	2	-1	0	1.3282
89	0.5464	5	5	0	13.25	2	1	0	1.1987
90	2.1883	5	5	0	13.25	1	1	1	1.3047
91	7.1142	5	5	90	7.125	2	-1	0	1.6221
92	2.1883	5	5	999	19.375	2	-1	1	1.3165
93	2.1883	5	5	999	13.25	1	1	1	1.046
94	3.8303	5	5	999	25.5	2	1	1	1.2459
95	0.5464	5	5	90	19.375	1	1	1	1.7638
96	3.8303	5	5	0	19.375	2	-1	0	2.1136
97	7.1142	5	5	0	25.5	2	1	1	1.4681
98	5.4722	5	5	999	7.125	2	1	0	1.6582
99	3.8303	5	5	90	7.125	1	1	0	1.2934
100	7.1142	5	5	90	7.125	1	1	0	1.5095
101	3.8303	5	5	90	19.375	2	-1	0	1.0577
102	5.4722	5	5	999	25.5	1	-1	1	1.1047
103	3.8303	5	5	90	7.125	2	1	1	1.3757
104	2.1883	5	5	999	19.375	1	-1	1	1.2459
105	2.1883	5	5	0	25.5	1	-1	1	1.3993
106	2.1883	5	5	90	19.375	2	1	0	1.1639
107	2.1883	5	5	0	13.25	1	1	1	1.1522
108	0.5464	5	5	90	7.125	1	1	1	2.5716
109	5.4722	5	5	999	13.25	1	-1	1	1.1993
110	0.5464	5	5	999	1	1	1	0	1.411
111	0.5464	5	5	999	25.5	1	1	1	2.5162
112	0.5464	5	5	90	25.5	2	1	1	1.5167
113	7.1142	5	5	0	7.125	2	-1	0	1.4876
114	5.4722	5	5	0	7.125	1	1	0	1.4223
115	0.5464	5	5	0	7.125	2	1	1	1.9515
116	7.1142	5	5	90	13.25	1	-1	0	1.1635
117	2.1883	5	5	0	19.375	1	1	1	1.2816
118	3.8303	5	5	90	13.25	2	-1	0	2.9144
119	3.8303	5	5	0	13.25	2	-1	0	1.9805
120	2.1883	5	5	0	1	2	-1	0	1.5992
121	0.5464	5	5	999	1	1	-1	1	1.9987
122	2.1883	5	5	90	7.125	1	-1	1	1.7874
123	0.5464	5	5	999	1	2	-1	1	2.0104
124	5.4722	5	5	0	25.5	1	-1	1	1.411
125	3.8303	5	5	90	19.375	1	-1	1	1.1635
126	3.8303	5	5	0	1	1	1	1	1.3047
127	2.1883	5	5	90	25.5	1	1	0	1.587
128	0.5464	5	5	999	19.375	2	1	1	1.8109
129	7.1142	5	5	0	25.5	2	1	0	1.3051
130	7.1142	5	5	999	7.125	2	1	0	1.7086
131	2.1883	5	5	90	7.125	1	-1	0	1.5516
132	0.5464	5	5	999	13.25	1	-1	1	1.6933
133	2.1883	5	5	90	7.125	1	1	0	1.6227
134	0.5464	5	5	999	1	2	-1	1	2.8954
135	3.8303	5	5	999	19.375	2	1	0	1.4228
136	0.5464	5	5	999	19.375	1	1	1	1.6222
137	0.5464	5	5	0	25.5	1	-1	1	1.8345
138	0.5464	5	5	0	19.375	2	-1	1	1.3404
139	3.8303	5	5	90	7.125	2	-1	1	1.7278
140	3.8303	5	5	90	25.5	1	-1	1	1.1283
141	7.1142	5	5	0	13.25	2	1	0	1.1398
142	3.8303	5	5	999	7.125	2	1	0	2.1013
143	0.5464	5	5	0	1	1	1	1	1.2458
144	5.4722	5	5	999	7.125	1	-1	1	1.0577
145	5.4722	5	5	90	25.5	2	-1	1	1.0577
146	5.4722	5	5	90	19.375	1	1	1	1.2106
147	0.5464	5	5	999	19.375	1	1	1	2.1163
148	7.1142	5	5	90	13.25	1	-1	0	1.8639
149	7.1142	5	5	999	1	1	-1	1	1.3169
150	3.8303	5	5	999	1	2	-1	0	2.1176
151	7.1142	5	5	999	13.25	1	-1	1	1.0694
152	0.5464	5	5	999	13.25	1	1	1	2.5158
153	0.5464	5	5	999	7.125	1	1	1	2.6918
154	5.4722	5	5	90	19.375	2	-1	0	1.2227
155	2.1883	5	5	999	13.25	2	1	1	1.4224
156	2.1883	5	5	0	25.5	1	-1	1	1.2812
157	2.1883	5	5	90	13.25	2	1	1	1.4929
158	3.8303	5	5	0	1	2	1	0	1.4698
159	3.8303	5	5	0	13.25	1	1	1	1.3169
160	2.1883	5	5	90	1	2	-1	1	1.328
161	7.1142	5	5	999	25.5	1	-1	1	1.0224
162	2.1883	5	5	90	19.375	1	-1	1	1.0577
163	0.5464	5	5	0	1	1	1	1	2.1986
164	0.5464	5	5	999	1	2	-1	1	1.4341
165	7.1142	5	5	0	13.25	2	-1	0	1.526
166	7.1142	5	5	999	25.5	1	1	1	1.0699
167	3.8303	5	5	90	13.25	1	-1	1	0.94008
168	0.5464	5	5	0	25.5	1	-1	1	1.9041
169	2.1883	5	5	90	19.375	1	1	1	1.458
170	5.4722	5	5	999	13.25	2	-1	0	1.4858
171	0.5464	5	5	999	19.375	1	1	1	1.7634
172	3.8303	5	5	90	19.375	1	1	0	2.2886
173	2.1883	5	5	0	25.5	2	-1	0	1.5164
174	2.1883	5	5	90	13.25	2	1	1	1.411
175	3.8303	5	5	999	19.375	1	1	1	1.1165
176	0.5464	5	5	0	19.375	1	1	1	2.6886
177	7.1142	5	5	90	13.25	2	-1	0	1.5073
178	7.1142	5	5	999	7.125	1	-1	1	1.2577
179	7.1142	5	5	90	19.375	2	-1	0	2.7636
180	0.5464	5	5	90	7.125	2	-1	0	2.2216
181	7.1142	5	5	0	19.375	2	-1	0	1.6558
182	7.1142	5	5	0	25.5	1	-1	0	1.3646
183	3.8303	5	5	0	13.25	2	-1	0	1.3986
184	0.5464	5	5	90	13.25	2	-1	1	1.2224
185	3.8303	5	5	999	7.125	2	-1	0	1.4224
186	2.1883	5	5	0	7.125	1	1	0	1.5051
187	7.1142	5	5	0	7.125	2	-1	1	1.1048
188	2.1883	5	5	90	13.25	1	1	1	1.3517
189	3.8303	5	5	0	25.5	2	-1	0	1.7512
190	3.8303	5	5	90	19.375	2	1	0	1.9365
191	3.8303	5	5	999	1	1	-1	0	2.0726
192	0.5464	5	5	999	25.5	2	1	1	1.6109
193	0.5464	5	5	999	7.125	2	-1	1	1.5164
194	0.5464	5	5	90	13.25	2	1	0	1.5404
195	2.1883	5	5	999	7.125	2	1	1	1.387
196	7.1142	5	5	999	25.5	1	1	1	1.1282
197	5.4722	5	5	90	7.125	2	1	0	1.211
198	7.1142	5	5	90	1	2	-1	1	1.5105
199	5.4722	5	5	999	25.5	1	1	1	1.1875
200	5.4722	5	5	90	25.5	2	1	0	1.4224
201	3.8303	5	5	999	13.25	2	1	1	1.8229
202	7.1142	5	5	90	1	1	-1	1	1.3052
203	3.8303	5	5	0	19.375	2	1	1	1.3875
204	0.5464	5	5	999	7.125	2	-1	1	1.5399
205	5.4722	5	5	90	7.125	2	-1	1	1.3988
206	0.5464	5	5	999	25.5	1	-1	1	1.9399
207	3.8303	5	5	0	25.5	1	-1	1	1.1989
208	5.4722	5	5	0	7.125	2	-1	0	1.117
209	5.4722	5	5	90	1	1	1	0	1.3051
210	5.4722	5	5	0	13.25	2	-1	0	1.3752
211	2.1883	5	5	0	1	1	1	0	1.0463
212	3.8303	5	5	0	1	2	-1	1	1.5516
213	0.5464	5	5	90	1	2	1	1	1.7167
214	5.4722	5	5	90	1	2	1	1	1.7294
215	7.1142	5	5	0	25.5	1	-1	1	1.0812
216	0.5464	5	5	0	1	1	1	1	1.3282
217	7.1142	5	5	90	25.5	2	1	0	1.5402
218	3.8303	5	5	999	25.5	1	-1	1	0.98712
219	3.8303	5	5	0	13.25	1	-1	1	1.0577
220	2.1883	5	5	999	19.375	2	-1	1	1.093
221	7.1142	5	5	0	13.25	2	-1	0	1.3601
222	5.4722	5	5	90	19.375	2	1	0	1.234
223	2.1883	5	5	90	19.375	2	-1	0	1.7985
224	2.1883	5	5	90	13.25	1	1	0	1.5051
225	5.4722	5	5	0	19.375	2	-1	0	1.2694
226	3.8303	5	5	90	13.25	2	1	0	1.1404
227	2.1883	5	5	90	25.5	1	1	0	0.99872
228	5.4722	5	5	999	7.125	2	1	0	1.4341
229	3.8303	5	5	999	13.25	1	-1	1	1.1753
230	7.1142	5	5	999	19.375	1	1	1	1.0812
231	0.5464	5	5	90	13.25	2	-1	1	1.3165
232	5.4722	5	5	999	7.125	1	-1	1	1.1989
233	7.1142	5	5	90	1	1	1	0	1.3796
234	2.1883	5	5	999	7.125	2	1	1	1.4227
235	2.1883	5	5	0	1	1	1	1	1.5282
236	7.1142	5	5	999	19.375	2	1	1	1.6096
237	0.5464	5	5	0	7.125	2	-1	0	1.0812
238	0.5464	5	5	999	1	2	-1	0	2.1629
239	7.1142	5	5	999	1	2	-1	0	1.0581
240	2.1883	5	5	0	13.25	1	-1	1	1.3165
241	7.1142	5	5	90	13.25	2	1	0	0.97537
242	3.8303	5	5	90	25.5	2	-1	0	0.99881
243	3.8303	5	5	90	7.125	2	1	0	0.92831
244	5.4722	5	5	999	7.125	2	1	0	1.2341
245	7.1142	5	5	0	25.5	1	1	0	0.9518
246	5.4722	5	5	90	19.375	1	-1	1	1.2221
247	0.5464	5	5	999	7.125	1	1	1	1.7516
248	7.1142	5	5	999	1	1	1	0	1.5105
249	3.8303	5	5	0	1	2	1	0	1.1166
250	2.1883	5	5	90	19.375	2	-1	1	1.5511
251	2.1883	5	5	0	7.125	2	1	0	1.2345
252	3.8303	5	5	90	7.125	1	-1	1	1.1865
253	5.4722	5	5	0	13.25	2	1	0	1.4336
254	2.1883	5	5	90	7.125	2	-1	0	1.3169
255	5.4722	5	5	999	13.25	2	-1	0	1.3988
256	5.4722	5	5	90	7.125	1	1	0	1.3047
257	3.8303	5	5	90	1	2	-1	0	1.2459
258	3.8303	5	5	999	7.125	1	1	1	1.1753
259	0.5464	5	5	90	1	1	1	0	2.0806
260	7.1142	5	5	999	13.25	1	1	0	1.2106
261	7.1142	5	5	0	7.125	2	1	0	3.2694
262	7.1142	5	5	90	7.125	2	-1	0	1.7956
263	3.8303	5	5	0	1	2	1	0	1.8479
264	0.5464	5	5	90	19.375	1	1	1	1.9167
265	0.5464	5	5	999	25.5	1	1	1	1.458
266	7.1142	5	5	999	25.5	2	1	0	2.0593
267	2.1883	5	5	90	1	2	1	0	1.5752
268	0.5464	5	5	999	7.125	1	-1	1	2.0692
269	0.5464	5	5	90	19.375	1	-1	1	1.3518
270	0.5464	5	5	90	1	1	1	0	1.281
271	3.8303	5	5	0	7.125	1	-1	1	0.97521
272	7.1142	5	5	0	1	2	-1	0	1.0224
273	2.1883	5	5	0	13.25	1	1	0	1.2694
274	2.1883	5	5	90	13.25	1	1	1	1.6105
275	5.4722	5	5	0	25.5	2	-1	0	1.9184
276	5.4722	5	5	999	1	1	-1	0	1.6497
277	0.5464	5	5	90	13.25	1	-1	1	1.5874
278	0.5464	5	5	0	19.375	2	1	1	2.0457
279	7.1142	5	5	90	25.5	2	1	0	1.56
280	5.4722	5	5	90	25.5	1	-1	1	1.0224
281	7.1142	5	5	999	25.5	1	1	1	1.2459
282	7.1142	5	5	999	1	2	1	0	1.4709
283	7.1142	5	5	90	7.125	1	1	0	1.2576
284	0.5464	5	5	0	1	2	-1	0	1.1518
285	7.1142	5	5	999	13.25	1	1	0	1.6458
286	7.1142	5	5	999	1	1	-1	0	1.532
287	3.8303	5	5	999	25.5	1	1	1	1.2929
288	0.5464	5	5	90	7.125	2	1	0	1.34
289	2.1883	5	5	0	1	1	1	0	1.3404
290	0.5464	5	5	0	13.25	2	1	1	1.6815
291	3.8303	5	5	999	25.5	2	-1	0	1.258
292	5.4722	5	5	999	19.375	2	1	1	1.4929
293	7.1142	5	5	90	1	1	1	0	1.2576
294	2.1883	5	5	90	19.375	2	1	1	1.4576
295	7.1142	5	5	90	25.5	2	1	0	2.9381
296	5.4722	5	5	0	7.125	1	-1	0	1.7728
297	3.8303	5	5	999	1	2	-1	0	1.9018
298	5.4722	5	5	90	7.125	2	-1	0	1.972
299	7.1142	5	5	0	13.25	1	1	0	1.5157
300	2.1883	5	5	0	13.25	2	1	1	1.7395
301	0.5464	5	5	90	7.125	2	-1	1	1.2346
302	3.8303	5	5	90	19.375	2	1	0	1.4811
303	5.4722	5	5	999	25.5	2	1	1	1.4969
304	0.5464	5	5	0	13.25	1	1	1	1.4576
305	7.1142	5	5	999	13.25	2	1	0	1.3818
306	2.1883	5	5	0	7.125	1	-1	1	1.3404
307	7.1142	5	5	999	13.25	2	1	0	1.0104
308	3.8303	5	5	999	25.5	2	-1	1	1.0341
309	5.4722	5	5	999	19.375	1	1	1	1.3517
310	2.1883	5	5	90	25.5	1	-1	1	1.2223
311	5.4722	5	5	90	1	1	-1	0	1.2106
312	2.1883	5	5	999	7.125	1	1	1	1.14
313	5.4722	5	5	90	7.125	1	1	0	1.4929
314	3.8303	5	5	999	25.5	1	1	1	1.0695
315	7.1142	5	5	90	1	1	-1	0	1.7336
316	0.5464	5	5	90	25.5	1	1	1	1.6218
317	7.1142	5	5	999	19.375	1	-1	1	1.0225
318	3.8303	5	5	90	13.25	1	1	0	1.1283
319	0.5464	5	5	0	7.125	2	1	1	1.9987
320	2.1883	5	5	0	19.375	2	-1	1	1.2463
321	3.8303	5	5	0	19.375	1	1	1	1.0576
322	5.4722	5	5	999	1	2	-1	0	1.3282
323	5.4722	5	5	999	1	1	1	0	1.2929
324	5.4722	5	5	999	1	1	-1	0	0.86995
325	3.8303	5	5	90	25.5	2	-1	0	1.3518
326	3.8303	5	5	999	7.125	1	1	1	1.14
327	3.8303	5	5	0	7.125	2	1	0	1.387
328	2.1883	5	5	0	25.5	2	-1	1	1.1753
329	2.1883	5	5	999	25.5	1	-1	1	1.0812
330	5.4722	5	5	0	25.5	1	-1	1	1.0224
331	0.5464	5	5	999	13.25	2	-1	1	1.2459
332	2.1883	5	5	90	1	2	-1	0	1.0458
333	7.1142	5	5	999	7.125	1	1	1	1.5386
334	0.5464	5	5	0	13.25	1	1	1	1.211
335	0.5464	5	5	999	7.125	1	-1	1	1.6341
336	3.8303	5	5	0	25.5	2	-1	1	1.2463
337	3.8303	5	5	90	1	2	1	0	2.8287
338	7.1142	5	5	90	1	1	1	1	1.8581
339	0.5464	5	5	90	13.25	1	1	1	1.5752
340	2.1883	5	5	90	19.375	1	-1	1	1.4463
341	0.5464	5	5	999	1	1	1	1	1.9873
342	3.8303	5	5	999	13.25	2	1	0	1.6693
343	0.5464	5	5	90	19.375	2	-1	1	1.3404
344	5.4722	5	5	999	19.375	2	-1	1	1.1518
345	7.1142	5	5	0	7.125	1	-1	0	1.5787
346	7.1142	5	5	0	13.25	1	-1	1	1.1991
347	2.1883	5	5	90	1	2	1	0	1.34
348	7.1142	5	5	90	7.125	2	-1	0	1.3975
349	5.4722	5	5	0	1	2	-1	0	1.3988
350	5.4722	5	5	0	13.25	1	-1	1	1.0929
351	0.5464	5	5	999	7.125	2	-1	1	1.5866
352	3.8303	5	5	0	7.125	2	-1	1	1.5169
353	7.1142	5	5	0	1	1	-1	0	1.3051
354	3.8303	5	5	999	25.5	1	-1	1	0.97536
355	5.4722	5	5	0	1	1	1	1	1.4105
356	3.8303	5	5	999	1	1	1	0	1.6815
357	0.5464	5	5	999	25.5	1	-1	1	2.3162
358	3.8303	5	5	90	13.25	2	1	0	1.564
359	3.8303	5	5	0	1	1	-1	0	1.4346
360	2.1883	5	5	90	13.25	2	1	1	1.4932
361	3.8303	5	5	0	13.25	1	-1	1	0.9405
362	7.1142	5	5	0	1	1	-1	0	1.2572
363	7.1142	5	5	0	1	2	-1	0	1.2693
364	2.1883	5	5	999	1	2	1	1	1.9637
365	2.1883	5	5	90	25.5	1	1	1	1.3282
366	0.5464	5	5	90	25.5	2	1	1	1.5403
367	7.1142	5	5	90	19.375	1	-1	1	1.0934
368	2.1883	5	5	999	1	2	1	1	1.8928
369	3.8303	5	5	90	19.375	2	1	0	1.1992
370	5.4722	5	5	0	7.125	2	1	0	1.2694
371	3.8303	5	5	0	1	1	-1	1	1.2224
372	3.8303	5	5	999	7.125	2	-1	1	1.3164
373	3.8303	5	5	999	1	2	-1	0	1.8541
374	7.1142	5	5	999	13.25	2	1	0	1.2575
375	7.1142	5	5	90	19.375	2	1	0	1.4743
376	0.5464	5	5	90	25.5	2	-1	1	1.4109
377	7.1142	5	5	90	7.125	1	1	0	1.6517
378	2.1883	5	5	0	19.375	1	1	1	1.2459
379	7.1142	5	5	90	1	2	1	0	1.5382
380	7.1142	5	5	999	1	2	-1	0	1.8225
381	5.4722	5	5	90	1	2	1	1	1.4929
382	3.8303	5	5	999	7.125	1	-1	1	1.1398
383	2.1883	5	5	90	1	1	1	0	1.1522
384	2.1883	5	5	999	25.5	1	-1	1	1.0224
385	2.1883	5	5	0	7.125	1	-1	1	1.3047
386	3.8303	5	5	999	19.375	2	1	1	1.2577
387	5.4722	5	5	90	13.25	2	1	0	1.3517
388	0.5464	5	5	0	19.375	2	-1	1	1.5399
389	3.8303	5	5	0	13.25	1	1	1	2.0964
390	5.4722	5	5	999	7.125	1	-1	1	1.1283
391	5.4722	5	5	999	19.375	2	-1	0	1.1047
392	2.1883	5	5	999	25.5	2	1	1	1.3282
393	5.4722	5	5	90	1	2	1	0	2.0609
394	0.5464	5	5	999	13.25	1	-1	1	1.7869
395	2.1883	5	5	0	1	2	1	0	1.705
396	0.5464	5	5	0	19.375	1	1	1	1.5051
397	5.4722	5	5	0	7.125	2	-1	0	1.1281
398	2.1883	5	5	999	1	2	-1	0	1.8339
399	7.1142	5	5	0	7.125	1	1	0	1.3971
400	2.1883	5	5	999	13.25	2	1	1	1.5752
401	2.1883	5	5	90	25.5	1	1	1	1.0577
402	7.1142	5	5	90	7.125	1	-1	1	1.6948
403	0.5464	5	5	999	19.375	1	1	1	2.2333
404	3.8303	5	5	999	19.375	2	1	1	1.3992
405	5.4722	5	5	90	7.125	2	-1	0	1.8455
406	0.5464	5	5	90	13.25	1	1	1	1.4106
407	2.1883	5	5	999	25.5	2	1	1	1.6104
408	2.1883	5	5	999	13.25	1	-1	1	1.1165
409	2.1883	5	5	0	13.25	2	1	1	1.587
410	7.1142	5	5	90	19.375	2	1	0	1.7438
411	2.1883	5	5	999	7.125	2	-1	1	1.3988
412	7.1142	5	5	90	25.5	1	-1	0	1.428
413	5.4722	5	5	0	7.125	2	1	0	1.3639
414	7.1142	5	5	999	7.125	2	1	0	1.3165
415	3.8303	5	5	90	25.5	1	1	1	1.14
416	3.8303	5	5	0	13.25	2	-1	0	1.1753
417	5.4722	5	5	90	13.25	1	-1	1	1.093
418	5.4722	5	5	0	7.125	1	-1	1	1.1754
419	0.5464	5	5	90	19.375	1	1	1	1.7521
420	7.1142	5	5	90	19.375	1	-1	1	1.0581
421	5.4722	5	5	90	7.125	1	1	0	1.4953
422	0.5464	5	5	0	19.375	2	1	1	1.6806
423	2.1883	5	5	0	13.25	2	1	1	1.4697
424	5.4722	5	5	0	1	2	-1	0	1.6012
425	2.1883	5	5	90	7.125	1	-1	1	1.2223
426	3.8303	5	5	999	1	1	-1	1	1.4457
427	5.4722	5	5	999	25.5	1	1	1	1.0342
428	0.5464	5	5	90	13.25	2	-1	1	1.9864
429	7.1142	5	5	999	1	2	-1	0	1.8951
430	2.1883	5	5	0	25.5	2	1	1	1.4576
431	0.5464	5	5	0	7.125	1	1	1	1.9162
432	0.5464	5	5	0	25.5	1	1	1	1.8579
433	0.5464	5	5	90	25.5	1	1	1	1.9398
434	0.5464	5	5	90	25.5	2	-1	1	1.8344
435	3.8303	5	5	999	19.375	1	-1	1	1.0812
436	0.5464	5	5	0	25.5	1	1	1	2.0335
437	7.1142	5	5	90	1	2	1	1	1.5416
438	2.1883	5	5	90	7.125	2	1	1	1.5047
439	3.8303	5	5	90	7.125	2	1	1	1.34
440	3.8303	5	5	999	13.25	2	-1	1	1.3875
441	0.5464	5	5	999	25.5	2	1	1	1.3282
442	3.8303	5	5	0	25.5	1	-1	1	1.0222
443	7.1142	5	5	999	7.125	2	1	0	1.5677
444	5.4722	5	5	0	25.5	1	-1	1	0.98755
445	5.4722	5	5	90	13.25	1	-1	1	1.2224
446	3.8303	5	5	999	1	1	1	1	1.7046
447	5.4722	5	5	0	19.375	1	1	1	1.1757
448	0.5464	5	5	0	7.125	1	1	1	1.6104
449	7.1142	5	5	90	13.25	1	1	1	1.2346
450	0.5464	5	5	0	1	1	1	0	1.1989
451	5.4722	5	5	90	25.5	1	-1	1	1.0577
452	0.5464	5	5	90	25.5	2	-1	0	1.6458
453	2.1883	5	5	999	7.125	1	1	0	0.88126
454	5.4722	5	5	999	19.375	1	1	1	1.2816
455	5.4722	5	5	0	19.375	2	-1	0	1.903
456	0.5464	5	5	0	19.375	1	-1	0	1.8104
457	2.1883	5	5	90	7.125	2	1	1	1.4463
458	3.8303	5	5	0	7.125	2	1	0	0.9871
459	7.1142	5	5	999	19.375	2	1	1	2.4155
460	3.8303	5	5	0	1	2	-1	0	1.4576
461	2.1883	5	5	999	1	1	-1	1	1.3048
462	5.4722	5	5	90	1	1	1	1	1.4341
463	7.1142	5	5	999	19.375	1	1	0	0.98713
464	0.5464	5	5	0	25.5	2	-1	1	1.3047
465	0.5464	5	5	90	1	1	-1	0	1.6341
466	3.8303	5	5	0	19.375	2	1	0	1.4462
467	3.8303	5	5	90	25.5	1	-1	1	1.0223
468	3.8303	5	5	999	13.25	1	-1	1	1.093
469	5.4722	5	5	90	1	2	-1	0	1.1635
470	0.5464	5	5	0	1	2	1	0	1.0817
471	5.4722	5	5	0	13.25	2	1	0	1.0812
472	5.4722	5	5	999	13.25	1	1	1	0.96357
473	2.1883	5	5	0	1	1	-1	0	1.3164
474	5.4722	5	5	90	19.375	1	1	0	1.4815
475	0.5464	5	5	90	13.25	1	-1	1	2.5569
476	0.5464	5	5	999	19.375	2	1	1	1.7399
477	7.1142	5	5	90	19.375	1	1	0	2.0531
478	7.1142	5	5	0	19.375	2	-1	0	1.4739
479	7.1142	5	5	999	7.125	1	-1	1	1.0104
480	3.8303	5	5	999	13.25	1	1	1	1.093
481	0.5464	5	5	0	13.25	2	1	1	1.9159
482	0.5464	5	5	90	7.125	1	1	1	1.5286
483	7.1142	5	5	999	1	1	1	0	1.5553
484	3.8303	5	5	999	7.125	1	1	1	1.1753
485	0.5464	5	5	999	25.5	2	1	1	1.4811
486	5.4722	5	5	999	25.5	1	1	1	1.1283
487	2.1883	5	5	90	25.5	2	-1	1	1.34
488	2.1883	5	5	90	13.25	2	1	1	1.2694
489	3.8303	5	5	0	25.5	2	-1	0	1.5753
490	2.1883	5	5	0	19.375	2	-1	0	1.1871
491	7.1142	5	5	0	25.5	2	-1	0	1.1405
492	3.8303	5	5	90	7.125	2	1	0	1.7987
493	5.4722	5	5	0	1	2	1	0	1.824
494	0.5464	5	5	90	19.375	1	1	1	1.4691
495	7.1142	5	5	999	13.25	1	-1	1	1.0695
496	5.4722	5	5	90	7.125	1	1	0	1.5326
497	7.1142	5	5	90	25.5	1	1	0	1.3282
498	7.1142	5	5	999	7.125	1	1	1	1.4073
499	3.8303	5	5	90	13.25	1	-1	1	1.34
500	0.5464	5	5	999	13.25	2	1	1	1.7752
501	3.8303	5	5	90	1	2	1	0	1.1639
502	0.5464	5	5	0	13.25	1	1	1	1.1634
503	7.1142	5	5	90	25.5	1	-1	1	1.3582
504	5.4722	5	5	999	7.125	2	-1	0	1.2927
505	7.1142	5	5	90	19.375	2	-1	1	1.3967
506	5.4722	5	5	0	1	1	1	0	1.5003
507	5.4722	5	5	0	19.375	2	-1	0	1.3753
508	3.8303	5	5	999	13.25	2	-1	0	1.4575
509	2.1883	5	5	0	13.25	2	-1	1	1.3282
510	2.1883	5	5	0	7.125	2	1	0	0.92873
511	7.1142	5	5	0	25.5	1	1	1	1.1871
512	2.1883	5	5	999	13.25	1	-1	1	1.2459
513	3.8303	5	5	999	1	2	-1	0	1.2105
514	7.1142	5	5	999	25.5	2	1	0	0.95184
515	7.1142	5	5	0	19.375	2	1	0	0.90474
516	3.8303	5	5	0	25.5	2	-1	0	0.86951
517	0.5464	5	5	999	25.5	1	1	1	1.6105
518	2.1883	5	5	999	25.5	2	-1	1	1.2228
519	5.4722	5	5	0	19.375	1	1	1	1.2576
520	7.1142	5	5	0	7.125	2	1	0	1.1517
521	7.1142	5	5	999	25.5	1	-1	1	1.0341
522	0.5464	5	5	90	19.375	2	1	1	1.4928
523	7.1142	5	5	0	25.5	2	-1	0	1.2463
524	2.1883	5	5	0	7.125	2	1	0	1.3988
525	5.4722	5	5	90	13.25	1	1	0	1.2341
526	0.5464	5	5	90	1	1	1	0	0.99893
527	7.1142	5	5	999	19.375	1	-1	1	1.0812
528	7.1142	5	5	999	13.25	1	-1	1	1.093
529	0.5464	5	5	0	7.125	1	-1	1	2.2104
530	7.1142	5	5	90	7.125	2	-1	0	1.5447
531	7.1142	5	5	90	13.25	1	-1	1	1.2934
532	7.1142	5	5	0	19.375	1	1	0	1.2928
533	0.5464	5	5	0	13.25	1	-1	1	1.8575
534	0.5464	5	5	0	25.5	2	1	1	2.5607
535	5.4722	5	5	0	1	1	-1	1	1.6922
536	2.1883	5	5	0	1	2	-1	1	2.0336
537	7.1142	5	5	999	1	1	1	1	1.7564
538	2.1883	5	5	90	1	1	1	0	1.4458
539	0.5464	5	5	0	19.375	1	1	1	1.7986
540	5.4722	5	5	999	1	2	1	0	1.586
541	0.5464	5	5	90	1	2	1	1	1.5874
542	0.5464	5	5	0	1	1	1	0	1.5874
543	3.8303	5	5	90	25.5	2	1	1	1.6576
544	2.1883	5	5	90	1	2	1	1	1.8344
545	7.1142	5	5	90	13.25	1	-1	1	1.0695
546	3.8303	5	5	90	1	1	-1	1	1.1518
547	7.1142	5	5	0	19.375	1	-1	1	1.1047
548	2.1883	5	5	999	19.375	1	-1	1	1.1165
549	5.4722	5	5	90	25.5	2	-1	0	1.2929
550	2.1883	5	5	0	13.25	1	-1	1	1.2457
551	3.8303	5	5	0	1	1	-1	0	1.34
552	5.4722	5	5	999	13.25	2	-1	0	1.4223
553	5.4722	5	5	999	13.25	1	-1	1	1.0576
554	2.1883	5	5	999	1	2	1	0	1.3752
555	2.1883	5	5	999	13.25	2	1	1	1.3403
556	3.8303	5	5	999	1	2	1	0	1.3286
557	0.5464	5	5	0	25.5	2	-1	1	1.6933
558	7.1142	5	5	0	13.25	1	1	1	1.3345
559	5.4722	5	5	999	1	2	1	0	1.9463
560	7.1142	5	5	90	13.25	2	1	0	1.1753
561	3.8303	5	5	90	7.125	1	-1	1	1.1753
562	3.8303	5	5	90	13.25	1	-1	1	1.0342
563	2.1883	5	5	999	7.125	1	-1	1	0.99891
564	3.8303	5	5	0	7.125	1	-1	1	1.1282
565	2.1883	5	5	0	7.125	1	-1	1	0.97535
566	5.4722	5	5	90	19.375	2	1	1	1.7886
567	0.5464	5	5	0	19.375	1	-1	1	1.9163
568	0.5464	5	5	90	1	2	-1	1	1.7047
569	2.1883	5	5	90	19.375	1	1	0	1.2463
570	5.4722	5	5	0	25.5	2	1	0	2.9138
571	5.4722	5	5	90	25.5	1	1	0	1.34
572	2.1883	5	5	999	7.125	2	1	1	1.587
573	0.5464	5	5	90	19.375	2	-1	1	2.8928
574	2.1883	5	5	90	25.5	2	1	1	1.3757
575	2.1883	5	5	0	7.125	1	-1	1	1.234
576	2.1883	5	5	999	19.375	2	-1	1	1.3046
577	7.1142	5	5	0	19.375	1	-1	1	1.0575
578	3.8303	5	5	999	19.375	1	-1	1	1.0459
579	5.4722	5	5	999	19.375	2	-1	1	1.4576
580	7.1142	5	5	999	25.5	2	-1	0	1.2341
581	3.8303	5	5	90	19.375	2	1	0	1.1752
582	7.1142	5	5	90	7.125	2	1	0	1.0106
583	2.1883	5	5	999	13.25	2	-1	1	1.2576
584	3.8303	5	5	90	25.5	2	1	0	1.2575
585	7.1142	5	5	999	7.125	1	1	1	1.4471
586	2.1883	5	5	0	19.375	1	1	0	1.5398
587	2.1883	5	5	999	19.375	1	-1	1	1.1283
588	5.4722	5	5	0	25.5	2	1	0	1.1635
589	5.4722	5	5	90	1	1	-1	0	1.4105
590	7.1142	5	5	0	19.375	1	-1	1	1.2341
591	7.1142	5	5	90	25.5	1	1	0	1.0459
592	7.1142	5	5	999	1	2	-1	0	1.2106
593	3.8303	5	5	999	19.375	1	-1	1	1.1048
594	3.8303	5	5	0	7.125	1	1	1	0.97517
595	2.1883	5	5	999	25.5	2	-1	1	1.3282
596	3.8303	5	5	999	7.125	2	-1	1	1.2341
597	5.4722	5	5	999	19.375	1	1	0	1.1165
598	7.1142	5	5	90	1	2	1	0	0.99885
599	5.4722	5	5	90	25.5	1	1	1	1.2929
600	0.5464	5	5	999	7.125	1	1	1	1.3869
601	5.4722	5	5	0	1	2	-1	0	1.3752
602	7.1142	5	5	999	19.375	2	1	0	2.2135
603	7.1142	5	5	999	19.375	2	-1	0	1.3633
604	5.4722	5	5	999	1	1	-1	0	1.3164
605	3.8303	5	5	999	19.375	2	-1	0	1.0459
606	5.4722	5	5	0	25.5	1	1	0	1.5524
607	7.1142	5	5	90	7.125	1	1	0	1.612
608	3.8303	5	5	90	19.375	1	-1	1	1.2223
609	2.1883	5	5	0	13.25	2	1	1	1.6458
610	5.4722	5	5	90	19.375	1	-1	1	1.0224
611	7.1142	5	5	90	13.25	2	1	0	1.2106
612	5.4722	5	5	0	1	2	1	0	1.3163
613	0.5464	5	5	90	25.5	1	1	0	1.2934
614	3.8303	5	5	999	19.375	2	-1	0	1.5164
615	0.5464	5	5	999	13.25	2	1	1	1.3517
616	5.4722	5	5	90	25.5	2	1	1	1.8304
617	3.8303	5	5	999	25.5	2	1	1	1.4106
618	5.4722	5	5	90	19.375	1	1	1	1.9204
619	0.5464	5	5	0	7.125	2	-1	1	1.7751
620	3.8303	5	5	0	19.375	1	1	0	1.3051
621	3.8303	5	5	0	19.375	1	-1	1	1.3281
622	3.8303	5	5	0	7.125	2	-1	0	1.528
623	2.1883	5	5	90	7.125	2	-1	1	1.2459
624	0.5464	5	5	0	25.5	1	1	1	1.5282
625	3.8303	5	5	0	13.25	2	1	0	1.3517
626	3.8303	5	5	90	1	1	1	0	1.7167
627	0.5464	5	5	90	1	2	1	0	1.0816
628	5.4722	5	5	0	1	1	1	1	1.6201
629	2.1883	5	5	0	1	1	1	1	1.34
630	0.5464	5	5	0	25.5	2	-1	1	1.4463
631	2.1883	5	5	999	13.25	1	-1	1	1.3522
632	5.4722	5	5	999	13.25	2	1	1	2.1145
633	5.4722	5	5	90	1	1	-1	0	1.9688
634	5.4722	5	5	999	1	2	1	0	1.8657
635	3.8303	5	5	90	7.125	1	-1	1	1.187
636	3.8303	5	5	90	1	2	-1	1	1.7632
637	5.4722	5	5	0	7.125	2	1	0	1.3047
638	5.4722	5	5	90	19.375	2	-1	0	1.7848
639	7.1142	5	5	90	1	2	1	0	1.8846
640	7.1142	5	5	0	7.125	1	1	1	1.7101
641	7.1142	5	5	999	7.125	2	-1	0	1.6743
642	2.1883	5	5	999	1	1	-1	1	1.4458
643	7.1142	5	5	0	7.125	1	-1	1	1.1518
644	7.1142	5	5	999	13.25	2	1	1	1.3303
645	7.1142	5	5	0	13.25	2	1	0	1.0342
646	7.1142	5	5	0	1	1	-1	1	1.0694
647	0.5464	5	5	999	25.5	2	1	1	1.4105
648	7.1142	5	5	90	25.5	2	-1	1	1.6929
649	2.1883	5	5	90	19.375	1	1	1	1.1047
650	2.1883	5	5	999	7.125	1	-1	1	1.1753
651	5.4722	5	5	90	13.25	1	-1	1	1.1165
652	2.1883	5	5	999	19.375	1	1	1	1.0342
653	3.8303	5	5	0	13.25	1	1	0	0.91654
654	2.1883	5	5	0	19.375	1	1	1	1.1047
655	0.5464	5	5	90	7.125	1	-1	1	1.8932
656	2.1883	5	5	90	25.5	2	-1	1	1.0934
657	7.1142	5	5	0	19.375	2	-1	0	1.3868
658	3.8303	5	5	90	19.375	1	-1	1	1.0459
659	3.8303	5	5	90	19.375	1	1	1	1.2223
660	5.4722	5	5	0	13.25	1	-1	1	1.1047
661	5.4722	5	5	999	7.125	1	-1	1	1.0695
662	3.8303	5	5	90	1	2	1	1	1.0107
663	3.8303	5	5	90	7.125	1	1	0	1.434
664	5.4722	5	5	999	1	1	1	1	1.7787
665	5.4722	5	5	0	25.5	1	-1	1	1.1165
666	0.5464	5	5	999	7.125	2	-1	1	1.7516
667	7.1142	5	5	90	19.375	1	-1	1	1.293
668	0.5464	5	5	90	7.125	1	-1	1	1.9873
669	0.5464	5	5	999	1	1	-1	1	1.8582
670	0.5464	5	5	90	1	1	-1	0	2.9502
671	2.1883	5	5	999	25.5	1	-1	1	1.3052
672	0.5464	5	5	0	7.125	2	1	0	1.6458
673	2.1883	5	5	999	1	1	1	0	1.5639
674	2.1883	5	5	90	19.375	2	-1	1	1.164
675	2.1883	5	5	90	13.25	1	1	1	1.1047
676	5.4722	5	5	999	7.125	1	-1	1	4.0814
677	3.8303	5	5	90	13.25	2	-1	0	2.1756
678	0.5464	5	5	90	25.5	1	-1	1	1.634
679	7.1142	5	5	0	13.25	1	1	0	1.6567
680	2.1883	5	5	0	25.5	1	1	0	1.8575
681	0.5464	5	5	90	7.125	2	-1	1	1.6462
682	2.1883	5	5	999	1	1	1	0	1.5989
683	5.4722	5	5	90	7.125	1	-1	0	1.5053
684	2.1883	5	5	999	13.25	1	-1	1	1.4106
685	5.4722	5	5	0	19.375	1	-1	1	1.0812
686	3.8303	5	5	999	25.5	1	1	1	1.1513
687	7.1142	5	5	0	13.25	1	1	0	1.1987
688	5.4722	5	5	999	25.5	2	-1	0	1.0228
689	3.8303	5	5	90	25.5	2	-1	0	1.2812
690	3.8303	5	5	0	7.125	1	-1	1	1.1046
691	3.8303	5	5	90	13.25	1	-1	1	1.1169
692	5.4722	5	5	0	13.25	2	1	0	1.1753
693	0.5464	5	5	999	1	1	-1	1	1.2812
694	3.8303	5	5	999	13.25	1	1	1	1.187
695	7.1142	5	5	999	19.375	2	-1	0	1.2577
696	0.5464	5	5	0	1	2	-1	0	1.3633
697	5.4722	5	5	999	25.5	2	-1	0	1.9014
698	3.8303	5	5	999	13.25	1	-1	1	1.0576
699	3.8303	5	5	90	25.5	1	1	1	1.3047
700	5.4722	5	5	0	25.5	2	-1	0	1.2106
701	2.1883	5	5	90	13.25	2	1	1	1.6104
702	7.1142	5	5	0	1	2	1	0	1.2694
703	0.5464	5	5	0	25.5	2	1	1	1.8338
704	2.1883	5	5	0	19.375	1	1	1	1.0459
705	7.1142	5	5	90	19.375	1	1	0	1.937
706	7.1142	5	5	999	7.125	2	-1	0	1.5493
707	2.1883	5	5	999	19.375	1	1	1	1.0929
708	3.8303	5	5	999	13.25	2	1	1	1.3164
709	3.8303	5	5	90	1	1	1	0	1.4698
710	0.5464	5	5	999	1	2	-1	0	1.2811
711	5.4722	5	5	999	25.5	2	1	1	1.3047
712	0.5464	5	5	999	19.375	2	1	1	2.4687
713	5.4722	5	5	999	19.375	2	1	1	1.3992
714	5.4722	5	5	90	7.125	2	1	1	1.8554
715	5.4722	5	5	0	19.375	1	1	0	1.1757
716	5.4722	5	5	0	7.125	1	1	0	1.7122
717	5.4722	5	5	0	1	1	-1	0	1.5308
718	2.1883	5	5	0	19.375	2	-1	0	1.481
719	0.5464	5	5	0	13.25	1	1	1	0.99867
720	7.1142	5	5	0	19.375	2	-1	0	1.0694
721	2.1883	5	5	999	19.375	2	1	1	1.4105
722	5.4722	5	5	0	25.5	2	-1	0	1.2812
723	3.8303	5	5	0	19.375	1	-1	0	1.1987
724	0.5464	5	5	0	7.125	1	-1	1	1.0928
725	0.5464	5	5	999	13.25	2	1	1	1.5168
726	3.8303	5	5	0	19.375	1	1	1	1.187
727	0.5464	5	5	999	13.25	1	-1	1	1.7981
728	3.8303	5	5	90	25.5	1	-1	1	1.1287
729	2.1883	5	5	90	1	1	1	0	1.2577
730	5.4722	5	5	999	19.375	1	1	1	1.0812
731	7.1142	5	5	999	13.25	2	-1	0	1.5464
732	3.8303	5	5	0	7.125	1	-1	1	1.1163
733	3.8303	5	5	999	1	1	-1	1	1.2341
734	3.8303	5	5	0	1	1	1	1	1.0698
735	7.1142	5	5	0	1	1	1	0	1.2106
736	2.1883	5	5	90	25.5	2	1	1	1.5051
737	3.8303	5	5	999	25.5	2	-1	1	1.411
738	2.1883	5	5	0	1	2	-1	0	1.1987
739	2.1883	5	5	90	25.5	2	1	1	1.4811
740	0.5464	5	5	0	13.25	2	-1	1	1.2458
741	2.1883	5	5	90	13.25	1	-1	1	1.1401
742	3.8303	5	5	999	7.125	2	1	1	1.5398
743	0.5464	5	5	999	19.375	1	-1	1	1.6693
744	2.1883	5	5	0	25.5	2	1	1	1.4227
745	0.5464	5	5	90	13.25	2	-1	1	1.2222
746	3.8303	5	5	90	1	1	-1	0	1.5169
747	0.5464	5	5	0	1	2	1	0	1.2228
748	0.5464	5	5	90	19.375	2	1	1	1.3635
749	7.1142	5	5	0	7.125	1	1	0	1.9875
750	0.5464	5	5	0	1	2	1	0	1.4929
