# Supplementary material for: Temporal Integration of Motion Streaks in Migraine
Source: Vision (Basel). 2018 Jul 13;2(3):27. doi: 10.3390/vision2030027 (PMC6836222; doi:10.3390/vision2030027)
Supplement: Supplementary file 1 [file vision-02-00027-s001.zip › supplementary information/resultsmark3/resultsObs14/allResponsesObs14Block1.txt]

1	3.8303	5	5	999	1	2	1	0	2.9119
2	0.5464	5	5	0	7.125	2	-1	1	1.8602
3	0.5464	5	5	0	1	1	1	1	2.9686
4	7.1142	5	5	0	19.375	2	-1	0	1.669
5	0.5464	5	5	0	13.25	2	-1	1	1.6689
6	2.1883	5	5	0	1	1	-1	0	3.0719
7	7.1142	5	5	999	13.25	2	-1	1	1.7428
8	2.1883	5	5	999	19.375	2	1	1	2.1747
9	7.1142	5	5	999	25.5	1	1	1	2.2356
10	7.1142	5	5	0	25.5	2	1	0	2.1921
11	2.1883	5	5	999	19.375	2	-1	1	1.9164
12	0.5464	5	5	90	1	1	1	1	2.2221
13	7.1142	5	5	999	13.25	1	1	1	1.1169
14	5.4722	5	5	0	25.5	2	-1	1	1.1636
15	5.4722	5	5	999	7.125	1	-1	1	2.1521
16	2.1883	5	5	999	7.125	2	1	1	2.7165
17	0.5464	5	5	90	1	2	-1	1	1.587
18	3.8303	5	5	0	7.125	1	1	1	1.1518
19	3.8303	5	5	0	25.5	2	-1	1	1.093
20	5.4722	5	5	0	19.375	1	-1	0	5.7636
21	0.5464	5	5	90	19.375	2	1	1	1.2106
22	0.5464	5	5	999	13.25	2	-1	1	1.2458
23	7.1142	5	5	90	7.125	1	-1	1	2.3785
24	2.1883	5	5	999	19.375	2	1	1	2.0457
25	5.4722	5	5	999	25.5	1	1	1	1.6855
26	3.8303	5	5	999	25.5	2	-1	1	1.1047
27	7.1142	5	5	90	19.375	2	-1	1	1.5546
28	2.1883	5	5	90	19.375	1	1	1	1.7756
29	2.1883	5	5	999	13.25	1	1	1	1.1283
30	0.5464	5	5	90	19.375	1	-1	1	1.9277
31	5.4722	5	5	90	25.5	2	-1	1	0.7754
32	7.1142	5	5	0	1	2	-1	0	2.2708
33	7.1142	5	5	999	1	2	-1	0	1.8097
34	7.1142	5	5	999	19.375	2	-1	1	1.0812
35	0.5464	5	5	999	7.125	2	-1	1	1.0812
36	5.4722	5	5	0	7.125	2	-1	1	1.0577
37	0.5464	5	5	0	7.125	1	1	0	2.8769
38	3.8303	5	5	90	25.5	2	-1	1	0.95185
39	0.5464	5	5	999	1	1	1	0	1.1517
40	7.1142	5	5	0	25.5	1	-1	1	1.4936
41	2.1883	5	5	90	1	2	-1	1	1.4693
42	0.5464	5	5	0	13.25	1	-1	1	1.6227
43	7.1142	5	5	999	19.375	2	1	0	1.8228
44	5.4722	5	5	999	1	2	-1	1	1.9206
45	3.8303	5	5	90	1	2	-1	0	1.6571
46	0.5464	5	5	90	1	1	-1	1	1.8109
47	3.8303	5	5	90	25.5	1	1	1	1.0459
48	5.4722	5	5	90	19.375	1	-1	1	1.1047
49	2.1883	5	5	999	19.375	2	-1	1	1.1047
50	5.4722	5	5	90	19.375	2	1	0	1.4458
51	2.1883	5	5	90	13.25	2	-1	1	1.0107
52	5.4722	5	5	90	7.125	2	1	0	1.2341
53	5.4722	5	5	90	1	1	-1	0	1.0111
54	3.8303	5	5	0	13.25	2	1	0	1.2694
55	3.8303	5	5	0	13.25	1	-1	1	1.1287
56	2.1883	5	5	90	25.5	1	-1	1	0.95224
57	0.5464	5	5	90	1	2	1	0	1.3399
58	2.1883	5	5	999	1	2	-1	0	1.2459
59	5.4722	5	5	90	19.375	1	1	1	0.97537
60	5.4722	5	5	999	25.5	2	-1	1	0.98711
61	3.8303	5	5	999	19.375	2	-1	1	1.0577
62	0.5464	5	5	999	19.375	2	1	1	1.5753
63	0.5464	5	5	999	7.125	1	1	1	1.0577
64	7.1142	5	5	999	1	1	1	0	1.3048
65	2.1883	5	5	999	7.125	1	-1	1	1.1165
66	0.5464	5	5	999	19.375	1	1	1	1.1049
67	0.5464	5	5	999	7.125	1	-1	1	1.587
68	0.5464	5	5	0	1	1	1	1	1.9516
69	3.8303	5	5	90	1	2	-1	0	2.3765
70	7.1142	5	5	0	13.25	1	-1	1	2.0958
71	2.1883	5	5	0	19.375	2	1	1	2.8017
72	2.1883	5	5	0	13.25	2	1	1	2.1634
73	5.4722	5	5	90	25.5	1	-1	1	1.1405
74	7.1142	5	5	90	7.125	1	-1	1	2.1043
75	7.1142	5	5	90	19.375	1	-1	1	1.3165
76	2.1883	5	5	90	25.5	1	-1	1	1.4576
77	7.1142	5	5	999	19.375	1	-1	1	1.2812
78	0.5464	5	5	999	1	2	1	1	2.0688
79	2.1883	5	5	0	7.125	1	1	1	1.5521
80	7.1142	5	5	0	7.125	1	-1	0	1.7829
81	3.8303	5	5	90	25.5	2	-1	1	0.91655
82	2.1883	5	5	90	25.5	1	-1	1	1.093
83	7.1142	5	5	90	1	1	1	0	1.2228
84	7.1142	5	5	0	19.375	2	-1	0	1.6918
85	7.1142	5	5	90	7.125	2	1	0	2.018
86	0.5464	5	5	0	7.125	2	-1	1	1.5635
87	2.1883	5	5	999	25.5	1	-1	1	1.1283
88	3.8303	5	5	90	7.125	2	1	0	1.0929
89	2.1883	5	5	90	13.25	2	1	1	4.7148
90	3.8303	5	5	90	19.375	1	1	1	1.0342
91	3.8303	5	5	999	1	1	1	1	3.2997
92	0.5464	5	5	90	13.25	2	-1	1	1.1517
93	2.1883	5	5	999	1	1	1	0	2.0221
94	5.4722	5	5	999	13.25	2	-1	1	1.0812
95	0.5464	5	5	999	7.125	2	-1	1	1.2341
96	7.1142	5	5	0	7.125	1	-1	0	1.9039
97	2.1883	5	5	0	25.5	1	-1	1	1.1282
98	7.1142	5	5	999	25.5	2	-1	0	2.1541
99	0.5464	5	5	90	7.125	2	-1	1	1.2106
100	0.5464	5	5	90	25.5	1	-1	1	1.2347
101	3.8303	5	5	0	1	1	-1	1	2.7817
102	0.5464	5	5	90	1	1	1	1	1.5634
103	3.8303	5	5	90	13.25	1	1	1	1.093
104	7.1142	5	5	999	1	2	-1	0	1.7163
105	5.4722	5	5	90	1	2	1	0	1.3866
106	7.1142	5	5	999	1	1	1	1	1.5162
107	5.4722	5	5	90	7.125	1	-1	1	1.3046
108	2.1883	5	5	999	25.5	1	-1	1	1.1753
109	5.4722	5	5	999	25.5	2	-1	0	0.95181
110	7.1142	5	5	999	1	2	-1	0	2.0505
111	0.5464	5	5	999	13.25	1	1	0	0.83423
112	7.1142	5	5	0	1	1	-1	0	1.7775
113	5.4722	5	5	0	1	2	-1	0	1.1993
114	0.5464	5	5	0	19.375	2	1	1	3.8009
115	5.4722	5	5	999	13.25	1	1	1	1.2816
116	2.1883	5	5	0	19.375	2	1	1	4.1129
117	2.1883	5	5	90	13.25	1	-1	1	1.5987
118	3.8303	5	5	999	25.5	2	-1	1	1.2812
119	3.8303	5	5	0	19.375	2	-1	1	1.1287
120	5.4722	5	5	0	25.5	2	1	1	4.013
121	2.1883	5	5	0	1	2	-1	1	1.4223
122	7.1142	5	5	0	7.125	2	-1	1	1.9862
123	2.1883	5	5	90	25.5	1	1	1	1.0459
124	3.8303	5	5	0	25.5	2	1	1	2.1547
125	7.1142	5	5	90	25.5	1	1	1	1.0699
126	7.1142	5	5	90	7.125	2	1	0	1.9275
127	2.1883	5	5	0	1	1	-1	0	1.5752
128	2.1883	5	5	90	13.25	1	1	1	1.0229
129	0.5464	5	5	90	1	2	1	0	1.5399
130	5.4722	5	5	0	25.5	1	-1	0	1.4811
131	7.1142	5	5	999	1	1	1	1	1.3684
132	3.8303	5	5	999	25.5	1	1	1	0.96359
133	0.5464	5	5	0	19.375	2	-1	1	1.3164
134	3.8303	5	5	999	13.25	2	1	1	1.5399
135	0.5464	5	5	999	25.5	2	-1	1	1.1753
136	5.4722	5	5	90	13.25	1	-1	1	1.0224
137	7.1142	5	5	90	13.25	2	1	0	0.89299
138	3.8303	5	5	999	7.125	2	-1	1	1.1047
139	7.1142	5	5	0	13.25	2	-1	0	3.7328
140	0.5464	5	5	90	19.375	1	1	1	1.1636
141	2.1883	5	5	999	1	1	-1	0	1.9751
142	7.1142	5	5	0	25.5	2	1	0	1.3841
143	0.5464	5	5	90	1	1	-1	1	1.6345
144	2.1883	5	5	90	13.25	1	-1	1	1.1757
145	7.1142	5	5	999	13.25	2	-1	1	1.1636
146	7.1142	5	5	999	19.375	2	-1	1	0.96356
147	3.8303	5	5	999	25.5	2	-1	1	0.97531
148	0.5464	5	5	90	13.25	1	-1	0	1.1518
149	2.1883	5	5	90	1	2	-1	0	1.3753
150	7.1142	5	5	0	7.125	2	-1	0	2.4118
151	7.1142	5	5	999	13.25	1	1	1	2.2774
152	3.8303	5	5	999	19.375	1	1	1	1.0224
153	2.1883	5	5	0	13.25	2	-1	1	1.1635
154	5.4722	5	5	90	19.375	2	1	0	2.0243
155	5.4722	5	5	0	7.125	1	1	1	1.3748
156	7.1142	5	5	0	13.25	2	1	0	1.6248
157	2.1883	5	5	0	13.25	1	1	1	1.3282
158	5.4722	5	5	999	13.25	2	1	0	1.5969
159	5.4722	5	5	0	7.125	1	1	0	1.3404
160	2.1883	5	5	90	1	1	1	1	1.3404
161	5.4722	5	5	90	13.25	1	1	1	1.1404
162	5.4722	5	5	999	25.5	1	1	1	0.99884
163	3.8303	5	5	90	13.25	1	-1	1	1.0812
164	5.4722	5	5	999	19.375	2	-1	0	1.3517
165	5.4722	5	5	0	13.25	2	1	0	0.94008
166	0.5464	5	5	90	25.5	2	-1	1	0.98714
167	2.1883	5	5	90	7.125	1	1	1	1.093
168	5.4722	5	5	90	19.375	1	1	1	0.89303
169	7.1142	5	5	999	13.25	2	-1	0	1.1283
170	5.4722	5	5	999	25.5	2	-1	0	1.187
171	2.1883	5	5	0	1	2	1	0	1.2693
172	5.4722	5	5	90	7.125	2	-1	0	1.0341
173	2.1883	5	5	90	25.5	2	-1	1	0.95186
174	5.4722	5	5	0	13.25	2	1	0	1.3752
175	2.1883	5	5	0	7.125	1	1	1	0.97522
176	3.8303	5	5	0	1	1	-1	0	1.2224
177	7.1142	5	5	999	19.375	1	1	1	1.0695
178	0.5464	5	5	999	7.125	1	-1	1	1.0111
179	3.8303	5	5	90	1	1	-1	0	1.2812
180	3.8303	5	5	0	19.375	1	1	1	0.86935
181	5.4722	5	5	999	13.25	1	1	1	0.98716
182	5.4722	5	5	999	25.5	1	-1	1	0.893
183	2.1883	5	5	0	19.375	1	1	1	1.0106
184	3.8303	5	5	0	1	2	1	0	1.1283
185	5.4722	5	5	999	13.25	1	1	1	0.97539
186	2.1883	5	5	0	7.125	1	-1	1	1.34
187	0.5464	5	5	999	25.5	1	-1	1	1.187
188	2.1883	5	5	90	19.375	1	-1	1	1.1518
189	2.1883	5	5	90	7.125	1	1	1	1.0934
190	2.1883	5	5	90	19.375	2	1	1	1.6462
191	2.1883	5	5	90	19.375	2	1	1	1.2934
192	7.1142	5	5	999	7.125	1	-1	0	3.2293
193	0.5464	5	5	999	19.375	1	1	1	1.1988
194	3.8303	5	5	90	25.5	2	1	1	1.5046
195	0.5464	5	5	0	25.5	1	1	1	1.0346
196	7.1142	5	5	90	19.375	1	-1	0	1.9984
197	0.5464	5	5	0	13.25	1	1	1	1.2694
198	3.8303	5	5	999	25.5	1	1	1	1.0698
199	2.1883	5	5	0	25.5	2	-1	1	1.0106
200	0.5464	5	5	90	13.25	1	-1	1	1.0694
201	7.1142	5	5	90	1	1	1	1	1.1636
202	5.4722	5	5	999	19.375	1	-1	1	1.046
203	7.1142	5	5	0	7.125	1	1	1	1.14
204	5.4722	5	5	90	1	1	1	0	1.1523
205	2.1883	5	5	90	1	1	1	1	1.0581
206	0.5464	5	5	0	19.375	1	1	1	1.3753
207	2.1883	5	5	999	1	1	-1	1	1.975
208	3.8303	5	5	0	19.375	2	-1	1	1.2699
209	3.8303	5	5	999	19.375	2	-1	1	1.1282
210	5.4722	5	5	999	13.25	1	-1	1	1.1988
211	2.1883	5	5	90	7.125	2	-1	1	1.2224
212	7.1142	5	5	90	19.375	2	-1	0	1.7895
213	2.1883	5	5	999	7.125	1	1	1	1.0577
214	3.8303	5	5	0	7.125	2	1	0	2.14
215	7.1142	5	5	999	25.5	2	-1	1	1.0228
216	3.8303	5	5	999	19.375	1	-1	1	0.9989
217	2.1883	5	5	0	25.5	2	-1	1	0.97542
218	0.5464	5	5	90	7.125	2	1	1	3.5699
219	7.1142	5	5	999	25.5	2	-1	1	1.0228
220	7.1142	5	5	999	7.125	1	-1	0	1.9927
221	5.4722	5	5	0	1	1	1	1	1.2341
222	0.5464	5	5	90	25.5	2	1	1	3.0576
223	0.5464	5	5	90	1	1	1	1	1.1635
224	7.1142	5	5	0	25.5	2	-1	0	1.2928
225	7.1142	5	5	90	1	2	-1	1	0.90519
226	0.5464	5	5	0	19.375	1	-1	1	1.0106
227	7.1142	5	5	999	19.375	1	-1	1	0.99889
228	5.4722	5	5	90	7.125	2	-1	1	1.1165
229	2.1883	5	5	999	19.375	2	1	1	3.5196
230	2.1883	5	5	90	25.5	2	-1	1	1.281
231	5.4722	5	5	0	13.25	2	1	0	1.5326
232	0.5464	5	5	0	7.125	2	-1	1	1.0459
233	7.1142	5	5	0	25.5	2	-1	1	0.99891
234	7.1142	5	5	0	25.5	2	-1	1	1.2929
235	7.1142	5	5	90	7.125	1	1	0	1.093
236	7.1142	5	5	90	13.25	2	1	0	1.1282
237	0.5464	5	5	0	19.375	1	-1	1	1.1282
238	3.8303	5	5	999	7.125	1	1	1	1.3639
239	3.8303	5	5	90	19.375	2	1	1	3.7578
240	7.1142	5	5	999	1	2	-1	0	1.9312
241	2.1883	5	5	0	25.5	1	1	1	1.0341
242	0.5464	5	5	0	7.125	1	-1	1	1.0812
243	3.8303	5	5	90	1	1	-1	0	2.0087
244	7.1142	5	5	0	1	2	1	0	1.629
245	0.5464	5	5	0	1	1	1	0	1.5281
246	5.4722	5	5	90	7.125	2	-1	1	1.1757
247	7.1142	5	5	0	13.25	2	1	0	1.6761
248	3.8303	5	5	90	7.125	1	1	1	1.0577
249	7.1142	5	5	999	7.125	2	1	0	1.7646
250	0.5464	5	5	90	7.125	1	-1	1	1.34
251	3.8303	5	5	90	25.5	2	-1	1	1.0934
252	2.1883	5	5	0	1	1	-1	0	1.4341
253	3.8303	5	5	999	1	2	-1	0	1.5399
254	2.1883	5	5	0	7.125	2	1	0	1.0576
255	5.4722	5	5	999	7.125	2	-1	0	1.1164
256	0.5464	5	5	999	1	2	-1	0	1.2812
257	3.8303	5	5	90	19.375	1	1	1	1.0228
258	0.5464	5	5	0	19.375	2	-1	1	1.2106
259	2.1883	5	5	90	1	2	-1	1	1.3522
260	3.8303	5	5	999	1	2	1	0	1.4815
261	2.1883	5	5	90	19.375	2	1	1	1.4345
262	2.1883	5	5	0	25.5	1	1	1	1.0109
263	0.5464	5	5	999	19.375	1	-1	1	0.9871
264	3.8303	5	5	0	7.125	2	1	0	1.5983
265	2.1883	5	5	999	1	1	-1	1	1.4816
266	7.1142	5	5	999	7.125	2	-1	0	1.4157
267	3.8303	5	5	999	7.125	2	-1	1	1.0813
268	0.5464	5	5	999	25.5	2	-1	1	1.1988
269	2.1883	5	5	90	1	1	-1	0	0.83403
270	2.1883	5	5	0	13.25	1	-1	1	1.1047
271	5.4722	5	5	90	13.25	1	1	1	1.434
272	3.8303	5	5	999	13.25	1	-1	1	1.0224
273	7.1142	5	5	90	13.25	1	-1	0	1.1635
274	2.1883	5	5	999	7.125	1	-1	1	0.92826
275	0.5464	5	5	90	19.375	2	1	1	3.4968
276	2.1883	5	5	999	7.125	1	-1	1	1.0229
277	5.4722	5	5	90	19.375	2	1	0	1.3635
278	0.5464	5	5	0	1	1	-1	1	1.2692
279	0.5464	5	5	90	13.25	1	1	1	1.2345
280	7.1142	5	5	0	25.5	1	1	1	1.1522
281	5.4722	5	5	0	19.375	1	-1	0	1.8739
282	5.4722	5	5	999	19.375	2	1	1	1.34
283	5.4722	5	5	999	1	2	1	0	1.3517
284	3.8303	5	5	0	7.125	1	1	1	1.2223
285	2.1883	5	5	0	19.375	1	-1	1	1.0812
286	3.8303	5	5	90	13.25	2	-1	1	1.0929
287	5.4722	5	5	0	7.125	2	1	0	1.4576
288	3.8303	5	5	0	1	2	-1	0	1.2812
289	0.5464	5	5	999	13.25	2	-1	1	0.9753
290	2.1883	5	5	90	13.25	1	1	1	1.1753
291	3.8303	5	5	0	1	1	1	0	1.2106
292	3.8303	5	5	0	25.5	1	1	1	1.1758
293	3.8303	5	5	0	1	1	1	1	1.7746
294	5.4722	5	5	999	1	1	-1	0	1.2694
295	0.5464	5	5	0	13.25	2	-1	1	1.1283
296	3.8303	5	5	0	7.125	1	1	1	1.2694
297	2.1883	5	5	90	7.125	2	-1	1	0.97533
298	2.1883	5	5	90	1	2	1	0	1.5517
299	5.4722	5	5	90	1	2	-1	0	3.2169
300	0.5464	5	5	999	25.5	2	-1	1	1.1164
301	0.5464	5	5	90	25.5	1	-1	1	1.0342
302	3.8303	5	5	0	13.25	1	1	1	0.9871
303	0.5464	5	5	0	13.25	2	-1	1	1.7517
304	7.1142	5	5	90	25.5	1	1	1	1.164
305	7.1142	5	5	999	1	2	-1	1	1.0341
306	0.5464	5	5	999	1	2	-1	1	1.0224
307	2.1883	5	5	90	1	1	1	1	1.0695
308	7.1142	5	5	999	19.375	1	1	1	0.95181
309	5.4722	5	5	999	25.5	2	1	1	1.3631
310	0.5464	5	5	0	1	2	1	0	1.458
311	0.5464	5	5	90	7.125	1	-1	1	1.1165
312	5.4722	5	5	90	7.125	2	1	1	1.3518
313	7.1142	5	5	999	19.375	1	1	1	1.0459
314	2.1883	5	5	999	7.125	2	-1	1	1.0577
315	7.1142	5	5	90	1	2	1	0	1.0812
316	0.5464	5	5	90	19.375	1	1	1	1.1635
317	7.1142	5	5	999	25.5	1	-1	1	0.97579
318	7.1142	5	5	0	19.375	1	-1	0	1.0224
319	7.1142	5	5	999	25.5	2	-1	1	0.96355
320	0.5464	5	5	999	13.25	1	-1	1	1.2223
321	5.4722	5	5	0	1	1	1	1	1.2459
322	2.1883	5	5	999	7.125	1	1	1	1.2694
323	2.1883	5	5	999	7.125	2	1	1	3.7526
324	0.5464	5	5	0	19.375	1	1	1	1.1518
325	2.1883	5	5	90	19.375	1	1	1	1.0228
326	0.5464	5	5	0	25.5	1	-1	1	1.1635
327	5.4722	5	5	0	19.375	2	1	0	1.6267
328	5.4722	5	5	90	25.5	1	-1	1	0.96402
329	7.1142	5	5	90	13.25	1	-1	1	0.98713
330	3.8303	5	5	90	1	1	1	0	1.0224
331	3.8303	5	5	0	7.125	2	1	1	3.1431
332	5.4722	5	5	90	25.5	1	-1	1	0.96361
333	5.4722	5	5	999	19.375	1	1	1	1.0342
334	2.1883	5	5	90	1	1	-1	0	1.2459
335	0.5464	5	5	999	25.5	1	1	1	1.1753
336	3.8303	5	5	0	13.25	1	1	1	1.0224
337	5.4722	5	5	0	1	1	1	0	1.0929
338	2.1883	5	5	90	7.125	2	1	1	2.92
339	7.1142	5	5	90	13.25	2	1	0	1.6948
340	7.1142	5	5	999	19.375	2	-1	1	1.1164
341	7.1142	5	5	999	7.125	2	1	0	1.1401
342	5.4722	5	5	999	19.375	1	-1	1	0.90476
343	5.4722	5	5	999	7.125	2	1	0	0.94006
344	0.5464	5	5	90	1	2	1	0	1.0222
345	0.5464	5	5	0	13.25	1	1	1	0.64598
346	7.1142	5	5	0	25.5	1	1	1	0.76377
347	3.8303	5	5	999	19.375	1	-1	1	1.0459
348	2.1883	5	5	0	7.125	2	-1	0	0.92827
349	2.1883	5	5	0	19.375	1	1	1	1.14
350	2.1883	5	5	0	1	1	-1	0	1.3634
351	7.1142	5	5	0	19.375	1	-1	1	1.0694
352	2.1883	5	5	999	7.125	2	-1	1	0.98706
353	5.4722	5	5	0	25.5	2	-1	0	0.76358
354	7.1142	5	5	0	13.25	2	-1	0	1.1048
355	7.1142	5	5	90	13.25	1	-1	0	0.95182
356	3.8303	5	5	90	7.125	1	-1	1	1.2458
357	3.8303	5	5	0	25.5	2	1	1	1.5164
358	5.4722	5	5	0	1	2	1	0	1.1282
359	3.8303	5	5	0	25.5	1	1	1	0.79888
360	5.4722	5	5	90	13.25	2	1	0	1.5426
361	0.5464	5	5	999	7.125	2	1	1	1.4105
362	0.5464	5	5	999	19.375	2	1	1	1.2223
363	3.8303	5	5	999	25.5	1	1	1	0.97538
364	0.5464	5	5	0	7.125	2	-1	1	1.493
365	0.5464	5	5	90	19.375	1	1	1	1.2816
366	3.8303	5	5	999	1	1	-1	0	1.6811
367	0.5464	5	5	90	13.25	2	1	1	1.3051
368	7.1142	5	5	999	25.5	1	-1	1	1.1047
369	3.8303	5	5	0	13.25	2	-1	1	1.0224
370	5.4722	5	5	0	1	1	1	1	1.4929
371	0.5464	5	5	0	13.25	1	-1	1	1.1636
372	0.5464	5	5	0	25.5	2	-1	0	0.71665
373	0.5464	5	5	90	13.25	1	-1	1	0.99888
374	0.5464	5	5	90	25.5	2	-1	0	0.82245
375	5.4722	5	5	0	25.5	1	1	1	1.0694
376	2.1883	5	5	90	19.375	2	-1	1	0.98708
377	0.5464	5	5	90	13.25	2	1	1	1.2576
378	2.1883	5	5	0	19.375	1	1	1	0.96402
379	3.8303	5	5	999	13.25	2	1	1	1.1165
380	3.8303	5	5	0	25.5	1	-1	1	1.0107
381	7.1142	5	5	999	13.25	1	1	1	1.1988
382	7.1142	5	5	0	1	1	-1	0	1.4228
383	5.4722	5	5	999	7.125	1	1	1	2.0966
384	7.1142	5	5	90	1	2	-1	0	0.90476
385	2.1883	5	5	90	7.125	1	-1	1	1.0577
386	0.5464	5	5	999	25.5	2	-1	1	0.9871
387	2.1883	5	5	999	13.25	1	1	1	0.98713
388	0.5464	5	5	0	7.125	2	1	0	1.1988
389	0.5464	5	5	90	7.125	2	-1	1	1.2935
390	5.4722	5	5	0	13.25	1	-1	0	1.328
391	3.8303	5	5	999	19.375	2	-1	0	0.99933
392	2.1883	5	5	999	25.5	1	-1	1	1.0812
393	5.4722	5	5	90	13.25	2	1	0	1.3517
394	2.1883	5	5	90	25.5	2	1	1	5.3484
395	3.8303	5	5	0	25.5	1	1	1	1.1283
396	0.5464	5	5	90	25.5	1	-1	1	0.98755
397	3.8303	5	5	90	25.5	1	-1	0	0.7989
398	2.1883	5	5	999	25.5	2	-1	1	1.0813
399	0.5464	5	5	0	13.25	2	1	1	1.4811
400	3.8303	5	5	90	19.375	2	1	1	1.2224
401	0.5464	5	5	90	7.125	2	1	0	1.5045
402	7.1142	5	5	90	19.375	1	-1	1	1.0934
403	3.8303	5	5	0	7.125	1	1	1	1.1753
404	2.1883	5	5	0	25.5	2	1	0	0.85758
405	5.4722	5	5	0	19.375	1	1	1	1.3164
406	5.4722	5	5	90	25.5	2	-1	1	1.14
407	7.1142	5	5	90	1	2	1	0	1.3653
408	5.4722	5	5	999	7.125	2	-1	1	1.2228
409	7.1142	5	5	0	7.125	2	-1	1	1.1163
410	5.4722	5	5	90	19.375	2	-1	1	0.81053
411	5.4722	5	5	0	19.375	1	-1	0	0.88125
412	3.8303	5	5	90	1	2	1	0	1.4929
413	5.4722	5	5	90	13.25	1	1	1	1.2933
414	5.4722	5	5	0	13.25	1	1	0	1.387
415	0.5464	5	5	90	25.5	1	-1	1	1.3164
416	5.4722	5	5	0	19.375	2	1	1	1.4929
417	7.1142	5	5	90	1	1	1	1	1.3052
418	2.1883	5	5	0	13.25	1	1	1	1.0345
419	3.8303	5	5	0	1	2	-1	1	1.0576
420	0.5464	5	5	90	19.375	1	-1	1	1.5046
421	5.4722	5	5	0	13.25	2	1	1	2.9978
422	0.5464	5	5	999	19.375	2	-1	1	1.1754
423	2.1883	5	5	90	19.375	1	-1	1	1.0812
424	5.4722	5	5	90	19.375	1	-1	1	1.1518
425	5.4722	5	5	90	25.5	2	-1	1	1.8757
426	2.1883	5	5	999	19.375	1	-1	1	0.99889
427	3.8303	5	5	999	13.25	2	-1	1	1.0812
428	2.1883	5	5	999	25.5	2	1	1	2.8947
429	5.4722	5	5	0	19.375	2	-1	1	1.0342
430	5.4722	5	5	90	19.375	1	1	1	1.093
431	5.4722	5	5	0	13.25	2	1	0	1.2811
432	3.8303	5	5	90	19.375	2	-1	1	1.0224
433	3.8303	5	5	90	13.25	2	1	1	1.5046
434	3.8303	5	5	999	1	2	1	0	1.3047
435	7.1142	5	5	90	25.5	2	-1	1	0.95178
436	3.8303	5	5	0	19.375	2	-1	0	1.0224
437	7.1142	5	5	0	1	1	-1	0	1.1518
438	5.4722	5	5	90	19.375	2	1	0	0.78712
439	7.1142	5	5	0	7.125	1	1	0	0.89303
440	5.4722	5	5	0	25.5	2	1	0	1.1518
441	7.1142	5	5	0	19.375	1	1	0	0.72837
442	5.4722	5	5	0	19.375	2	-1	1	0.78718
443	3.8303	5	5	90	7.125	1	1	1	0.95187
444	7.1142	5	5	90	25.5	2	-1	0	0.90478
445	5.4722	5	5	90	7.125	1	-1	0	0.75184
446	7.1142	5	5	90	25.5	2	1	0	1.0459
447	2.1883	5	5	0	19.375	2	1	1	1.2458
448	0.5464	5	5	0	1	1	1	0	1.2694
449	5.4722	5	5	0	7.125	2	1	0	1.1752
450	2.1883	5	5	999	25.5	1	-1	1	1.0577
451	2.1883	5	5	999	19.375	1	-1	1	1.0224
452	0.5464	5	5	0	7.125	1	-1	1	1.5634
453	7.1142	5	5	90	7.125	2	1	0	0.99881
454	7.1142	5	5	0	1	1	-1	1	0.85769
455	3.8303	5	5	999	7.125	1	1	1	1.3047
456	0.5464	5	5	999	7.125	2	-1	1	1.1283
457	3.8303	5	5	90	25.5	2	-1	1	1.0695
458	2.1883	5	5	90	13.25	2	-1	1	1.6341
459	5.4722	5	5	90	25.5	2	-1	1	2.0678
460	0.5464	5	5	999	1	1	1	1	1.6928
461	0.5464	5	5	999	7.125	1	1	1	1.1052
462	0.5464	5	5	999	7.125	2	1	1	1.4576
463	7.1142	5	5	90	13.25	2	-1	1	1.7943
464	5.4722	5	5	999	1	1	-1	0	0.91652
465	5.4722	5	5	90	1	1	1	0	1.2929
466	5.4722	5	5	999	13.25	2	1	1	3.5617
467	2.1883	5	5	0	13.25	1	-1	1	1.0812
468	3.8303	5	5	90	13.25	1	1	1	1.0342
469	5.4722	5	5	999	19.375	2	-1	1	1.0106
470	5.4722	5	5	999	7.125	1	1	1	1.0694
471	3.8303	5	5	0	19.375	1	1	1	1.093
472	2.1883	5	5	0	13.25	2	-1	0	0.61074
473	5.4722	5	5	0	1	2	1	0	1.2106
474	7.1142	5	5	999	25.5	1	-1	1	1.0576
475	5.4722	5	5	999	25.5	1	-1	1	0.94008
476	0.5464	5	5	90	19.375	2	-1	1	1.1636
477	5.4722	5	5	90	13.25	2	-1	1	1.2694
478	5.4722	5	5	0	7.125	2	-1	0	1.1283
479	0.5464	5	5	999	1	1	1	1	1.3987
480	3.8303	5	5	0	25.5	2	1	1	3.0812
481	0.5464	5	5	999	1	1	-1	1	1.5756
482	7.1142	5	5	0	19.375	2	-1	0	1.2342
483	3.8303	5	5	0	1	2	1	0	1.0459
484	0.5464	5	5	0	19.375	2	1	1	3.8303
485	7.1142	5	5	0	19.375	1	-1	1	1.3958
486	5.4722	5	5	90	13.25	2	1	0	0.78752
487	7.1142	5	5	90	13.25	1	1	0	0.57548
488	3.8303	5	5	0	13.25	2	-1	0	0.62247
489	7.1142	5	5	90	1	1	1	1	0.78718
490	3.8303	5	5	999	7.125	2	1	1	2.7561
491	0.5464	5	5	999	13.25	2	-1	1	1.1047
492	5.4722	5	5	0	13.25	1	-1	0	1.0341
493	5.4722	5	5	999	1	1	1	0	1.3517
494	3.8303	5	5	999	13.25	1	-1	1	1.0582
495	3.8303	5	5	999	7.125	1	1	1	1.0106
496	2.1883	5	5	999	1	2	-1	1	1.2693
497	2.1883	5	5	999	7.125	2	1	1	1.2459
498	2.1883	5	5	90	13.25	2	-1	1	1.0812
499	3.8303	5	5	90	1	2	1	0	1.1636
500	2.1883	5	5	0	7.125	1	1	1	0.91698
501	3.8303	5	5	999	1	1	1	0	1.2458
502	5.4722	5	5	0	25.5	1	-1	1	0.71661
503	2.1883	5	5	999	13.25	1	-1	1	1.117
504	5.4722	5	5	90	7.125	1	-1	0	0.76407
505	5.4722	5	5	0	25.5	2	-1	1	0.63415
506	5.4722	5	5	90	1	1	-1	1	0.58723
507	3.8303	5	5	90	13.25	2	1	0	0.52869
508	0.5464	5	5	999	19.375	2	1	1	1.3282
509	3.8303	5	5	0	19.375	1	1	0	0.75192
510	7.1142	5	5	999	7.125	2	-1	0	0.94006
511	5.4722	5	5	999	1	1	-1	0	1.1047
512	0.5464	5	5	999	19.375	1	1	0	0.76361
513	7.1142	5	5	90	13.25	2	-1	0	3.8229
514	0.5464	5	5	0	25.5	1	-1	1	1.1635
515	7.1142	5	5	999	25.5	1	-1	1	1.2459
516	2.1883	5	5	90	7.125	1	1	1	1.1047
517	7.1142	5	5	0	1	2	1	0	0.90474
518	2.1883	5	5	0	1	2	-1	0	0.91655
519	2.1883	5	5	0	25.5	2	1	1	4.3084
520	3.8303	5	5	90	7.125	2	-1	0	1.9118
521	7.1142	5	5	90	25.5	1	1	1	3.8342
522	2.1883	5	5	0	19.375	1	1	1	1.1165
523	2.1883	5	5	999	1	2	1	0	1.3639
524	3.8303	5	5	999	13.25	1	-1	1	1.2933
525	0.5464	5	5	90	13.25	1	-1	1	1.1287
526	0.5464	5	5	0	25.5	2	-1	1	1.281
527	5.4722	5	5	999	19.375	2	-1	1	1.0812
528	2.1883	5	5	90	25.5	1	1	1	1.9865
529	3.8303	5	5	90	19.375	1	1	1	1.5051
530	7.1142	5	5	999	1	1	-1	0	1.3164
531	7.1142	5	5	999	7.125	2	1	0	1.0223
532	7.1142	5	5	90	7.125	1	1	0	0.59897
533	0.5464	5	5	90	7.125	1	1	0	0.8224
534	7.1142	5	5	90	1	2	-1	0	0.94011
535	3.8303	5	5	0	13.25	1	-1	0	0.81068
536	3.8303	5	5	999	25.5	1	1	1	0.92828
537	7.1142	5	5	0	1	2	1	0	0.76361
538	5.4722	5	5	999	1	2	-1	0	1.093
539	5.4722	5	5	0	7.125	1	1	1	0.82241
540	0.5464	5	5	999	19.375	1	1	1	0.88124
541	2.1883	5	5	999	25.5	1	1	1	0.94001
542	2.1883	5	5	0	25.5	1	-1	1	0.96359
543	7.1142	5	5	90	7.125	2	-1	1	0.85776
544	0.5464	5	5	0	13.25	2	-1	1	1.5988
545	5.4722	5	5	999	7.125	1	-1	1	1.1165
546	2.1883	5	5	90	7.125	2	-1	1	1.2342
547	5.4722	5	5	999	7.125	1	-1	0	1.8596
548	0.5464	5	5	0	1	2	1	0	1.1875
549	5.4722	5	5	999	13.25	2	-1	1	1.4572
550	3.8303	5	5	999	7.125	1	1	1	1.046
551	3.8303	5	5	999	13.25	2	-1	1	0.93994
552	0.5464	5	5	0	19.375	2	1	1	2.4254
553	3.8303	5	5	999	7.125	1	-1	1	1.1165
554	5.4722	5	5	999	1	2	1	0	1.2576
555	0.5464	5	5	0	19.375	1	1	1	1.0107
556	5.4722	5	5	999	13.25	2	1	0	0.89298
557	5.4722	5	5	0	7.125	1	-1	0	0.68129
558	3.8303	5	5	999	19.375	1	1	0	0.54012
559	0.5464	5	5	999	25.5	1	1	0	0.72839
560	0.5464	5	5	0	13.25	1	-1	1	1.1988
561	5.4722	5	5	0	25.5	1	-1	1	0.83462
562	7.1142	5	5	0	13.25	2	1	0	0.75185
563	5.4722	5	5	0	7.125	2	1	0	0.7283
564	3.8303	5	5	90	25.5	1	-1	1	0.72836
565	5.4722	5	5	90	1	2	1	0	0.75189
566	5.4722	5	5	999	1	1	1	0	1.0577
567	2.1883	5	5	0	7.125	2	1	0	1.0577
568	0.5464	5	5	999	1	1	-1	1	0.68124
569	3.8303	5	5	90	1	1	1	0	0.84595
570	2.1883	5	5	999	25.5	2	-1	1	1.1401
571	7.1142	5	5	90	19.375	1	1	1	1.0463
572	7.1142	5	5	999	25.5	2	-1	1	0.98709
573	7.1142	5	5	0	19.375	1	-1	1	0.98707
574	2.1883	5	5	90	13.25	2	-1	1	1.1753
575	0.5464	5	5	90	13.25	2	1	0	1.011
576	2.1883	5	5	0	19.375	2	1	0	0.90479
577	3.8303	5	5	90	19.375	1	-1	1	1.0106
578	3.8303	5	5	90	7.125	2	-1	0	1.0341
579	0.5464	5	5	999	1	2	1	0	1.093
580	2.1883	5	5	90	7.125	2	1	1	0.96357
581	3.8303	5	5	90	7.125	2	1	0	3.12
582	3.8303	5	5	999	13.25	2	-1	1	1.0817
583	2.1883	5	5	999	13.25	2	1	1	1.1048
584	5.4722	5	5	0	19.375	1	1	1	1.3874
585	2.1883	5	5	0	13.25	2	1	1	1.2228
586	3.8303	5	5	999	25.5	2	1	1	1.1282
587	3.8303	5	5	90	25.5	1	-1	1	1.117
588	5.4722	5	5	999	1	2	-1	0	1.3164
589	3.8303	5	5	0	19.375	1	1	1	1.2223
590	2.1883	5	5	0	7.125	1	-1	0	1.2223
591	0.5464	5	5	0	25.5	2	1	1	1.2223
592	3.8303	5	5	0	19.375	2	-1	1	1.093
593	5.4722	5	5	0	1	2	-1	0	1.6715
594	2.1883	5	5	999	19.375	1	-1	1	1.0106
595	0.5464	5	5	90	13.25	2	-1	0	1.14
596	2.1883	5	5	90	25.5	2	1	1	1.1287
597	0.5464	5	5	90	19.375	2	1	1	1.387
598	7.1142	5	5	90	25.5	1	1	1	1.1518
599	5.4722	5	5	90	13.25	1	-1	1	1.0229
600	3.8303	5	5	90	13.25	2	-1	1	1.0811
601	7.1142	5	5	999	1	1	-1	0	1.7387
602	0.5464	5	5	999	13.25	1	-1	1	1.1165
603	7.1142	5	5	0	1	1	1	0	1.2223
604	2.1883	5	5	999	13.25	1	1	1	1.2694
605	5.4722	5	5	90	1	2	1	0	1.6849
606	3.8303	5	5	999	25.5	2	1	1	1.434
607	2.1883	5	5	90	7.125	1	-1	1	1.011
608	5.4722	5	5	0	13.25	1	-1	1	1.093
609	7.1142	5	5	0	13.25	1	-1	0	0.69307
610	7.1142	5	5	90	25.5	1	-1	1	0.96351
611	0.5464	5	5	999	13.25	2	-1	1	1.0577
612	5.4722	5	5	999	13.25	1	1	1	0.98711
613	5.4722	5	5	999	25.5	2	1	1	1.3517
614	3.8303	5	5	999	19.375	1	1	0	0.96353
615	5.4722	5	5	0	1	2	-1	0	1.187
616	0.5464	5	5	0	7.125	1	-1	0	0.77524
617	2.1883	5	5	0	13.25	1	-1	0	0.89305
618	3.8303	5	5	999	13.25	1	-1	1	1.1517
619	2.1883	5	5	0	1	1	1	0	0.8223
620	7.1142	5	5	90	13.25	1	-1	1	0.71664
621	7.1142	5	5	999	13.25	2	-1	0	0.94002
622	3.8303	5	5	0	1	1	1	0	1.0695
623	7.1142	5	5	0	25.5	1	1	1	0.81072
624	0.5464	5	5	999	13.25	1	-1	1	1.0812
625	7.1142	5	5	0	1	2	-1	0	1.046
626	5.4722	5	5	90	25.5	1	1	0	0.89301
627	3.8303	5	5	999	19.375	2	1	1	1.187
628	0.5464	5	5	0	1	2	1	0	1.2345
629	3.8303	5	5	90	7.125	1	-1	0	1.3169
630	7.1142	5	5	0	7.125	2	-1	0	1.0346
631	5.4722	5	5	999	19.375	2	-1	1	1.1164
632	7.1142	5	5	90	19.375	2	1	0	0.96408
633	5.4722	5	5	90	25.5	1	-1	1	0.9753
634	7.1142	5	5	90	19.375	2	1	0	1.2224
635	3.8303	5	5	0	19.375	1	-1	1	0.96355
636	3.8303	5	5	90	1	2	1	0	1.1636
637	5.4722	5	5	0	1	1	1	1	1.1281
638	3.8303	5	5	0	19.375	2	-1	0	3.0815
639	2.1883	5	5	999	13.25	2	1	1	1.2458
640	3.8303	5	5	90	25.5	1	1	1	0.96355
641	7.1142	5	5	0	7.125	2	1	0	1.2459
642	3.8303	5	5	90	19.375	2	-1	1	1.0107
643	2.1883	5	5	0	13.25	2	-1	1	1.1282
644	0.5464	5	5	999	7.125	1	1	1	1.2693
645	0.5464	5	5	0	1	2	1	0	1.0582
646	5.4722	5	5	90	25.5	2	-1	1	0.83416
647	3.8303	5	5	999	19.375	2	-1	0	0.92827
648	3.8303	5	5	90	7.125	1	-1	1	1.1165
649	7.1142	5	5	90	19.375	2	-1	1	1.0934
650	0.5464	5	5	999	1	2	-1	1	0.91696
651	7.1142	5	5	999	7.125	1	1	0	1.1047
652	5.4722	5	5	999	19.375	1	1	0	0.83419
653	7.1142	5	5	999	19.375	2	1	0	1.0459
654	3.8303	5	5	0	7.125	2	1	0	0.7754
655	5.4722	5	5	0	7.125	1	-1	0	0.90464
656	0.5464	5	5	0	1	2	1	0	0.78708
657	0.5464	5	5	999	13.25	1	1	0	1.0576
658	7.1142	5	5	0	13.25	1	-1	0	0.83419
659	3.8303	5	5	999	1	1	1	0	0.9282
660	2.1883	5	5	90	19.375	2	1	0	0.71653
661	3.8303	5	5	0	1	2	-1	1	2.6915
662	5.4722	5	5	999	7.125	2	1	0	1.1636
663	3.8303	5	5	90	13.25	2	-1	1	1.2105
664	3.8303	5	5	0	13.25	1	-1	1	1.0575
665	2.1883	5	5	90	1	2	1	0	1.1164
666	0.5464	5	5	999	13.25	2	-1	1	1.0107
667	2.1883	5	5	999	13.25	2	1	1	1.1753
668	3.8303	5	5	999	1	1	-1	0	1.7042
669	3.8303	5	5	999	1	2	1	0	1.1992
670	5.4722	5	5	0	13.25	1	1	1	1.2811
671	7.1142	5	5	0	25.5	1	1	1	1.1047
672	2.1883	5	5	0	1	2	1	0	0.88126
673	3.8303	5	5	0	13.25	2	-1	0	0.85769
674	7.1142	5	5	90	25.5	2	1	0	1.0812
675	7.1142	5	5	90	7.125	1	-1	0	0.99888
676	2.1883	5	5	999	25.5	2	1	1	1.1635
677	2.1883	5	5	999	13.25	2	1	1	1.1165
678	3.8303	5	5	0	25.5	2	1	1	1.117
679	7.1142	5	5	0	7.125	1	1	0	1.3971
680	3.8303	5	5	90	7.125	2	-1	1	1.093
681	0.5464	5	5	90	7.125	1	-1	1	1.5748
682	2.1883	5	5	999	19.375	1	-1	1	1.1752
683	0.5464	5	5	90	19.375	2	-1	1	1.0816
684	3.8303	5	5	999	25.5	1	1	1	1.0224
685	7.1142	5	5	999	13.25	1	1	1	1.0106
686	2.1883	5	5	999	1	1	-1	1	1.1989
687	7.1142	5	5	0	19.375	2	-1	0	1.2222
688	5.4722	5	5	999	7.125	2	1	0	1.458
689	0.5464	5	5	90	7.125	2	-1	1	1.3286
690	3.8303	5	5	90	19.375	2	-1	1	1.163
691	3.8303	5	5	90	13.25	1	1	1	1.1751
692	5.4722	5	5	999	25.5	1	-1	1	1.1405
693	7.1142	5	5	0	19.375	2	1	0	1.3548
694	2.1883	5	5	0	25.5	1	-1	1	1.0816
695	0.5464	5	5	90	25.5	2	1	1	1.5283
696	3.8303	5	5	90	1	1	1	0	1.8986
697	2.1883	5	5	999	25.5	2	-1	1	1.1165
698	7.1142	5	5	999	13.25	2	1	0	2.1211
699	5.4722	5	5	90	7.125	1	1	1	1.1988
700	0.5464	5	5	90	1	2	-1	1	1.387
701	3.8303	5	5	90	13.25	1	1	1	1.1518
702	3.8303	5	5	999	7.125	2	-1	1	0.98714
703	0.5464	5	5	999	25.5	2	1	0	1.5399
704	2.1883	5	5	90	19.375	1	1	1	1.2109
705	5.4722	5	5	90	13.25	2	1	1	1.1753
706	0.5464	5	5	0	25.5	1	-1	1	0.91654
707	3.8303	5	5	0	13.25	2	-1	1	1.1753
708	3.8303	5	5	999	7.125	2	-1	1	1.0577
709	2.1883	5	5	0	19.375	2	1	1	1.1518
710	0.5464	5	5	90	25.5	2	-1	1	0.95182
711	3.8303	5	5	0	7.125	2	-1	1	1.2694
712	3.8303	5	5	0	25.5	1	1	1	1.1753
713	2.1883	5	5	0	25.5	2	-1	1	0.89301
714	0.5464	5	5	0	7.125	1	1	1	1.0694
715	0.5464	5	5	90	7.125	1	-1	1	1.0342
716	0.5464	5	5	0	25.5	1	-1	1	0.90477
717	0.5464	5	5	999	25.5	1	-1	1	0.97539
718	7.1142	5	5	90	19.375	1	1	0	0.91656
719	2.1883	5	5	90	13.25	1	1	1	0.90475
720	7.1142	5	5	90	7.125	2	1	0	0.86947
721	2.1883	5	5	999	1	2	-1	1	1.6458
722	5.4722	5	5	0	25.5	1	-1	1	0.97579
723	2.1883	5	5	999	13.25	1	-1	1	0.95183
724	0.5464	5	5	90	25.5	1	1	1	1.0577
725	7.1142	5	5	90	1	1	1	0	1.4238
726	5.4722	5	5	90	1	2	-1	0	0.97536
727	5.4722	5	5	0	19.375	2	1	0	0.74013
728	2.1883	5	5	999	13.25	2	-1	0	0.89303
729	7.1142	5	5	0	13.25	1	1	0	0.99883
730	5.4722	5	5	90	7.125	1	-1	0	0.74015
731	2.1883	5	5	999	1	2	1	0	1.1989
732	7.1142	5	5	0	13.25	1	-1	0	0.66957
733	5.4722	5	5	999	19.375	1	1	0	0.95177
734	7.1142	5	5	999	7.125	1	1	1	1.0577
735	0.5464	5	5	999	19.375	2	-1	1	1.0107
736	5.4722	5	5	90	1	1	1	0	1.1871
737	7.1142	5	5	90	25.5	2	-1	0	0.89343
738	7.1142	5	5	999	13.25	1	-1	0	0.95184
739	0.5464	5	5	999	25.5	1	-1	1	1.0577
740	7.1142	5	5	999	7.125	1	1	0	0.95182
741	3.8303	5	5	999	13.25	1	-1	1	0.84601
742	2.1883	5	5	0	7.125	2	-1	0	0.64602
743	3.8303	5	5	0	7.125	1	1	0	0.59894
744	2.1883	5	5	0	1	2	1	0	0.52835
745	2.1883	5	5	90	25.5	2	1	0	0.52869
746	3.8303	5	5	90	19.375	1	1	0	0.52864
747	0.5464	5	5	0	25.5	2	-1	1	1.2929
748	2.1883	5	5	999	19.375	1	-1	1	0.91652
749	0.5464	5	5	0	25.5	2	-1	0	0.9283
750	2.1883	5	5	0	7.125	2	-1	1	1.1518
