# Supplementary material for: Temporal Integration of Motion Streaks in Migraine
Source: Vision (Basel). 2018 Jul 13;2(3):27. doi: 10.3390/vision2030027 (PMC6836222; doi:10.3390/vision2030027)
Supplement: Supplementary file 1 [file vision-02-00027-s001.zip › supplementary information/resultsmark3/resultsObs14/allResponsesObs14Block2.txt]

1	5.4722	5	5	0	25.5	1	-1	0	12.447
2	3.8303	5	5	90	25.5	1	-1	1	2.3892
3	5.4722	5	5	999	13.25	1	-1	1	1.3984
4	3.8303	5	5	999	7.125	2	1	1	2.079
5	5.4722	5	5	90	7.125	1	1	1	2.0135
6	2.1883	5	5	90	25.5	1	-1	1	2.0805
7	2.1883	5	5	90	19.375	1	-1	1	1.4345
8	5.4722	5	5	90	19.375	1	-1	1	1.34
9	2.1883	5	5	90	1	2	-1	0	1.9049
10	3.8303	5	5	999	13.25	1	-1	1	1.2934
11	5.4722	5	5	90	7.125	1	1	1	1.3753
12	5.4722	5	5	0	13.25	1	-1	1	1.0228
13	3.8303	5	5	90	25.5	2	-1	1	1.4223
14	5.4722	5	5	999	13.25	2	1	1	1.547
15	3.8303	5	5	999	7.125	2	-1	1	1.34
16	5.4722	5	5	999	25.5	1	-1	1	1.1047
17	3.8303	5	5	90	1	2	1	0	1.1871
18	5.4722	5	5	90	7.125	1	-1	1	1.0812
19	2.1883	5	5	0	7.125	1	1	1	1.2577
20	7.1142	5	5	90	19.375	2	1	0	1.1752
21	2.1883	5	5	90	1	2	1	1	1.5869
22	3.8303	5	5	90	19.375	1	-1	1	1.1282
23	7.1142	5	5	999	1	1	1	1	1.4265
24	3.8303	5	5	999	7.125	1	1	1	1.1987
25	2.1883	5	5	0	19.375	1	-1	1	1.9394
26	7.1142	5	5	0	7.125	1	1	0	1.5685
27	7.1142	5	5	0	19.375	2	-1	0	1.7355
28	2.1883	5	5	90	25.5	1	1	1	1.2228
29	3.8303	5	5	0	7.125	2	-1	1	1.434
30	7.1142	5	5	90	19.375	2	-1	0	1.9472
31	7.1142	5	5	999	7.125	1	-1	1	1.1871
32	2.1883	5	5	90	1	1	1	0	1.3522
33	5.4722	5	5	0	7.125	1	-1	1	1.234
34	7.1142	5	5	90	25.5	2	-1	0	1.1281
35	7.1142	5	5	90	19.375	1	-1	1	0.94053
36	7.1142	5	5	0	1	2	-1	0	0.89299
37	7.1142	5	5	90	13.25	2	-1	0	1.0459
38	2.1883	5	5	90	7.125	2	-1	1	0.92831
39	7.1142	5	5	0	13.25	2	1	0	0.9753
40	3.8303	5	5	999	13.25	1	-1	1	1.2223
41	3.8303	5	5	90	1	1	-1	1	1.4929
42	2.1883	5	5	90	1	1	-1	0	1.5756
43	7.1142	5	5	90	1	1	-1	0	1.1522
44	2.1883	5	5	999	13.25	2	1	1	1.6692
45	2.1883	5	5	0	19.375	2	1	1	1.0464
46	3.8303	5	5	90	7.125	1	-1	1	1.1871
47	2.1883	5	5	0	19.375	2	-1	1	1.0694
48	7.1142	5	5	999	19.375	2	-1	1	1.0224
49	3.8303	5	5	90	1	2	-1	0	1.2223
50	0.5464	5	5	90	25.5	1	-1	1	1.1518
51	7.1142	5	5	90	19.375	1	1	1	1.1635
52	2.1883	5	5	0	1	2	-1	0	1.4576
53	2.1883	5	5	0	7.125	1	1	1	1.3988
54	5.4722	5	5	0	19.375	1	-1	1	1.2575
55	3.8303	5	5	0	19.375	1	-1	1	1.0463
56	7.1142	5	5	999	13.25	2	1	0	1.4562
57	3.8303	5	5	0	25.5	2	-1	1	1.1169
58	2.1883	5	5	90	1	1	1	0	1.8573
59	2.1883	5	5	999	1	1	1	1	1.6226
60	7.1142	5	5	90	25.5	1	1	1	1.2342
61	0.5464	5	5	90	25.5	1	-1	1	1.3992
62	7.1142	5	5	0	13.25	1	1	1	1.3716
63	5.4722	5	5	0	13.25	2	1	0	1.258
64	3.8303	5	5	0	13.25	1	-1	1	1.117
65	5.4722	5	5	0	13.25	1	-1	1	1.3986
66	7.1142	5	5	90	13.25	2	1	0	1.3047
67	7.1142	5	5	0	13.25	1	1	1	1.4566
68	2.1883	5	5	0	7.125	2	-1	1	1.0812
69	0.5464	5	5	0	1	1	1	0	1.3047
70	7.1142	5	5	90	7.125	2	1	0	2.081
71	7.1142	5	5	999	19.375	1	1	1	1.316
72	3.8303	5	5	999	25.5	2	-1	1	1.1165
73	2.1883	5	5	999	1	1	-1	1	1.7399
74	0.5464	5	5	999	25.5	1	1	1	1.1052
75	3.8303	5	5	999	1	1	-1	0	1.6928
76	7.1142	5	5	999	19.375	1	-1	1	1.1169
77	3.8303	5	5	999	13.25	2	1	1	1.4576
78	3.8303	5	5	0	7.125	1	1	1	1.1755
79	0.5464	5	5	90	7.125	1	1	1	1.2929
80	3.8303	5	5	90	25.5	1	1	1	0.99886
81	0.5464	5	5	90	7.125	2	1	1	1.5516
82	2.1883	5	5	0	1	1	-1	1	1.3286
83	0.5464	5	5	999	1	1	-1	1	1.7047
84	5.4722	5	5	999	25.5	2	-1	1	1.1518
85	5.4722	5	5	999	7.125	1	-1	1	1.1989
86	0.5464	5	5	999	7.125	1	-1	1	1.0224
87	3.8303	5	5	0	13.25	2	-1	1	1.0577
88	5.4722	5	5	90	19.375	2	1	1	1.2224
89	7.1142	5	5	0	1	2	-1	0	1.8864
90	0.5464	5	5	0	7.125	1	-1	0	1.5164
91	3.8303	5	5	999	19.375	1	-1	1	1.0459
92	2.1883	5	5	999	7.125	1	-1	1	1.0224
93	7.1142	5	5	999	25.5	1	-1	1	0.91656
94	7.1142	5	5	90	1	1	-1	1	1.0107
95	5.4722	5	5	90	25.5	2	1	1	1.1635
96	7.1142	5	5	90	19.375	1	-1	1	1.2812
97	2.1883	5	5	999	19.375	2	-1	1	1.3518
98	7.1142	5	5	90	13.25	2	1	1	1.6315
99	5.4722	5	5	90	1	2	1	0	1.9877
100	7.1142	5	5	90	25.5	1	-1	1	1.0577
101	0.5464	5	5	90	19.375	1	1	1	1.34
102	0.5464	5	5	90	7.125	2	-1	1	1.293
103	2.1883	5	5	999	25.5	1	-1	1	1.3047
104	3.8303	5	5	90	19.375	2	1	1	1.0812
105	2.1883	5	5	90	13.25	1	1	1	4.5461
106	7.1142	5	5	90	25.5	1	-1	1	1.4663
107	3.8303	5	5	90	25.5	2	1	1	1.0224
108	5.4722	5	5	90	13.25	2	-1	0	1.4811
109	0.5464	5	5	0	25.5	1	1	1	1.4576
110	7.1142	5	5	0	7.125	2	-1	0	1.9073
111	2.1883	5	5	999	19.375	2	1	1	1.1752
112	2.1883	5	5	90	19.375	1	-1	1	1.34
113	3.8303	5	5	999	7.125	1	-1	1	1.1753
114	3.8303	5	5	0	13.25	2	-1	1	1.1401
115	0.5464	5	5	999	19.375	1	-1	1	1.1989
116	0.5464	5	5	90	13.25	2	-1	1	1.3165
117	2.1883	5	5	0	19.375	2	1	1	1.1992
118	3.8303	5	5	0	25.5	2	1	1	0.96398
119	0.5464	5	5	999	13.25	1	1	1	1.2224
120	5.4722	5	5	90	1	1	1	0	1.5206
121	0.5464	5	5	90	19.375	1	1	1	1.6579
122	3.8303	5	5	0	19.375	1	1	1	1.0582
123	7.1142	5	5	0	25.5	1	-1	1	1.1283
124	0.5464	5	5	999	19.375	2	-1	1	1.2223
125	7.1142	5	5	999	25.5	1	1	1	1.1282
126	2.1883	5	5	999	19.375	1	1	1	1.2934
127	3.8303	5	5	999	13.25	2	1	1	1.1165
128	0.5464	5	5	999	1	2	1	1	1.6222
129	2.1883	5	5	999	13.25	1	-1	1	1.1871
130	3.8303	5	5	999	7.125	1	1	1	1.4105
131	3.8303	5	5	90	13.25	2	1	1	1.0694
132	3.8303	5	5	0	1	1	1	1	1.1635
133	5.4722	5	5	0	25.5	1	1	1	1.0812
134	3.8303	5	5	999	1	2	-1	0	1.6928
135	5.4722	5	5	0	1	1	-1	0	1.1992
136	3.8303	5	5	999	1	1	1	1	1.387
137	0.5464	5	5	999	19.375	2	-1	1	1.3165
138	5.4722	5	5	90	13.25	2	1	1	1.0812
139	0.5464	5	5	0	19.375	2	-1	1	1.2576
140	3.8303	5	5	0	13.25	2	-1	1	1.2223
141	7.1142	5	5	90	1	2	1	0	1.5939
142	7.1142	5	5	999	25.5	2	-1	1	1.0459
143	5.4722	5	5	999	25.5	1	1	1	1.1753
144	0.5464	5	5	0	25.5	2	1	1	1.2459
145	0.5464	5	5	0	1	2	1	1	1.434
146	0.5464	5	5	90	19.375	2	1	1	0.91656
147	7.1142	5	5	90	25.5	1	1	1	1.1753
148	2.1883	5	5	90	25.5	2	1	1	1.2224
149	7.1142	5	5	0	13.25	2	1	1	1.4007
150	0.5464	5	5	90	13.25	1	-1	1	3.5286
151	2.1883	5	5	0	7.125	2	-1	1	1.5988
152	3.8303	5	5	90	7.125	2	-1	1	1.1988
153	3.8303	5	5	90	19.375	2	-1	1	1.0581
154	7.1142	5	5	0	1	1	-1	0	1.3647
155	2.1883	5	5	0	13.25	2	-1	1	0.95226
156	5.4722	5	5	90	7.125	1	-1	1	1.14
157	7.1142	5	5	90	1	1	1	0	1.2224
158	3.8303	5	5	0	19.375	2	1	1	1.1401
159	2.1883	5	5	90	7.125	1	1	1	3.1169
160	2.1883	5	5	999	7.125	1	-1	1	3.025
161	7.1142	5	5	0	13.25	1	1	0	1.4259
162	3.8303	5	5	999	19.375	2	-1	1	1.634
163	3.8303	5	5	0	7.125	2	-1	1	1.2929
164	2.1883	5	5	999	13.25	1	-1	1	1.14
165	2.1883	5	5	90	25.5	2	1	1	1.4811
166	2.1883	5	5	90	25.5	2	1	1	0.97535
167	5.4722	5	5	999	19.375	2	1	1	0.95181
168	3.8303	5	5	0	13.25	1	-1	1	1.3871
169	7.1142	5	5	0	19.375	1	-1	1	1.0346
170	5.4722	5	5	90	7.125	1	1	1	1.1164
171	3.8303	5	5	0	7.125	2	-1	1	1.2698
172	3.8303	5	5	0	7.125	2	1	1	1.552
173	5.4722	5	5	0	7.125	1	-1	1	1.164
174	7.1142	5	5	999	1	2	-1	1	2.0876
175	5.4722	5	5	90	25.5	1	1	1	1.3988
176	2.1883	5	5	999	1	2	-1	1	1.7752
177	0.5464	5	5	999	25.5	2	-1	1	1.3991
178	2.1883	5	5	999	1	2	1	0	2.5765
179	3.8303	5	5	90	7.125	1	-1	1	1.1401
180	3.8303	5	5	999	7.125	2	1	0	2.4241
181	0.5464	5	5	0	7.125	1	-1	1	1.1874
182	7.1142	5	5	0	13.25	2	-1	1	1.3367
183	3.8303	5	5	0	25.5	2	-1	1	1.0576
184	5.4722	5	5	999	7.125	2	-1	1	0.98704
185	3.8303	5	5	90	13.25	1	1	0	1.1164
186	3.8303	5	5	999	19.375	2	1	1	1.1636
187	3.8303	5	5	90	7.125	2	-1	1	1.2933
188	2.1883	5	5	999	19.375	2	1	1	3.0634
189	7.1142	5	5	999	1	2	-1	0	1.293
190	7.1142	5	5	999	19.375	2	-1	0	1.3047
191	0.5464	5	5	90	1	2	1	1	1.3399
192	3.8303	5	5	90	19.375	2	-1	1	1.2105
193	0.5464	5	5	90	19.375	1	-1	0	1.0346
194	7.1142	5	5	90	19.375	1	1	1	1.359
195	5.4722	5	5	0	13.25	2	1	1	1.3046
196	5.4722	5	5	0	19.375	2	-1	0	1.293
197	3.8303	5	5	0	7.125	2	1	1	1.1286
198	5.4722	5	5	0	25.5	1	1	1	1.1164
199	2.1883	5	5	90	13.25	2	1	1	1.2228
200	3.8303	5	5	999	25.5	1	-1	1	1.0694
201	2.1883	5	5	90	7.125	2	1	1	1.14
202	0.5464	5	5	90	7.125	1	-1	1	1.2223
203	0.5464	5	5	0	7.125	2	-1	1	1.3047
204	7.1142	5	5	999	7.125	1	1	1	1.8846
205	7.1142	5	5	0	25.5	2	-1	1	2.4626
206	3.8303	5	5	999	13.25	2	-1	1	1.1521
207	7.1142	5	5	0	7.125	2	-1	1	1.7489
208	5.4722	5	5	90	19.375	2	1	0	1.4995
209	0.5464	5	5	999	13.25	2	1	1	1.0695
210	5.4722	5	5	999	19.375	1	-1	1	1.1047
211	7.1142	5	5	999	7.125	2	1	0	1.4649
212	5.4722	5	5	90	1	1	1	0	1.0812
213	7.1142	5	5	999	13.25	1	-1	1	1.2454
214	5.4722	5	5	999	7.125	2	1	0	1.328
215	7.1142	5	5	999	19.375	1	1	1	1.2342
216	5.4722	5	5	90	1	2	1	0	1.1405
217	5.4722	5	5	0	13.25	1	-1	0	1.3983
218	2.1883	5	5	999	19.375	1	-1	1	1.1404
219	5.4722	5	5	999	13.25	1	1	1	1.2693
220	5.4722	5	5	999	1	1	1	1	1.2811
221	2.1883	5	5	90	25.5	1	-1	1	1.1518
222	2.1883	5	5	90	13.25	2	1	1	1.187
223	2.1883	5	5	0	1	2	-1	0	1.4811
224	3.8303	5	5	90	13.25	1	-1	1	1.0576
225	7.1142	5	5	0	1	2	1	0	1.2106
226	0.5464	5	5	0	1	1	1	0	1.1989
227	5.4722	5	5	90	1	2	-1	1	1.34
228	3.8303	5	5	90	25.5	1	-1	1	1.1636
229	7.1142	5	5	0	25.5	2	-1	0	1.2934
230	5.4722	5	5	999	19.375	1	1	1	1.1875
231	5.4722	5	5	90	7.125	2	-1	0	1.2929
232	2.1883	5	5	0	19.375	1	-1	1	1.1165
233	3.8303	5	5	90	19.375	2	-1	1	1.2341
234	7.1142	5	5	0	13.25	1	1	0	1.0576
235	7.1142	5	5	999	25.5	2	-1	1	1.1752
236	0.5464	5	5	90	13.25	1	-1	1	1.1989
237	5.4722	5	5	999	13.25	2	-1	1	1.1635
238	7.1142	5	5	999	13.25	2	1	0	1.4214
239	7.1142	5	5	999	7.125	2	1	0	1.1986
240	3.8303	5	5	90	13.25	1	-1	1	1.058
241	2.1883	5	5	0	19.375	2	-1	1	1.0106
242	0.5464	5	5	999	1	2	-1	1	0.97538
243	7.1142	5	5	0	19.375	2	1	0	0.92824
244	3.8303	5	5	999	13.25	1	1	1	1.2694
245	2.1883	5	5	0	7.125	2	-1	1	1.3169
246	3.8303	5	5	999	19.375	1	-1	1	1.0224
247	5.4722	5	5	999	19.375	1	-1	1	1.1518
248	3.8303	5	5	0	25.5	2	-1	1	0.9518
249	3.8303	5	5	90	7.125	2	-1	1	1.3517
250	2.1883	5	5	999	7.125	2	-1	1	0.83415
251	2.1883	5	5	999	19.375	1	-1	1	1.4105
252	7.1142	5	5	999	25.5	1	-1	1	1.2459
253	3.8303	5	5	0	13.25	1	1	1	1.258
254	0.5464	5	5	999	25.5	1	1	1	1.1166
255	5.4722	5	5	0	1	1	1	1	1.1635
256	0.5464	5	5	999	19.375	2	-1	1	1.3752
257	7.1142	5	5	90	7.125	1	1	0	1.1636
258	3.8303	5	5	999	13.25	2	1	1	1.5046
259	0.5464	5	5	999	7.125	1	-1	1	2.6449
260	3.8303	5	5	999	7.125	1	1	1	1.34
261	0.5464	5	5	999	19.375	2	-1	1	2.9115
262	7.1142	5	5	999	19.375	2	1	1	1.3286
263	0.5464	5	5	0	25.5	1	1	1	1.3634
264	5.4722	5	5	90	13.25	1	-1	1	1.1047
265	5.4722	5	5	0	1	2	-1	0	3.4471
266	0.5464	5	5	999	7.125	2	1	0	1.1518
267	2.1883	5	5	0	1	1	-1	1	1.2459
268	7.1142	5	5	0	19.375	1	-1	1	7.0619
269	2.1883	5	5	0	25.5	2	1	1	50.864
270	2.1883	5	5	999	1	2	-1	0	3.854
271	7.1142	5	5	0	7.125	2	1	0	1.9163
272	5.4722	5	5	90	25.5	2	-1	1	1.4576
273	5.4722	5	5	999	1	1	1	0	1.3282
274	0.5464	5	5	90	19.375	1	1	0	1.0459
275	5.4722	5	5	90	13.25	2	-1	0	9.6605
276	7.1142	5	5	0	25.5	1	1	0	1.6719
277	0.5464	5	5	90	25.5	2	1	1	1.1636
278	0.5464	5	5	0	25.5	2	-1	1	1.5045
279	0.5464	5	5	90	1	1	-1	0	1.1993
280	5.4722	5	5	0	25.5	2	-1	1	1.1165
281	7.1142	5	5	999	1	2	-1	1	1.2576
282	2.1883	5	5	999	13.25	2	-1	1	0.98694
283	5.4722	5	5	90	25.5	2	-1	1	0.85765
284	7.1142	5	5	0	7.125	2	-1	1	0.78717
285	2.1883	5	5	999	7.125	1	-1	1	1.1165
286	2.1883	5	5	999	13.25	1	-1	1	0.92809
287	5.4722	5	5	999	13.25	1	-1	1	0.9401
288	5.4722	5	5	0	19.375	1	1	0	1.093
289	2.1883	5	5	999	25.5	1	1	1	1.0577
290	5.4722	5	5	999	13.25	2	-1	1	1.2694
291	2.1883	5	5	0	13.25	2	-1	1	1.2106
292	0.5464	5	5	90	25.5	2	-1	1	1.1517
293	0.5464	5	5	0	1	2	-1	1	1.3517
294	2.1883	5	5	0	1	1	1	0	1.2224
295	2.1883	5	5	999	1	2	1	0	0.9636
296	5.4722	5	5	0	13.25	2	-1	1	1.1283
297	2.1883	5	5	90	25.5	2	1	1	1.2109
298	3.8303	5	5	999	13.25	1	-1	1	1.1287
299	7.1142	5	5	90	13.25	1	-1	1	0.95176
300	3.8303	5	5	0	19.375	2	-1	1	1.2459
301	3.8303	5	5	0	19.375	2	-1	1	0.98709
302	7.1142	5	5	0	13.25	1	-1	0	14.018
303	0.5464	5	5	999	25.5	2	1	1	1.2458
304	5.4722	5	5	999	7.125	1	-1	0	8.0927
305	5.4722	5	5	0	25.5	2	-1	1	1.1518
306	0.5464	5	5	0	19.375	1	-1	1	1.2694
307	5.4722	5	5	0	19.375	1	-1	1	1.0694
308	2.1883	5	5	999	7.125	2	-1	1	1.2106
309	7.1142	5	5	90	13.25	2	-1	1	1.2342
310	3.8303	5	5	90	13.25	2	1	1	1.2576
311	0.5464	5	5	999	1	2	1	0	1.1635
312	5.4722	5	5	0	25.5	2	1	0	1.0457
313	0.5464	5	5	90	19.375	2	1	1	1.5281
314	0.5464	5	5	90	25.5	2	-1	1	1.1051
315	5.4722	5	5	90	7.125	2	-1	1	0.96353
316	0.5464	5	5	90	1	2	-1	1	0.83422
317	2.1883	5	5	999	25.5	2	1	1	1.0576
318	2.1883	5	5	0	1	2	1	1	1.1165
319	7.1142	5	5	999	13.25	1	-1	1	1.1517
320	5.4722	5	5	999	7.125	2	1	1	1.1516
321	2.1883	5	5	0	1	1	1	1	1.3875
322	0.5464	5	5	90	13.25	1	-1	1	1.211
323	7.1142	5	5	0	25.5	2	1	0	0.92815
324	0.5464	5	5	0	19.375	1	1	1	1.2341
325	0.5464	5	5	0	7.125	2	1	1	1.6811
326	2.1883	5	5	0	25.5	1	1	1	1.2345
327	5.4722	5	5	0	25.5	2	-1	0	1.5163
328	5.4722	5	5	0	13.25	2	1	1	2.6749
329	3.8303	5	5	0	1	1	-1	0	1.1988
330	3.8303	5	5	90	25.5	2	-1	1	0.94049
331	0.5464	5	5	0	19.375	2	-1	1	1.0812
332	0.5464	5	5	999	7.125	2	-1	1	0.96352
333	0.5464	5	5	90	19.375	2	-1	1	1.0341
334	7.1142	5	5	0	1	1	1	0	1.1635
335	0.5464	5	5	0	1	1	-1	0	0.92874
336	5.4722	5	5	999	25.5	2	1	1	1.1047
337	0.5464	5	5	90	7.125	1	-1	0	1.0695
338	0.5464	5	5	999	25.5	2	1	1	1.1751
339	0.5464	5	5	0	25.5	2	-1	0	0.89338
340	5.4722	5	5	0	19.375	2	-1	1	1.2694
341	5.4722	5	5	90	19.375	2	1	1	1.0817
342	5.4722	5	5	0	19.375	1	-1	0	1.1871
343	5.4722	5	5	0	1	2	1	0	2.0999
344	0.5464	5	5	999	7.125	2	-1	1	1.1283
345	7.1142	5	5	999	19.375	2	1	1	1.1984
346	3.8303	5	5	90	1	1	-1	1	1.1163
347	5.4722	5	5	90	13.25	1	-1	1	1.0463
348	3.8303	5	5	0	7.125	1	-1	0	0.91655
349	5.4722	5	5	90	7.125	2	-1	0	1.0342
350	2.1883	5	5	90	7.125	1	-1	1	1.2341
351	0.5464	5	5	0	1	2	-1	0	1.046
352	3.8303	5	5	0	1	2	-1	0	1.14
353	3.8303	5	5	0	13.25	1	-1	1	0.96354
354	3.8303	5	5	0	25.5	1	-1	1	0.90478
355	7.1142	5	5	90	7.125	2	1	0	0.98712
356	3.8303	5	5	0	7.125	1	1	0	0.90479
357	7.1142	5	5	999	13.25	1	1	1	1.5097
358	5.4722	5	5	90	25.5	1	-1	1	1.2345
359	3.8303	5	5	0	7.125	1	1	1	1.281
360	7.1142	5	5	90	13.25	1	1	1	1.3388
361	7.1142	5	5	90	19.375	2	1	0	1.3459
362	2.1883	5	5	999	1	1	1	0	1.2576
363	7.1142	5	5	90	13.25	1	1	1	1.3047
364	2.1883	5	5	999	25.5	2	-1	1	1.2928
365	5.4722	5	5	0	7.125	2	1	1	1.187
366	2.1883	5	5	90	13.25	2	-1	1	1.2341
367	2.1883	5	5	0	19.375	1	1	1	1.1047
368	2.1883	5	5	90	19.375	1	-1	1	1.0812
369	5.4722	5	5	999	19.375	2	-1	1	1.1399
370	3.8303	5	5	0	19.375	1	1	1	1.2581
371	2.1883	5	5	0	7.125	1	1	1	1.234
372	7.1142	5	5	90	25.5	2	-1	1	1.1404
373	5.4722	5	5	0	1	1	-1	0	1.0223
374	2.1883	5	5	90	7.125	2	1	1	1.1283
375	2.1883	5	5	90	19.375	1	-1	1	1.3988
376	0.5464	5	5	999	7.125	1	-1	1	1.2459
377	0.5464	5	5	90	1	2	-1	1	1.2341
378	7.1142	5	5	999	13.25	1	-1	1	1.0694
379	0.5464	5	5	999	1	1	1	1	1.6928
380	5.4722	5	5	0	1	2	-1	0	1.1048
381	2.1883	5	5	999	7.125	1	1	1	1.2228
382	2.1883	5	5	90	13.25	1	-1	1	1.0224
383	5.4722	5	5	999	25.5	1	-1	1	1.14
384	7.1142	5	5	0	1	2	-1	0	1.6908
385	7.1142	5	5	0	19.375	1	-1	1	0.9871
386	5.4722	5	5	999	19.375	1	1	1	1.1283
387	2.1883	5	5	90	7.125	1	1	1	1.4458
388	2.1883	5	5	0	13.25	1	-1	1	1.0934
389	2.1883	5	5	999	19.375	1	1	1	1.0813
390	0.5464	5	5	0	13.25	2	-1	1	1.1988
391	7.1142	5	5	90	13.25	1	-1	1	1.0111
392	2.1883	5	5	0	25.5	2	-1	1	1.3282
393	0.5464	5	5	90	19.375	1	-1	1	1.1636
394	7.1142	5	5	0	7.125	2	-1	0	2.4883
395	0.5464	5	5	0	7.125	1	1	1	1.5515
396	0.5464	5	5	90	19.375	2	-1	1	0.95229
397	5.4722	5	5	999	1	2	-1	1	1.762
398	5.4722	5	5	0	1	2	1	0	1.0694
399	7.1142	5	5	90	25.5	1	-1	1	1.0577
400	2.1883	5	5	0	13.25	2	1	1	2.3444
401	0.5464	5	5	999	19.375	1	1	1	1.0812
402	5.4722	5	5	999	7.125	2	-1	1	1.0223
403	0.5464	5	5	90	1	1	-1	0	1.2693
404	7.1142	5	5	0	1	1	-1	0	1.1516
405	2.1883	5	5	0	7.125	2	-1	1	0.96347
406	0.5464	5	5	90	25.5	2	1	1	1.0813
407	2.1883	5	5	0	25.5	1	-1	1	1.0341
408	7.1142	5	5	0	19.375	1	1	1	1.1047
409	5.4722	5	5	90	19.375	2	1	0	1.0812
410	2.1883	5	5	90	7.125	1	1	1	1.1165
411	3.8303	5	5	999	19.375	1	-1	1	0.98753
412	7.1142	5	5	90	1	2	1	0	2.5582
413	2.1883	5	5	0	7.125	1	-1	0	0.90476
414	5.4722	5	5	90	25.5	1	-1	1	1.0224
415	2.1883	5	5	0	19.375	2	-1	1	1.0459
416	0.5464	5	5	999	7.125	1	-1	1	1.1753
417	0.5464	5	5	0	7.125	2	1	1	1.5516
418	5.4722	5	5	0	7.125	2	-1	1	1.0934
419	0.5464	5	5	90	13.25	2	-1	1	1.1753
420	5.4722	5	5	0	19.375	1	1	1	1.0812
421	5.4722	5	5	999	19.375	2	-1	1	0.99886
422	0.5464	5	5	0	7.125	1	1	0	0.77538
423	5.4722	5	5	0	19.375	2	-1	1	0.9753
424	0.5464	5	5	90	7.125	1	1	1	1.0695
425	3.8303	5	5	0	25.5	2	-1	1	0.96358
426	0.5464	5	5	999	19.375	1	-1	1	1.0459
427	0.5464	5	5	90	13.25	1	-1	1	1.1165
428	0.5464	5	5	90	25.5	1	1	1	1.1283
429	5.4722	5	5	999	1	2	1	0	1.526
430	5.4722	5	5	90	13.25	1	1	1	1.0576
431	3.8303	5	5	999	1	2	-1	0	1.5282
432	0.5464	5	5	0	7.125	2	-1	0	0.95175
433	5.4722	5	5	999	25.5	1	1	1	1.1047
434	3.8303	5	5	0	25.5	1	1	1	1.1874
435	2.1883	5	5	999	7.125	2	-1	1	0.97536
436	5.4722	5	5	0	1	2	-1	0	1.9369
437	7.1142	5	5	90	25.5	2	-1	1	1.1518
438	7.1142	5	5	999	7.125	2	1	0	1.128
439	3.8303	5	5	999	19.375	2	1	1	2.1001
440	5.4722	5	5	0	7.125	1	1	0	1.1519
441	3.8303	5	5	90	1	2	1	0	0.97532
442	7.1142	5	5	90	7.125	1	1	1	1.1282
443	5.4722	5	5	90	25.5	2	-1	0	1.0224
444	2.1883	5	5	0	25.5	1	-1	0	0.9283
445	2.1883	5	5	0	1	1	-1	1	1.14
446	7.1142	5	5	90	7.125	2	1	0	0.96355
447	2.1883	5	5	90	25.5	1	-1	1	1.093
448	3.8303	5	5	999	13.25	1	1	1	1.6594
449	0.5464	5	5	999	25.5	1	1	1	1.0224
450	7.1142	5	5	90	25.5	2	1	0	1.2572
451	0.5464	5	5	90	13.25	2	-1	1	0.83403
452	5.4722	5	5	999	19.375	2	1	1	1.1518
453	3.8303	5	5	90	25.5	1	-1	1	1.0695
454	5.4722	5	5	999	1	2	-1	1	1.387
455	3.8303	5	5	999	25.5	1	-1	0	0.95178
456	3.8303	5	5	999	7.125	1	-1	1	1.0107
457	3.8303	5	5	999	1	2	1	0	1.14
458	3.8303	5	5	999	7.125	2	-1	1	2.1306
459	7.1142	5	5	999	25.5	2	-1	1	0.92784
460	2.1883	5	5	999	13.25	2	1	1	1.0458
461	5.4722	5	5	999	7.125	1	1	1	1.0929
462	5.4722	5	5	0	7.125	2	-1	1	1.1753
463	7.1142	5	5	999	7.125	1	-1	0	1.4197
464	7.1142	5	5	90	13.25	2	1	1	1.1165
465	7.1142	5	5	0	1	1	-1	0	1.2105
466	5.4722	5	5	90	19.375	2	-1	1	0.96357
467	2.1883	5	5	90	25.5	2	-1	1	0.92828
468	2.1883	5	5	0	25.5	1	1	1	1.0577
469	0.5464	5	5	999	13.25	1	1	1	1.046
470	5.4722	5	5	999	25.5	2	1	1	1.1283
471	7.1142	5	5	0	25.5	1	1	0	1.0934
472	7.1142	5	5	0	19.375	1	1	0	1.0458
473	2.1883	5	5	0	7.125	1	-1	1	1.1753
474	2.1883	5	5	90	13.25	1	-1	1	1.2106
475	0.5464	5	5	90	7.125	2	1	1	1.3047
476	7.1142	5	5	90	1	2	-1	0	1.5336
477	7.1142	5	5	999	1	1	1	0	1.5012
478	5.4722	5	5	90	1	2	1	0	1.1051
479	0.5464	5	5	90	7.125	2	-1	1	1.2341
480	3.8303	5	5	0	13.25	1	1	1	0.95177
481	2.1883	5	5	999	25.5	1	-1	1	2.9305
482	7.1142	5	5	0	7.125	1	1	1	1.1521
483	2.1883	5	5	90	19.375	2	1	1	1.4811
484	0.5464	5	5	999	13.25	2	1	1	1.2341
485	2.1883	5	5	0	13.25	1	-1	1	1.1165
486	0.5464	5	5	0	13.25	2	1	1	1.3635
487	7.1142	5	5	0	13.25	2	-1	0	1.3787
488	3.8303	5	5	0	25.5	1	1	1	1.2929
489	0.5464	5	5	0	19.375	2	-1	1	1.0929
490	3.8303	5	5	999	1	2	-1	1	1.3753
491	2.1883	5	5	999	13.25	2	-1	1	0.94003
492	3.8303	5	5	0	7.125	1	1	0	0.98756
493	0.5464	5	5	0	13.25	1	1	1	5.127
494	0.5464	5	5	90	1	1	1	0	2.9663
495	0.5464	5	5	0	25.5	1	-1	1	1.8923
496	0.5464	5	5	0	13.25	1	1	1	1.3757
497	7.1142	5	5	999	7.125	2	-1	1	1.7851
498	5.4722	5	5	999	25.5	2	-1	1	1.0577
499	3.8303	5	5	999	25.5	2	-1	1	1.0577
500	3.8303	5	5	0	19.375	1	1	1	1.2576
501	0.5464	5	5	90	1	2	-1	1	1.387
502	0.5464	5	5	999	13.25	1	-1	1	1.1401
503	0.5464	5	5	999	7.125	1	1	1	1.1283
504	7.1142	5	5	0	19.375	2	1	1	1.1866
505	2.1883	5	5	0	25.5	2	-1	1	0.93993
506	7.1142	5	5	0	25.5	2	-1	0	0.94007
507	0.5464	5	5	90	7.125	1	-1	0	1.0342
508	7.1142	5	5	90	25.5	2	-1	0	1.2224
509	3.8303	5	5	90	1	2	1	0	1.0224
510	2.1883	5	5	90	19.375	2	-1	1	1.0812
511	2.1883	5	5	999	1	1	1	1	1.3636
512	2.1883	5	5	999	1	2	-1	1	1.2581
513	7.1142	5	5	999	7.125	1	1	1	1.0576
514	0.5464	5	5	0	19.375	1	-1	1	1.1753
515	7.1142	5	5	0	1	1	-1	1	1.3965
516	3.8303	5	5	90	7.125	1	-1	1	1.0106
517	7.1142	5	5	999	25.5	2	1	1	1.1871
518	2.1883	5	5	0	25.5	2	-1	1	1.3282
519	5.4722	5	5	0	13.25	1	1	0	1.4576
520	0.5464	5	5	999	1	1	-1	0	1.1283
521	3.8303	5	5	999	13.25	2	-1	1	1.0929
522	2.1883	5	5	90	13.25	1	1	1	1.2339
523	5.4722	5	5	0	7.125	1	-1	0	1.2458
524	7.1142	5	5	90	19.375	2	1	0	1.2929
525	5.4722	5	5	999	13.25	1	-1	1	1.0106
526	2.1883	5	5	90	13.25	1	-1	1	1.093
527	7.1142	5	5	90	7.125	1	-1	0	1.0459
528	0.5464	5	5	0	1	2	-1	0	1.093
529	7.1142	5	5	90	1	1	-1	0	0.95184
530	7.1142	5	5	999	19.375	1	-1	1	1.14
531	0.5464	5	5	999	1	2	-1	1	1.3164
532	3.8303	5	5	0	1	1	1	0	1.0105
533	7.1142	5	5	90	19.375	2	1	1	1.3282
534	5.4722	5	5	0	7.125	2	-1	1	1.3992
535	3.8303	5	5	90	1	1	1	1	0.96398
536	3.8303	5	5	90	19.375	1	-1	1	1.1165
537	5.4722	5	5	999	25.5	1	-1	1	1.0695
538	3.8303	5	5	90	13.25	1	-1	1	0.91655
539	0.5464	5	5	0	13.25	2	-1	1	1.2106
540	3.8303	5	5	0	25.5	1	1	1	1.14
541	3.8303	5	5	90	25.5	1	1	1	1.2694
542	2.1883	5	5	0	19.375	1	-1	1	1.1043
543	5.4722	5	5	0	13.25	1	1	1	1.1875
544	7.1142	5	5	90	7.125	2	-1	0	1.3295
545	5.4722	5	5	999	1	2	-1	0	1.0106
546	0.5464	5	5	0	25.5	1	-1	1	1.3164
547	3.8303	5	5	999	25.5	2	-1	1	1.0341
548	3.8303	5	5	0	19.375	1	-1	1	1.234
549	3.8303	5	5	999	7.125	2	-1	1	1.2576
550	5.4722	5	5	90	13.25	2	1	1	1.34
551	3.8303	5	5	0	1	2	-1	0	1.1988
552	2.1883	5	5	90	19.375	1	1	1	1.0106
553	7.1142	5	5	999	13.25	2	-1	1	1.2224
554	3.8303	5	5	90	25.5	2	1	1	1.5143
555	5.4722	5	5	999	1	1	-1	0	1.1635
556	2.1883	5	5	90	19.375	2	-1	0	0.846
557	0.5464	5	5	90	7.125	2	-1	1	1.0812
558	3.8303	5	5	90	1	2	-1	0	1.1283
559	7.1142	5	5	0	13.25	2	-1	1	1.1404
560	0.5464	5	5	90	1	2	1	1	1.5051
561	5.4722	5	5	999	19.375	1	1	1	1.0224
562	2.1883	5	5	999	7.125	2	-1	1	1.0812
563	3.8303	5	5	90	13.25	2	1	0	1.2106
564	2.1883	5	5	999	1	1	-1	1	1.7987
565	2.1883	5	5	999	7.125	2	1	1	1.3047
566	3.8303	5	5	0	25.5	1	1	1	0.98707
567	2.1883	5	5	90	19.375	2	-1	1	0.96356
568	7.1142	5	5	90	1	2	-1	0	1.4806
569	3.8303	5	5	0	19.375	2	-1	1	1.0341
570	5.4722	5	5	999	13.25	1	-1	1	1.0812
571	5.4722	5	5	90	25.5	2	-1	1	1.0694
572	2.1883	5	5	999	25.5	2	1	1	1.1399
573	2.1883	5	5	90	7.125	2	-1	1	1.1639
574	3.8303	5	5	90	7.125	2	1	0	1.2811
575	0.5464	5	5	0	1	1	-1	0	1.3753
576	7.1142	5	5	999	25.5	1	-1	1	1.0812
577	5.4722	5	5	90	25.5	1	1	1	1.0224
578	7.1142	5	5	999	13.25	2	1	1	1.1047
579	2.1883	5	5	0	1	2	-1	0	0.89295
580	0.5464	5	5	0	1	1	1	1	0.98717
581	5.4722	5	5	999	1	1	1	1	1.2105
582	3.8303	5	5	90	19.375	1	1	1	0.83415
583	7.1142	5	5	0	19.375	2	-1	1	1.1401
584	2.1883	5	5	0	13.25	1	-1	0	0.91637
585	0.5464	5	5	999	13.25	2	1	1	1.2105
586	2.1883	5	5	90	1	1	-1	0	1.0225
587	5.4722	5	5	90	1	1	-1	0	1.1518
588	2.1883	5	5	999	19.375	2	1	1	2.6027
589	3.8303	5	5	90	7.125	1	1	1	1.3282
590	0.5464	5	5	999	1	2	1	1	1.3164
591	5.4722	5	5	90	1	2	-1	0	1.3165
592	5.4722	5	5	90	13.25	1	1	1	1.1047
593	0.5464	5	5	90	25.5	2	-1	1	1.2693
594	5.4722	5	5	999	7.125	2	-1	1	1.1871
595	0.5464	5	5	0	25.5	2	1	1	1.2106
596	0.5464	5	5	999	13.25	2	-1	1	1.1282
597	0.5464	5	5	90	13.25	2	1	1	2.2646
598	5.4722	5	5	0	25.5	1	1	1	0.97533
599	7.1142	5	5	999	1	2	1	1	1.859
600	7.1142	5	5	90	7.125	1	1	1	1.1635
601	5.4722	5	5	999	1	1	1	1	1.2695
602	5.4722	5	5	999	25.5	2	-1	1	1.1048
603	0.5464	5	5	0	13.25	2	-1	1	1.0812
604	2.1883	5	5	999	13.25	1	-1	1	1.1047
605	7.1142	5	5	0	7.125	1	1	1	1.1164
606	5.4722	5	5	999	7.125	1	-1	1	1.1986
607	2.1883	5	5	90	7.125	2	-1	1	1.0693
608	2.1883	5	5	999	25.5	1	-1	1	1.2106
609	3.8303	5	5	0	13.25	2	1	1	1.3753
610	0.5464	5	5	0	25.5	1	1	1	0.90479
611	3.8303	5	5	90	19.375	1	-1	1	1.093
612	0.5464	5	5	999	19.375	2	1	1	1.2929
613	0.5464	5	5	0	25.5	2	-1	1	1.1635
614	0.5464	5	5	0	7.125	1	-1	0	0.73997
615	0.5464	5	5	999	25.5	2	-1	1	1.0695
616	5.4722	5	5	0	1	1	-1	0	1.0929
617	3.8303	5	5	0	13.25	2	-1	1	1.0464
618	0.5464	5	5	90	25.5	1	1	1	1.1518
619	3.8303	5	5	999	25.5	1	-1	1	1.0575
620	7.1142	5	5	999	1	1	-1	0	1.6743
621	3.8303	5	5	999	25.5	2	1	1	1.3634
622	7.1142	5	5	90	1	2	1	0	1.0224
623	0.5464	5	5	999	19.375	1	1	1	1.14
624	5.4722	5	5	0	25.5	2	-1	0	0.71665
625	3.8303	5	5	90	7.125	1	-1	1	1.2576
626	7.1142	5	5	90	7.125	2	1	0	1.1757
627	2.1883	5	5	999	7.125	1	1	1	1.1522
628	3.8303	5	5	90	7.125	2	-1	1	1.0224
629	3.8303	5	5	999	19.375	2	1	1	1.1636
630	7.1142	5	5	999	7.125	2	1	0	1.2101
631	5.4722	5	5	90	7.125	2	-1	0	1.011
632	5.4722	5	5	999	13.25	2	1	1	1.293
633	5.4722	5	5	90	1	1	1	1	0.83453
634	3.8303	5	5	90	19.375	2	-1	0	0.62244
635	3.8303	5	5	999	1	1	1	1	1.0695
636	3.8303	5	5	90	19.375	1	-1	0	0.69304
637	3.8303	5	5	90	25.5	2	-1	1	4.237
638	0.5464	5	5	90	1	1	1	0	1.14
639	5.4722	5	5	90	13.25	1	-1	0	0.68172
640	5.4722	5	5	90	13.25	2	1	1	1.2223
641	5.4722	5	5	999	1	2	1	0	1.0812
642	5.4722	5	5	90	19.375	1	1	1	1.0577
643	7.1142	5	5	0	19.375	2	1	0	1.4
644	5.4722	5	5	999	7.125	1	1	0	0.95162
645	7.1142	5	5	999	25.5	2	1	0	1.0342
646	0.5464	5	5	0	19.375	1	-1	1	1.34
647	3.8303	5	5	90	13.25	2	-1	0	3.1455
648	5.4722	5	5	0	25.5	1	-1	1	0.99891
649	5.4722	5	5	999	19.375	2	-1	1	1.0936
650	0.5464	5	5	0	19.375	2	-1	1	1.0929
651	2.1883	5	5	90	7.125	1	-1	1	1.1399
652	2.1883	5	5	999	25.5	2	1	1	1.093
653	0.5464	5	5	90	13.25	1	1	1	1.0346
654	3.8303	5	5	999	1	2	-1	0	1.34
655	0.5464	5	5	90	13.25	2	1	0	0.95187
656	2.1883	5	5	90	1	2	1	0	1.14
657	3.8303	5	5	0	1	2	-1	0	1.2575
658	0.5464	5	5	999	1	1	1	1	1.387
659	3.8303	5	5	90	13.25	2	1	1	1.2345
660	2.1883	5	5	0	13.25	2	1	1	1.116
661	0.5464	5	5	0	13.25	1	1	0	1.2575
662	7.1142	5	5	90	13.25	1	1	1	1.557
663	0.5464	5	5	999	25.5	1	1	1	0.96357
664	2.1883	5	5	0	25.5	1	1	1	1.1283
665	3.8303	5	5	999	25.5	1	-1	1	1.1753
666	7.1142	5	5	999	19.375	2	-1	1	1.2574
667	7.1142	5	5	999	13.25	2	1	0	1.2694
668	2.1883	5	5	90	1	2	-1	0	1.2106
669	7.1142	5	5	999	1	1	1	1	0.8577
670	5.4722	5	5	999	13.25	2	-1	1	0.99891
671	0.5464	5	5	90	19.375	2	1	1	1.2106
672	0.5464	5	5	0	13.25	1	-1	1	1.0105
673	3.8303	5	5	999	19.375	1	-1	1	1.1518
674	5.4722	5	5	0	1	1	1	0	1.2929
675	3.8303	5	5	999	25.5	2	-1	1	1.0812
676	0.5464	5	5	0	7.125	2	1	1	1.4575
677	7.1142	5	5	0	25.5	1	1	1	1.1875
678	2.1883	5	5	999	19.375	2	-1	1	1.1635
679	0.5464	5	5	0	1	2	-1	0	1.5399
680	0.5464	5	5	999	25.5	1	1	1	1.1168
681	3.8303	5	5	999	19.375	2	-1	1	1.0577
682	2.1883	5	5	999	13.25	2	1	1	1.0812
683	3.8303	5	5	999	1	1	-1	0	1.5282
684	0.5464	5	5	999	25.5	2	-1	1	1.0459
685	2.1883	5	5	0	7.125	2	-1	1	1.2694
686	3.8303	5	5	90	1	1	1	0	1.093
687	7.1142	5	5	999	1	2	1	0	1.1988
688	7.1142	5	5	999	7.125	1	-1	0	0.99881
689	5.4722	5	5	0	7.125	1	-1	0	0.92828
690	0.5464	5	5	90	1	1	-1	0	1.3282
691	3.8303	5	5	999	1	1	-1	0	1.1165
692	7.1142	5	5	0	7.125	1	-1	0	1.1636
693	3.8303	5	5	999	19.375	1	1	1	0.97538
694	0.5464	5	5	999	13.25	2	1	1	1.387
695	5.4722	5	5	0	7.125	2	-1	0	1.0811
696	5.4722	5	5	90	7.125	2	1	0	0.72831
697	2.1883	5	5	999	25.5	1	-1	1	1.0812
698	2.1883	5	5	0	13.25	1	-1	1	1.0812
699	5.4722	5	5	0	19.375	2	-1	1	1.3983
700	3.8303	5	5	0	1	2	-1	1	1.0228
701	5.4722	5	5	90	1	1	-1	0	1.1047
702	0.5464	5	5	0	13.25	2	-1	1	1.1751
703	0.5464	5	5	90	25.5	1	1	1	1.3522
704	3.8303	5	5	999	25.5	1	-1	1	1.1869
705	7.1142	5	5	999	1	1	1	0	1.3752
706	7.1142	5	5	0	7.125	1	1	0	1.3286
707	7.1142	5	5	0	25.5	1	-1	1	1.6979
708	7.1142	5	5	90	7.125	1	-1	1	0.99887
709	5.4722	5	5	0	13.25	2	-1	0	1.0459
710	7.1142	5	5	0	25.5	2	1	0	0.85775
711	5.4722	5	5	0	19.375	2	-1	0	0.79884
712	3.8303	5	5	0	1	1	-1	1	1.4459
713	2.1883	5	5	0	13.25	1	-1	1	1.1282
714	2.1883	5	5	90	19.375	2	-1	1	1.0577
715	5.4722	5	5	90	19.375	1	-1	1	0.9988
716	2.1883	5	5	999	25.5	2	-1	1	0.96354
717	3.8303	5	5	90	13.25	1	1	1	1.1753
718	2.1883	5	5	90	13.25	2	-1	1	1.0812
719	2.1883	5	5	0	13.25	2	1	1	1.1988
720	2.1883	5	5	0	19.375	1	1	1	1.0694
721	5.4722	5	5	90	19.375	1	-1	1	1.1989
722	2.1883	5	5	0	1	2	1	0	1.4694
723	7.1142	5	5	0	1	2	1	0	1.14
724	3.8303	5	5	0	1	1	-1	1	1.0694
725	0.5464	5	5	999	13.25	1	1	1	1.1283
726	0.5464	5	5	999	7.125	2	-1	1	1.14
727	7.1142	5	5	999	19.375	1	-1	1	1.1169
728	2.1883	5	5	90	25.5	1	1	1	1.0341
729	5.4722	5	5	90	25.5	1	1	1	1.0106
730	2.1883	5	5	90	13.25	2	-1	1	1.1752
731	7.1142	5	5	90	19.375	1	-1	1	1.1165
732	7.1142	5	5	999	13.25	1	-1	1	1.1283
733	2.1883	5	5	90	1	1	-1	1	1.2111
734	0.5464	5	5	999	19.375	1	1	1	0.96362
735	0.5464	5	5	0	13.25	1	-1	1	1.0577
736	0.5464	5	5	0	19.375	1	1	1	0.89306
737	0.5464	5	5	0	19.375	2	1	0	0.56361
738	3.8303	5	5	0	1	2	1	0	0.88125
739	2.1883	5	5	999	13.25	1	1	1	0.68126
740	2.1883	5	5	90	1	2	-1	0	1.1399
741	3.8303	5	5	0	19.375	2	-1	0	1.1283
742	2.1883	5	5	999	19.375	1	1	1	1.1518
743	7.1142	5	5	999	25.5	1	-1	1	1.034
744	7.1142	5	5	90	1	1	-1	0	1.2223
745	0.5464	5	5	999	13.25	1	-1	1	1.3047
746	0.5464	5	5	999	1	1	-1	1	1.187
747	0.5464	5	5	999	7.125	2	1	1	1.1871
748	2.1883	5	5	0	25.5	2	-1	1	1.5282
749	3.8303	5	5	90	1	1	1	0	1.0576
750	5.4722	5	5	90	19.375	1	-1	1	1.1518
