# Supplementary material for: Temporal Integration of Motion Streaks in Migraine
Source: Vision (Basel). 2018 Jul 13;2(3):27. doi: 10.3390/vision2030027 (PMC6836222; doi:10.3390/vision2030027)
Supplement: Supplementary file 1 [file vision-02-00027-s001.zip › supplementary information/resultsmark3/resultsObs14/allResponsesObs14Block3.txt]

1	3.8303	5	5	999	1	1	1	0	5.8081
2	5.4722	5	5	0	13.25	2	1	1	2.7299
3	5.4722	5	5	0	1	2	1	1	1.0929
4	0.5464	5	5	0	1	2	1	1	0.88126
5	2.1883	5	5	90	25.5	1	1	1	1.0341
6	2.1883	5	5	999	25.5	1	1	1	0.95181
7	2.1883	5	5	90	13.25	1	1	1	0.96355
8	5.4722	5	5	0	19.375	1	1	1	1.1989
9	0.5464	5	5	90	19.375	1	-1	1	1.1165
10	3.8303	5	5	0	13.25	2	-1	1	1.1048
11	5.4722	5	5	90	13.25	1	1	1	1.3517
12	5.4722	5	5	999	1	2	-1	0	1.0694
13	0.5464	5	5	90	19.375	2	-1	1	1.0342
14	0.5464	5	5	999	13.25	1	1	1	1.3988
15	3.8303	5	5	90	25.5	2	-1	1	1.0695
16	7.1142	5	5	0	1	1	1	0	1.2812
17	0.5464	5	5	0	7.125	1	-1	1	0.89296
18	7.1142	5	5	0	25.5	2	-1	1	0.89298
19	2.1883	5	5	0	19.375	1	1	1	1.14
20	3.8303	5	5	999	19.375	2	-1	1	0.97535
21	7.1142	5	5	0	19.375	2	1	0	1.293
22	7.1142	5	5	999	7.125	2	1	0	0.99885
23	5.4722	5	5	90	1	2	1	0	0.94005
24	2.1883	5	5	999	13.25	2	-1	1	1.0106
25	0.5464	5	5	0	25.5	2	1	1	1.6223
26	2.1883	5	5	999	19.375	1	1	0	0.98713
27	3.8303	5	5	0	7.125	2	-1	1	0.90478
28	3.8303	5	5	90	1	2	1	0	1.0695
29	2.1883	5	5	90	1	2	-1	1	0.97543
30	2.1883	5	5	90	25.5	1	1	1	1.1988
31	7.1142	5	5	0	1	1	-1	0	0.9405
32	7.1142	5	5	0	1	1	-1	0	1.3553
33	7.1142	5	5	999	7.125	1	1	1	0.99886
34	3.8303	5	5	999	25.5	1	-1	1	1.093
35	0.5464	5	5	90	25.5	2	-1	1	1.0224
36	5.4722	5	5	90	25.5	1	1	1	0.9283
37	7.1142	5	5	90	19.375	1	-1	1	1.093
38	2.1883	5	5	0	19.375	1	1	1	0.92834
39	2.1883	5	5	0	7.125	2	-1	1	0.95179
40	0.5464	5	5	90	1	2	1	0	0.98713
41	3.8303	5	5	0	25.5	2	1	1	1.1988
42	5.4722	5	5	90	25.5	2	1	0	0.94006
43	3.8303	5	5	90	13.25	2	1	1	1.2341
44	0.5464	5	5	999	25.5	2	-1	1	0.98713
45	2.1883	5	5	0	13.25	1	1	1	0.97532
46	2.1883	5	5	90	19.375	1	-1	1	1.046
47	3.8303	5	5	999	1	2	1	0	0.97536
48	2.1883	5	5	0	19.375	2	1	1	1.187
49	3.8303	5	5	0	7.125	1	1	1	0.95169
50	5.4722	5	5	999	19.375	1	-1	1	1.0225
51	3.8303	5	5	0	1	1	1	1	1.0695
52	5.4722	5	5	0	19.375	2	1	1	1.3753
53	3.8303	5	5	999	13.25	1	1	1	0.96358
54	0.5464	5	5	0	1	2	1	1	1.5752
55	3.8303	5	5	90	7.125	2	1	1	1.3051
56	2.1883	5	5	0	19.375	1	1	1	1.046
57	3.8303	5	5	999	7.125	1	1	1	0.97534
58	7.1142	5	5	90	13.25	1	-1	1	1.0224
59	5.4722	5	5	0	1	2	1	0	1.1518
60	0.5464	5	5	0	13.25	1	-1	1	1.2223
61	0.5464	5	5	999	13.25	1	-1	1	1.1635
62	5.4722	5	5	90	13.25	2	1	0	1.7296
63	0.5464	5	5	0	25.5	1	1	1	1.1989
64	3.8303	5	5	0	25.5	1	-1	1	1.1046
65	0.5464	5	5	999	1	1	-1	1	1.587
66	5.4722	5	5	0	1	1	1	1	1.3516
67	5.4722	5	5	0	19.375	1	-1	1	1.0464
68	3.8303	5	5	0	19.375	2	1	1	1.587
69	3.8303	5	5	999	7.125	2	1	1	1.2459
70	5.4722	5	5	90	25.5	1	-1	1	1.14
71	7.1142	5	5	0	13.25	1	1	1	1.1633
72	5.4722	5	5	999	25.5	2	1	1	1.2459
73	7.1142	5	5	999	19.375	2	-1	1	1.0577
74	5.4722	5	5	90	13.25	2	1	1	1.4994
75	2.1883	5	5	90	19.375	2	1	1	1.3521
76	2.1883	5	5	999	13.25	2	1	1	1.3396
77	7.1142	5	5	0	13.25	1	-1	0	0.84579
78	3.8303	5	5	999	19.375	2	-1	1	1.2694
79	3.8303	5	5	0	13.25	1	-1	1	1.1047
80	3.8303	5	5	90	19.375	2	1	1	1.34
81	2.1883	5	5	999	19.375	1	-1	1	0.85773
82	3.8303	5	5	0	25.5	1	-1	1	0.86958
83	0.5464	5	5	90	19.375	1	-1	1	1.3283
84	0.5464	5	5	999	7.125	2	1	0	0.86946
85	7.1142	5	5	999	13.25	2	1	0	1.3287
86	7.1142	5	5	90	19.375	2	-1	0	1.1636
87	7.1142	5	5	0	13.25	1	1	1	0.97535
88	7.1142	5	5	90	25.5	2	-1	0	0.93997
89	0.5464	5	5	0	1	1	1	1	1.2224
90	2.1883	5	5	90	13.25	1	1	1	1.0463
91	7.1142	5	5	999	1	1	-1	0	1.187
92	0.5464	5	5	0	25.5	1	-1	1	1.14
93	2.1883	5	5	999	13.25	1	1	1	1.0459
94	3.8303	5	5	999	19.375	2	-1	1	1.14
95	2.1883	5	5	0	1	1	-1	0	0.86995
96	2.1883	5	5	0	13.25	1	-1	1	1.1165
97	3.8303	5	5	90	19.375	1	-1	1	0.95188
98	7.1142	5	5	90	13.25	2	-1	0	0.95181
99	2.1883	5	5	90	19.375	1	-1	1	1.2224
100	2.1883	5	5	0	1	1	1	0	1.0816
101	3.8303	5	5	999	7.125	1	1	1	1.0694
102	3.8303	5	5	999	1	1	-1	1	1.1047
103	5.4722	5	5	0	13.25	1	1	1	1.14
104	2.1883	5	5	90	25.5	2	1	1	1.2228
105	2.1883	5	5	0	7.125	2	-1	1	1.2229
106	3.8303	5	5	90	19.375	2	-1	1	1.164
107	5.4722	5	5	999	7.125	2	1	0	1.3517
108	7.1142	5	5	90	7.125	2	-1	0	0.99937
109	0.5464	5	5	999	1	1	-1	0	1.0576
110	2.1883	5	5	999	1	2	1	1	1.7516
111	7.1142	5	5	999	1	2	1	0	0.97539
112	7.1142	5	5	999	25.5	1	1	1	1.0342
113	5.4722	5	5	999	1	2	-1	0	1.046
114	5.4722	5	5	0	25.5	2	-1	1	1.2812
115	5.4722	5	5	0	7.125	1	-1	1	1.1287
116	0.5464	5	5	90	7.125	2	-1	1	1.3874
117	7.1142	5	5	90	7.125	1	1	0	1.5148
118	3.8303	5	5	90	25.5	1	-1	1	0.97528
119	5.4722	5	5	999	19.375	2	-1	0	1.14
120	0.5464	5	5	90	19.375	1	1	1	1.2227
121	3.8303	5	5	90	7.125	1	-1	1	1.2223
122	3.8303	5	5	999	19.375	2	1	1	1.1282
123	0.5464	5	5	0	19.375	2	-1	1	1.2105
124	3.8303	5	5	0	7.125	1	1	1	1.2694
125	5.4722	5	5	0	25.5	1	1	1	0.88129
126	0.5464	5	5	0	25.5	1	-1	1	1.1753
127	2.1883	5	5	999	25.5	2	1	1	1.2106
128	5.4722	5	5	0	1	2	-1	0	1.1874
129	0.5464	5	5	90	1	1	-1	1	1.0699
130	5.4722	5	5	0	13.25	1	-1	1	1.2577
131	5.4722	5	5	999	19.375	2	1	0	0.95189
132	7.1142	5	5	999	7.125	2	1	1	1.0694
133	7.1142	5	5	90	7.125	2	-1	0	1.0341
134	5.4722	5	5	0	1	2	-1	0	1.0459
135	7.1142	5	5	90	25.5	1	1	1	1.1047
136	3.8303	5	5	0	1	2	-1	0	1.1054
137	3.8303	5	5	999	13.25	2	1	1	1.2929
138	0.5464	5	5	0	25.5	2	1	1	1.2341
139	2.1883	5	5	999	1	2	1	1	1.5164
140	2.1883	5	5	90	7.125	1	1	1	1.1989
141	2.1883	5	5	90	25.5	2	1	1	1.4694
142	7.1142	5	5	90	25.5	1	-1	1	1.0342
143	7.1142	5	5	90	19.375	2	1	0	1.1636
144	2.1883	5	5	0	1	2	-1	0	1.0224
145	0.5464	5	5	999	1	1	1	1	1.6105
146	5.4722	5	5	999	25.5	1	1	1	1.3635
147	0.5464	5	5	90	1	1	-1	1	1.5047
148	3.8303	5	5	999	1	2	-1	0	1.2458
149	0.5464	5	5	999	1	2	1	1	1.4692
150	7.1142	5	5	999	7.125	2	-1	0	1.7621
151	7.1142	5	5	90	7.125	2	-1	0	2.061
152	7.1142	5	5	999	25.5	2	-1	1	1.3477
153	7.1142	5	5	90	25.5	1	-1	1	1.117
154	0.5464	5	5	999	25.5	1	1	1	1.1401
155	5.4722	5	5	999	13.25	1	1	1	1.1165
156	2.1883	5	5	999	7.125	2	1	1	1.3753
157	3.8303	5	5	90	13.25	2	1	1	1.4811
158	2.1883	5	5	90	19.375	1	1	1	1.1519
159	0.5464	5	5	90	13.25	1	-1	1	1.1875
160	3.8303	5	5	999	13.25	1	-1	1	1.1048
161	2.1883	5	5	0	25.5	2	-1	1	1.2459
162	3.8303	5	5	90	1	2	1	0	1.8812
163	7.1142	5	5	0	19.375	2	-1	1	1.1287
164	2.1883	5	5	90	1	1	-1	0	1.2458
165	7.1142	5	5	0	1	2	1	0	7.902
166	2.1883	5	5	90	7.125	2	-1	1	4.8538
167	2.1883	5	5	0	25.5	1	-1	1	1.1401
168	0.5464	5	5	90	7.125	1	1	1	1.0812
169	2.1883	5	5	999	13.25	2	1	1	1.3282
170	7.1142	5	5	0	7.125	1	1	1	1.1164
171	3.8303	5	5	90	13.25	1	-1	1	1.0929
172	5.4722	5	5	90	1	2	1	0	1.3518
173	5.4722	5	5	0	25.5	1	1	1	1.281
174	2.1883	5	5	999	19.375	2	1	1	1.2341
175	3.8303	5	5	0	1	1	-1	0	1.5869
176	2.1883	5	5	90	25.5	2	1	1	1.3875
177	5.4722	5	5	0	19.375	2	-1	1	1.187
178	7.1142	5	5	0	7.125	1	-1	0	1.14
179	7.1142	5	5	999	13.25	2	-1	0	1.4543
180	3.8303	5	5	999	13.25	2	1	1	1.2811
181	0.5464	5	5	999	7.125	1	-1	1	1.093
182	3.8303	5	5	999	19.375	1	-1	1	0.88127
183	2.1883	5	5	999	25.5	2	1	0	0.91655
184	2.1883	5	5	0	25.5	2	-1	1	0.98722
185	5.4722	5	5	999	1	1	1	0	1.4928
186	0.5464	5	5	0	25.5	2	-1	1	0.90459
187	2.1883	5	5	0	19.375	2	-1	0	3.8164
188	5.4722	5	5	90	13.25	1	-1	1	5.8297
189	3.8303	5	5	0	1	1	-1	1	1.7281
190	7.1142	5	5	90	25.5	2	-1	1	1.5294
191	3.8303	5	5	0	13.25	1	-1	0	1.3518
192	7.1142	5	5	999	25.5	2	-1	1	1.0342
193	0.5464	5	5	999	19.375	2	-1	1	0.82244
194	5.4722	5	5	999	7.125	2	1	0	0.99883
195	0.5464	5	5	90	1	1	-1	0	0.96365
196	5.4722	5	5	90	7.125	2	-1	1	0.98718
197	7.1142	5	5	0	25.5	2	1	0	0.86951
198	0.5464	5	5	999	7.125	2	-1	1	1.093
199	5.4722	5	5	0	25.5	1	1	1	1.4105
200	0.5464	5	5	90	7.125	1	1	1	1.2228
201	2.1883	5	5	999	19.375	2	-1	1	1.1048
202	0.5464	5	5	0	13.25	2	1	1	1.857
203	5.4722	5	5	999	25.5	2	1	1	1.1518
204	3.8303	5	5	0	1	2	1	1	1.6339
205	0.5464	5	5	90	13.25	2	1	1	1.8461
206	5.4722	5	5	90	7.125	2	-1	1	1.4345
207	3.8303	5	5	0	13.25	2	1	1	1.281
208	7.1142	5	5	0	13.25	2	1	0	1.4085
209	3.8303	5	5	90	1	1	-1	0	1.2106
210	7.1142	5	5	999	13.25	2	-1	0	1.2577
211	7.1142	5	5	0	7.125	2	1	0	1.1753
212	5.4722	5	5	0	19.375	2	1	1	1.2929
213	7.1142	5	5	0	13.25	2	-1	1	1.1988
214	5.4722	5	5	0	25.5	1	-1	1	1.0578
215	5.4722	5	5	999	19.375	2	-1	1	1.1165
216	2.1883	5	5	999	25.5	2	-1	1	1.0928
217	3.8303	5	5	90	19.375	2	1	1	1.1993
218	2.1883	5	5	0	19.375	2	-1	1	1.1404
219	2.1883	5	5	90	19.375	1	-1	1	0.97541
220	2.1883	5	5	999	13.25	2	-1	1	1.1753
221	5.4722	5	5	0	13.25	1	-1	1	1.0929
222	2.1883	5	5	90	1	1	1	0	1.1282
223	3.8303	5	5	999	13.25	2	-1	1	1.0929
224	0.5464	5	5	90	25.5	1	-1	1	1.5285
225	0.5464	5	5	0	13.25	2	-1	1	1.0811
226	7.1142	5	5	999	25.5	1	-1	1	1.0459
227	7.1142	5	5	90	19.375	1	1	1	1.0458
228	5.4722	5	5	999	7.125	1	1	1	1.0459
229	3.8303	5	5	999	13.25	1	-1	1	1.0224
230	5.4722	5	5	0	19.375	1	1	1	1.14
231	2.1883	5	5	999	13.25	1	-1	1	0.92875
232	2.1883	5	5	90	1	1	-1	1	1.1282
233	0.5464	5	5	90	1	2	1	0	1.1283
234	3.8303	5	5	999	19.375	2	1	1	1.2929
235	2.1883	5	5	999	1	1	1	0	1.3987
236	0.5464	5	5	0	1	2	1	0	1.5873
237	5.4722	5	5	0	19.375	2	1	1	1.2698
238	3.8303	5	5	0	19.375	2	1	1	1.2105
239	5.4722	5	5	0	7.125	2	-1	0	1.5339
240	2.1883	5	5	0	7.125	1	-1	1	1.0696
241	0.5464	5	5	90	7.125	2	-1	1	1.1753
242	2.1883	5	5	0	19.375	2	-1	1	1.0694
243	2.1883	5	5	0	7.125	1	1	1	1.1636
244	0.5464	5	5	0	1	2	1	1	1.4223
245	0.5464	5	5	999	7.125	1	1	1	1.3282
246	3.8303	5	5	999	25.5	2	-1	1	1.14
247	5.4722	5	5	999	19.375	1	-1	1	1.0577
248	5.4722	5	5	90	1	2	-1	0	1.3047
249	3.8303	5	5	0	19.375	1	-1	1	1.081
250	5.4722	5	5	999	7.125	2	1	0	1.2224
251	2.1883	5	5	90	7.125	1	1	1	1.4109
252	5.4722	5	5	90	19.375	1	-1	1	1.5525
253	3.8303	5	5	90	1	2	-1	0	1.6341
254	0.5464	5	5	999	13.25	1	1	1	1.2459
255	2.1883	5	5	999	25.5	2	-1	1	0.93992
256	0.5464	5	5	0	13.25	1	-1	1	1.0342
257	3.8303	5	5	999	25.5	1	-1	1	0.9283
258	0.5464	5	5	999	25.5	2	-1	1	0.91658
259	2.1883	5	5	90	7.125	2	-1	1	1.0342
260	7.1142	5	5	0	25.5	1	-1	0	1.5594
261	7.1142	5	5	0	7.125	2	1	0	0.9989
262	7.1142	5	5	90	13.25	1	-1	1	1.0695
263	5.4722	5	5	0	19.375	1	-1	1	0.98708
264	7.1142	5	5	0	1	2	-1	0	1.246
265	7.1142	5	5	0	13.25	2	1	0	1.2463
266	0.5464	5	5	0	1	1	1	1	1.0575
267	2.1883	5	5	999	19.375	2	1	1	3.1128
268	3.8303	5	5	999	1	1	1	0	1.0698
269	2.1883	5	5	0	1	2	-1	0	1.1047
270	5.4722	5	5	90	25.5	2	1	1	1.2106
271	0.5464	5	5	90	7.125	1	-1	0	1.1753
272	7.1142	5	5	999	19.375	2	-1	1	0.99885
273	7.1142	5	5	90	1	2	1	0	1.1753
274	3.8303	5	5	999	1	1	1	1	0.99868
275	5.4722	5	5	90	7.125	2	1	1	1.3399
276	0.5464	5	5	0	1	1	1	1	4.4457
277	5.4722	5	5	0	7.125	1	1	0	2.9399
278	5.4722	5	5	90	19.375	1	1	1	1.0464
279	7.1142	5	5	90	7.125	1	1	1	1.1636
280	2.1883	5	5	90	1	2	1	0	1.587
281	2.1883	5	5	90	13.25	2	1	1	1.2459
282	7.1142	5	5	90	25.5	2	1	1	1.6843
283	3.8303	5	5	90	25.5	2	-1	1	1.1753
284	2.1883	5	5	999	7.125	1	-1	1	1.0105
285	0.5464	5	5	90	13.25	2	-1	1	1.2223
286	5.4722	5	5	999	25.5	1	1	1	1.093
287	0.5464	5	5	0	1	1	-1	0	1.2458
288	2.1883	5	5	999	19.375	2	1	1	2.6447
289	2.1883	5	5	0	25.5	1	-1	1	1.1517
290	2.1883	5	5	90	1	2	1	1	1.8575
291	5.4722	5	5	90	13.25	1	1	1	1.1405
292	5.4722	5	5	0	1	1	1	0	1.0812
293	2.1883	5	5	0	19.375	1	1	1	1.0695
294	5.4722	5	5	0	13.25	1	1	1	1.0224
295	7.1142	5	5	999	13.25	1	1	1	0.89301
296	7.1142	5	5	999	25.5	2	-1	1	1.1048
297	7.1142	5	5	999	13.25	2	-1	0	1.0224
298	3.8303	5	5	999	7.125	1	1	1	0.96356
299	7.1142	5	5	0	13.25	2	-1	0	1.0812
300	2.1883	5	5	999	1	2	1	0	0.98703
301	2.1883	5	5	0	7.125	1	1	1	0.96358
302	0.5464	5	5	0	7.125	2	1	0	0.92828
303	3.8303	5	5	999	1	2	1	0	1.0224
304	7.1142	5	5	90	19.375	1	1	1	1.046
305	7.1142	5	5	999	19.375	1	1	1	0.98706
306	5.4722	5	5	999	1	1	1	1	0.97537
307	5.4722	5	5	999	13.25	2	1	0	0.79889
308	2.1883	5	5	999	25.5	1	1	1	1.0341
309	5.4722	5	5	999	13.25	2	-1	1	1.387
310	7.1142	5	5	0	19.375	2	1	0	1.2459
311	5.4722	5	5	999	7.125	1	1	1	0.95186
312	5.4722	5	5	90	25.5	1	-1	1	0.95183
313	3.8303	5	5	999	19.375	1	-1	1	1.0107
314	2.1883	5	5	90	13.25	1	1	1	1.2458
315	7.1142	5	5	999	1	2	-1	0	1.2459
316	0.5464	5	5	0	13.25	1	1	1	0.99887
317	7.1142	5	5	999	13.25	1	-1	1	0.9988
318	0.5464	5	5	0	7.125	2	1	1	1.5282
319	7.1142	5	5	90	13.25	2	-1	0	1.6295
320	3.8303	5	5	90	7.125	1	1	1	0.95181
321	3.8303	5	5	999	7.125	2	-1	1	1.1753
322	3.8303	5	5	999	13.25	2	-1	1	1.1051
323	5.4722	5	5	999	19.375	2	-1	1	1.0577
324	0.5464	5	5	0	7.125	1	1	1	1.1872
325	2.1883	5	5	999	25.5	1	-1	1	0.95182
326	2.1883	5	5	90	1	2	1	1	2.916
327	2.1883	5	5	0	7.125	1	1	1	0.99889
328	7.1142	5	5	0	25.5	1	-1	1	1.0107
329	0.5464	5	5	999	13.25	2	-1	1	1.0577
330	3.8303	5	5	999	1	2	1	0	1.14
331	7.1142	5	5	90	7.125	2	-1	0	0.92872
332	0.5464	5	5	999	19.375	1	1	1	1.0459
333	7.1142	5	5	999	19.375	1	-1	1	1.093
334	3.8303	5	5	0	1	2	1	0	1.0107
335	3.8303	5	5	999	1	2	-1	0	0.96358
336	0.5464	5	5	0	25.5	2	1	1	3.2872
337	5.4722	5	5	90	13.25	2	-1	1	1.3047
338	0.5464	5	5	0	7.125	1	1	1	1.0106
339	5.4722	5	5	90	13.25	2	-1	0	1.504
340	2.1883	5	5	0	13.25	2	1	1	2.558
341	0.5464	5	5	999	19.375	2	1	1	1.6101
342	5.4722	5	5	999	13.25	1	1	0	6.4527
343	0.5464	5	5	999	13.25	2	1	0	1.8457
344	3.8303	5	5	90	13.25	2	1	0	1.1047
345	0.5464	5	5	999	25.5	1	1	0	1.1756
346	3.8303	5	5	0	19.375	2	-1	1	10.696
347	0.5464	5	5	999	19.375	2	-1	1	1.0695
348	3.8303	5	5	90	19.375	1	-1	1	1.1047
349	3.8303	5	5	999	19.375	1	-1	1	1.0577
350	0.5464	5	5	0	7.125	2	-1	1	1.2341
351	3.8303	5	5	999	7.125	1	-1	1	1.0811
352	3.8303	5	5	90	1	2	-1	0	1.14
353	7.1142	5	5	90	1	2	1	0	0.85816
354	2.1883	5	5	90	7.125	2	-1	1	1.0812
355	2.1883	5	5	999	25.5	2	1	1	1.0812
356	5.4722	5	5	90	13.25	1	-1	1	1.1165
357	2.1883	5	5	999	1	2	1	0	1.1281
358	3.8303	5	5	999	25.5	1	-1	1	0.99874
359	2.1883	5	5	0	25.5	2	1	1	1.0577
360	0.5464	5	5	90	25.5	2	1	1	1.0224
361	3.8303	5	5	90	13.25	1	1	1	1.0695
362	2.1883	5	5	999	25.5	1	1	1	1.0342
363	7.1142	5	5	0	19.375	1	1	1	1.0459
364	0.5464	5	5	999	1	2	-1	1	1.5046
365	3.8303	5	5	0	13.25	2	-1	1	1.0929
366	5.4722	5	5	0	19.375	2	1	0	1.2459
367	7.1142	5	5	90	1	2	1	0	0.96352
368	0.5464	5	5	0	1	2	1	0	1.1635
369	2.1883	5	5	999	7.125	2	-1	1	0.96357
370	2.1883	5	5	90	19.375	1	-1	1	1.0929
371	5.4722	5	5	999	19.375	1	1	1	1.1047
372	2.1883	5	5	90	25.5	1	1	1	1.1047
373	7.1142	5	5	0	25.5	2	-1	1	1.1871
374	0.5464	5	5	0	19.375	2	1	1	1.5164
375	7.1142	5	5	999	13.25	2	-1	1	1.0341
376	3.8303	5	5	0	1	2	1	0	1.1283
377	7.1142	5	5	0	19.375	2	-1	0	0.82241
378	2.1883	5	5	999	25.5	1	1	1	1.1635
379	0.5464	5	5	90	1	2	-1	0	0.91657
380	7.1142	5	5	90	19.375	2	-1	0	0.95177
381	5.4722	5	5	0	13.25	2	-1	1	1.2812
382	5.4722	5	5	90	1	1	1	0	0.94045
383	2.1883	5	5	999	7.125	1	-1	1	1.1165
384	0.5464	5	5	90	25.5	2	1	1	1.1283
385	7.1142	5	5	999	25.5	1	1	1	0.9636
386	5.4722	5	5	90	25.5	2	-1	1	0.95182
387	3.8303	5	5	0	1	2	-1	1	1.0695
388	0.5464	5	5	999	13.25	2	-1	1	1.1165
389	5.4722	5	5	999	13.25	1	1	1	1.1518
390	3.8303	5	5	90	13.25	1	-1	1	1.34
391	2.1883	5	5	0	1	1	1	0	1.3753
392	2.1883	5	5	999	13.25	1	1	1	0.99885
393	3.8303	5	5	90	19.375	2	1	1	1.14
394	7.1142	5	5	0	19.375	1	1	0	0.94008
395	3.8303	5	5	0	13.25	1	-1	1	0.99888
396	0.5464	5	5	90	25.5	1	-1	1	1.0106
397	5.4722	5	5	90	1	1	-1	0	0.97534
398	0.5464	5	5	90	19.375	2	-1	1	1.093
399	0.5464	5	5	999	7.125	2	1	1	1.1518
400	7.1142	5	5	90	19.375	2	-1	0	0.92866
401	7.1142	5	5	0	13.25	1	1	1	1.1048
402	2.1883	5	5	90	1	1	-1	0	1.0577
403	2.1883	5	5	999	19.375	1	-1	1	1.093
404	2.1883	5	5	0	19.375	2	-1	1	1.1752
405	5.4722	5	5	999	13.25	2	1	0	1.2223
406	2.1883	5	5	90	7.125	1	-1	1	1.0699
407	2.1883	5	5	999	7.125	2	1	1	1.1635
408	2.1883	5	5	999	7.125	2	1	1	1.1283
409	2.1883	5	5	90	19.375	2	1	1	1.1871
410	7.1142	5	5	999	25.5	1	1	1	1.0929
411	7.1142	5	5	90	1	2	1	0	1.0929
412	7.1142	5	5	90	25.5	1	1	1	0.94004
413	7.1142	5	5	90	13.25	1	1	1	1.093
414	3.8303	5	5	90	19.375	2	-1	1	1.1047
415	3.8303	5	5	0	25.5	2	1	1	1.0577
416	5.4722	5	5	90	25.5	2	-1	1	0.99885
417	5.4722	5	5	90	7.125	1	1	1	1.14
418	0.5464	5	5	0	19.375	1	1	1	0.95221
419	7.1142	5	5	999	7.125	1	-1	0	1.1637
420	5.4722	5	5	90	19.375	2	1	1	1.3517
421	3.8303	5	5	90	19.375	1	-1	1	1.0342
422	7.1142	5	5	999	1	1	-1	0	1.1047
423	0.5464	5	5	999	25.5	2	-1	1	0.98704
424	7.1142	5	5	0	25.5	1	1	1	1.0929
425	2.1883	5	5	90	25.5	2	-1	1	1.2459
426	3.8303	5	5	999	19.375	1	1	1	1.1988
427	7.1142	5	5	90	13.25	2	-1	0	2.8292
428	2.1883	5	5	0	13.25	1	-1	1	0.9518
429	3.8303	5	5	999	7.125	2	-1	1	1.5752
430	5.4722	5	5	999	7.125	1	-1	0	1.1987
431	2.1883	5	5	999	19.375	1	-1	1	2.6928
432	0.5464	5	5	0	19.375	1	-1	1	1.1753
433	7.1142	5	5	999	7.125	1	-1	1	1.1753
434	0.5464	5	5	90	13.25	1	-1	1	0.83417
435	3.8303	5	5	0	7.125	2	1	1	1.1283
436	7.1142	5	5	0	19.375	1	-1	0	1.0929
437	3.8303	5	5	0	1	1	1	0	1.2223
438	0.5464	5	5	999	1	1	1	1	1.587
439	0.5464	5	5	999	19.375	2	-1	1	1.1283
440	5.4722	5	5	999	7.125	1	-1	1	1.1283
441	7.1142	5	5	90	13.25	2	1	0	1.0459
442	0.5464	5	5	0	19.375	2	-1	1	1.1282
443	0.5464	5	5	0	13.25	1	-1	1	1.3046
444	3.8303	5	5	0	13.25	1	-1	1	1.0811
445	3.8303	5	5	0	13.25	1	1	0	0.98713
446	5.4722	5	5	0	7.125	2	1	1	1.3517
447	2.1883	5	5	0	7.125	2	1	1	1.0698
448	7.1142	5	5	90	19.375	2	-1	0	0.97535
449	3.8303	5	5	90	25.5	1	-1	1	0.97532
450	7.1142	5	5	90	13.25	1	-1	1	0.9635
451	7.1142	5	5	999	25.5	2	-1	1	1.0813
452	0.5464	5	5	90	13.25	2	1	1	2.6482
453	7.1142	5	5	999	13.25	1	1	1	1.0695
454	3.8303	5	5	90	25.5	1	-1	1	1.0694
455	3.8303	5	5	999	25.5	2	-1	1	3.8831
456	3.8303	5	5	0	19.375	2	-1	1	1.2223
457	7.1142	5	5	90	7.125	2	1	0	1.1283
458	7.1142	5	5	999	13.25	1	-1	1	1.1164
459	5.4722	5	5	999	19.375	1	-1	1	1.0458
460	3.8303	5	5	0	25.5	1	-1	1	1.0812
461	3.8303	5	5	999	25.5	2	-1	0	0.98711
462	0.5464	5	5	999	19.375	1	-1	1	1.1165
463	3.8303	5	5	90	7.125	2	1	1	1.2698
464	7.1142	5	5	0	7.125	1	1	0	0.84636
465	0.5464	5	5	999	1	2	-1	0	0.94008
466	0.5464	5	5	0	7.125	1	-1	1	0.89304
467	7.1142	5	5	0	13.25	2	1	0	0.68139
468	5.4722	5	5	90	7.125	1	-1	1	1.0694
469	5.4722	5	5	90	19.375	2	-1	1	1.0341
470	0.5464	5	5	0	19.375	1	-1	1	1.1047
471	0.5464	5	5	999	25.5	2	1	1	1.3045
472	3.8303	5	5	999	13.25	2	1	1	1.2104
473	5.4722	5	5	999	1	2	1	0	1.14
474	7.1142	5	5	90	7.125	1	-1	1	1.1047
475	3.8303	5	5	90	1	1	-1	1	0.96353
476	2.1883	5	5	999	1	1	-1	1	1.14
477	5.4722	5	5	0	13.25	1	-1	1	0.92819
478	0.5464	5	5	999	13.25	2	-1	1	3.2847
479	2.1883	5	5	90	19.375	2	-1	1	1.2224
480	7.1142	5	5	90	1	1	1	1	1.1636
481	7.1142	5	5	999	25.5	1	-1	1	1.046
482	2.1883	5	5	999	13.25	2	-1	1	1.4929
483	7.1142	5	5	90	13.25	2	1	1	1.1757
484	7.1142	5	5	0	13.25	1	-1	1	1.9283
485	0.5464	5	5	0	25.5	1	-1	1	1.0224
486	2.1883	5	5	999	7.125	1	-1	1	1.0342
487	2.1883	5	5	0	25.5	2	1	1	1.9817
488	7.1142	5	5	90	7.125	1	-1	0	1.1993
489	0.5464	5	5	90	25.5	1	-1	1	0.95184
490	2.1883	5	5	90	25.5	2	1	0	0.94004
491	2.1883	5	5	90	7.125	1	1	1	1.0929
492	5.4722	5	5	90	19.375	1	-1	1	1.0929
493	5.4722	5	5	999	13.25	2	1	0	1.3164
494	5.4722	5	5	0	13.25	2	1	0	1.6552
495	2.1883	5	5	999	1	1	-1	0	1.1048
496	2.1883	5	5	999	7.125	1	1	1	4.537
497	3.8303	5	5	0	25.5	2	-1	1	1.2342
498	7.1142	5	5	0	25.5	2	-1	1	0.99931
499	0.5464	5	5	0	1	1	-1	0	1.093
500	0.5464	5	5	90	19.375	1	-1	1	1.1988
501	7.1142	5	5	999	1	1	-1	1	1.3204
502	3.8303	5	5	90	13.25	2	-1	0	0.96344
503	7.1142	5	5	0	19.375	2	-1	1	1.046
504	7.1142	5	5	90	25.5	2	1	1	1.3356
505	7.1142	5	5	999	7.125	1	-1	1	1.0575
506	0.5464	5	5	90	25.5	2	-1	1	0.86943
507	0.5464	5	5	0	13.25	2	1	1	2.7505
508	7.1142	5	5	0	19.375	1	1	1	1.0812
509	3.8303	5	5	0	7.125	2	-1	1	1.1047
510	0.5464	5	5	0	13.25	1	1	0	3.8705
511	3.8303	5	5	90	1	2	-1	0	1.3988
512	7.1142	5	5	0	1	1	-1	0	1.681
513	0.5464	5	5	90	1	1	1	0	0.95182
514	2.1883	5	5	90	1	2	-1	1	1.1518
515	3.8303	5	5	999	19.375	1	-1	1	6.4338
516	2.1883	5	5	0	7.125	2	1	0	1.1165
517	0.5464	5	5	90	25.5	2	-1	1	1.6811
518	2.1883	5	5	999	19.375	2	-1	1	0.90474
519	5.4722	5	5	90	19.375	2	-1	1	1.0812
520	5.4722	5	5	90	7.125	2	1	0	1.2106
521	3.8303	5	5	999	25.5	1	1	1	1.1283
522	5.4722	5	5	0	1	2	1	0	0.95172
523	0.5464	5	5	90	13.25	1	-1	1	1.3046
524	3.8303	5	5	999	7.125	1	1	1	1.1753
525	2.1883	5	5	999	7.125	1	1	1	0.99881
526	2.1883	5	5	90	19.375	2	-1	1	1.434
527	3.8303	5	5	0	7.125	1	1	1	1.1518
528	5.4722	5	5	0	19.375	1	1	1	0.89293
529	0.5464	5	5	999	25.5	1	1	1	0.89304
530	3.8303	5	5	90	25.5	2	-1	1	0.94011
531	7.1142	5	5	999	13.25	1	1	1	1.1048
532	2.1883	5	5	999	1	1	1	1	1.1047
533	3.8303	5	5	999	25.5	2	-1	1	1.1165
534	5.4722	5	5	999	7.125	2	1	0	1.1047
535	0.5464	5	5	0	19.375	2	1	1	1.2346
536	2.1883	5	5	90	13.25	2	-1	1	0.893
537	0.5464	5	5	0	7.125	1	-1	1	1.2812
538	3.8303	5	5	90	25.5	2	-1	1	0.79895
539	0.5464	5	5	90	19.375	2	1	1	1.2929
540	2.1883	5	5	0	25.5	1	-1	0	0.96394
541	5.4722	5	5	999	25.5	1	1	1	0.95177
542	3.8303	5	5	90	25.5	1	1	1	0.95176
543	7.1142	5	5	90	25.5	1	-1	1	6.3426
544	7.1142	5	5	999	1	2	1	0	1.4919
545	0.5464	5	5	0	19.375	1	-1	1	3.5219
546	5.4722	5	5	999	13.25	1	-1	1	0.91695
547	7.1142	5	5	90	1	2	-1	0	1.2107
548	5.4722	5	5	999	1	2	-1	0	1.2693
549	5.4722	5	5	999	13.25	2	1	1	1.4811
550	2.1883	5	5	0	7.125	2	-1	1	1.0929
551	3.8303	5	5	999	25.5	2	-1	1	1.0459
552	3.8303	5	5	90	13.25	2	1	0	1.14
553	2.1883	5	5	0	1	2	1	0	0.99872
554	7.1142	5	5	0	1	2	-1	0	1.1165
555	0.5464	5	5	999	7.125	1	1	1	1.1753
556	0.5464	5	5	999	7.125	2	-1	0	1.1871
557	5.4722	5	5	999	25.5	2	1	1	1.3282
558	7.1142	5	5	90	1	1	1	1	2.5384
559	0.5464	5	5	90	13.25	2	-1	0	1.0223
560	5.4722	5	5	0	1	1	1	1	0.99885
561	3.8303	5	5	90	1	1	1	1	0.96365
562	3.8303	5	5	90	7.125	1	1	1	0.90477
563	3.8303	5	5	90	7.125	1	1	1	1.0812
564	5.4722	5	5	90	1	2	1	0	1.0695
565	0.5464	5	5	0	13.25	2	1	0	3.9625
566	5.4722	5	5	999	1	2	-1	1	4.1837
567	7.1142	5	5	999	1	2	-1	1	1.2811
568	0.5464	5	5	999	25.5	1	1	1	3.7363
569	0.5464	5	5	90	13.25	1	-1	1	1.3051
570	0.5464	5	5	999	13.25	1	-1	1	1.0106
571	2.1883	5	5	0	1	2	1	0	0.86955
572	5.4722	5	5	90	1	2	1	0	0.99882
573	3.8303	5	5	90	7.125	2	1	1	1.3635
574	3.8303	5	5	90	7.125	2	1	0	0.89293
575	2.1883	5	5	90	13.25	2	-1	0	0.7989
576	2.1883	5	5	0	7.125	1	-1	1	1.4929
577	3.8303	5	5	90	19.375	1	-1	1	1.2581
578	7.1142	5	5	999	1	2	1	0	1.034
579	0.5464	5	5	0	19.375	2	1	0	3.9915
580	5.4722	5	5	999	1	1	1	0	1.5735
581	3.8303	5	5	0	7.125	2	-1	1	1.3281
582	5.4722	5	5	999	13.25	1	1	1	1.0928
583	2.1883	5	5	0	13.25	2	-1	0	0.74051
584	7.1142	5	5	90	1	1	1	1	0.99889
585	7.1142	5	5	0	1	2	-1	1	0.93999
586	2.1883	5	5	999	7.125	2	-1	1	1.0929
587	7.1142	5	5	90	25.5	2	-1	1	1.0106
588	0.5464	5	5	0	25.5	2	-1	1	1.0224
589	7.1142	5	5	90	19.375	1	1	0	1.1165
590	7.1142	5	5	999	7.125	2	1	0	1.0811
591	7.1142	5	5	0	7.125	2	-1	1	0.89298
592	2.1883	5	5	0	1	1	-1	0	1.0694
593	5.4722	5	5	0	7.125	1	1	0	0.83418
594	7.1142	5	5	999	1	1	-1	0	1.2343
595	7.1142	5	5	0	25.5	1	-1	1	1.2224
596	2.1883	5	5	90	25.5	1	-1	1	0.98705
597	7.1142	5	5	0	1	2	1	0	1.0224
598	2.1883	5	5	90	25.5	1	1	1	1.0813
599	0.5464	5	5	999	19.375	2	-1	1	1.0695
600	5.4722	5	5	0	7.125	2	-1	1	1.5253
601	5.4722	5	5	999	25.5	2	-1	1	1.0928
602	5.4722	5	5	90	1	1	-1	0	1.1052
603	5.4722	5	5	0	7.125	2	1	0	1.0698
604	3.8303	5	5	999	1	1	-1	0	0.97535
605	0.5464	5	5	999	1	2	1	0	1.0812
606	5.4722	5	5	90	19.375	2	-1	1	1.4575
607	2.1883	5	5	90	13.25	2	1	0	3.2406
608	3.8303	5	5	90	19.375	1	1	0	7.3773
609	2.1883	5	5	0	13.25	2	1	1	7.0063
610	0.5464	5	5	90	7.125	1	-1	1	1.5404
611	2.1883	5	5	0	13.25	2	1	1	1.2693
612	0.5464	5	5	999	13.25	1	1	1	1.3987
613	3.8303	5	5	0	13.25	2	1	1	3.4894
614	7.1142	5	5	90	1	1	-1	0	1.9162
615	0.5464	5	5	90	7.125	2	-1	1	1.2106
616	3.8303	5	5	0	13.25	2	1	0	1.34
617	0.5464	5	5	90	19.375	2	1	1	1.2459
618	5.4722	5	5	999	19.375	1	-1	1	1.0105
619	3.8303	5	5	90	25.5	1	-1	1	1.0695
620	0.5464	5	5	999	19.375	1	-1	1	1.1046
621	2.1883	5	5	999	1	2	-1	0	1.2929
622	7.1142	5	5	999	25.5	2	-1	1	1.1522
623	3.8303	5	5	999	7.125	2	-1	1	1.14
624	2.1883	5	5	0	25.5	1	1	1	1.2928
625	2.1883	5	5	90	7.125	2	-1	1	1.0341
626	5.4722	5	5	0	13.25	2	1	1	1.2576
627	2.1883	5	5	90	13.25	1	-1	1	1.0459
628	7.1142	5	5	0	7.125	2	-1	1	1.187
629	7.1142	5	5	0	7.125	1	1	0	0.97536
630	0.5464	5	5	0	7.125	2	-1	1	1.0107
631	3.8303	5	5	999	13.25	1	-1	1	1.0224
632	5.4722	5	5	90	25.5	2	-1	1	1.0459
633	3.8303	5	5	90	7.125	1	-1	0	0.83422
634	5.4722	5	5	999	19.375	2	1	1	1.1635
635	5.4722	5	5	90	25.5	1	-1	1	1.0111
636	2.1883	5	5	0	25.5	2	1	1	1.1047
637	0.5464	5	5	0	13.25	2	-1	1	1.3165
638	3.8303	5	5	0	7.125	1	1	1	1.2577
639	7.1142	5	5	999	19.375	2	-1	1	1.3047
640	7.1142	5	5	0	25.5	2	-1	1	1.1048
641	5.4722	5	5	999	25.5	1	1	1	1.093
642	5.4722	5	5	0	25.5	2	1	1	1.1162
643	0.5464	5	5	999	13.25	2	-1	1	1.0342
644	2.1883	5	5	0	19.375	1	-1	1	1.0577
645	0.5464	5	5	0	25.5	1	-1	1	1.093
646	2.1883	5	5	90	7.125	2	-1	1	1.3047
647	5.4722	5	5	0	7.125	1	-1	0	1.187
648	3.8303	5	5	999	7.125	2	-1	1	0.95184
649	2.1883	5	5	0	1	2	1	0	1.0224
650	5.4722	5	5	999	25.5	1	-1	1	1.046
651	3.8303	5	5	0	25.5	1	1	1	1.0342
652	5.4722	5	5	999	25.5	2	-1	1	1.0577
653	3.8303	5	5	0	19.375	1	1	1	1.1164
654	5.4722	5	5	90	13.25	1	-1	1	1.0224
655	5.4722	5	5	90	7.125	1	1	1	1.14
656	3.8303	5	5	999	13.25	1	-1	1	0.97515
657	2.1883	5	5	0	13.25	1	-1	1	1.0224
658	3.8303	5	5	0	19.375	2	1	0	0.95185
659	5.4722	5	5	0	25.5	2	-1	1	0.97535
660	3.8303	5	5	90	13.25	1	1	1	1.1754
661	7.1142	5	5	999	19.375	1	1	1	1.0224
662	3.8303	5	5	0	19.375	1	-1	1	1.0108
663	0.5464	5	5	90	25.5	1	-1	1	1.1634
664	0.5464	5	5	90	7.125	2	1	1	1.1634
665	0.5464	5	5	999	25.5	1	-1	1	1.2224
666	0.5464	5	5	999	1	2	-1	1	1.3633
667	5.4722	5	5	90	1	1	-1	0	1.2933
668	2.1883	5	5	0	25.5	1	-1	1	1.0582
669	7.1142	5	5	999	7.125	2	-1	0	1.7095
670	5.4722	5	5	0	25.5	2	1	1	1.2459
671	0.5464	5	5	999	7.125	1	-1	1	1.2463
672	5.4722	5	5	0	7.125	2	-1	1	1.0228
673	7.1142	5	5	0	19.375	1	1	1	1.0812
674	3.8303	5	5	90	25.5	2	1	1	2.3376
675	0.5464	5	5	90	1	1	-1	1	0.96351
676	5.4722	5	5	0	1	1	1	0	1.1753
677	5.4722	5	5	90	19.375	2	1	1	1.0577
678	3.8303	5	5	90	1	1	-1	0	0.97537
679	3.8303	5	5	0	25.5	2	-1	1	1.0929
680	7.1142	5	5	0	7.125	2	-1	0	1.1984
681	0.5464	5	5	999	7.125	1	-1	1	1.093
682	5.4722	5	5	999	1	1	1	0	1.3286
683	3.8303	5	5	999	25.5	1	-1	1	1.093
684	7.1142	5	5	999	19.375	1	-1	1	1.14
685	0.5464	5	5	90	7.125	2	-1	1	1.634
686	0.5464	5	5	0	19.375	1	1	0	1.0459
687	5.4722	5	5	0	25.5	1	1	1	1.234
688	3.8303	5	5	0	19.375	1	-1	1	0.98697
689	5.4722	5	5	999	7.125	2	1	1	1.2576
690	2.1883	5	5	90	13.25	2	-1	1	1.2106
691	0.5464	5	5	90	19.375	1	-1	0	0.94
692	2.1883	5	5	0	13.25	2	1	1	1.14
693	5.4722	5	5	90	13.25	2	-1	1	1.4227
694	2.1883	5	5	999	1	1	-1	1	1.3046
695	3.8303	5	5	0	1	1	1	0	1.1869
696	7.1142	5	5	90	1	1	-1	0	1.1405
697	5.4722	5	5	90	1	1	-1	1	0.94051
698	5.4722	5	5	90	19.375	1	-1	1	0.96357
699	2.1883	5	5	90	7.125	1	-1	1	0.92841
700	7.1142	5	5	999	19.375	2	-1	1	1.1282
701	2.1883	5	5	0	1	1	1	0	1.2105
702	3.8303	5	5	0	7.125	2	1	0	0.90458
703	2.1883	5	5	999	19.375	1	1	1	1.1635
704	2.1883	5	5	90	13.25	1	-1	1	0.76357
705	2.1883	5	5	0	13.25	1	1	0	0.82242
706	0.5464	5	5	90	13.25	1	-1	1	1.0694
707	7.1142	5	5	999	7.125	1	1	0	0.92827
708	2.1883	5	5	90	19.375	2	-1	1	1.187
709	2.1883	5	5	999	13.25	1	-1	1	1.2929
710	0.5464	5	5	90	1	2	-1	1	1.4462
711	0.5464	5	5	999	19.375	1	-1	1	1.2459
712	0.5464	5	5	999	25.5	2	-1	1	1.0339
713	5.4722	5	5	999	1	1	-1	1	1.3399
714	7.1142	5	5	0	1	1	-1	1	1.1401
715	5.4722	5	5	90	19.375	1	1	1	1.2812
716	5.4722	5	5	0	25.5	2	1	1	2.4377
717	7.1142	5	5	0	7.125	1	1	0	1.1871
718	5.4722	5	5	90	7.125	1	1	1	1.1875
719	7.1142	5	5	90	7.125	1	-1	0	1.1287
720	5.4722	5	5	999	7.125	1	1	0	4.7745
721	0.5464	5	5	0	7.125	2	1	0	1.187
722	3.8303	5	5	90	1	1	1	0	1.1517
723	0.5464	5	5	999	19.375	1	-1	1	2.0033
724	0.5464	5	5	90	13.25	2	1	1	2.9753
725	5.4722	5	5	0	7.125	1	1	1	1.3169
726	5.4722	5	5	0	1	1	1	0	1.1635
727	7.1142	5	5	90	13.25	1	-1	1	1.1519
728	5.4722	5	5	90	7.125	1	1	1	1.1988
729	7.1142	5	5	90	19.375	1	-1	0	1.1752
730	0.5464	5	5	90	7.125	1	-1	1	1.2694
731	3.8303	5	5	0	25.5	1	1	1	1.1752
732	3.8303	5	5	0	19.375	1	-1	1	1.3752
733	3.8303	5	5	0	25.5	2	1	1	1.093
734	0.5464	5	5	90	1	2	1	1	1.3164
735	7.1142	5	5	0	25.5	1	1	1	1.093
736	0.5464	5	5	999	7.125	2	1	1	1.2576
737	3.8303	5	5	90	13.25	1	-1	1	0.99889
738	0.5464	5	5	90	25.5	1	-1	1	1.1518
739	3.8303	5	5	90	7.125	2	-1	1	1.3522
740	5.4722	5	5	0	13.25	2	-1	0	0.97527
741	5.4722	5	5	90	7.125	2	1	0	1.3517
742	3.8303	5	5	0	7.125	1	-1	1	1.0228
743	2.1883	5	5	999	13.25	1	1	1	2.8122
744	7.1142	5	5	999	1	1	1	1	1.258
745	7.1142	5	5	999	19.375	2	1	1	1.365
746	0.5464	5	5	90	19.375	2	1	1	1.1753
747	2.1883	5	5	90	1	1	-1	0	1.2577
748	0.5464	5	5	999	1	1	1	0	1.0341
749	7.1142	5	5	999	19.375	1	-1	1	1.1518
750	5.4722	5	5	90	25.5	1	1	1	1.0698
