# Supplementary material for: Temporal Integration of Motion Streaks in Migraine
Source: Vision (Basel). 2018 Jul 13;2(3):27. doi: 10.3390/vision2030027 (PMC6836222; doi:10.3390/vision2030027)
Supplement: Supplementary file 1 [file vision-02-00027-s001.zip › supplementary information/resultsmark3/resultsObs14/allResponsesObs14Block4.txt]

1	3.8303	5	5	999	1	1	1	0	6.072
2	5.4722	5	5	0	13.25	2	1	0	1.853
3	5.4722	5	5	0	1	2	1	1	1.6906
4	0.5464	5	5	0	1	2	1	1	1.4575
5	2.1883	5	5	90	25.5	1	1	1	2.5043
6	2.1883	5	5	999	25.5	1	1	1	1.0224
7	2.1883	5	5	90	13.25	1	1	1	0.95178
8	5.4722	5	5	0	19.375	1	1	1	1.1282
9	0.5464	5	5	90	19.375	1	-1	1	1.2694
10	3.8303	5	5	0	13.25	2	-1	1	1.0224
11	5.4722	5	5	90	13.25	1	1	1	1.34
12	5.4722	5	5	999	1	2	-1	0	2.2934
13	0.5464	5	5	90	19.375	2	-1	1	2.4098
14	0.5464	5	5	999	13.25	1	1	1	3.186
15	3.8303	5	5	90	25.5	2	-1	1	1.258
16	7.1142	5	5	0	1	1	1	1	1.1518
17	0.5464	5	5	0	7.125	1	-1	1	1.093
18	7.1142	5	5	0	25.5	2	-1	1	1.0929
19	2.1883	5	5	0	19.375	1	1	1	1.0577
20	3.8303	5	5	999	19.375	2	-1	1	1.0224
21	7.1142	5	5	0	19.375	2	1	0	1.1283
22	7.1142	5	5	999	7.125	2	1	0	1.0106
23	5.4722	5	5	90	1	2	1	0	0.98713
24	2.1883	5	5	999	13.25	2	-1	1	1.1283
25	0.5464	5	5	0	25.5	2	1	1	1.2577
26	2.1883	5	5	999	19.375	1	1	1	1.0106
27	3.8303	5	5	0	7.125	2	-1	1	0.92833
28	3.8303	5	5	90	1	2	1	0	1.0576
29	2.1883	5	5	90	1	2	-1	0	1.093
30	2.1883	5	5	90	25.5	1	1	1	0.99891
31	7.1142	5	5	0	1	1	-1	0	1.0929
32	7.1142	5	5	0	1	1	-1	0	0.94004
33	7.1142	5	5	999	7.125	1	1	1	0.89302
34	3.8303	5	5	999	25.5	1	-1	1	0.98716
35	0.5464	5	5	90	25.5	2	-1	1	1.1283
36	5.4722	5	5	90	25.5	1	1	1	0.83467
37	7.1142	5	5	90	19.375	1	-1	1	1.0459
38	2.1883	5	5	0	19.375	1	1	0	1.2342
39	2.1883	5	5	0	7.125	2	-1	0	0.94001
40	0.5464	5	5	90	1	2	1	1	4.8919
41	3.8303	5	5	0	25.5	2	1	1	1.935
42	5.4722	5	5	90	25.5	2	1	0	0.98711
43	3.8303	5	5	90	13.25	2	1	1	1.1753
44	0.5464	5	5	999	25.5	2	-1	1	1.0106
45	2.1883	5	5	0	13.25	1	1	1	1.0929
46	2.1883	5	5	90	19.375	1	-1	1	1.0577
47	3.8303	5	5	999	1	2	1	0	1.3751
48	2.1883	5	5	0	19.375	2	1	1	1.1283
49	3.8303	5	5	0	7.125	1	1	1	1.0224
50	5.4722	5	5	999	19.375	1	-1	1	1.1283
51	3.8303	5	5	0	1	1	1	1	1.2459
52	5.4722	5	5	0	19.375	2	1	1	1.1519
53	3.8303	5	5	999	13.25	1	1	1	0.8695
54	0.5464	5	5	0	1	2	1	1	1.2929
55	3.8303	5	5	90	7.125	2	1	1	1.14
56	2.1883	5	5	0	19.375	1	1	1	0.99887
57	3.8303	5	5	999	7.125	1	1	1	1.2106
58	7.1142	5	5	90	13.25	1	-1	1	1.0459
59	5.4722	5	5	0	1	2	1	0	1.1165
60	0.5464	5	5	0	13.25	1	-1	1	1.0699
61	0.5464	5	5	999	13.25	1	-1	1	1.0812
62	5.4722	5	5	90	13.25	2	1	0	1.0931
63	0.5464	5	5	0	25.5	1	1	1	1.2812
64	3.8303	5	5	0	25.5	1	-1	1	1.0929
65	0.5464	5	5	999	1	1	-1	1	1.3635
66	5.4722	5	5	0	1	1	1	1	1.187
67	5.4722	5	5	0	19.375	1	-1	1	1.1048
68	3.8303	5	5	0	19.375	2	1	1	1.093
69	3.8303	5	5	999	7.125	2	1	1	1.3753
70	5.4722	5	5	90	25.5	1	-1	1	0.98755
71	7.1142	5	5	0	13.25	1	1	1	1.0695
72	5.4722	5	5	999	25.5	2	1	1	2.2651
73	7.1142	5	5	999	19.375	2	-1	1	1.1753
74	5.4722	5	5	90	13.25	2	1	0	1.0459
75	2.1883	5	5	90	19.375	2	1	1	1.1871
76	2.1883	5	5	999	13.25	2	1	1	1.4458
77	7.1142	5	5	0	13.25	1	-1	0	1.1875
78	3.8303	5	5	999	19.375	2	-1	1	1.046
79	3.8303	5	5	0	13.25	1	-1	1	1.0694
80	3.8303	5	5	90	19.375	2	1	1	1.1282
81	2.1883	5	5	999	19.375	1	-1	1	1.1047
82	3.8303	5	5	0	25.5	1	-1	1	1.14
83	0.5464	5	5	90	19.375	1	-1	1	1.0929
84	0.5464	5	5	999	7.125	2	1	1	1.1636
85	7.1142	5	5	999	13.25	2	1	1	1.5654
86	7.1142	5	5	90	19.375	2	-1	0	2.4489
87	7.1142	5	5	0	13.25	1	1	1	1.0459
88	7.1142	5	5	90	25.5	2	-1	0	1.4349
89	0.5464	5	5	0	1	1	1	0	1.0812
90	2.1883	5	5	90	13.25	1	1	1	1.0106
91	7.1142	5	5	999	1	1	-1	0	0.9048
92	0.5464	5	5	0	25.5	1	-1	1	1.2929
93	2.1883	5	5	999	13.25	1	1	1	1.0106
94	3.8303	5	5	999	19.375	2	-1	1	0.97535
95	2.1883	5	5	0	1	1	-1	1	1.2577
96	2.1883	5	5	0	13.25	1	-1	1	0.98751
97	3.8303	5	5	90	19.375	1	-1	1	0.97534
98	7.1142	5	5	90	13.25	2	-1	0	1.1988
99	2.1883	5	5	90	19.375	1	-1	1	1.2342
100	2.1883	5	5	0	1	1	1	0	1.6924
101	3.8303	5	5	999	7.125	1	1	1	0.98718
102	3.8303	5	5	999	1	1	-1	0	1.5517
103	5.4722	5	5	0	13.25	1	1	1	0.95181
104	2.1883	5	5	90	25.5	2	1	1	1.0342
105	2.1883	5	5	0	7.125	2	-1	1	1.093
106	3.8303	5	5	90	19.375	2	-1	0	0.94008
107	5.4722	5	5	999	7.125	2	1	1	1.3047
108	7.1142	5	5	90	7.125	2	-1	1	1.0933
109	0.5464	5	5	999	1	1	-1	1	1.1988
110	2.1883	5	5	999	1	2	1	1	1.387
111	7.1142	5	5	999	1	2	1	0	1.4021
112	7.1142	5	5	999	25.5	1	1	1	0.98709
113	5.4722	5	5	999	1	2	-1	0	1.2459
114	5.4722	5	5	0	25.5	2	-1	1	0.95189
115	5.4722	5	5	0	7.125	1	-1	0	1.4218
116	0.5464	5	5	90	7.125	2	-1	1	1.0582
117	7.1142	5	5	90	7.125	1	1	1	0.96359
118	3.8303	5	5	90	25.5	1	-1	1	1.1164
119	5.4722	5	5	999	19.375	2	-1	1	1.0342
120	0.5464	5	5	90	19.375	1	1	1	1.0694
121	3.8303	5	5	90	7.125	1	-1	1	1.0459
122	3.8303	5	5	999	19.375	2	1	1	1.14
123	0.5464	5	5	0	19.375	2	-1	1	1.1281
124	3.8303	5	5	0	7.125	1	1	1	1.0934
125	5.4722	5	5	0	25.5	1	1	1	1.0341
126	0.5464	5	5	0	25.5	1	-1	1	1.1283
127	2.1883	5	5	999	25.5	2	1	1	1.0224
128	5.4722	5	5	0	1	2	-1	0	1.316
129	0.5464	5	5	90	1	1	-1	1	1.258
130	5.4722	5	5	0	13.25	1	-1	1	1.1399
131	5.4722	5	5	999	19.375	2	1	1	1.1988
132	7.1142	5	5	999	7.125	2	1	0	1.2698
133	7.1142	5	5	90	7.125	2	-1	0	1.4983
134	5.4722	5	5	0	1	2	-1	0	1.0228
135	7.1142	5	5	90	25.5	1	1	1	1.0342
136	3.8303	5	5	0	1	2	-1	0	1.3753
137	3.8303	5	5	999	13.25	2	1	1	2.6144
138	0.5464	5	5	0	25.5	2	1	1	1.1283
139	2.1883	5	5	999	1	2	1	1	1.587
140	2.1883	5	5	90	7.125	1	1	1	1.0229
141	2.1883	5	5	90	25.5	2	1	1	1.1283
142	7.1142	5	5	90	25.5	1	-1	1	1.1404
143	7.1142	5	5	90	19.375	2	1	1	1.1639
144	2.1883	5	5	0	1	2	-1	0	1.3874
145	0.5464	5	5	999	1	1	1	1	1.1871
146	5.4722	5	5	999	25.5	1	1	1	0.96401
147	0.5464	5	5	90	1	1	-1	1	1.2106
148	3.8303	5	5	999	1	2	-1	0	1.2342
149	0.5464	5	5	999	1	2	1	0	1.1283
150	7.1142	5	5	999	7.125	2	-1	0	1.093
151	7.1142	5	5	90	7.125	2	-1	0	1.1993
152	7.1142	5	5	999	25.5	2	-1	0	1.2934
153	7.1142	5	5	90	25.5	1	-1	1	1.0107
154	0.5464	5	5	999	25.5	1	1	1	1.1048
155	5.4722	5	5	999	13.25	1	1	1	0.96357
156	2.1883	5	5	999	7.125	2	1	1	2.1893
157	3.8303	5	5	90	13.25	2	1	1	1.2464
158	2.1883	5	5	90	19.375	1	1	1	1.5861
159	0.5464	5	5	90	13.25	1	-1	1	1.2341
160	3.8303	5	5	999	13.25	1	-1	1	1.0698
161	2.1883	5	5	0	25.5	2	-1	1	1.0695
162	3.8303	5	5	90	1	2	1	0	1.587
163	7.1142	5	5	0	19.375	2	-1	1	1.1871
164	2.1883	5	5	90	1	1	-1	0	1.3639
165	7.1142	5	5	0	1	2	1	0	1.1639
166	2.1883	5	5	90	7.125	2	-1	1	1.1169
167	2.1883	5	5	0	25.5	1	-1	1	1.1757
168	0.5464	5	5	90	7.125	1	1	1	1.5286
169	2.1883	5	5	999	13.25	2	1	1	1.14
170	7.1142	5	5	0	7.125	1	1	1	1.1286
171	3.8303	5	5	90	13.25	1	-1	1	1.0581
172	5.4722	5	5	90	1	2	1	0	1.3164
173	5.4722	5	5	0	25.5	1	1	1	1.1753
174	2.1883	5	5	999	19.375	2	1	1	1.1871
175	3.8303	5	5	0	1	1	-1	1	1.0224
176	2.1883	5	5	90	25.5	2	1	1	1.3165
177	5.4722	5	5	0	19.375	2	-1	0	1.3165
178	7.1142	5	5	0	7.125	1	-1	1	0.98715
179	7.1142	5	5	999	13.25	2	-1	0	1.2577
180	3.8303	5	5	999	13.25	2	1	1	1.1165
181	0.5464	5	5	999	7.125	1	-1	1	1.0341
182	3.8303	5	5	999	19.375	1	-1	1	1.1283
183	2.1883	5	5	999	25.5	2	1	1	1.2224
184	2.1883	5	5	0	25.5	2	-1	1	1.093
185	5.4722	5	5	999	1	1	1	0	1.2224
186	0.5464	5	5	0	25.5	2	-1	1	1.0701
187	2.1883	5	5	0	19.375	2	-1	1	1.0106
188	5.4722	5	5	90	13.25	1	-1	1	1.0576
189	3.8303	5	5	0	1	1	-1	1	1.3047
190	7.1142	5	5	90	25.5	2	-1	1	1.1048
191	3.8303	5	5	0	13.25	1	-1	1	1.0576
192	7.1142	5	5	999	25.5	2	-1	0	1.0694
193	0.5464	5	5	999	19.375	2	-1	1	0.96356
194	5.4722	5	5	999	7.125	2	1	1	1.3636
195	0.5464	5	5	90	1	1	-1	1	1.093
196	5.4722	5	5	90	7.125	2	-1	0	1.2458
197	7.1142	5	5	0	25.5	2	1	0	0.99888
198	0.5464	5	5	999	7.125	2	-1	1	1.2459
199	5.4722	5	5	0	25.5	1	1	1	1.0811
200	0.5464	5	5	90	7.125	1	1	1	1.1988
201	2.1883	5	5	999	19.375	2	-1	1	1.0576
202	0.5464	5	5	0	13.25	2	1	1	1.3282
203	5.4722	5	5	999	25.5	2	1	1	1.1988
204	3.8303	5	5	0	1	2	1	0	1.2694
205	0.5464	5	5	90	13.25	2	1	1	1.1283
206	5.4722	5	5	90	7.125	2	-1	1	1.2576
207	3.8303	5	5	0	13.25	2	1	1	1.3753
208	7.1142	5	5	0	13.25	2	1	1	1.0812
209	3.8303	5	5	90	1	1	-1	0	1.3047
210	7.1142	5	5	999	13.25	2	-1	1	1.0812
211	7.1142	5	5	0	7.125	2	1	1	1.2341
212	5.4722	5	5	0	19.375	2	1	1	0.9753
213	7.1142	5	5	0	13.25	2	-1	1	2.2941
214	5.4722	5	5	0	25.5	1	-1	1	1.6284
215	5.4722	5	5	999	19.375	2	-1	1	1.1871
216	2.1883	5	5	999	25.5	2	-1	1	1.0812
217	3.8303	5	5	90	19.375	2	1	1	1.14
218	2.1883	5	5	0	19.375	2	-1	1	1.1165
219	2.1883	5	5	90	19.375	1	-1	1	1.0576
220	2.1883	5	5	999	13.25	2	-1	1	1.0225
221	5.4722	5	5	0	13.25	1	-1	1	1.1047
222	2.1883	5	5	90	1	1	1	0	1.8689
223	3.8303	5	5	999	13.25	2	-1	1	1.093
224	0.5464	5	5	90	25.5	1	-1	1	1.1635
225	0.5464	5	5	0	13.25	2	-1	1	1.0346
226	7.1142	5	5	999	25.5	1	-1	1	0.97536
227	7.1142	5	5	90	19.375	1	1	1	1.1165
228	5.4722	5	5	999	7.125	1	1	1	0.94014
229	3.8303	5	5	999	13.25	1	-1	1	0.95179
230	5.4722	5	5	0	19.375	1	1	0	1.2576
231	2.1883	5	5	999	13.25	1	-1	1	1.0224
232	2.1883	5	5	90	1	1	-1	1	1.034
233	0.5464	5	5	90	1	2	1	0	1.0811
234	3.8303	5	5	999	19.375	2	1	1	1.3282
235	2.1883	5	5	999	1	1	1	0	1.2341
236	0.5464	5	5	0	1	2	1	1	1.3635
237	5.4722	5	5	0	19.375	2	1	1	1.0812
238	3.8303	5	5	0	19.375	2	1	1	0.95174
239	5.4722	5	5	0	7.125	2	-1	0	1.653
240	2.1883	5	5	0	7.125	1	-1	1	1.1635
241	0.5464	5	5	90	7.125	2	-1	1	1.3874
242	2.1883	5	5	0	19.375	2	-1	1	1.034
243	2.1883	5	5	0	7.125	1	1	1	1.4693
244	0.5464	5	5	0	1	2	1	0	1.8109
245	0.5464	5	5	999	7.125	1	1	1	0.97531
246	3.8303	5	5	999	25.5	2	-1	1	0.92866
247	5.4722	5	5	999	19.375	1	-1	1	0.99888
248	5.4722	5	5	90	1	2	-1	0	1.1517
249	3.8303	5	5	0	19.375	1	-1	1	0.9636
250	5.4722	5	5	999	7.125	2	1	1	1.4337
251	2.1883	5	5	90	7.125	1	1	1	0.94006
252	5.4722	5	5	90	19.375	1	-1	1	0.94002
253	3.8303	5	5	90	1	2	-1	0	1.1635
254	0.5464	5	5	999	13.25	1	1	0	0.95184
255	2.1883	5	5	999	25.5	2	-1	1	0.99926
256	0.5464	5	5	0	13.25	1	-1	1	0.90479
257	3.8303	5	5	999	25.5	1	-1	1	1.1988
258	0.5464	5	5	999	25.5	2	-1	1	0.97536
259	2.1883	5	5	90	7.125	2	-1	1	1.0813
260	7.1142	5	5	0	25.5	1	-1	1	1.0812
261	7.1142	5	5	0	7.125	2	1	0	1.4222
262	7.1142	5	5	90	13.25	1	-1	1	0.964
263	5.4722	5	5	0	19.375	1	-1	1	0.98708
264	7.1142	5	5	0	1	2	-1	0	1.0342
265	7.1142	5	5	0	13.25	2	1	1	3.0948
266	0.5464	5	5	0	1	1	1	0	1.0929
267	2.1883	5	5	999	19.375	2	1	0	0.9401
268	3.8303	5	5	999	1	1	1	0	1.1047
269	2.1883	5	5	0	1	2	-1	0	1.0341
270	5.4722	5	5	90	25.5	2	1	1	1.2459
271	0.5464	5	5	90	7.125	1	-1	0	1.0224
272	7.1142	5	5	999	19.375	2	-1	1	1.3164
273	7.1142	5	5	90	1	2	1	0	1.0228
274	3.8303	5	5	999	1	1	1	1	1.1518
275	5.4722	5	5	90	7.125	2	1	1	1.3522
276	0.5464	5	5	0	1	1	1	1	1.1518
277	5.4722	5	5	0	7.125	1	1	1	0.99931
278	5.4722	5	5	90	19.375	1	1	1	0.92833
279	7.1142	5	5	90	7.125	1	1	1	1.1517
280	2.1883	5	5	90	1	2	1	0	1.1635
281	2.1883	5	5	90	13.25	2	1	1	1.2693
282	7.1142	5	5	90	25.5	2	1	1	1.3354
283	3.8303	5	5	90	25.5	2	-1	1	1.1635
284	2.1883	5	5	999	7.125	1	-1	1	1.0105
285	0.5464	5	5	90	13.25	2	-1	1	1.1165
286	5.4722	5	5	999	25.5	1	1	1	1.0346
287	0.5464	5	5	0	1	1	-1	0	1.1636
288	2.1883	5	5	999	19.375	2	1	1	1.4105
289	2.1883	5	5	0	25.5	1	-1	1	0.91654
290	2.1883	5	5	90	1	2	1	1	1.5517
291	5.4722	5	5	90	13.25	1	1	1	0.93996
292	5.4722	5	5	0	1	1	1	0	1.2224
293	2.1883	5	5	0	19.375	1	1	1	0.94005
294	5.4722	5	5	0	13.25	1	1	1	0.88127
295	7.1142	5	5	999	13.25	1	1	1	0.96356
296	7.1142	5	5	999	25.5	2	-1	1	1.4124
297	7.1142	5	5	999	13.25	2	-1	1	1.1165
298	3.8303	5	5	999	7.125	1	1	1	0.96363
299	7.1142	5	5	0	13.25	2	-1	1	1.0342
300	2.1883	5	5	999	1	2	1	0	2.1393
301	2.1883	5	5	0	7.125	1	1	1	1.0934
302	0.5464	5	5	0	7.125	2	1	1	1.5281
303	3.8303	5	5	999	1	2	1	0	1.4928
304	7.1142	5	5	90	19.375	1	1	1	0.94007
305	7.1142	5	5	999	19.375	1	1	1	0.88126
306	5.4722	5	5	999	1	1	1	1	1.2576
307	5.4722	5	5	999	13.25	2	1	1	1.14
308	2.1883	5	5	999	25.5	1	1	1	0.97529
309	5.4722	5	5	999	13.25	2	-1	1	1.0694
310	7.1142	5	5	0	19.375	2	1	1	1.2453
311	5.4722	5	5	999	7.125	1	1	1	0.89344
312	5.4722	5	5	90	25.5	1	-1	1	0.99885
313	3.8303	5	5	999	19.375	1	-1	1	0.98714
314	2.1883	5	5	90	13.25	1	1	1	0.90483
315	7.1142	5	5	999	1	2	-1	0	1.0107
316	0.5464	5	5	0	13.25	1	1	0	0.92826
317	7.1142	5	5	999	13.25	1	-1	1	0.96358
318	0.5464	5	5	0	7.125	2	1	0	0.88125
319	7.1142	5	5	90	13.25	2	-1	0	2.9126
320	3.8303	5	5	90	7.125	1	1	1	0.97532
321	3.8303	5	5	999	7.125	2	-1	0	1.1282
322	3.8303	5	5	999	13.25	2	-1	1	1.1754
323	5.4722	5	5	999	19.375	2	-1	1	1.0812
324	0.5464	5	5	0	7.125	1	1	0	1.0224
325	2.1883	5	5	999	25.5	1	-1	1	1.0576
326	2.1883	5	5	90	1	2	1	1	1.2224
327	2.1883	5	5	0	7.125	1	1	1	1.1165
328	7.1142	5	5	0	25.5	1	-1	1	1.093
329	0.5464	5	5	999	13.25	2	-1	1	1.1165
330	3.8303	5	5	999	1	2	1	0	0.95186
331	7.1142	5	5	90	7.125	2	-1	0	1.2458
332	0.5464	5	5	999	19.375	1	1	1	0.9636
333	7.1142	5	5	999	19.375	1	-1	1	0.97528
334	3.8303	5	5	0	1	2	1	1	1.3047
335	3.8303	5	5	999	1	2	-1	0	1.2694
336	0.5464	5	5	0	25.5	2	1	1	1.1758
337	5.4722	5	5	90	13.25	2	-1	0	0.98753
338	0.5464	5	5	0	7.125	1	1	1	1.0459
339	5.4722	5	5	90	13.25	2	-1	0	0.98712
340	2.1883	5	5	0	13.25	2	1	1	1.7587
341	0.5464	5	5	999	19.375	2	1	1	1.2224
342	5.4722	5	5	999	13.25	1	1	1	1.0816
343	0.5464	5	5	999	13.25	2	1	1	1.2223
344	3.8303	5	5	90	13.25	2	1	1	1.1517
345	0.5464	5	5	999	25.5	1	1	1	1.434
346	3.8303	5	5	0	19.375	2	-1	1	1.14
347	0.5464	5	5	999	19.375	2	-1	1	1.0224
348	3.8303	5	5	90	19.375	1	-1	1	0.96357
349	3.8303	5	5	999	19.375	1	-1	1	0.99875
350	0.5464	5	5	0	7.125	2	-1	1	1.3047
351	3.8303	5	5	999	7.125	1	-1	1	0.99887
352	3.8303	5	5	90	1	2	-1	0	2.7871
353	7.1142	5	5	90	1	2	1	0	1.1283
354	2.1883	5	5	90	7.125	2	-1	1	1.1051
355	2.1883	5	5	999	25.5	2	1	1	1.3047
356	5.4722	5	5	90	13.25	1	-1	1	1.0106
357	2.1883	5	5	999	1	2	1	1	2.4854
358	3.8303	5	5	999	25.5	1	-1	1	1.1635
359	2.1883	5	5	0	25.5	2	1	1	3.0522
360	0.5464	5	5	90	25.5	2	1	1	1.1404
361	3.8303	5	5	90	13.25	1	1	1	1.2228
362	2.1883	5	5	999	25.5	1	1	1	0.91649
363	7.1142	5	5	0	19.375	1	1	1	1.0105
364	0.5464	5	5	999	1	2	-1	1	1.2694
365	3.8303	5	5	0	13.25	2	-1	1	1.0694
366	5.4722	5	5	0	19.375	2	1	0	0.97533
367	7.1142	5	5	90	1	2	1	0	1.2576
368	0.5464	5	5	0	1	2	1	0	1.0228
369	2.1883	5	5	999	7.125	2	-1	1	1.3282
370	2.1883	5	5	90	19.375	1	-1	1	1.0224
371	5.4722	5	5	999	19.375	1	1	1	0.95182
372	2.1883	5	5	90	25.5	1	1	1	1.0577
373	7.1142	5	5	0	25.5	2	-1	1	1.0107
374	0.5464	5	5	0	19.375	2	1	1	1.2341
375	7.1142	5	5	999	13.25	2	-1	1	1.164
376	3.8303	5	5	0	1	2	1	0	1.3398
377	7.1142	5	5	0	19.375	2	-1	1	0.95181
378	2.1883	5	5	999	25.5	1	1	1	0.95176
379	0.5464	5	5	90	1	2	-1	0	0.86948
380	7.1142	5	5	90	19.375	2	-1	1	1.0812
381	5.4722	5	5	0	13.25	2	-1	1	0.98705
382	5.4722	5	5	90	1	1	1	1	0.98713
383	2.1883	5	5	999	7.125	1	-1	1	1.1282
384	0.5464	5	5	90	25.5	2	1	1	1.2463
385	7.1142	5	5	999	25.5	1	1	1	0.99865
386	5.4722	5	5	90	25.5	2	-1	1	1.3753
387	3.8303	5	5	0	1	2	-1	0	1.2228
388	0.5464	5	5	999	13.25	2	-1	1	0.98713
389	5.4722	5	5	999	13.25	1	1	1	0.91646
390	3.8303	5	5	90	13.25	1	-1	1	0.99881
391	2.1883	5	5	0	1	1	1	1	0.95179
392	2.1883	5	5	999	13.25	1	1	1	1.0813
393	3.8303	5	5	90	19.375	2	1	1	1.3282
394	7.1142	5	5	0	19.375	1	1	1	1.9846
395	3.8303	5	5	0	13.25	1	-1	1	1.0694
396	0.5464	5	5	90	25.5	1	-1	1	0.95181
397	5.4722	5	5	90	1	1	-1	1	1.3164
398	0.5464	5	5	90	19.375	2	-1	1	1.0933
399	0.5464	5	5	999	7.125	2	1	1	1.2694
400	7.1142	5	5	90	19.375	2	-1	1	1.14
401	7.1142	5	5	0	13.25	1	1	1	6.4714
402	2.1883	5	5	90	1	1	-1	0	1.6458
403	2.1883	5	5	999	19.375	1	-1	1	1.0463
404	2.1883	5	5	0	19.375	2	-1	1	1.187
405	5.4722	5	5	999	13.25	2	1	1	1.6832
406	2.1883	5	5	90	7.125	1	-1	1	1.1047
407	2.1883	5	5	999	7.125	2	1	1	1.3164
408	2.1883	5	5	999	7.125	2	1	1	1.387
409	2.1883	5	5	90	19.375	2	1	1	1.5168
410	7.1142	5	5	999	25.5	1	1	1	1.1518
411	7.1142	5	5	90	1	2	1	0	1.3306
412	7.1142	5	5	90	25.5	1	1	1	0.92838
413	7.1142	5	5	90	13.25	1	1	1	0.96366
414	3.8303	5	5	90	19.375	2	-1	1	1.2577
415	3.8303	5	5	0	25.5	2	1	1	1.2458
416	5.4722	5	5	90	25.5	2	-1	1	1.164
417	5.4722	5	5	90	7.125	1	1	1	1.011
418	0.5464	5	5	0	19.375	1	1	1	1.1401
419	7.1142	5	5	999	7.125	1	-1	1	1.0459
420	5.4722	5	5	90	19.375	2	1	1	1.3165
421	3.8303	5	5	90	19.375	1	-1	1	1.0224
422	7.1142	5	5	999	1	1	-1	1	1.4064
423	0.5464	5	5	999	25.5	2	-1	1	1.1987
424	7.1142	5	5	0	25.5	1	1	1	1.0105
425	2.1883	5	5	90	25.5	2	-1	1	0.99893
426	3.8303	5	5	999	19.375	1	1	1	1.0812
427	7.1142	5	5	90	13.25	2	-1	1	1.2576
428	2.1883	5	5	0	13.25	1	-1	1	0.90478
429	3.8303	5	5	999	7.125	2	-1	1	1.0342
430	5.4722	5	5	999	7.125	1	-1	1	0.9636
431	2.1883	5	5	999	19.375	1	-1	1	0.94006
432	0.5464	5	5	0	19.375	1	-1	1	1.0106
433	7.1142	5	5	999	7.125	1	-1	1	1.0106
434	0.5464	5	5	90	13.25	1	-1	1	0.8577
435	3.8303	5	5	0	7.125	2	1	1	1.3282
436	7.1142	5	5	0	19.375	1	-1	1	1.0816
437	3.8303	5	5	0	1	1	1	0	1.3635
438	0.5464	5	5	999	1	1	1	1	1.1052
439	0.5464	5	5	999	19.375	2	-1	1	1.0699
440	5.4722	5	5	999	7.125	1	-1	1	1.0459
441	7.1142	5	5	90	13.25	2	1	0	1.2576
442	0.5464	5	5	0	19.375	2	-1	1	1.1988
443	0.5464	5	5	0	13.25	1	-1	1	1.1047
444	3.8303	5	5	0	13.25	1	-1	1	1.1048
445	3.8303	5	5	0	13.25	1	1	1	1.5399
446	5.4722	5	5	0	7.125	2	1	0	1.9067
447	2.1883	5	5	0	7.125	2	1	1	1.3869
448	7.1142	5	5	90	19.375	2	-1	0	1.9529
449	3.8303	5	5	90	25.5	1	-1	1	0.94006
450	7.1142	5	5	90	13.25	1	-1	1	0.95177
451	7.1142	5	5	999	25.5	2	-1	1	1.2459
452	0.5464	5	5	90	13.25	2	1	1	3.3682
453	7.1142	5	5	999	13.25	1	1	1	1.1286
454	3.8303	5	5	90	25.5	1	-1	1	0.89307
455	3.8303	5	5	999	25.5	2	-1	1	0.98715
456	3.8303	5	5	0	19.375	2	-1	1	1.1753
457	7.1142	5	5	90	7.125	2	1	0	0.9754
458	7.1142	5	5	999	13.25	1	-1	1	0.91654
459	5.4722	5	5	999	19.375	1	-1	1	0.96353
460	3.8303	5	5	0	25.5	1	-1	1	0.96358
461	3.8303	5	5	999	25.5	2	-1	1	1.1988
462	0.5464	5	5	999	19.375	1	-1	1	0.89304
463	3.8303	5	5	90	7.125	2	1	0	1.3752
464	7.1142	5	5	0	7.125	1	1	1	1.1051
465	0.5464	5	5	999	1	2	-1	0	0.91698
466	0.5464	5	5	0	7.125	1	-1	1	1.1048
467	7.1142	5	5	0	13.25	2	1	0	1.093
468	5.4722	5	5	90	7.125	1	-1	1	0.89297
469	5.4722	5	5	90	19.375	2	-1	1	1.1518
470	0.5464	5	5	0	19.375	1	-1	1	1.0111
471	0.5464	5	5	999	25.5	2	1	1	1.2929
472	3.8303	5	5	999	13.25	2	1	1	1.187
473	5.4722	5	5	999	1	2	1	0	1.2811
474	7.1142	5	5	90	7.125	1	-1	1	0.95182
475	3.8303	5	5	90	1	1	-1	1	1.046
476	2.1883	5	5	999	1	1	-1	1	1.0107
477	5.4722	5	5	0	13.25	1	-1	1	1.0811
478	0.5464	5	5	999	13.25	2	-1	1	1.1048
479	2.1883	5	5	90	19.375	2	-1	1	1.0107
480	7.1142	5	5	90	1	1	1	1	1.1283
481	7.1142	5	5	999	25.5	1	-1	1	0.98711
482	2.1883	5	5	999	13.25	2	-1	1	1.0695
483	7.1142	5	5	90	13.25	2	1	0	0.89298
484	7.1142	5	5	0	13.25	1	-1	1	0.86944
485	0.5464	5	5	0	25.5	1	-1	1	1.0694
486	2.1883	5	5	999	7.125	1	-1	1	1.0694
487	2.1883	5	5	0	25.5	2	1	0	0.91649
488	7.1142	5	5	90	7.125	1	-1	1	0.93996
489	0.5464	5	5	90	25.5	1	-1	1	0.90479
490	2.1883	5	5	90	25.5	2	1	1	1.2812
491	2.1883	5	5	90	7.125	1	1	1	0.91651
492	5.4722	5	5	90	19.375	1	-1	1	1.0341
493	5.4722	5	5	999	13.25	2	1	0	0.89303
494	5.4722	5	5	0	13.25	2	1	1	1.0929
495	2.1883	5	5	999	1	1	-1	0	1.1636
496	2.1883	5	5	999	7.125	1	1	1	0.99882
497	3.8303	5	5	0	25.5	2	-1	1	1.1753
498	7.1142	5	5	0	25.5	2	-1	1	1.1165
499	0.5464	5	5	0	1	1	-1	0	1.1636
500	0.5464	5	5	90	19.375	1	-1	1	1.1282
501	7.1142	5	5	999	1	1	-1	1	1.6997
502	3.8303	5	5	90	13.25	2	-1	1	1.1282
503	7.1142	5	5	0	19.375	2	-1	0	1.2934
504	7.1142	5	5	90	25.5	2	1	1	1.2106
505	7.1142	5	5	999	7.125	1	-1	1	1.2341
506	0.5464	5	5	90	25.5	2	-1	1	1.0459
507	0.5464	5	5	0	13.25	2	1	1	4.7817
508	7.1142	5	5	0	19.375	1	1	1	0.99888
509	3.8303	5	5	0	7.125	2	-1	1	0.99886
510	0.5464	5	5	0	13.25	1	1	1	1.1165
511	3.8303	5	5	90	1	2	-1	0	1.4576
512	7.1142	5	5	0	1	1	-1	0	1.1048
513	0.5464	5	5	90	1	1	1	0	1.1636
514	2.1883	5	5	90	1	2	-1	1	1.2106
515	3.8303	5	5	999	19.375	1	-1	1	0.95181
516	2.1883	5	5	0	7.125	2	1	1	1.2223
517	0.5464	5	5	90	25.5	2	-1	1	1.1047
518	2.1883	5	5	999	19.375	2	-1	1	0.97535
519	5.4722	5	5	90	19.375	2	-1	1	0.9753
520	5.4722	5	5	90	7.125	2	1	0	0.97533
521	3.8303	5	5	999	25.5	1	1	1	0.91651
522	5.4722	5	5	0	1	2	1	0	1.2106
523	0.5464	5	5	90	13.25	1	-1	1	1.011
524	3.8303	5	5	999	7.125	1	1	1	0.96363
525	2.1883	5	5	999	7.125	1	1	1	1.0342
526	2.1883	5	5	90	19.375	2	-1	1	1.1048
527	3.8303	5	5	0	7.125	1	1	1	1.2581
528	5.4722	5	5	0	19.375	1	1	1	1.0346
529	0.5464	5	5	999	25.5	1	1	1	1.3164
530	3.8303	5	5	90	25.5	2	-1	1	1.1753
531	7.1142	5	5	999	13.25	1	1	1	1.0812
532	2.1883	5	5	999	1	1	1	1	1.1048
533	3.8303	5	5	999	25.5	2	-1	1	1.1636
534	5.4722	5	5	999	7.125	2	1	1	1.3164
535	0.5464	5	5	0	19.375	2	1	0	0.92824
536	2.1883	5	5	90	13.25	2	-1	1	1.0224
537	0.5464	5	5	0	7.125	1	-1	1	1.0459
538	3.8303	5	5	90	25.5	2	-1	1	1.0812
539	0.5464	5	5	90	19.375	2	1	1	1.2574
540	2.1883	5	5	0	25.5	1	-1	1	1.0816
541	5.4722	5	5	999	25.5	1	1	1	0.98705
542	3.8303	5	5	90	25.5	1	1	1	0.98719
543	7.1142	5	5	90	25.5	1	-1	1	1.0106
544	7.1142	5	5	999	1	2	1	0	1.4524
545	0.5464	5	5	0	19.375	1	-1	1	0.9401
546	5.4722	5	5	999	13.25	1	-1	1	0.92829
547	7.1142	5	5	90	1	2	-1	0	1.0576
548	5.4722	5	5	999	1	2	-1	0	1.2577
549	5.4722	5	5	999	13.25	2	1	0	1.2459
550	2.1883	5	5	0	7.125	2	-1	1	1.387
551	3.8303	5	5	999	25.5	2	-1	1	0.94002
552	3.8303	5	5	90	13.25	2	1	1	1.7517
553	2.1883	5	5	0	1	2	1	1	1.0224
554	7.1142	5	5	0	1	2	-1	0	1.6189
555	0.5464	5	5	999	7.125	1	1	1	1.2224
556	0.5464	5	5	999	7.125	2	-1	1	1.1517
557	5.4722	5	5	999	25.5	2	1	1	1.187
558	7.1142	5	5	90	1	1	1	0	1.0929
559	0.5464	5	5	90	13.25	2	-1	0	0.95187
560	5.4722	5	5	0	1	1	1	0	1.3517
561	3.8303	5	5	90	1	1	1	0	1.2581
562	3.8303	5	5	90	7.125	1	1	1	0.96341
563	3.8303	5	5	90	7.125	1	1	0	0.77541
564	5.4722	5	5	90	1	2	1	0	0.96356
565	0.5464	5	5	0	13.25	2	1	1	1.3517
566	5.4722	5	5	999	1	2	-1	0	1.4816
567	7.1142	5	5	999	1	2	-1	0	1.0929
568	0.5464	5	5	999	25.5	1	1	1	1.0577
569	0.5464	5	5	90	13.25	1	-1	1	1.1047
570	0.5464	5	5	999	13.25	1	-1	1	1.0342
571	2.1883	5	5	0	1	2	1	0	1.14
572	5.4722	5	5	90	1	2	1	0	1.1284
573	3.8303	5	5	90	7.125	2	1	1	1.2811
574	3.8303	5	5	90	7.125	2	1	0	1.4929
575	2.1883	5	5	90	13.25	2	-1	1	1.1047
576	2.1883	5	5	0	7.125	1	-1	1	1.0695
577	3.8303	5	5	90	19.375	1	-1	1	0.85775
578	7.1142	5	5	999	1	2	1	0	1.1518
579	0.5464	5	5	0	19.375	2	1	1	1.458
580	5.4722	5	5	999	1	1	1	1	1.3989
581	3.8303	5	5	0	7.125	2	-1	1	1.0816
582	5.4722	5	5	999	13.25	1	1	1	1.1165
583	2.1883	5	5	0	13.25	2	-1	1	1.0457
584	7.1142	5	5	90	1	1	1	1	1.559
585	7.1142	5	5	0	1	2	-1	0	1.1283
586	2.1883	5	5	999	7.125	2	-1	1	1.6807
587	7.1142	5	5	90	25.5	2	-1	1	1.0695
588	0.5464	5	5	0	25.5	2	-1	1	0.97535
589	7.1142	5	5	90	19.375	1	1	1	1.0812
590	7.1142	5	5	999	7.125	2	1	0	1.6438
591	7.1142	5	5	0	7.125	2	-1	0	0.98711
592	2.1883	5	5	0	1	1	-1	0	0.84601
593	5.4722	5	5	0	7.125	1	1	0	1.387
594	7.1142	5	5	999	1	1	-1	1	1.3164
595	7.1142	5	5	0	25.5	1	-1	1	0.97538
596	2.1883	5	5	90	25.5	1	-1	1	0.9636
597	7.1142	5	5	0	1	2	1	0	1.0576
598	2.1883	5	5	90	25.5	1	1	1	0.98708
599	0.5464	5	5	999	19.375	2	-1	1	1.2576
600	5.4722	5	5	0	7.125	2	-1	0	1.093
601	5.4722	5	5	999	25.5	2	-1	1	1.0225
602	5.4722	5	5	90	1	1	-1	0	0.96363
603	5.4722	5	5	0	7.125	2	1	0	1.2223
604	3.8303	5	5	999	1	1	-1	0	1.0812
605	0.5464	5	5	999	1	2	1	1	1.8575
606	5.4722	5	5	90	19.375	2	-1	1	1.2811
607	2.1883	5	5	90	13.25	2	1	1	1.2698
608	3.8303	5	5	90	19.375	1	1	1	0.97567
609	2.1883	5	5	0	13.25	2	1	1	1.1282
610	0.5464	5	5	90	7.125	1	-1	1	1.0464
611	2.1883	5	5	0	13.25	2	1	1	1.2458
612	0.5464	5	5	999	13.25	1	1	1	1.0812
613	3.8303	5	5	0	13.25	2	1	1	1.1753
614	7.1142	5	5	90	1	1	-1	0	1.2107
615	0.5464	5	5	90	7.125	2	-1	1	1.1871
616	3.8303	5	5	0	13.25	2	1	1	1.2459
617	0.5464	5	5	90	19.375	2	1	1	1.1753
618	5.4722	5	5	999	19.375	1	-1	1	1.0224
619	3.8303	5	5	90	25.5	1	-1	1	1.0577
620	0.5464	5	5	999	19.375	1	-1	1	1.4341
621	2.1883	5	5	999	1	2	-1	0	1.1871
622	7.1142	5	5	999	25.5	2	-1	1	1.1636
623	3.8303	5	5	999	7.125	2	-1	1	1.0341
624	2.1883	5	5	0	25.5	1	1	1	1.0459
625	2.1883	5	5	90	7.125	2	-1	1	1.1283
626	5.4722	5	5	0	13.25	2	1	1	1.1869
627	2.1883	5	5	90	13.25	1	-1	1	1.0698
628	7.1142	5	5	0	7.125	2	-1	0	1.6412
629	7.1142	5	5	0	7.125	1	1	0	1.0346
630	0.5464	5	5	0	7.125	2	-1	1	1.1988
631	3.8303	5	5	999	13.25	1	-1	1	1.0577
632	5.4722	5	5	90	25.5	2	-1	1	1.0342
633	3.8303	5	5	90	7.125	1	-1	1	0.94009
634	5.4722	5	5	999	19.375	2	1	1	1.1988
635	5.4722	5	5	90	25.5	1	-1	1	0.96403
636	2.1883	5	5	0	25.5	2	1	1	4.1022
637	0.5464	5	5	0	13.25	2	-1	1	1.1048
638	3.8303	5	5	0	7.125	1	1	1	2.8392
639	7.1142	5	5	999	19.375	2	-1	0	1.1522
640	7.1142	5	5	0	25.5	2	-1	1	0.98749
641	5.4722	5	5	999	25.5	1	1	1	1.1165
642	5.4722	5	5	0	25.5	2	1	1	1.2929
643	0.5464	5	5	999	13.25	2	-1	1	0.9636
644	2.1883	5	5	0	19.375	1	-1	1	1.0816
645	0.5464	5	5	0	25.5	1	-1	1	1.2224
646	2.1883	5	5	90	7.125	2	-1	1	1.1518
647	5.4722	5	5	0	7.125	1	-1	1	1.1399
648	3.8303	5	5	999	7.125	2	-1	1	0.99928
649	2.1883	5	5	0	1	2	1	0	0.95182
650	5.4722	5	5	999	25.5	1	-1	1	0.94007
651	3.8303	5	5	0	25.5	1	1	1	1.0106
652	5.4722	5	5	999	25.5	2	-1	1	0.96361
653	3.8303	5	5	0	19.375	1	1	1	1.1047
654	5.4722	5	5	90	13.25	1	-1	1	1.0929
655	5.4722	5	5	90	7.125	1	1	0	2.041
656	3.8303	5	5	999	13.25	1	-1	1	0.9283
657	2.1883	5	5	0	13.25	1	-1	1	0.99885
658	3.8303	5	5	0	19.375	2	1	1	1.1988
659	5.4722	5	5	0	25.5	2	-1	1	0.96354
660	3.8303	5	5	90	13.25	1	1	1	1.0341
661	7.1142	5	5	999	19.375	1	1	1	0.99884
662	3.8303	5	5	0	19.375	1	-1	1	0.85769
663	0.5464	5	5	90	25.5	1	-1	1	1.0341
664	0.5464	5	5	90	7.125	2	1	1	4.7095
665	0.5464	5	5	999	25.5	1	-1	1	1.0106
666	0.5464	5	5	999	1	2	-1	0	1.5045
667	5.4722	5	5	90	1	1	-1	0	0.98706
668	2.1883	5	5	0	25.5	1	-1	1	0.95186
669	7.1142	5	5	999	7.125	2	-1	0	1.1282
670	5.4722	5	5	0	25.5	2	1	1	1.387
671	0.5464	5	5	999	7.125	1	-1	1	1.2111
672	5.4722	5	5	0	7.125	2	-1	0	0.98712
673	7.1142	5	5	0	19.375	1	1	1	1.1165
674	3.8303	5	5	90	25.5	2	1	1	1.2106
675	0.5464	5	5	90	1	1	-1	1	1.3282
676	5.4722	5	5	0	1	1	1	0	1.187
677	5.4722	5	5	90	19.375	2	1	1	4.687
678	3.8303	5	5	90	1	1	-1	0	1.0811
679	3.8303	5	5	0	25.5	2	-1	1	1.14
680	7.1142	5	5	0	7.125	2	-1	0	0.92831
681	0.5464	5	5	999	7.125	1	-1	1	1.187
682	5.4722	5	5	999	1	1	1	1	0.96352
683	3.8303	5	5	999	25.5	1	-1	1	0.99885
684	7.1142	5	5	999	19.375	1	-1	0	0.9166
685	0.5464	5	5	90	7.125	2	-1	1	1.1752
686	0.5464	5	5	0	19.375	1	1	1	1.1875
687	5.4722	5	5	0	25.5	1	1	1	0.9522
688	3.8303	5	5	0	19.375	1	-1	1	0.98711
689	5.4722	5	5	999	7.125	2	1	0	1.4341
690	2.1883	5	5	90	13.25	2	-1	1	1.0577
691	0.5464	5	5	90	19.375	1	-1	1	1.3753
692	2.1883	5	5	0	13.25	2	1	1	1.587
693	5.4722	5	5	90	13.25	2	-1	0	1.1164
694	2.1883	5	5	999	1	1	-1	1	1.0812
695	3.8303	5	5	0	1	1	1	0	1.0106
696	7.1142	5	5	90	1	1	-1	0	0.94005
697	5.4722	5	5	90	1	1	-1	1	0.86952
698	5.4722	5	5	90	19.375	1	-1	1	0.96363
699	2.1883	5	5	90	7.125	1	-1	1	0.97535
700	7.1142	5	5	999	19.375	2	-1	1	1.14
701	2.1883	5	5	0	1	1	1	1	1.1287
702	3.8303	5	5	0	7.125	2	1	0	0.90513
703	2.1883	5	5	999	19.375	1	1	1	1.0224
704	2.1883	5	5	90	13.25	1	-1	1	0.9871
705	2.1883	5	5	0	13.25	1	1	1	1.2341
706	0.5464	5	5	90	13.25	1	-1	1	1.2463
707	7.1142	5	5	999	7.125	1	1	1	1.0342
708	2.1883	5	5	90	19.375	2	-1	1	1.1165
709	2.1883	5	5	999	13.25	1	-1	1	1.0222
710	0.5464	5	5	90	1	2	-1	1	2.4098
711	0.5464	5	5	999	19.375	1	-1	1	1.0816
712	0.5464	5	5	999	25.5	2	-1	1	0.99887
713	5.4722	5	5	999	1	1	-1	0	1.2695
714	7.1142	5	5	0	1	1	-1	1	1.1522
715	5.4722	5	5	90	19.375	1	1	1	0.98756
716	5.4722	5	5	0	25.5	2	1	0	0.95183
717	7.1142	5	5	0	7.125	1	1	1	0.99889
718	5.4722	5	5	90	7.125	1	1	1	1.0695
719	7.1142	5	5	90	7.125	1	-1	0	0.96355
720	5.4722	5	5	999	7.125	1	1	1	0.9518
721	0.5464	5	5	0	7.125	2	1	1	1.2576
722	3.8303	5	5	90	1	1	1	1	1.046
723	0.5464	5	5	999	19.375	1	-1	1	1.0224
724	0.5464	5	5	90	13.25	2	1	1	1.1988
725	5.4722	5	5	0	7.125	1	1	1	1.011
726	5.4722	5	5	0	1	1	1	1	0.96359
727	7.1142	5	5	90	13.25	1	-1	1	0.96353
728	5.4722	5	5	90	7.125	1	1	1	0.99886
729	7.1142	5	5	90	19.375	1	-1	1	1.1636
730	0.5464	5	5	90	7.125	1	-1	1	1.1875
731	3.8303	5	5	0	25.5	1	1	1	0.92812
732	3.8303	5	5	0	19.375	1	-1	1	1.14
733	3.8303	5	5	0	25.5	2	1	1	1.1753
734	0.5464	5	5	90	1	2	1	0	0.98711
735	7.1142	5	5	0	25.5	1	1	1	1.0224
736	0.5464	5	5	999	7.125	2	1	1	1.1282
737	3.8303	5	5	90	13.25	1	-1	1	1.0111
738	0.5464	5	5	90	25.5	1	-1	1	1.1989
739	3.8303	5	5	90	7.125	2	-1	1	1.14
740	5.4722	5	5	0	13.25	2	-1	1	1.1635
741	5.4722	5	5	90	7.125	2	1	0	1.4105
742	3.8303	5	5	0	7.125	1	-1	0	0.96357
743	2.1883	5	5	999	13.25	1	1	1	1.1282
744	7.1142	5	5	999	1	1	1	1	2.1287
745	7.1142	5	5	999	19.375	2	1	1	1.2929
746	0.5464	5	5	90	19.375	2	1	1	1.3404
747	2.1883	5	5	90	1	1	-1	1	1.1993
748	0.5464	5	5	999	1	1	1	1	1.2462
749	7.1142	5	5	999	19.375	1	-1	1	1.1636
750	5.4722	5	5	90	25.5	1	1	1	0.9993
