# Supplementary material for: Temporal Integration of Motion Streaks in Migraine
Source: Vision (Basel). 2018 Jul 13;2(3):27. doi: 10.3390/vision2030027 (PMC6836222; doi:10.3390/vision2030027)
Supplement: Supplementary file 1 [file vision-02-00027-s001.zip › supplementary information/resultsmark3/resultsObs14/allResponsesObs14Block5.txt]

1	2.1883	5	5	999	25.5	1	-1	1	1.9626
2	7.1142	5	5	0	25.5	2	1	0	1.1774
3	2.1883	5	5	0	13.25	1	-1	1	1.0228
4	2.1883	5	5	999	25.5	2	1	1	3.4135
5	2.1883	5	5	90	25.5	2	1	1	1.14
6	0.5464	5	5	0	7.125	1	1	1	1.0695
7	7.1142	5	5	90	1	1	-1	1	1.246
8	3.8303	5	5	999	25.5	1	-1	1	1.0107
9	2.1883	5	5	90	19.375	2	-1	1	1.0106
10	0.5464	5	5	0	13.25	1	1	1	1.0577
11	0.5464	5	5	90	19.375	2	-1	1	1.2341
12	0.5464	5	5	90	7.125	2	1	1	1.2577
13	0.5464	5	5	0	1	1	-1	1	1.0812
14	2.1883	5	5	999	13.25	1	1	1	1.0577
15	3.8303	5	5	0	1	2	1	0	1.6105
16	3.8303	5	5	999	7.125	2	1	1	1.1282
17	0.5464	5	5	0	1	1	-1	0	1.2224
18	2.1883	5	5	90	1	1	-1	1	1.093
19	2.1883	5	5	999	13.25	2	-1	1	0.96351
20	7.1142	5	5	90	13.25	1	-1	0	1.0695
21	3.8303	5	5	90	7.125	1	-1	1	1.3517
22	3.8303	5	5	0	19.375	2	1	1	1.1287
23	3.8303	5	5	999	19.375	2	1	1	0.97537
24	7.1142	5	5	90	1	1	1	0	1.14
25	5.4722	5	5	0	13.25	2	-1	0	1.2223
26	7.1142	5	5	90	13.25	1	-1	1	1.0459
27	3.8303	5	5	90	7.125	1	-1	1	0.97532
28	3.8303	5	5	90	1	2	1	0	1.0577
29	7.1142	5	5	0	1	1	1	0	0.94008
30	5.4722	5	5	0	7.125	2	-1	0	1.4972
31	2.1883	5	5	999	19.375	2	-1	1	1.2222
32	3.8303	5	5	999	13.25	2	1	1	1.1753
33	2.1883	5	5	90	7.125	1	1	1	1.4576
34	3.8303	5	5	0	25.5	1	-1	1	1.34
35	3.8303	5	5	0	13.25	1	-1	1	1.0342
36	7.1142	5	5	90	1	2	1	0	1.046
37	5.4722	5	5	999	1	2	-1	0	1.0577
38	3.8303	5	5	0	25.5	2	1	1	1.0224
39	2.1883	5	5	999	19.375	1	1	1	1.093
40	5.4722	5	5	999	19.375	2	-1	1	1.0695
41	3.8303	5	5	999	13.25	2	1	0	0.98714
42	3.8303	5	5	999	13.25	1	-1	1	1.0577
43	7.1142	5	5	999	1	2	-1	0	1.14
44	7.1142	5	5	90	25.5	1	-1	1	0.9989
45	0.5464	5	5	90	19.375	1	1	1	1.0576
46	7.1142	5	5	999	1	2	-1	0	1.1518
47	3.8303	5	5	999	25.5	1	-1	1	1.0341
48	5.4722	5	5	999	19.375	1	1	1	1.0577
49	5.4722	5	5	90	19.375	2	-1	1	1.1635
50	2.1883	5	5	0	1	2	1	1	1.4106
51	7.1142	5	5	0	1	2	-1	0	1.3521
52	2.1883	5	5	0	1	1	1	1	1.093
53	3.8303	5	5	90	19.375	2	-1	1	1.1282
54	0.5464	5	5	90	7.125	1	-1	1	1.0341
55	5.4722	5	5	90	13.25	2	-1	1	1.1161
56	2.1883	5	5	0	1	2	1	0	1.2693
57	3.8303	5	5	999	19.375	1	1	1	0.9752
58	0.5464	5	5	0	7.125	2	-1	1	1.1635
59	2.1883	5	5	999	7.125	1	1	1	1.3283
60	5.4722	5	5	0	25.5	2	-1	1	1.14
61	5.4722	5	5	999	13.25	2	-1	1	1.1517
62	0.5464	5	5	0	25.5	1	1	1	1.3283
63	3.8303	5	5	90	1	1	1	1	1.0812
64	0.5464	5	5	999	13.25	1	-1	1	1.0459
65	5.4722	5	5	999	19.375	1	1	1	1.0224
66	3.8303	5	5	0	19.375	1	1	1	0.96363
67	7.1142	5	5	999	25.5	2	1	1	1.1635
68	0.5464	5	5	0	25.5	2	1	1	1.1988
69	7.1142	5	5	0	7.125	1	1	1	1.0812
70	0.5464	5	5	0	19.375	1	1	1	0.90476
71	0.5464	5	5	0	1	1	-1	0	1.0223
72	0.5464	5	5	999	19.375	2	-1	1	1.0106
73	5.4722	5	5	90	1	2	-1	0	1.1988
74	5.4722	5	5	999	7.125	2	-1	0	1.2812
75	5.4722	5	5	0	1	2	1	0	1.3521
76	3.8303	5	5	90	7.125	2	1	0	0.92871
77	5.4722	5	5	0	13.25	1	-1	1	1.0106
78	5.4722	5	5	90	1	1	1	0	1.4223
79	7.1142	5	5	0	25.5	1	1	1	1.0699
80	5.4722	5	5	999	1	1	1	1	1.0695
81	2.1883	5	5	90	13.25	1	1	1	0.96357
82	7.1142	5	5	90	1	2	-1	0	1.1047
83	3.8303	5	5	90	19.375	2	-1	1	1.1282
84	5.4722	5	5	90	25.5	1	1	1	1.1287
85	7.1142	5	5	90	25.5	1	-1	1	1.0345
86	2.1883	5	5	0	1	2	-1	1	1.1401
87	5.4722	5	5	999	19.375	1	-1	1	0.97533
88	5.4722	5	5	999	7.125	1	-1	1	1.0346
89	2.1883	5	5	0	1	1	-1	1	1.5163
90	3.8303	5	5	0	13.25	2	1	1	1.2105
91	5.4722	5	5	999	13.25	1	-1	1	1.5179
92	3.8303	5	5	999	7.125	1	1	1	1.0695
93	7.1142	5	5	90	7.125	1	1	1	1.2454
94	2.1883	5	5	90	19.375	1	-1	1	1.0464
95	5.4722	5	5	0	13.25	1	-1	1	0.99886
96	2.1883	5	5	999	13.25	2	1	1	1.2929
97	2.1883	5	5	999	1	2	1	0	1.046
98	3.8303	5	5	999	1	2	-1	0	1.1993
99	0.5464	5	5	90	25.5	1	-1	1	1.1165
100	0.5464	5	5	999	7.125	1	-1	1	1.1165
101	5.4722	5	5	0	25.5	2	-1	1	1.1752
102	7.1142	5	5	999	13.25	2	1	0	1.1637
103	7.1142	5	5	999	7.125	1	1	1	1.0224
104	3.8303	5	5	90	13.25	2	1	1	1.1636
105	0.5464	5	5	90	1	1	-1	1	0.95187
106	0.5464	5	5	999	13.25	1	1	1	0.99886
107	3.8303	5	5	0	1	2	1	0	0.89304
108	5.4722	5	5	999	1	2	-1	0	1.0224
109	2.1883	5	5	90	7.125	2	-1	1	1.1165
110	3.8303	5	5	999	1	1	1	0	0.99885
111	0.5464	5	5	0	13.25	2	1	1	1.34
112	5.4722	5	5	90	7.125	2	-1	0	1.2577
113	3.8303	5	5	0	7.125	2	-1	1	0.98715
114	5.4722	5	5	999	25.5	2	-1	1	0.9989
115	7.1142	5	5	999	19.375	1	-1	1	0.90474
116	5.4722	5	5	999	25.5	1	-1	1	0.9518
117	2.1883	5	5	0	1	2	1	0	0.9518
118	2.1883	5	5	999	25.5	2	1	1	1.712
119	7.1142	5	5	999	13.25	1	1	1	0.96353
120	7.1142	5	5	999	25.5	2	1	0	0.95182
121	2.1883	5	5	90	13.25	2	-1	1	1.1048
122	3.8303	5	5	90	19.375	1	-1	1	0.95192
123	2.1883	5	5	0	7.125	1	-1	1	0.96358
124	0.5464	5	5	90	7.125	1	-1	1	1.0224
125	7.1142	5	5	0	25.5	1	-1	1	0.95178
126	3.8303	5	5	0	13.25	2	1	1	1.0695
127	2.1883	5	5	90	1	2	-1	0	0.98713
128	7.1142	5	5	999	13.25	2	1	0	1.093
129	0.5464	5	5	999	1	2	-1	1	0.97578
130	0.5464	5	5	999	1	1	-1	1	1.14
131	2.1883	5	5	999	19.375	2	1	1	1.1989
132	3.8303	5	5	999	19.375	1	-1	1	0.97534
133	0.5464	5	5	999	1	2	1	0	0.94002
134	3.8303	5	5	0	25.5	1	1	1	1.1165
135	3.8303	5	5	90	19.375	1	-1	1	1.0464
136	7.1142	5	5	999	19.375	2	-1	0	1.2106
137	0.5464	5	5	0	19.375	2	-1	1	1.0812
138	7.1142	5	5	999	1	1	1	0	1.187
139	0.5464	5	5	0	1	1	-1	1	1.1165
140	5.4722	5	5	90	25.5	1	1	1	1.1048
141	0.5464	5	5	90	1	2	-1	1	1.1283
142	5.4722	5	5	90	25.5	2	1	1	1.1875
143	2.1883	5	5	90	7.125	2	-1	1	1.1051
144	5.4722	5	5	0	7.125	2	1	1	1.4458
145	5.4722	5	5	90	7.125	1	1	1	1.0458
146	5.4722	5	5	999	13.25	2	1	1	1.1987
147	5.4722	5	5	90	1	2	-1	0	0.88132
148	0.5464	5	5	90	1	1	1	1	1.14
149	7.1142	5	5	0	13.25	2	1	1	0.92833
150	0.5464	5	5	0	7.125	2	-1	0	0.95177
151	0.5464	5	5	0	19.375	2	-1	1	0.9871
152	7.1142	5	5	0	19.375	1	-1	1	1.1282
153	2.1883	5	5	90	7.125	1	1	1	1.0929
154	7.1142	5	5	90	13.25	2	-1	0	1.1988
155	7.1142	5	5	0	7.125	2	-1	1	1.0107
156	0.5464	5	5	90	13.25	2	-1	1	1.2224
157	5.4722	5	5	90	19.375	2	-1	1	0.99933
158	2.1883	5	5	999	7.125	2	1	1	1.1635
159	2.1883	5	5	999	19.375	2	1	1	1.0695
160	7.1142	5	5	0	1	1	-1	0	0.78718
161	3.8303	5	5	0	13.25	1	-1	1	1.2694
162	3.8303	5	5	0	13.25	2	1	1	1.1169
163	3.8303	5	5	0	19.375	2	1	1	1.1052
164	0.5464	5	5	999	13.25	2	1	1	1.1166
165	0.5464	5	5	0	25.5	1	-1	1	1.1753
166	5.4722	5	5	90	25.5	1	1	1	0.92832
167	2.1883	5	5	999	1	1	1	1	1.2811
168	0.5464	5	5	0	25.5	1	-1	1	1.0463
169	3.8303	5	5	0	7.125	1	1	1	1.1047
170	2.1883	5	5	999	7.125	1	-1	1	1.0225
171	0.5464	5	5	0	25.5	2	1	1	1.093
172	3.8303	5	5	0	1	1	-1	1	1.3047
173	2.1883	5	5	0	19.375	2	1	1	1.0577
174	5.4722	5	5	90	19.375	2	-1	1	1.1166
175	0.5464	5	5	90	19.375	1	-1	1	1.1048
176	5.4722	5	5	90	7.125	1	1	1	1.0815
177	7.1142	5	5	999	13.25	2	-1	1	1.3608
178	0.5464	5	5	0	19.375	1	-1	1	1.1517
179	0.5464	5	5	0	1	2	-1	0	1.2104
180	5.4722	5	5	0	13.25	2	-1	1	1.1992
181	7.1142	5	5	0	19.375	1	1	1	1.034
182	3.8303	5	5	90	25.5	2	1	1	1.1518
183	7.1142	5	5	999	19.375	1	-1	1	0.98715
184	5.4722	5	5	999	1	1	1	1	1.0459
185	2.1883	5	5	0	25.5	2	1	1	2.2261
186	7.1142	5	5	999	1	2	1	1	1.2106
187	7.1142	5	5	90	19.375	1	1	1	1.0699
188	0.5464	5	5	0	7.125	2	1	1	1.1635
189	3.8303	5	5	999	19.375	1	-1	1	1.1753
190	5.4722	5	5	90	25.5	2	-1	1	1.1165
191	2.1883	5	5	0	25.5	2	1	1	1.2812
192	2.1883	5	5	999	25.5	2	-1	0	1.0342
193	3.8303	5	5	999	25.5	2	1	1	1.14
194	7.1142	5	5	999	25.5	2	-1	1	0.98713
195	0.5464	5	5	999	19.375	2	-1	1	0.95194
196	3.8303	5	5	90	13.25	1	1	1	1.0224
197	0.5464	5	5	999	13.25	1	1	1	1.14
198	5.4722	5	5	999	7.125	1	-1	1	1.1518
199	2.1883	5	5	0	25.5	2	1	1	1.0695
200	3.8303	5	5	90	1	2	-1	0	1.2929
201	5.4722	5	5	0	25.5	2	-1	1	1.1165
202	5.4722	5	5	90	1	1	-1	0	1.2224
203	0.5464	5	5	999	1	1	-1	1	1.1399
204	7.1142	5	5	90	7.125	2	-1	0	1.0816
205	7.1142	5	5	0	7.125	1	1	1	0.75183
206	7.1142	5	5	999	25.5	1	-1	1	0.96364
207	5.4722	5	5	90	1	1	1	0	0.8811
208	2.1883	5	5	999	7.125	2	-1	1	1.1047
209	7.1142	5	5	0	13.25	1	-1	1	1.1165
210	3.8303	5	5	90	1	2	-1	0	1.34
211	7.1142	5	5	0	7.125	2	1	0	1.0107
212	7.1142	5	5	0	19.375	1	-1	1	0.83418
213	3.8303	5	5	90	19.375	2	1	1	1.2106
214	5.4722	5	5	0	13.25	1	-1	1	1.0698
215	2.1883	5	5	0	1	1	-1	1	1.0106
216	3.8303	5	5	999	7.125	1	1	1	0.92827
217	7.1142	5	5	999	19.375	1	-1	1	0.98712
218	2.1883	5	5	0	19.375	1	1	1	0.98703
219	3.8303	5	5	0	19.375	1	1	1	0.9636
220	7.1142	5	5	999	25.5	2	1	1	1.3282
221	7.1142	5	5	0	25.5	1	1	1	0.94044
222	5.4722	5	5	999	7.125	2	-1	1	1.0812
223	0.5464	5	5	999	7.125	2	-1	1	1.1282
224	7.1142	5	5	90	25.5	1	-1	1	1.0224
225	7.1142	5	5	90	13.25	2	-1	0	1.1518
226	7.1142	5	5	999	7.125	2	1	0	1.1635
227	0.5464	5	5	999	7.125	1	1	0	0.92873
228	5.4722	5	5	0	1	2	1	0	1.501
229	7.1142	5	5	999	19.375	2	-1	1	1.3047
230	7.1142	5	5	999	13.25	1	-1	1	1.0459
231	3.8303	5	5	0	19.375	1	1	1	1.2577
232	7.1142	5	5	0	13.25	2	-1	1	2.9102
233	5.4722	5	5	0	7.125	1	1	1	1.1988
234	7.1142	5	5	0	7.125	1	-1	0	1.0694
235	0.5464	5	5	90	19.375	2	-1	1	1.1399
236	3.8303	5	5	90	1	1	1	1	1.2581
237	5.4722	5	5	90	13.25	2	1	0	1.0815
238	2.1883	5	5	0	13.25	1	-1	1	1.1871
239	5.4722	5	5	0	19.375	2	1	1	1.0934
240	5.4722	5	5	999	25.5	2	-1	1	1.0817
241	0.5464	5	5	999	25.5	2	1	1	1.434
242	3.8303	5	5	90	13.25	2	-1	1	1.2106
243	0.5464	5	5	0	7.125	2	-1	1	1.54
244	5.4722	5	5	999	7.125	2	-1	1	0.9636
245	0.5464	5	5	90	1	1	-1	0	1.2694
246	3.8303	5	5	0	19.375	2	1	1	1.1635
247	5.4722	5	5	0	19.375	2	1	1	1.34
248	2.1883	5	5	0	13.25	1	1	1	1.0342
249	5.4722	5	5	0	25.5	1	-1	1	1.1282
250	0.5464	5	5	999	1	2	-1	1	1.2105
251	7.1142	5	5	0	13.25	2	1	1	1.0694
252	5.4722	5	5	999	25.5	2	1	1	1.1635
253	3.8303	5	5	999	13.25	2	-1	1	1.1635
254	3.8303	5	5	999	13.25	1	1	1	0.99893
255	7.1142	5	5	999	13.25	2	-1	0	1.3298
256	0.5464	5	5	999	19.375	1	1	1	1.0695
257	7.1142	5	5	90	25.5	2	-1	1	1.187
258	3.8303	5	5	90	13.25	2	1	1	1.2228
259	7.1142	5	5	90	13.25	1	1	1	1.0228
260	5.4722	5	5	90	19.375	1	-1	1	1.0577
261	2.1883	5	5	0	19.375	2	1	1	1.3047
262	3.8303	5	5	999	19.375	2	-1	1	0.97539
263	7.1142	5	5	999	19.375	2	1	0	0.95226
264	5.4722	5	5	999	1	1	-1	0	1.2223
265	3.8303	5	5	90	7.125	2	1	1	1.0464
266	2.1883	5	5	999	7.125	2	-1	1	1.0107
267	5.4722	5	5	0	25.5	2	-1	1	1.3635
268	2.1883	5	5	90	13.25	1	-1	1	0.95176
269	2.1883	5	5	0	13.25	2	1	1	1.1754
270	5.4722	5	5	0	7.125	1	1	1	0.92831
271	0.5464	5	5	0	25.5	1	1	1	1.1164
272	3.8303	5	5	90	25.5	2	1	1	1.1287
273	5.4722	5	5	90	13.25	1	-1	1	1.0345
274	3.8303	5	5	999	7.125	2	-1	1	1.1047
275	2.1883	5	5	0	13.25	2	-1	1	1.1871
276	3.8303	5	5	90	19.375	2	-1	1	1.0929
277	3.8303	5	5	999	19.375	1	1	1	1.0577
278	7.1142	5	5	0	25.5	2	-1	1	1.0106
279	5.4722	5	5	90	7.125	1	1	1	1.0811
280	5.4722	5	5	0	13.25	1	1	0	0.89296
281	5.4722	5	5	0	1	2	1	0	1.2812
282	2.1883	5	5	0	7.125	1	1	1	1.0577
283	3.8303	5	5	0	13.25	2	1	1	2.7798
284	0.5464	5	5	999	13.25	1	1	1	1.3283
285	2.1883	5	5	90	7.125	1	1	1	0.89306
286	0.5464	5	5	999	7.125	2	-1	1	1.1758
287	0.5464	5	5	90	13.25	2	1	1	1.1871
288	3.8303	5	5	0	19.375	1	1	1	0.96363
289	2.1883	5	5	90	25.5	2	1	1	1.2341
290	5.4722	5	5	0	25.5	2	-1	1	1.1169
291	3.8303	5	5	90	13.25	1	-1	1	1.0698
292	3.8303	5	5	999	25.5	2	-1	1	1.1165
293	7.1142	5	5	0	7.125	2	1	0	1.3459
294	7.1142	5	5	0	13.25	2	1	1	1.2694
295	3.8303	5	5	90	19.375	1	1	1	0.91656
296	5.4722	5	5	0	1	1	-1	1	1.1047
297	2.1883	5	5	90	13.25	2	1	1	1.0812
298	7.1142	5	5	999	19.375	1	1	1	0.95179
299	3.8303	5	5	90	19.375	1	1	1	1.0106
300	7.1142	5	5	999	7.125	2	1	1	1.1046
301	3.8303	5	5	0	7.125	2	1	1	1.0106
302	5.4722	5	5	999	25.5	1	-1	1	1.0224
303	0.5464	5	5	0	1	2	1	0	1.0929
304	0.5464	5	5	999	1	2	-1	0	0.95184
305	3.8303	5	5	0	1	1	-1	0	0.97531
306	7.1142	5	5	0	25.5	2	-1	0	1.1047
307	0.5464	5	5	90	13.25	1	-1	1	1.1052
308	5.4722	5	5	90	1	2	1	0	1.0346
309	0.5464	5	5	90	19.375	2	1	1	1.3047
310	3.8303	5	5	999	25.5	1	1	1	0.97534
311	0.5464	5	5	999	25.5	2	1	1	1.2105
312	2.1883	5	5	90	19.375	2	1	1	1.0345
313	7.1142	5	5	0	1	1	-1	0	0.95184
314	2.1883	5	5	999	7.125	1	-1	1	0.99887
315	7.1142	5	5	999	7.125	2	1	0	1.3164
316	5.4722	5	5	90	7.125	2	1	0	1.3165
317	0.5464	5	5	0	13.25	2	1	1	1.3164
318	7.1142	5	5	90	1	2	-1	0	1.0812
319	2.1883	5	5	90	13.25	1	-1	1	0.98706
320	2.1883	5	5	90	7.125	2	1	1	1.1989
321	2.1883	5	5	0	25.5	1	1	0	1.1052
322	7.1142	5	5	999	25.5	1	1	0	1.0812
323	2.1883	5	5	0	25.5	2	-1	1	1.3282
324	2.1883	5	5	999	13.25	2	-1	1	1.0342
325	3.8303	5	5	90	13.25	2	1	1	1.187
326	5.4722	5	5	0	13.25	2	-1	0	1.1988
327	3.8303	5	5	999	13.25	2	-1	1	1.14
328	5.4722	5	5	999	19.375	2	-1	0	1.2694
329	7.1142	5	5	999	1	2	1	0	1.0577
330	5.4722	5	5	90	25.5	2	-1	1	0.99888
331	2.1883	5	5	90	7.125	2	1	0	0.76363
332	2.1883	5	5	90	1	2	-1	1	8.3289
333	5.4722	5	5	0	13.25	2	1	0	1.1282
334	3.8303	5	5	90	7.125	2	1	1	1.2694
335	0.5464	5	5	90	1	1	-1	0	0.98708
336	3.8303	5	5	999	1	1	1	0	1.7163
337	7.1142	5	5	0	1	2	1	0	1.0346
338	7.1142	5	5	0	1	2	1	0	1.0224
339	0.5464	5	5	999	7.125	2	1	1	1.3636
340	5.4722	5	5	90	13.25	1	-1	1	1.1757
341	0.5464	5	5	0	13.25	1	1	1	1.2816
342	7.1142	5	5	0	1	2	1	1	1.5086
343	2.1883	5	5	0	7.125	2	-1	1	1.14
344	0.5464	5	5	999	1	1	1	1	1.2341
345	2.1883	5	5	999	19.375	1	1	1	1.0225
346	2.1883	5	5	999	13.25	1	1	1	1.0577
347	3.8303	5	5	0	25.5	2	-1	1	0.95182
348	7.1142	5	5	90	19.375	2	-1	1	1.1165
349	7.1142	5	5	999	7.125	2	-1	1	1.316
350	2.1883	5	5	90	1	1	1	1	1.5873
351	2.1883	5	5	90	1	1	-1	0	1.0577
352	2.1883	5	5	0	13.25	2	-1	1	1.0929
353	0.5464	5	5	90	1	2	1	1	1.4458
354	0.5464	5	5	0	7.125	1	1	1	0.97535
355	0.5464	5	5	90	7.125	2	-1	1	1.1988
356	3.8303	5	5	0	25.5	2	-1	1	1.0695
357	3.8303	5	5	90	25.5	1	-1	1	1.1165
358	0.5464	5	5	90	25.5	1	-1	1	1.1875
359	7.1142	5	5	0	19.375	2	1	1	1.4183
360	0.5464	5	5	90	19.375	2	1	1	1.164
361	0.5464	5	5	90	25.5	2	1	1	1.1636
362	3.8303	5	5	0	13.25	1	-1	1	1.1051
363	2.1883	5	5	90	25.5	1	1	1	1.1874
364	3.8303	5	5	0	7.125	2	1	1	1.1634
365	2.1883	5	5	0	13.25	2	1	1	1.0228
366	7.1142	5	5	90	25.5	2	-1	0	1.2459
367	2.1883	5	5	90	13.25	2	1	1	1.1757
368	5.4722	5	5	999	25.5	2	-1	0	1.0459
369	5.4722	5	5	999	13.25	2	1	1	1.0934
370	3.8303	5	5	0	19.375	2	1	1	1.0695
371	0.5464	5	5	999	25.5	2	1	1	1.3047
372	3.8303	5	5	999	19.375	2	-1	1	1.0581
373	5.4722	5	5	90	25.5	2	-1	1	1.1518
374	7.1142	5	5	90	13.25	1	-1	1	1.1164
375	7.1142	5	5	999	13.25	1	1	1	1.0694
376	7.1142	5	5	90	19.375	1	1	1	1.1165
377	3.8303	5	5	90	19.375	1	1	1	1.0106
378	3.8303	5	5	0	7.125	2	-1	1	1.1636
379	5.4722	5	5	999	25.5	1	-1	1	1.0581
380	7.1142	5	5	90	7.125	1	1	1	1.0812
381	3.8303	5	5	999	25.5	2	-1	1	1.0812
382	5.4722	5	5	999	1	1	1	0	1.0459
383	5.4722	5	5	90	19.375	1	-1	1	1.3753
384	5.4722	5	5	90	7.125	2	1	0	1.1874
385	5.4722	5	5	999	7.125	2	1	1	1.2106
386	7.1142	5	5	90	19.375	2	-1	1	1.0581
387	2.1883	5	5	999	19.375	1	-1	1	1.0695
388	0.5464	5	5	90	7.125	1	1	1	2.2923
389	3.8303	5	5	0	1	1	-1	0	1.1522
390	0.5464	5	5	90	7.125	1	1	1	1.4928
391	2.1883	5	5	999	19.375	1	-1	1	1.2224
392	5.4722	5	5	0	25.5	1	1	1	2.156
393	3.8303	5	5	999	1	1	-1	0	1.1871
394	7.1142	5	5	999	7.125	1	1	1	1.0578
395	7.1142	5	5	90	13.25	2	1	0	1.1047
396	2.1883	5	5	999	19.375	1	1	1	1.0111
397	0.5464	5	5	999	7.125	2	1	1	1.4812
398	2.1883	5	5	999	25.5	2	1	1	1.1518
399	2.1883	5	5	999	7.125	2	1	1	1.2341
400	3.8303	5	5	999	25.5	1	1	1	1.1282
401	0.5464	5	5	999	7.125	1	-1	1	1.2341
402	7.1142	5	5	0	13.25	1	-1	0	1.2812
403	5.4722	5	5	0	19.375	1	-1	1	1.3757
404	3.8303	5	5	90	25.5	2	-1	1	1.093
405	2.1883	5	5	90	7.125	1	-1	1	1.3164
406	3.8303	5	5	0	25.5	1	-1	1	1.046
407	7.1142	5	5	90	19.375	1	1	1	1.0224
408	0.5464	5	5	999	25.5	2	-1	1	1.0106
409	3.8303	5	5	0	25.5	1	1	1	0.9048
410	5.4722	5	5	999	13.25	1	-1	1	1.1164
411	0.5464	5	5	90	19.375	1	1	1	0.99888
412	5.4722	5	5	0	19.375	1	-1	1	1.4576
413	3.8303	5	5	90	13.25	1	-1	1	1.1404
414	2.1883	5	5	90	19.375	2	1	1	1.1639
415	5.4722	5	5	999	19.375	2	1	1	1.1871
416	3.8303	5	5	0	25.5	2	1	1	1.4223
417	2.1883	5	5	999	1	2	-1	0	1.481
418	7.1142	5	5	90	25.5	2	-1	1	0.97579
419	0.5464	5	5	999	25.5	1	1	1	1.1283
420	7.1142	5	5	0	19.375	2	1	1	1.1875
421	0.5464	5	5	999	7.125	2	1	1	1.1051
422	7.1142	5	5	0	7.125	1	-1	0	1.2577
423	0.5464	5	5	90	25.5	2	-1	1	1.1518
424	2.1883	5	5	999	1	2	1	0	1.187
425	2.1883	5	5	90	19.375	1	-1	1	1.0929
426	5.4722	5	5	0	7.125	1	1	1	1.0459
427	2.1883	5	5	999	13.25	1	1	1	0.97538
428	2.1883	5	5	0	25.5	1	1	1	1.1165
429	5.4722	5	5	999	7.125	1	1	1	1.1518
430	5.4722	5	5	0	1	1	1	1	1.2929
431	5.4722	5	5	0	1	1	-1	0	1.0341
432	7.1142	5	5	999	1	2	-1	0	0.91652
433	7.1142	5	5	90	19.375	1	-1	1	1.1753
434	5.4722	5	5	90	25.5	1	1	1	0.92879
435	7.1142	5	5	90	7.125	2	1	0	1.0929
436	0.5464	5	5	999	1	2	-1	1	1.4106
437	2.1883	5	5	90	19.375	1	1	1	1.1283
438	5.4722	5	5	999	19.375	1	1	1	1.3164
439	5.4722	5	5	0	25.5	1	1	1	1.1282
440	2.1883	5	5	0	13.25	1	-1	1	1.3282
441	0.5464	5	5	999	19.375	1	1	1	1.2576
442	0.5464	5	5	0	1	2	-1	0	1.0577
443	0.5464	5	5	999	13.25	2	1	1	1.2223
444	7.1142	5	5	90	19.375	2	-1	0	1.5171
445	2.1883	5	5	999	7.125	1	-1	1	1.1636
446	5.4722	5	5	90	13.25	1	1	1	1.0346
447	7.1142	5	5	90	19.375	1	1	1	1.0577
448	0.5464	5	5	90	13.25	2	1	1	1.14
449	3.8303	5	5	90	25.5	2	1	1	1.1401
450	2.1883	5	5	999	19.375	2	1	1	1.2693
451	2.1883	5	5	90	25.5	2	1	1	1.093
452	3.8303	5	5	999	25.5	2	1	1	1.1517
453	7.1142	5	5	0	13.25	1	1	1	1.1047
454	5.4722	5	5	90	19.375	1	1	1	1.0812
455	7.1142	5	5	90	25.5	2	-1	1	1.1871
456	2.1883	5	5	0	19.375	2	1	1	1.1405
457	7.1142	5	5	90	13.25	2	1	0	1.4762
458	7.1142	5	5	999	1	1	1	1	1.1518
459	2.1883	5	5	999	13.25	1	1	1	0.98757
460	2.1883	5	5	90	13.25	2	-1	0	0.88122
461	0.5464	5	5	0	13.25	1	1	1	1.0459
462	2.1883	5	5	0	1	1	1	1	1.0107
463	5.4722	5	5	0	7.125	2	-1	0	0.91657
464	5.4722	5	5	90	13.25	1	-1	1	1.1518
465	2.1883	5	5	0	7.125	2	1	0	1.2694
466	5.4722	5	5	0	19.375	1	-1	0	1.0459
467	0.5464	5	5	90	19.375	2	1	0	0.7872
468	7.1142	5	5	999	7.125	1	-1	1	1.1987
469	5.4722	5	5	90	7.125	1	-1	1	1.1522
470	0.5464	5	5	999	13.25	2	-1	1	1.0816
471	2.1883	5	5	90	1	2	-1	1	1.1988
472	0.5464	5	5	90	13.25	2	-1	1	1.1401
473	3.8303	5	5	90	25.5	1	-1	1	1.0459
474	3.8303	5	5	999	1	2	-1	1	1.1636
475	2.1883	5	5	999	1	1	-1	1	1.1523
476	7.1142	5	5	999	1	1	-1	0	1.46
477	7.1142	5	5	999	19.375	2	1	1	1.0929
478	0.5464	5	5	90	13.25	1	-1	1	1.093
479	5.4722	5	5	999	25.5	1	-1	1	1.0459
480	7.1142	5	5	999	19.375	1	-1	1	1.1282
481	2.1883	5	5	90	25.5	1	1	1	1.0228
482	5.4722	5	5	0	19.375	1	1	1	1.1986
483	5.4722	5	5	0	19.375	2	-1	1	1.0576
484	5.4722	5	5	0	19.375	2	1	1	1.4929
485	0.5464	5	5	90	25.5	2	1	1	1.1169
486	2.1883	5	5	0	19.375	1	1	1	1.0575
487	2.1883	5	5	999	7.125	2	-1	1	0.95179
488	3.8303	5	5	0	13.25	2	1	1	1.14
489	7.1142	5	5	0	7.125	1	1	1	1.1752
490	2.1883	5	5	0	7.125	2	1	1	1.2106
491	2.1883	5	5	90	19.375	2	-1	1	1.0229
492	3.8303	5	5	90	13.25	1	-1	1	1.1165
493	0.5464	5	5	0	7.125	1	-1	1	1.4227
494	0.5464	5	5	999	1	1	1	1	1.2106
495	3.8303	5	5	90	25.5	2	1	1	1.1522
496	2.1883	5	5	0	13.25	2	-1	1	1.0699
497	0.5464	5	5	0	13.25	2	1	1	1.2812
498	5.4722	5	5	999	25.5	2	-1	1	1.14
499	5.4722	5	5	90	13.25	2	1	1	1.1636
500	2.1883	5	5	999	13.25	2	1	1	1.0812
501	2.1883	5	5	999	7.125	1	1	1	0.99884
502	0.5464	5	5	0	13.25	2	-1	1	1.1165
503	7.1142	5	5	0	25.5	1	-1	1	1.211
504	7.1142	5	5	999	13.25	1	-1	1	1.1753
505	2.1883	5	5	0	19.375	1	1	1	0.96358
506	3.8303	5	5	0	7.125	1	-1	0	1.5164
507	2.1883	5	5	999	13.25	2	-1	1	1.1283
508	5.4722	5	5	999	13.25	1	1	1	1.0342
509	2.1883	5	5	90	25.5	1	1	1	1.0577
510	5.4722	5	5	999	7.125	1	1	1	0.9872
511	0.5464	5	5	0	7.125	1	1	1	1.1048
512	0.5464	5	5	0	19.375	2	1	1	1.1518
513	3.8303	5	5	90	25.5	1	-1	1	1.0929
514	0.5464	5	5	999	19.375	1	-1	1	1.1283
515	0.5464	5	5	90	7.125	2	-1	1	1.0812
516	2.1883	5	5	90	13.25	1	1	1	0.95179
517	7.1142	5	5	999	25.5	1	-1	1	1.093
518	5.4722	5	5	90	25.5	2	1	1	1.234
519	0.5464	5	5	999	25.5	1	1	1	1.0694
520	0.5464	5	5	90	25.5	2	1	0	0.94
521	2.1883	5	5	999	25.5	1	-1	1	1.0107
522	2.1883	5	5	999	1	1	1	1	1.1047
523	0.5464	5	5	90	25.5	1	1	1	0.95183
524	3.8303	5	5	90	7.125	1	1	1	0.95184
525	3.8303	5	5	0	1	2	1	0	1.1047
526	7.1142	5	5	90	25.5	1	1	1	0.98753
527	3.8303	5	5	90	7.125	2	1	1	1.4459
528	3.8303	5	5	0	7.125	2	-1	1	1.0695
529	2.1883	5	5	0	19.375	1	-1	1	0.91657
530	2.1883	5	5	90	25.5	1	1	1	1.1518
531	0.5464	5	5	90	13.25	1	1	1	0.96356
532	7.1142	5	5	90	7.125	2	1	0	1.2341
533	5.4722	5	5	0	19.375	1	-1	0	0.94048
534	3.8303	5	5	0	7.125	1	-1	1	1.0694
535	7.1142	5	5	999	7.125	1	-1	1	0.97534
536	7.1142	5	5	999	13.25	2	1	1	5.1282
537	5.4722	5	5	90	19.375	1	-1	1	1.1871
538	5.4722	5	5	90	19.375	1	-1	1	0.95219
539	7.1142	5	5	90	25.5	2	1	1	1.5147
540	3.8303	5	5	999	19.375	2	-1	1	0.96359
541	0.5464	5	5	90	25.5	1	1	1	0.94009
542	2.1883	5	5	0	7.125	1	-1	1	1.0106
543	0.5464	5	5	0	19.375	2	-1	1	1.0224
544	0.5464	5	5	90	25.5	2	-1	1	0.97533
545	7.1142	5	5	0	1	1	-1	0	1.14
546	2.1883	5	5	90	1	1	-1	1	1.046
547	0.5464	5	5	0	19.375	1	1	1	1.1753
548	2.1883	5	5	0	25.5	2	1	1	1.3164
549	0.5464	5	5	0	25.5	2	1	1	1.3164
550	2.1883	5	5	999	1	2	1	1	1.4929
551	2.1883	5	5	0	25.5	1	-1	1	1.1518
552	7.1142	5	5	0	1	1	-1	0	1.2339
553	0.5464	5	5	0	19.375	1	1	1	1.1518
554	5.4722	5	5	999	19.375	1	1	1	0.99884
555	0.5464	5	5	999	7.125	1	1	1	1.0111
556	3.8303	5	5	0	19.375	2	1	0	0.85774
557	0.5464	5	5	999	13.25	2	-1	1	1.1165
558	5.4722	5	5	999	1	1	-1	0	1.3399
559	3.8303	5	5	90	1	1	-1	0	1.5635
560	0.5464	5	5	0	7.125	1	-1	1	1.1518
561	7.1142	5	5	999	7.125	1	1	1	1.2929
562	3.8303	5	5	90	1	1	1	1	1.0578
563	5.4722	5	5	999	13.25	1	1	1	0.90477
564	2.1883	5	5	90	1	2	-1	0	1.1752
565	2.1883	5	5	90	19.375	1	1	1	0.96403
566	7.1142	5	5	90	19.375	2	1	0	0.89301
567	7.1142	5	5	0	7.125	2	1	0	1.1518
568	3.8303	5	5	999	19.375	1	1	1	1.0341
569	0.5464	5	5	90	7.125	1	-1	1	1.2105
570	5.4722	5	5	0	1	2	-1	0	1.3286
571	2.1883	5	5	90	19.375	2	-1	1	1.1169
572	3.8303	5	5	90	13.25	1	-1	1	1.1992
573	5.4722	5	5	0	13.25	2	1	0	1.931
574	0.5464	5	5	90	19.375	1	1	1	1.2811
575	3.8303	5	5	999	1	2	-1	0	1.2811
576	0.5464	5	5	999	25.5	2	1	1	1.1753
577	0.5464	5	5	0	19.375	1	-1	1	1.2459
578	2.1883	5	5	90	25.5	1	-1	1	1.0224
579	7.1142	5	5	90	1	1	-1	1	1.2929
580	0.5464	5	5	0	25.5	2	-1	1	1.1871
581	7.1142	5	5	90	1	1	1	0	1.14
582	3.8303	5	5	90	1	1	-1	0	1.0342
583	5.4722	5	5	0	7.125	1	-1	1	1.1165
584	3.8303	5	5	999	25.5	1	-1	1	1.0694
585	7.1142	5	5	0	1	2	1	0	1.0459
586	7.1142	5	5	999	1	1	-1	0	0.89291
587	0.5464	5	5	999	25.5	1	1	0	0.97537
588	2.1883	5	5	0	7.125	1	1	1	1.0106
589	5.4722	5	5	999	13.25	2	1	1	2.7944
590	0.5464	5	5	0	19.375	2	-1	1	1.1401
591	5.4722	5	5	0	7.125	2	1	0	1.034
592	3.8303	5	5	999	13.25	1	-1	1	0.95185
593	3.8303	5	5	999	7.125	2	1	1	1.046
594	7.1142	5	5	999	13.25	1	-1	1	1.3426
595	3.8303	5	5	0	1	2	1	0	1.281
596	0.5464	5	5	90	1	2	-1	1	1.0928
597	2.1883	5	5	999	1	1	-1	1	1.2815
598	3.8303	5	5	90	7.125	1	1	1	0.95167
599	0.5464	5	5	90	13.25	2	-1	1	1.093
600	0.5464	5	5	0	13.25	1	-1	1	0.94001
601	0.5464	5	5	90	25.5	1	1	1	0.89297
602	7.1142	5	5	0	13.25	2	1	0	1.4107
603	2.1883	5	5	90	7.125	1	-1	1	1.1992
604	7.1142	5	5	90	7.125	2	-1	0	1.2459
605	0.5464	5	5	0	13.25	2	-1	1	1.2811
606	7.1142	5	5	90	1	2	-1	0	1.0459
607	0.5464	5	5	999	7.125	1	-1	1	0.98705
608	0.5464	5	5	90	13.25	1	-1	1	1.187
609	5.4722	5	5	0	1	2	-1	1	1.0929
610	7.1142	5	5	999	7.125	2	-1	0	1.1635
611	7.1142	5	5	90	7.125	1	1	1	0.96357
612	2.1883	5	5	999	13.25	1	-1	1	0.96351
613	0.5464	5	5	999	13.25	2	1	0	0.89296
614	3.8303	5	5	999	7.125	1	1	1	1.0811
615	0.5464	5	5	999	19.375	1	1	1	1.1636
616	7.1142	5	5	999	25.5	1	-1	1	1.1869
617	2.1883	5	5	0	1	1	-1	1	1.4463
618	5.4722	5	5	90	13.25	2	-1	0	1.4579
619	7.1142	5	5	0	25.5	2	1	1	1.1404
620	2.1883	5	5	0	25.5	1	-1	1	1.1517
621	7.1142	5	5	90	7.125	1	-1	1	1.0581
622	5.4722	5	5	999	13.25	1	-1	1	0.98712
623	7.1142	5	5	90	13.25	1	-1	1	1.1518
624	3.8303	5	5	999	1	1	1	0	1.2459
625	0.5464	5	5	0	13.25	1	-1	1	1.14
626	5.4722	5	5	90	19.375	2	1	0	1.1165
627	5.4722	5	5	999	19.375	2	-1	1	1.2223
628	0.5464	5	5	0	1	2	-1	0	0.96397
629	0.5464	5	5	90	1	1	1	1	1.0576
630	5.4722	5	5	0	19.375	2	1	1	1.1282
631	7.1142	5	5	0	25.5	1	-1	0	1.3164
632	7.1142	5	5	0	13.25	1	1	0	1.0812
633	0.5464	5	5	999	19.375	2	-1	1	1.0694
634	5.4722	5	5	0	1	1	-1	0	0.98707
635	5.4722	5	5	999	1	2	-1	0	1.3047
636	2.1883	5	5	999	25.5	1	1	1	1.046
637	7.1142	5	5	90	7.125	1	1	1	1.1048
638	3.8303	5	5	90	13.25	2	1	1	1.5987
639	0.5464	5	5	90	1	2	-1	1	1.3282
640	0.5464	5	5	0	25.5	1	-1	1	0.9987
641	7.1142	5	5	90	7.125	2	-1	0	0.94011
642	7.1142	5	5	90	19.375	2	1	0	0.81071
643	0.5464	5	5	90	1	2	-1	0	0.54012
644	2.1883	5	5	999	25.5	2	-1	1	1.0224
645	2.1883	5	5	0	1	2	1	0	1.3046
646	7.1142	5	5	999	19.375	2	-1	0	1.0577
647	7.1142	5	5	0	19.375	2	1	1	1.2223
648	7.1142	5	5	0	25.5	2	1	0	1.1405
649	5.4722	5	5	0	1	1	-1	0	1.0228
650	7.1142	5	5	999	1	1	-1	1	2.0413
651	3.8303	5	5	999	19.375	2	1	1	1.6928
652	3.8303	5	5	999	7.125	2	1	1	1.1048
653	3.8303	5	5	999	1	1	-1	1	1.1871
654	5.4722	5	5	90	13.25	2	1	1	1.1402
655	5.4722	5	5	0	7.125	2	1	1	1.2106
656	3.8303	5	5	999	13.25	1	-1	1	0.99892
657	2.1883	5	5	90	7.125	2	1	0	0.89302
658	3.8303	5	5	90	7.125	2	1	1	1.1871
659	0.5464	5	5	90	13.25	1	-1	1	1.0812
660	2.1883	5	5	0	19.375	2	1	1	1.0694
661	2.1883	5	5	999	25.5	1	1	1	1.046
662	5.4722	5	5	90	7.125	2	1	0	1.1518
663	3.8303	5	5	0	25.5	2	1	1	1.1875
664	3.8303	5	5	999	7.125	1	1	1	1.3639
665	0.5464	5	5	999	25.5	1	-1	1	0.88128
666	7.1142	5	5	90	25.5	1	-1	1	1.0107
667	2.1883	5	5	0	13.25	1	-1	1	1.0224
668	2.1883	5	5	0	7.125	2	1	1	1.2459
669	0.5464	5	5	90	19.375	1	-1	1	1.0229
670	5.4722	5	5	0	7.125	1	-1	1	1.3635
671	2.1883	5	5	999	25.5	1	1	1	1.0346
672	2.1883	5	5	999	19.375	2	-1	1	1.1047
673	5.4722	5	5	999	1	2	-1	0	1.2929
674	7.1142	5	5	0	19.375	2	1	0	1.2223
675	3.8303	5	5	999	7.125	1	1	1	1.3164
676	3.8303	5	5	0	7.125	1	1	1	1.14
677	7.1142	5	5	0	19.375	2	-1	0	1.0342
678	3.8303	5	5	0	25.5	1	-1	1	0.98712
679	3.8303	5	5	90	19.375	2	1	1	1.2223
680	3.8303	5	5	999	13.25	1	1	1	0.99872
681	3.8303	5	5	0	13.25	1	-1	1	0.93999
682	3.8303	5	5	90	25.5	1	1	1	0.83424
683	5.4722	5	5	90	13.25	1	-1	1	0.98708
684	7.1142	5	5	999	25.5	1	-1	0	0.84588
685	0.5464	5	5	0	25.5	2	1	1	1.4811
686	2.1883	5	5	90	1	1	-1	1	0.95228
687	5.4722	5	5	90	25.5	1	-1	1	1.1282
688	7.1142	5	5	90	1	1	-1	0	1.1522
689	2.1883	5	5	999	1	2	1	1	1.2693
690	7.1142	5	5	999	25.5	2	1	1	1.1993
691	0.5464	5	5	0	7.125	2	-1	0	1.0693
692	3.8303	5	5	999	1	2	-1	0	1.1165
693	5.4722	5	5	90	1	1	1	0	0.97538
694	5.4722	5	5	0	25.5	1	-1	0	0.72834
695	0.5464	5	5	90	7.125	2	1	0	3.4331
696	3.8303	5	5	999	13.25	2	1	1	1.2698
697	7.1142	5	5	90	13.25	2	1	0	1.0224
698	0.5464	5	5	999	19.375	2	-1	1	1.187
699	7.1142	5	5	90	1	2	-1	0	1.0106
700	2.1883	5	5	90	13.25	2	-1	1	1.0577
701	5.4722	5	5	999	25.5	1	1	1	0.92833
702	7.1142	5	5	0	19.375	1	1	1	1.1988
703	7.1142	5	5	0	19.375	1	1	1	1.1635
704	2.1883	5	5	90	13.25	1	1	1	1.1753
705	5.4722	5	5	90	19.375	2	-1	0	0.89296
706	3.8303	5	5	999	25.5	2	-1	1	1.1283
707	2.1883	5	5	90	25.5	2	1	1	1.1758
708	2.1883	5	5	0	7.125	1	-1	1	0.95224
709	5.4722	5	5	999	1	2	-1	0	1.2459
710	5.4722	5	5	0	13.25	1	1	1	1.1282
711	0.5464	5	5	999	1	1	-1	1	1.0695
712	5.4722	5	5	999	7.125	2	-1	0	1.2575
713	5.4722	5	5	999	13.25	2	-1	1	0.98706
714	3.8303	5	5	0	7.125	1	-1	0	1.4458
715	3.8303	5	5	0	1	1	1	0	1.1753
716	0.5464	5	5	999	25.5	1	1	1	1.1757
717	0.5464	5	5	999	19.375	2	-1	1	1.1287
718	0.5464	5	5	0	1	1	-1	1	1.1401
719	2.1883	5	5	0	19.375	2	1	1	1.2812
720	2.1883	5	5	90	19.375	1	1	1	0.98716
721	2.1883	5	5	0	19.375	1	1	1	0.97534
722	2.1883	5	5	999	1	1	-1	0	1.3161
723	3.8303	5	5	0	19.375	1	-1	1	1.0346
724	2.1883	5	5	90	25.5	2	-1	1	1.3164
725	3.8303	5	5	999	1	2	1	0	1.0816
726	3.8303	5	5	90	7.125	1	-1	1	1.2576
727	0.5464	5	5	999	13.25	1	-1	1	0.95188
728	2.1883	5	5	0	7.125	2	1	1	1.1165
729	2.1883	5	5	0	25.5	1	-1	1	0.98712
730	5.4722	5	5	90	1	2	1	0	1.0578
731	0.5464	5	5	999	19.375	1	-1	1	1.1048
732	3.8303	5	5	999	7.125	2	-1	1	1.1047
733	5.4722	5	5	90	1	1	1	1	1.2105
734	5.4722	5	5	90	7.125	1	-1	1	1.0106
735	5.4722	5	5	90	1	2	-1	1	1.653
736	7.1142	5	5	0	13.25	1	-1	0	1.1165
737	0.5464	5	5	0	1	2	1	0	0.96351
738	3.8303	5	5	0	1	2	1	0	1.5402
739	5.4722	5	5	999	19.375	2	1	1	1.2223
740	3.8303	5	5	90	25.5	1	-1	1	0.98715
741	3.8303	5	5	0	13.25	1	1	1	1.0459
742	3.8303	5	5	90	1	2	1	0	1.3517
743	7.1142	5	5	0	7.125	2	-1	0	1.0228
744	3.8303	5	5	90	1	2	-1	0	1.1635
745	0.5464	5	5	90	7.125	2	-1	1	1.0935
746	5.4722	5	5	999	7.125	1	1	1	1.0457
747	2.1883	5	5	90	1	2	-1	1	1.2341
748	5.4722	5	5	90	7.125	2	-1	0	1.2929
749	3.8303	5	5	0	1	1	1	0	3.1565
750	5.4722	5	5	0	25.5	1	-1	0	1.2223
