# Supplementary material for: Temporal Integration of Motion Streaks in Migraine
Source: Vision (Basel). 2018 Jul 13;2(3):27. doi: 10.3390/vision2030027 (PMC6836222; doi:10.3390/vision2030027)
Supplement: Supplementary file 1 [file vision-02-00027-s001.zip › supplementary information/resultsmark3/resultsObs15/allResponsesObs15Block1.txt]

1	5.4722	5	5	90	7.125	1	-1	1	5.513
2	2.1883	5	5	90	25.5	2	1	1	1.5655
3	0.5464	5	5	999	1	2	-1	1	2.5157
4	0.5464	5	5	999	7.125	1	1	1	2.0694
5	5.4722	5	5	999	7.125	1	-1	0	2.0765
6	7.1142	5	5	999	25.5	1	-1	1	1.3269
7	0.5464	5	5	90	7.125	1	1	1	1.2228
8	0.5464	5	5	90	19.375	1	-1	1	1.2818
9	2.1883	5	5	90	19.375	1	-1	1	0.99931
10	2.1883	5	5	0	25.5	2	-1	1	1.3047
11	5.4722	5	5	90	19.375	1	-1	1	1.0934
12	0.5464	5	5	0	13.25	2	1	1	2.1628
13	3.8303	5	5	0	13.25	2	-1	0	2.2834
14	0.5464	5	5	0	25.5	2	1	1	1.2228
15	2.1883	5	5	999	1	2	1	1	1.0107
16	0.5464	5	5	90	7.125	1	1	1	1.0577
17	5.4722	5	5	999	19.375	2	-1	1	1.2341
18	0.5464	5	5	90	7.125	1	-1	1	1.1052
19	5.4722	5	5	90	7.125	1	-1	0	1.6238
20	7.1142	5	5	90	1	1	1	1	2.0079
21	3.8303	5	5	999	7.125	1	-1	1	1.0223
22	0.5464	5	5	999	19.375	1	-1	1	1.0576
23	3.8303	5	5	999	7.125	2	1	1	0.92828
24	5.4722	5	5	90	25.5	2	-1	1	1.0577
25	2.1883	5	5	0	13.25	2	-1	1	1.1165
26	0.5464	5	5	90	13.25	2	1	1	1.1051
27	7.1142	5	5	90	25.5	2	-1	1	1.1522
28	5.4722	5	5	90	19.375	1	1	1	0.98708
29	7.1142	5	5	0	19.375	2	1	1	1.1636
30	0.5464	5	5	999	13.25	2	1	1	1.14
31	2.1883	5	5	0	19.375	1	-1	1	1.14
32	7.1142	5	5	999	7.125	1	1	0	1.3796
33	3.8303	5	5	999	7.125	1	-1	1	0.99923
34	3.8303	5	5	0	7.125	1	1	1	1.2576
35	7.1142	5	5	999	7.125	2	1	1	1.407
36	2.1883	5	5	90	1	1	-1	0	1.4929
37	2.1883	5	5	999	1	2	1	1	1.2341
38	0.5464	5	5	0	25.5	2	1	1	1.1052
39	0.5464	5	5	90	25.5	2	1	1	0.95226
40	2.1883	5	5	999	1	1	-1	1	1.1282
41	0.5464	5	5	0	7.125	2	-1	1	1.1636
42	7.1142	5	5	0	1	2	1	0	2.007
43	2.1883	5	5	999	19.375	1	-1	1	1.0224
44	3.8303	5	5	0	25.5	1	1	1	0.92833
45	3.8303	5	5	90	19.375	1	-1	1	1.0223
46	2.1883	5	5	90	7.125	1	-1	1	1.0929
47	7.1142	5	5	999	1	1	-1	0	1.3309
48	7.1142	5	5	90	7.125	1	1	1	1.3341
49	7.1142	5	5	999	7.125	1	-1	1	1.3661
50	3.8303	5	5	90	25.5	1	1	1	1.0228
51	5.4722	5	5	0	25.5	2	-1	1	1.0224
52	7.1142	5	5	0	7.125	1	1	0	1.2577
53	3.8303	5	5	999	25.5	1	-1	1	1.093
54	7.1142	5	5	0	1	2	1	0	1.1753
55	3.8303	5	5	0	7.125	2	-1	1	1.1164
56	3.8303	5	5	0	13.25	1	1	1	1.0342
57	2.1883	5	5	90	7.125	2	1	1	1.0577
58	0.5464	5	5	0	13.25	1	-1	1	1.3518
59	5.4722	5	5	90	25.5	1	-1	1	1.3869
60	2.1883	5	5	0	25.5	1	-1	1	1.2106
61	3.8303	5	5	90	25.5	2	1	0	1.7987
62	5.4722	5	5	0	13.25	1	1	1	0.94052
63	3.8303	5	5	90	7.125	2	-1	1	1.1635
64	5.4722	5	5	999	1	2	1	0	1.4694
65	5.4722	5	5	0	13.25	2	1	1	0.99892
66	0.5464	5	5	999	13.25	2	1	1	0.96358
67	5.4722	5	5	999	13.25	2	-1	1	1.2929
68	3.8303	5	5	90	13.25	2	1	0	1.1287
69	5.4722	5	5	90	25.5	1	1	1	0.97581
70	2.1883	5	5	90	7.125	2	-1	1	1.3634
71	7.1142	5	5	0	19.375	1	1	1	1.0342
72	2.1883	5	5	90	13.25	1	-1	1	1.1047
73	0.5464	5	5	0	19.375	1	-1	1	1.0224
74	0.5464	5	5	90	7.125	2	1	1	1.1871
75	7.1142	5	5	90	13.25	1	-1	0	1.2576
76	2.1883	5	5	999	13.25	1	1	1	1.0342
77	2.1883	5	5	999	7.125	1	-1	1	1.1635
78	0.5464	5	5	999	7.125	1	-1	1	1.0459
79	5.4722	5	5	0	25.5	1	1	1	1.2106
80	5.4722	5	5	0	1	2	1	0	1.0695
81	2.1883	5	5	90	7.125	1	1	1	1.0695
82	7.1142	5	5	999	19.375	2	1	0	1.5222
83	0.5464	5	5	0	1	2	1	0	1.4576
84	0.5464	5	5	90	1	1	1	1	1.5046
85	2.1883	5	5	0	13.25	1	-1	1	1.1165
86	2.1883	5	5	999	25.5	1	-1	1	1.0228
87	3.8303	5	5	0	19.375	2	-1	1	0.92826
88	0.5464	5	5	999	19.375	2	1	1	1.0812
89	2.1883	5	5	999	25.5	2	1	1	1.0695
90	7.1142	5	5	90	25.5	2	1	0	1.14
91	2.1883	5	5	999	7.125	1	1	1	1.0342
92	3.8303	5	5	0	7.125	2	-1	1	1.1871
93	2.1883	5	5	90	25.5	1	1	1	0.96404
94	3.8303	5	5	90	19.375	2	1	0	0.7519
95	0.5464	5	5	90	25.5	1	-1	1	1.1753
96	5.4722	5	5	90	1	2	-1	0	1.5849
97	2.1883	5	5	90	1	2	-1	0	1.54
98	7.1142	5	5	0	1	2	-1	0	1.424
99	5.4722	5	5	0	7.125	1	1	1	1.3169
100	7.1142	5	5	0	7.125	2	-1	0	1.2222
101	2.1883	5	5	999	7.125	2	1	1	1.0459
102	2.1883	5	5	90	19.375	1	1	1	1.1048
103	5.4722	5	5	90	13.25	2	-1	1	1.2699
104	0.5464	5	5	999	7.125	2	1	1	1.1165
105	2.1883	5	5	0	1	1	1	0	1.0577
106	0.5464	5	5	0	1	1	1	1	1.293
107	2.1883	5	5	0	1	1	-1	1	1.14
108	0.5464	5	5	90	13.25	1	-1	1	1.0576
109	5.4722	5	5	999	7.125	1	-1	1	1.1989
110	7.1142	5	5	90	25.5	1	-1	1	1.034
111	2.1883	5	5	0	19.375	2	-1	1	1.0697
112	7.1142	5	5	0	25.5	2	1	1	1.8535
113	5.4722	5	5	90	1	1	1	0	2.0747
114	3.8303	5	5	0	1	1	1	0	1.387
115	0.5464	5	5	90	1	2	-1	1	1.2694
116	0.5464	5	5	999	19.375	2	-1	1	1.0577
117	0.5464	5	5	0	25.5	2	1	1	1.2458
118	7.1142	5	5	999	13.25	1	1	1	0.94008
119	7.1142	5	5	90	25.5	1	1	1	1.0459
120	5.4722	5	5	0	25.5	1	1	1	1.1518
121	5.4722	5	5	0	1	2	-1	1	1.2812
122	2.1883	5	5	90	1	2	-1	1	1.5165
123	5.4722	5	5	90	13.25	1	-1	0	0.99887
124	0.5464	5	5	90	7.125	1	-1	1	1.0929
125	7.1142	5	5	90	19.375	2	-1	0	1.346
126	3.8303	5	5	90	19.375	1	-1	1	1.0577
127	7.1142	5	5	0	25.5	2	-1	1	1.1048
128	3.8303	5	5	999	1	1	-1	1	1.2694
129	0.5464	5	5	90	1	1	-1	0	1.2106
130	3.8303	5	5	90	13.25	1	-1	1	1.0224
131	3.8303	5	5	0	25.5	2	-1	1	1.2107
132	3.8303	5	5	0	1	1	-1	0	1.2222
133	2.1883	5	5	90	7.125	1	1	1	1.1992
134	0.5464	5	5	90	13.25	2	1	1	1.3051
135	0.5464	5	5	999	1	1	1	1	1.3992
136	0.5464	5	5	90	19.375	1	1	1	1.1404
137	3.8303	5	5	999	13.25	2	1	1	1.1165
138	0.5464	5	5	999	13.25	1	1	1	0.98757
139	0.5464	5	5	999	13.25	1	1	1	0.95187
140	0.5464	5	5	90	25.5	1	-1	1	1.0106
141	0.5464	5	5	999	19.375	1	1	1	1.0225
142	2.1883	5	5	0	19.375	2	-1	1	0.97535
143	5.4722	5	5	999	19.375	2	-1	1	1.1165
144	0.5464	5	5	999	19.375	1	-1	1	0.98756
145	2.1883	5	5	90	25.5	1	1	1	1.0224
146	3.8303	5	5	999	25.5	2	1	1	0.99885
147	5.4722	5	5	999	19.375	2	1	0	0.96353
148	3.8303	5	5	999	1	1	-1	1	1.0812
149	3.8303	5	5	90	19.375	1	-1	1	1.0459
150	2.1883	5	5	90	1	2	1	1	1.2223
151	5.4722	5	5	0	19.375	2	1	1	0.98717
152	7.1142	5	5	0	19.375	1	1	0	1.4305
153	0.5464	5	5	90	7.125	2	1	1	1.0572
154	7.1142	5	5	0	25.5	2	-1	0	1.269
155	3.8303	5	5	90	1	2	-1	0	1.1054
156	7.1142	5	5	0	1	1	1	0	1.2934
157	0.5464	5	5	90	7.125	2	1	1	1.117
158	7.1142	5	5	90	1	1	-1	0	1.8843
159	0.5464	5	5	90	1	2	1	1	1.0816
160	5.4722	5	5	90	13.25	1	-1	1	1.0813
161	7.1142	5	5	90	7.125	1	-1	0	1.3807
162	5.4722	5	5	0	19.375	2	1	0	1.9882
163	5.4722	5	5	999	25.5	1	-1	1	0.98713
164	3.8303	5	5	90	1	2	-1	1	1.1754
165	3.8303	5	5	0	7.125	2	1	0	0.97581
166	5.4722	5	5	0	1	2	-1	0	1.34
167	5.4722	5	5	999	25.5	2	1	1	1.093
168	3.8303	5	5	90	25.5	1	1	1	1.0577
169	5.4722	5	5	999	7.125	1	1	1	1.2106
170	2.1883	5	5	999	7.125	1	-1	1	1.0699
171	3.8303	5	5	0	1	2	-1	0	1.8346
172	0.5464	5	5	90	7.125	2	1	1	0.96356
173	0.5464	5	5	999	7.125	1	1	1	1.2459
174	5.4722	5	5	0	7.125	1	1	1	1.3992
175	3.8303	5	5	999	25.5	2	1	1	1.1518
176	7.1142	5	5	0	25.5	1	1	1	1.1163
177	7.1142	5	5	999	19.375	2	-1	0	1.4441
178	2.1883	5	5	999	25.5	2	-1	1	1.1287
179	3.8303	5	5	90	25.5	2	1	1	0.95222
180	2.1883	5	5	90	13.25	2	-1	0	0.97535
181	0.5464	5	5	999	7.125	2	1	1	1.0694
182	3.8303	5	5	90	7.125	1	1	1	1.0694
183	2.1883	5	5	0	7.125	1	1	1	1.0342
184	7.1142	5	5	90	1	2	-1	0	1.0342
185	0.5464	5	5	90	1	2	-1	1	1.4576
186	5.4722	5	5	0	7.125	1	-1	0	2.0932
187	0.5464	5	5	999	25.5	2	1	1	1.1518
188	2.1883	5	5	0	19.375	1	1	1	0.97536
189	5.4722	5	5	0	25.5	2	-1	1	1.2577
190	3.8303	5	5	90	13.25	2	1	1	1.6462
191	7.1142	5	5	90	1	1	-1	0	1.4497
192	2.1883	5	5	999	1	1	-1	1	1.0576
193	2.1883	5	5	0	25.5	1	1	1	1.1635
194	3.8303	5	5	999	25.5	1	-1	1	0.99885
195	2.1883	5	5	999	13.25	2	1	1	1.1517
196	2.1883	5	5	999	19.375	2	1	1	1.14
197	5.4722	5	5	90	19.375	2	-1	1	1.2694
198	2.1883	5	5	90	25.5	2	1	1	1.1635
199	3.8303	5	5	0	19.375	1	-1	1	0.95172
200	7.1142	5	5	0	1	2	1	0	1.9854
201	3.8303	5	5	0	1	1	1	1	2.4656
202	3.8303	5	5	0	19.375	1	1	1	1.2811
203	5.4722	5	5	90	25.5	2	1	1	1.2576
204	2.1883	5	5	90	19.375	1	1	1	0.99892
205	5.4722	5	5	999	25.5	2	-1	1	1.1517
206	7.1142	5	5	90	1	2	1	1	1.9831
207	7.1142	5	5	0	7.125	1	-1	0	1.4425
208	7.1142	5	5	90	7.125	1	1	1	2.1958
209	7.1142	5	5	90	7.125	2	1	1	1.2573
210	7.1142	5	5	90	25.5	1	-1	0	1.0229
211	5.4722	5	5	90	25.5	1	1	1	1.8773
212	7.1142	5	5	0	1	1	1	1	2.739
213	3.8303	5	5	999	19.375	2	1	1	1.9355
214	5.4722	5	5	0	1	1	1	1	2.4104
215	0.5464	5	5	0	1	1	1	1	0.86948
216	0.5464	5	5	999	13.25	2	1	1	1.1164
217	5.4722	5	5	999	7.125	2	-1	0	2.0488
218	5.4722	5	5	90	7.125	1	1	1	1.0812
219	2.1883	5	5	0	25.5	2	1	1	1.0459
220	7.1142	5	5	0	13.25	1	1	0	1.187
221	2.1883	5	5	0	13.25	2	1	1	1.0459
222	7.1142	5	5	999	7.125	2	1	1	1.093
223	7.1142	5	5	999	19.375	1	-1	1	1.0459
224	2.1883	5	5	999	19.375	2	1	1	1.0576
225	2.1883	5	5	0	25.5	2	-1	1	1.14
226	0.5464	5	5	0	7.125	2	1	1	1.2341
227	0.5464	5	5	0	19.375	2	1	1	1.14
228	2.1883	5	5	0	13.25	2	-1	1	1.2459
229	0.5464	5	5	999	1	2	-1	1	1.387
230	3.8303	5	5	999	19.375	1	1	1	1.2341
231	0.5464	5	5	0	7.125	2	1	1	1.3634
232	3.8303	5	5	90	19.375	2	-1	0	1.9561
233	2.1883	5	5	999	25.5	2	1	1	1.2699
234	0.5464	5	5	90	1	1	1	1	1.2581
235	5.4722	5	5	999	7.125	2	-1	1	1.2812
236	3.8303	5	5	90	7.125	2	1	1	1.1405
237	0.5464	5	5	999	25.5	2	1	1	1.0695
238	7.1142	5	5	0	13.25	2	1	0	1.3639
239	3.8303	5	5	90	19.375	1	-1	1	1.1522
240	7.1142	5	5	999	1	1	1	0	1.1282
241	0.5464	5	5	0	19.375	1	1	1	1.1518
242	0.5464	5	5	0	7.125	2	-1	1	1.1753
243	3.8303	5	5	90	25.5	2	1	1	1.1753
244	3.8303	5	5	90	1	2	-1	0	1.4694
245	3.8303	5	5	90	7.125	2	1	1	1.0106
246	2.1883	5	5	999	19.375	2	-1	1	1.0577
247	5.4722	5	5	90	19.375	2	1	1	1.1282
248	3.8303	5	5	90	1	2	-1	0	1.2929
249	5.4722	5	5	0	25.5	1	-1	1	1.1287
250	2.1883	5	5	0	1	2	-1	0	1.2694
251	3.8303	5	5	0	25.5	1	1	1	1.211
252	7.1142	5	5	90	7.125	2	1	0	1.9977
253	0.5464	5	5	90	19.375	1	-1	1	1.0695
254	7.1142	5	5	999	13.25	1	-1	1	1.3165
255	0.5464	5	5	999	25.5	1	-1	1	1.0223
256	5.4722	5	5	999	25.5	2	1	1	1.0577
257	2.1883	5	5	999	7.125	2	1	1	1.0694
258	2.1883	5	5	90	25.5	1	-1	1	0.96363
259	5.4722	5	5	90	7.125	2	-1	0	2.3971
260	5.4722	5	5	90	1	2	-1	0	1.6212
261	3.8303	5	5	999	1	1	-1	1	1.0459
262	0.5464	5	5	999	19.375	1	1	1	1.1048
263	2.1883	5	5	0	25.5	1	1	1	1.1048
264	2.1883	5	5	90	7.125	2	1	0	0.90477
265	5.4722	5	5	90	7.125	2	1	0	1.2341
266	2.1883	5	5	0	19.375	1	1	1	1.0224
267	3.8303	5	5	90	1	1	1	0	1.6575
268	5.4722	5	5	0	13.25	1	-1	0	1.3876
269	7.1142	5	5	999	1	1	1	1	1.8674
270	0.5464	5	5	999	7.125	1	1	1	0.98713
271	3.8303	5	5	999	1	2	1	1	1.6571
272	2.1883	5	5	999	13.25	2	-1	1	1.1988
273	5.4722	5	5	0	7.125	1	1	1	1.3639
274	0.5464	5	5	0	25.5	2	1	1	1.2228
275	7.1142	5	5	0	25.5	1	-1	0	1.3338
276	5.4722	5	5	999	7.125	2	1	1	1.1165
277	5.4722	5	5	90	19.375	1	-1	1	1.0229
278	5.4722	5	5	0	19.375	1	-1	1	1.0459
279	7.1142	5	5	0	7.125	2	1	1	1.1636
280	3.8303	5	5	999	7.125	1	1	1	1.046
281	7.1142	5	5	90	7.125	1	-1	1	1.323
282	0.5464	5	5	90	25.5	1	-1	1	1.1517
283	3.8303	5	5	0	19.375	2	-1	1	1.3164
284	7.1142	5	5	0	7.125	1	1	0	1.4631
285	7.1142	5	5	0	7.125	1	1	1	1.3728
286	0.5464	5	5	0	1	1	-1	0	1.1283
287	2.1883	5	5	999	19.375	2	1	1	1.117
288	2.1883	5	5	90	19.375	2	-1	1	1.1165
289	3.8303	5	5	0	19.375	2	-1	1	1.0694
290	2.1883	5	5	999	1	2	1	1	1.387
291	2.1883	5	5	999	7.125	1	-1	1	0.9875
292	7.1142	5	5	999	13.25	1	-1	1	1.0812
293	5.4722	5	5	999	19.375	1	-1	1	1.0459
294	3.8303	5	5	90	25.5	1	1	1	1.14
295	2.1883	5	5	90	13.25	1	-1	1	1.0576
296	7.1142	5	5	0	25.5	1	-1	1	1.2577
297	3.8303	5	5	90	25.5	1	1	1	1.1757
298	2.1883	5	5	0	1	1	1	1	1.7285
299	2.1883	5	5	999	7.125	2	-1	1	1.1875
300	0.5464	5	5	999	1	1	-1	1	1.2106
301	5.4722	5	5	999	13.25	2	1	1	1.0224
302	5.4722	5	5	0	7.125	2	1	0	1.1518
303	0.5464	5	5	999	13.25	2	-1	1	1.0581
304	2.1883	5	5	0	1	1	1	1	1.7512
305	7.1142	5	5	0	1	1	-1	0	1.3999
306	5.4722	5	5	999	25.5	1	-1	1	1.1639
307	5.4722	5	5	90	19.375	2	1	1	1.2694
308	7.1142	5	5	0	13.25	1	-1	0	1.6175
309	5.4722	5	5	0	19.375	1	1	1	1.5941
310	0.5464	5	5	999	1	1	-1	1	1.2694
311	0.5464	5	5	999	1	2	1	0	1.434
312	7.1142	5	5	999	19.375	2	1	1	1.0695
313	3.8303	5	5	0	25.5	1	-1	1	1.0107
314	5.4722	5	5	90	7.125	2	1	1	1.34
315	5.4722	5	5	999	19.375	1	1	1	0.98704
316	3.8303	5	5	0	13.25	2	1	1	1.2224
317	5.4722	5	5	0	13.25	2	1	1	1.0341
318	3.8303	5	5	90	7.125	1	1	1	1.1518
319	3.8303	5	5	999	25.5	1	-1	1	1.0224
320	0.5464	5	5	0	7.125	1	-1	0	1.3635
321	3.8303	5	5	0	19.375	1	-1	1	1.1047
322	0.5464	5	5	90	13.25	1	-1	1	1.1757
323	0.5464	5	5	90	25.5	2	-1	0	0.78719
324	7.1142	5	5	90	1	1	1	0	1.0699
325	3.8303	5	5	0	19.375	2	-1	1	1.2577
326	7.1142	5	5	999	1	2	1	0	2.5645
327	7.1142	5	5	90	1	2	1	1	1.0577
328	2.1883	5	5	90	1	1	-1	0	0.56364
329	2.1883	5	5	0	13.25	1	-1	1	1.1401
330	0.5464	5	5	999	19.375	2	1	1	1.2342
331	7.1142	5	5	90	25.5	1	-1	0	1.0342
332	2.1883	5	5	999	19.375	1	1	1	1.1048
333	0.5464	5	5	0	25.5	1	-1	1	1.0346
334	3.8303	5	5	90	1	1	1	0	1.046
335	0.5464	5	5	90	19.375	1	-1	1	1.1518
336	5.4722	5	5	0	13.25	1	-1	1	1.0812
337	0.5464	5	5	0	7.125	1	-1	1	1.0577
338	0.5464	5	5	0	13.25	1	-1	1	1.0812
339	7.1142	5	5	90	13.25	1	1	0	1.9678
340	5.4722	5	5	0	13.25	2	1	0	1.2694
341	5.4722	5	5	999	13.25	1	-1	1	1.3047
342	2.1883	5	5	90	13.25	2	1	1	1.0812
343	5.4722	5	5	999	1	1	1	0	2.1069
344	0.5464	5	5	0	25.5	1	1	1	1.2341
345	5.4722	5	5	0	19.375	1	-1	1	1.293
346	2.1883	5	5	90	1	1	-1	1	1.3047
347	5.4722	5	5	90	1	2	1	1	1.6227
348	0.5464	5	5	90	19.375	2	-1	1	1.1639
349	2.1883	5	5	999	25.5	1	1	1	1.0342
350	3.8303	5	5	0	25.5	2	-1	1	1.5282
351	3.8303	5	5	0	7.125	2	-1	0	1.6109
352	0.5464	5	5	90	1	2	-1	0	1.5404
353	2.1883	5	5	999	13.25	1	-1	1	0.98711
354	3.8303	5	5	999	13.25	2	1	0	0.97574
355	5.4722	5	5	999	25.5	1	1	1	1.1047
356	7.1142	5	5	0	1	1	1	1	1.5764
357	0.5464	5	5	0	7.125	2	-1	1	1.1992
358	0.5464	5	5	0	13.25	1	-1	1	1.0581
359	5.4722	5	5	90	13.25	2	-1	0	2.1655
360	7.1142	5	5	0	19.375	1	-1	1	2.033
361	3.8303	5	5	0	13.25	1	-1	0	1.4105
362	5.4722	5	5	90	25.5	2	-1	1	1.0107
363	5.4722	5	5	999	25.5	1	1	1	1.0224
364	5.4722	5	5	0	1	1	1	1	1.5402
365	2.1883	5	5	999	1	1	1	1	1.2341
366	3.8303	5	5	999	13.25	1	1	1	0.97535
367	7.1142	5	5	999	1	2	-1	0	0.89304
368	3.8303	5	5	0	13.25	2	1	1	1.0106
369	2.1883	5	5	90	25.5	2	1	1	1.1635
370	3.8303	5	5	999	1	2	1	1	1.1048
371	0.5464	5	5	0	19.375	2	-1	1	1.2106
372	5.4722	5	5	90	1	1	1	0	1.4928
373	7.1142	5	5	999	7.125	1	-1	0	1.3798
374	3.8303	5	5	999	1	1	1	1	1.6575
375	7.1142	5	5	999	25.5	2	-1	1	1.0812
376	3.8303	5	5	90	1	1	-1	0	1.634
377	5.4722	5	5	0	19.375	2	1	1	1.14
378	2.1883	5	5	90	19.375	2	-1	1	1.2463
379	2.1883	5	5	90	1	2	1	0	1.1522
380	0.5464	5	5	90	19.375	2	-1	1	1.1758
381	2.1883	5	5	0	13.25	1	1	1	1.1992
382	2.1883	5	5	999	19.375	1	-1	1	1.1993
383	3.8303	5	5	999	19.375	1	-1	1	1.1047
384	7.1142	5	5	999	19.375	2	-1	0	1.5146
385	7.1142	5	5	0	19.375	1	1	0	1.6291
386	0.5464	5	5	90	13.25	1	-1	1	1.3053
387	5.4722	5	5	90	1	2	-1	0	1.6963
388	3.8303	5	5	999	25.5	2	1	0	1.2458
389	7.1142	5	5	999	1	1	-1	0	1.8657
390	7.1142	5	5	999	13.25	2	1	1	1.5284
391	5.4722	5	5	90	13.25	1	-1	0	2.1796
392	7.1142	5	5	90	19.375	1	-1	0	1.3165
393	2.1883	5	5	999	19.375	2	-1	1	1.1634
394	2.1883	5	5	0	19.375	2	-1	1	1.1051
395	5.4722	5	5	90	7.125	1	1	1	1.5846
396	2.1883	5	5	999	13.25	2	-1	1	1.1984
397	2.1883	5	5	0	13.25	1	-1	1	1.0816
398	5.4722	5	5	999	1	2	-1	0	2.5243
399	2.1883	5	5	90	13.25	2	1	1	1.14
400	7.1142	5	5	0	13.25	1	1	1	1.5907
401	7.1142	5	5	90	13.25	2	1	1	1.4063
402	7.1142	5	5	999	25.5	2	1	1	1.0224
403	5.4722	5	5	999	7.125	2	1	1	0.99886
404	0.5464	5	5	999	7.125	2	1	1	1.0342
405	0.5464	5	5	0	7.125	1	1	1	0.91655
406	2.1883	5	5	999	7.125	2	1	1	1.0459
407	5.4722	5	5	0	1	2	1	0	1.0342
408	7.1142	5	5	999	19.375	1	-1	1	1.0812
409	5.4722	5	5	0	13.25	2	-1	1	1.2341
410	0.5464	5	5	999	1	1	-1	1	1.187
411	2.1883	5	5	999	13.25	2	-1	1	1.0223
412	7.1142	5	5	90	13.25	2	-1	1	1.14
413	7.1142	5	5	90	7.125	2	-1	0	0.95221
414	3.8303	5	5	999	13.25	2	1	0	1.093
415	7.1142	5	5	90	7.125	2	-1	0	2.1168
416	2.1883	5	5	0	25.5	1	1	1	1.1517
417	0.5464	5	5	90	25.5	2	1	1	1.0812
418	2.1883	5	5	0	19.375	1	1	1	1.0812
419	2.1883	5	5	0	13.25	1	1	1	1.3047
420	3.8303	5	5	999	19.375	1	-1	1	0.95181
421	2.1883	5	5	999	25.5	1	-1	1	1.0694
422	2.1883	5	5	90	19.375	2	1	1	1.1283
423	3.8303	5	5	90	19.375	2	1	1	0.99888
424	0.5464	5	5	0	13.25	2	1	1	1.34
425	5.4722	5	5	90	1	2	1	1	1.3047
426	5.4722	5	5	999	25.5	1	-1	1	0.97536
427	0.5464	5	5	999	13.25	1	1	1	1.1517
428	0.5464	5	5	90	13.25	2	-1	1	0.95226
429	5.4722	5	5	90	13.25	2	1	1	1.14
430	3.8303	5	5	999	1	2	-1	0	1.5518
431	7.1142	5	5	0	13.25	1	-1	0	1.1871
432	2.1883	5	5	90	1	1	-1	1	0.99885
433	0.5464	5	5	90	1	1	-1	0	0.90477
434	3.8303	5	5	0	25.5	1	-1	1	1.0459
435	7.1142	5	5	90	1	2	-1	0	1.2694
436	7.1142	5	5	0	13.25	1	-1	1	0.99868
437	7.1142	5	5	90	25.5	2	-1	0	1.0107
438	5.4722	5	5	999	1	2	-1	0	1.4105
439	3.8303	5	5	0	1	1	1	0	1.4576
440	5.4722	5	5	0	1	1	1	0	1.2694
441	2.1883	5	5	0	13.25	2	1	1	1.1052
442	3.8303	5	5	0	7.125	1	1	0	1.5757
443	2.1883	5	5	0	7.125	1	-1	1	0.99925
444	7.1142	5	5	999	25.5	1	1	1	1.0577
445	3.8303	5	5	0	19.375	2	-1	1	1.2694
446	5.4722	5	5	0	19.375	2	1	1	1.0812
447	5.4722	5	5	0	7.125	1	1	1	0.86949
448	5.4722	5	5	90	13.25	2	-1	1	1.3164
449	7.1142	5	5	999	25.5	2	-1	0	1.2106
450	0.5464	5	5	999	25.5	1	1	1	1.1405
451	5.4722	5	5	999	19.375	2	1	1	1.1636
452	3.8303	5	5	999	19.375	2	-1	1	1.1404
453	0.5464	5	5	0	19.375	1	1	1	0.9871
454	0.5464	5	5	0	1	1	-1	0	0.78711
455	5.4722	5	5	0	19.375	1	1	1	1.0813
456	3.8303	5	5	0	25.5	1	-1	1	1.0577
457	5.4722	5	5	999	25.5	2	1	1	1.4811
458	5.4722	5	5	0	7.125	2	-1	0	1.7874
459	0.5464	5	5	0	1	2	1	0	1.7281
460	0.5464	5	5	90	13.25	2	-1	1	1.2812
461	7.1142	5	5	90	13.25	2	1	1	1.5921
462	7.1142	5	5	999	13.25	2	-1	0	1.4133
463	3.8303	5	5	999	19.375	2	1	1	1.0694
464	3.8303	5	5	90	7.125	2	1	1	1.2573
465	2.1883	5	5	90	13.25	1	-1	1	1.1288
466	0.5464	5	5	0	19.375	2	1	1	1.1993
467	5.4722	5	5	90	7.125	1	-1	0	1.0699
468	3.8303	5	5	0	13.25	1	-1	0	1.1988
469	0.5464	5	5	999	25.5	2	1	1	1.0104
470	3.8303	5	5	0	1	2	-1	0	0.83417
471	7.1142	5	5	90	7.125	2	1	1	0.82239
472	7.1142	5	5	90	19.375	2	-1	0	0.77541
473	2.1883	5	5	90	25.5	1	-1	0	0.91653
474	0.5464	5	5	0	19.375	2	1	1	1.1635
475	5.4722	5	5	90	19.375	1	-1	1	1.0582
476	3.8303	5	5	90	7.125	1	1	1	1.2341
477	3.8303	5	5	0	1	2	-1	0	1.34
478	0.5464	5	5	90	13.25	1	1	1	1.1287
479	3.8303	5	5	999	13.25	1	1	1	0.92875
480	3.8303	5	5	90	7.125	1	1	1	1.187
481	7.1142	5	5	999	13.25	1	-1	1	1.1988
482	5.4722	5	5	0	25.5	2	1	1	1.0812
483	2.1883	5	5	90	7.125	1	-1	0	1.5046
484	3.8303	5	5	999	25.5	1	-1	0	0.97571
485	5.4722	5	5	0	13.25	1	-1	1	2.0474
486	0.5464	5	5	0	13.25	2	-1	1	1.54
487	5.4722	5	5	0	7.125	2	-1	0	2.1562
488	7.1142	5	5	90	13.25	1	1	1	1.2689
489	5.4722	5	5	0	7.125	2	-1	0	0.8817
490	0.5464	5	5	90	25.5	1	1	1	0.98714
491	0.5464	5	5	0	1	2	1	0	1.2576
492	3.8303	5	5	999	1	1	-1	1	1.4105
493	7.1142	5	5	0	1	2	-1	0	1.1871
494	5.4722	5	5	999	1	1	-1	0	1.3047
495	0.5464	5	5	999	1	2	-1	1	1.3752
496	7.1142	5	5	90	19.375	1	-1	0	1.1871
497	7.1142	5	5	90	13.25	2	-1	0	1.0342
498	7.1142	5	5	0	13.25	2	-1	0	1.0224
499	0.5464	5	5	90	25.5	1	-1	1	1.1282
500	7.1142	5	5	0	25.5	1	-1	0	1.4934
501	2.1883	5	5	0	1	2	-1	0	0.91648
502	0.5464	5	5	0	13.25	2	-1	1	1.3988
503	3.8303	5	5	0	25.5	2	1	1	1.458
504	7.1142	5	5	999	7.125	2	-1	1	1.4363
505	7.1142	5	5	999	19.375	1	1	1	1.2342
506	3.8303	5	5	0	7.125	1	-1	1	1.293
507	2.1883	5	5	999	25.5	1	-1	1	1.0576
508	3.8303	5	5	90	1	2	-1	0	1.4341
509	0.5464	5	5	90	13.25	1	1	1	1.387
510	0.5464	5	5	0	7.125	1	-1	0	1.0223
511	5.4722	5	5	90	1	1	1	0	1.3635
512	0.5464	5	5	90	7.125	1	1	1	1.1636
513	3.8303	5	5	90	13.25	1	-1	0	1.2694
514	5.4722	5	5	0	13.25	1	-1	0	1.6809
515	3.8303	5	5	999	25.5	1	-1	1	1.0934
516	5.4722	5	5	999	19.375	1	1	1	1.2694
517	0.5464	5	5	999	13.25	2	1	1	1.2223
518	0.5464	5	5	0	13.25	2	-1	0	1.0577
519	0.5464	5	5	999	25.5	2	1	1	1.2223
520	2.1883	5	5	0	7.125	2	-1	0	0.85766
521	7.1142	5	5	0	25.5	1	1	1	1.0342
522	2.1883	5	5	0	1	1	1	1	0.79889
523	5.4722	5	5	90	13.25	1	-1	0	1.1164
524	5.4722	5	5	999	25.5	2	-1	1	1.34
525	2.1883	5	5	0	7.125	1	-1	1	1.0934
526	2.1883	5	5	999	13.25	1	1	1	1.0459
527	7.1142	5	5	90	1	1	1	0	1.3819
528	5.4722	5	5	90	25.5	1	-1	1	1.0464
529	2.1883	5	5	0	7.125	1	-1	1	0.77544
530	3.8303	5	5	0	1	1	-1	1	1.3399
531	0.5464	5	5	0	25.5	1	1	1	1.1165
532	2.1883	5	5	0	25.5	2	1	1	1.6576
533	3.8303	5	5	999	7.125	2	-1	0	2.4746
534	7.1142	5	5	999	1	2	-1	0	1.2581
535	2.1883	5	5	0	7.125	2	1	1	1.1163
536	2.1883	5	5	999	13.25	2	1	1	0.98713
537	3.8303	5	5	0	19.375	1	-1	1	1.1165
538	7.1142	5	5	0	19.375	1	1	1	1.2694
539	7.1142	5	5	0	7.125	1	1	0	1.6458
540	0.5464	5	5	999	19.375	2	1	1	1.0459
541	3.8303	5	5	0	7.125	1	1	0	1.3987
542	3.8303	5	5	0	13.25	2	-1	1	1.3283
543	3.8303	5	5	90	25.5	2	-1	0	0.90478
544	2.1883	5	5	90	25.5	2	-1	0	0.8106
545	7.1142	5	5	999	19.375	2	1	1	1.2929
546	7.1142	5	5	999	1	2	-1	0	1.8188
547	2.1883	5	5	0	1	2	1	0	0.89292
548	2.1883	5	5	90	19.375	2	-1	1	1.187
549	3.8303	5	5	999	7.125	1	-1	1	1.0817
550	7.1142	5	5	999	13.25	2	1	0	1.4459
551	7.1142	5	5	0	7.125	2	1	0	1.0698
552	7.1142	5	5	90	19.375	1	1	0	1.4727
553	0.5464	5	5	90	25.5	2	1	1	1.1875
554	5.4722	5	5	999	13.25	1	-1	1	1.1052
555	2.1883	5	5	999	1	1	1	1	1.4694
556	5.4722	5	5	0	13.25	2	1	0	0.96354
557	2.1883	5	5	90	25.5	2	1	1	1.1988
558	7.1142	5	5	0	25.5	2	-1	0	1.0577
559	5.4722	5	5	999	13.25	1	-1	1	1.2928
560	0.5464	5	5	999	1	1	-1	1	1.4105
561	3.8303	5	5	0	25.5	2	1	1	1.0459
562	2.1883	5	5	90	13.25	2	-1	1	1.5281
563	3.8303	5	5	999	13.25	1	-1	0	2.6544
564	2.1883	5	5	90	7.125	1	-1	0	0.76404
565	5.4722	5	5	90	1	1	1	0	0.93999
566	3.8303	5	5	90	13.25	1	1	1	0.82239
567	5.4722	5	5	999	19.375	1	-1	1	1.0695
568	3.8303	5	5	90	7.125	1	1	1	1.1517
569	2.1883	5	5	90	25.5	1	1	1	1.1047
570	3.8303	5	5	0	13.25	1	1	1	1.0459
571	0.5464	5	5	0	1	1	1	1	1.3047
572	7.1142	5	5	0	19.375	2	-1	0	1.7385
573	3.8303	5	5	0	13.25	2	-1	1	1.2929
574	5.4722	5	5	999	1	2	1	0	1.4459
575	3.8303	5	5	0	7.125	1	-1	0	1.2933
576	3.8303	5	5	90	13.25	1	-1	1	0.98753
577	3.8303	5	5	999	13.25	1	1	1	0.9283
578	3.8303	5	5	0	1	2	1	0	1.2929
579	5.4722	5	5	999	13.25	2	1	0	1.5669
580	2.1883	5	5	999	25.5	2	-1	0	0.97527
581	2.1883	5	5	999	25.5	2	-1	1	1.4223
582	3.8303	5	5	90	13.25	2	-1	1	1.1988
583	2.1883	5	5	0	7.125	1	1	1	1.1047
584	0.5464	5	5	999	19.375	1	1	1	1.14
585	5.4722	5	5	999	7.125	2	1	1	1.2339
586	7.1142	5	5	999	13.25	2	1	1	1.442
587	2.1883	5	5	0	25.5	1	-1	0	0.65825
588	0.5464	5	5	0	25.5	2	1	1	1.2811
589	3.8303	5	5	999	1	2	1	0	1.0577
590	7.1142	5	5	999	7.125	1	-1	0	2.5137
591	3.8303	5	5	90	19.375	1	1	1	1.1635
592	7.1142	5	5	90	7.125	1	1	0	1.4597
593	2.1883	5	5	90	7.125	2	-1	1	1.1518
594	5.4722	5	5	999	1	1	1	0	1.8252
595	3.8303	5	5	999	25.5	2	1	1	1.0694
596	5.4722	5	5	999	19.375	2	1	1	1.1636
597	5.4722	5	5	0	1	1	1	0	1.3047
598	2.1883	5	5	90	19.375	1	-1	1	1.1047
599	0.5464	5	5	999	19.375	2	1	1	1.1753
600	2.1883	5	5	0	7.125	2	1	1	1.5282
601	2.1883	5	5	0	7.125	2	1	1	1.1753
602	3.8303	5	5	999	13.25	2	1	1	1.1048
603	2.1883	5	5	999	13.25	1	-1	1	0.99886
604	0.5464	5	5	90	25.5	2	1	1	1.1047
605	2.1883	5	5	90	13.25	1	1	1	1.0934
606	0.5464	5	5	999	1	2	1	1	1.3169
607	2.1883	5	5	90	7.125	2	-1	0	1.5282
608	7.1142	5	5	90	19.375	2	1	1	1.5529
609	7.1142	5	5	999	25.5	1	-1	1	1.0699
610	0.5464	5	5	0	19.375	1	1	1	1.0341
611	7.1142	5	5	0	25.5	2	-1	0	1.419
612	2.1883	5	5	999	13.25	1	-1	1	1.0694
613	5.4722	5	5	999	1	2	-1	0	2.0193
614	5.4722	5	5	999	13.25	1	-1	1	1.1517
615	3.8303	5	5	90	7.125	2	-1	0	1.4458
616	2.1883	5	5	999	7.125	1	1	1	1.1283
617	5.4722	5	5	999	13.25	1	1	1	1.1518
618	7.1142	5	5	999	25.5	2	1	1	1.1987
619	0.5464	5	5	90	19.375	2	1	1	1.1757
620	7.1142	5	5	90	13.25	2	-1	0	1.6706
621	0.5464	5	5	0	1	2	-1	0	1.2929
622	5.4722	5	5	90	7.125	2	1	0	1.2106
623	2.1883	5	5	0	19.375	2	1	1	1.0695
624	2.1883	5	5	999	1	2	-1	0	1.093
625	7.1142	5	5	0	1	1	-1	0	0.91658
626	2.1883	5	5	0	13.25	2	1	0	0.91653
627	0.5464	5	5	0	13.25	1	-1	1	1.1637
628	2.1883	5	5	90	19.375	2	-1	1	1.387
629	7.1142	5	5	999	1	1	-1	0	2.2649
630	0.5464	5	5	999	25.5	1	-1	1	1.14
631	0.5464	5	5	0	25.5	1	1	1	1.2929
632	5.4722	5	5	90	25.5	2	1	1	1.5368
633	3.8303	5	5	90	13.25	1	-1	1	1.2694
634	0.5464	5	5	999	13.25	1	1	1	1.2459
635	5.4722	5	5	0	25.5	1	-1	0	1.6596
636	2.1883	5	5	90	13.25	2	1	1	1.0228
637	7.1142	5	5	0	19.375	2	-1	0	1.5211
638	0.5464	5	5	0	7.125	1	-1	1	0.69356
639	7.1142	5	5	90	13.25	1	-1	0	1.3177
640	7.1142	5	5	0	13.25	2	1	0	1.0459
641	0.5464	5	5	90	13.25	2	-1	1	1.1635
642	0.5464	5	5	999	13.25	1	-1	1	1.0812
643	7.1142	5	5	90	1	2	-1	1	1.2695
644	7.1142	5	5	999	13.25	2	1	0	1.4382
645	0.5464	5	5	90	1	1	1	1	1.4811
646	7.1142	5	5	999	25.5	1	-1	1	0.96356
647	7.1142	5	5	90	13.25	1	1	0	1.2933
648	2.1883	5	5	90	13.25	1	-1	1	1.0577
649	7.1142	5	5	90	19.375	2	1	1	1.4568
650	5.4722	5	5	999	19.375	1	-1	1	1.0694
651	0.5464	5	5	90	19.375	2	1	1	0.99889
652	3.8303	5	5	999	7.125	2	1	1	0.96353
653	2.1883	5	5	999	19.375	1	1	0	0.893
654	3.8303	5	5	0	25.5	2	-1	1	1.1164
655	5.4722	5	5	0	1	2	-1	0	1.3168
656	7.1142	5	5	999	25.5	1	-1	1	1.0577
657	3.8303	5	5	999	7.125	2	1	1	1.1989
658	0.5464	5	5	90	19.375	2	1	1	1.1636
659	7.1142	5	5	90	25.5	2	1	1	1.2106
660	2.1883	5	5	90	19.375	1	-1	1	1.093
661	7.1142	5	5	0	19.375	2	-1	0	1.7907
662	7.1142	5	5	90	25.5	1	-1	1	1.0106
663	5.4722	5	5	0	19.375	2	-1	0	1.4578
664	5.4722	5	5	90	13.25	1	1	1	1.0464
665	5.4722	5	5	999	13.25	2	-1	0	2.2065
666	5.4722	5	5	0	7.125	2	-1	0	1.2341
667	5.4722	5	5	90	25.5	1	1	1	1.0224
668	2.1883	5	5	999	25.5	1	1	1	0.94007
669	0.5464	5	5	0	19.375	2	-1	1	1.093
670	5.4722	5	5	999	1	1	-1	0	1.3401
671	5.4722	5	5	999	7.125	1	-1	1	1.293
672	0.5464	5	5	0	13.25	1	-1	1	1.0228
673	7.1142	5	5	0	7.125	2	-1	0	1.1636
674	0.5464	5	5	0	19.375	1	-1	1	1.0464
675	3.8303	5	5	90	25.5	2	-1	1	1.0695
676	3.8303	5	5	90	25.5	1	-1	1	1.0812
677	5.4722	5	5	999	1	1	1	0	1.8146
678	7.1142	5	5	999	7.125	2	-1	1	1.8363
679	5.4722	5	5	90	19.375	1	1	0	1.5493
680	7.1142	5	5	0	7.125	2	1	0	1.3526
681	2.1883	5	5	0	1	2	1	0	1.3165
682	2.1883	5	5	0	19.375	2	1	0	1.4576
683	3.8303	5	5	90	19.375	2	-1	0	2.2155
684	5.4722	5	5	0	19.375	1	-1	1	1.1989
685	7.1142	5	5	999	13.25	1	-1	0	2.2494
686	3.8303	5	5	0	1	2	-1	0	1.9104
687	5.4722	5	5	0	25.5	2	-1	0	5.7847
688	3.8303	5	5	0	7.125	2	-1	0	1.7041
689	7.1142	5	5	999	25.5	2	1	1	1.1404
690	0.5464	5	5	0	25.5	1	1	1	1.3752
691	0.5464	5	5	90	19.375	1	1	1	1.0341
692	5.4722	5	5	90	19.375	2	1	0	1.0694
693	0.5464	5	5	90	7.125	2	-1	1	1.0108
694	7.1142	5	5	999	7.125	2	-1	0	1.2694
695	5.4722	5	5	0	1	1	1	0	1.6463
696	7.1142	5	5	90	19.375	1	1	1	1.046
697	7.1142	5	5	0	13.25	2	1	0	0.92831
698	3.8303	5	5	0	13.25	1	-1	0	1.3635
699	5.4722	5	5	999	13.25	2	1	0	1.1169
700	3.8303	5	5	999	7.125	2	-1	0	1.1282
701	5.4722	5	5	0	25.5	2	1	1	0.98709
702	3.8303	5	5	999	13.25	2	-1	1	1.1753
703	3.8303	5	5	999	19.375	1	1	1	1.0341
704	2.1883	5	5	999	7.125	2	-1	1	1.3517
705	3.8303	5	5	90	13.25	2	1	1	1.211
706	5.4722	5	5	0	25.5	1	-1	0	1.3986
707	2.1883	5	5	0	25.5	2	-1	1	0.95169
708	3.8303	5	5	999	19.375	2	-1	1	0.9636
709	2.1883	5	5	999	1	1	-1	0	1.4458
710	5.4722	5	5	90	13.25	2	-1	0	1.5539
711	5.4722	5	5	90	7.125	2	-1	0	0.78716
712	5.4722	5	5	90	19.375	2	-1	0	1.14
713	3.8303	5	5	999	13.25	1	1	1	1.093
714	7.1142	5	5	90	19.375	1	-1	1	1.3047
715	3.8303	5	5	999	7.125	1	-1	1	1.2576
716	5.4722	5	5	90	25.5	2	-1	0	1.458
717	3.8303	5	5	999	19.375	2	1	1	0.99891
718	3.8303	5	5	90	13.25	2	1	1	1.5869
719	3.8303	5	5	999	1	2	1	0	1.5051
720	0.5464	5	5	999	7.125	1	1	1	0.98705
721	7.1142	5	5	0	19.375	2	1	0	1.2341
722	5.4722	5	5	999	7.125	1	-1	1	1.2573
723	2.1883	5	5	0	7.125	2	-1	1	1.034
724	3.8303	5	5	999	25.5	2	1	1	1.0224
725	2.1883	5	5	999	1	2	-1	0	0.95188
726	3.8303	5	5	999	19.375	1	-1	0	1.0225
727	0.5464	5	5	90	1	2	1	0	1.787
728	7.1142	5	5	0	13.25	2	-1	0	1.7473
729	2.1883	5	5	999	19.375	1	1	1	1.2224
730	2.1883	5	5	0	1	2	1	0	1.1987
731	7.1142	5	5	90	25.5	2	1	1	1.0699
732	3.8303	5	5	0	19.375	1	1	1	1.14
733	0.5464	5	5	999	7.125	2	-1	1	1.1518
734	7.1142	5	5	90	19.375	2	-1	1	1.1635
735	0.5464	5	5	0	1	2	1	0	1.1636
736	0.5464	5	5	999	25.5	1	1	1	0.96363
737	2.1883	5	5	90	1	2	-1	0	1.2106
738	2.1883	5	5	0	19.375	1	1	1	1.1987
739	3.8303	5	5	90	1	1	-1	0	1.1287
740	7.1142	5	5	999	19.375	1	-1	1	1.2345
741	7.1142	5	5	999	7.125	1	-1	1	1.2694
742	7.1142	5	5	999	19.375	1	1	0	0.94005
743	2.1883	5	5	90	1	1	1	1	1.4694
744	7.1142	5	5	999	1	2	1	0	1.3282
745	3.8303	5	5	90	1	1	1	1	1.14
746	0.5464	5	5	999	25.5	2	-1	1	0.97533
747	0.5464	5	5	999	25.5	1	1	1	1.0459
748	5.4722	5	5	90	1	1	1	1	1.1517
749	3.8303	5	5	90	19.375	2	-1	0	1.434
750	0.5464	5	5	999	7.125	2	1	1	1.293
