# Supplementary material for: Temporal Integration of Motion Streaks in Migraine
Source: Vision (Basel). 2018 Jul 13;2(3):27. doi: 10.3390/vision2030027 (PMC6836222; doi:10.3390/vision2030027)
Supplement: Supplementary file 1 [file vision-02-00027-s001.zip › supplementary information/resultsmark3/resultsObs15/allResponsesObs15Block2.txt]

1	5.4722	5	5	0	1	1	-1	0	6.247
2	2.1883	5	5	0	1	2	1	0	1.9889
3	3.8303	5	5	0	25.5	1	-1	1	1.2934
4	3.8303	5	5	999	25.5	2	-1	1	1.3047
5	5.4722	5	5	0	19.375	1	-1	1	1.1989
6	0.5464	5	5	999	25.5	2	1	1	1.9634
7	5.4722	5	5	999	1	2	-1	0	1.5939
8	3.8303	5	5	0	7.125	1	1	1	0.99933
9	7.1142	5	5	0	7.125	1	1	1	1.1047
10	0.5464	5	5	90	19.375	2	-1	1	2.1167
11	0.5464	5	5	0	19.375	2	1	1	1.4458
12	5.4722	5	5	0	19.375	1	-1	1	1.5652
13	5.4722	5	5	999	25.5	2	1	1	0.97536
14	5.4722	5	5	0	19.375	2	-1	1	1.1281
15	0.5464	5	5	90	25.5	1	-1	1	1.0464
16	2.1883	5	5	0	19.375	2	1	1	1.1166
17	2.1883	5	5	0	7.125	2	-1	1	1.0928
18	3.8303	5	5	90	7.125	1	1	1	0.90476
19	0.5464	5	5	0	13.25	1	1	1	0.88125
20	3.8303	5	5	90	19.375	2	1	0	1.3047
21	7.1142	5	5	0	7.125	2	-1	0	1.1283
22	2.1883	5	5	999	1	2	-1	1	1.1283
23	7.1142	5	5	0	1	2	1	0	1.117
24	0.5464	5	5	999	19.375	1	-1	1	1.1518
25	3.8303	5	5	0	1	1	-1	0	0.81068
26	3.8303	5	5	999	7.125	1	1	1	0.89309
27	7.1142	5	5	999	1	1	1	1	0.95185
28	7.1142	5	5	0	19.375	1	-1	0	0.7754
29	5.4722	5	5	0	7.125	2	-1	0	0.71659
30	0.5464	5	5	90	7.125	2	-1	1	1.0812
31	2.1883	5	5	0	1	2	1	0	0.97541
32	3.8303	5	5	90	13.25	2	-1	1	1.0577
33	3.8303	5	5	90	7.125	1	-1	1	1.0459
34	5.4722	5	5	999	25.5	2	1	1	1.2341
35	2.1883	5	5	0	19.375	2	-1	1	1.1165
36	7.1142	5	5	90	19.375	1	-1	0	1.1636
37	7.1142	5	5	999	25.5	2	1	1	0.97536
38	3.8303	5	5	0	25.5	1	-1	1	1.0694
39	0.5464	5	5	0	1	1	-1	1	1.4102
40	7.1142	5	5	90	1	2	-1	0	1.3806
41	7.1142	5	5	999	1	1	-1	1	1.9656
42	2.1883	5	5	999	13.25	2	-1	1	1.0812
43	7.1142	5	5	0	13.25	2	-1	1	1.14
44	7.1142	5	5	90	25.5	2	1	0	1.2812
45	5.4722	5	5	90	19.375	1	-1	1	1.0459
46	5.4722	5	5	0	1	2	1	0	1.0459
47	2.1883	5	5	999	25.5	2	1	1	1.4694
48	0.5464	5	5	0	19.375	1	1	1	1.1752
49	0.5464	5	5	999	25.5	2	1	1	1.2575
50	5.4722	5	5	999	19.375	1	-1	1	0.99887
51	7.1142	5	5	0	7.125	2	-1	0	1.4915
52	2.1883	5	5	90	13.25	2	1	0	1.3516
53	5.4722	5	5	90	1	1	1	0	0.93991
54	7.1142	5	5	999	1	1	-1	1	1.1283
55	2.1883	5	5	999	19.375	2	-1	1	1.0695
56	2.1883	5	5	0	25.5	1	1	1	0.96354
57	0.5464	5	5	0	19.375	1	1	1	1.0577
58	2.1883	5	5	999	25.5	2	1	1	1.0577
59	3.8303	5	5	0	25.5	1	-1	1	0.99889
60	7.1142	5	5	999	1	1	1	1	1.4569
61	5.4722	5	5	999	25.5	1	-1	1	1.1047
62	2.1883	5	5	999	13.25	2	-1	1	1.0694
63	2.1883	5	5	90	19.375	2	1	1	1.1165
64	7.1142	5	5	90	1	1	-1	0	1.2816
65	0.5464	5	5	0	1	2	1	0	1.2933
66	7.1142	5	5	0	7.125	1	1	0	1.3046
67	0.5464	5	5	0	1	2	1	0	1.3634
68	7.1142	5	5	999	19.375	1	1	1	1.2459
69	7.1142	5	5	999	19.375	2	-1	0	1.8059
70	2.1883	5	5	90	25.5	2	-1	1	1.0812
71	5.4722	5	5	999	19.375	1	-1	1	1.0341
72	3.8303	5	5	90	13.25	1	1	1	1.0577
73	3.8303	5	5	0	13.25	2	-1	1	1.1165
74	0.5464	5	5	0	7.125	2	1	1	1.2463
75	0.5464	5	5	0	25.5	1	1	1	0.9752
76	0.5464	5	5	0	25.5	1	-1	1	1.0934
77	7.1142	5	5	999	13.25	2	1	0	1.6488
78	5.4722	5	5	0	13.25	1	1	1	1.4693
79	3.8303	5	5	90	13.25	2	-1	1	1.6815
80	7.1142	5	5	0	1	2	1	0	1.7175
81	3.8303	5	5	999	25.5	1	-1	1	1.1047
82	0.5464	5	5	999	13.25	2	1	1	1.1165
83	7.1142	5	5	90	19.375	2	-1	0	1.4821
84	7.1142	5	5	999	7.125	1	-1	0	1.3932
85	0.5464	5	5	999	7.125	2	-1	1	1.0695
86	3.8303	5	5	0	7.125	2	-1	1	0.99881
87	0.5464	5	5	90	13.25	2	1	1	1.1636
88	0.5464	5	5	0	7.125	2	1	1	1.1169
89	5.4722	5	5	90	7.125	1	1	1	1.0464
90	3.8303	5	5	999	25.5	2	-1	1	1.0929
91	0.5464	5	5	0	13.25	1	1	1	1.3987
92	3.8303	5	5	0	1	1	-1	1	1.4223
93	3.8303	5	5	999	7.125	2	1	1	1.3988
94	0.5464	5	5	0	19.375	2	1	1	1.034
95	0.5464	5	5	90	1	2	-1	1	1.3752
96	7.1142	5	5	90	1	2	-1	0	1.6835
97	0.5464	5	5	0	19.375	1	-1	1	1.2458
98	5.4722	5	5	90	25.5	1	-1	1	0.95186
99	0.5464	5	5	90	25.5	2	-1	1	1.1165
100	5.4722	5	5	999	25.5	2	-1	1	1.1165
101	5.4722	5	5	999	19.375	1	1	1	1.1988
102	3.8303	5	5	0	13.25	2	1	1	1.5752
103	7.1142	5	5	90	13.25	2	1	1	1.1634
104	0.5464	5	5	90	1	2	-1	1	1.4815
105	5.4722	5	5	90	13.25	2	1	0	1.1522
106	7.1142	5	5	90	25.5	2	1	1	1.164
107	7.1142	5	5	90	25.5	1	1	1	1.0699
108	0.5464	5	5	999	7.125	1	1	1	1.1518
109	5.4722	5	5	999	25.5	1	-1	1	1.0224
110	5.4722	5	5	0	13.25	1	-1	1	1.0812
111	7.1142	5	5	0	1	2	-1	0	1.4552
112	2.1883	5	5	0	19.375	2	-1	1	1.046
113	7.1142	5	5	999	19.375	1	1	1	1.1984
114	5.4722	5	5	90	1	2	-1	0	0.83454
115	7.1142	5	5	0	25.5	1	-1	0	1.8602
116	5.4722	5	5	90	25.5	2	-1	1	1.14
117	5.4722	5	5	0	13.25	1	1	0	1.3047
118	0.5464	5	5	90	1	1	-1	1	1.3282
119	5.4722	5	5	0	19.375	1	1	1	1.1871
120	0.5464	5	5	90	19.375	1	1	1	1.1047
121	5.4722	5	5	999	7.125	2	-1	0	1.1635
122	7.1142	5	5	90	19.375	1	-1	1	1.1401
123	7.1142	5	5	90	13.25	1	1	1	1.3391
124	7.1142	5	5	0	7.125	1	-1	0	1.3974
125	3.8303	5	5	0	25.5	2	1	1	1.1165
126	0.5464	5	5	999	25.5	2	-1	1	1.0107
127	0.5464	5	5	999	1	2	1	1	1.3047
128	3.8303	5	5	0	13.25	2	1	1	1.1404
129	7.1142	5	5	999	7.125	2	1	1	1.6724
130	7.1142	5	5	999	1	2	1	1	1.6833
131	0.5464	5	5	999	1	1	-1	1	1.1518
132	0.5464	5	5	0	25.5	2	-1	1	0.97542
133	0.5464	5	5	90	1	1	1	1	1.387
134	0.5464	5	5	90	19.375	2	-1	1	1.1405
135	5.4722	5	5	999	13.25	1	1	1	1.0106
136	0.5464	5	5	0	25.5	1	1	1	1.1988
137	2.1883	5	5	999	7.125	1	1	1	1.0224
138	7.1142	5	5	0	19.375	2	-1	0	1.187
139	3.8303	5	5	90	25.5	1	-1	1	0.90474
140	0.5464	5	5	999	25.5	1	-1	0	0.76368
141	0.5464	5	5	0	7.125	2	-1	1	1.1165
142	5.4722	5	5	999	25.5	1	1	1	1.0459
143	0.5464	5	5	90	25.5	2	-1	1	1.1988
144	5.4722	5	5	90	13.25	2	1	0	1.6857
145	7.1142	5	5	90	7.125	1	1	1	1.635
146	3.8303	5	5	999	1	1	-1	0	1.34
147	5.4722	5	5	0	7.125	2	1	1	1.4106
148	2.1883	5	5	999	7.125	2	1	1	1.0225
149	2.1883	5	5	999	25.5	1	1	1	1.2577
150	7.1142	5	5	0	13.25	1	-1	0	1.4802
151	3.8303	5	5	90	13.25	1	1	1	1.1753
152	2.1883	5	5	90	1	1	-1	0	1.6109
153	5.4722	5	5	90	13.25	1	-1	1	1.011
154	3.8303	5	5	90	7.125	2	1	1	1.0459
155	0.5464	5	5	0	13.25	2	-1	1	1.2341
156	2.1883	5	5	90	13.25	1	-1	1	0.96347
157	3.8303	5	5	999	25.5	2	1	1	1.0459
158	7.1142	5	5	90	19.375	2	1	1	0.81067
159	7.1142	5	5	0	25.5	2	1	1	1.0106
160	3.8303	5	5	0	7.125	2	1	1	1.1165
161	7.1142	5	5	90	25.5	1	1	1	1.0577
162	7.1142	5	5	90	7.125	2	1	1	1.4084
163	7.1142	5	5	0	13.25	2	1	0	0.84595
164	0.5464	5	5	0	13.25	1	-1	0	0.79893
165	0.5464	5	5	0	13.25	2	1	1	1.3282
166	7.1142	5	5	0	7.125	1	1	1	0.95182
167	2.1883	5	5	0	25.5	1	-1	1	0.97538
168	7.1142	5	5	0	7.125	2	-1	0	1.3164
169	7.1142	5	5	90	25.5	2	-1	1	1.0812
170	7.1142	5	5	999	19.375	2	-1	1	1.0812
171	2.1883	5	5	0	13.25	1	1	1	1.328
172	7.1142	5	5	999	13.25	1	1	1	1.0463
173	7.1142	5	5	999	7.125	2	-1	1	1.2695
174	2.1883	5	5	999	25.5	2	-1	1	1.0577
175	2.1883	5	5	0	13.25	1	-1	1	1.1048
176	3.8303	5	5	90	13.25	2	1	1	1.1988
177	5.4722	5	5	0	13.25	1	-1	0	1.1987
178	0.5464	5	5	90	1	2	-1	1	1.4928
179	3.8303	5	5	999	19.375	1	-1	1	0.98709
180	5.4722	5	5	0	13.25	2	1	1	1.5394
181	5.4722	5	5	90	19.375	2	1	0	1.1754
182	0.5464	5	5	999	1	1	-1	1	1.1165
183	2.1883	5	5	0	7.125	1	-1	1	1.0929
184	5.4722	5	5	0	19.375	1	-1	1	0.99879
185	2.1883	5	5	999	25.5	1	1	1	1.0577
186	2.1883	5	5	999	25.5	2	1	1	1.1047
187	7.1142	5	5	999	25.5	2	1	1	0.97534
188	7.1142	5	5	90	25.5	1	-1	1	0.91654
189	3.8303	5	5	90	1	1	1	0	1.4341
190	3.8303	5	5	999	25.5	1	-1	1	0.92832
191	2.1883	5	5	0	19.375	1	1	1	1.0106
192	5.4722	5	5	90	1	1	1	1	5.2362
193	5.4722	5	5	90	13.25	2	1	1	1.2929
194	3.8303	5	5	999	1	1	-1	0	1.5517
195	3.8303	5	5	90	13.25	2	-1	1	1.1757
196	0.5464	5	5	999	13.25	1	-1	1	0.96357
197	2.1883	5	5	90	13.25	2	-1	1	1.093
198	0.5464	5	5	999	25.5	1	1	1	1.2105
199	2.1883	5	5	0	13.25	2	1	1	1.5282
200	5.4722	5	5	90	7.125	1	1	0	1.6665
201	7.1142	5	5	0	13.25	2	1	0	2.0637
202	5.4722	5	5	90	13.25	1	-1	1	0.94005
203	5.4722	5	5	0	25.5	1	1	0	1.532
204	5.4722	5	5	0	19.375	2	-1	1	1.1633
205	0.5464	5	5	999	19.375	2	-1	1	1.0223
206	5.4722	5	5	0	19.375	2	-1	1	0.96359
207	2.1883	5	5	999	13.25	2	1	1	1.1753
208	2.1883	5	5	0	19.375	2	-1	0	0.85764
209	2.1883	5	5	90	19.375	1	-1	1	1.1165
210	5.4722	5	5	90	25.5	2	-1	1	1.0934
211	5.4722	5	5	999	7.125	2	-1	1	1.4339
212	5.4722	5	5	999	13.25	2	-1	1	0.82283
213	5.4722	5	5	0	25.5	2	-1	1	0.99889
214	0.5464	5	5	999	1	1	1	1	1.8575
215	7.1142	5	5	90	7.125	1	-1	1	0.91654
216	5.4722	5	5	90	19.375	1	1	1	1.0459
217	7.1142	5	5	0	13.25	1	1	0	1.9308
218	0.5464	5	5	999	7.125	1	-1	1	1.2341
219	3.8303	5	5	0	7.125	1	1	1	1.458
220	2.1883	5	5	0	1	1	-1	0	1.1634
221	0.5464	5	5	0	25.5	2	1	1	1.1404
222	7.1142	5	5	999	7.125	1	1	1	1.6002
223	0.5464	5	5	999	13.25	2	1	1	1.3051
224	5.4722	5	5	999	1	2	1	0	1.8177
225	7.1142	5	5	999	19.375	1	-1	1	1.0577
226	2.1883	5	5	90	25.5	1	-1	1	1.0577
227	2.1883	5	5	999	13.25	2	-1	1	1.1165
228	0.5464	5	5	0	7.125	1	-1	1	1.0582
229	7.1142	5	5	0	19.375	1	-1	1	1.8703
230	2.1883	5	5	0	7.125	2	-1	1	1.2811
231	2.1883	5	5	999	13.25	1	1	1	1.1047
232	3.8303	5	5	90	25.5	2	1	1	1.3047
233	2.1883	5	5	0	13.25	2	1	1	1.1874
234	5.4722	5	5	0	19.375	2	1	1	1.0812
235	0.5464	5	5	999	7.125	1	1	1	1.0693
236	0.5464	5	5	90	7.125	2	1	1	1.2929
237	7.1142	5	5	999	25.5	2	-1	1	1.1405
238	0.5464	5	5	90	13.25	1	-1	1	1.0225
239	3.8303	5	5	90	19.375	1	-1	1	0.98713
240	3.8303	5	5	0	19.375	2	1	1	1.1283
241	3.8303	5	5	0	7.125	2	1	1	1.1164
242	7.1142	5	5	999	7.125	1	1	0	1.7717
243	7.1142	5	5	90	25.5	2	1	1	1.1753
244	3.8303	5	5	999	13.25	2	1	1	0.98712
245	7.1142	5	5	90	19.375	2	1	1	1.0224
246	2.1883	5	5	0	1	1	-1	1	1.6928
247	3.8303	5	5	999	19.375	2	-1	1	1.0224
248	3.8303	5	5	0	25.5	1	1	1	1.0812
249	3.8303	5	5	90	19.375	2	-1	1	1.4339
250	2.1883	5	5	90	19.375	1	-1	1	1.1875
251	0.5464	5	5	0	19.375	2	1	1	2.619
252	3.8303	5	5	0	25.5	2	1	1	3.0918
253	2.1883	5	5	999	19.375	1	-1	1	1.187
254	7.1142	5	5	0	25.5	1	1	0	1.6986
255	7.1142	5	5	0	19.375	2	-1	0	1.681
256	2.1883	5	5	0	1	1	-1	1	1.9281
257	7.1142	5	5	0	7.125	2	1	0	1.682
258	3.8303	5	5	999	7.125	2	1	1	0.99927
259	7.1142	5	5	90	1	1	1	1	1.6166
260	3.8303	5	5	999	13.25	2	1	1	1.0812
261	7.1142	5	5	999	25.5	1	-1	1	1.0224
262	0.5464	5	5	0	19.375	1	-1	1	1.0695
263	3.8303	5	5	90	19.375	1	-1	1	0.94004
264	0.5464	5	5	90	13.25	2	1	1	1.1754
265	5.4722	5	5	90	7.125	2	-1	0	1.8417
266	7.1142	5	5	999	7.125	1	-1	1	1.0106
267	3.8303	5	5	999	25.5	1	1	1	0.94013
268	0.5464	5	5	999	13.25	1	1	1	0.99881
269	2.1883	5	5	999	1	2	-1	1	1.5047
270	7.1142	5	5	0	19.375	2	-1	1	1.3047
271	2.1883	5	5	0	25.5	2	-1	1	1.3045
272	7.1142	5	5	90	7.125	1	1	0	1.7812
273	3.8303	5	5	90	13.25	1	1	1	1.0224
274	5.4722	5	5	90	19.375	1	1	1	1.3753
275	2.1883	5	5	0	7.125	1	-1	1	1.2458
276	0.5464	5	5	0	13.25	2	-1	1	1.5988
277	5.4722	5	5	0	1	1	1	0	2.1784
278	2.1883	5	5	0	7.125	1	1	1	1.1752
279	2.1883	5	5	90	13.25	2	-1	1	1.4927
280	5.4722	5	5	999	19.375	1	1	1	1.1048
281	2.1883	5	5	999	7.125	2	-1	1	1.6341
282	5.4722	5	5	999	13.25	1	-1	1	0.95178
283	2.1883	5	5	90	7.125	2	-1	1	1.1636
284	5.4722	5	5	90	13.25	1	1	1	1.0107
285	7.1142	5	5	999	25.5	2	-1	1	1.2576
286	2.1883	5	5	90	1	2	-1	0	1.5163
287	2.1883	5	5	999	1	2	-1	1	1.6341
288	5.4722	5	5	999	19.375	2	1	0	1.8418
289	3.8303	5	5	999	1	2	1	0	1.9516
290	2.1883	5	5	999	13.25	1	1	1	1.1052
291	2.1883	5	5	90	19.375	2	-1	1	1.2105
292	3.8303	5	5	90	19.375	2	1	1	1.1516
293	0.5464	5	5	999	19.375	2	1	1	1.0576
294	7.1142	5	5	999	13.25	2	1	1	1.1047
295	0.5464	5	5	999	1	2	-1	1	1.222
296	3.8303	5	5	0	25.5	2	-1	1	0.99877
297	7.1142	5	5	999	25.5	1	-1	1	1.2107
298	5.4722	5	5	90	1	2	1	0	1.6627
299	0.5464	5	5	90	13.25	1	-1	1	1.2934
300	0.5464	5	5	90	25.5	2	1	0	1.0463
301	3.8303	5	5	999	19.375	1	-1	1	0.96353
302	7.1142	5	5	90	13.25	2	-1	1	2.3318
303	0.5464	5	5	999	19.375	2	-1	1	1.093
304	0.5464	5	5	90	7.125	2	1	1	1.2341
305	3.8303	5	5	999	1	2	1	1	1.2694
306	5.4722	5	5	0	13.25	1	1	1	1.14
307	0.5464	5	5	0	1	1	-1	1	1.1753
308	5.4722	5	5	90	7.125	1	1	1	1.1871
309	2.1883	5	5	90	1	1	1	0	1.6693
310	0.5464	5	5	90	7.125	2	1	1	0.95185
311	0.5464	5	5	90	19.375	1	-1	1	0.97532
312	2.1883	5	5	0	25.5	2	1	1	1.3282
313	5.4722	5	5	999	13.25	1	-1	1	1.0223
314	3.8303	5	5	90	19.375	2	-1	0	0.98707
315	5.4722	5	5	0	1	2	1	0	1.1283
316	2.1883	5	5	0	19.375	1	1	1	0.89302
317	5.4722	5	5	999	1	1	1	0	0.74049
318	5.4722	5	5	90	13.25	2	-1	1	1.1047
319	2.1883	5	5	999	19.375	2	-1	1	1.1283
320	3.8303	5	5	90	13.25	1	-1	1	1.0696
321	0.5464	5	5	90	25.5	1	1	1	1.14
322	2.1883	5	5	0	7.125	2	1	1	1.0695
323	2.1883	5	5	90	1	1	1	0	0.89298
324	7.1142	5	5	0	13.25	2	1	0	1.3164
325	5.4722	5	5	90	7.125	2	-1	0	1.6973
326	7.1142	5	5	0	25.5	1	-1	1	1.0106
327	0.5464	5	5	90	7.125	1	-1	1	1.2459
328	2.1883	5	5	90	13.25	1	-1	1	1.0229
329	2.1883	5	5	0	25.5	1	-1	1	1.0223
330	7.1142	5	5	999	25.5	1	1	1	1.0106
331	7.1142	5	5	90	19.375	1	1	1	1.1635
332	3.8303	5	5	0	19.375	2	1	1	1.1283
333	7.1142	5	5	999	19.375	2	1	1	1.1635
334	7.1142	5	5	999	7.125	2	1	1	1.081
335	2.1883	5	5	90	7.125	1	-1	1	1.0342
336	5.4722	5	5	90	19.375	2	-1	1	1.0811
337	7.1142	5	5	90	7.125	1	1	0	1.1635
338	2.1883	5	5	90	13.25	2	-1	1	1.3282
339	7.1142	5	5	0	7.125	2	1	0	1.3283
340	0.5464	5	5	999	19.375	1	1	1	1.4576
341	7.1142	5	5	999	1	2	1	1	2.0359
342	0.5464	5	5	90	1	2	-1	1	1.1871
343	5.4722	5	5	0	25.5	1	1	1	1.0459
344	0.5464	5	5	90	7.125	1	1	1	1.187
345	7.1142	5	5	0	19.375	2	-1	0	1.2808
346	2.1883	5	5	0	13.25	1	1	1	1.2105
347	7.1142	5	5	0	1	1	1	1	2.0546
348	3.8303	5	5	0	1	1	1	1	1.7864
349	2.1883	5	5	999	19.375	1	1	1	1.0342
350	2.1883	5	5	0	19.375	1	1	1	1.093
351	7.1142	5	5	0	25.5	2	-1	1	1.0342
352	3.8303	5	5	0	19.375	2	1	1	1.1636
353	3.8303	5	5	0	13.25	1	-1	1	1.2463
354	5.4722	5	5	90	19.375	2	-1	1	1.0463
355	7.1142	5	5	999	25.5	2	1	1	0.97536
356	5.4722	5	5	0	1	1	1	0	1.3164
357	7.1142	5	5	90	13.25	2	-1	0	1.2694
358	3.8303	5	5	90	1	1	-1	0	1.4458
359	5.4722	5	5	999	7.125	1	-1	1	0.97535
360	5.4722	5	5	90	1	2	1	0	1.387
361	5.4722	5	5	90	25.5	2	-1	1	1.434
362	7.1142	5	5	90	13.25	1	-1	0	1.4614
363	3.8303	5	5	0	7.125	2	1	0	1.4462
364	0.5464	5	5	999	13.25	2	-1	0	1.1282
365	5.4722	5	5	90	1	2	1	0	4.0033
366	3.8303	5	5	90	7.125	1	-1	1	1.1283
367	2.1883	5	5	0	19.375	1	1	1	1.0693
368	7.1142	5	5	90	19.375	1	1	1	1.7117
369	0.5464	5	5	0	1	2	-1	1	1.5281
370	2.1883	5	5	90	7.125	1	-1	1	1.0581
371	5.4722	5	5	0	7.125	1	-1	1	1.1753
372	0.5464	5	5	90	7.125	2	1	1	1.3635
373	7.1142	5	5	999	25.5	1	1	1	1.1046
374	2.1883	5	5	0	13.25	2	-1	1	1.5751
375	7.1142	5	5	0	1	1	-1	0	1.2934
376	3.8303	5	5	0	25.5	1	1	1	0.84594
377	3.8303	5	5	999	25.5	2	1	1	1.2224
378	0.5464	5	5	999	25.5	2	-1	1	1.2692
379	2.1883	5	5	90	1	1	-1	1	1.0346
380	0.5464	5	5	999	7.125	2	1	1	1.2341
381	3.8303	5	5	999	7.125	2	1	1	1.1871
382	3.8303	5	5	90	25.5	1	-1	1	0.9518
383	5.4722	5	5	999	25.5	1	1	1	1.1166
384	3.8303	5	5	0	13.25	1	1	1	1.1169
385	7.1142	5	5	999	13.25	2	-1	0	1.874
386	2.1883	5	5	90	7.125	1	-1	1	1.5751
387	3.8303	5	5	90	7.125	2	1	1	1.0694
388	5.4722	5	5	999	25.5	2	-1	1	1.2459
389	3.8303	5	5	999	13.25	2	-1	0	1.3046
390	0.5464	5	5	90	25.5	1	-1	1	1.1047
391	0.5464	5	5	90	25.5	1	-1	1	0.97536
392	2.1883	5	5	90	1	2	-1	0	1.0694
393	7.1142	5	5	999	13.25	2	-1	0	1.14
394	3.8303	5	5	90	19.375	1	-1	1	1.0459
395	7.1142	5	5	0	1	1	-1	1	1.415
396	5.4722	5	5	0	25.5	2	1	1	1.046
397	7.1142	5	5	0	13.25	1	1	1	5.0403
398	3.8303	5	5	999	13.25	1	1	1	1.4223
399	2.1883	5	5	999	1	1	-1	1	1.8575
400	3.8303	5	5	0	25.5	2	-1	1	1.1754
401	3.8303	5	5	90	1	1	1	0	1.6109
402	5.4722	5	5	90	19.375	2	1	1	1.2464
403	5.4722	5	5	999	13.25	2	-1	1	1.4106
404	3.8303	5	5	0	19.375	1	1	1	1.7634
405	0.5464	5	5	999	19.375	1	-1	1	1.1046
406	2.1883	5	5	999	19.375	1	1	1	1.0342
407	5.4722	5	5	999	7.125	2	1	1	1.2346
408	0.5464	5	5	999	25.5	1	1	1	1.14
409	5.4722	5	5	999	7.125	1	-1	1	1.6575
410	2.1883	5	5	999	19.375	1	1	1	1.2228
411	0.5464	5	5	999	7.125	2	-1	1	1.6104
412	5.4722	5	5	999	7.125	2	1	0	2.0715
413	2.1883	5	5	999	19.375	2	1	1	2.7625
414	2.1883	5	5	999	7.125	2	-1	1	1.2933
415	3.8303	5	5	0	13.25	1	1	0	1.9695
416	0.5464	5	5	0	13.25	1	-1	1	1.0933
417	3.8303	5	5	999	1	2	1	1	1.1753
418	2.1883	5	5	90	19.375	2	1	1	1.0346
419	3.8303	5	5	0	1	2	1	0	1.7517
420	0.5464	5	5	0	7.125	1	1	1	1.0341
421	2.1883	5	5	0	13.25	1	1	1	1.0695
422	2.1883	5	5	90	7.125	1	1	1	0.95181
423	5.4722	5	5	999	13.25	2	-1	1	3.6388
424	5.4722	5	5	90	25.5	1	-1	1	0.9989
425	3.8303	5	5	999	7.125	2	1	1	1.2929
426	0.5464	5	5	90	7.125	1	-1	1	1.7046
427	0.5464	5	5	90	19.375	1	1	1	1.1875
428	2.1883	5	5	0	1	2	1	0	1.8222
429	2.1883	5	5	0	13.25	2	-1	1	1.3753
430	7.1142	5	5	90	25.5	1	-1	0	2.7616
431	2.1883	5	5	0	13.25	1	1	1	0.97532
432	7.1142	5	5	999	13.25	2	1	1	1.0577
433	2.1883	5	5	0	19.375	1	1	1	1.0695
434	2.1883	5	5	90	13.25	1	1	1	1.0812
435	5.4722	5	5	90	1	1	1	1	1.1283
436	5.4722	5	5	90	1	1	-1	0	1.685
437	0.5464	5	5	999	1	2	-1	1	1.2107
438	7.1142	5	5	90	25.5	2	-1	1	1.0228
439	3.8303	5	5	0	19.375	2	1	1	1.3988
440	3.8303	5	5	90	25.5	2	1	1	1.2223
441	5.4722	5	5	0	7.125	2	1	1	1.2223
442	2.1883	5	5	0	7.125	2	1	1	1.0111
443	0.5464	5	5	999	7.125	1	-1	1	1.1988
444	7.1142	5	5	0	1	1	1	0	1.1988
445	7.1142	5	5	90	13.25	2	-1	0	1.9274
446	5.4722	5	5	999	13.25	1	-1	1	0.98703
447	3.8303	5	5	999	13.25	1	1	1	1.0341
448	5.4722	5	5	999	7.125	1	1	1	1.093
449	2.1883	5	5	999	1	2	-1	0	1.1282
450	3.8303	5	5	0	19.375	1	-1	1	1.0694
451	7.1142	5	5	999	7.125	2	-1	1	1.6552
452	3.8303	5	5	90	25.5	1	-1	1	0.99926
453	2.1883	5	5	90	13.25	1	1	1	1.1871
454	7.1142	5	5	0	19.375	1	1	0	1.4239
455	0.5464	5	5	999	13.25	1	-1	1	1.1518
456	2.1883	5	5	90	25.5	1	-1	1	1.0699
457	3.8303	5	5	90	19.375	1	1	1	1.2224
458	0.5464	5	5	90	19.375	2	-1	1	1.34
459	5.4722	5	5	999	25.5	1	1	1	1.0929
460	3.8303	5	5	999	13.25	1	-1	1	1.0695
461	5.4722	5	5	0	7.125	1	-1	1	1.1871
462	0.5464	5	5	90	1	2	1	1	1.7046
463	0.5464	5	5	90	25.5	2	1	1	1.1988
464	7.1142	5	5	999	19.375	2	-1	0	1.5356
465	0.5464	5	5	90	1	1	-1	0	2.3981
466	7.1142	5	5	90	7.125	2	-1	0	1.5989
467	5.4722	5	5	90	7.125	2	-1	0	1.4694
468	5.4722	5	5	90	13.25	1	1	1	1.1522
469	3.8303	5	5	999	13.25	1	-1	1	1.1046
470	2.1883	5	5	90	25.5	1	-1	1	1.046
471	0.5464	5	5	90	13.25	2	1	1	1.0577
472	2.1883	5	5	999	25.5	2	-1	1	1.1048
473	5.4722	5	5	999	7.125	1	1	1	0.99889
474	0.5464	5	5	90	19.375	2	-1	1	1.0342
475	3.8303	5	5	0	7.125	2	-1	0	1.0459
476	0.5464	5	5	999	1	2	-1	1	1.2341
477	7.1142	5	5	90	13.25	1	1	0	1.0223
478	7.1142	5	5	999	1	2	1	0	1.0224
479	2.1883	5	5	90	7.125	2	-1	1	1.1282
480	7.1142	5	5	0	1	1	-1	1	1.3535
481	5.4722	5	5	999	7.125	2	-1	0	1.4693
482	3.8303	5	5	0	7.125	1	1	0	2.7115
483	3.8303	5	5	90	25.5	1	1	1	1.0699
484	2.1883	5	5	90	19.375	1	1	1	1.0577
485	7.1142	5	5	999	7.125	2	-1	0	1.3263
486	3.8303	5	5	0	13.25	2	-1	1	1.34
487	0.5464	5	5	999	7.125	1	-1	1	1.3169
488	7.1142	5	5	999	1	2	-1	0	1.3327
489	0.5464	5	5	90	13.25	1	-1	1	1.2462
490	3.8303	5	5	999	7.125	2	-1	1	1.5511
491	3.8303	5	5	90	7.125	2	1	1	1.3875
492	2.1883	5	5	0	13.25	2	-1	1	1.2692
493	0.5464	5	5	0	7.125	1	-1	1	1.8811
494	5.4722	5	5	999	1	1	1	0	2.3577
495	3.8303	5	5	0	19.375	2	1	0	1.9608
496	5.4722	5	5	90	1	2	-1	0	1.9883
497	2.1883	5	5	999	1	1	-1	1	2.0218
498	2.1883	5	5	0	25.5	2	-1	1	1.4227
499	3.8303	5	5	90	19.375	2	-1	1	1.1757
500	2.1883	5	5	999	19.375	2	1	1	1.0577
501	3.8303	5	5	999	7.125	1	-1	1	0.97528
502	5.4722	5	5	999	1	1	1	0	1.4929
503	0.5464	5	5	999	1	1	1	1	2.5158
504	5.4722	5	5	999	1	1	1	1	3.1343
505	0.5464	5	5	90	1	1	-1	1	1.8688
506	2.1883	5	5	999	1	1	1	0	2.2809
507	2.1883	5	5	90	7.125	2	1	1	1.4698
508	7.1142	5	5	90	7.125	1	1	0	1.9435
509	2.1883	5	5	90	19.375	1	-1	1	1.1282
510	3.8303	5	5	999	7.125	1	-1	0	1.8466
511	5.4722	5	5	999	1	2	-1	0	2.153
512	0.5464	5	5	999	7.125	2	-1	1	1.2224
513	3.8303	5	5	999	25.5	1	1	1	1.0814
514	5.4722	5	5	0	13.25	2	-1	0	2.0651
515	5.4722	5	5	0	25.5	2	-1	1	3.5066
516	3.8303	5	5	999	13.25	2	1	1	1.0812
517	3.8303	5	5	90	25.5	2	1	1	1.3282
518	2.1883	5	5	999	25.5	1	-1	1	1.0934
519	5.4722	5	5	0	25.5	1	1	1	1.1752
520	0.5464	5	5	90	25.5	2	-1	1	1.3752
521	7.1142	5	5	999	25.5	1	-1	1	0.99883
522	7.1142	5	5	999	1	1	1	0	1.7797
523	2.1883	5	5	0	7.125	2	-1	1	1.0577
524	2.1883	5	5	90	19.375	1	-1	1	1.1047
525	2.1883	5	5	999	7.125	2	-1	1	1.0577
526	3.8303	5	5	999	19.375	2	1	1	1.1635
527	2.1883	5	5	0	1	2	-1	0	1.0459
528	2.1883	5	5	999	1	1	-1	0	0.91651
529	3.8303	5	5	90	19.375	1	-1	1	1.0577
530	7.1142	5	5	0	7.125	1	-1	1	1.7194
531	5.4722	5	5	0	19.375	1	1	1	0.89304
532	5.4722	5	5	90	19.375	1	1	1	1.1165
533	2.1883	5	5	0	7.125	1	-1	1	1.0107
534	5.4722	5	5	90	25.5	1	1	1	1.1047
535	2.1883	5	5	999	7.125	1	-1	1	1.0107
536	7.1142	5	5	90	19.375	1	1	1	1.1988
537	0.5464	5	5	999	13.25	1	1	1	1.1875
538	5.4722	5	5	0	1	2	1	0	1.4929
539	7.1142	5	5	999	7.125	1	-1	0	1.8908
540	5.4722	5	5	0	25.5	1	1	1	1.1635
541	5.4722	5	5	0	13.25	2	-1	0	1.093
542	0.5464	5	5	90	19.375	2	-1	1	1.0812
543	2.1883	5	5	999	7.125	2	-1	1	0.97536
544	5.4722	5	5	90	19.375	2	-1	1	1.0223
545	0.5464	5	5	0	7.125	1	-1	1	1.1283
546	3.8303	5	5	999	19.375	1	-1	1	1.1517
547	0.5464	5	5	0	7.125	2	-1	1	4.9036
548	5.4722	5	5	90	7.125	1	1	1	1.3988
549	5.4722	5	5	999	13.25	2	1	1	1.1518
550	3.8303	5	5	999	25.5	2	-1	1	1.0693
551	7.1142	5	5	0	25.5	1	-1	1	1.2694
552	7.1142	5	5	999	19.375	1	1	1	0.98718
553	5.4722	5	5	0	13.25	2	1	0	1.0577
554	7.1142	5	5	999	19.375	2	1	1	1.0577
555	2.1883	5	5	90	1	2	-1	0	1.3046
556	5.4722	5	5	0	1	1	-1	0	1.4688
557	7.1142	5	5	90	13.25	2	-1	1	1.5161
558	3.8303	5	5	999	1	2	-1	0	1.8714
559	2.1883	5	5	999	13.25	1	1	1	1.1046
560	0.5464	5	5	0	19.375	2	-1	1	1.0228
561	3.8303	5	5	999	1	2	1	0	2.2144
562	5.4722	5	5	90	25.5	2	1	1	1.3517
563	0.5464	5	5	90	19.375	1	-1	1	1.1518
564	0.5464	5	5	999	13.25	1	-1	1	1.1047
565	5.4722	5	5	90	7.125	2	1	0	1.9326
566	3.8303	5	5	90	1	2	1	0	1.14
567	0.5464	5	5	999	1	1	1	1	1.1753
568	5.4722	5	5	999	13.25	1	1	1	0.9754
569	2.1883	5	5	999	1	1	1	1	1.164
570	2.1883	5	5	90	25.5	2	-1	1	1.0459
571	3.8303	5	5	0	7.125	1	-1	1	1.14
572	3.8303	5	5	90	25.5	1	1	1	1.0228
573	7.1142	5	5	90	19.375	2	1	1	3.1289
574	2.1883	5	5	90	25.5	1	-1	1	1.0929
575	0.5464	5	5	0	13.25	1	-1	1	1.2341
576	3.8303	5	5	999	13.25	2	-1	0	1.0224
577	7.1142	5	5	90	7.125	2	1	1	1.9128
578	0.5464	5	5	0	19.375	2	-1	1	1.187
579	3.8303	5	5	999	19.375	2	1	1	1.0934
580	2.1883	5	5	999	13.25	1	-1	1	6.3112
581	0.5464	5	5	999	1	2	1	1	1.5165
582	5.4722	5	5	90	13.25	2	1	1	1.7866
583	3.8303	5	5	999	19.375	2	1	1	1.0229
584	2.1883	5	5	999	1	2	-1	1	1.2459
585	3.8303	5	5	90	7.125	1	-1	1	1.2228
586	2.1883	5	5	0	25.5	1	1	1	1.034
587	0.5464	5	5	0	7.125	1	-1	1	1.1871
588	7.1142	5	5	999	19.375	1	-1	1	0.9754
589	0.5464	5	5	0	1	2	1	0	0.93998
590	3.8303	5	5	90	7.125	1	1	1	1.0812
591	0.5464	5	5	90	13.25	2	1	1	1.4693
592	5.4722	5	5	0	25.5	2	1	1	0.98757
593	2.1883	5	5	90	7.125	2	-1	1	1.5753
594	0.5464	5	5	0	25.5	1	-1	1	1.1046
595	5.4722	5	5	0	25.5	2	1	1	1.0575
596	5.4722	5	5	0	19.375	2	-1	0	1.387
597	5.4722	5	5	0	7.125	1	-1	1	1.3046
598	0.5464	5	5	90	1	1	-1	1	1.9044
599	0.5464	5	5	999	25.5	2	1	1	1.1753
600	3.8303	5	5	0	1	2	-1	0	1.4929
601	2.1883	5	5	999	13.25	1	-1	1	1.1753
602	5.4722	5	5	90	25.5	1	1	1	1.1047
603	0.5464	5	5	0	25.5	1	-1	1	1.1753
604	5.4722	5	5	90	1	1	-1	0	1.5535
605	2.1883	5	5	90	19.375	2	1	1	1.1993
606	7.1142	5	5	90	7.125	2	-1	0	1.753
607	5.4722	5	5	90	7.125	2	-1	0	1.387
608	5.4722	5	5	999	19.375	2	-1	1	1.4106
609	7.1142	5	5	0	25.5	2	-1	1	1.4134
610	7.1142	5	5	90	1	1	1	1	1.2929
611	7.1142	5	5	90	1	1	-1	0	1.1993
612	3.8303	5	5	0	19.375	1	1	1	0.97519
613	7.1142	5	5	90	1	1	1	0	1.3788
614	5.4722	5	5	999	1	2	1	0	1.4576
615	5.4722	5	5	90	25.5	1	1	1	1.0346
616	2.1883	5	5	999	19.375	1	1	1	1.1753
617	3.8303	5	5	999	7.125	1	-1	1	1.4576
618	3.8303	5	5	90	13.25	1	-1	1	1.3988
619	0.5464	5	5	0	1	1	1	0	2.6374
620	0.5464	5	5	0	1	2	1	0	2.1868
621	7.1142	5	5	0	25.5	1	-1	0	1.4507
622	3.8303	5	5	0	1	2	1	0	1.5987
623	5.4722	5	5	90	7.125	1	-1	0	1.8719
624	3.8303	5	5	0	19.375	1	1	1	1.1281
625	2.1883	5	5	0	1	1	-1	1	1.8693
626	5.4722	5	5	999	19.375	1	1	1	1.093
627	5.4722	5	5	999	19.375	2	-1	0	1.8338
628	3.8303	5	5	999	1	1	-1	0	1.5634
629	0.5464	5	5	999	19.375	1	-1	1	1.1989
630	0.5464	5	5	0	7.125	2	1	1	1.2459
631	7.1142	5	5	999	13.25	1	-1	1	1.3164
632	3.8303	5	5	90	1	2	1	1	1.997
633	3.8303	5	5	90	25.5	2	1	1	1.0228
634	0.5464	5	5	999	19.375	2	-1	1	1.2929
635	2.1883	5	5	999	13.25	2	1	1	1.2694
636	3.8303	5	5	999	1	1	-1	0	1.7399
637	3.8303	5	5	90	7.125	2	1	1	1.1875
638	0.5464	5	5	0	25.5	2	-1	1	1.1753
639	0.5464	5	5	90	13.25	1	1	1	1.3277
640	2.1883	5	5	90	7.125	1	1	1	1.0464
641	7.1142	5	5	0	19.375	2	1	0	1.8314
642	7.1142	5	5	0	13.25	1	-1	0	1.3883
643	5.4722	5	5	999	25.5	2	-1	0	1.0694
644	5.4722	5	5	0	7.125	1	1	0	0.97535
645	7.1142	5	5	90	1	2	-1	0	1.4581
646	3.8303	5	5	999	1	1	-1	0	1.5162
647	0.5464	5	5	0	1	1	1	1	1.5634
648	3.8303	5	5	0	13.25	1	1	1	1.1047
649	0.5464	5	5	999	25.5	1	-1	1	1.2459
650	2.1883	5	5	90	19.375	2	1	1	1.3165
651	7.1142	5	5	0	13.25	2	-1	0	2.0297
652	0.5464	5	5	999	13.25	2	1	1	1.14
653	3.8303	5	5	90	25.5	2	1	1	1.4106
654	3.8303	5	5	999	13.25	1	1	1	1.1871
655	7.1142	5	5	999	13.25	1	-1	1	1.2812
656	5.4722	5	5	0	25.5	1	1	1	1.5268
657	2.1883	5	5	0	7.125	1	-1	1	1.0578
658	7.1142	5	5	0	1	2	1	0	1.6066
659	0.5464	5	5	0	25.5	2	-1	1	1.2811
660	2.1883	5	5	90	25.5	1	-1	1	1.1404
661	3.8303	5	5	999	7.125	1	-1	1	1.0577
662	5.4722	5	5	0	13.25	2	1	0	1.55
663	7.1142	5	5	0	25.5	2	1	0	1.3169
664	2.1883	5	5	999	7.125	1	1	1	1.2339
665	2.1883	5	5	0	1	1	1	1	1.2345
666	2.1883	5	5	0	19.375	2	-1	1	1.5162
667	3.8303	5	5	0	13.25	1	-1	1	1.1046
668	2.1883	5	5	90	25.5	2	-1	1	1.0695
669	2.1883	5	5	999	19.375	2	-1	1	1.0342
670	3.8303	5	5	999	25.5	1	-1	1	1.2576
671	3.8303	5	5	999	19.375	1	-1	1	1.1988
672	5.4722	5	5	999	1	1	1	0	1.3048
673	7.1142	5	5	0	13.25	1	1	1	1.6301
674	2.1883	5	5	0	25.5	1	-1	1	0.95179
675	0.5464	5	5	999	25.5	1	1	1	1.0577
676	2.1883	5	5	999	25.5	1	1	1	1.1871
677	5.4722	5	5	90	19.375	1	-1	1	0.94046
678	3.8303	5	5	0	1	2	1	0	1.7159
679	3.8303	5	5	90	1	2	1	0	1.458
680	3.8303	5	5	0	1	1	1	1	1.4576
681	0.5464	5	5	0	25.5	2	-1	1	1.1165
682	7.1142	5	5	90	25.5	1	-1	1	1.1047
683	7.1142	5	5	90	13.25	1	-1	1	0.98715
684	3.8303	5	5	0	25.5	2	-1	1	1.046
685	2.1883	5	5	0	1	2	1	0	1.3988
686	0.5464	5	5	0	19.375	1	1	1	1.1517
687	2.1883	5	5	90	25.5	2	-1	1	1.1282
688	0.5464	5	5	90	25.5	1	-1	1	1.6105
689	3.8303	5	5	999	19.375	1	1	1	1.2111
690	5.4722	5	5	999	19.375	2	-1	1	1.1989
691	5.4722	5	5	0	1	2	-1	0	1.387
692	3.8303	5	5	90	1	2	1	0	1.8635
693	0.5464	5	5	0	1	1	-1	1	1.4345
694	7.1142	5	5	999	13.25	1	-1	1	1.9389
695	7.1142	5	5	90	1	2	1	0	1.8937
696	2.1883	5	5	90	7.125	2	1	1	1.2459
697	2.1883	5	5	90	13.25	2	1	1	1.2224
698	3.8303	5	5	0	7.125	1	1	1	1.5046
699	7.1142	5	5	0	19.375	1	1	1	1.4482
700	7.1142	5	5	90	13.25	1	-1	0	1.8492
701	0.5464	5	5	90	7.125	1	1	1	1.1871
702	3.8303	5	5	0	1	1	1	1	1.2341
703	5.4722	5	5	90	13.25	1	1	1	1.0576
704	2.1883	5	5	90	13.25	1	-1	1	1.0342
705	5.4722	5	5	999	1	2	-1	1	1.0931
706	7.1142	5	5	0	19.375	1	1	1	1.2573
707	5.4722	5	5	999	13.25	2	1	0	1.7383
708	0.5464	5	5	999	7.125	2	1	1	1.14
709	3.8303	5	5	0	19.375	1	-1	1	1.3046
710	2.1883	5	5	999	7.125	1	-1	1	1.0341
711	2.1883	5	5	90	1	1	1	1	1.0342
712	3.8303	5	5	90	7.125	2	-1	1	1.6576
713	2.1883	5	5	90	25.5	2	1	1	1.034
714	5.4722	5	5	0	1	2	1	1	1.4807
715	5.4722	5	5	0	7.125	2	1	1	1.3988
716	0.5464	5	5	90	13.25	1	1	1	1.2576
717	2.1883	5	5	0	25.5	2	-1	1	1.2224
718	5.4722	5	5	0	7.125	1	-1	1	1.3164
719	0.5464	5	5	90	7.125	1	1	1	1.0695
720	3.8303	5	5	90	1	2	1	0	1.0577
721	3.8303	5	5	90	1	1	-1	0	1.1165
722	5.4722	5	5	0	1	1	-1	1	1.2106
723	5.4722	5	5	90	25.5	2	1	1	1.1518
724	0.5464	5	5	0	13.25	2	1	1	1.5046
725	7.1142	5	5	90	1	2	1	1	1.5294
726	2.1883	5	5	999	7.125	1	-1	1	1.0107
727	2.1883	5	5	0	25.5	2	1	1	1.1047
728	0.5464	5	5	90	19.375	1	1	1	1.0813
729	7.1142	5	5	0	1	2	-1	0	1.2808
730	0.5464	5	5	999	19.375	2	1	1	1.3633
731	2.1883	5	5	90	1	2	-1	0	1.2581
732	3.8303	5	5	90	13.25	2	1	0	1.1988
733	3.8303	5	5	90	1	1	1	1	1.187
734	2.1883	5	5	999	25.5	1	-1	1	1.1283
735	0.5464	5	5	90	13.25	2	-1	1	1.1758
736	3.8303	5	5	0	13.25	2	1	0	1.7167
737	7.1142	5	5	999	1	2	-1	0	2.105
738	0.5464	5	5	999	13.25	2	-1	1	0.99884
739	7.1142	5	5	90	7.125	2	-1	0	1.6124
740	5.4722	5	5	0	7.125	2	1	0	1.4223
741	7.1142	5	5	999	13.25	1	1	1	0.98711
742	7.1142	5	5	90	19.375	2	1	0	1.2929
743	0.5464	5	5	999	19.375	1	-1	1	0.96355
744	3.8303	5	5	0	1	2	-1	0	1.2106
745	7.1142	5	5	0	25.5	2	-1	0	1.1993
746	2.1883	5	5	90	1	2	-1	0	1.0934
747	0.5464	5	5	0	13.25	2	1	1	1.4575
748	3.8303	5	5	999	19.375	2	-1	1	1.0342
749	5.4722	5	5	999	7.125	1	-1	1	1.0577
750	5.4722	5	5	999	19.375	2	1	1	0.98712
