# Supplementary material for: Temporal Integration of Motion Streaks in Migraine
Source: Vision (Basel). 2018 Jul 13;2(3):27. doi: 10.3390/vision2030027 (PMC6836222; doi:10.3390/vision2030027)
Supplement: Supplementary file 1 [file vision-02-00027-s001.zip › supplementary information/resultsmark3/resultsObs15/allResponsesObs15Block3.txt]

1	5.4722	5	5	0	25.5	1	-1	1	1.4574
2	3.8303	5	5	90	25.5	1	-1	1	0.95457
3	5.4722	5	5	999	13.25	1	-1	1	0.95174
4	3.8303	5	5	999	7.125	2	1	1	0.96279
5	5.4722	5	5	90	7.125	1	1	0	0.69313
6	2.1883	5	5	90	25.5	1	-1	1	0.98709
7	2.1883	5	5	90	19.375	1	-1	1	0.95177
8	5.4722	5	5	90	19.375	1	-1	1	0.94007
9	2.1883	5	5	90	1	2	-1	1	1.1869
10	3.8303	5	5	999	13.25	1	-1	1	0.92832
11	5.4722	5	5	90	7.125	1	1	1	0.97532
12	5.4722	5	5	0	13.25	1	-1	1	0.91657
13	3.8303	5	5	90	25.5	2	-1	0	0.99885
14	5.4722	5	5	999	13.25	2	1	1	1.0459
15	3.8303	5	5	999	7.125	2	-1	1	1.1988
16	5.4722	5	5	999	25.5	1	-1	1	1.0459
17	3.8303	5	5	90	1	2	1	1	1.0342
18	5.4722	5	5	90	7.125	1	-1	1	0.99889
19	2.1883	5	5	0	7.125	1	1	1	1.0224
20	7.1142	5	5	90	19.375	2	1	1	1.14
21	2.1883	5	5	90	1	2	1	1	0.98709
22	3.8303	5	5	90	19.375	1	-1	1	1.0224
23	7.1142	5	5	999	1	1	1	1	1.0459
24	3.8303	5	5	999	7.125	1	1	1	0.94016
25	2.1883	5	5	0	19.375	1	-1	1	1.0812
26	7.1142	5	5	0	7.125	1	1	1	0.96368
27	7.1142	5	5	0	19.375	2	-1	0	1.1165
28	2.1883	5	5	90	25.5	1	1	1	0.86992
29	3.8303	5	5	0	7.125	2	-1	1	1.1165
30	7.1142	5	5	90	19.375	2	-1	0	1.1047
31	7.1142	5	5	999	7.125	1	-1	1	1.0342
32	2.1883	5	5	90	1	1	1	1	0.96338
33	5.4722	5	5	0	7.125	1	-1	0	1.1518
34	7.1142	5	5	90	25.5	2	-1	1	1.4095
35	7.1142	5	5	90	19.375	1	-1	1	0.9753
36	7.1142	5	5	0	1	2	-1	0	1.6292
37	7.1142	5	5	90	13.25	2	-1	1	1.1046
38	2.1883	5	5	90	7.125	2	-1	1	1.0698
39	7.1142	5	5	0	13.25	2	1	0	0.88123
40	3.8303	5	5	999	13.25	1	-1	1	1.0576
41	3.8303	5	5	90	1	1	-1	0	1.1048
42	2.1883	5	5	90	1	1	-1	1	1.1875
43	7.1142	5	5	90	1	1	-1	0	0.91696
44	2.1883	5	5	999	13.25	2	1	1	0.98713
45	2.1883	5	5	0	19.375	2	1	1	0.95186
46	3.8303	5	5	90	7.125	1	-1	1	1.0695
47	2.1883	5	5	0	19.375	2	-1	1	1.1635
48	7.1142	5	5	999	19.375	2	-1	1	1.0341
49	3.8303	5	5	90	1	2	-1	1	1.4223
50	0.5464	5	5	90	25.5	1	-1	1	1.2695
51	7.1142	5	5	90	19.375	1	1	1	1.1754
52	2.1883	5	5	0	1	2	-1	1	1.093
53	2.1883	5	5	0	7.125	1	1	1	1.0695
54	5.4722	5	5	0	19.375	1	-1	0	1.3517
55	3.8303	5	5	0	19.375	1	-1	1	1.046
56	7.1142	5	5	999	13.25	2	1	0	1.1162
57	3.8303	5	5	0	25.5	2	-1	1	1.0816
58	2.1883	5	5	90	1	1	1	0	1.1165
59	2.1883	5	5	999	1	1	1	1	1.0108
60	7.1142	5	5	90	25.5	1	1	1	1.0107
61	0.5464	5	5	90	25.5	1	-1	1	1.14
62	7.1142	5	5	0	13.25	1	1	1	1.1518
63	5.4722	5	5	0	13.25	2	1	1	1.6669
64	3.8303	5	5	0	13.25	1	-1	1	1.1282
65	5.4722	5	5	0	13.25	1	-1	0	1.667
66	7.1142	5	5	90	13.25	2	1	0	1.3485
67	7.1142	5	5	0	13.25	1	1	0	1.1992
68	2.1883	5	5	0	7.125	2	-1	1	1.211
69	0.5464	5	5	0	1	1	1	1	1.1522
70	7.1142	5	5	90	7.125	2	1	0	1.2816
71	7.1142	5	5	999	19.375	1	1	1	0.98698
72	3.8303	5	5	999	25.5	2	-1	1	1.1518
73	2.1883	5	5	999	1	1	-1	1	1.046
74	0.5464	5	5	999	25.5	1	1	1	0.99885
75	3.8303	5	5	999	1	1	-1	1	1.5987
76	7.1142	5	5	999	19.375	1	-1	1	1.0694
77	3.8303	5	5	999	13.25	2	1	1	1.0694
78	3.8303	5	5	0	7.125	1	1	1	0.94006
79	0.5464	5	5	90	7.125	1	1	1	1.5281
80	3.8303	5	5	90	25.5	1	1	1	1.0228
81	0.5464	5	5	90	7.125	2	1	1	1.387
82	2.1883	5	5	0	1	1	-1	0	1.4227
83	0.5464	5	5	999	1	1	-1	1	1.1636
84	5.4722	5	5	999	25.5	2	-1	1	1.34
85	5.4722	5	5	999	7.125	1	-1	1	1.0459
86	0.5464	5	5	999	7.125	1	-1	0	0.78716
87	3.8303	5	5	0	13.25	2	-1	1	1.1282
88	5.4722	5	5	90	19.375	2	1	0	1.6951
89	7.1142	5	5	0	1	2	-1	0	1.553
90	0.5464	5	5	0	7.125	1	-1	1	1.3286
91	3.8303	5	5	999	19.375	1	-1	1	0.95181
92	2.1883	5	5	999	7.125	1	-1	1	0.96357
93	7.1142	5	5	999	25.5	1	-1	1	0.98718
94	7.1142	5	5	90	1	1	-1	0	1.4439
95	5.4722	5	5	90	25.5	2	1	1	1.4574
96	7.1142	5	5	90	19.375	1	-1	1	1.0106
97	2.1883	5	5	999	19.375	2	-1	1	1.0695
98	7.1142	5	5	90	13.25	2	1	0	1.4368
99	5.4722	5	5	90	1	2	1	0	1.1757
100	7.1142	5	5	90	25.5	1	-1	1	1.0342
101	0.5464	5	5	90	19.375	1	1	1	1.0577
102	0.5464	5	5	90	7.125	2	-1	1	1.5869
103	2.1883	5	5	999	25.5	1	-1	1	1.0111
104	3.8303	5	5	90	19.375	2	1	1	1.1048
105	2.1883	5	5	90	13.25	1	1	1	1.1287
106	7.1142	5	5	90	25.5	1	-1	1	1.0695
107	3.8303	5	5	90	25.5	2	1	1	1.5634
108	5.4722	5	5	90	13.25	2	-1	0	1.6617
109	0.5464	5	5	0	25.5	1	1	1	1.5045
110	7.1142	5	5	0	7.125	2	-1	0	1.5687
111	2.1883	5	5	999	19.375	2	1	1	1.046
112	2.1883	5	5	90	19.375	1	-1	0	1.1518
113	3.8303	5	5	999	7.125	1	-1	1	1.0107
114	3.8303	5	5	0	13.25	2	-1	1	1.1283
115	0.5464	5	5	999	19.375	1	-1	1	1.1052
116	0.5464	5	5	90	13.25	2	-1	1	1.5404
117	2.1883	5	5	0	19.375	2	1	1	1.0934
118	3.8303	5	5	0	25.5	2	1	1	1.1992
119	0.5464	5	5	999	13.25	1	1	1	1.2692
120	5.4722	5	5	90	1	1	1	0	1.3522
121	0.5464	5	5	90	19.375	1	1	0	1.0817
122	3.8303	5	5	0	19.375	1	1	1	1.1165
123	7.1142	5	5	0	25.5	1	-1	0	1.5153
124	0.5464	5	5	999	19.375	2	-1	1	1.3517
125	7.1142	5	5	999	25.5	1	1	1	1.2228
126	2.1883	5	5	999	19.375	1	1	1	0.96362
127	3.8303	5	5	999	13.25	2	1	1	1.2694
128	0.5464	5	5	999	1	2	1	1	1.1988
129	2.1883	5	5	999	13.25	1	-1	1	1.1048
130	3.8303	5	5	999	7.125	1	1	1	1.2463
131	3.8303	5	5	90	13.25	2	1	0	1.5286
132	3.8303	5	5	0	1	1	1	0	1.5514
133	5.4722	5	5	0	25.5	1	1	1	1.1401
134	3.8303	5	5	999	1	2	-1	0	5.6748
135	5.4722	5	5	0	1	1	-1	0	1.6373
136	3.8303	5	5	999	1	1	1	0	1.9319
137	0.5464	5	5	999	19.375	2	-1	1	1.0577
138	5.4722	5	5	90	13.25	2	1	0	1.2224
139	0.5464	5	5	0	19.375	2	-1	1	1.0929
140	3.8303	5	5	0	13.25	2	-1	1	0.84592
141	7.1142	5	5	90	1	2	1	0	0.84596
142	7.1142	5	5	999	25.5	2	-1	1	1.1636
143	5.4722	5	5	999	25.5	1	1	1	0.82242
144	0.5464	5	5	0	25.5	2	1	0	0.91653
145	0.5464	5	5	0	1	2	1	1	1.1988
146	0.5464	5	5	90	19.375	2	1	1	1.0576
147	7.1142	5	5	90	25.5	1	1	1	1.0341
148	2.1883	5	5	90	25.5	2	1	1	1.1047
149	7.1142	5	5	0	13.25	2	1	1	1.4049
150	0.5464	5	5	90	13.25	1	-1	1	0.97579
151	2.1883	5	5	0	7.125	2	-1	1	1.14
152	3.8303	5	5	90	7.125	2	-1	0	1.1875
153	3.8303	5	5	90	19.375	2	-1	1	1.2228
154	7.1142	5	5	0	1	1	-1	0	1.6747
155	2.1883	5	5	0	13.25	2	-1	1	1.1875
156	5.4722	5	5	90	7.125	1	-1	0	1.3518
157	7.1142	5	5	90	1	1	1	1	1.3431
158	3.8303	5	5	0	19.375	2	1	1	1.0812
159	2.1883	5	5	90	7.125	1	1	1	1.0577
160	2.1883	5	5	999	7.125	1	-1	1	1.14
161	7.1142	5	5	0	13.25	1	1	1	1.4331
162	3.8303	5	5	999	19.375	2	-1	0	0.75191
163	3.8303	5	5	0	7.125	2	-1	1	0.99889
164	2.1883	5	5	999	13.25	1	-1	1	0.95185
165	2.1883	5	5	90	25.5	2	1	1	0.98721
166	2.1883	5	5	90	25.5	2	1	1	1.0107
167	5.4722	5	5	999	19.375	2	1	1	0.95185
168	3.8303	5	5	0	13.25	1	-1	1	1.0576
169	7.1142	5	5	0	19.375	1	-1	1	1.093
170	5.4722	5	5	90	7.125	1	1	0	1.1754
171	3.8303	5	5	0	7.125	2	-1	1	1.1287
172	3.8303	5	5	0	7.125	2	1	0	1.1169
173	5.4722	5	5	0	7.125	1	-1	1	1.1047
174	7.1142	5	5	999	1	2	-1	0	1.1518
175	5.4722	5	5	90	25.5	1	1	1	0.82248
176	2.1883	5	5	999	1	2	-1	0	1.4694
177	0.5464	5	5	999	25.5	2	-1	1	1.093
178	2.1883	5	5	999	1	2	1	1	1.1635
179	3.8303	5	5	90	7.125	1	-1	1	1.1871
180	3.8303	5	5	999	7.125	2	1	1	1.0225
181	0.5464	5	5	0	7.125	1	-1	1	1.0811
182	7.1142	5	5	0	13.25	2	-1	1	1.1283
183	3.8303	5	5	0	25.5	2	-1	1	1.0464
184	5.4722	5	5	999	7.125	2	-1	1	1.3988
185	3.8303	5	5	90	13.25	1	1	1	1.2227
186	3.8303	5	5	999	19.375	2	1	1	0.99884
187	3.8303	5	5	90	7.125	2	-1	1	0.97538
188	2.1883	5	5	999	19.375	2	1	1	1.0342
189	7.1142	5	5	999	1	2	-1	1	1.5186
190	7.1142	5	5	999	19.375	2	-1	1	1.0577
191	0.5464	5	5	90	1	2	1	1	1.187
192	3.8303	5	5	90	19.375	2	-1	1	1.0695
193	0.5464	5	5	90	19.375	1	-1	1	1.3636
194	7.1142	5	5	90	19.375	1	1	1	1.2694
195	5.4722	5	5	0	13.25	2	1	1	1.0224
196	5.4722	5	5	0	19.375	2	-1	1	1.1518
197	3.8303	5	5	0	7.125	2	1	1	1.1518
198	5.4722	5	5	0	25.5	1	1	1	0.88134
199	2.1883	5	5	90	13.25	2	1	1	1.0106
200	3.8303	5	5	999	25.5	1	-1	1	0.98715
201	2.1883	5	5	90	7.125	2	1	1	0.98712
202	0.5464	5	5	90	7.125	1	-1	1	1.1047
203	0.5464	5	5	0	7.125	2	-1	1	1.4577
204	7.1142	5	5	999	7.125	1	1	1	1.2577
205	7.1142	5	5	0	25.5	2	-1	1	1.1051
206	3.8303	5	5	999	13.25	2	-1	1	1.6222
207	7.1142	5	5	0	7.125	2	-1	1	1.3286
208	5.4722	5	5	90	19.375	2	1	0	0.91651
209	0.5464	5	5	999	13.25	2	1	1	1.2106
210	5.4722	5	5	999	19.375	1	-1	1	0.9281
211	7.1142	5	5	999	7.125	2	1	0	1.9241
212	5.4722	5	5	90	1	1	1	1	1.3283
213	7.1142	5	5	999	13.25	1	-1	1	1.1278
214	5.4722	5	5	999	7.125	2	1	0	1.1988
215	7.1142	5	5	999	19.375	1	1	1	1.1052
216	5.4722	5	5	90	1	2	1	0	0.88119
217	5.4722	5	5	0	13.25	1	-1	0	1.093
218	2.1883	5	5	999	19.375	1	-1	1	0.97531
219	5.4722	5	5	999	13.25	1	1	1	1.2341
220	5.4722	5	5	999	1	1	1	1	1.4811
221	2.1883	5	5	90	25.5	1	-1	1	0.98754
222	2.1883	5	5	90	13.25	2	1	1	1.0577
223	2.1883	5	5	0	1	2	-1	1	1.2342
224	3.8303	5	5	90	13.25	1	-1	1	1.0224
225	7.1142	5	5	0	1	2	1	0	1.1165
226	0.5464	5	5	0	1	1	1	1	1.4341
227	5.4722	5	5	90	1	2	-1	0	1.2462
228	3.8303	5	5	90	25.5	1	-1	1	1.0225
229	7.1142	5	5	0	25.5	2	-1	0	1.4412
230	5.4722	5	5	999	19.375	1	1	1	1.4929
231	5.4722	5	5	90	7.125	2	-1	0	1.4694
232	2.1883	5	5	0	19.375	1	-1	1	0.94
233	3.8303	5	5	90	19.375	2	-1	1	1.0695
234	7.1142	5	5	0	13.25	1	1	0	1.3047
235	7.1142	5	5	999	25.5	2	-1	1	1.2341
236	0.5464	5	5	90	13.25	1	-1	1	1.1282
237	5.4722	5	5	999	13.25	2	-1	1	0.98715
238	7.1142	5	5	999	13.25	2	1	1	1.6168
239	7.1142	5	5	999	7.125	2	1	0	1.4545
240	3.8303	5	5	90	13.25	1	-1	1	0.91696
241	2.1883	5	5	0	19.375	2	-1	1	0.96353
242	0.5464	5	5	999	1	2	-1	1	1.3166
243	7.1142	5	5	0	19.375	2	1	0	1.1753
244	3.8303	5	5	999	13.25	1	1	1	0.91642
245	2.1883	5	5	0	7.125	2	-1	1	1.1754
246	3.8303	5	5	999	19.375	1	-1	1	1.0111
247	5.4722	5	5	999	19.375	1	-1	1	1.0107
248	3.8303	5	5	0	25.5	2	-1	1	1.1282
249	3.8303	5	5	90	7.125	2	-1	0	1.4105
250	2.1883	5	5	999	7.125	2	-1	1	1.0341
251	2.1883	5	5	999	19.375	1	-1	1	1.1047
252	7.1142	5	5	999	25.5	1	-1	1	0.9404
253	3.8303	5	5	0	13.25	1	1	1	1.0694
254	0.5464	5	5	999	25.5	1	1	1	1.1282
255	5.4722	5	5	0	1	1	1	1	1.4458
256	0.5464	5	5	999	19.375	2	-1	1	1.1753
257	7.1142	5	5	90	7.125	1	1	1	1.1635
258	3.8303	5	5	999	13.25	2	1	1	1.093
259	0.5464	5	5	999	7.125	1	-1	1	1.0575
260	3.8303	5	5	999	7.125	1	1	1	1.0341
261	0.5464	5	5	999	19.375	2	-1	1	1.1989
262	7.1142	5	5	999	19.375	2	1	1	1.1052
263	0.5464	5	5	0	25.5	1	1	1	1.0817
264	5.4722	5	5	90	13.25	1	-1	1	1.0812
265	5.4722	5	5	0	1	2	-1	0	1.6541
266	0.5464	5	5	999	7.125	2	1	1	1.14
267	2.1883	5	5	0	1	1	-1	0	1.3398
268	7.1142	5	5	0	19.375	1	-1	1	1.5542
269	2.1883	5	5	0	25.5	2	1	1	1.0929
270	2.1883	5	5	999	1	2	-1	1	1.4929
271	7.1142	5	5	0	7.125	2	1	1	1.3392
272	5.4722	5	5	90	25.5	2	-1	0	1.7096
273	5.4722	5	5	999	1	1	1	0	1.2929
274	0.5464	5	5	90	19.375	1	1	1	1.0699
275	5.4722	5	5	90	13.25	2	-1	1	1.3752
276	7.1142	5	5	0	25.5	1	1	0	2.885
277	0.5464	5	5	90	25.5	2	1	1	1.1872
278	0.5464	5	5	0	25.5	2	-1	1	1.3988
279	0.5464	5	5	90	1	1	-1	1	1.4575
280	5.4722	5	5	0	25.5	2	-1	0	2.6524
281	7.1142	5	5	999	1	2	-1	0	1.5986
282	2.1883	5	5	999	13.25	2	-1	1	1.14
283	5.4722	5	5	90	25.5	2	-1	1	1.7308
284	7.1142	5	5	0	7.125	2	-1	0	1.1047
285	2.1883	5	5	999	7.125	1	-1	0	1.0581
286	2.1883	5	5	999	13.25	1	-1	1	1.0577
287	5.4722	5	5	999	13.25	1	-1	1	1.2224
288	5.4722	5	5	0	19.375	1	1	1	1.3286
289	2.1883	5	5	999	25.5	1	1	1	1.5285
290	5.4722	5	5	999	13.25	2	-1	0	1.9063
291	2.1883	5	5	0	13.25	2	-1	1	1.1753
292	0.5464	5	5	90	25.5	2	-1	1	1.2816
293	0.5464	5	5	0	1	2	-1	1	1.458
294	2.1883	5	5	0	1	1	1	0	1.4928
295	2.1883	5	5	999	1	2	1	1	1.2228
296	5.4722	5	5	0	13.25	2	-1	0	1.2106
297	2.1883	5	5	90	25.5	2	1	1	1.1048
298	3.8303	5	5	999	13.25	1	-1	1	0.99888
299	7.1142	5	5	90	13.25	1	-1	1	1.0342
300	3.8303	5	5	0	19.375	2	-1	1	1.1635
301	3.8303	5	5	0	19.375	2	-1	1	1.2106
302	7.1142	5	5	0	13.25	1	-1	1	1.3984
303	0.5464	5	5	999	25.5	2	1	1	1.1871
304	5.4722	5	5	999	7.125	1	-1	1	0.99889
305	5.4722	5	5	0	25.5	2	-1	1	0.91655
306	0.5464	5	5	0	19.375	1	-1	1	1.0695
307	5.4722	5	5	0	19.375	1	-1	1	1.0932
308	2.1883	5	5	999	7.125	2	-1	1	1.1282
309	7.1142	5	5	90	13.25	2	-1	0	1.4902
310	3.8303	5	5	90	13.25	2	1	1	1.2811
311	0.5464	5	5	999	1	2	1	1	1.0577
312	5.4722	5	5	0	25.5	2	1	1	0.99892
313	0.5464	5	5	90	19.375	2	1	1	0.91657
314	0.5464	5	5	90	25.5	2	-1	1	1.1988
315	5.4722	5	5	90	7.125	2	-1	1	1.559
316	0.5464	5	5	90	1	2	-1	1	1.3052
317	2.1883	5	5	999	25.5	2	1	1	1.0695
318	2.1883	5	5	0	1	2	1	1	1.2341
319	7.1142	5	5	999	13.25	1	-1	1	1.2223
320	5.4722	5	5	999	7.125	2	1	0	1.3164
321	2.1883	5	5	0	1	1	1	1	1.0699
322	0.5464	5	5	90	13.25	1	-1	1	1.1517
323	7.1142	5	5	0	25.5	2	1	0	1.4062
324	0.5464	5	5	0	19.375	1	1	1	1.2576
325	0.5464	5	5	0	7.125	2	1	1	1.305
326	2.1883	5	5	0	25.5	1	1	1	1.011
327	5.4722	5	5	0	25.5	2	-1	1	1.2223
328	5.4722	5	5	0	13.25	2	1	0	1.3168
329	3.8303	5	5	0	1	1	-1	0	1.54
330	3.8303	5	5	90	25.5	2	-1	1	1.3045
331	0.5464	5	5	0	19.375	2	-1	1	1.14
332	0.5464	5	5	999	7.125	2	-1	1	1.2695
333	0.5464	5	5	90	19.375	2	-1	1	1.1992
334	7.1142	5	5	0	1	1	1	0	2.1197
335	0.5464	5	5	0	1	1	-1	0	2.7266
336	5.4722	5	5	999	25.5	2	1	1	1.1757
337	0.5464	5	5	90	7.125	1	-1	1	1.7634
338	0.5464	5	5	999	25.5	2	1	1	1.0459
339	0.5464	5	5	0	25.5	2	-1	1	1.2106
340	5.4722	5	5	0	19.375	2	-1	1	1.1165
341	5.4722	5	5	90	19.375	2	1	1	1.1518
342	5.4722	5	5	0	19.375	1	-1	1	1.5055
343	5.4722	5	5	0	1	2	1	0	1.4106
344	0.5464	5	5	999	7.125	2	-1	1	1.1399
345	7.1142	5	5	999	19.375	2	1	0	1.3618
346	3.8303	5	5	90	1	1	-1	0	1.0694
347	5.4722	5	5	90	13.25	1	-1	1	1.0107
348	3.8303	5	5	0	7.125	1	-1	1	1.1283
349	5.4722	5	5	90	7.125	2	-1	0	1.2342
350	2.1883	5	5	90	7.125	1	-1	1	1.0107
351	0.5464	5	5	0	1	2	-1	0	1.3283
352	3.8303	5	5	0	1	2	-1	1	1.2105
353	3.8303	5	5	0	13.25	1	-1	1	1.3398
354	3.8303	5	5	0	25.5	1	-1	1	1.0458
355	7.1142	5	5	90	7.125	2	1	0	0.98706
356	3.8303	5	5	0	7.125	1	1	1	1.4693
357	7.1142	5	5	999	13.25	1	1	1	1.2228
358	5.4722	5	5	90	25.5	1	-1	1	1.0464
359	3.8303	5	5	0	7.125	1	1	1	1.0342
360	7.1142	5	5	90	13.25	1	1	1	1.0341
361	7.1142	5	5	90	19.375	2	1	0	1.2929
362	2.1883	5	5	999	1	1	1	1	1.4694
363	7.1142	5	5	90	13.25	1	1	1	0.97531
364	2.1883	5	5	999	25.5	2	-1	1	1.093
365	5.4722	5	5	0	7.125	2	1	0	1.4974
366	2.1883	5	5	90	13.25	2	-1	1	1.2576
367	2.1883	5	5	0	19.375	1	1	1	1.2106
368	2.1883	5	5	90	19.375	1	-1	1	1.3282
369	5.4722	5	5	999	19.375	2	-1	1	0.98711
370	3.8303	5	5	0	19.375	1	1	1	0.97538
371	2.1883	5	5	0	7.125	1	1	1	1.093
372	7.1142	5	5	90	25.5	2	-1	1	1.1636
373	5.4722	5	5	0	1	1	-1	0	1.3399
374	2.1883	5	5	90	7.125	2	1	0	1.6579
375	2.1883	5	5	90	19.375	1	-1	1	1.0228
376	0.5464	5	5	999	7.125	1	-1	1	1.0811
377	0.5464	5	5	90	1	2	-1	1	1.834
378	7.1142	5	5	999	13.25	1	-1	1	0.98716
379	0.5464	5	5	999	1	1	1	1	1.5164
380	5.4722	5	5	0	1	2	-1	0	1.2339
381	2.1883	5	5	999	7.125	1	1	1	0.98709
382	2.1883	5	5	90	13.25	1	-1	1	0.98716
383	5.4722	5	5	999	25.5	1	-1	1	0.99886
384	7.1142	5	5	0	1	2	-1	0	1.4852
385	7.1142	5	5	0	19.375	1	-1	1	1.655
386	5.4722	5	5	999	19.375	1	1	1	1.1518
387	2.1883	5	5	90	7.125	1	1	1	1.011
388	2.1883	5	5	0	13.25	1	-1	1	1.0812
389	2.1883	5	5	999	19.375	1	1	1	1.2224
390	0.5464	5	5	0	13.25	2	-1	1	1.3282
391	7.1142	5	5	90	13.25	1	-1	1	1.3674
392	2.1883	5	5	0	25.5	2	-1	1	1.2458
393	0.5464	5	5	90	19.375	1	-1	1	1.5399
394	7.1142	5	5	0	7.125	2	-1	0	1.6238
395	0.5464	5	5	0	7.125	1	1	1	1.0929
396	0.5464	5	5	90	19.375	2	-1	1	1.1165
397	5.4722	5	5	999	1	2	-1	0	1.6534
398	5.4722	5	5	0	1	2	1	0	1.3988
399	7.1142	5	5	90	25.5	1	-1	1	1.0342
400	2.1883	5	5	0	13.25	2	1	1	1.1165
401	0.5464	5	5	999	19.375	1	1	1	1.1161
402	5.4722	5	5	999	7.125	2	-1	0	1.3753
403	0.5464	5	5	90	1	1	-1	1	1.2934
404	7.1142	5	5	0	1	1	-1	0	1.3163
405	2.1883	5	5	0	7.125	2	-1	0	1.5287
406	0.5464	5	5	90	25.5	2	1	1	1.14
407	2.1883	5	5	0	25.5	1	-1	1	0.9871
408	7.1142	5	5	0	19.375	1	1	1	1.6686
409	5.4722	5	5	90	19.375	2	1	1	1.5863
410	2.1883	5	5	90	7.125	1	1	1	1.1875
411	3.8303	5	5	999	19.375	1	-1	1	1.0581
412	7.1142	5	5	90	1	2	1	0	1.4483
413	2.1883	5	5	0	7.125	1	-1	1	1.3874
414	5.4722	5	5	90	25.5	1	-1	1	1.0463
415	2.1883	5	5	0	19.375	2	-1	1	1.1518
416	0.5464	5	5	999	7.125	1	-1	1	1.0581
417	0.5464	5	5	0	7.125	2	1	1	1.1048
418	5.4722	5	5	0	7.125	2	-1	0	1.2694
419	0.5464	5	5	90	13.25	2	-1	1	1.234
420	5.4722	5	5	0	19.375	1	1	1	1.1047
421	5.4722	5	5	999	19.375	2	-1	1	1.1988
422	0.5464	5	5	0	7.125	1	1	1	1.2695
423	5.4722	5	5	0	19.375	2	-1	1	1.1636
424	0.5464	5	5	90	7.125	1	1	1	1.3047
425	3.8303	5	5	0	25.5	2	-1	1	0.9989
426	0.5464	5	5	999	19.375	1	-1	1	1.0812
427	0.5464	5	5	90	13.25	1	-1	1	1.1165
428	0.5464	5	5	90	25.5	1	1	1	1.1169
429	5.4722	5	5	999	1	2	1	1	1.411
430	5.4722	5	5	90	13.25	1	1	1	1.0934
431	3.8303	5	5	999	1	2	-1	0	1.4457
432	0.5464	5	5	0	7.125	2	-1	1	1.3752
433	5.4722	5	5	999	25.5	1	1	1	0.98713
434	3.8303	5	5	0	25.5	1	1	1	1.0107
435	2.1883	5	5	999	7.125	2	-1	1	1.2106
436	5.4722	5	5	0	1	2	-1	0	1.3518
437	7.1142	5	5	90	25.5	2	-1	0	1.7504
438	7.1142	5	5	999	7.125	2	1	0	3.3107
439	3.8303	5	5	999	19.375	2	1	1	1.3988
440	5.4722	5	5	0	7.125	1	1	0	2.1633
441	3.8303	5	5	90	1	2	1	0	1.3516
442	7.1142	5	5	90	7.125	1	1	1	1.5221
443	5.4722	5	5	90	25.5	2	-1	0	1.6605
444	2.1883	5	5	0	25.5	1	-1	1	1.1518
445	2.1883	5	5	0	1	1	-1	0	2.8887
446	7.1142	5	5	90	7.125	2	1	1	1.6034
447	2.1883	5	5	90	25.5	1	-1	1	1.1871
448	3.8303	5	5	999	13.25	1	1	1	1.1048
449	0.5464	5	5	999	25.5	1	1	1	1.458
450	7.1142	5	5	90	25.5	2	1	0	1.1399
451	0.5464	5	5	90	13.25	2	-1	1	1.1164
452	5.4722	5	5	999	19.375	2	1	1	1.0577
453	3.8303	5	5	90	25.5	1	-1	1	1.0695
454	5.4722	5	5	999	1	2	-1	0	1.3752
455	3.8303	5	5	999	25.5	1	-1	1	0.83465
456	3.8303	5	5	999	7.125	1	-1	1	0.9518
457	3.8303	5	5	999	1	2	1	0	0.83419
458	3.8303	5	5	999	7.125	2	-1	1	1.1636
459	7.1142	5	5	999	25.5	2	-1	1	0.99886
460	2.1883	5	5	999	13.25	2	1	1	0.97514
461	5.4722	5	5	999	7.125	1	1	1	1.0224
462	5.4722	5	5	0	7.125	2	-1	0	1.3751
463	7.1142	5	5	999	7.125	1	-1	1	1.2106
464	7.1142	5	5	90	13.25	2	1	0	1.4568
465	7.1142	5	5	0	1	1	-1	0	1.39
466	5.4722	5	5	90	19.375	2	-1	1	1.0341
467	2.1883	5	5	90	25.5	2	-1	1	0.9518
468	2.1883	5	5	0	25.5	1	1	1	1.2811
469	0.5464	5	5	999	13.25	1	1	1	0.96355
470	5.4722	5	5	999	25.5	2	1	1	0.98709
471	7.1142	5	5	0	25.5	1	1	1	1.0224
472	7.1142	5	5	0	19.375	1	1	1	1.2341
473	2.1883	5	5	0	7.125	1	-1	1	0.94005
474	2.1883	5	5	90	13.25	1	-1	1	0.96351
475	0.5464	5	5	90	7.125	2	1	1	1.1399
476	7.1142	5	5	90	1	2	-1	1	1.2698
477	7.1142	5	5	999	1	1	1	0	1.4865
478	5.4722	5	5	90	1	2	1	0	1.0224
479	0.5464	5	5	90	7.125	2	-1	1	1.1635
480	3.8303	5	5	0	13.25	1	1	1	1.0342
481	2.1883	5	5	999	25.5	1	-1	1	0.97533
482	7.1142	5	5	0	7.125	1	1	0	1.2454
483	2.1883	5	5	90	19.375	2	1	1	1.6339
484	0.5464	5	5	999	13.25	2	1	1	0.99931
485	2.1883	5	5	0	13.25	1	-1	1	0.95177
486	0.5464	5	5	0	13.25	2	1	1	1.0929
487	7.1142	5	5	0	13.25	2	-1	1	1.093
488	3.8303	5	5	0	25.5	1	1	1	1.0695
489	0.5464	5	5	0	19.375	2	-1	1	1.2459
490	3.8303	5	5	999	1	2	-1	0	1.8557
491	2.1883	5	5	999	13.25	2	-1	1	1.4811
492	3.8303	5	5	0	7.125	1	1	0	2.7117
493	0.5464	5	5	0	13.25	1	1	1	1.1752
494	0.5464	5	5	90	1	1	1	1	1.1401
495	0.5464	5	5	0	25.5	1	-1	1	1.0224
496	0.5464	5	5	0	13.25	1	1	1	1.2224
497	7.1142	5	5	999	7.125	2	-1	0	1.9227
498	5.4722	5	5	999	25.5	2	-1	1	1.1871
499	3.8303	5	5	999	25.5	2	-1	1	1.1283
500	3.8303	5	5	0	19.375	1	1	1	1.0459
501	0.5464	5	5	90	1	2	-1	0	1.3518
502	0.5464	5	5	999	13.25	1	-1	1	1.0695
503	0.5464	5	5	999	7.125	1	1	1	1.1282
504	7.1142	5	5	0	19.375	2	1	0	1.3165
505	2.1883	5	5	0	25.5	2	-1	1	1.1046
506	7.1142	5	5	0	25.5	2	-1	1	1.3045
507	0.5464	5	5	90	7.125	1	-1	1	0.98697
508	7.1142	5	5	90	25.5	2	-1	1	1.4638
509	3.8303	5	5	90	1	2	1	0	1.2463
510	2.1883	5	5	90	19.375	2	-1	1	1.458
511	2.1883	5	5	999	1	1	1	1	1.4228
512	2.1883	5	5	999	1	2	-1	1	0.95229
513	7.1142	5	5	999	7.125	1	1	1	0.94009
514	0.5464	5	5	0	19.375	1	-1	1	0.92827
515	7.1142	5	5	0	1	1	-1	0	1.328
516	3.8303	5	5	90	7.125	1	-1	1	0.96362
517	7.1142	5	5	999	25.5	2	1	1	1.5989
518	2.1883	5	5	0	25.5	2	-1	1	1.0459
519	5.4722	5	5	0	13.25	1	1	1	1.3165
520	0.5464	5	5	999	1	1	-1	1	0.98718
521	3.8303	5	5	999	13.25	2	-1	1	0.95191
522	2.1883	5	5	90	13.25	1	1	1	1.0812
523	5.4722	5	5	0	7.125	1	-1	0	1.0224
524	7.1142	5	5	90	19.375	2	1	0	1.1988
525	5.4722	5	5	999	13.25	1	-1	1	0.95164
526	2.1883	5	5	90	13.25	1	-1	1	0.91656
527	7.1142	5	5	90	7.125	1	-1	1	1.2694
528	0.5464	5	5	0	1	2	-1	1	1.7399
529	7.1142	5	5	90	1	1	-1	0	1.6331
530	7.1142	5	5	999	19.375	1	-1	0	1.5626
531	0.5464	5	5	999	1	2	-1	0	1.3518
532	3.8303	5	5	0	1	1	1	0	1.6575
533	7.1142	5	5	90	19.375	2	1	0	1.556
534	5.4722	5	5	0	7.125	2	-1	0	1.3635
535	3.8303	5	5	90	1	1	1	0	1.7164
536	3.8303	5	5	90	19.375	1	-1	1	1.0107
537	5.4722	5	5	999	25.5	1	-1	1	0.96359
538	3.8303	5	5	90	13.25	1	-1	1	1.0223
539	0.5464	5	5	0	13.25	2	-1	1	1.1518
540	3.8303	5	5	0	25.5	1	1	1	1.093
541	3.8303	5	5	90	25.5	1	1	1	0.9283
542	2.1883	5	5	0	19.375	1	-1	1	0.9401
543	5.4722	5	5	0	13.25	1	1	1	1.1165
544	7.1142	5	5	90	7.125	2	-1	0	1.5672
545	5.4722	5	5	999	1	2	-1	0	1.548
546	0.5464	5	5	0	25.5	1	-1	1	1.0463
547	3.8303	5	5	999	25.5	2	-1	1	1.1753
548	3.8303	5	5	0	19.375	1	-1	0	0.92831
549	3.8303	5	5	999	7.125	2	-1	1	1.1753
550	5.4722	5	5	90	13.25	2	1	1	1.0934
551	3.8303	5	5	0	1	2	-1	0	1.6109
552	2.1883	5	5	90	19.375	1	1	1	1.1169
553	7.1142	5	5	999	13.25	2	-1	0	1.2808
554	3.8303	5	5	90	25.5	2	1	1	1.0929
555	5.4722	5	5	999	1	1	-1	1	1.579
556	2.1883	5	5	90	19.375	2	-1	1	1.1517
557	0.5464	5	5	90	7.125	2	-1	1	1.1164
558	3.8303	5	5	90	1	2	-1	1	1.2106
559	7.1142	5	5	0	13.25	2	-1	1	1.1399
560	0.5464	5	5	90	1	2	1	1	1.7873
561	5.4722	5	5	999	19.375	1	1	1	0.96406
562	2.1883	5	5	999	7.125	2	-1	1	1.0224
563	3.8303	5	5	90	13.25	2	1	0	0.88125
564	2.1883	5	5	999	1	1	-1	1	1.3164
565	2.1883	5	5	999	7.125	2	1	1	1.0459
566	3.8303	5	5	0	25.5	1	1	1	0.95185
567	2.1883	5	5	90	19.375	2	-1	1	1.2223
568	7.1142	5	5	90	1	2	-1	0	1.117
569	3.8303	5	5	0	19.375	2	-1	1	1.1051
570	5.4722	5	5	999	13.25	1	-1	1	1.1287
571	5.4722	5	5	90	25.5	2	-1	0	1.1165
572	2.1883	5	5	999	25.5	2	1	1	1.0107
573	2.1883	5	5	90	7.125	2	-1	1	1.0106
574	3.8303	5	5	90	7.125	2	1	1	1.387
575	0.5464	5	5	0	1	1	-1	1	1.0229
576	7.1142	5	5	999	25.5	1	-1	1	0.98709
577	5.4722	5	5	90	25.5	1	1	1	1.0224
578	7.1142	5	5	999	13.25	2	1	0	2.3852
579	2.1883	5	5	0	1	2	-1	1	1.3283
580	0.5464	5	5	0	1	1	1	1	1.0812
581	5.4722	5	5	999	1	1	1	1	1.2341
582	3.8303	5	5	90	19.375	1	1	1	0.98758
583	7.1142	5	5	0	19.375	2	-1	1	1.0342
584	2.1883	5	5	0	13.25	1	-1	1	1.1398
585	0.5464	5	5	999	13.25	2	1	1	0.99888
586	2.1883	5	5	90	1	1	-1	0	1.4341
587	5.4722	5	5	90	1	1	-1	0	1.3754
588	2.1883	5	5	999	19.375	2	1	1	1.0577
589	3.8303	5	5	90	7.125	1	1	1	1.0577
590	0.5464	5	5	999	1	2	1	1	1.1164
591	5.4722	5	5	90	1	2	-1	0	1.0934
592	5.4722	5	5	90	13.25	1	1	1	1.2345
593	0.5464	5	5	90	25.5	2	-1	1	1.1051
594	5.4722	5	5	999	7.125	2	-1	0	1.7058
595	0.5464	5	5	0	25.5	2	1	1	1.0581
596	0.5464	5	5	999	13.25	2	-1	1	1.0459
597	0.5464	5	5	90	13.25	2	1	1	1.1283
598	5.4722	5	5	0	25.5	1	1	1	1.0812
599	7.1142	5	5	999	1	2	1	0	1.2459
600	7.1142	5	5	90	7.125	1	1	0	1.14
601	5.4722	5	5	999	1	1	1	1	0.91657
602	5.4722	5	5	999	25.5	2	-1	1	1.1988
603	0.5464	5	5	0	13.25	2	-1	1	0.98711
604	2.1883	5	5	999	13.25	1	-1	1	0.92826
605	7.1142	5	5	0	7.125	1	1	1	1.2106
606	5.4722	5	5	999	7.125	1	-1	1	1.3051
607	2.1883	5	5	90	7.125	2	-1	1	1.2933
608	2.1883	5	5	999	25.5	1	-1	1	1.0111
609	3.8303	5	5	0	13.25	2	1	1	1.1635
610	0.5464	5	5	0	25.5	1	1	1	1.187
611	3.8303	5	5	90	19.375	1	-1	1	0.95184
612	0.5464	5	5	999	19.375	2	1	1	1.2812
613	0.5464	5	5	0	25.5	2	-1	1	1.1987
614	0.5464	5	5	0	7.125	1	-1	1	1.1636
615	0.5464	5	5	999	25.5	2	-1	1	1.2223
616	5.4722	5	5	0	1	1	-1	0	1.4833
617	3.8303	5	5	0	13.25	2	-1	1	0.98697
618	0.5464	5	5	90	25.5	1	1	1	1.0576
619	3.8303	5	5	999	25.5	1	-1	1	0.92825
620	7.1142	5	5	999	1	1	-1	0	1.1518
621	3.8303	5	5	999	25.5	2	1	1	1.0107
622	7.1142	5	5	90	1	2	1	0	1.0224
623	0.5464	5	5	999	19.375	1	1	1	0.86951
624	5.4722	5	5	0	25.5	2	-1	1	1.034
625	3.8303	5	5	90	7.125	1	-1	1	1.0342
626	7.1142	5	5	90	7.125	2	1	0	1.829
627	2.1883	5	5	999	7.125	1	1	1	1.0577
628	3.8303	5	5	90	7.125	2	-1	1	1.5165
629	3.8303	5	5	999	19.375	2	1	1	1.1871
630	7.1142	5	5	999	7.125	2	1	1	1.2459
631	5.4722	5	5	90	7.125	2	-1	0	0.95183
632	5.4722	5	5	999	13.25	2	1	1	0.91647
633	5.4722	5	5	90	1	1	1	1	1.5128
634	3.8303	5	5	90	19.375	2	-1	1	1.2816
635	3.8303	5	5	999	1	1	1	0	1.657
636	3.8303	5	5	90	19.375	1	-1	0	0.88125
637	3.8303	5	5	90	25.5	2	-1	1	1.0224
638	0.5464	5	5	90	1	1	1	0	1.34
639	5.4722	5	5	90	13.25	1	-1	1	1.0106
640	5.4722	5	5	90	13.25	2	1	0	1.6928
641	5.4722	5	5	999	1	2	1	0	1.3163
642	5.4722	5	5	90	19.375	1	1	1	0.96402
643	7.1142	5	5	0	19.375	2	1	0	1.234
644	5.4722	5	5	999	7.125	1	1	1	1.0577
645	7.1142	5	5	999	25.5	2	1	0	1.0812
646	0.5464	5	5	0	19.375	1	-1	1	0.97534
647	3.8303	5	5	90	13.25	2	-1	0	1.1753
648	5.4722	5	5	0	25.5	1	-1	1	1.0105
649	5.4722	5	5	999	19.375	2	-1	1	1.093
650	0.5464	5	5	0	19.375	2	-1	1	0.98712
651	2.1883	5	5	90	7.125	1	-1	1	1.1048
652	2.1883	5	5	999	25.5	2	1	1	0.99886
653	0.5464	5	5	90	13.25	1	1	1	1.2458
654	3.8303	5	5	999	1	2	-1	0	1.2456
655	0.5464	5	5	90	13.25	2	1	1	1.1282
656	2.1883	5	5	90	1	2	1	1	1.9512
657	3.8303	5	5	0	1	2	-1	0	4.4877
658	0.5464	5	5	999	1	1	1	1	1.1636
659	3.8303	5	5	90	13.25	2	1	1	1.093
660	2.1883	5	5	0	13.25	2	1	1	0.99882
661	0.5464	5	5	0	13.25	1	1	1	1.2106
662	7.1142	5	5	90	13.25	1	1	1	1.2583
663	0.5464	5	5	999	25.5	1	1	1	1.0581
664	2.1883	5	5	0	25.5	1	1	1	1.1047
665	3.8303	5	5	999	25.5	1	-1	1	1.0463
666	7.1142	5	5	999	19.375	2	-1	1	1.046
667	7.1142	5	5	999	13.25	2	1	1	1.7164
668	2.1883	5	5	90	1	2	-1	0	1.3402
669	7.1142	5	5	999	1	1	1	0	1.3951
670	5.4722	5	5	999	13.25	2	-1	0	1.1871
671	0.5464	5	5	90	19.375	2	1	1	1.0341
672	0.5464	5	5	0	13.25	1	-1	1	1.093
673	3.8303	5	5	999	19.375	1	-1	1	0.96356
674	5.4722	5	5	0	1	1	1	0	1.5115
675	3.8303	5	5	999	25.5	2	-1	1	1.0346
676	0.5464	5	5	0	7.125	2	1	1	1.2223
677	7.1142	5	5	0	25.5	1	1	0	1.6849
678	2.1883	5	5	999	19.375	2	-1	1	1.0578
679	0.5464	5	5	0	1	2	-1	1	1.3749
680	0.5464	5	5	999	25.5	1	1	1	1.1046
681	3.8303	5	5	999	19.375	2	-1	1	1.2222
682	2.1883	5	5	999	13.25	2	1	1	0.9636
683	3.8303	5	5	999	1	1	-1	0	1.0464
684	0.5464	5	5	999	25.5	2	-1	1	1.1753
685	2.1883	5	5	0	7.125	2	-1	1	1.0934
686	3.8303	5	5	90	1	1	1	0	1.0581
687	7.1142	5	5	999	1	2	1	1	1.3282
688	7.1142	5	5	999	7.125	1	-1	0	1.0107
689	5.4722	5	5	0	7.125	1	-1	0	1.3871
690	0.5464	5	5	90	1	1	-1	1	1.0459
691	3.8303	5	5	999	1	1	-1	1	1.6693
692	7.1142	5	5	0	7.125	1	-1	0	1.5269
693	3.8303	5	5	999	19.375	1	1	1	1.0459
694	0.5464	5	5	999	13.25	2	1	1	1.3636
695	5.4722	5	5	0	7.125	2	-1	0	1.3165
696	5.4722	5	5	90	7.125	2	1	1	1.5908
697	2.1883	5	5	999	25.5	1	-1	1	1.1399
698	2.1883	5	5	0	13.25	1	-1	1	1.0934
699	5.4722	5	5	0	19.375	2	-1	0	1.1404
700	3.8303	5	5	0	1	2	-1	0	1.434
701	5.4722	5	5	90	1	1	-1	0	1.577
702	0.5464	5	5	0	13.25	2	-1	1	1.2928
703	0.5464	5	5	90	25.5	1	1	1	1.0698
704	3.8303	5	5	999	25.5	1	-1	1	0.91658
705	7.1142	5	5	999	1	1	1	1	1.0811
706	7.1142	5	5	0	7.125	1	1	0	1.3048
707	7.1142	5	5	0	25.5	1	-1	1	1.1989
708	7.1142	5	5	90	7.125	1	-1	1	1.1874
709	5.4722	5	5	0	13.25	2	-1	0	1.4223
710	7.1142	5	5	0	25.5	2	1	1	1.093
711	5.4722	5	5	0	19.375	2	-1	1	1.1047
712	3.8303	5	5	0	1	1	-1	0	1.5988
713	2.1883	5	5	0	13.25	1	-1	1	1.0812
714	2.1883	5	5	90	19.375	2	-1	1	1.7159
715	5.4722	5	5	90	19.375	1	-1	0	1.7376
716	2.1883	5	5	999	25.5	2	-1	1	1.1047
717	3.8303	5	5	90	13.25	1	1	1	1.2929
718	2.1883	5	5	90	13.25	2	-1	1	1.2341
719	2.1883	5	5	0	13.25	2	1	1	0.94008
720	2.1883	5	5	0	19.375	1	1	1	1.1399
721	5.4722	5	5	90	19.375	1	-1	0	2.1473
722	2.1883	5	5	0	1	2	1	0	1.2572
723	7.1142	5	5	0	1	2	1	1	1.7243
724	3.8303	5	5	0	1	1	-1	0	1.3282
725	0.5464	5	5	999	13.25	1	1	1	1.0695
726	0.5464	5	5	999	7.125	2	-1	1	1.5639
727	7.1142	5	5	999	19.375	1	-1	1	1.0812
728	2.1883	5	5	90	25.5	1	1	1	0.94004
729	5.4722	5	5	90	25.5	1	1	1	0.96364
730	2.1883	5	5	90	13.25	2	-1	1	1.046
731	7.1142	5	5	90	19.375	1	-1	1	1.2223
732	7.1142	5	5	999	13.25	1	-1	1	0.95178
733	2.1883	5	5	90	1	1	-1	0	1.0106
734	0.5464	5	5	999	19.375	1	1	1	0.9048
735	0.5464	5	5	0	13.25	1	-1	1	0.98711
736	0.5464	5	5	0	19.375	1	1	1	1.2459
737	0.5464	5	5	0	19.375	2	1	1	1.1988
738	3.8303	5	5	0	1	2	1	0	1.2694
739	2.1883	5	5	999	13.25	1	1	0	0.77541
740	2.1883	5	5	90	1	2	-1	0	1.0812
741	3.8303	5	5	0	19.375	2	-1	0	1.0576
742	2.1883	5	5	999	19.375	1	1	1	0.99883
743	7.1142	5	5	999	25.5	1	-1	1	1.1165
744	7.1142	5	5	90	1	1	-1	0	1.1404
745	0.5464	5	5	999	13.25	1	-1	1	1.0223
746	0.5464	5	5	999	1	1	-1	1	1.3517
747	0.5464	5	5	999	7.125	2	1	1	1.4576
748	2.1883	5	5	0	25.5	2	-1	1	1.2577
749	3.8303	5	5	90	1	1	1	0	1.5752
750	5.4722	5	5	90	19.375	1	-1	1	0.97538
