# Supplementary material for: Temporal Integration of Motion Streaks in Migraine
Source: Vision (Basel). 2018 Jul 13;2(3):27. doi: 10.3390/vision2030027 (PMC6836222; doi:10.3390/vision2030027)
Supplement: Supplementary file 1 [file vision-02-00027-s001.zip › supplementary information/resultsmark3/resultsObs15/allResponsesObs15Block4.txt]

1	5.4722	5	5	0	1	1	-1	1	2.6997
2	2.1883	5	5	0	1	2	1	0	1.4833
3	3.8303	5	5	0	25.5	1	-1	1	3.7042
4	3.8303	5	5	999	25.5	2	-1	1	1.3992
5	5.4722	5	5	0	19.375	1	-1	1	1.3635
6	0.5464	5	5	999	25.5	2	1	1	1.3287
7	5.4722	5	5	999	1	2	-1	0	1.3635
8	3.8303	5	5	0	7.125	1	1	1	1.0699
9	7.1142	5	5	0	7.125	1	1	1	1.3047
10	0.5464	5	5	90	19.375	2	-1	1	1.1163
11	0.5464	5	5	0	19.375	2	1	1	1.1522
12	5.4722	5	5	0	19.375	1	-1	1	1.1046
13	5.4722	5	5	999	25.5	2	1	1	0.95227
14	5.4722	5	5	0	19.375	2	-1	1	1.0576
15	0.5464	5	5	90	25.5	1	-1	1	1.4929
16	2.1883	5	5	0	19.375	2	1	1	1.1169
17	2.1883	5	5	0	7.125	2	-1	1	1.2224
18	3.8303	5	5	90	7.125	1	1	1	1.0107
19	0.5464	5	5	0	13.25	1	1	1	1.1282
20	3.8303	5	5	90	19.375	2	1	0	1.3169
21	7.1142	5	5	0	7.125	2	-1	0	1.2934
22	2.1883	5	5	999	1	2	-1	0	1.3992
23	7.1142	5	5	0	1	2	1	1	1.404
24	0.5464	5	5	999	19.375	1	-1	1	1.3165
25	3.8303	5	5	0	1	1	-1	0	1.34
26	3.8303	5	5	999	7.125	1	1	1	1.2107
27	7.1142	5	5	999	1	1	1	0	1.3684
28	7.1142	5	5	0	19.375	1	-1	0	1.2577
29	5.4722	5	5	0	7.125	2	-1	1	1.14
30	0.5464	5	5	90	7.125	2	-1	1	0.99885
31	2.1883	5	5	0	1	2	1	1	1.6341
32	3.8303	5	5	90	13.25	2	-1	1	1.1169
33	3.8303	5	5	90	7.125	1	-1	1	1.0224
34	5.4722	5	5	999	25.5	2	1	1	1.1165
35	2.1883	5	5	0	19.375	2	-1	1	1.0575
36	7.1142	5	5	90	19.375	1	-1	0	1.5984
37	7.1142	5	5	999	25.5	2	1	1	1.8835
38	3.8303	5	5	0	25.5	1	-1	1	1.1993
39	0.5464	5	5	0	1	1	-1	1	1.5988
40	7.1142	5	5	90	1	2	-1	1	1.3377
41	7.1142	5	5	999	1	1	-1	0	1.2576
42	2.1883	5	5	999	13.25	2	-1	1	1.0464
43	7.1142	5	5	0	13.25	2	-1	0	1.2224
44	7.1142	5	5	90	25.5	2	1	1	1.3728
45	5.4722	5	5	90	19.375	1	-1	1	2.9761
46	5.4722	5	5	0	1	2	1	0	1.7043
47	2.1883	5	5	999	25.5	2	1	1	1.0342
48	0.5464	5	5	0	19.375	1	1	1	1.1047
49	0.5464	5	5	999	25.5	2	1	1	1.0694
50	5.4722	5	5	999	19.375	1	-1	1	0.98711
51	7.1142	5	5	0	7.125	2	-1	1	1.4131
52	2.1883	5	5	90	13.25	2	1	1	1.3522
53	5.4722	5	5	90	1	1	1	0	1.0934
54	7.1142	5	5	999	1	1	-1	1	1.2694
55	2.1883	5	5	999	19.375	2	-1	1	1.0346
56	2.1883	5	5	0	25.5	1	1	1	1.2106
57	0.5464	5	5	0	19.375	1	1	1	1.1165
58	2.1883	5	5	999	25.5	2	1	1	1.1517
59	3.8303	5	5	0	25.5	1	-1	1	1.0342
60	7.1142	5	5	999	1	1	1	0	1.1753
61	5.4722	5	5	999	25.5	1	-1	1	1.0346
62	2.1883	5	5	999	13.25	2	-1	1	1.1165
63	2.1883	5	5	90	19.375	2	1	1	1.1635
64	7.1142	5	5	90	1	1	-1	0	1.093
65	0.5464	5	5	0	1	2	1	1	1.3988
66	7.1142	5	5	0	7.125	1	1	0	1.3287
67	0.5464	5	5	0	1	2	1	0	1.2929
68	7.1142	5	5	999	19.375	1	1	1	1.1636
69	7.1142	5	5	999	19.375	2	-1	0	1.5981
70	2.1883	5	5	90	25.5	2	-1	1	1.1754
71	5.4722	5	5	999	19.375	1	-1	1	1.0812
72	3.8303	5	5	90	13.25	1	1	1	1.1871
73	3.8303	5	5	0	13.25	2	-1	1	1.2224
74	0.5464	5	5	0	7.125	2	1	1	1.2811
75	0.5464	5	5	0	25.5	1	1	1	1.1634
76	0.5464	5	5	0	25.5	1	-1	1	1.2812
77	7.1142	5	5	999	13.25	2	1	0	1.7316
78	5.4722	5	5	0	13.25	1	1	1	1.4223
79	3.8303	5	5	90	13.25	2	-1	0	1.2816
80	7.1142	5	5	0	1	2	1	0	1.8328
81	3.8303	5	5	999	25.5	1	-1	1	1.0459
82	0.5464	5	5	999	13.25	2	1	1	1.093
83	7.1142	5	5	90	19.375	2	-1	0	1.6503
84	7.1142	5	5	999	7.125	1	-1	0	1.6446
85	0.5464	5	5	999	7.125	2	-1	1	1.3047
86	3.8303	5	5	0	7.125	2	-1	0	1.7927
87	0.5464	5	5	90	13.25	2	1	1	1.1636
88	0.5464	5	5	0	7.125	2	1	0	1.5869
89	5.4722	5	5	90	7.125	1	1	0	1.5357
90	3.8303	5	5	999	25.5	2	-1	1	1.1165
91	0.5464	5	5	0	13.25	1	1	1	1.0577
92	3.8303	5	5	0	1	1	-1	0	0.94007
93	3.8303	5	5	999	7.125	2	1	1	1.2224
94	0.5464	5	5	0	19.375	2	1	1	1.0463
95	0.5464	5	5	90	1	2	-1	0	1.3988
96	7.1142	5	5	90	1	2	-1	0	1.7202
97	0.5464	5	5	0	19.375	1	-1	0	2.1746
98	5.4722	5	5	90	25.5	1	-1	1	1.1522
99	0.5464	5	5	90	25.5	2	-1	1	1.1518
100	5.4722	5	5	999	25.5	2	-1	1	1.0694
101	5.4722	5	5	999	19.375	1	1	1	1.0694
102	3.8303	5	5	0	13.25	2	1	1	1.0576
103	7.1142	5	5	90	13.25	2	1	1	1.3282
104	0.5464	5	5	90	1	2	-1	1	1.2105
105	5.4722	5	5	90	13.25	2	1	1	1.093
106	7.1142	5	5	90	25.5	2	1	0	1.7226
107	7.1142	5	5	90	25.5	1	1	1	1.2224
108	0.5464	5	5	999	7.125	1	1	1	1.1518
109	5.4722	5	5	999	25.5	1	-1	1	1.0224
110	5.4722	5	5	0	13.25	1	-1	1	1.434
111	7.1142	5	5	0	1	2	-1	0	1.6678
112	2.1883	5	5	0	19.375	2	-1	1	1.0577
113	7.1142	5	5	999	19.375	1	1	1	1.1988
114	5.4722	5	5	90	1	2	-1	0	1.3988
115	7.1142	5	5	0	25.5	1	-1	0	1.612
116	5.4722	5	5	90	25.5	2	-1	1	1.1169
117	5.4722	5	5	0	13.25	1	1	1	1.2577
118	0.5464	5	5	90	1	1	-1	1	1.211
119	5.4722	5	5	0	19.375	1	1	1	1.117
120	0.5464	5	5	90	19.375	1	1	1	1.211
121	5.4722	5	5	999	7.125	2	-1	1	1.4102
122	7.1142	5	5	90	19.375	1	-1	0	2.0357
123	7.1142	5	5	90	13.25	1	1	1	1.4881
124	7.1142	5	5	0	7.125	1	-1	0	1.3582
125	3.8303	5	5	0	25.5	2	1	1	1.1046
126	0.5464	5	5	999	25.5	2	-1	1	1.1165
127	0.5464	5	5	999	1	2	1	1	1.6217
128	3.8303	5	5	0	13.25	2	1	1	1.0224
129	7.1142	5	5	999	7.125	2	1	0	1.8539
130	7.1142	5	5	999	1	2	1	0	1.2929
131	0.5464	5	5	999	1	1	-1	1	1.387
132	0.5464	5	5	0	25.5	2	-1	1	1.2458
133	0.5464	5	5	90	1	1	1	1	1.2694
134	0.5464	5	5	90	19.375	2	-1	1	2.0335
135	5.4722	5	5	999	13.25	1	1	1	1.0342
136	0.5464	5	5	0	25.5	1	1	1	0.97531
137	2.1883	5	5	999	7.125	1	1	1	1.1753
138	7.1142	5	5	0	19.375	2	-1	0	1.5001
139	3.8303	5	5	90	25.5	1	-1	1	1.093
140	0.5464	5	5	999	25.5	1	-1	1	1.1401
141	0.5464	5	5	0	7.125	2	-1	1	1.5046
142	5.4722	5	5	999	25.5	1	1	1	1.2694
143	0.5464	5	5	90	25.5	2	-1	1	1.2224
144	5.4722	5	5	90	13.25	2	1	0	2.0853
145	7.1142	5	5	90	7.125	1	1	0	1.9945
146	3.8303	5	5	999	1	1	-1	0	2.0477
147	5.4722	5	5	0	7.125	2	1	0	1.6967
148	2.1883	5	5	999	7.125	2	1	1	1.0813
149	2.1883	5	5	999	25.5	1	1	1	0.94007
150	7.1142	5	5	0	13.25	1	-1	0	1.1283
151	3.8303	5	5	90	13.25	1	1	1	1.3047
152	2.1883	5	5	90	1	1	-1	0	1.7399
153	5.4722	5	5	90	13.25	1	-1	0	1.5892
154	3.8303	5	5	90	7.125	2	1	0	2.0165
155	0.5464	5	5	0	13.25	2	-1	1	1.9281
156	2.1883	5	5	90	13.25	1	-1	1	1.4698
157	3.8303	5	5	999	25.5	2	1	1	1.2459
158	7.1142	5	5	90	19.375	2	1	0	0.75189
159	7.1142	5	5	0	25.5	2	1	0	1.8579
160	3.8303	5	5	0	7.125	2	1	0	1.4105
161	7.1142	5	5	90	25.5	1	1	1	1.3911
162	7.1142	5	5	90	7.125	2	1	0	1.5228
163	7.1142	5	5	0	13.25	2	1	0	1.6579
164	0.5464	5	5	0	13.25	1	-1	1	1.0695
165	0.5464	5	5	0	13.25	2	1	1	1.1518
166	7.1142	5	5	0	7.125	1	1	0	1.615
167	2.1883	5	5	0	25.5	1	-1	1	1.0577
168	7.1142	5	5	0	7.125	2	-1	0	1.3047
169	7.1142	5	5	90	25.5	2	-1	0	1.4864
170	7.1142	5	5	999	19.375	2	-1	1	1.2812
171	2.1883	5	5	0	13.25	1	1	1	1.1283
172	7.1142	5	5	999	13.25	1	1	1	1.0459
173	7.1142	5	5	999	7.125	2	-1	1	1.1401
174	2.1883	5	5	999	25.5	2	-1	1	1.1165
175	2.1883	5	5	0	13.25	1	-1	1	1.1404
176	3.8303	5	5	90	13.25	2	1	0	1.8656
177	5.4722	5	5	0	13.25	1	-1	0	1.2698
178	0.5464	5	5	90	1	2	-1	1	1.4928
179	3.8303	5	5	999	19.375	1	-1	1	1.1283
180	5.4722	5	5	0	13.25	2	1	0	2.0773
181	5.4722	5	5	90	19.375	2	1	1	1.5668
182	0.5464	5	5	999	1	1	-1	1	1.1871
183	2.1883	5	5	0	7.125	1	-1	1	1.0222
184	5.4722	5	5	0	19.375	1	-1	1	0.92834
185	2.1883	5	5	999	25.5	1	1	1	0.97536
186	2.1883	5	5	999	25.5	2	1	1	1.14
187	7.1142	5	5	999	25.5	2	1	0	1.6401
188	7.1142	5	5	90	25.5	1	-1	1	1.14
189	3.8303	5	5	90	1	1	1	0	1.5047
190	3.8303	5	5	999	25.5	1	-1	1	1.0576
191	2.1883	5	5	0	19.375	1	1	1	1.14
192	5.4722	5	5	90	1	1	1	0	1.4106
193	5.4722	5	5	90	13.25	2	1	0	1.7152
194	3.8303	5	5	999	1	1	-1	0	1.3988
195	3.8303	5	5	90	13.25	2	-1	0	1.2581
196	0.5464	5	5	999	13.25	1	-1	1	1.3753
197	2.1883	5	5	90	13.25	2	-1	1	1.3875
198	0.5464	5	5	999	25.5	1	1	1	1.2224
199	2.1883	5	5	0	13.25	2	1	1	1.387
200	5.4722	5	5	90	7.125	1	1	0	1.4976
201	7.1142	5	5	0	13.25	2	1	0	1.6754
202	5.4722	5	5	90	13.25	1	-1	0	1.3635
203	5.4722	5	5	0	25.5	1	1	1	1.4811
204	5.4722	5	5	0	19.375	2	-1	1	1.8181
205	0.5464	5	5	999	19.375	2	-1	1	1.3286
206	5.4722	5	5	0	19.375	2	-1	1	1.6189
207	2.1883	5	5	999	13.25	2	1	1	1.3753
208	2.1883	5	5	0	19.375	2	-1	1	1.2812
209	2.1883	5	5	90	19.375	1	-1	1	1.0577
210	5.4722	5	5	90	25.5	2	-1	0	1.8984
211	5.4722	5	5	999	7.125	2	-1	1	1.5417
212	5.4722	5	5	999	13.25	2	-1	1	1.0693
213	5.4722	5	5	0	25.5	2	-1	1	1.3518
214	0.5464	5	5	999	1	1	1	0	1.74
215	7.1142	5	5	90	7.125	1	-1	0	1.1522
216	5.4722	5	5	90	19.375	1	1	0	1.4341
217	7.1142	5	5	0	13.25	1	1	0	1.798
218	0.5464	5	5	999	7.125	1	-1	1	1.046
219	3.8303	5	5	0	7.125	1	1	1	0.90478
220	2.1883	5	5	0	1	1	-1	1	1.3518
221	0.5464	5	5	0	25.5	2	1	1	1.0695
222	7.1142	5	5	999	7.125	1	1	1	1.1753
223	0.5464	5	5	999	13.25	2	1	1	1.1635
224	5.4722	5	5	999	1	2	1	1	1.4336
225	7.1142	5	5	999	19.375	1	-1	1	1.0111
226	2.1883	5	5	90	25.5	1	-1	1	1.0577
227	2.1883	5	5	999	13.25	2	-1	1	1.0342
228	0.5464	5	5	0	7.125	1	-1	0	0.8342
229	7.1142	5	5	0	19.375	1	-1	1	1.5267
230	2.1883	5	5	0	7.125	2	-1	1	1.14
231	2.1883	5	5	999	13.25	1	1	1	0.97536
232	3.8303	5	5	90	25.5	2	1	1	1.34
233	2.1883	5	5	0	13.25	2	1	1	1.034
234	5.4722	5	5	0	19.375	2	1	1	0.96355
235	0.5464	5	5	999	7.125	1	1	1	1.1634
236	0.5464	5	5	90	7.125	2	1	1	1.1164
237	7.1142	5	5	999	25.5	2	-1	0	1.4599
238	0.5464	5	5	90	13.25	1	-1	0	1.2459
239	3.8303	5	5	90	19.375	1	-1	1	1.3165
240	3.8303	5	5	0	19.375	2	1	1	1.0577
241	3.8303	5	5	0	7.125	2	1	1	1.093
242	7.1142	5	5	999	7.125	1	1	1	1.5005
243	7.1142	5	5	90	25.5	2	1	1	1.5306
244	3.8303	5	5	999	13.25	2	1	1	1.0576
245	7.1142	5	5	90	19.375	2	1	1	1.2694
246	2.1883	5	5	0	1	1	-1	0	1.3635
247	3.8303	5	5	999	19.375	2	-1	1	1.2929
248	3.8303	5	5	0	25.5	1	1	1	1.0224
249	3.8303	5	5	90	19.375	2	-1	1	1.1165
250	2.1883	5	5	90	19.375	1	-1	1	1.0107
251	0.5464	5	5	0	19.375	2	1	1	1.093
252	3.8303	5	5	0	25.5	2	1	1	1.0934
253	2.1883	5	5	999	19.375	1	-1	1	1.1636
254	7.1142	5	5	0	25.5	1	1	0	1.4386
255	7.1142	5	5	0	19.375	2	-1	0	1.7754
256	2.1883	5	5	0	1	1	-1	1	1.4694
257	7.1142	5	5	0	7.125	2	1	0	1.6725
258	3.8303	5	5	999	7.125	2	1	1	1.0342
259	7.1142	5	5	90	1	1	1	0	1.1401
260	3.8303	5	5	999	13.25	2	1	1	1.0106
261	7.1142	5	5	999	25.5	1	-1	1	1.3164
262	0.5464	5	5	0	19.375	1	-1	1	0.97521
263	3.8303	5	5	90	19.375	1	-1	1	0.91651
264	0.5464	5	5	90	13.25	2	1	1	1.3869
265	5.4722	5	5	90	7.125	2	-1	0	1.3165
266	7.1142	5	5	999	7.125	1	-1	0	1.3688
267	3.8303	5	5	999	25.5	1	1	1	1.1282
268	0.5464	5	5	999	13.25	1	1	1	1.081
269	2.1883	5	5	999	1	2	-1	0	1.4811
270	7.1142	5	5	0	19.375	2	-1	0	1.8498
271	2.1883	5	5	0	25.5	2	-1	1	1.3165
272	7.1142	5	5	90	7.125	1	1	0	2.0333
273	3.8303	5	5	90	13.25	1	1	1	1.0812
274	5.4722	5	5	90	19.375	1	1	1	0.96354
275	2.1883	5	5	0	7.125	1	-1	1	1.0577
276	0.5464	5	5	0	13.25	2	-1	1	1.1285
277	5.4722	5	5	0	1	1	1	1	1.3752
278	2.1883	5	5	0	7.125	1	1	1	1.1165
279	2.1883	5	5	90	13.25	2	-1	1	1.14
280	5.4722	5	5	999	19.375	1	1	1	0.95183
281	2.1883	5	5	999	7.125	2	-1	1	1.2106
282	5.4722	5	5	999	13.25	1	-1	1	1.2463
283	2.1883	5	5	90	7.125	2	-1	1	1.2929
284	5.4722	5	5	90	13.25	1	1	1	1.4341
285	7.1142	5	5	999	25.5	2	-1	0	1.6072
286	2.1883	5	5	90	1	2	-1	1	1.7402
287	2.1883	5	5	999	1	2	-1	1	4.1121
288	5.4722	5	5	999	19.375	2	1	0	2.1162
289	3.8303	5	5	999	1	2	1	0	1.3988
290	2.1883	5	5	999	13.25	1	1	1	1.6811
291	2.1883	5	5	90	19.375	2	-1	1	1.0342
292	3.8303	5	5	90	19.375	2	1	1	1.093
293	0.5464	5	5	999	19.375	2	1	1	1.0699
294	7.1142	5	5	999	13.25	2	1	1	1.187
295	0.5464	5	5	999	1	2	-1	1	1.1517
296	3.8303	5	5	0	25.5	2	-1	1	1.1165
297	7.1142	5	5	999	25.5	1	-1	1	0.98707
298	5.4722	5	5	90	1	2	1	0	1.3517
299	0.5464	5	5	90	13.25	1	-1	1	1.0694
300	0.5464	5	5	90	25.5	2	1	1	1.3635
301	3.8303	5	5	999	19.375	1	-1	1	1.1047
302	7.1142	5	5	90	13.25	2	-1	1	1.3042
303	0.5464	5	5	999	19.375	2	-1	1	1.1052
304	0.5464	5	5	90	7.125	2	1	1	1.1993
305	3.8303	5	5	999	1	2	1	0	1.4933
306	5.4722	5	5	0	13.25	1	1	1	1.0106
307	0.5464	5	5	0	1	1	-1	1	0.97534
308	5.4722	5	5	90	7.125	1	1	1	1.1753
309	2.1883	5	5	90	1	1	1	1	1.4223
310	0.5464	5	5	90	7.125	2	1	1	1.1518
311	0.5464	5	5	90	19.375	1	-1	1	0.92832
312	2.1883	5	5	0	25.5	2	1	1	0.99889
313	5.4722	5	5	999	13.25	1	-1	1	0.97541
314	3.8303	5	5	90	19.375	2	-1	1	1.1165
315	5.4722	5	5	0	1	2	1	0	1.2929
316	2.1883	5	5	0	19.375	1	1	1	1.0459
317	5.4722	5	5	999	1	1	1	0	0.99887
318	5.4722	5	5	90	13.25	2	-1	1	1.1988
319	2.1883	5	5	999	19.375	2	-1	1	1.1165
320	3.8303	5	5	90	13.25	1	-1	1	1.1287
321	0.5464	5	5	90	25.5	1	1	1	1.3287
322	2.1883	5	5	0	7.125	2	1	1	1.2221
323	2.1883	5	5	90	1	1	1	1	1.1874
324	7.1142	5	5	0	13.25	2	1	0	1.4964
325	5.4722	5	5	90	7.125	2	-1	0	1.4106
326	7.1142	5	5	0	25.5	1	-1	1	1.0577
327	0.5464	5	5	90	7.125	1	-1	1	1.1871
328	2.1883	5	5	90	13.25	1	-1	1	1.187
329	2.1883	5	5	0	25.5	1	-1	1	1.0575
330	7.1142	5	5	999	25.5	1	1	1	1.1165
331	7.1142	5	5	90	19.375	1	1	0	1.5962
332	3.8303	5	5	0	19.375	2	1	1	1.0699
333	7.1142	5	5	999	19.375	2	1	1	1.3905
334	7.1142	5	5	999	7.125	2	1	1	1.3165
335	2.1883	5	5	90	7.125	1	-1	1	1.5286
336	5.4722	5	5	90	19.375	2	-1	1	1.8248
337	7.1142	5	5	90	7.125	1	1	0	1.8691
338	2.1883	5	5	90	13.25	2	-1	1	1.2106
339	7.1142	5	5	0	7.125	2	1	0	1.4988
340	0.5464	5	5	999	19.375	1	1	1	1.093
341	7.1142	5	5	999	1	2	1	0	1.389
342	0.5464	5	5	90	1	2	-1	0	1.3752
343	5.4722	5	5	0	25.5	1	1	1	1.093
344	0.5464	5	5	90	7.125	1	1	1	1.3636
345	7.1142	5	5	0	19.375	2	-1	0	1.9697
346	2.1883	5	5	0	13.25	1	1	1	1.387
347	7.1142	5	5	0	1	1	1	1	1.9692
348	3.8303	5	5	0	1	1	1	1	1.6811
349	2.1883	5	5	999	19.375	1	1	1	1.0577
350	2.1883	5	5	0	19.375	1	1	1	1.0224
351	7.1142	5	5	0	25.5	2	-1	1	1.2459
352	3.8303	5	5	0	19.375	2	1	1	1.0929
353	3.8303	5	5	0	13.25	1	-1	0	1.1282
354	5.4722	5	5	90	19.375	2	-1	0	1.5905
355	7.1142	5	5	999	25.5	2	1	1	1.0341
356	5.4722	5	5	0	1	1	1	0	1.6003
357	7.1142	5	5	90	13.25	2	-1	0	1.3047
358	3.8303	5	5	90	1	1	-1	0	1.187
359	5.4722	5	5	999	7.125	1	-1	1	1.2342
360	5.4722	5	5	90	1	2	1	0	1.1283
361	5.4722	5	5	90	25.5	2	-1	0	1.2459
362	7.1142	5	5	90	13.25	1	-1	0	1.3797
363	3.8303	5	5	0	7.125	2	1	1	1.0695
364	0.5464	5	5	999	13.25	2	-1	1	0.99883
365	5.4722	5	5	90	1	2	1	0	1.3517
366	3.8303	5	5	90	7.125	1	-1	1	1.0693
367	2.1883	5	5	0	19.375	1	1	1	1.1048
368	7.1142	5	5	90	19.375	1	1	1	0.96402
369	0.5464	5	5	0	1	2	-1	0	1.3282
370	2.1883	5	5	90	7.125	1	-1	1	1.1989
371	5.4722	5	5	0	7.125	1	-1	1	1.2107
372	0.5464	5	5	90	7.125	2	1	1	1.0224
373	7.1142	5	5	999	25.5	1	1	1	1.0107
374	2.1883	5	5	0	13.25	2	-1	1	1.187
375	7.1142	5	5	0	1	1	-1	0	1.5876
376	3.8303	5	5	0	25.5	1	1	1	0.94002
377	3.8303	5	5	999	25.5	2	1	1	1.0577
378	0.5464	5	5	999	25.5	2	-1	1	1.1165
379	2.1883	5	5	90	1	1	-1	1	1.4933
380	0.5464	5	5	999	7.125	2	1	1	1.0812
381	3.8303	5	5	999	7.125	2	1	1	1.1047
382	3.8303	5	5	90	25.5	1	-1	1	1.0106
383	5.4722	5	5	999	25.5	1	1	1	1.1401
384	3.8303	5	5	0	13.25	1	1	1	0.99877
385	7.1142	5	5	999	13.25	2	-1	0	1.2223
386	2.1883	5	5	90	7.125	1	-1	1	1.14
387	3.8303	5	5	90	7.125	2	1	0	0.86951
388	5.4722	5	5	999	25.5	2	-1	1	1.1165
389	3.8303	5	5	999	13.25	2	-1	1	1.1401
390	0.5464	5	5	90	25.5	1	-1	0	0.92812
391	0.5464	5	5	90	25.5	1	-1	1	0.9518
392	2.1883	5	5	90	1	2	-1	0	1.2811
393	7.1142	5	5	999	13.25	2	-1	0	1.3992
394	3.8303	5	5	90	19.375	1	-1	1	1.1165
395	7.1142	5	5	0	1	1	-1	1	1.2694
396	5.4722	5	5	0	25.5	2	1	1	1.3399
397	7.1142	5	5	0	13.25	1	1	1	1.1165
398	3.8303	5	5	999	13.25	1	1	1	1.1164
399	2.1883	5	5	999	1	1	-1	0	1.3165
400	3.8303	5	5	0	25.5	2	-1	1	1.2575
401	3.8303	5	5	90	1	1	1	0	1.3875
402	5.4722	5	5	90	19.375	2	1	0	1.3521
403	5.4722	5	5	999	13.25	2	-1	1	1.0224
404	3.8303	5	5	0	19.375	1	1	1	1.6576
405	0.5464	5	5	999	19.375	1	-1	1	1.1169
406	2.1883	5	5	999	19.375	1	1	1	0.94009
407	5.4722	5	5	999	7.125	2	1	0	1.7155
408	0.5464	5	5	999	25.5	1	1	1	0.96359
409	5.4722	5	5	999	7.125	1	-1	0	1.2224
410	2.1883	5	5	999	19.375	1	1	1	1.0224
411	0.5464	5	5	999	7.125	2	-1	1	1.1287
412	5.4722	5	5	999	7.125	2	1	0	2.1988
413	2.1883	5	5	999	19.375	2	1	1	1.1165
414	2.1883	5	5	999	7.125	2	-1	1	1.0342
415	3.8303	5	5	0	13.25	1	1	1	1.3517
416	0.5464	5	5	0	13.25	1	-1	1	1.3047
417	3.8303	5	5	999	1	2	1	0	1.4576
418	2.1883	5	5	90	19.375	2	1	1	1.1871
419	3.8303	5	5	0	1	2	1	1	1.2106
420	0.5464	5	5	0	7.125	1	1	1	1.0577
421	2.1883	5	5	0	13.25	1	1	1	1.0578
422	2.1883	5	5	90	7.125	1	1	1	1.0695
423	5.4722	5	5	999	13.25	2	-1	1	1.8325
424	5.4722	5	5	90	25.5	1	-1	1	1.0107
425	3.8303	5	5	999	7.125	2	1	1	1.0224
426	0.5464	5	5	90	7.125	1	-1	1	1.1165
427	0.5464	5	5	90	19.375	1	1	1	0.97581
428	2.1883	5	5	0	1	2	1	0	1.093
429	2.1883	5	5	0	13.25	2	-1	1	1.2224
430	7.1142	5	5	90	25.5	1	-1	0	1.2929
431	2.1883	5	5	0	13.25	1	1	1	1.046
432	7.1142	5	5	999	13.25	2	1	1	1.0929
433	2.1883	5	5	0	19.375	1	1	1	0.89299
434	2.1883	5	5	90	13.25	1	1	1	1.0107
435	5.4722	5	5	90	1	1	1	0	1.7277
436	5.4722	5	5	90	1	1	-1	0	1.5827
437	0.5464	5	5	999	1	2	-1	1	1.1517
438	7.1142	5	5	90	25.5	2	-1	1	1.3464
439	3.8303	5	5	0	19.375	2	1	1	1.0695
440	3.8303	5	5	90	25.5	2	1	1	1.2576
441	5.4722	5	5	0	7.125	2	1	1	1.5839
442	2.1883	5	5	0	7.125	2	1	1	1.0694
443	0.5464	5	5	999	7.125	1	-1	1	1.2106
444	7.1142	5	5	0	1	1	1	0	1.1283
445	7.1142	5	5	90	13.25	2	-1	0	1.4289
446	5.4722	5	5	999	13.25	1	-1	1	1.0106
447	3.8303	5	5	999	13.25	1	1	1	0.95182
448	5.4722	5	5	999	7.125	1	1	1	0.99887
449	2.1883	5	5	999	1	2	-1	1	1.2223
450	3.8303	5	5	0	19.375	1	-1	1	1.0106
451	7.1142	5	5	999	7.125	2	-1	0	1.6315
452	3.8303	5	5	90	25.5	1	-1	1	1.0341
453	2.1883	5	5	90	13.25	1	1	1	1.0459
454	7.1142	5	5	0	19.375	1	1	0	1.4258
455	0.5464	5	5	999	13.25	1	-1	1	1.14
456	2.1883	5	5	90	25.5	1	-1	1	1.164
457	3.8303	5	5	90	19.375	1	1	1	1.1522
458	0.5464	5	5	90	19.375	2	-1	1	1.2346
459	5.4722	5	5	999	25.5	1	1	1	1.07
460	3.8303	5	5	999	13.25	1	-1	1	1.2106
461	5.4722	5	5	0	7.125	1	-1	0	0.95181
462	0.5464	5	5	90	1	2	1	0	1.2929
463	0.5464	5	5	90	25.5	2	1	1	1.4105
464	7.1142	5	5	999	19.375	2	-1	0	1.0226
465	0.5464	5	5	90	1	1	-1	0	1.0577
466	7.1142	5	5	90	7.125	2	-1	0	1.582
467	5.4722	5	5	90	7.125	2	-1	1	1.2811
468	5.4722	5	5	90	13.25	1	1	1	1.0459
469	3.8303	5	5	999	13.25	1	-1	1	1.4458
470	2.1883	5	5	90	25.5	1	-1	1	1.0346
471	0.5464	5	5	90	13.25	2	1	1	1.1397
472	2.1883	5	5	999	25.5	2	-1	1	1.1751
473	5.4722	5	5	999	7.125	1	1	0	1.54
474	0.5464	5	5	90	19.375	2	-1	1	1.211
475	3.8303	5	5	0	7.125	2	-1	0	0.98704
476	0.5464	5	5	999	1	2	-1	1	1.1165
477	7.1142	5	5	90	13.25	1	1	0	1.6025
478	7.1142	5	5	999	1	2	1	0	1.5399
479	2.1883	5	5	90	7.125	2	-1	1	1.0105
480	7.1142	5	5	0	1	1	-1	0	1.246
481	5.4722	5	5	999	7.125	2	-1	0	1.4856
482	3.8303	5	5	0	7.125	1	1	1	1.2222
483	3.8303	5	5	90	25.5	1	1	1	0.99876
484	2.1883	5	5	90	19.375	1	1	1	0.97535
485	7.1142	5	5	999	7.125	2	-1	0	1.3201
486	3.8303	5	5	0	13.25	2	-1	1	0.96355
487	0.5464	5	5	999	7.125	1	-1	1	1.1283
488	7.1142	5	5	999	1	2	-1	0	1.3349
489	0.5464	5	5	90	13.25	1	-1	1	1.1169
490	3.8303	5	5	999	7.125	2	-1	1	1.1283
491	3.8303	5	5	90	7.125	2	1	0	1.1993
492	2.1883	5	5	0	13.25	2	-1	1	1.0223
493	0.5464	5	5	0	7.125	1	-1	1	1.14
494	5.4722	5	5	999	1	1	1	1	1.187
495	3.8303	5	5	0	19.375	2	1	1	1.093
496	5.4722	5	5	90	1	2	-1	0	1.4458
497	2.1883	5	5	999	1	1	-1	1	1.0928
498	2.1883	5	5	0	25.5	2	-1	1	1.0577
499	3.8303	5	5	90	19.375	2	-1	1	1.0812
500	2.1883	5	5	999	19.375	2	1	1	1.0341
501	3.8303	5	5	999	7.125	1	-1	1	1.0107
502	5.4722	5	5	999	1	1	1	0	1.1753
503	0.5464	5	5	999	1	1	1	1	1.5282
504	5.4722	5	5	999	1	1	1	1	1.4223
505	0.5464	5	5	90	1	1	-1	1	1.5404
506	2.1883	5	5	999	1	1	1	1	1.3518
507	2.1883	5	5	90	7.125	2	1	1	1.293
508	7.1142	5	5	90	7.125	1	1	1	1.0812
509	2.1883	5	5	90	19.375	1	-1	1	1.0224
510	3.8303	5	5	999	7.125	1	-1	1	1.0812
511	5.4722	5	5	999	1	2	-1	0	1.3635
512	0.5464	5	5	999	7.125	2	-1	1	1.1993
513	3.8303	5	5	999	25.5	1	1	1	0.96345
514	5.4722	5	5	0	13.25	2	-1	0	1.2929
515	5.4722	5	5	0	25.5	2	-1	1	1.093
516	3.8303	5	5	999	13.25	2	1	1	1.0694
517	3.8303	5	5	90	25.5	2	1	1	1.1635
518	2.1883	5	5	999	25.5	1	-1	1	1.0581
519	5.4722	5	5	0	25.5	1	1	1	1.2459
520	0.5464	5	5	90	25.5	2	-1	1	1.3398
521	7.1142	5	5	999	25.5	1	-1	1	1.234
522	7.1142	5	5	999	1	1	1	0	1.0458
523	2.1883	5	5	0	7.125	2	-1	1	1.0695
524	2.1883	5	5	90	19.375	1	-1	1	1.1635
525	2.1883	5	5	999	7.125	2	-1	1	1.1988
526	3.8303	5	5	999	19.375	2	1	1	1.1165
527	2.1883	5	5	0	1	2	-1	1	1.2463
528	2.1883	5	5	999	1	1	-1	1	1.1635
529	3.8303	5	5	90	19.375	1	-1	1	1.0699
530	7.1142	5	5	0	7.125	1	-1	1	1.1871
531	5.4722	5	5	0	19.375	1	1	0	1.0812
532	5.4722	5	5	90	19.375	1	1	1	1.0577
533	2.1883	5	5	0	7.125	1	-1	1	1.3517
534	5.4722	5	5	90	25.5	1	1	1	0.97545
535	2.1883	5	5	999	7.125	1	-1	1	1.1047
536	7.1142	5	5	90	19.375	1	1	1	1.1875
537	0.5464	5	5	999	13.25	1	1	1	1.1518
538	5.4722	5	5	0	1	2	1	0	1.1753
539	7.1142	5	5	999	7.125	1	-1	0	1.2576
540	5.4722	5	5	0	25.5	1	1	1	1.093
541	5.4722	5	5	0	13.25	2	-1	0	1.2811
542	0.5464	5	5	90	19.375	2	-1	0	1.0812
543	2.1883	5	5	999	7.125	2	-1	1	1.1282
544	5.4722	5	5	90	19.375	2	-1	0	1.1405
545	0.5464	5	5	0	7.125	1	-1	1	1.1399
546	3.8303	5	5	999	19.375	1	-1	1	1.2106
547	0.5464	5	5	0	7.125	2	-1	1	1.54
548	5.4722	5	5	90	7.125	1	1	1	1.1753
549	5.4722	5	5	999	13.25	2	1	1	1.2222
550	3.8303	5	5	999	25.5	2	-1	1	1.317
551	7.1142	5	5	0	25.5	1	-1	0	1.3047
552	7.1142	5	5	999	19.375	1	1	1	0.95181
553	5.4722	5	5	0	13.25	2	1	0	1.5364
554	7.1142	5	5	999	19.375	2	1	0	1.6965
555	2.1883	5	5	90	1	2	-1	0	1.7991
556	5.4722	5	5	0	1	1	-1	0	1.5351
557	7.1142	5	5	90	13.25	2	-1	0	1.3613
558	3.8303	5	5	999	1	2	-1	0	1.6691
559	2.1883	5	5	999	13.25	1	1	1	1.1286
560	0.5464	5	5	0	19.375	2	-1	1	1.2458
561	3.8303	5	5	999	1	2	1	1	1.7045
562	5.4722	5	5	90	25.5	2	1	1	1.3518
563	0.5464	5	5	90	19.375	1	-1	1	1.5403
564	0.5464	5	5	999	13.25	1	-1	1	1.1753
565	5.4722	5	5	90	7.125	2	1	0	1.867
566	3.8303	5	5	90	1	2	1	1	1.9321
567	0.5464	5	5	999	1	1	1	1	1.164
568	5.4722	5	5	999	13.25	1	1	1	1.3513
569	2.1883	5	5	999	1	1	1	0	1.3871
570	2.1883	5	5	90	25.5	2	-1	1	1.2463
571	3.8303	5	5	0	7.125	1	-1	0	1.4928
572	3.8303	5	5	90	25.5	1	1	1	1.2933
573	7.1142	5	5	90	19.375	2	1	0	1.1753
574	2.1883	5	5	90	25.5	1	-1	1	1.1518
575	0.5464	5	5	0	13.25	1	-1	1	1.2224
576	3.8303	5	5	999	13.25	2	-1	1	1.1047
577	7.1142	5	5	90	7.125	2	1	0	1.2929
578	0.5464	5	5	0	19.375	2	-1	1	1.3047
579	3.8303	5	5	999	19.375	2	1	1	1.0577
580	2.1883	5	5	999	13.25	1	-1	1	1.4811
581	0.5464	5	5	999	1	2	1	1	1.5986
582	5.4722	5	5	90	13.25	2	1	1	1.2463
583	3.8303	5	5	999	19.375	2	1	1	1.093
584	2.1883	5	5	999	1	2	-1	0	0.893
585	3.8303	5	5	90	7.125	1	-1	0	1.3517
586	2.1883	5	5	0	25.5	1	1	1	1.1401
587	0.5464	5	5	0	7.125	1	-1	1	1.0457
588	7.1142	5	5	999	19.375	1	-1	0	1.3164
589	0.5464	5	5	0	1	2	1	1	1.3282
590	3.8303	5	5	90	7.125	1	1	0	1.0224
591	0.5464	5	5	90	13.25	2	1	1	1.1401
592	5.4722	5	5	0	25.5	2	1	1	1.1048
593	2.1883	5	5	90	7.125	2	-1	1	1.246
594	0.5464	5	5	0	25.5	1	-1	1	0.98716
595	5.4722	5	5	0	25.5	2	1	1	1.2812
596	5.4722	5	5	0	19.375	2	-1	1	1.3512
597	5.4722	5	5	0	7.125	1	-1	0	1.3281
598	0.5464	5	5	90	1	1	-1	1	1.1283
599	0.5464	5	5	999	25.5	2	1	1	1.0694
600	3.8303	5	5	0	1	2	-1	0	1.1989
601	2.1883	5	5	999	13.25	1	-1	1	0.96342
602	5.4722	5	5	90	25.5	1	1	1	1.0812
603	0.5464	5	5	0	25.5	1	-1	1	0.99884
604	5.4722	5	5	90	1	1	-1	1	0.75188
605	2.1883	5	5	90	19.375	2	1	1	1.1635
606	7.1142	5	5	90	7.125	2	-1	0	1.4988
607	5.4722	5	5	90	7.125	2	-1	0	1.3513
608	5.4722	5	5	999	19.375	2	-1	1	1.3988
609	7.1142	5	5	0	25.5	2	-1	0	0.99875
610	7.1142	5	5	90	1	1	1	0	1.1871
611	7.1142	5	5	90	1	1	-1	0	1.0934
612	3.8303	5	5	0	19.375	1	1	1	0.94051
613	7.1142	5	5	90	1	1	1	0	1.2929
614	5.4722	5	5	999	1	2	1	0	1.5203
615	5.4722	5	5	90	25.5	1	1	1	1.0694
616	2.1883	5	5	999	19.375	1	1	1	1.9747
617	3.8303	5	5	999	7.125	1	-1	1	1.7168
618	3.8303	5	5	90	13.25	1	-1	1	1.6811
619	0.5464	5	5	0	1	1	1	0	1.3287
620	0.5464	5	5	0	1	2	1	1	1.3164
621	7.1142	5	5	0	25.5	1	-1	0	1.4197
622	3.8303	5	5	0	1	2	1	0	1.9561
623	5.4722	5	5	90	7.125	1	-1	0	1.5999
624	3.8303	5	5	0	19.375	1	1	1	1.2694
625	2.1883	5	5	0	1	1	-1	0	1.587
626	5.4722	5	5	999	19.375	1	1	1	1.0224
627	5.4722	5	5	999	19.375	2	-1	0	1.5838
628	3.8303	5	5	999	1	1	-1	0	3.029
629	0.5464	5	5	999	19.375	1	-1	1	1.8696
630	0.5464	5	5	0	7.125	2	1	1	1.3522
631	7.1142	5	5	999	13.25	1	-1	0	1.9611
632	3.8303	5	5	90	1	2	1	1	1.4812
633	3.8303	5	5	90	25.5	2	1	0	1.2933
634	0.5464	5	5	999	19.375	2	-1	1	1.0577
635	2.1883	5	5	999	13.25	2	1	1	0.99888
636	3.8303	5	5	999	1	1	-1	1	1.4928
637	3.8303	5	5	90	7.125	2	1	1	1.0811
638	0.5464	5	5	0	25.5	2	-1	1	1.2105
639	0.5464	5	5	90	13.25	1	1	1	1.1871
640	2.1883	5	5	90	7.125	1	1	1	1.0224
641	7.1142	5	5	0	19.375	2	1	0	1.093
642	7.1142	5	5	0	13.25	1	-1	0	1.2455
643	5.4722	5	5	999	25.5	2	-1	1	1.1639
644	5.4722	5	5	0	7.125	1	1	0	1.4104
645	7.1142	5	5	90	1	2	-1	0	1.3484
646	3.8303	5	5	999	1	1	-1	1	1.4458
647	0.5464	5	5	0	1	1	1	1	1.2463
648	3.8303	5	5	0	13.25	1	1	1	1.2811
649	0.5464	5	5	999	25.5	1	-1	1	0.94005
650	2.1883	5	5	90	19.375	2	1	1	1.1165
651	7.1142	5	5	0	13.25	2	-1	0	1.081
652	0.5464	5	5	999	13.25	2	1	1	1.0577
653	3.8303	5	5	90	25.5	2	1	1	1.0577
654	3.8303	5	5	999	13.25	1	1	1	0.98716
655	7.1142	5	5	999	13.25	1	-1	1	1.0107
656	5.4722	5	5	0	25.5	1	1	1	1.2224
657	2.1883	5	5	0	7.125	1	-1	1	1.1165
658	7.1142	5	5	0	1	2	1	0	1.5851
659	0.5464	5	5	0	25.5	2	-1	1	1.2459
660	2.1883	5	5	90	25.5	1	-1	1	1.3404
661	3.8303	5	5	999	7.125	1	-1	1	1.093
662	5.4722	5	5	0	13.25	2	1	1	1.3046
663	7.1142	5	5	0	25.5	2	1	1	1.093
664	2.1883	5	5	999	7.125	1	1	1	1.2224
665	2.1883	5	5	0	1	1	1	1	1.2812
666	2.1883	5	5	0	19.375	2	-1	1	1.2576
667	3.8303	5	5	0	13.25	1	-1	1	1.2341
668	2.1883	5	5	90	25.5	2	-1	1	1.0577
669	2.1883	5	5	999	19.375	2	-1	1	0.893
670	3.8303	5	5	999	25.5	1	-1	1	0.99887
671	3.8303	5	5	999	19.375	1	-1	1	0.98711
672	5.4722	5	5	999	1	1	1	1	1.4224
673	7.1142	5	5	0	13.25	1	1	1	1.7378
674	2.1883	5	5	0	25.5	1	-1	1	1.0341
675	0.5464	5	5	999	25.5	1	1	1	0.96358
676	2.1883	5	5	999	25.5	1	1	1	0.90472
677	5.4722	5	5	90	19.375	1	-1	1	1.2459
678	3.8303	5	5	0	1	2	1	0	1.4227
679	3.8303	5	5	90	1	2	1	1	1.3992
680	3.8303	5	5	0	1	1	1	0	1.4811
681	0.5464	5	5	0	25.5	2	-1	1	4.6122
682	7.1142	5	5	90	25.5	1	-1	0	1.6496
683	7.1142	5	5	90	13.25	1	-1	0	1.5305
684	3.8303	5	5	0	25.5	2	-1	1	1.0342
685	2.1883	5	5	0	1	2	1	0	1.6106
686	0.5464	5	5	0	19.375	1	1	1	1.1282
687	2.1883	5	5	90	25.5	2	-1	1	0.97583
688	0.5464	5	5	90	25.5	1	-1	1	0.92829
689	3.8303	5	5	999	19.375	1	1	1	1.0341
690	5.4722	5	5	999	19.375	2	-1	0	1.5858
691	5.4722	5	5	0	1	2	-1	0	1.4453
692	3.8303	5	5	90	1	2	1	1	1.234
693	0.5464	5	5	0	1	1	-1	1	1.1871
694	7.1142	5	5	999	13.25	1	-1	1	0.9989
695	7.1142	5	5	90	1	2	1	0	1.2812
696	2.1883	5	5	90	7.125	2	1	1	1.3992
697	2.1883	5	5	90	13.25	2	1	1	1.5287
698	3.8303	5	5	0	7.125	1	1	0	1.2106
699	7.1142	5	5	0	19.375	1	1	0	1.7523
700	7.1142	5	5	90	13.25	1	-1	1	0.98713
701	0.5464	5	5	90	7.125	1	1	1	1.2459
702	3.8303	5	5	0	1	1	1	1	1.1875
703	5.4722	5	5	90	13.25	1	1	1	1.2228
704	2.1883	5	5	90	13.25	1	-1	1	1.1286
705	5.4722	5	5	999	1	2	-1	0	1.3164
706	7.1142	5	5	0	19.375	1	1	0	1.6549
707	5.4722	5	5	999	13.25	2	1	1	1.0577
708	0.5464	5	5	999	7.125	2	1	1	1.3518
709	3.8303	5	5	0	19.375	1	-1	1	1.2341
710	2.1883	5	5	999	7.125	1	-1	1	0.97539
711	2.1883	5	5	90	1	1	1	0	1.5987
712	3.8303	5	5	90	7.125	2	-1	0	1.658
713	2.1883	5	5	90	25.5	2	1	1	1.1281
714	5.4722	5	5	0	1	2	1	1	1.1518
715	5.4722	5	5	0	7.125	2	1	1	1.2928
716	0.5464	5	5	90	13.25	1	1	1	1.1281
717	2.1883	5	5	0	25.5	2	-1	1	1.164
718	5.4722	5	5	0	7.125	1	-1	1	1.3287
719	0.5464	5	5	90	7.125	1	1	1	1.2463
720	3.8303	5	5	90	1	2	1	0	1.2105
721	3.8303	5	5	90	1	1	-1	0	1.8893
722	5.4722	5	5	0	1	1	-1	1	2.0835
723	5.4722	5	5	90	25.5	2	1	1	1.6375
724	0.5464	5	5	0	13.25	2	1	1	1.1752
725	7.1142	5	5	90	1	2	1	1	1.7061
726	2.1883	5	5	999	7.125	1	-1	1	0.97537
727	2.1883	5	5	0	25.5	2	1	1	1.0106
728	0.5464	5	5	90	19.375	1	1	1	1.0695
729	7.1142	5	5	0	1	2	-1	0	1.1165
730	0.5464	5	5	999	19.375	2	1	1	1.0107
731	2.1883	5	5	90	1	2	-1	1	1.7634
732	3.8303	5	5	90	13.25	2	1	1	1.1871
733	3.8303	5	5	90	1	1	1	0	1.211
734	2.1883	5	5	999	25.5	1	-1	1	1.0341
735	0.5464	5	5	90	13.25	2	-1	1	1.2342
736	3.8303	5	5	0	13.25	2	1	0	1.1165
737	7.1142	5	5	999	1	2	-1	0	1.3312
738	0.5464	5	5	999	13.25	2	-1	1	1.0341
739	7.1142	5	5	90	7.125	2	-1	0	1.1283
740	5.4722	5	5	0	7.125	2	1	0	1.1169
741	7.1142	5	5	999	13.25	1	1	0	1.1753
742	7.1142	5	5	90	19.375	2	1	1	1.093
743	0.5464	5	5	999	19.375	1	-1	1	0.98704
744	3.8303	5	5	0	1	2	-1	0	1.3518
745	7.1142	5	5	0	25.5	2	-1	0	1.1517
746	2.1883	5	5	90	1	2	-1	1	1.2929
747	0.5464	5	5	0	13.25	2	1	1	1.0812
748	3.8303	5	5	999	19.375	2	-1	1	1.2342
749	5.4722	5	5	999	7.125	1	-1	0	1.4809
750	5.4722	5	5	999	19.375	2	1	1	1.0811
