# Supplementary material for: Temporal Integration of Motion Streaks in Migraine
Source: Vision (Basel). 2018 Jul 13;2(3):27. doi: 10.3390/vision2030027 (PMC6836222; doi:10.3390/vision2030027)
Supplement: Supplementary file 1 [file vision-02-00027-s001.zip › supplementary information/resultsmark3/resultsObs15/allResponsesObs15Block5.txt]

1	5.4722	5	5	0	25.5	1	-1	0	1.9337
2	3.8303	5	5	90	25.5	1	-1	1	0.97819
3	5.4722	5	5	999	13.25	1	-1	1	0.99888
4	3.8303	5	5	999	7.125	2	1	1	1.0334
5	5.4722	5	5	90	7.125	1	1	0	0.78715
6	2.1883	5	5	90	25.5	1	-1	1	0.96362
7	2.1883	5	5	90	19.375	1	-1	1	0.92825
8	5.4722	5	5	90	19.375	1	-1	1	0.97539
9	2.1883	5	5	90	1	2	-1	0	1.093
10	3.8303	5	5	999	13.25	1	-1	1	0.88127
11	5.4722	5	5	90	7.125	1	1	1	0.97534
12	5.4722	5	5	0	13.25	1	-1	1	0.90476
13	3.8303	5	5	90	25.5	2	-1	1	1.0459
14	5.4722	5	5	999	13.25	2	1	1	1.1165
15	3.8303	5	5	999	7.125	2	-1	1	0.94005
16	5.4722	5	5	999	25.5	1	-1	1	0.98713
17	3.8303	5	5	90	1	2	1	0	1.1518
18	5.4722	5	5	90	7.125	1	-1	0	0.91657
19	2.1883	5	5	0	7.125	1	1	1	1.1165
20	7.1142	5	5	90	19.375	2	1	1	1.0346
21	2.1883	5	5	90	1	2	1	1	1.0224
22	3.8303	5	5	90	19.375	1	-1	1	1.0459
23	7.1142	5	5	999	1	1	1	0	1.2459
24	3.8303	5	5	999	7.125	1	1	1	1.0107
25	2.1883	5	5	0	19.375	1	-1	1	2.081
26	7.1142	5	5	0	7.125	1	1	0	1.14
27	7.1142	5	5	0	19.375	2	-1	1	1.2346
28	2.1883	5	5	90	25.5	1	1	1	1.0581
29	3.8303	5	5	0	7.125	2	-1	0	1.2223
30	7.1142	5	5	90	19.375	2	-1	0	1.234
31	7.1142	5	5	999	7.125	1	-1	1	1.1518
32	2.1883	5	5	90	1	1	1	1	1.0577
33	5.4722	5	5	0	7.125	1	-1	0	1.4904
34	7.1142	5	5	90	25.5	2	-1	0	1.1753
35	7.1142	5	5	90	19.375	1	-1	1	1.0813
36	7.1142	5	5	0	1	2	-1	0	0.83421
37	7.1142	5	5	90	13.25	2	-1	0	1.1636
38	2.1883	5	5	90	7.125	2	-1	1	0.97575
39	7.1142	5	5	0	13.25	2	1	0	1.3047
40	3.8303	5	5	999	13.25	1	-1	1	0.95184
41	3.8303	5	5	90	1	1	-1	0	1.4693
42	2.1883	5	5	90	1	1	-1	0	0.85773
43	7.1142	5	5	90	1	1	-1	0	1.4492
44	2.1883	5	5	999	13.25	2	1	1	0.97538
45	2.1883	5	5	0	19.375	2	1	1	1.0577
46	3.8303	5	5	90	7.125	1	-1	1	1.0224
47	2.1883	5	5	0	19.375	2	-1	1	1.0106
48	7.1142	5	5	999	19.375	2	-1	1	1.1047
49	3.8303	5	5	90	1	2	-1	0	1.2812
50	0.5464	5	5	90	25.5	1	-1	1	1.3169
51	7.1142	5	5	90	19.375	1	1	1	1.0342
52	2.1883	5	5	0	1	2	-1	1	1.34
53	2.1883	5	5	0	7.125	1	1	1	1.0105
54	5.4722	5	5	0	19.375	1	-1	0	1.2106
55	3.8303	5	5	0	19.375	1	-1	1	1.0458
56	7.1142	5	5	999	13.25	2	1	1	1.2342
57	3.8303	5	5	0	25.5	2	-1	1	1.1871
58	2.1883	5	5	90	1	1	1	1	1.1047
59	2.1883	5	5	999	1	1	1	1	1.093
60	7.1142	5	5	90	25.5	1	1	1	1.328
61	0.5464	5	5	90	25.5	1	-1	1	1.1871
62	7.1142	5	5	0	13.25	1	1	0	1.2577
63	5.4722	5	5	0	13.25	2	1	0	1.8388
64	3.8303	5	5	0	13.25	1	-1	1	1.3752
65	5.4722	5	5	0	13.25	1	-1	1	1.3987
66	7.1142	5	5	90	13.25	2	1	1	1.355
67	7.1142	5	5	0	13.25	1	1	1	1.1989
68	2.1883	5	5	0	7.125	2	-1	1	1.2106
69	0.5464	5	5	0	1	1	1	0	1.1518
70	7.1142	5	5	90	7.125	2	1	0	1.3165
71	7.1142	5	5	999	19.375	1	1	1	1.0224
72	3.8303	5	5	999	25.5	2	-1	1	0.96362
73	2.1883	5	5	999	1	1	-1	1	1.246
74	0.5464	5	5	999	25.5	1	1	1	1.2929
75	3.8303	5	5	999	1	1	-1	0	1.2459
76	7.1142	5	5	999	19.375	1	-1	1	0.97537
77	3.8303	5	5	999	13.25	2	1	1	1.0694
78	3.8303	5	5	0	7.125	1	1	1	1.1636
79	0.5464	5	5	90	7.125	1	1	1	0.94049
80	3.8303	5	5	90	25.5	1	1	1	0.99885
81	0.5464	5	5	90	7.125	2	1	1	1.0342
82	2.1883	5	5	0	1	1	-1	1	1.4576
83	0.5464	5	5	999	1	1	-1	0	0.7284
84	5.4722	5	5	999	25.5	2	-1	1	1.14
85	5.4722	5	5	999	7.125	1	-1	0	1.2224
86	0.5464	5	5	999	7.125	1	-1	1	1.2106
87	3.8303	5	5	0	13.25	2	-1	1	1.3286
88	5.4722	5	5	90	19.375	2	1	1	1.0223
89	7.1142	5	5	0	1	2	-1	0	1.7214
90	0.5464	5	5	0	7.125	1	-1	1	1.3636
91	3.8303	5	5	999	19.375	1	-1	1	1.4106
92	2.1883	5	5	999	7.125	1	-1	1	1.2811
93	7.1142	5	5	999	25.5	1	-1	1	1.0577
94	7.1142	5	5	90	1	1	-1	1	1.4737
95	5.4722	5	5	90	25.5	2	1	1	1.2341
96	7.1142	5	5	90	19.375	1	-1	0	1.7198
97	2.1883	5	5	999	19.375	2	-1	1	1.1989
98	7.1142	5	5	90	13.25	2	1	1	1.7239
99	5.4722	5	5	90	1	2	1	0	1.6698
100	7.1142	5	5	90	25.5	1	-1	1	0.9871
101	0.5464	5	5	90	19.375	1	1	1	1.0812
102	0.5464	5	5	90	7.125	2	-1	1	1.3282
103	2.1883	5	5	999	25.5	1	-1	1	1.2694
104	3.8303	5	5	90	19.375	2	1	1	1.1165
105	2.1883	5	5	90	13.25	1	1	1	1.14
106	7.1142	5	5	90	25.5	1	-1	1	1.2812
107	3.8303	5	5	90	25.5	2	1	1	1.4459
108	5.4722	5	5	90	13.25	2	-1	0	1.4458
109	0.5464	5	5	0	25.5	1	1	1	1.0816
110	7.1142	5	5	0	7.125	2	-1	0	1.8001
111	2.1883	5	5	999	19.375	2	1	1	1.1165
112	2.1883	5	5	90	19.375	1	-1	1	1.1405
113	3.8303	5	5	999	7.125	1	-1	1	1.0695
114	3.8303	5	5	0	13.25	2	-1	1	1.2224
115	0.5464	5	5	999	19.375	1	-1	1	1.0813
116	0.5464	5	5	90	13.25	2	-1	1	1.14
117	2.1883	5	5	0	19.375	2	1	1	1.2929
118	3.8303	5	5	0	25.5	2	1	1	1.0224
119	0.5464	5	5	999	13.25	1	1	1	1.0577
120	5.4722	5	5	90	1	1	1	1	1.5631
121	0.5464	5	5	90	19.375	1	1	1	1.2222
122	3.8303	5	5	0	19.375	1	1	1	1.1052
123	7.1142	5	5	0	25.5	1	-1	0	1.3164
124	0.5464	5	5	999	19.375	2	-1	1	1.1287
125	7.1142	5	5	999	25.5	1	1	1	0.99886
126	2.1883	5	5	999	19.375	1	1	1	1.093
127	3.8303	5	5	999	13.25	2	1	1	1.1283
128	0.5464	5	5	999	1	2	1	1	1.2812
129	2.1883	5	5	999	13.25	1	-1	1	1.0695
130	3.8303	5	5	999	7.125	1	1	1	1.1165
131	3.8303	5	5	90	13.25	2	1	1	1.2694
132	3.8303	5	5	0	1	1	1	0	1.54
133	5.4722	5	5	0	25.5	1	1	1	1.1518
134	3.8303	5	5	999	1	2	-1	0	1.3753
135	5.4722	5	5	0	1	1	-1	0	1.3165
136	3.8303	5	5	999	1	1	1	1	1.2459
137	0.5464	5	5	999	19.375	2	-1	1	1.1283
138	5.4722	5	5	90	13.25	2	1	1	1.2459
139	0.5464	5	5	0	19.375	2	-1	1	2.0571
140	3.8303	5	5	0	13.25	2	-1	1	1.1522
141	7.1142	5	5	90	1	2	1	0	1.1165
142	7.1142	5	5	999	25.5	2	-1	1	1.1871
143	5.4722	5	5	999	25.5	1	1	1	1.0342
144	0.5464	5	5	0	25.5	2	1	1	1.2459
145	0.5464	5	5	0	1	2	1	1	1.6693
146	0.5464	5	5	90	19.375	2	1	1	1.0224
147	7.1142	5	5	90	25.5	1	1	1	1.1048
148	2.1883	5	5	90	25.5	2	1	1	1.0699
149	7.1142	5	5	0	13.25	2	1	0	1.3365
150	0.5464	5	5	90	13.25	1	-1	1	0.9754
151	2.1883	5	5	0	7.125	2	-1	0	1.3753
152	3.8303	5	5	90	7.125	2	-1	0	1.2811
153	3.8303	5	5	90	19.375	2	-1	1	1.1753
154	7.1142	5	5	0	1	1	-1	0	1.1753
155	2.1883	5	5	0	13.25	2	-1	1	1.0812
156	5.4722	5	5	90	7.125	1	-1	0	1.1165
157	7.1142	5	5	90	1	1	1	1	1.093
158	3.8303	5	5	0	19.375	2	1	1	1.0813
159	2.1883	5	5	90	7.125	1	1	1	1.0106
160	2.1883	5	5	999	7.125	1	-1	1	1.1047
161	7.1142	5	5	0	13.25	1	1	1	1.1993
162	3.8303	5	5	999	19.375	2	-1	1	1.1165
163	3.8303	5	5	0	7.125	2	-1	1	1.14
164	2.1883	5	5	999	13.25	1	-1	1	1.0459
165	2.1883	5	5	90	25.5	2	1	1	1.0812
166	2.1883	5	5	90	25.5	2	1	1	1.0812
167	5.4722	5	5	999	19.375	2	1	1	1.0812
168	3.8303	5	5	0	13.25	1	-1	1	0.97534
169	7.1142	5	5	0	19.375	1	-1	1	1.1282
170	5.4722	5	5	90	7.125	1	1	0	1.4576
171	3.8303	5	5	0	7.125	2	-1	1	1.2929
172	3.8303	5	5	0	7.125	2	1	1	1.1165
173	5.4722	5	5	0	7.125	1	-1	0	1.093
174	7.1142	5	5	999	1	2	-1	0	1.2459
175	5.4722	5	5	90	25.5	1	1	1	1.0816
176	2.1883	5	5	999	1	2	-1	1	1.4458
177	0.5464	5	5	999	25.5	2	-1	1	1.1518
178	2.1883	5	5	999	1	2	1	0	1.763
179	3.8303	5	5	90	7.125	1	-1	1	1.0224
180	3.8303	5	5	999	7.125	2	1	1	1.1636
181	0.5464	5	5	0	7.125	1	-1	1	1.1523
182	7.1142	5	5	0	13.25	2	-1	0	1.7864
183	3.8303	5	5	0	25.5	2	-1	1	1.6106
184	5.4722	5	5	999	7.125	2	-1	0	1.6077
185	3.8303	5	5	90	13.25	1	1	1	1.5517
186	3.8303	5	5	999	19.375	2	1	1	1.1522
187	3.8303	5	5	90	7.125	2	-1	0	1.4345
188	2.1883	5	5	999	19.375	2	1	1	1.14
189	7.1142	5	5	999	1	2	-1	0	1.3047
190	7.1142	5	5	999	19.375	2	-1	0	1.2464
191	0.5464	5	5	90	1	2	1	1	1.2699
192	3.8303	5	5	90	19.375	2	-1	1	1.5874
193	0.5464	5	5	90	19.375	1	-1	0	1.8697
194	7.1142	5	5	90	19.375	1	1	1	1.1989
195	5.4722	5	5	0	13.25	2	1	0	1.2222
196	5.4722	5	5	0	19.375	2	-1	0	1.3634
197	3.8303	5	5	0	7.125	2	1	1	1.1757
198	5.4722	5	5	0	25.5	1	1	1	1.0346
199	2.1883	5	5	90	13.25	2	1	1	1.0342
200	3.8303	5	5	999	25.5	1	-1	1	0.9989
201	2.1883	5	5	90	7.125	2	1	1	1.0341
202	0.5464	5	5	90	7.125	1	-1	1	1.3988
203	0.5464	5	5	0	7.125	2	-1	1	1.0929
204	7.1142	5	5	999	7.125	1	1	1	1.2459
205	7.1142	5	5	0	25.5	2	-1	1	1.0463
206	3.8303	5	5	999	13.25	2	-1	1	1.093
207	7.1142	5	5	0	7.125	2	-1	1	1.4138
208	5.4722	5	5	90	19.375	2	1	0	1.2694
209	0.5464	5	5	999	13.25	2	1	1	1.0106
210	5.4722	5	5	999	19.375	1	-1	1	0.97538
211	7.1142	5	5	999	7.125	2	1	0	1.3165
212	5.4722	5	5	90	1	1	1	0	1.3634
213	7.1142	5	5	999	13.25	1	-1	1	1.3226
214	5.4722	5	5	999	7.125	2	1	0	1.0581
215	7.1142	5	5	999	19.375	1	1	1	1.0106
216	5.4722	5	5	90	1	2	1	0	0.95185
217	5.4722	5	5	0	13.25	1	-1	0	1.1047
218	2.1883	5	5	999	19.375	1	-1	1	1.4693
219	5.4722	5	5	999	13.25	1	1	1	1.0222
220	5.4722	5	5	999	1	1	1	1	1.1047
221	2.1883	5	5	90	25.5	1	-1	1	1.0812
222	2.1883	5	5	90	13.25	2	1	0	0.9401
223	2.1883	5	5	0	1	2	-1	0	1.2694
224	3.8303	5	5	90	13.25	1	-1	1	1.1871
225	7.1142	5	5	0	1	2	1	0	1.2812
226	0.5464	5	5	0	1	1	1	0	0.85775
227	5.4722	5	5	90	1	2	-1	0	0.94006
228	3.8303	5	5	90	25.5	1	-1	1	1.0577
229	7.1142	5	5	0	25.5	2	-1	0	1.4741
230	5.4722	5	5	999	19.375	1	1	1	1.1754
231	5.4722	5	5	90	7.125	2	-1	0	0.90474
232	2.1883	5	5	0	19.375	1	-1	1	1.2341
233	3.8303	5	5	90	19.375	2	-1	1	1.0811
234	7.1142	5	5	0	13.25	1	1	1	0.82243
235	7.1142	5	5	999	25.5	2	-1	0	1.3625
236	0.5464	5	5	90	13.25	1	-1	1	0.98709
237	5.4722	5	5	999	13.25	2	-1	1	1.1048
238	7.1142	5	5	999	13.25	2	1	0	1.0459
239	7.1142	5	5	999	7.125	2	1	0	1.2106
240	3.8303	5	5	90	13.25	1	-1	1	1.1757
241	2.1883	5	5	0	19.375	2	-1	1	1.1398
242	0.5464	5	5	999	1	2	-1	1	1.3169
243	7.1142	5	5	0	19.375	2	1	0	1.3282
244	3.8303	5	5	999	13.25	1	1	1	0.98708
245	2.1883	5	5	0	7.125	2	-1	1	1.3164
246	3.8303	5	5	999	19.375	1	-1	1	1.0694
247	5.4722	5	5	999	19.375	1	-1	1	1.14
248	3.8303	5	5	0	25.5	2	-1	0	0.91636
249	3.8303	5	5	90	7.125	2	-1	1	1.1165
250	2.1883	5	5	999	7.125	2	-1	1	1.1753
251	2.1883	5	5	999	19.375	1	-1	1	0.92834
252	7.1142	5	5	999	25.5	1	-1	1	0.9636
253	3.8303	5	5	0	13.25	1	1	1	1.0224
254	0.5464	5	5	999	25.5	1	1	1	1.0224
255	5.4722	5	5	0	1	1	1	1	1.3517
256	0.5464	5	5	999	19.375	2	-1	1	1.2927
257	7.1142	5	5	90	7.125	1	1	0	1.5662
258	3.8303	5	5	999	13.25	2	1	1	1.1518
259	0.5464	5	5	999	7.125	1	-1	1	1.3047
260	3.8303	5	5	999	7.125	1	1	1	1.1518
261	0.5464	5	5	999	19.375	2	-1	1	1.0581
262	7.1142	5	5	999	19.375	2	1	1	1.0812
263	0.5464	5	5	0	25.5	1	1	1	1.0342
264	5.4722	5	5	90	13.25	1	-1	0	0.99889
265	5.4722	5	5	0	1	2	-1	0	1.0224
266	0.5464	5	5	999	7.125	2	1	1	1.4106
267	2.1883	5	5	0	1	1	-1	1	1.3165
268	7.1142	5	5	0	19.375	1	-1	0	1.0698
269	2.1883	5	5	0	25.5	2	1	1	1.0106
270	2.1883	5	5	999	1	2	-1	1	1.1048
271	7.1142	5	5	0	7.125	2	1	0	1.3326
272	5.4722	5	5	90	25.5	2	-1	1	1.1283
273	5.4722	5	5	999	1	1	1	0	1.3518
274	0.5464	5	5	90	19.375	1	1	1	1.1753
275	5.4722	5	5	90	13.25	2	-1	0	1.0225
276	7.1142	5	5	0	25.5	1	1	0	1.7144
277	0.5464	5	5	90	25.5	2	1	1	0.99886
278	0.5464	5	5	0	25.5	2	-1	1	1.1047
279	0.5464	5	5	90	1	1	-1	1	1.7399
280	5.4722	5	5	0	25.5	2	-1	0	1.2223
281	7.1142	5	5	999	1	2	-1	0	1.543
282	2.1883	5	5	999	13.25	2	-1	1	1.1287
283	5.4722	5	5	90	25.5	2	-1	0	1.4698
284	7.1142	5	5	0	7.125	2	-1	0	1.1752
285	2.1883	5	5	999	7.125	1	-1	1	0.94004
286	2.1883	5	5	999	13.25	1	-1	1	0.90475
287	5.4722	5	5	999	13.25	1	-1	1	0.92836
288	5.4722	5	5	0	19.375	1	1	1	1.1048
289	2.1883	5	5	999	25.5	1	1	1	0.99886
290	5.4722	5	5	999	13.25	2	-1	1	1.2341
291	2.1883	5	5	0	13.25	2	-1	1	1.0106
292	0.5464	5	5	90	25.5	2	-1	1	1.0106
293	0.5464	5	5	0	1	2	-1	1	1.1165
294	2.1883	5	5	0	1	1	1	0	1.2342
295	2.1883	5	5	999	1	2	1	1	1.1517
296	5.4722	5	5	0	13.25	2	-1	0	1.3635
297	2.1883	5	5	90	25.5	2	1	1	1.0106
298	3.8303	5	5	999	13.25	1	-1	1	1.1754
299	7.1142	5	5	90	13.25	1	-1	1	1.2101
300	3.8303	5	5	0	19.375	2	-1	1	1.234
301	3.8303	5	5	0	19.375	2	-1	1	1.0458
302	7.1142	5	5	0	13.25	1	-1	1	1.2925
303	0.5464	5	5	999	25.5	2	1	1	1.1165
304	5.4722	5	5	999	7.125	1	-1	0	1.0695
305	5.4722	5	5	0	25.5	2	-1	1	1.4575
306	0.5464	5	5	0	19.375	1	-1	1	1.1516
307	5.4722	5	5	0	19.375	1	-1	1	0.95183
308	2.1883	5	5	999	7.125	2	-1	1	1.2104
309	7.1142	5	5	90	13.25	2	-1	0	1.2341
310	3.8303	5	5	90	13.25	2	1	1	0.90479
311	0.5464	5	5	999	1	2	1	1	1.1518
312	5.4722	5	5	0	25.5	2	1	1	1.0223
313	0.5464	5	5	90	19.375	2	1	1	1.3047
314	0.5464	5	5	90	25.5	2	-1	1	1.881
315	5.4722	5	5	90	7.125	2	-1	0	1.1522
316	0.5464	5	5	90	1	2	-1	0	1.093
317	2.1883	5	5	999	25.5	2	1	1	1.0812
318	2.1883	5	5	0	1	2	1	1	1.4577
319	7.1142	5	5	999	13.25	1	-1	0	1.6236
320	5.4722	5	5	999	7.125	2	1	1	1.1048
321	2.1883	5	5	0	1	1	1	1	1.0342
322	0.5464	5	5	90	13.25	1	-1	1	1.1871
323	7.1142	5	5	0	25.5	2	1	1	1.1281
324	0.5464	5	5	0	19.375	1	1	1	0.99932
325	0.5464	5	5	0	7.125	2	1	1	1.3165
326	2.1883	5	5	0	25.5	1	1	1	1.0459
327	5.4722	5	5	0	25.5	2	-1	1	1.1401
328	5.4722	5	5	0	13.25	2	1	1	1.1047
329	3.8303	5	5	0	1	1	-1	0	1.3281
330	3.8303	5	5	90	25.5	2	-1	1	1.6222
331	0.5464	5	5	0	19.375	2	-1	1	1.2341
332	0.5464	5	5	999	7.125	2	-1	1	0.99887
333	0.5464	5	5	90	19.375	2	-1	1	1.0577
334	7.1142	5	5	0	1	1	1	0	1.3047
335	0.5464	5	5	0	1	1	-1	1	1.2457
336	5.4722	5	5	999	25.5	2	1	1	1.1518
337	0.5464	5	5	90	7.125	1	-1	1	1.2694
338	0.5464	5	5	999	25.5	2	1	1	1.1754
339	0.5464	5	5	0	25.5	2	-1	1	1.4339
340	5.4722	5	5	0	19.375	2	-1	1	1.0346
341	5.4722	5	5	90	19.375	2	1	1	1.0929
342	5.4722	5	5	0	19.375	1	-1	1	1.1047
343	5.4722	5	5	0	1	2	1	0	1.3751
344	0.5464	5	5	999	7.125	2	-1	1	1.1987
345	7.1142	5	5	999	19.375	2	1	1	1.1519
346	3.8303	5	5	90	1	1	-1	0	1.0106
347	5.4722	5	5	90	13.25	1	-1	1	1.0812
348	3.8303	5	5	0	7.125	1	-1	1	1.4105
349	5.4722	5	5	90	7.125	2	-1	0	1.2458
350	2.1883	5	5	90	7.125	1	-1	1	1.093
351	0.5464	5	5	0	1	2	-1	0	1.2224
352	3.8303	5	5	0	1	2	-1	0	1.3164
353	3.8303	5	5	0	13.25	1	-1	1	1.2694
354	3.8303	5	5	0	25.5	1	-1	1	1.1047
355	7.1142	5	5	90	7.125	2	1	0	1.4209
356	3.8303	5	5	0	7.125	1	1	0	1.4105
357	7.1142	5	5	999	13.25	1	1	1	1.3282
358	5.4722	5	5	90	25.5	1	-1	1	0.97576
359	3.8303	5	5	0	7.125	1	1	1	1.0812
360	7.1142	5	5	90	13.25	1	1	1	1.1165
361	7.1142	5	5	90	19.375	2	1	0	1.3047
362	2.1883	5	5	999	1	1	1	1	1.1636
363	7.1142	5	5	90	13.25	1	1	1	1.5361
364	2.1883	5	5	999	25.5	2	-1	1	1.14
365	5.4722	5	5	0	7.125	2	1	0	1.6072
366	2.1883	5	5	90	13.25	2	-1	1	1.2223
367	2.1883	5	5	0	19.375	1	1	1	1.0934
368	2.1883	5	5	90	19.375	1	-1	1	1.0934
369	5.4722	5	5	999	19.375	2	-1	1	1.187
370	3.8303	5	5	0	19.375	1	1	1	1.0694
371	2.1883	5	5	0	7.125	1	1	1	1.3517
372	7.1142	5	5	90	25.5	2	-1	0	1.449
373	5.4722	5	5	0	1	1	-1	1	1.1752
374	2.1883	5	5	90	7.125	2	1	0	0.96357
375	2.1883	5	5	90	19.375	1	-1	1	0.893
376	0.5464	5	5	999	7.125	1	-1	1	1.0929
377	0.5464	5	5	90	1	2	-1	1	1.2106
378	7.1142	5	5	999	13.25	1	-1	0	1.6
379	0.5464	5	5	999	1	1	1	1	1.3165
380	5.4722	5	5	0	1	2	-1	0	1.8278
381	2.1883	5	5	999	7.125	1	1	1	1.234
382	2.1883	5	5	90	13.25	1	-1	1	0.89303
383	5.4722	5	5	999	25.5	1	-1	1	0.9754
384	7.1142	5	5	0	1	2	-1	0	1.1752
385	7.1142	5	5	0	19.375	1	-1	0	1.5522
386	5.4722	5	5	999	19.375	1	1	1	0.99892
387	2.1883	5	5	90	7.125	1	1	1	1.0577
388	2.1883	5	5	0	13.25	1	-1	1	1.0812
389	2.1883	5	5	999	19.375	1	1	1	1.0459
390	0.5464	5	5	0	13.25	2	-1	0	1.0224
391	7.1142	5	5	90	13.25	1	-1	1	1.1517
392	2.1883	5	5	0	25.5	2	-1	0	1.0111
393	0.5464	5	5	90	19.375	1	-1	1	1.4341
394	7.1142	5	5	0	7.125	2	-1	0	1.4507
395	0.5464	5	5	0	7.125	1	1	1	1.2222
396	0.5464	5	5	90	19.375	2	-1	1	1.164
397	5.4722	5	5	999	1	2	-1	1	1.4694
398	5.4722	5	5	0	1	2	1	0	1.4106
399	7.1142	5	5	90	25.5	1	-1	0	1.1752
400	2.1883	5	5	0	13.25	2	1	1	1.1518
401	0.5464	5	5	999	19.375	1	1	0	1.4927
402	5.4722	5	5	999	7.125	2	-1	1	2.601
403	0.5464	5	5	90	1	1	-1	1	1.5047
404	7.1142	5	5	0	1	1	-1	1	1.2812
405	2.1883	5	5	0	7.125	2	-1	1	1.4227
406	0.5464	5	5	90	25.5	2	1	1	1.0581
407	2.1883	5	5	0	25.5	1	-1	1	1.2929
408	7.1142	5	5	0	19.375	1	1	0	1.4495
409	5.4722	5	5	90	19.375	2	1	0	1.7025
410	2.1883	5	5	90	7.125	1	1	1	1.1518
411	3.8303	5	5	999	19.375	1	-1	1	0.90476
412	7.1142	5	5	90	1	2	1	0	1.4389
413	2.1883	5	5	0	7.125	1	-1	1	1.2576
414	5.4722	5	5	90	25.5	1	-1	1	1.0929
415	2.1883	5	5	0	19.375	2	-1	1	1.1988
416	0.5464	5	5	999	7.125	1	-1	1	1.4105
417	0.5464	5	5	0	7.125	2	1	1	1.1287
418	5.4722	5	5	0	7.125	2	-1	0	1.6555
419	0.5464	5	5	90	13.25	2	-1	1	1.34
420	5.4722	5	5	0	19.375	1	1	1	1.2342
421	5.4722	5	5	999	19.375	2	-1	1	1.2106
422	0.5464	5	5	0	7.125	1	1	1	1.0577
423	5.4722	5	5	0	19.375	2	-1	0	1.1518
424	0.5464	5	5	90	7.125	1	1	1	1.2693
425	3.8303	5	5	0	25.5	2	-1	1	1.046
426	0.5464	5	5	999	19.375	1	-1	1	1.0577
427	0.5464	5	5	90	13.25	1	-1	1	1.1048
428	0.5464	5	5	90	25.5	1	1	1	1.1288
429	5.4722	5	5	999	1	2	1	0	1.3287
430	5.4722	5	5	90	13.25	1	1	1	1.0224
431	3.8303	5	5	999	1	2	-1	1	1.1753
432	0.5464	5	5	0	7.125	2	-1	1	0.97534
433	5.4722	5	5	999	25.5	1	1	1	1.046
434	3.8303	5	5	0	25.5	1	1	1	0.99888
435	2.1883	5	5	999	7.125	2	-1	1	0.9165
436	5.4722	5	5	0	1	2	-1	0	0.95181
437	7.1142	5	5	90	25.5	2	-1	0	1.0577
438	7.1142	5	5	999	7.125	2	1	0	1.3592
439	3.8303	5	5	999	19.375	2	1	1	1.046
440	5.4722	5	5	0	7.125	1	1	0	0.85774
441	3.8303	5	5	90	1	2	1	0	0.94005
442	7.1142	5	5	90	7.125	1	1	0	1.1518
443	5.4722	5	5	90	25.5	2	-1	0	1.1052
444	2.1883	5	5	0	25.5	1	-1	1	1.0816
445	2.1883	5	5	0	1	1	-1	0	1.1753
446	7.1142	5	5	90	7.125	2	1	0	1.2107
447	2.1883	5	5	90	25.5	1	-1	0	1.0695
448	3.8303	5	5	999	13.25	1	1	1	1.0812
449	0.5464	5	5	999	25.5	1	1	1	1.0107
450	7.1142	5	5	90	25.5	2	1	1	1.4254
451	0.5464	5	5	90	13.25	2	-1	1	1.34
452	5.4722	5	5	999	19.375	2	1	1	1.1047
453	3.8303	5	5	90	25.5	1	-1	1	1.1287
454	5.4722	5	5	999	1	2	-1	0	1.5283
455	3.8303	5	5	999	25.5	1	-1	1	1.0342
456	3.8303	5	5	999	7.125	1	-1	0	1.3165
457	3.8303	5	5	999	1	2	1	0	1.4576
458	3.8303	5	5	999	7.125	2	-1	1	1.0812
459	7.1142	5	5	999	25.5	2	-1	1	1.14
460	2.1883	5	5	999	13.25	2	1	1	1.1047
461	5.4722	5	5	999	7.125	1	1	0	1.4223
462	5.4722	5	5	0	7.125	2	-1	0	1.1874
463	7.1142	5	5	999	7.125	1	-1	0	1.6363
464	7.1142	5	5	90	13.25	2	1	0	1.4739
465	7.1142	5	5	0	1	1	-1	1	1.1518
466	5.4722	5	5	90	19.375	2	-1	0	1.5741
467	2.1883	5	5	90	25.5	2	-1	1	1.1283
468	2.1883	5	5	0	25.5	1	1	1	1.0816
469	0.5464	5	5	999	13.25	1	1	1	0.96362
470	5.4722	5	5	999	25.5	2	1	1	0.94006
471	7.1142	5	5	0	25.5	1	1	1	1.5186
472	7.1142	5	5	0	19.375	1	1	1	1.164
473	2.1883	5	5	0	7.125	1	-1	0	0.96348
474	2.1883	5	5	90	13.25	1	-1	1	1.0224
475	0.5464	5	5	90	7.125	2	1	1	0.96358
476	7.1142	5	5	90	1	2	-1	0	1.1635
477	7.1142	5	5	999	1	1	1	0	1.2812
478	5.4722	5	5	90	1	2	1	0	1.2933
479	0.5464	5	5	90	7.125	2	-1	1	1.1987
480	3.8303	5	5	0	13.25	1	1	1	1.2106
481	2.1883	5	5	999	25.5	1	-1	1	1.093
482	7.1142	5	5	0	7.125	1	1	0	1.331
483	2.1883	5	5	90	19.375	2	1	1	1.1051
484	0.5464	5	5	999	13.25	2	1	1	1.0458
485	2.1883	5	5	0	13.25	1	-1	1	0.96363
486	0.5464	5	5	0	13.25	2	1	0	0.98714
487	7.1142	5	5	0	13.25	2	-1	0	1.0105
488	3.8303	5	5	0	25.5	1	1	0	1.0106
489	0.5464	5	5	0	19.375	2	-1	1	1.2224
490	3.8303	5	5	999	1	2	-1	0	1.1636
491	2.1883	5	5	999	13.25	2	-1	1	1.1871
492	3.8303	5	5	0	7.125	1	1	0	1.34
493	0.5464	5	5	0	13.25	1	1	1	1.093
494	0.5464	5	5	90	1	1	1	1	1.093
495	0.5464	5	5	0	25.5	1	-1	1	1.0812
496	0.5464	5	5	0	13.25	1	1	1	1.1517
497	7.1142	5	5	999	7.125	2	-1	1	4.0552
498	5.4722	5	5	999	25.5	2	-1	1	1.0694
499	3.8303	5	5	999	25.5	2	-1	1	0.99891
500	3.8303	5	5	0	19.375	1	1	1	1.1165
501	0.5464	5	5	90	1	2	-1	0	1.011
502	0.5464	5	5	999	13.25	1	-1	1	0.88125
503	0.5464	5	5	999	7.125	1	1	1	1.0106
504	7.1142	5	5	0	19.375	2	1	0	1.4397
505	2.1883	5	5	0	25.5	2	-1	1	1.1758
506	7.1142	5	5	0	25.5	2	-1	1	1.2689
507	0.5464	5	5	90	7.125	1	-1	1	1.1875
508	7.1142	5	5	90	25.5	2	-1	0	1.3047
509	3.8303	5	5	90	1	2	1	0	1.2105
510	2.1883	5	5	90	19.375	2	-1	1	1.0581
511	2.1883	5	5	999	1	1	1	1	1.0812
512	2.1883	5	5	999	1	2	-1	0	1.387
513	7.1142	5	5	999	7.125	1	1	0	1.6381
514	0.5464	5	5	0	19.375	1	-1	1	1.0695
515	7.1142	5	5	0	1	1	-1	0	1.528
516	3.8303	5	5	90	7.125	1	-1	1	1.1405
517	7.1142	5	5	999	25.5	2	1	1	0.97531
518	2.1883	5	5	0	25.5	2	-1	1	1.0577
519	5.4722	5	5	0	13.25	1	1	1	1.2694
520	0.5464	5	5	999	1	1	-1	1	1.1753
521	3.8303	5	5	999	13.25	2	-1	0	1.0576
522	2.1883	5	5	90	13.25	1	1	1	1.3988
523	5.4722	5	5	0	7.125	1	-1	0	1.7325
524	7.1142	5	5	90	19.375	2	1	1	1.4715
525	5.4722	5	5	999	13.25	1	-1	1	1.0228
526	2.1883	5	5	90	13.25	1	-1	1	0.95187
527	7.1142	5	5	90	7.125	1	-1	0	1.14
528	0.5464	5	5	0	1	2	-1	1	1.4576
529	7.1142	5	5	90	1	1	-1	0	1.1871
530	7.1142	5	5	999	19.375	1	-1	1	1.2341
531	0.5464	5	5	999	1	2	-1	0	1.2929
532	3.8303	5	5	0	1	1	1	0	1.3518
533	7.1142	5	5	90	19.375	2	1	1	1.093
534	5.4722	5	5	0	7.125	2	-1	1	1.2694
535	3.8303	5	5	90	1	1	1	0	1.0695
536	3.8303	5	5	90	19.375	1	-1	1	1.2576
537	5.4722	5	5	999	25.5	1	-1	1	0.97534
538	3.8303	5	5	90	13.25	1	-1	1	0.97536
539	0.5464	5	5	0	13.25	2	-1	1	1.6691
540	3.8303	5	5	0	25.5	1	1	1	1.0933
541	3.8303	5	5	90	25.5	1	1	1	0.99882
542	2.1883	5	5	0	19.375	1	-1	1	1.0342
543	5.4722	5	5	0	13.25	1	1	0	1.34
544	7.1142	5	5	90	7.125	2	-1	0	1.1988
545	5.4722	5	5	999	1	2	-1	0	1.0693
546	0.5464	5	5	0	25.5	1	-1	1	1.2106
547	3.8303	5	5	999	25.5	2	-1	1	1.3987
548	3.8303	5	5	0	19.375	1	-1	0	0.92829
549	3.8303	5	5	999	7.125	2	-1	1	1.0576
550	5.4722	5	5	90	13.25	2	1	1	1.1517
551	3.8303	5	5	0	1	2	-1	0	1.2458
552	2.1883	5	5	90	19.375	1	1	1	1.0816
553	7.1142	5	5	999	13.25	2	-1	0	1.6229
554	3.8303	5	5	90	25.5	2	1	1	1.0695
555	5.4722	5	5	999	1	1	-1	0	1.1988
556	2.1883	5	5	90	19.375	2	-1	1	1.211
557	0.5464	5	5	90	7.125	2	-1	1	1.2694
558	3.8303	5	5	90	1	2	-1	1	1.34
559	7.1142	5	5	0	13.25	2	-1	1	0.97578
560	0.5464	5	5	90	1	2	1	1	1.4693
561	5.4722	5	5	999	19.375	1	1	1	1.2694
562	2.1883	5	5	999	7.125	2	-1	1	1.3634
563	3.8303	5	5	90	13.25	2	1	1	1.2811
564	2.1883	5	5	999	1	1	-1	1	1.1871
565	2.1883	5	5	999	7.125	2	1	1	0.95226
566	3.8303	5	5	0	25.5	1	1	1	1.1753
567	2.1883	5	5	90	19.375	2	-1	1	1.1989
568	7.1142	5	5	90	1	2	-1	1	0.91649
569	3.8303	5	5	0	19.375	2	-1	1	1.1753
570	5.4722	5	5	999	13.25	1	-1	1	0.98697
571	5.4722	5	5	90	25.5	2	-1	1	1.2459
572	2.1883	5	5	999	25.5	2	1	1	0.92833
573	2.1883	5	5	90	7.125	2	-1	1	1.2341
574	3.8303	5	5	90	7.125	2	1	0	1.1521
575	0.5464	5	5	0	1	1	-1	1	1.3282
576	7.1142	5	5	999	25.5	1	-1	1	0.99886
577	5.4722	5	5	90	25.5	1	1	1	1.0107
578	7.1142	5	5	999	13.25	2	1	0	1.4665
579	2.1883	5	5	0	1	2	-1	0	1.4576
580	0.5464	5	5	0	1	1	1	1	1.3992
581	5.4722	5	5	999	1	1	1	1	0.90478
582	3.8303	5	5	90	19.375	1	1	1	0.99887
583	7.1142	5	5	0	19.375	2	-1	1	1.2811
584	2.1883	5	5	0	13.25	1	-1	1	1.0459
585	0.5464	5	5	999	13.25	2	1	1	0.95181
586	2.1883	5	5	90	1	1	-1	1	1.1164
587	5.4722	5	5	90	1	1	-1	0	1.5543
588	2.1883	5	5	999	19.375	2	1	1	1.2812
589	3.8303	5	5	90	7.125	1	1	0	1.4109
590	0.5464	5	5	999	1	2	1	1	1.1875
591	5.4722	5	5	90	1	2	-1	0	1.1047
592	5.4722	5	5	90	13.25	1	1	1	1.0812
593	0.5464	5	5	90	25.5	2	-1	1	1.1518
594	5.4722	5	5	999	7.125	2	-1	0	1.4694
595	0.5464	5	5	0	25.5	2	1	0	0.92811
596	0.5464	5	5	999	13.25	2	-1	1	1.0812
597	0.5464	5	5	90	13.25	2	1	1	0.96364
598	5.4722	5	5	0	25.5	1	1	1	1.3047
599	7.1142	5	5	999	1	2	1	0	1.3388
600	7.1142	5	5	90	7.125	1	1	0	1.1051
601	5.4722	5	5	999	1	1	1	0	1.3164
602	5.4722	5	5	999	25.5	2	-1	1	1.0106
603	0.5464	5	5	0	13.25	2	-1	1	1.0224
604	2.1883	5	5	999	13.25	1	-1	1	0.94009
605	7.1142	5	5	0	7.125	1	1	0	0.96363
606	5.4722	5	5	999	7.125	1	-1	0	1.2577
607	2.1883	5	5	90	7.125	2	-1	0	1.0342
608	2.1883	5	5	999	25.5	1	-1	1	1.1517
609	3.8303	5	5	0	13.25	2	1	1	1.2576
610	0.5464	5	5	0	25.5	1	1	1	1.4458
611	3.8303	5	5	90	19.375	1	-1	1	1.093
612	0.5464	5	5	999	19.375	2	1	1	1.0341
613	0.5464	5	5	0	25.5	2	-1	0	0.8107
614	0.5464	5	5	0	7.125	1	-1	1	1.093
615	0.5464	5	5	999	25.5	2	-1	1	1.011
616	5.4722	5	5	0	1	1	-1	0	1.3047
617	3.8303	5	5	0	13.25	2	-1	1	1.0812
618	0.5464	5	5	90	25.5	1	1	1	1.0812
619	3.8303	5	5	999	25.5	1	-1	1	0.99891
620	7.1142	5	5	999	1	1	-1	0	1.0811
621	3.8303	5	5	999	25.5	2	1	1	0.9871
622	7.1142	5	5	90	1	2	1	1	1.1282
623	0.5464	5	5	999	19.375	1	1	1	1.1518
624	5.4722	5	5	0	25.5	2	-1	1	1.0699
625	3.8303	5	5	90	7.125	1	-1	1	1.1165
626	7.1142	5	5	90	7.125	2	1	1	1.5914
627	2.1883	5	5	999	7.125	1	1	1	1.4343
628	3.8303	5	5	90	7.125	2	-1	0	1.4221
629	3.8303	5	5	999	19.375	2	1	1	0.9871
630	7.1142	5	5	999	7.125	2	1	1	1.1047
631	5.4722	5	5	90	7.125	2	-1	0	1.2929
632	5.4722	5	5	999	13.25	2	1	1	0.95184
633	5.4722	5	5	90	1	1	1	0	1.0577
634	3.8303	5	5	90	19.375	2	-1	1	1.1752
635	3.8303	5	5	999	1	1	1	1	1.3869
636	3.8303	5	5	90	19.375	1	-1	1	0.91694
637	3.8303	5	5	90	25.5	2	-1	1	1.1517
638	0.5464	5	5	90	1	1	1	1	1.5165
639	5.4722	5	5	90	13.25	1	-1	1	1.2581
640	5.4722	5	5	90	13.25	2	1	1	1.1639
641	5.4722	5	5	999	1	2	1	0	1.4106
642	5.4722	5	5	90	19.375	1	1	1	1.1051
643	7.1142	5	5	0	19.375	2	1	1	1.3507
644	5.4722	5	5	999	7.125	1	1	1	1.2105
645	7.1142	5	5	999	25.5	2	1	0	1.4123
646	0.5464	5	5	0	19.375	1	-1	1	1.0933
647	3.8303	5	5	90	13.25	2	-1	0	1.2933
648	5.4722	5	5	0	25.5	1	-1	0	1.3404
649	5.4722	5	5	999	19.375	2	-1	1	1.1634
650	0.5464	5	5	0	19.375	2	-1	1	1.1875
651	2.1883	5	5	90	7.125	1	-1	1	1.2463
652	2.1883	5	5	999	25.5	2	1	1	0.99888
653	0.5464	5	5	90	13.25	1	1	1	1.2224
654	3.8303	5	5	999	1	2	-1	0	1.0929
655	0.5464	5	5	90	13.25	2	1	1	1.3047
656	2.1883	5	5	90	1	2	1	0	1.5869
657	3.8303	5	5	0	1	2	-1	0	1.3047
658	0.5464	5	5	999	1	1	1	0	1.7517
659	3.8303	5	5	90	13.25	2	1	1	1.4815
660	2.1883	5	5	0	13.25	2	1	1	1.1871
661	0.5464	5	5	0	13.25	1	1	0	1.1988
662	7.1142	5	5	90	13.25	1	1	0	1.3837
663	0.5464	5	5	999	25.5	1	1	1	1.2577
664	2.1883	5	5	0	25.5	1	1	1	1.2812
665	3.8303	5	5	999	25.5	1	-1	1	0.92827
666	7.1142	5	5	999	19.375	2	-1	0	1.0812
667	7.1142	5	5	999	13.25	2	1	0	0.88126
668	2.1883	5	5	90	1	2	-1	0	1.3164
669	7.1142	5	5	999	1	1	1	1	1.5364
670	5.4722	5	5	999	13.25	2	-1	1	1.2341
671	0.5464	5	5	90	19.375	2	1	1	1.0342
672	0.5464	5	5	0	13.25	1	-1	1	1.1871
673	3.8303	5	5	999	19.375	1	-1	1	0.90478
674	5.4722	5	5	0	1	1	1	0	1.3047
675	3.8303	5	5	999	25.5	2	-1	1	1.1635
676	0.5464	5	5	0	7.125	2	1	1	1.2457
677	7.1142	5	5	0	25.5	1	1	0	1.1287
678	2.1883	5	5	999	19.375	2	-1	1	1.0463
679	0.5464	5	5	0	1	2	-1	0	1.1753
680	0.5464	5	5	999	25.5	1	1	1	0.79898
681	3.8303	5	5	999	19.375	2	-1	0	1.1988
682	2.1883	5	5	999	13.25	2	1	0	1.1282
683	3.8303	5	5	999	1	1	-1	0	1.5988
684	0.5464	5	5	999	25.5	2	-1	1	0.95179
685	2.1883	5	5	0	7.125	2	-1	1	1.1994
686	3.8303	5	5	90	1	1	1	0	1.3517
687	7.1142	5	5	999	1	2	1	0	1.1164
688	7.1142	5	5	999	7.125	1	-1	0	0.84598
689	5.4722	5	5	0	7.125	1	-1	0	0.96358
690	0.5464	5	5	90	1	1	-1	1	1.4106
691	3.8303	5	5	999	1	1	-1	1	1.5987
692	7.1142	5	5	0	7.125	1	-1	0	1.4593
693	3.8303	5	5	999	19.375	1	1	1	0.97515
694	0.5464	5	5	999	13.25	2	1	1	1.14
695	5.4722	5	5	0	7.125	2	-1	0	1.3165
696	5.4722	5	5	90	7.125	2	1	0	1.708
697	2.1883	5	5	999	25.5	1	-1	1	0.94004
698	2.1883	5	5	0	13.25	1	-1	1	1.0106
699	5.4722	5	5	0	19.375	2	-1	0	1.34
700	3.8303	5	5	0	1	2	-1	0	1.5165
701	5.4722	5	5	90	1	1	-1	1	1.2341
702	0.5464	5	5	0	13.25	2	-1	0	0.88115
703	0.5464	5	5	90	25.5	1	1	1	1.046
704	3.8303	5	5	999	25.5	1	-1	1	1.0106
705	7.1142	5	5	999	1	1	1	0	1.1989
706	7.1142	5	5	0	7.125	1	1	0	1.0928
707	7.1142	5	5	0	25.5	1	-1	0	1.1757
708	7.1142	5	5	90	7.125	1	-1	1	1.4713
709	5.4722	5	5	0	13.25	2	-1	1	1.3513
710	7.1142	5	5	0	25.5	2	1	1	1.1047
711	5.4722	5	5	0	19.375	2	-1	0	0.98752
712	3.8303	5	5	0	1	1	-1	0	0.96363
713	2.1883	5	5	0	13.25	1	-1	1	1.1048
714	2.1883	5	5	90	19.375	2	-1	1	1.1635
715	5.4722	5	5	90	19.375	1	-1	0	1.1165
716	2.1883	5	5	999	25.5	2	-1	1	1.1283
717	3.8303	5	5	90	13.25	1	1	1	1.1052
718	2.1883	5	5	90	13.25	2	-1	1	1.2698
719	2.1883	5	5	0	13.25	2	1	1	1.1281
720	2.1883	5	5	0	19.375	1	1	1	1.5404
721	5.4722	5	5	90	19.375	1	-1	1	1.1163
722	2.1883	5	5	0	1	2	1	0	1.7521
723	7.1142	5	5	0	1	2	1	0	1.4351
724	3.8303	5	5	0	1	1	-1	0	1.6218
725	0.5464	5	5	999	13.25	1	1	1	1.0812
726	0.5464	5	5	999	7.125	2	-1	1	1.3282
727	7.1142	5	5	999	19.375	1	-1	1	1.0106
728	2.1883	5	5	90	25.5	1	1	1	1.0694
729	5.4722	5	5	90	25.5	1	1	1	1.1283
730	2.1883	5	5	90	13.25	2	-1	1	1.3165
731	7.1142	5	5	90	19.375	1	-1	0	1.0224
732	7.1142	5	5	999	13.25	1	-1	1	0.92831
733	2.1883	5	5	90	1	1	-1	1	0.98714
734	0.5464	5	5	999	19.375	1	1	1	1.1988
735	0.5464	5	5	0	13.25	1	-1	1	1.2341
736	0.5464	5	5	0	19.375	1	1	1	1.5399
737	0.5464	5	5	0	19.375	2	1	1	1.0812
738	3.8303	5	5	0	1	2	1	0	1.2811
739	2.1883	5	5	999	13.25	1	1	1	1.0459
740	2.1883	5	5	90	1	2	-1	0	1.3988
741	3.8303	5	5	0	19.375	2	-1	1	1.1518
742	2.1883	5	5	999	19.375	1	1	1	1.1047
743	7.1142	5	5	999	25.5	1	-1	1	1.1988
744	7.1142	5	5	90	1	1	-1	0	1.1757
745	0.5464	5	5	999	13.25	1	-1	1	1.0107
746	0.5464	5	5	999	1	1	-1	1	0.98712
747	0.5464	5	5	999	7.125	2	1	1	1.0106
748	2.1883	5	5	0	25.5	2	-1	1	1.0812
749	3.8303	5	5	90	1	1	1	0	1.1047
750	5.4722	5	5	90	19.375	1	-1	1	0.97534
