# Supplementary material for: Temporal Integration of Motion Streaks in Migraine
Source: Vision (Basel). 2018 Jul 13;2(3):27. doi: 10.3390/vision2030027 (PMC6836222; doi:10.3390/vision2030027)
Supplement: Supplementary file 1 [file vision-02-00027-s001.zip › supplementary information/resultsmark3/resultsObs16/allResponsesObs16Block1.txt]

1	2.1883	5	5	0	7.125	2	-1	1	1.8345
2	7.1142	5	5	90	7.125	1	1	1	12.874
3	2.1883	5	5	0	13.25	2	1	1	2.3393
4	2.1883	5	5	90	25.5	2	1	1	1.5286
5	2.1883	5	5	999	13.25	2	1	1	1.6223
6	5.4722	5	5	999	25.5	1	1	1	1.2106
7	2.1883	5	5	999	25.5	2	-1	1	1.4694
8	7.1142	5	5	0	13.25	1	1	1	1.1636
9	2.1883	5	5	0	1	2	-1	1	2.9891
10	2.1883	5	5	999	25.5	2	1	1	1.2346
11	5.4722	5	5	999	25.5	2	1	1	1.4106
12	2.1883	5	5	90	19.375	1	1	1	1.2812
13	7.1142	5	5	0	25.5	1	1	1	1.3283
14	5.4722	5	5	90	1	2	-1	0	2.4283
15	0.5464	5	5	0	1	2	-1	1	1.587
16	3.8303	5	5	90	25.5	1	1	1	1.0811
17	2.1883	5	5	999	7.125	2	1	1	1.4576
18	7.1142	5	5	0	13.25	2	-1	0	2.4893
19	5.4722	5	5	999	7.125	1	-1	1	1.1048
20	5.4722	5	5	90	25.5	2	1	1	1.3282
21	7.1142	5	5	0	25.5	1	1	1	1.0577
22	0.5464	5	5	999	7.125	1	-1	1	0.99884
23	0.5464	5	5	999	19.375	2	-1	1	1.2106
24	3.8303	5	5	999	7.125	1	1	1	1.0342
25	2.1883	5	5	999	1	1	1	1	1.1636
26	7.1142	5	5	0	25.5	1	-1	1	1.1516
27	0.5464	5	5	0	13.25	1	-1	1	1.1634
28	7.1142	5	5	90	25.5	1	-1	1	1.1287
29	7.1142	5	5	999	19.375	1	1	1	1.0107
30	7.1142	5	5	90	13.25	1	1	0	2.9608
31	3.8303	5	5	999	13.25	1	1	1	1.0694
32	0.5464	5	5	90	1	2	-1	1	2.2809
33	7.1142	5	5	999	1	1	1	1	2.5102
34	7.1142	5	5	90	13.25	2	1	1	1.4802
35	7.1142	5	5	0	13.25	1	1	0	2.11
36	5.4722	5	5	90	1	2	-1	0	2.0564
37	0.5464	5	5	0	7.125	2	-1	1	1.1282
38	7.1142	5	5	90	25.5	2	1	1	1.1052
39	0.5464	5	5	999	13.25	1	-1	1	0.99877
40	0.5464	5	5	999	1	1	1	1	1.1047
41	3.8303	5	5	90	7.125	2	1	1	1.3988
42	7.1142	5	5	0	19.375	1	-1	1	1.5582
43	7.1142	5	5	999	1	2	-1	0	1.9107
44	3.8303	5	5	999	13.25	2	-1	1	1.1282
45	0.5464	5	5	999	19.375	1	1	1	1.0341
46	5.4722	5	5	999	13.25	2	1	1	1.3046
47	0.5464	5	5	0	19.375	1	1	1	1.1518
48	0.5464	5	5	90	25.5	1	-1	1	1.1522
49	0.5464	5	5	90	19.375	1	1	1	1.093
50	0.5464	5	5	0	7.125	2	1	1	1.7281
51	2.1883	5	5	90	25.5	2	-1	1	1.1988
52	0.5464	5	5	90	25.5	2	-1	1	1.3874
53	0.5464	5	5	0	7.125	1	1	1	1.1159
54	0.5464	5	5	0	19.375	2	-1	1	1.2692
55	3.8303	5	5	0	19.375	1	1	1	1.0934
56	3.8303	5	5	0	1	1	1	0	2.1903
57	0.5464	5	5	90	13.25	1	-1	1	1.387
58	2.1883	5	5	999	1	2	1	1	1.4227
59	7.1142	5	5	0	1	1	1	1	2.0083
60	0.5464	5	5	90	19.375	1	-1	1	1.2811
61	7.1142	5	5	0	7.125	1	-1	0	1.8183
62	2.1883	5	5	999	13.25	1	-1	1	1.0695
63	7.1142	5	5	90	13.25	1	-1	1	1.0812
64	0.5464	5	5	999	13.25	2	-1	1	1.0577
65	3.8303	5	5	0	25.5	2	-1	1	1.1165
66	5.4722	5	5	0	1	1	-1	0	2.0433
67	7.1142	5	5	0	1	2	-1	0	1.7004
68	5.4722	5	5	0	13.25	2	1	1	1.1753
69	3.8303	5	5	999	1	1	-1	1	2.1347
70	7.1142	5	5	90	7.125	1	1	0	2.1296
71	2.1883	5	5	0	7.125	1	-1	1	1.0224
72	7.1142	5	5	90	25.5	2	-1	0	1.893
73	2.1883	5	5	90	13.25	1	1	1	1.0341
74	3.8303	5	5	999	7.125	2	-1	1	1.1871
75	5.4722	5	5	0	19.375	2	-1	1	1.1987
76	2.1883	5	5	90	19.375	1	1	1	1.0699
77	5.4722	5	5	90	13.25	2	-1	0	2.1303
78	2.1883	5	5	90	1	1	1	1	1.5988
79	3.8303	5	5	0	25.5	1	1	1	1.1283
80	2.1883	5	5	999	1	2	-1	1	1.5395
81	5.4722	5	5	999	1	1	-1	0	2.5491
82	5.4722	5	5	90	1	1	1	1	2.7122
83	2.1883	5	5	0	1	1	1	1	1.0341
84	5.4722	5	5	0	7.125	1	1	1	2.1355
85	7.1142	5	5	0	1	2	1	1	1.7064
86	3.8303	5	5	0	7.125	1	1	1	1.0224
87	0.5464	5	5	999	13.25	1	-1	1	1.093
88	2.1883	5	5	90	7.125	1	-1	1	1.0224
89	2.1883	5	5	999	7.125	2	-1	1	1.1517
90	0.5464	5	5	999	7.125	2	1	1	1.3992
91	3.8303	5	5	90	25.5	2	-1	1	1.1635
92	0.5464	5	5	90	13.25	1	-1	1	1.164
93	3.8303	5	5	0	1	2	-1	0	2.1523
94	3.8303	5	5	999	19.375	2	-1	1	1.0342
95	5.4722	5	5	999	1	1	-1	0	2.382
96	7.1142	5	5	0	19.375	2	-1	0	2.3939
97	2.1883	5	5	90	1	2	-1	1	3.1701
98	0.5464	5	5	90	7.125	1	-1	1	1.0111
99	5.4722	5	5	90	25.5	2	1	1	4.038
100	3.8303	5	5	999	7.125	2	1	1	1.2812
101	2.1883	5	5	90	1	1	1	1	1.4223
102	5.4722	5	5	90	19.375	1	-1	1	1.1165
103	2.1883	5	5	999	7.125	1	-1	1	1.0812
104	5.4722	5	5	0	1	2	1	1	2.6397
105	7.1142	5	5	90	19.375	2	-1	1	2.0848
106	0.5464	5	5	90	1	2	-1	0	2.6226
107	0.5464	5	5	0	19.375	2	1	1	1.3519
108	5.4722	5	5	0	13.25	1	-1	1	1.2929
109	7.1142	5	5	999	7.125	2	1	0	2.2294
110	3.8303	5	5	90	1	2	-1	0	2.3223
111	3.8303	5	5	0	13.25	1	1	1	1.2341
112	5.4722	5	5	999	1	2	1	1	1.5308
113	5.4722	5	5	999	25.5	1	1	1	1.0928
114	7.1142	5	5	0	7.125	2	-1	0	2.3164
115	0.5464	5	5	90	7.125	1	1	1	1.4929
116	3.8303	5	5	999	25.5	1	1	1	1.1636
117	0.5464	5	5	90	1	2	1	1	1.8109
118	2.1883	5	5	90	25.5	2	-1	1	1.2581
119	7.1142	5	5	999	1	2	1	0	2.1359
120	7.1142	5	5	999	7.125	2	-1	0	2.2159
121	5.4722	5	5	0	19.375	1	-1	1	1.1283
122	5.4722	5	5	0	25.5	2	1	1	1.3753
123	7.1142	5	5	999	7.125	2	-1	1	2.3716
124	2.1883	5	5	0	13.25	2	1	1	1.2928
125	0.5464	5	5	90	7.125	1	-1	1	1.3164
126	5.4722	5	5	999	13.25	1	1	1	0.97534
127	5.4722	5	5	0	25.5	1	-1	1	0.97538
128	7.1142	5	5	999	19.375	1	1	1	1.0341
129	3.8303	5	5	90	19.375	1	1	1	1.0225
130	3.8303	5	5	90	19.375	2	-1	1	3.2018
131	3.8303	5	5	999	19.375	1	-1	1	1.2106
132	7.1142	5	5	90	25.5	1	-1	1	1.0929
133	0.5464	5	5	999	7.125	1	-1	1	1.6811
134	0.5464	5	5	999	13.25	2	-1	1	1.4106
135	5.4722	5	5	0	13.25	1	1	1	0.99888
136	3.8303	5	5	999	19.375	1	-1	1	1.0577
137	7.1142	5	5	999	13.25	1	-1	1	1.1045
138	7.1142	5	5	999	7.125	2	1	1	1.0459
139	5.4722	5	5	999	7.125	1	-1	1	1.0812
140	5.4722	5	5	999	25.5	1	-1	1	0.99887
141	7.1142	5	5	999	13.25	1	-1	1	1.1518
142	7.1142	5	5	0	7.125	2	1	0	1.8455
143	2.1883	5	5	0	1	1	-1	1	1.3636
144	0.5464	5	5	90	19.375	2	-1	1	1.3521
145	5.4722	5	5	999	1	2	1	0	1.9221
146	0.5464	5	5	90	7.125	2	-1	1	1.3871
147	3.8303	5	5	0	19.375	2	1	1	1.2928
148	2.1883	5	5	90	25.5	1	-1	1	1.1404
149	7.1142	5	5	999	1	2	1	0	1.9111
150	5.4722	5	5	0	19.375	2	1	1	2.3692
151	3.8303	5	5	999	7.125	2	-1	1	1.2811
152	0.5464	5	5	999	25.5	2	-1	1	1.093
153	3.8303	5	5	0	7.125	2	1	1	1.9306
154	0.5464	5	5	0	1	2	-1	1	1.7639
155	3.8303	5	5	90	7.125	2	1	1	1.4811
156	5.4722	5	5	90	7.125	1	1	1	1.093
157	5.4722	5	5	999	13.25	1	1	1	1.1047
158	7.1142	5	5	0	7.125	2	-1	0	1.9954
159	0.5464	5	5	999	1	2	1	1	1.6104
160	0.5464	5	5	999	1	1	1	1	1.8219
161	5.4722	5	5	999	7.125	2	1	1	1.4698
162	0.5464	5	5	0	1	2	1	1	1.4457
163	2.1883	5	5	90	7.125	2	-1	1	3.7865
164	7.1142	5	5	999	25.5	1	1	1	0.9989
165	7.1142	5	5	90	7.125	1	1	1	1.6354
166	0.5464	5	5	90	1	2	1	1	1.5047
167	0.5464	5	5	0	13.25	2	-1	1	1.3752
168	7.1142	5	5	90	13.25	1	1	1	1.2106
169	5.4722	5	5	90	19.375	1	-1	1	1.3046
170	2.1883	5	5	0	19.375	2	-1	1	1.0811
171	7.1142	5	5	999	25.5	2	1	1	0.95176
172	0.5464	5	5	90	1	1	1	1	1.0812
173	7.1142	5	5	0	1	1	1	0	2.2999
174	0.5464	5	5	90	7.125	2	-1	1	1.4576
175	2.1883	5	5	0	1	1	-1	1	1.7756
176	2.1883	5	5	0	19.375	1	-1	1	1.1753
177	3.8303	5	5	0	1	1	1	1	2.4868
178	0.5464	5	5	0	7.125	1	-1	1	1.164
179	7.1142	5	5	999	25.5	2	-1	1	1.2111
180	5.4722	5	5	90	25.5	2	-1	1	1.3286
181	0.5464	5	5	0	1	1	1	0	3.156
182	5.4722	5	5	999	25.5	2	1	1	1.5648
183	3.8303	5	5	999	25.5	2	-1	1	1.0934
184	7.1142	5	5	0	25.5	1	1	1	1.0928
185	0.5464	5	5	0	7.125	1	-1	1	1.0695
186	0.5464	5	5	999	25.5	1	-1	1	1.1518
187	5.4722	5	5	0	19.375	2	-1	1	1.187
188	2.1883	5	5	0	13.25	1	-1	1	1.1399
189	7.1142	5	5	90	1	1	-1	0	2.2125
190	0.5464	5	5	90	7.125	2	-1	1	1.2224
191	2.1883	5	5	999	1	2	1	1	1.7399
192	5.4722	5	5	90	25.5	1	-1	1	1.0111
193	3.8303	5	5	90	13.25	2	1	1	1.4928
194	7.1142	5	5	0	1	1	1	0	2.0075
195	5.4722	5	5	0	1	2	-1	0	2.0156
196	7.1142	5	5	0	13.25	2	1	1	1.1985
197	2.1883	5	5	0	7.125	2	-1	1	1.3516
198	2.1883	5	5	999	19.375	1	-1	1	0.96363
199	7.1142	5	5	999	13.25	1	1	1	0.92832
200	3.8303	5	5	90	19.375	1	1	1	1.0106
201	7.1142	5	5	999	25.5	1	1	1	0.98717
202	5.4722	5	5	0	25.5	1	-1	1	1.2106
203	7.1142	5	5	0	19.375	2	1	1	1.4483
204	5.4722	5	5	90	7.125	2	1	0	2.5938
205	7.1142	5	5	0	25.5	2	1	1	1.2929
206	7.1142	5	5	90	7.125	1	-1	0	1.9917
207	0.5464	5	5	999	19.375	1	1	1	0.99883
208	2.1883	5	5	90	19.375	2	-1	1	1.2341
209	0.5464	5	5	90	25.5	2	-1	1	1.1751
210	3.8303	5	5	0	13.25	2	1	1	1.2345
211	3.8303	5	5	999	13.25	2	1	1	1.2463
212	3.8303	5	5	0	25.5	1	1	1	1.3047
213	5.4722	5	5	90	1	2	-1	1	2.6589
214	5.4722	5	5	0	19.375	1	1	1	1.0225
215	3.8303	5	5	90	7.125	2	1	1	1.34
216	3.8303	5	5	90	13.25	2	1	1	1.3169
217	0.5464	5	5	0	19.375	2	-1	1	1.5752
218	2.1883	5	5	999	25.5	1	-1	1	1.0929
219	3.8303	5	5	0	13.25	2	1	1	1.3635
220	3.8303	5	5	999	25.5	2	1	1	1.3046
221	5.4722	5	5	0	7.125	2	-1	0	2.0119
222	7.1142	5	5	0	13.25	1	-1	1	1.1518
223	5.4722	5	5	999	7.125	2	1	1	1.187
224	5.4722	5	5	90	7.125	1	-1	1	1.1169
225	2.1883	5	5	999	7.125	2	-1	1	1.1634
226	7.1142	5	5	90	1	1	1	0	1.9364
227	7.1142	5	5	90	25.5	2	1	1	1.4748
228	7.1142	5	5	999	19.375	1	1	1	1.0224
229	3.8303	5	5	999	1	2	1	1	1.5634
230	7.1142	5	5	999	25.5	1	-1	1	1.0812
231	0.5464	5	5	0	7.125	2	-1	1	1.3517
232	3.8303	5	5	999	7.125	1	-1	1	1.1283
233	2.1883	5	5	90	7.125	1	1	1	1.0812
234	2.1883	5	5	0	13.25	2	1	1	1.3282
235	3.8303	5	5	90	19.375	1	1	1	1.1169
236	2.1883	5	5	999	1	1	1	1	1.2341
237	0.5464	5	5	90	19.375	2	-1	1	1.3287
238	0.5464	5	5	0	7.125	1	1	1	1.0816
239	7.1142	5	5	90	1	1	1	0	3.4654
240	7.1142	5	5	90	7.125	2	1	0	2.1713
241	3.8303	5	5	999	7.125	1	-1	1	1.0812
242	2.1883	5	5	0	25.5	1	1	1	1.14
243	2.1883	5	5	90	1	2	-1	0	3.2172
244	3.8303	5	5	999	13.25	1	1	1	1.3639
245	3.8303	5	5	999	19.375	2	-1	1	1.2106
246	3.8303	5	5	0	13.25	1	-1	1	1.3282
247	5.4722	5	5	90	19.375	2	1	1	2.4989
248	3.8303	5	5	90	25.5	2	-1	1	1.2106
249	5.4722	5	5	90	13.25	1	1	1	1.0228
250	5.4722	5	5	999	1	1	-1	1	2.0669
251	3.8303	5	5	999	25.5	2	-1	1	2.9742
252	0.5464	5	5	999	25.5	2	-1	1	6.0149
253	3.8303	5	5	999	7.125	2	1	1	1.4815
254	0.5464	5	5	0	13.25	1	1	1	1.1287
255	5.4722	5	5	90	25.5	2	1	1	1.5348
256	2.1883	5	5	999	7.125	1	1	1	1.0106
257	5.4722	5	5	0	1	1	-1	0	2.0666
258	3.8303	5	5	0	19.375	2	1	1	1.4693
259	2.1883	5	5	0	13.25	2	-1	1	1.081
260	7.1142	5	5	999	1	1	-1	0	2.2284
261	7.1142	5	5	0	25.5	2	1	1	1.7773
262	2.1883	5	5	999	19.375	2	-1	1	1.2457
263	0.5464	5	5	90	7.125	2	1	1	1.6105
264	2.1883	5	5	90	7.125	2	-1	1	1.5047
265	7.1142	5	5	999	1	2	-1	0	1.8233
266	2.1883	5	5	0	7.125	1	-1	1	0.98708
267	5.4722	5	5	90	19.375	2	1	1	1.3984
268	5.4722	5	5	0	25.5	1	-1	1	1.0931
269	2.1883	5	5	90	7.125	2	1	1	1.4576
270	3.8303	5	5	999	19.375	1	1	1	1.1283
271	2.1883	5	5	0	7.125	2	-1	1	1.0224
272	5.4722	5	5	999	13.25	1	-1	1	0.99888
273	5.4722	5	5	999	13.25	2	-1	1	1.1518
274	5.4722	5	5	0	1	1	-1	0	2.2205
275	3.8303	5	5	999	1	2	-1	0	2.3503
276	0.5464	5	5	0	13.25	2	-1	1	1.1753
277	2.1883	5	5	0	25.5	1	-1	1	1.0342
278	0.5464	5	5	90	25.5	2	1	1	1.4694
279	2.1883	5	5	0	25.5	2	1	1	1.6575
280	0.5464	5	5	90	1	1	-1	1	1.3047
281	2.1883	5	5	0	1	1	1	1	1.5403
282	0.5464	5	5	90	25.5	2	-1	1	1.0699
283	5.4722	5	5	90	25.5	2	1	1	1.5277
284	5.4722	5	5	0	25.5	1	1	1	1.1165
285	5.4722	5	5	0	7.125	2	1	1	1.4223
286	3.8303	5	5	999	25.5	1	1	1	0.9989
287	5.4722	5	5	999	13.25	2	-1	1	1.2223
288	0.5464	5	5	90	19.375	1	1	1	1.0928
289	3.8303	5	5	0	1	2	-1	0	2.3577
290	3.8303	5	5	0	1	2	1	0	2.2813
291	3.8303	5	5	999	13.25	2	1	1	1.5281
292	2.1883	5	5	0	25.5	2	-1	1	1.1992
293	7.1142	5	5	999	25.5	2	-1	1	1.1283
294	3.8303	5	5	999	1	1	-1	1	1.1753
295	2.1883	5	5	90	25.5	2	-1	1	1.2345
296	5.4722	5	5	90	19.375	1	-1	1	1.2464
297	3.8303	5	5	999	19.375	1	-1	1	1.1283
298	5.4722	5	5	999	19.375	1	-1	1	1.0457
299	3.8303	5	5	999	25.5	2	1	1	1.3165
300	5.4722	5	5	90	7.125	1	-1	0	2.4596
301	7.1142	5	5	999	25.5	1	-1	1	1.0224
302	7.1142	5	5	0	19.375	1	1	0	1.8709
303	7.1142	5	5	999	19.375	2	-1	0	1.7618
304	3.8303	5	5	90	1	1	1	1	2.2175
305	7.1142	5	5	0	19.375	2	-1	1	1.0812
306	5.4722	5	5	0	13.25	2	1	1	1.1871
307	7.1142	5	5	999	1	1	-1	0	1.5689
308	7.1142	5	5	999	13.25	2	1	1	0.95178
309	0.5464	5	5	90	1	1	-1	1	1.2929
310	0.5464	5	5	90	25.5	1	1	1	1.0464
311	5.4722	5	5	0	1	2	1	0	1.8156
312	0.5464	5	5	999	25.5	1	1	1	1.14
313	3.8303	5	5	0	7.125	2	-1	1	1.2224
314	2.1883	5	5	90	13.25	1	-1	1	0.95175
315	3.8303	5	5	999	13.25	2	1	1	1.1518
316	0.5464	5	5	0	13.25	2	-1	1	1.3046
317	3.8303	5	5	0	19.375	2	1	1	1.2928
318	2.1883	5	5	999	7.125	2	-1	1	1.3047
319	5.4722	5	5	999	13.25	2	-1	1	1.2463
320	2.1883	5	5	0	1	2	1	0	3.0423
321	7.1142	5	5	999	1	1	-1	0	2.1768
322	5.4722	5	5	0	25.5	1	1	1	1.0694
323	5.4722	5	5	999	19.375	1	-1	1	0.98711
324	2.1883	5	5	999	13.25	1	-1	1	1.1047
325	2.1883	5	5	999	19.375	2	-1	1	1.2228
326	3.8303	5	5	90	25.5	2	1	1	3.1478
327	2.1883	5	5	999	19.375	2	-1	1	1.5757
328	0.5464	5	5	0	1	1	1	1	1.9637
329	3.8303	5	5	0	7.125	1	1	1	1.3639
330	0.5464	5	5	90	7.125	2	1	1	1.6222
331	5.4722	5	5	999	1	2	1	1	2.7213
332	7.1142	5	5	999	7.125	1	1	0	2.3729
333	5.4722	5	5	0	25.5	2	1	1	1.2341
334	0.5464	5	5	90	13.25	2	-1	1	5.0134
335	7.1142	5	5	90	7.125	2	-1	0	1.6744
336	2.1883	5	5	0	13.25	2	-1	1	1.1988
337	3.8303	5	5	999	1	1	1	1	2.3378
338	7.1142	5	5	0	7.125	2	-1	0	1.7169
339	5.4722	5	5	0	13.25	2	-1	0	1.9828
340	3.8303	5	5	90	13.25	1	1	1	1.0694
341	0.5464	5	5	999	25.5	1	1	1	1.0458
342	7.1142	5	5	0	25.5	1	1	1	1.0695
343	3.8303	5	5	90	7.125	1	-1	1	1.1988
344	5.4722	5	5	999	25.5	1	1	1	1.0224
345	2.1883	5	5	0	25.5	1	1	0	1.293
346	7.1142	5	5	999	7.125	2	-1	0	2.7409
347	3.8303	5	5	999	13.25	1	-1	1	1.2458
348	3.8303	5	5	90	25.5	1	1	1	1.1401
349	5.4722	5	5	0	13.25	2	1	1	1.4223
350	7.1142	5	5	90	19.375	1	1	0	1.8172
351	0.5464	5	5	90	19.375	2	1	1	1.3753
352	7.1142	5	5	999	7.125	1	1	1	1.1164
353	3.8303	5	5	0	1	2	-1	0	2.3537
354	3.8303	5	5	90	19.375	1	-1	1	1.0812
355	2.1883	5	5	90	1	2	1	0	1.9516
356	3.8303	5	5	90	25.5	2	1	1	1.3635
357	0.5464	5	5	90	1	1	1	1	1.5403
358	3.8303	5	5	90	13.25	1	1	1	1.4345
359	5.4722	5	5	90	25.5	1	-1	1	1.5687
360	0.5464	5	5	999	25.5	1	1	1	1.5163
361	2.1883	5	5	90	19.375	2	-1	1	1.6347
362	5.4722	5	5	0	7.125	2	-1	0	1.9287
363	0.5464	5	5	999	1	2	1	1	1.7752
364	3.8303	5	5	90	7.125	1	1	1	1.6344
365	2.1883	5	5	90	25.5	1	1	1	1.0929
366	3.8303	5	5	90	13.25	1	-1	1	1.4811
367	5.4722	5	5	999	25.5	1	-1	1	1.3399
368	7.1142	5	5	90	25.5	1	1	0	2.3174
369	3.8303	5	5	90	19.375	1	1	1	1.0342
370	3.8303	5	5	999	1	2	1	0	4.4977
371	5.4722	5	5	90	25.5	1	1	1	1.0106
372	2.1883	5	5	90	19.375	2	1	1	1.3046
373	3.8303	5	5	999	25.5	2	1	1	1.2109
374	2.1883	5	5	90	7.125	1	-1	1	1.1287
375	7.1142	5	5	90	25.5	2	-1	0	1.7526
376	3.8303	5	5	999	19.375	2	1	1	1.0577
377	0.5464	5	5	999	7.125	1	-1	1	1.1518
378	3.8303	5	5	0	13.25	2	1	1	1.3404
379	7.1142	5	5	0	25.5	2	1	1	1.2222
380	2.1883	5	5	0	7.125	2	-1	1	1.458
381	3.8303	5	5	999	13.25	1	1	1	1.0224
382	7.1142	5	5	999	19.375	2	1	1	1.362
383	2.1883	5	5	999	25.5	2	-1	1	1.1634
384	7.1142	5	5	999	13.25	2	1	1	1.6235
385	2.1883	5	5	0	1	2	-1	1	2.6918
386	5.4722	5	5	0	13.25	1	1	1	1.9744
387	0.5464	5	5	0	1	2	-1	1	1.6223
388	5.4722	5	5	0	13.25	1	1	1	1.1757
389	7.1142	5	5	999	13.25	1	1	1	1.0459
390	3.8303	5	5	0	13.25	2	-1	1	1.1048
391	5.4722	5	5	0	1	2	1	0	2.5027
392	5.4722	5	5	90	25.5	1	-1	1	0.96355
393	2.1883	5	5	999	1	2	1	1	1.387
394	3.8303	5	5	90	13.25	1	1	1	1.1987
395	7.1142	5	5	0	13.25	2	1	1	1.3818
396	3.8303	5	5	0	25.5	1	-1	1	1.3282
397	3.8303	5	5	999	1	1	-1	0	2.1892
398	0.5464	5	5	90	13.25	1	1	1	1.3753
399	7.1142	5	5	0	19.375	2	-1	0	2.353
400	0.5464	5	5	999	1	2	1	1	1.2694
401	5.4722	5	5	999	13.25	1	-1	1	1.1518
402	5.4722	5	5	90	13.25	2	-1	0	1.5234
403	2.1883	5	5	90	13.25	1	1	1	0.98712
404	5.4722	5	5	90	19.375	2	1	1	1.6419
405	2.1883	5	5	0	13.25	1	-1	1	1.2694
406	7.1142	5	5	999	13.25	2	-1	1	1.4054
407	0.5464	5	5	999	7.125	1	1	1	1.1283
408	7.1142	5	5	90	19.375	2	1	1	1.1757
409	2.1883	5	5	90	7.125	1	-1	1	1.2342
410	0.5464	5	5	0	25.5	1	1	1	1.0812
411	7.1142	5	5	0	19.375	2	1	1	1.14
412	2.1883	5	5	999	25.5	2	-1	1	1.2694
413	3.8303	5	5	0	25.5	2	1	1	1.3753
414	2.1883	5	5	90	19.375	2	-1	1	1.2812
415	5.4722	5	5	90	1	2	1	0	2.1509
416	7.1142	5	5	90	7.125	2	1	1	1.9901
417	5.4722	5	5	999	25.5	2	1	1	1.1753
418	3.8303	5	5	0	7.125	1	-1	1	1.3398
419	2.1883	5	5	999	13.25	1	1	1	0.90479
420	7.1142	5	5	90	25.5	1	1	1	1.4134
421	0.5464	5	5	0	25.5	1	-1	1	1.1635
422	2.1883	5	5	90	7.125	2	1	1	3.7098
423	7.1142	5	5	90	1	2	-1	0	1.9286
424	2.1883	5	5	0	19.375	1	-1	1	1.3047
425	3.8303	5	5	999	19.375	1	-1	1	1.1517
426	0.5464	5	5	999	13.25	1	1	1	1.1048
427	3.8303	5	5	0	19.375	1	-1	1	1.1286
428	3.8303	5	5	0	1	1	1	0	1.7634
429	3.8303	5	5	90	25.5	1	-1	1	1.1405
430	0.5464	5	5	999	19.375	2	-1	1	1.3635
431	2.1883	5	5	999	1	1	1	1	1.0228
432	7.1142	5	5	999	13.25	1	1	1	1.2341
433	7.1142	5	5	0	7.125	2	1	0	1.4023
434	2.1883	5	5	999	13.25	2	1	1	1.4812
435	2.1883	5	5	999	13.25	1	1	1	1.0346
436	7.1142	5	5	0	1	1	1	0	2.2794
437	7.1142	5	5	999	19.375	1	-1	1	1.2459
438	5.4722	5	5	90	13.25	2	1	1	1.1871
439	3.8303	5	5	90	25.5	1	1	1	0.91656
440	2.1883	5	5	0	1	2	-1	1	2.2217
441	5.4722	5	5	999	13.25	2	-1	1	1.3404
442	5.4722	5	5	90	13.25	1	1	1	0.96357
443	7.1142	5	5	0	13.25	1	1	1	1.6426
444	5.4722	5	5	90	19.375	1	-1	1	1.0929
445	5.4722	5	5	999	25.5	2	1	1	1.1047
446	5.4722	5	5	0	19.375	2	1	1	1.3165
447	7.1142	5	5	999	7.125	1	-1	1	1.0695
448	0.5464	5	5	999	19.375	1	1	1	0.90475
449	0.5464	5	5	999	7.125	2	-1	1	1.2223
450	2.1883	5	5	90	1	1	1	1	1.6105
451	0.5464	5	5	0	19.375	2	-1	1	1.1753
452	0.5464	5	5	999	25.5	1	1	1	1.0817
453	7.1142	5	5	0	13.25	1	-1	1	1.093
454	0.5464	5	5	0	25.5	1	-1	1	1.2224
455	2.1883	5	5	999	13.25	2	-1	1	1.2223
456	3.8303	5	5	999	7.125	1	1	1	1.0224
457	5.4722	5	5	999	7.125	1	1	1	1.1635
458	0.5464	5	5	90	13.25	1	-1	1	1.1522
459	2.1883	5	5	999	19.375	1	1	1	1.2106
460	7.1142	5	5	0	13.25	2	-1	0	1.9014
461	0.5464	5	5	999	25.5	2	-1	0	0.96361
462	3.8303	5	5	0	1	1	-1	1	1.5516
463	2.1883	5	5	90	19.375	2	1	1	1.4462
464	2.1883	5	5	90	19.375	1	1	1	0.96396
465	0.5464	5	5	0	7.125	2	-1	1	1.2812
466	2.1883	5	5	999	7.125	1	-1	1	1.0224
467	0.5464	5	5	90	25.5	1	-1	1	1.387
468	5.4722	5	5	90	1	1	1	0	2.2032
469	0.5464	5	5	90	1	1	1	1	1.1752
470	3.8303	5	5	0	7.125	1	-1	1	1.1987
471	0.5464	5	5	0	19.375	1	-1	1	1.6814
472	5.4722	5	5	999	7.125	1	-1	1	1.1753
473	0.5464	5	5	0	7.125	2	1	1	2.8374
474	7.1142	5	5	999	1	2	-1	1	3.5041
475	3.8303	5	5	999	7.125	1	1	1	0.94005
476	3.8303	5	5	999	1	2	1	0	1.7163
477	0.5464	5	5	999	13.25	2	-1	1	1.3517
478	7.1142	5	5	90	19.375	1	1	1	1.1045
479	3.8303	5	5	90	1	1	-1	1	1.6227
480	7.1142	5	5	0	13.25	2	-1	1	2.017
481	0.5464	5	5	999	1	1	-1	1	1.8693
482	0.5464	5	5	90	13.25	2	-1	1	1.3639
483	5.4722	5	5	90	1	2	1	0	2.1085
484	0.5464	5	5	999	19.375	2	1	1	1.5164
485	0.5464	5	5	0	1	1	1	1	1.2929
486	5.4722	5	5	0	13.25	2	-1	0	2.0365
487	2.1883	5	5	0	25.5	2	1	1	1.8571
488	2.1883	5	5	999	25.5	1	1	1	1.1993
489	2.1883	5	5	999	25.5	1	-1	1	0.96406
490	3.8303	5	5	999	1	1	1	1	2.5254
491	2.1883	5	5	0	13.25	1	1	1	1.1757
492	3.8303	5	5	90	7.125	1	1	1	1.3874
493	7.1142	5	5	90	1	1	-1	0	1.3641
494	3.8303	5	5	90	25.5	2	1	1	2.2629
495	7.1142	5	5	0	1	2	-1	1	2.4084
496	3.8303	5	5	90	1	1	-1	0	2.9169
497	3.8303	5	5	0	19.375	1	1	1	1.093
498	2.1883	5	5	90	1	2	-1	0	2.4098
499	7.1142	5	5	0	19.375	1	-1	0	2.1747
500	3.8303	5	5	999	19.375	2	-1	0	2.4633
501	3.8303	5	5	90	7.125	2	-1	0	2.2808
502	2.1883	5	5	0	1	2	1	0	2.9267
503	5.4722	5	5	0	13.25	1	-1	1	1.4345
504	2.1883	5	5	90	1	1	1	1	1.2574
505	2.1883	5	5	999	1	2	1	1	1.5517
506	2.1883	5	5	90	25.5	2	-1	1	1.1052
507	2.1883	5	5	90	13.25	2	-1	1	1.2341
508	0.5464	5	5	999	19.375	1	-1	1	1.14
509	3.8303	5	5	90	19.375	2	-1	1	1.9991
510	2.1883	5	5	999	1	1	-1	1	1.8222
511	0.5464	5	5	999	25.5	2	1	0	0.95225
512	3.8303	5	5	0	7.125	2	-1	1	1.2106
513	0.5464	5	5	0	25.5	2	1	1	1.1169
514	7.1142	5	5	0	7.125	1	-1	1	2.397
515	5.4722	5	5	90	19.375	1	-1	1	1.1753
516	0.5464	5	5	999	7.125	1	-1	1	1.0581
517	2.1883	5	5	90	19.375	1	1	1	0.97535
518	7.1142	5	5	90	25.5	1	1	1	1.0694
519	3.8303	5	5	999	25.5	1	-1	1	0.95176
520	5.4722	5	5	0	7.125	2	-1	0	2.6645
521	0.5464	5	5	0	1	1	-1	1	2.8661
522	7.1142	5	5	0	19.375	1	-1	0	1.8725
523	3.8303	5	5	999	25.5	1	1	1	0.95175
524	0.5464	5	5	90	13.25	2	-1	1	1.3636
525	5.4722	5	5	90	1	1	1	1	2.2574
526	2.1883	5	5	999	7.125	1	-1	1	1.2459
527	7.1142	5	5	90	13.25	2	1	1	1.7049
528	0.5464	5	5	999	19.375	2	1	1	1.61
529	3.8303	5	5	0	25.5	2	-1	0	2.2254
530	2.1883	5	5	0	13.25	1	1	1	1.2929
531	0.5464	5	5	0	19.375	1	1	1	1.1758
532	7.1142	5	5	0	1	2	1	0	2.5997
533	3.8303	5	5	999	7.125	2	1	1	1.2812
534	7.1142	5	5	90	7.125	2	-1	0	2.171
535	5.4722	5	5	0	25.5	2	-1	1	2.1547
536	7.1142	5	5	999	25.5	1	-1	1	1.0224
537	3.8303	5	5	90	1	2	1	0	2.416
538	3.8303	5	5	90	13.25	2	-1	0	2.8726
539	7.1142	5	5	999	7.125	1	-1	0	2.2116
540	7.1142	5	5	999	7.125	1	1	0	2.1133
541	0.5464	5	5	999	1	1	1	1	1.5988
542	5.4722	5	5	90	25.5	1	1	1	1.0577
543	3.8303	5	5	0	1	2	1	0	1.7159
544	0.5464	5	5	0	25.5	2	1	0	1.5874
545	5.4722	5	5	90	13.25	2	1	1	1.5934
546	3.8303	5	5	0	19.375	1	-1	1	1.3286
547	2.1883	5	5	90	13.25	2	-1	1	1.505
548	7.1142	5	5	90	19.375	1	-1	1	1.1404
549	3.8303	5	5	0	13.25	1	-1	1	1.2224
550	0.5464	5	5	90	19.375	2	1	1	1.8693
551	0.5464	5	5	0	13.25	1	1	1	1.1282
552	0.5464	5	5	90	7.125	1	-1	1	1.1875
553	3.8303	5	5	999	13.25	2	1	1	1.1757
554	5.4722	5	5	0	7.125	1	1	0	2.25
555	2.1883	5	5	999	19.375	1	-1	1	1.2224
556	3.8303	5	5	999	13.25	1	1	1	0.91657
557	7.1142	5	5	0	25.5	2	-1	0	1.6688
558	2.1883	5	5	999	19.375	1	-1	1	1.4929
559	3.8303	5	5	90	19.375	2	-1	1	1.1988
560	0.5464	5	5	90	25.5	2	-1	1	1.1988
561	0.5464	5	5	0	7.125	1	-1	1	1.4929
562	7.1142	5	5	999	19.375	2	1	1	1.6493
563	2.1883	5	5	0	7.125	1	1	1	1.0111
564	5.4722	5	5	90	13.25	1	-1	1	0.96356
565	0.5464	5	5	999	19.375	2	1	1	1.3282
566	3.8303	5	5	90	13.25	2	1	1	1.2224
567	3.8303	5	5	90	13.25	1	-1	1	1.0694
568	5.4722	5	5	999	19.375	2	1	0	0.94007
569	5.4722	5	5	0	7.125	1	1	1	2.1679
570	5.4722	5	5	90	7.125	1	-1	1	1.0459
571	3.8303	5	5	0	13.25	2	1	1	1.1753
572	7.1142	5	5	90	13.25	2	1	1	1.211
573	5.4722	5	5	999	19.375	1	-1	1	1.0106
574	2.1883	5	5	90	19.375	1	-1	1	1.1047
575	0.5464	5	5	0	13.25	2	1	1	1.0224
576	2.1883	5	5	0	25.5	2	1	1	1.3165
577	5.4722	5	5	90	19.375	2	-1	1	2.1985
578	5.4722	5	5	999	1	2	-1	0	1.9439
579	7.1142	5	5	90	1	2	1	0	1.3751
580	3.8303	5	5	90	19.375	2	1	1	1.5992
581	0.5464	5	5	90	25.5	1	-1	1	1.4462
582	2.1883	5	5	0	25.5	1	1	1	1.0694
583	0.5464	5	5	0	25.5	2	-1	1	1.2341
584	0.5464	5	5	999	1	2	1	1	1.5987
585	7.1142	5	5	90	1	2	-1	0	2.8205
586	5.4722	5	5	90	1	1	-1	1	2.1249
587	7.1142	5	5	90	13.25	2	1	1	1.4197
588	0.5464	5	5	0	13.25	1	1	1	1.0577
589	2.1883	5	5	90	13.25	2	1	1	1.4341
590	7.1142	5	5	90	19.375	2	-1	1	1.3422
591	7.1142	5	5	90	1	1	1	0	1.7252
592	5.4722	5	5	0	1	2	-1	0	2.22
593	0.5464	5	5	0	25.5	1	-1	1	1.0577
594	3.8303	5	5	0	25.5	1	-1	1	1.3987
595	5.4722	5	5	0	7.125	1	-1	0	2.3465
596	5.4722	5	5	90	13.25	1	-1	1	0.99887
597	5.4722	5	5	0	19.375	1	-1	1	1.2223
598	5.4722	5	5	90	7.125	2	1	0	2.1385
599	0.5464	5	5	90	13.25	2	-1	1	1.1988
600	3.8303	5	5	90	7.125	1	1	1	1.1757
601	2.1883	5	5	0	19.375	1	1	1	1.3045
602	2.1883	5	5	999	25.5	1	-1	1	1.0812
603	0.5464	5	5	90	7.125	1	-1	1	1.4339
604	0.5464	5	5	0	19.375	1	-1	1	1.4221
605	0.5464	5	5	0	25.5	2	1	1	1.4227
606	7.1142	5	5	90	19.375	1	1	0	2.3477
607	2.1883	5	5	0	19.375	1	-1	1	1.2459
608	2.1883	5	5	999	19.375	2	-1	1	1.1635
609	2.1883	5	5	90	25.5	1	1	1	1.1047
610	5.4722	5	5	90	7.125	2	1	0	1.8309
611	2.1883	5	5	999	19.375	1	-1	1	1.1282
612	7.1142	5	5	0	25.5	2	1	0	2.6152
613	3.8303	5	5	0	13.25	1	-1	1	0.99894
614	0.5464	5	5	90	19.375	1	1	1	1.3987
615	2.1883	5	5	999	19.375	2	-1	1	1.2221
616	2.1883	5	5	0	19.375	2	1	1	1.1281
617	0.5464	5	5	90	25.5	1	-1	1	1.0934
618	5.4722	5	5	0	19.375	1	-1	1	1.3992
619	2.1883	5	5	90	1	1	-1	0	1.8579
620	3.8303	5	5	90	1	1	1	0	2.2449
621	7.1142	5	5	999	13.25	2	1	1	1.3287
622	7.1142	5	5	0	1	2	1	0	1.7334
623	0.5464	5	5	999	7.125	2	-1	1	1.587
624	0.5464	5	5	999	19.375	1	-1	1	1.164
625	5.4722	5	5	0	1	1	-1	0	2.8905
626	2.1883	5	5	0	19.375	2	1	1	1.587
627	7.1142	5	5	90	19.375	1	1	1	1.0346
628	2.1883	5	5	999	7.125	1	-1	1	1.7164
629	7.1142	5	5	999	25.5	2	1	1	1.211
630	2.1883	5	5	0	1	1	1	1	2.3276
631	2.1883	5	5	90	25.5	1	-1	1	0.95184
632	5.4722	5	5	90	13.25	1	-1	1	1.2694
633	0.5464	5	5	0	1	2	1	1	2.3745
634	7.1142	5	5	0	7.125	1	1	0	3.2259
635	3.8303	5	5	90	1	1	1	0	2.2145
636	2.1883	5	5	0	25.5	1	-1	1	0.99931
637	0.5464	5	5	999	13.25	2	1	1	1.7163
638	0.5464	5	5	90	19.375	2	-1	1	1.2345
639	7.1142	5	5	0	7.125	1	1	1	1.8879
640	2.1883	5	5	0	7.125	1	-1	1	1.1047
641	0.5464	5	5	0	13.25	1	-1	1	1.164
642	5.4722	5	5	999	7.125	2	-1	1	1.1281
643	3.8303	5	5	999	25.5	1	-1	1	1.1287
644	5.4722	5	5	0	25.5	2	1	1	1.3753
645	2.1883	5	5	90	13.25	1	1	1	1.387
646	5.4722	5	5	90	19.375	2	1	1	1.1165
647	7.1142	5	5	999	19.375	2	1	1	1.0816
648	2.1883	5	5	999	25.5	2	1	1	1.1988
649	5.4722	5	5	999	7.125	2	1	1	1.0929
650	0.5464	5	5	999	13.25	2	1	1	0.99889
651	3.8303	5	5	90	1	2	-1	0	1.6336
652	7.1142	5	5	90	13.25	1	-1	1	1.1871
653	5.4722	5	5	999	19.375	2	-1	1	1.1871
654	0.5464	5	5	999	25.5	2	1	1	1.2459
655	2.1883	5	5	0	7.125	1	1	1	1.1165
656	0.5464	5	5	0	25.5	1	-1	1	1.0463
657	5.4722	5	5	999	1	1	1	1	1.8621
658	5.4722	5	5	999	19.375	2	-1	1	1.1987
659	7.1142	5	5	999	19.375	2	1	1	1.211
660	0.5464	5	5	0	1	1	1	1	1.1987
661	0.5464	5	5	0	19.375	1	-1	1	1.2929
662	3.8303	5	5	90	1	2	1	0	1.9729
663	2.1883	5	5	90	7.125	2	1	1	1.4341
664	5.4722	5	5	90	7.125	2	1	1	1.2576
665	0.5464	5	5	0	25.5	2	1	1	1.3164
666	0.5464	5	5	999	13.25	1	1	1	1.14
667	7.1142	5	5	0	19.375	1	1	1	1.2459
668	7.1142	5	5	90	1	2	1	0	1.7897
669	5.4722	5	5	999	1	2	1	0	2.2993
670	5.4722	5	5	999	19.375	2	1	1	1.2459
671	5.4722	5	5	999	7.125	2	1	1	1.128
672	0.5464	5	5	999	7.125	2	1	1	1.1517
673	5.4722	5	5	0	25.5	2	-1	0	1.7759
674	5.4722	5	5	999	1	1	1	1	2.5683
675	2.1883	5	5	90	7.125	1	-1	1	1.3517
676	3.8303	5	5	90	1	2	1	0	2.2274
677	0.5464	5	5	999	7.125	2	1	0	1.3169
678	7.1142	5	5	90	25.5	2	-1	0	2.6601
679	0.5464	5	5	999	13.25	1	1	1	1.1516
680	5.4722	5	5	0	7.125	1	1	1	1.5456
681	3.8303	5	5	0	7.125	2	-1	1	1.3045
682	2.1883	5	5	0	19.375	2	-1	1	1.9748
683	7.1142	5	5	999	19.375	1	-1	1	1.1635
684	3.8303	5	5	90	13.25	2	-1	1	1.3286
685	2.1883	5	5	999	1	1	-1	1	1.2694
686	5.4722	5	5	999	25.5	2	-1	1	1.1047
687	2.1883	5	5	999	13.25	2	-1	1	1.1283
688	3.8303	5	5	0	13.25	1	-1	1	0.98712
689	5.4722	5	5	999	19.375	1	-1	1	1.1871
690	0.5464	5	5	999	1	1	1	1	1.0459
691	7.1142	5	5	999	25.5	2	1	1	2.6759
692	3.8303	5	5	90	7.125	1	1	1	1.1988
693	5.4722	5	5	90	1	1	-1	0	3.1381
694	5.4722	5	5	90	7.125	1	1	0	2.0448
695	3.8303	5	5	0	7.125	1	-1	1	1.1282
696	5.4722	5	5	999	19.375	1	1	1	1.2105
697	2.1883	5	5	999	13.25	1	1	1	1.1636
698	5.4722	5	5	0	1	1	1	0	1.8188
699	7.1142	5	5	90	7.125	1	1	1	1.3553
700	3.8303	5	5	999	19.375	2	-1	1	1.2463
701	0.5464	5	5	999	1	2	-1	1	1.3753
702	0.5464	5	5	90	13.25	2	-1	1	1.2694
703	7.1142	5	5	999	13.25	2	-1	0	1.4332
704	5.4722	5	5	90	7.125	2	-1	0	3.4538
705	0.5464	5	5	90	19.375	1	-1	1	1.3047
706	7.1142	5	5	90	1	2	1	0	1.9013
707	5.4722	5	5	999	13.25	1	-1	1	1.1047
708	3.8303	5	5	0	7.125	2	1	1	1.2463
709	7.1142	5	5	999	1	1	-1	0	2.0932
710	3.8303	5	5	0	25.5	1	1	1	1.0577
711	2.1883	5	5	0	19.375	2	1	1	1.3636
712	3.8303	5	5	0	19.375	2	-1	1	1.4694
713	5.4722	5	5	999	7.125	1	-1	1	0.95178
714	3.8303	5	5	0	25.5	2	1	1	1.1753
715	3.8303	5	5	90	19.375	2	-1	1	1.1165
716	0.5464	5	5	90	13.25	1	1	1	0.9871
717	2.1883	5	5	90	25.5	1	1	1	1.2929
718	2.1883	5	5	0	7.125	2	1	1	1.7045
719	2.1883	5	5	90	13.25	2	-1	1	1.1757
720	2.1883	5	5	0	19.375	1	1	1	0.91656
721	7.1142	5	5	90	19.375	2	1	0	1.6535
722	7.1142	5	5	90	13.25	2	-1	0	1.8347
723	3.8303	5	5	0	25.5	2	-1	1	0.96361
724	7.1142	5	5	90	13.25	1	-1	1	0.91652
725	7.1142	5	5	90	19.375	2	-1	1	1.449
726	2.1883	5	5	999	13.25	2	-1	1	1.1993
727	2.1883	5	5	999	7.125	2	1	1	1.4576
728	2.1883	5	5	90	13.25	2	-1	1	0.98708
729	5.4722	5	5	0	7.125	2	-1	0	1.4982
730	3.8303	5	5	0	19.375	2	-1	1	1.1522
731	3.8303	5	5	90	25.5	1	-1	1	1.0464
732	0.5464	5	5	0	19.375	2	-1	1	1.3164
733	7.1142	5	5	0	1	1	1	1	1.9069
734	5.4722	5	5	999	19.375	2	1	1	2.5541
735	2.1883	5	5	999	25.5	1	-1	1	0.96355
736	5.4722	5	5	0	19.375	1	-1	1	1.3752
737	2.1883	5	5	90	13.25	1	1	1	1.187
738	2.1883	5	5	90	1	2	1	1	2.0335
739	7.1142	5	5	90	7.125	2	-1	0	1.7674
740	5.4722	5	5	90	13.25	2	-1	1	1.5024
741	3.8303	5	5	999	1	2	-1	0	1.9217
742	3.8303	5	5	90	7.125	2	-1	1	1.1518
743	3.8303	5	5	0	19.375	1	-1	1	0.99887
744	7.1142	5	5	0	7.125	1	1	1	1.6558
745	0.5464	5	5	0	13.25	2	1	1	1.3752
746	2.1883	5	5	0	25.5	2	1	0	0.99871
747	5.4722	5	5	0	19.375	2	-1	0	2.0608
748	0.5464	5	5	90	1	2	1	0	2.9024
749	3.8303	5	5	0	1	1	1	1	1.7046
750	2.1883	5	5	0	13.25	1	-1	1	1.1401
