# Supplementary material for: Temporal Integration of Motion Streaks in Migraine
Source: Vision (Basel). 2018 Jul 13;2(3):27. doi: 10.3390/vision2030027 (PMC6836222; doi:10.3390/vision2030027)
Supplement: Supplementary file 1 [file vision-02-00027-s001.zip › supplementary information/resultsmark3/resultsObs16/allResponsesObs16Block2.txt]

1	7.1142	5	5	0	25.5	1	-1	1	2.6101
2	0.5464	5	5	999	13.25	2	1	1	1.4596
3	7.1142	5	5	999	25.5	2	-1	1	1.5076
4	3.8303	5	5	90	1	1	-1	1	2.1614
5	7.1142	5	5	90	1	1	-1	0	1.5888
6	0.5464	5	5	90	13.25	2	1	1	1.4223
7	3.8303	5	5	90	13.25	2	-1	1	1.1518
8	3.8303	5	5	999	7.125	2	-1	1	1.1992
9	7.1142	5	5	90	19.375	2	-1	1	1.1753
10	7.1142	5	5	90	7.125	1	-1	1	1.2929
11	5.4722	5	5	90	13.25	2	-1	1	1.0459
12	5.4722	5	5	0	1	2	-1	0	1.9236
13	0.5464	5	5	0	1	2	-1	0	1.7517
14	5.4722	5	5	999	13.25	1	1	1	1.093
15	0.5464	5	5	0	1	2	1	1	2.9764
16	7.1142	5	5	90	13.25	1	-1	1	1.2698
17	7.1142	5	5	90	25.5	2	1	1	1.8977
18	2.1883	5	5	999	25.5	2	-1	1	1.2577
19	3.8303	5	5	0	13.25	2	1	1	1.4816
20	3.8303	5	5	999	1	2	1	0	2.413
21	3.8303	5	5	0	19.375	1	1	1	1.0813
22	3.8303	5	5	90	19.375	1	1	1	1.0107
23	2.1883	5	5	90	25.5	2	-1	1	1.187
24	5.4722	5	5	90	13.25	1	1	1	1.1875
25	0.5464	5	5	0	19.375	1	-1	1	1.2459
26	3.8303	5	5	999	13.25	1	-1	1	1.093
27	0.5464	5	5	90	19.375	1	1	1	1.3635
28	2.1883	5	5	90	19.375	1	-1	1	1.14
29	7.1142	5	5	90	7.125	2	-1	0	1.9008
30	5.4722	5	5	90	19.375	1	-1	1	1.0576
31	7.1142	5	5	0	19.375	1	1	1	1.1047
32	5.4722	5	5	0	25.5	2	1	1	1.5507
33	2.1883	5	5	90	19.375	2	1	1	1.2346
34	5.4722	5	5	90	1	1	1	1	1.8181
35	3.8303	5	5	90	13.25	2	1	1	1.387
36	0.5464	5	5	999	19.375	2	1	1	1.3282
37	5.4722	5	5	999	7.125	2	-1	0	1.827
38	2.1883	5	5	0	19.375	1	-1	1	1.0812
39	3.8303	5	5	0	7.125	2	1	0	2.2454
40	7.1142	5	5	999	19.375	2	1	1	1.5156
41	2.1883	5	5	0	13.25	2	1	1	9.9898
42	3.8303	5	5	90	7.125	1	-1	1	1.3051
43	2.1883	5	5	90	19.375	2	1	1	1.3283
44	3.8303	5	5	90	7.125	1	-1	1	1.14
45	7.1142	5	5	0	1	1	-1	0	1.6671
46	7.1142	5	5	999	25.5	1	-1	1	1.0342
47	0.5464	5	5	999	1	1	-1	1	1.1988
48	2.1883	5	5	0	1	1	-1	1	1.0577
49	7.1142	5	5	90	19.375	1	-1	1	1.1397
50	5.4722	5	5	90	25.5	2	-1	0	2.5679
51	3.8303	5	5	999	1	2	1	1	1.7517
52	7.1142	5	5	90	13.25	1	1	1	1.1986
53	5.4722	5	5	90	13.25	1	-1	1	0.9758
54	3.8303	5	5	0	19.375	1	-1	1	1.0812
55	0.5464	5	5	0	25.5	2	-1	1	1.4223
56	2.1883	5	5	0	25.5	1	1	1	0.9636
57	2.1883	5	5	999	13.25	1	1	1	1.0224
58	5.4722	5	5	0	19.375	1	-1	1	0.9751
59	0.5464	5	5	90	19.375	2	1	1	1.4811
60	0.5464	5	5	999	13.25	2	-1	1	1.3753
61	5.4722	5	5	0	7.125	1	1	1	1.011
62	3.8303	5	5	0	13.25	1	1	1	1.1401
63	7.1142	5	5	0	19.375	1	-1	1	0.92811
64	7.1142	5	5	0	13.25	1	-1	1	1.0695
65	2.1883	5	5	90	13.25	1	1	1	0.90474
66	7.1142	5	5	0	25.5	2	-1	1	1.2341
67	7.1142	5	5	0	19.375	2	-1	1	1.1752
68	2.1883	5	5	999	25.5	1	1	1	1.0812
69	3.8303	5	5	0	25.5	2	-1	1	1.1405
70	2.1883	5	5	999	25.5	2	-1	1	1.1635
71	5.4722	5	5	90	1	1	-1	0	1.9622
72	7.1142	5	5	999	13.25	1	-1	1	0.99892
73	3.8303	5	5	999	25.5	1	1	1	0.88125
74	5.4722	5	5	90	7.125	2	1	1	1.4929
75	5.4722	5	5	0	7.125	2	-1	1	1.3047
76	3.8303	5	5	90	7.125	2	1	1	2.4137
77	2.1883	5	5	0	1	2	1	1	1.3287
78	2.1883	5	5	999	13.25	2	-1	1	1.258
79	3.8303	5	5	0	19.375	1	1	1	0.95185
80	0.5464	5	5	90	25.5	1	1	1	1.046
81	3.8303	5	5	999	13.25	2	-1	1	1.1165
82	0.5464	5	5	90	7.125	2	1	1	1.7869
83	0.5464	5	5	0	7.125	1	1	1	1.2929
84	5.4722	5	5	999	7.125	1	-1	1	1.0459
85	7.1142	5	5	999	25.5	1	-1	1	1.14
86	0.5464	5	5	0	1	1	-1	1	1.4224
87	0.5464	5	5	90	19.375	2	1	1	1.3165
88	0.5464	5	5	999	1	2	1	1	1.6222
89	0.5464	5	5	999	7.125	1	1	1	1.2811
90	0.5464	5	5	90	19.375	1	1	1	1.6693
91	7.1142	5	5	999	13.25	1	-1	1	0.9636
92	5.4722	5	5	90	19.375	2	1	1	1.4576
93	0.5464	5	5	999	13.25	1	1	1	1.3635
94	3.8303	5	5	90	25.5	2	-1	1	1.3405
95	0.5464	5	5	90	25.5	1	-1	1	1.5515
96	7.1142	5	5	0	13.25	2	1	0	1.9562
97	7.1142	5	5	999	19.375	2	-1	1	1.1283
98	5.4722	5	5	999	13.25	1	1	1	1.093
99	2.1883	5	5	90	7.125	1	1	1	1.0464
100	2.1883	5	5	0	7.125	1	1	1	1.1989
101	5.4722	5	5	999	7.125	2	-1	1	1.1635
102	2.1883	5	5	0	19.375	2	1	1	1.3282
103	0.5464	5	5	90	1	2	1	1	1.3282
104	7.1142	5	5	0	13.25	1	-1	0	1.8803
105	2.1883	5	5	90	13.25	1	-1	1	0.9753
106	5.4722	5	5	0	7.125	2	1	0	1.9973
107	0.5464	5	5	0	19.375	1	1	1	1.0694
108	5.4722	5	5	999	7.125	2	-1	1	1.2106
109	2.1883	5	5	999	7.125	2	1	1	1.587
110	0.5464	5	5	90	13.25	2	1	1	1.7864
111	2.1883	5	5	0	19.375	1	1	1	1.0224
112	0.5464	5	5	999	19.375	1	-1	1	1.1635
113	7.1142	5	5	0	13.25	1	1	1	0.99875
114	0.5464	5	5	0	1	1	-1	1	1.3047
115	3.8303	5	5	90	25.5	1	1	1	1.0695
116	2.1883	5	5	0	19.375	2	-1	1	1.1753
117	7.1142	5	5	90	13.25	2	1	1	1.6769
118	5.4722	5	5	90	7.125	2	1	1	1.2105
119	7.1142	5	5	90	7.125	1	1	1	1.6029
120	7.1142	5	5	999	13.25	2	1	1	1.1984
121	3.8303	5	5	0	25.5	1	-1	1	1.0105
122	0.5464	5	5	0	19.375	2	-1	1	1.2106
123	3.8303	5	5	0	25.5	2	1	1	1.0928
124	0.5464	5	5	999	7.125	2	1	1	1.4929
125	2.1883	5	5	999	13.25	1	1	1	0.98714
126	7.1142	5	5	999	25.5	2	-1	1	1.9827
127	2.1883	5	5	90	13.25	2	1	1	1.2693
128	3.8303	5	5	90	1	2	-1	0	1.6579
129	2.1883	5	5	90	1	2	-1	1	1.4815
130	5.4722	5	5	0	19.375	1	1	0	2.1395
131	7.1142	5	5	999	7.125	1	1	1	1.8672
132	0.5464	5	5	0	1	2	1	1	2.3746
133	0.5464	5	5	90	13.25	2	1	1	3.6086
134	7.1142	5	5	0	7.125	1	-1	0	1.9974
135	5.4722	5	5	999	1	1	1	0	1.8822
136	0.5464	5	5	999	25.5	2	-1	1	1.2576
137	3.8303	5	5	0	13.25	2	1	1	1.3992
138	0.5464	5	5	90	1	2	1	1	1.5051
139	0.5464	5	5	90	25.5	1	1	1	1.0346
140	5.4722	5	5	0	1	2	1	0	1.6769
141	5.4722	5	5	999	25.5	1	-1	1	1.0694
142	2.1883	5	5	0	7.125	2	-1	1	1.1283
143	2.1883	5	5	0	19.375	1	1	1	1.0224
144	5.4722	5	5	999	1	1	-1	1	1.3395
145	5.4722	5	5	0	7.125	1	1	1	1.034
146	0.5464	5	5	999	13.25	1	1	1	1.0224
147	5.4722	5	5	90	7.125	1	-1	1	1.14
148	7.1142	5	5	0	13.25	1	-1	0	2.0011
149	0.5464	5	5	0	7.125	2	1	1	1.5518
150	5.4722	5	5	90	25.5	1	-1	1	1.3282
151	0.5464	5	5	999	19.375	1	1	1	1.0107
152	5.4722	5	5	0	19.375	2	1	1	1.4341
153	5.4722	5	5	999	7.125	1	1	1	1.1165
154	0.5464	5	5	0	1	2	1	1	1.4694
155	3.8303	5	5	90	1	2	-1	0	1.5517
156	7.1142	5	5	90	1	2	1	0	1.8575
157	0.5464	5	5	90	13.25	1	1	1	1.4697
158	7.1142	5	5	0	1	1	-1	1	1.0812
159	2.1883	5	5	90	7.125	2	1	1	1.1635
160	3.8303	5	5	999	13.25	1	1	1	0.96359
161	2.1883	5	5	999	25.5	2	1	1	1.4341
162	5.4722	5	5	999	19.375	2	-1	1	1.1635
163	7.1142	5	5	90	25.5	1	1	1	0.99907
164	7.1142	5	5	999	19.375	1	1	1	1.0224
165	3.8303	5	5	0	1	2	1	0	2.3529
166	3.8303	5	5	0	13.25	2	-1	1	1.1758
167	2.1883	5	5	999	13.25	2	1	1	1.3635
168	2.1883	5	5	0	25.5	1	-1	1	1.2812
169	5.4722	5	5	0	25.5	1	1	1	1.2106
170	7.1142	5	5	0	7.125	1	1	1	1.5538
171	0.5464	5	5	999	7.125	1	1	1	0.99889
172	0.5464	5	5	999	1	2	1	1	1.4458
173	0.5464	5	5	0	13.25	1	-1	1	1.0459
174	3.8303	5	5	90	19.375	1	-1	1	1.046
175	5.4722	5	5	0	19.375	1	1	1	1.0695
176	7.1142	5	5	90	1	1	-1	0	2.4433
177	3.8303	5	5	0	1	1	1	1	2.5245
178	0.5464	5	5	90	25.5	2	-1	1	1.1871
179	3.8303	5	5	0	7.125	1	-1	1	1.0695
180	0.5464	5	5	999	19.375	1	-1	1	1.2812
181	7.1142	5	5	90	19.375	2	1	1	2.0831
182	5.4722	5	5	90	1	2	1	0	1.9289
183	5.4722	5	5	90	1	2	-1	0	1.9996
184	5.4722	5	5	90	7.125	2	1	1	1.3283
185	3.8303	5	5	0	1	2	1	1	1.5756
186	7.1142	5	5	999	19.375	2	1	1	1.2106
187	5.4722	5	5	0	1	2	-1	1	2.3638
188	3.8303	5	5	0	25.5	1	-1	1	1.093
189	7.1142	5	5	0	7.125	2	-1	0	1.8487
190	7.1142	5	5	999	25.5	2	-1	0	1.739
191	3.8303	5	5	0	19.375	2	1	1	1.6458
192	0.5464	5	5	0	13.25	1	1	1	1.0816
193	0.5464	5	5	90	13.25	2	-1	1	1.2812
194	0.5464	5	5	0	7.125	1	1	1	1.4223
195	2.1883	5	5	999	13.25	2	-1	1	1.2576
196	7.1142	5	5	90	1	2	1	1	2.4128
197	5.4722	5	5	90	13.25	2	1	1	1.5015
198	7.1142	5	5	999	7.125	2	-1	0	1.9725
199	3.8303	5	5	999	7.125	1	1	1	0.99889
200	3.8303	5	5	999	7.125	2	1	1	1.6693
201	2.1883	5	5	90	7.125	2	1	1	1.0346
202	0.5464	5	5	0	1	1	-1	0	1.6105
203	2.1883	5	5	999	7.125	2	-1	1	1.2106
204	7.1142	5	5	999	19.375	1	1	1	0.95184
205	2.1883	5	5	90	1	1	-1	1	1.3517
206	3.8303	5	5	0	1	1	-1	0	1.8104
207	7.1142	5	5	0	1	2	1	0	1.5985
208	2.1883	5	5	999	7.125	1	1	1	1.093
209	2.1883	5	5	0	13.25	2	-1	1	1.0812
210	2.1883	5	5	999	1	1	1	1	1.1048
211	3.8303	5	5	90	13.25	1	-1	1	0.95226
212	2.1883	5	5	999	19.375	2	-1	1	1.14
213	3.8303	5	5	90	25.5	2	-1	1	1.1518
214	2.1883	5	5	999	7.125	2	-1	1	1.2223
215	7.1142	5	5	90	19.375	2	1	1	1.3477
216	7.1142	5	5	0	13.25	2	-1	1	1.7621
217	2.1883	5	5	90	7.125	1	-1	1	1.2812
218	5.4722	5	5	90	19.375	1	1	1	0.97534
219	5.4722	5	5	90	25.5	1	1	1	0.99887
220	5.4722	5	5	90	1	2	1	0	1.5871
221	7.1142	5	5	90	1	2	1	1	2.5188
222	5.4722	5	5	999	13.25	2	-1	1	2.6349
223	7.1142	5	5	0	1	1	1	1	1.412
224	7.1142	5	5	0	19.375	1	-1	1	0.99883
225	5.4722	5	5	90	19.375	2	-1	1	1.3165
226	7.1142	5	5	999	7.125	1	1	1	1.0107
227	7.1142	5	5	90	7.125	1	1	1	1.3684
228	0.5464	5	5	90	25.5	1	1	1	1.0928
229	5.4722	5	5	90	25.5	1	1	1	1.0345
230	3.8303	5	5	90	1	1	1	0	1.6457
231	2.1883	5	5	90	25.5	2	-1	1	1.1282
232	3.8303	5	5	999	19.375	2	1	1	1.6105
233	3.8303	5	5	999	25.5	2	-1	1	0.97577
234	5.4722	5	5	999	1	1	-1	1	1.8984
235	3.8303	5	5	0	13.25	1	-1	1	1.8646
236	7.1142	5	5	999	1	1	-1	0	1.9357
237	7.1142	5	5	0	19.375	2	1	1	1.1517
238	2.1883	5	5	0	13.25	1	1	1	1.011
239	3.8303	5	5	999	7.125	1	-1	1	0.94003
240	3.8303	5	5	0	1	2	1	0	1.6928
241	2.1883	5	5	0	7.125	1	1	1	1.0695
242	3.8303	5	5	999	7.125	2	-1	1	1.2459
243	3.8303	5	5	0	1	1	-1	0	2.7439
244	0.5464	5	5	90	25.5	2	1	1	1.6693
245	0.5464	5	5	0	13.25	1	-1	1	1.3169
246	0.5464	5	5	999	7.125	1	-1	1	1.3635
247	7.1142	5	5	0	25.5	2	1	1	1.332
248	7.1142	5	5	999	19.375	1	1	1	0.98709
249	0.5464	5	5	0	19.375	1	1	1	1.6576
250	2.1883	5	5	0	13.25	1	-1	1	1.2224
251	2.1883	5	5	90	25.5	1	1	1	1.093
252	2.1883	5	5	90	1	1	1	1	1.4458
253	0.5464	5	5	999	25.5	2	-1	1	1.2693
254	3.8303	5	5	90	19.375	2	-1	1	1.34
255	5.4722	5	5	0	19.375	1	-1	1	0.95185
256	3.8303	5	5	999	19.375	1	1	1	0.96361
257	3.8303	5	5	90	25.5	2	1	1	1.1165
258	5.4722	5	5	999	19.375	2	-1	1	1.1165
259	2.1883	5	5	90	1	2	1	0	3.1874
260	3.8303	5	5	999	1	1	1	0	2.2735
261	0.5464	5	5	999	1	1	1	1	1.2346
262	3.8303	5	5	999	1	1	-1	1	1.1871
263	5.4722	5	5	999	7.125	2	1	0	2.7555
264	3.8303	5	5	0	19.375	1	-1	1	1.387
265	5.4722	5	5	90	25.5	1	-1	1	0.99927
266	7.1142	5	5	90	13.25	1	-1	1	1.1282
267	0.5464	5	5	0	25.5	2	1	1	1.4934
268	7.1142	5	5	90	13.25	2	1	0	2.1523
269	7.1142	5	5	0	25.5	2	1	1	1.5393
270	2.1883	5	5	999	19.375	1	-1	1	1.258
271	0.5464	5	5	0	13.25	2	-1	1	1.2934
272	2.1883	5	5	90	25.5	1	-1	1	1.0698
273	0.5464	5	5	999	19.375	1	-1	1	1.3752
274	2.1883	5	5	999	13.25	2	-1	1	1.2341
275	7.1142	5	5	0	1	2	1	0	2.2279
276	3.8303	5	5	90	13.25	2	-1	1	1.1165
277	3.8303	5	5	999	1	1	-1	1	2.6844
278	7.1142	5	5	0	1	1	-1	0	1.9821
279	2.1883	5	5	999	1	1	-1	1	1.1988
280	0.5464	5	5	90	7.125	1	1	1	1.2581
281	0.5464	5	5	999	25.5	2	-1	1	1.2698
282	3.8303	5	5	999	7.125	2	1	1	1.4458
283	0.5464	5	5	999	7.125	1	-1	1	1.0224
284	0.5464	5	5	999	1	1	1	1	1.2812
285	0.5464	5	5	999	1	2	1	1	1.4811
286	3.8303	5	5	0	25.5	2	-1	1	1.2342
287	5.4722	5	5	0	25.5	2	-1	1	1.187
288	7.1142	5	5	90	1	1	-1	0	1.9501
289	0.5464	5	5	999	1	2	-1	1	1.4105
290	3.8303	5	5	0	7.125	2	1	1	1.2106
291	2.1883	5	5	90	1	2	-1	1	1.3635
292	3.8303	5	5	0	1	1	-1	0	2.3308
293	7.1142	5	5	0	13.25	2	1	1	1.3169
294	3.8303	5	5	90	25.5	2	1	1	1.1165
295	2.1883	5	5	90	25.5	1	-1	1	1.1758
296	7.1142	5	5	999	19.375	1	1	1	1.2224
297	7.1142	5	5	90	25.5	2	-1	0	2.1957
298	5.4722	5	5	999	25.5	2	-1	1	1.2459
299	7.1142	5	5	999	1	2	1	0	1.8433
300	7.1142	5	5	999	13.25	2	1	1	1.187
301	5.4722	5	5	0	13.25	1	-1	0	2.01
302	3.8303	5	5	999	25.5	1	1	1	0.99889
303	3.8303	5	5	999	1	2	-1	0	2.2004
304	3.8303	5	5	999	19.375	1	-1	1	1.0341
305	3.8303	5	5	90	7.125	2	1	0	2.3986
306	7.1142	5	5	0	19.375	1	-1	0	3.3634
307	5.4722	5	5	0	13.25	1	-1	1	1.2458
308	3.8303	5	5	999	13.25	2	1	1	1.4226
309	2.1883	5	5	90	19.375	1	-1	1	0.95225
310	5.4722	5	5	999	1	2	-1	0	1.9702
311	3.8303	5	5	999	25.5	1	-1	1	0.94006
312	0.5464	5	5	90	1	2	1	1	1.4341
313	2.1883	5	5	0	7.125	1	1	1	0.9758
314	0.5464	5	5	999	13.25	2	1	1	1.5046
315	5.4722	5	5	90	13.25	2	1	1	1.2816
316	0.5464	5	5	999	19.375	2	-1	1	1.3281
317	5.4722	5	5	90	13.25	1	1	1	1.1522
318	2.1883	5	5	0	7.125	2	1	1	1.434
319	7.1142	5	5	0	25.5	1	-1	1	1.0345
320	5.4722	5	5	90	1	1	-1	0	1.7369
321	7.1142	5	5	0	25.5	1	1	1	2.1078
322	3.8303	5	5	0	13.25	2	-1	1	1.14
323	0.5464	5	5	90	7.125	1	-1	1	1.1165
324	0.5464	5	5	90	7.125	1	-1	1	1.3518
325	5.4722	5	5	0	19.375	2	-1	0	2.1629
326	0.5464	5	5	90	13.25	1	-1	1	1.1635
327	7.1142	5	5	999	7.125	2	1	0	1.9031
328	3.8303	5	5	0	13.25	1	-1	1	1.1165
329	7.1142	5	5	0	1	1	-1	0	1.3201
330	5.4722	5	5	0	7.125	2	1	1	1.5106
331	3.8303	5	5	999	13.25	1	1	1	1.2105
332	3.8303	5	5	0	7.125	1	-1	1	0.97537
333	3.8303	5	5	90	25.5	1	-1	1	1.0694
334	7.1142	5	5	90	1	2	1	0	1.5669
335	0.5464	5	5	0	13.25	1	1	1	1.0699
336	2.1883	5	5	90	19.375	2	-1	1	1.2694
337	5.4722	5	5	90	13.25	1	-1	1	1.0698
338	7.1142	5	5	90	25.5	1	1	1	1.2576
339	7.1142	5	5	0	7.125	1	1	0	1.989
340	3.8303	5	5	999	25.5	2	-1	1	1.1522
341	0.5464	5	5	90	1	1	-1	1	2.7813
342	5.4722	5	5	999	19.375	2	-1	1	1.3282
343	7.1142	5	5	999	13.25	1	-1	1	1.3051
344	7.1142	5	5	999	7.125	1	-1	0	1.8256
345	5.4722	5	5	999	7.125	1	-1	1	1.1636
346	2.1883	5	5	999	13.25	1	-1	1	1.093
347	5.4722	5	5	999	19.375	1	1	1	1.2576
348	3.8303	5	5	90	7.125	2	1	1	1.5168
349	5.4722	5	5	0	7.125	1	-1	1	1.7318
350	3.8303	5	5	0	13.25	1	-1	1	1.0105
351	3.8303	5	5	999	7.125	1	1	1	0.98714
352	5.4722	5	5	999	19.375	1	1	1	1.0341
353	3.8303	5	5	90	25.5	1	1	1	1.0224
354	3.8303	5	5	90	7.125	1	-1	1	1.0459
355	0.5464	5	5	90	25.5	2	1	1	1.5635
356	0.5464	5	5	90	7.125	2	-1	1	1.387
357	5.4722	5	5	0	13.25	2	-1	1	1.2459
358	5.4722	5	5	0	19.375	2	1	1	1.3286
359	7.1142	5	5	999	19.375	2	1	1	1.2224
360	2.1883	5	5	0	7.125	1	-1	1	1.2816
361	0.5464	5	5	0	25.5	1	-1	1	1.2928
362	2.1883	5	5	0	1	2	-1	0	2.4569
363	2.1883	5	5	999	25.5	2	-1	1	1.3639
364	0.5464	5	5	90	13.25	1	1	1	1.0929
365	7.1142	5	5	0	19.375	2	-1	0	1.8479
366	3.8303	5	5	0	7.125	2	1	1	1.54
367	0.5464	5	5	90	7.125	2	1	1	1.2104
368	3.8303	5	5	90	19.375	2	1	1	1.2929
369	0.5464	5	5	0	1	1	1	0	2.8704
370	2.1883	5	5	90	25.5	2	-1	1	1.2228
371	0.5464	5	5	90	13.25	1	1	1	1.0816
372	7.1142	5	5	90	13.25	1	-1	1	1.3709
373	2.1883	5	5	999	19.375	2	1	1	1.2695
374	7.1142	5	5	999	7.125	2	1	0	2.0024
375	5.4722	5	5	90	19.375	1	1	1	1.2224
376	5.4722	5	5	90	13.25	2	-1	1	1.3399
377	2.1883	5	5	0	7.125	2	1	1	1.7045
378	7.1142	5	5	90	13.25	2	1	1	1.689
379	0.5464	5	5	0	1	1	1	1	1.9865
380	7.1142	5	5	90	19.375	1	1	1	1.2463
381	3.8303	5	5	0	19.375	2	-1	1	1.1988
382	3.8303	5	5	90	1	2	1	0	2.3596
383	7.1142	5	5	999	7.125	2	1	0	1.5928
384	5.4722	5	5	0	7.125	1	1	1	1.4223
385	5.4722	5	5	999	1	2	-1	0	2.0667
386	7.1142	5	5	999	1	1	1	1	1.6771
387	2.1883	5	5	0	19.375	2	1	1	1.14
388	3.8303	5	5	90	1	2	-1	0	2.0582
389	5.4722	5	5	0	7.125	2	-1	0	1.7713
390	5.4722	5	5	999	13.25	1	1	1	1.0342
391	7.1142	5	5	90	13.25	1	1	1	1.0694
392	2.1883	5	5	90	19.375	1	1	1	0.96358
393	2.1883	5	5	0	7.125	1	-1	1	0.96359
394	2.1883	5	5	999	7.125	1	1	1	0.94006
395	5.4722	5	5	90	25.5	2	-1	0	1.5534
396	7.1142	5	5	90	19.375	2	1	0	1.8686
397	7.1142	5	5	90	1	1	-1	0	2.2147
398	2.1883	5	5	90	13.25	2	-1	1	1.2694
399	3.8303	5	5	90	13.25	2	-1	1	1.3051
400	2.1883	5	5	90	1	1	-1	0	3.0156
401	5.4722	5	5	0	25.5	2	-1	0	1.9365
402	2.1883	5	5	90	19.375	2	-1	1	1.1989
403	3.8303	5	5	90	7.125	1	1	1	1.14
404	2.1883	5	5	90	13.25	1	1	1	1.1282
405	2.1883	5	5	999	19.375	2	-1	1	1.2224
406	7.1142	5	5	90	25.5	2	1	1	1.4545
407	3.8303	5	5	999	25.5	2	1	1	1.387
408	5.4722	5	5	999	25.5	2	-1	1	1.1047
409	2.1883	5	5	999	13.25	2	1	1	1.3988
410	2.1883	5	5	90	19.375	1	1	1	1.0106
411	7.1142	5	5	90	1	1	1	0	1.9662
412	7.1142	5	5	999	13.25	1	1	1	0.94003
413	3.8303	5	5	999	7.125	1	1	1	1.1636
414	2.1883	5	5	999	19.375	1	-1	1	1.3047
415	2.1883	5	5	90	13.25	2	1	1	1.5988
416	5.4722	5	5	0	13.25	2	-1	0	1.8385
417	0.5464	5	5	999	13.25	1	-1	1	1.0695
418	2.1883	5	5	999	25.5	2	-1	1	1.2812
419	7.1142	5	5	0	25.5	1	-1	0	1.7772
420	3.8303	5	5	0	7.125	2	-1	0	1.7512
421	7.1142	5	5	0	7.125	2	1	0	1.7443
422	5.4722	5	5	0	13.25	2	1	0	2.0711
423	3.8303	5	5	0	7.125	1	1	1	1.4106
424	5.4722	5	5	0	1	2	1	0	1.9734
425	0.5464	5	5	90	19.375	1	-1	1	0.97578
426	0.5464	5	5	999	1	1	1	1	1.0812
427	3.8303	5	5	0	19.375	1	-1	0	2.4475
428	0.5464	5	5	90	7.125	1	1	1	1.587
429	3.8303	5	5	0	25.5	2	1	0	0.97538
430	7.1142	5	5	0	7.125	2	1	0	2.0006
431	0.5464	5	5	999	25.5	1	-1	1	1.3281
432	5.4722	5	5	0	1	2	-1	0	2.0655
433	0.5464	5	5	0	19.375	1	1	1	1.0929
434	2.1883	5	5	90	1	2	1	1	1.4811
435	5.4722	5	5	90	7.125	2	1	0	2.339
436	5.4722	5	5	0	25.5	1	-1	1	1.093
437	2.1883	5	5	999	1	1	1	1	1.2458
438	7.1142	5	5	90	13.25	2	1	0	1.9066
439	3.8303	5	5	999	7.125	2	-1	1	2.4817
440	5.4722	5	5	999	1	2	1	1	2.1332
441	0.5464	5	5	0	7.125	2	-1	1	1.3282
442	3.8303	5	5	999	19.375	1	1	1	0.95184
443	7.1142	5	5	90	25.5	2	-1	0	1.4265
444	3.8303	5	5	90	19.375	2	-1	1	1.1635
445	7.1142	5	5	999	25.5	1	1	1	0.95178
446	2.1883	5	5	0	7.125	2	-1	1	1.1047
447	5.4722	5	5	90	19.375	1	1	1	0.90523
448	7.1142	5	5	0	13.25	2	-1	0	1.3592
449	0.5464	5	5	0	19.375	1	1	1	1.2459
450	7.1142	5	5	999	1	1	-1	0	1.9166
451	3.8303	5	5	0	1	2	-1	0	1.7046
452	3.8303	5	5	0	13.25	1	1	1	1.1987
453	0.5464	5	5	999	7.125	1	1	1	1.1281
454	0.5464	5	5	999	13.25	2	-1	1	1.387
455	2.1883	5	5	999	7.125	2	1	1	1.5398
456	7.1142	5	5	999	13.25	2	1	1	1.4648
457	2.1883	5	5	0	1	1	1	0	2.2337
458	7.1142	5	5	999	25.5	1	1	1	1.0933
459	5.4722	5	5	999	13.25	1	1	1	0.97534
460	3.8303	5	5	999	19.375	1	-1	1	1.2812
461	7.1142	5	5	999	1	2	-1	0	2.307
462	7.1142	5	5	0	7.125	1	1	0	2.4695
463	3.8303	5	5	999	25.5	1	1	1	1.2812
464	3.8303	5	5	90	13.25	1	1	1	1.1988
465	7.1142	5	5	999	7.125	1	-1	0	1.8438
466	3.8303	5	5	999	7.125	1	-1	1	1.0812
467	3.8303	5	5	90	1	1	1	0	2.5921
468	2.1883	5	5	0	13.25	1	1	1	1.3522
469	2.1883	5	5	0	13.25	2	1	1	1.6927
470	0.5464	5	5	90	19.375	1	1	1	1.1404
471	2.1883	5	5	999	1	2	-1	1	1.2694
472	5.4722	5	5	0	13.25	1	-1	0	1.8509
473	5.4722	5	5	999	7.125	1	1	1	1.1635
474	2.1883	5	5	999	13.25	1	1	1	1.2811
475	0.5464	5	5	0	1	2	1	1	3.7321
476	5.4722	5	5	90	13.25	1	1	1	2.2353
477	5.4722	5	5	999	19.375	1	-1	1	0.98716
478	3.8303	5	5	0	7.125	1	-1	0	2.8815
479	3.8303	5	5	999	19.375	2	-1	0	3.0728
480	0.5464	5	5	90	25.5	2	-1	1	1.4109
481	3.8303	5	5	999	13.25	2	-1	1	1.5046
482	0.5464	5	5	999	7.125	2	-1	1	1.5988
483	7.1142	5	5	999	1	1	-1	0	3.5455
484	0.5464	5	5	999	13.25	1	1	1	3.0495
485	7.1142	5	5	999	19.375	2	1	1	2.5006
486	7.1142	5	5	90	19.375	1	-1	1	1.0459
487	0.5464	5	5	999	7.125	2	1	1	1.8689
488	5.4722	5	5	0	25.5	1	1	0	1.8749
489	2.1883	5	5	999	1	1	-1	1	1.7163
490	5.4722	5	5	0	1	1	-1	0	1.7403
491	5.4722	5	5	999	19.375	2	-1	0	3.3122
492	7.1142	5	5	90	7.125	2	1	0	1.963
493	5.4722	5	5	999	19.375	2	-1	0	3.2116
494	3.8303	5	5	0	19.375	2	-1	1	1.2223
495	0.5464	5	5	0	25.5	1	1	1	1.0694
496	7.1142	5	5	999	25.5	2	1	1	1.2572
497	2.1883	5	5	90	25.5	1	1	1	1.0575
498	2.1883	5	5	90	25.5	2	-1	1	1.1635
499	5.4722	5	5	999	19.375	1	1	1	0.99869
500	5.4722	5	5	0	13.25	1	1	1	1.0106
501	5.4722	5	5	0	25.5	2	1	1	1.3164
502	0.5464	5	5	0	13.25	2	-1	1	1.2811
503	2.1883	5	5	0	25.5	2	-1	1	1.2929
504	7.1142	5	5	90	7.125	1	-1	0	2.102
505	2.1883	5	5	90	1	1	-1	1	1.2459
506	0.5464	5	5	999	7.125	2	1	1	1.9041
507	5.4722	5	5	0	1	1	-1	0	2.0212
508	5.4722	5	5	999	25.5	1	-1	1	1.0577
509	7.1142	5	5	0	25.5	1	-1	1	1.1286
510	7.1142	5	5	90	25.5	1	-1	1	1.0694
511	5.4722	5	5	0	7.125	1	1	1	1.3282
512	3.8303	5	5	90	13.25	1	-1	1	1.0694
513	7.1142	5	5	999	19.375	1	1	1	0.96355
514	3.8303	5	5	999	1	2	-1	0	2.4739
515	5.4722	5	5	90	25.5	2	-1	0	1.7439
516	0.5464	5	5	999	19.375	2	-1	1	1.1871
517	3.8303	5	5	999	13.25	1	-1	1	1.1047
518	3.8303	5	5	999	19.375	2	1	1	1.1282
519	3.8303	5	5	0	7.125	2	-1	1	1.0697
520	2.1883	5	5	0	7.125	2	1	1	1.4459
521	5.4722	5	5	999	25.5	2	1	1	1.2698
522	7.1142	5	5	0	25.5	2	-1	1	1.3246
523	2.1883	5	5	999	13.25	1	-1	1	1.093
524	7.1142	5	5	999	7.125	1	1	1	1.2577
525	3.8303	5	5	90	13.25	1	1	1	0.97578
526	5.4722	5	5	90	7.125	1	-1	1	1.0695
527	0.5464	5	5	0	7.125	2	1	1	1.4458
528	7.1142	5	5	90	19.375	2	1	1	2.7191
529	7.1142	5	5	0	19.375	2	1	1	1.2572
530	3.8303	5	5	90	13.25	2	1	1	1.5168
531	0.5464	5	5	999	19.375	1	-1	1	1.1168
532	2.1883	5	5	90	13.25	2	1	1	1.1283
533	5.4722	5	5	90	1	2	-1	0	1.8919
534	3.8303	5	5	90	1	2	-1	1	2.6739
535	5.4722	5	5	0	13.25	1	1	1	1.2812
536	7.1142	5	5	999	13.25	1	1	1	1.0106
537	5.4722	5	5	90	13.25	2	-1	0	1.8792
538	7.1142	5	5	90	13.25	2	1	1	1.187
539	7.1142	5	5	90	25.5	1	-1	1	1.0577
540	2.1883	5	5	999	1	2	1	0	1.6811
541	7.1142	5	5	0	1	2	-1	0	2.1696
542	5.4722	5	5	0	13.25	2	-1	0	1.8489
543	7.1142	5	5	0	13.25	2	-1	1	1.4061
544	5.4722	5	5	0	19.375	2	-1	0	1.3753
545	7.1142	5	5	90	7.125	1	1	0	1.6822
546	0.5464	5	5	90	25.5	1	-1	1	1.0464
547	0.5464	5	5	90	7.125	2	-1	1	1.3046
548	5.4722	5	5	999	13.25	2	-1	0	2.0119
549	3.8303	5	5	90	19.375	1	1	0	2.6686
550	2.1883	5	5	90	13.25	2	-1	1	1.2345
551	2.1883	5	5	0	19.375	1	1	1	1.0342
552	0.5464	5	5	0	13.25	2	1	1	1.5635
553	5.4722	5	5	90	7.125	1	1	1	1.2581
554	3.8303	5	5	0	19.375	2	1	1	1.3988
555	0.5464	5	5	999	1	1	1	1	1.0694
556	3.8303	5	5	0	13.25	2	1	0	0.92834
557	5.4722	5	5	0	1	1	-1	0	2.1269
558	5.4722	5	5	90	25.5	2	1	1	1.0342
559	7.1142	5	5	0	7.125	2	-1	0	2.0742
560	0.5464	5	5	90	7.125	1	-1	1	1.3282
561	7.1142	5	5	90	19.375	1	1	1	4.5791
562	0.5464	5	5	999	25.5	1	-1	1	0.95184
563	2.1883	5	5	999	7.125	1	1	1	0.94002
564	5.4722	5	5	0	1	1	-1	0	1.5876
565	0.5464	5	5	999	13.25	1	-1	1	1.0695
566	0.5464	5	5	90	19.375	2	-1	1	1.3165
567	7.1142	5	5	0	7.125	1	1	1	3.501
568	2.1883	5	5	0	1	1	-1	0	3.3436
569	0.5464	5	5	0	19.375	2	1	1	2.5436
570	5.4722	5	5	999	25.5	1	-1	1	1.1283
571	7.1142	5	5	0	7.125	2	-1	0	2.0142
572	0.5464	5	5	0	19.375	2	1	1	2.1397
573	7.1142	5	5	0	19.375	2	1	1	2.1585
574	2.1883	5	5	90	25.5	1	-1	1	1.2106
575	5.4722	5	5	0	25.5	1	-1	0	1.8905
576	2.1883	5	5	0	25.5	1	-1	1	1.1639
577	0.5464	5	5	999	19.375	2	1	1	2.5248
578	3.8303	5	5	90	1	1	-1	0	2.132
579	7.1142	5	5	0	13.25	1	-1	1	1.415
580	0.5464	5	5	90	1	2	1	1	3.071
581	2.1883	5	5	999	19.375	1	-1	1	1.187
582	2.1883	5	5	90	19.375	2	-1	1	5.05
583	5.4722	5	5	0	13.25	2	-1	0	2.1921
584	0.5464	5	5	999	25.5	1	1	1	2.5173
585	0.5464	5	5	0	13.25	1	1	1	2.4103
586	5.4722	5	5	999	25.5	2	1	1	1.6744
587	2.1883	5	5	90	7.125	2	1	0	2.0456
588	2.1883	5	5	90	7.125	1	-1	1	1.0224
589	0.5464	5	5	0	7.125	1	1	1	1.5281
590	7.1142	5	5	90	7.125	2	-1	0	1.6647
591	2.1883	5	5	90	13.25	1	1	0	3.874
592	2.1883	5	5	999	7.125	1	-1	0	3.2453
593	5.4722	5	5	999	1	1	1	0	4.096
594	2.1883	5	5	999	7.125	2	-1	0	1.3753
595	0.5464	5	5	90	19.375	1	1	1	1.5399
596	2.1883	5	5	90	7.125	2	1	1	2.199
597	7.1142	5	5	999	13.25	2	1	0	2.3362
598	5.4722	5	5	90	19.375	1	1	1	1.4811
599	5.4722	5	5	90	7.125	1	-1	1	1.3635
600	3.8303	5	5	90	25.5	1	1	1	1.2463
601	0.5464	5	5	90	1	1	1	1	1.9751
602	7.1142	5	5	90	7.125	2	1	0	1.7817
603	2.1883	5	5	999	1	1	-1	0	2.2334
604	5.4722	5	5	0	1	1	1	1	2.4157
605	0.5464	5	5	90	13.25	1	-1	1	1.3988
606	3.8303	5	5	999	19.375	1	-1	1	1.2932
607	0.5464	5	5	0	7.125	2	1	1	2.5716
608	0.5464	5	5	999	25.5	2	1	1	1.3522
609	5.4722	5	5	999	25.5	2	1	1	2.4405
610	3.8303	5	5	0	19.375	2	1	1	1.1518
611	7.1142	5	5	999	25.5	2	-1	0	1.594
612	2.1883	5	5	999	19.375	2	1	1	1.6693
613	3.8303	5	5	90	7.125	2	-1	0	2.4011
614	3.8303	5	5	0	25.5	2	1	1	1.1052
615	3.8303	5	5	0	25.5	1	1	0	1.4574
616	0.5464	5	5	999	1	2	1	1	1.5756
617	0.5464	5	5	999	19.375	2	1	1	1.2698
618	2.1883	5	5	90	7.125	1	1	1	2.7926
619	5.4722	5	5	999	13.25	2	-1	0	1.411
620	2.1883	5	5	999	25.5	1	1	1	0.96398
621	7.1142	5	5	999	25.5	1	-1	1	1.1753
622	5.4722	5	5	90	25.5	1	-1	1	1.1283
623	7.1142	5	5	0	25.5	2	-1	0	1.2807
624	2.1883	5	5	0	19.375	1	-1	1	1.0693
625	2.1883	5	5	0	13.25	2	-1	1	1.3752
626	5.4722	5	5	90	1	1	1	0	1.4698
627	7.1142	5	5	90	1	2	-1	0	1.4342
628	2.1883	5	5	0	13.25	1	-1	1	1.8924
629	3.8303	5	5	90	7.125	2	-1	0	2.5417
630	2.1883	5	5	0	1	2	1	0	2.4687
631	2.1883	5	5	0	25.5	2	-1	1	3.0865
632	2.1883	5	5	999	19.375	1	-1	1	1.3758
633	0.5464	5	5	0	7.125	1	-1	1	2.8258
634	2.1883	5	5	999	19.375	2	-1	1	1.2345
635	5.4722	5	5	999	13.25	2	1	0	2.8974
636	5.4722	5	5	999	19.375	1	1	1	1.4105
637	2.1883	5	5	90	1	2	-1	0	1.4934
638	3.8303	5	5	0	25.5	1	-1	1	1.0934
639	3.8303	5	5	999	1	2	1	0	1.7163
640	0.5464	5	5	90	1	1	1	0	1.9045
641	2.1883	5	5	999	25.5	1	-1	1	1.093
642	3.8303	5	5	90	25.5	1	-1	1	1.4223
643	3.8303	5	5	999	1	1	-1	0	2.6491
644	2.1883	5	5	0	1	2	-1	0	1.5164
645	5.4722	5	5	999	1	2	-1	0	1.8427
646	0.5464	5	5	0	7.125	1	1	1	1.0105
647	2.1883	5	5	999	7.125	1	1	0	0.97535
648	0.5464	5	5	999	25.5	2	-1	1	1.187
649	3.8303	5	5	999	19.375	2	-1	0	0.94008
650	2.1883	5	5	90	1	1	-1	0	1.8927
651	5.4722	5	5	999	13.25	2	-1	1	1.2812
652	0.5464	5	5	999	25.5	1	1	1	2.976
653	0.5464	5	5	999	13.25	2	-1	1	1.2816
654	2.1883	5	5	0	25.5	1	-1	1	1.7398
655	2.1883	5	5	0	13.25	1	1	1	1.2693
656	2.1883	5	5	999	19.375	1	1	1	1.1165
657	3.8303	5	5	90	19.375	1	-1	1	1.3282
658	0.5464	5	5	90	19.375	2	-1	1	2.6741
659	5.4722	5	5	999	7.125	2	-1	0	2.4055
660	2.1883	5	5	999	25.5	1	1	1	1.0459
661	2.1883	5	5	0	19.375	2	-1	1	1.4223
662	0.5464	5	5	90	1	2	1	1	4.6808
663	0.5464	5	5	0	19.375	2	-1	1	1.3757
664	2.1883	5	5	90	13.25	1	-1	1	1.2812
665	3.8303	5	5	0	7.125	1	-1	1	1.3047
666	7.1142	5	5	999	1	2	1	0	1.5802
667	3.8303	5	5	0	25.5	1	1	0	1.3753
668	7.1142	5	5	999	13.25	2	1	0	2.1043
669	3.8303	5	5	999	25.5	2	-1	1	1.2341
670	3.8303	5	5	90	25.5	2	-1	1	1.9332
671	0.5464	5	5	90	7.125	2	1	1	3.0956
672	0.5464	5	5	90	13.25	2	1	1	3.4306
673	7.1142	5	5	0	1	2	1	0	1.3282
674	2.1883	5	5	0	25.5	2	1	1	1.4105
675	3.8303	5	5	90	19.375	1	-1	0	2.975
676	5.4722	5	5	90	7.125	2	-1	0	2.2825
677	5.4722	5	5	999	25.5	1	1	0	3.7457
678	7.1142	5	5	90	25.5	1	-1	1	1.1047
679	2.1883	5	5	90	7.125	1	-1	0	3.0036
680	5.4722	5	5	90	7.125	1	1	1	1.8166
681	7.1142	5	5	0	19.375	1	1	1	1.5847
682	0.5464	5	5	999	7.125	2	-1	1	1.6571
683	7.1142	5	5	999	1	2	-1	1	3.1847
684	5.4722	5	5	90	19.375	2	1	0	2.0524
685	7.1142	5	5	999	1	2	-1	1	1.9668
686	5.4722	5	5	0	19.375	2	1	1	1.3517
687	0.5464	5	5	0	19.375	2	-1	1	1.1988
688	3.8303	5	5	90	19.375	2	1	0	2.2418
689	3.8303	5	5	999	19.375	2	-1	1	1.3992
690	0.5464	5	5	90	1	1	-1	0	4.7598
691	2.1883	5	5	0	19.375	2	1	1	1.5403
692	3.8303	5	5	0	1	2	-1	0	3.7313
693	3.8303	5	5	999	1	1	1	0	1.5752
694	2.1883	5	5	0	25.5	1	1	0	2.4568
695	3.8303	5	5	999	25.5	1	-1	1	0.97538
696	0.5464	5	5	0	25.5	2	1	1	2.0928
697	3.8303	5	5	90	7.125	1	-1	0	2.4803
698	7.1142	5	5	999	7.125	2	1	0	2.9911
699	0.5464	5	5	90	25.5	2	-1	1	1.187
700	5.4722	5	5	90	19.375	2	-1	1	1.3168
701	0.5464	5	5	0	25.5	1	1	1	1.1639
702	2.1883	5	5	0	1	1	1	0	3.5535
703	2.1883	5	5	90	25.5	2	-1	0	3.8171
704	0.5464	5	5	0	25.5	1	1	1	1.2228
705	7.1142	5	5	90	19.375	1	1	1	1.211
706	5.4722	5	5	0	25.5	1	1	1	0.98748
707	3.8303	5	5	999	13.25	1	-1	1	1.0224
708	3.8303	5	5	90	1	1	1	0	2.1363
709	2.1883	5	5	0	13.25	2	-1	1	1.0693
710	5.4722	5	5	999	1	1	1	1	1.8822
711	3.8303	5	5	999	13.25	2	1	1	1.7164
712	5.4722	5	5	999	25.5	1	1	1	1.0224
713	0.5464	5	5	90	1	1	-1	1	1.14
714	3.8303	5	5	0	1	1	1	1	1.6223
715	7.1142	5	5	999	1	1	-1	0	1.5466
716	2.1883	5	5	90	7.125	2	-1	1	1.3286
717	2.1883	5	5	0	1	2	-1	0	2.1398
718	0.5464	5	5	0	7.125	2	-1	1	1.4346
719	0.5464	5	5	0	25.5	2	1	1	2.2692
720	2.1883	5	5	999	1	2	1	0	3.2112
721	5.4722	5	5	90	1	1	-1	0	1.9322
722	7.1142	5	5	90	25.5	2	-1	1	1.3906
723	5.4722	5	5	999	7.125	1	-1	1	2.5719
724	2.1883	5	5	0	25.5	2	-1	1	1.3047
725	2.1883	5	5	999	1	2	1	0	2.835
726	0.5464	5	5	0	25.5	1	-1	1	1.1875
727	0.5464	5	5	90	19.375	2	1	1	1.458
728	2.1883	5	5	999	25.5	1	1	1	1.3045
729	2.1883	5	5	0	1	1	1	0	1.3638
730	5.4722	5	5	999	1	2	-1	1	1.6827
731	2.1883	5	5	90	19.375	1	-1	1	1.0695
732	3.8303	5	5	999	13.25	2	1	0	2.6746
733	5.4722	5	5	90	19.375	2	-1	0	1.8165
734	5.4722	5	5	0	25.5	2	1	0	2.1615
735	3.8303	5	5	90	13.25	1	1	0	2.2967
736	0.5464	5	5	0	13.25	2	-1	1	1.4459
737	2.1883	5	5	0	25.5	2	-1	1	1.7159
738	3.8303	5	5	999	25.5	2	1	1	1.5756
739	5.4722	5	5	90	25.5	2	1	0	2.0997
740	2.1883	5	5	999	1	2	-1	0	1.5399
741	5.4722	5	5	999	13.25	1	1	1	2.1629
742	0.5464	5	5	0	13.25	2	1	1	3.0065
743	7.1142	5	5	90	7.125	2	-1	0	2.5873
744	3.8303	5	5	90	19.375	2	-1	1	1.3402
745	5.4722	5	5	0	19.375	1	1	1	0.97533
746	5.4722	5	5	0	7.125	2	-1	1	2.0057
747	0.5464	5	5	999	25.5	1	1	1	1.1165
748	0.5464	5	5	0	25.5	2	1	1	1.6692
749	5.4722	5	5	90	1	2	-1	0	1.5474
750	7.1142	5	5	0	1	2	-1	1	2.5226
