# Supplementary material for: Temporal Integration of Motion Streaks in Migraine
Source: Vision (Basel). 2018 Jul 13;2(3):27. doi: 10.3390/vision2030027 (PMC6836222; doi:10.3390/vision2030027)
Supplement: Supplementary file 1 [file vision-02-00027-s001.zip › supplementary information/resultsmark3/resultsObs16/allResponsesObs16Block3.txt]

1	5.4722	5	5	999	25.5	1	-1	1	1.8334
2	7.1142	5	5	90	1	1	1	1	1.8414
3	5.4722	5	5	90	19.375	2	-1	1	1.4976
4	2.1883	5	5	999	1	2	1	1	1.4341
5	2.1883	5	5	90	7.125	2	-1	1	1.1522
6	3.8303	5	5	999	7.125	2	1	1	1.0929
7	3.8303	5	5	90	19.375	2	-1	0	2.6404
8	3.8303	5	5	999	7.125	1	-1	1	1.0695
9	5.4722	5	5	90	7.125	2	1	1	1.3513
10	3.8303	5	5	999	7.125	2	1	1	1.3639
11	3.8303	5	5	90	1	1	-1	1	1.1405
12	2.1883	5	5	999	13.25	1	1	1	0.90482
13	2.1883	5	5	90	13.25	2	1	1	1.2576
14	3.8303	5	5	0	1	2	-1	0	1.387
15	2.1883	5	5	999	1	2	1	1	1.0695
16	5.4722	5	5	999	7.125	1	-1	1	1.1165
17	2.1883	5	5	0	13.25	2	-1	1	0.94004
18	2.1883	5	5	999	25.5	2	1	1	0.91647
19	7.1142	5	5	999	1	1	-1	0	1.656
20	7.1142	5	5	999	25.5	2	1	1	1.0459
21	3.8303	5	5	999	25.5	1	1	1	1.0341
22	2.1883	5	5	90	25.5	2	1	1	1.1753
23	3.8303	5	5	90	19.375	1	-1	1	0.96362
24	3.8303	5	5	90	19.375	2	1	1	1.2694
25	7.1142	5	5	90	7.125	2	1	1	1.4781
26	2.1883	5	5	999	19.375	1	1	1	1.1522
27	2.1883	5	5	90	25.5	1	1	1	1.0341
28	5.4722	5	5	90	25.5	2	1	1	1.0224
29	3.8303	5	5	90	1	2	-1	0	1.563
30	5.4722	5	5	999	19.375	2	1	1	1.1871
31	0.5464	5	5	90	25.5	2	1	1	1.2228
32	0.5464	5	5	999	25.5	2	-1	1	1.1635
33	5.4722	5	5	90	7.125	2	-1	0	1.9304
34	2.1883	5	5	90	1	2	-1	1	1.8924
35	2.1883	5	5	0	25.5	1	-1	1	0.98712
36	0.5464	5	5	90	25.5	2	1	1	1.3046
37	2.1883	5	5	90	25.5	1	-1	1	1.081
38	7.1142	5	5	90	25.5	2	1	1	1.2459
39	0.5464	5	5	999	25.5	1	-1	1	0.99887
40	3.8303	5	5	0	7.125	1	-1	1	1.0694
41	3.8303	5	5	0	7.125	2	1	1	1.1753
42	7.1142	5	5	90	25.5	1	1	1	1.14
43	2.1883	5	5	0	19.375	2	1	1	1.1165
44	3.8303	5	5	999	25.5	2	1	1	1.1989
45	5.4722	5	5	90	7.125	1	1	1	1.3286
46	0.5464	5	5	999	7.125	2	-1	1	1.3051
47	3.8303	5	5	90	7.125	2	-1	1	1.1757
48	0.5464	5	5	0	7.125	1	-1	1	2.5607
49	5.4722	5	5	90	7.125	1	-1	1	1.0581
50	3.8303	5	5	0	7.125	2	1	1	1.0459
51	5.4722	5	5	0	13.25	2	-1	0	1.3637
52	7.1142	5	5	0	1	1	1	0	1.2341
53	5.4722	5	5	999	13.25	2	-1	1	1.1047
54	7.1142	5	5	999	7.125	1	1	1	0.90519
55	5.4722	5	5	0	19.375	1	1	1	1.1518
56	5.4722	5	5	90	25.5	1	1	1	0.97531
57	7.1142	5	5	0	1	1	-1	0	1.3306
58	7.1142	5	5	90	13.25	2	1	1	1.8736
59	7.1142	5	5	90	25.5	1	1	1	0.97538
60	7.1142	5	5	90	7.125	2	1	0	1.6223
61	0.5464	5	5	0	13.25	2	1	1	1.2459
62	3.8303	5	5	0	13.25	2	1	1	1.1282
63	7.1142	5	5	999	19.375	1	-1	1	1.0107
64	3.8303	5	5	999	19.375	1	1	1	0.90478
65	3.8303	5	5	90	25.5	1	1	1	0.92831
66	5.4722	5	5	90	7.125	2	-1	0	1.4106
67	7.1142	5	5	999	19.375	2	-1	1	1.1283
68	5.4722	5	5	999	13.25	2	-1	1	1.0812
69	3.8303	5	5	90	13.25	1	-1	1	0.96357
70	0.5464	5	5	0	7.125	2	-1	1	1.1636
71	5.4722	5	5	0	25.5	1	1	1	1.1871
72	5.4722	5	5	999	19.375	2	1	1	1.0812
73	5.4722	5	5	90	13.25	1	-1	1	0.89307
74	0.5464	5	5	90	13.25	1	-1	1	1.2106
75	7.1142	5	5	90	25.5	2	1	1	1.2224
76	7.1142	5	5	999	7.125	1	1	1	1.1636
77	3.8303	5	5	90	1	1	1	1	1.1048
78	0.5464	5	5	0	13.25	1	-1	1	1.1283
79	5.4722	5	5	0	19.375	1	-1	1	1.2816
80	0.5464	5	5	0	1	1	1	1	1.9162
81	7.1142	5	5	999	25.5	1	1	1	1.0577
82	7.1142	5	5	999	13.25	2	1	1	1.1283
83	0.5464	5	5	999	13.25	1	-1	1	1.0224
84	3.8303	5	5	90	7.125	1	1	1	0.96356
85	3.8303	5	5	999	7.125	1	-1	1	0.9166
86	2.1883	5	5	90	7.125	1	1	1	0.97538
87	2.1883	5	5	90	13.25	2	1	1	1.1635
88	7.1142	5	5	999	1	1	-1	1	1.806
89	3.8303	5	5	0	13.25	1	1	1	0.92826
90	3.8303	5	5	0	19.375	1	-1	1	0.91654
91	3.8303	5	5	0	1	2	-1	0	1.5164
92	0.5464	5	5	0	1	2	1	1	1.3875
93	3.8303	5	5	0	19.375	2	1	1	1.4574
94	5.4722	5	5	90	1	1	1	1	2.1423
95	0.5464	5	5	0	13.25	1	1	1	1.1753
96	7.1142	5	5	90	1	1	1	1	1.3165
97	3.8303	5	5	90	1	2	-1	0	2.139
98	5.4722	5	5	90	19.375	2	1	1	1.1635
99	2.1883	5	5	90	19.375	1	-1	1	0.99893
100	0.5464	5	5	90	1	2	-1	1	1.4341
101	3.8303	5	5	999	25.5	1	-1	1	0.98753
102	2.1883	5	5	0	13.25	1	1	1	0.9048
103	5.4722	5	5	0	1	2	-1	0	2.2009
104	0.5464	5	5	0	19.375	2	-1	1	1.2107
105	0.5464	5	5	999	1	1	-1	1	1.1401
106	5.4722	5	5	90	7.125	1	1	1	0.99884
107	7.1142	5	5	0	13.25	2	-1	1	1.1283
108	7.1142	5	5	0	1	2	-1	0	3.0556
109	0.5464	5	5	90	19.375	2	1	1	1.2106
110	7.1142	5	5	90	1	1	1	1	1.4578
111	2.1883	5	5	0	19.375	1	-1	1	1.0458
112	3.8303	5	5	90	25.5	2	-1	1	1.1048
113	0.5464	5	5	999	7.125	2	-1	1	1.1753
114	3.8303	5	5	999	1	2	1	0	1.8152
115	0.5464	5	5	0	13.25	2	-1	1	1.0693
116	5.4722	5	5	0	1	1	1	0	2.3648
117	7.1142	5	5	999	25.5	1	1	1	0.96361
118	5.4722	5	5	0	13.25	2	1	1	1.1282
119	3.8303	5	5	999	19.375	2	-1	1	1.1048
120	7.1142	5	5	90	7.125	1	-1	1	1.046
121	0.5464	5	5	999	1	1	1	1	1.0106
122	0.5464	5	5	0	1	2	-1	1	1.2106
123	7.1142	5	5	999	25.5	1	-1	1	1.0342
124	2.1883	5	5	999	7.125	1	-1	1	1.2463
125	2.1883	5	5	999	25.5	1	-1	1	1.0224
126	3.8303	5	5	999	13.25	2	1	1	1.0812
127	5.4722	5	5	90	1	2	1	0	1.677
128	7.1142	5	5	999	13.25	2	-1	1	1.117
129	2.1883	5	5	0	19.375	2	1	1	1.1752
130	3.8303	5	5	999	25.5	2	1	1	1.1518
131	3.8303	5	5	999	19.375	2	1	1	1.1754
132	2.1883	5	5	0	1	2	1	1	1.1871
133	5.4722	5	5	0	7.125	1	1	0	2.15
134	0.5464	5	5	999	25.5	2	-1	1	1.0577
135	2.1883	5	5	0	1	1	1	1	1.2106
136	3.8303	5	5	999	25.5	1	1	1	1.0697
137	7.1142	5	5	0	7.125	2	1	1	1.14
138	0.5464	5	5	0	25.5	1	-1	1	1.1165
139	2.1883	5	5	90	13.25	1	1	1	0.97533
140	3.8303	5	5	90	7.125	2	1	1	1.1871
141	3.8303	5	5	0	1	1	-1	0	1.4812
142	2.1883	5	5	0	13.25	1	1	1	0.95186
143	7.1142	5	5	999	7.125	1	-1	1	0.96361
144	5.4722	5	5	0	13.25	1	1	1	0.97537
145	3.8303	5	5	90	13.25	2	1	1	1.1636
146	5.4722	5	5	0	13.25	1	1	1	1.0577
147	7.1142	5	5	999	13.25	1	-1	1	1.0342
148	5.4722	5	5	0	25.5	1	-1	1	1.0224
149	5.4722	5	5	0	25.5	2	-1	1	1.1753
150	3.8303	5	5	999	13.25	1	-1	1	1.0695
151	2.1883	5	5	0	1	1	1	1	0.96362
152	2.1883	5	5	999	25.5	1	-1	1	0.9166
153	3.8303	5	5	90	7.125	1	-1	1	1.1986
154	0.5464	5	5	90	13.25	2	1	1	1.2346
155	2.1883	5	5	90	19.375	1	1	1	0.91701
156	0.5464	5	5	999	1	1	1	1	1.1165
157	3.8303	5	5	90	19.375	1	1	1	1.1518
158	3.8303	5	5	999	7.125	2	-1	1	1.0459
159	5.4722	5	5	999	19.375	1	-1	1	1.0695
160	2.1883	5	5	90	7.125	1	1	1	0.88124
161	3.8303	5	5	90	13.25	1	1	1	0.96359
162	7.1142	5	5	0	7.125	2	-1	0	1.7699
163	3.8303	5	5	0	1	2	-1	0	2.509
164	3.8303	5	5	0	1	1	-1	1	1.2934
165	5.4722	5	5	999	25.5	2	1	1	1.1636
166	7.1142	5	5	90	19.375	2	1	1	1.5623
167	2.1883	5	5	999	19.375	1	1	1	0.99886
168	3.8303	5	5	90	1	2	1	1	1.1753
169	5.4722	5	5	90	7.125	2	1	1	1.2694
170	2.1883	5	5	90	7.125	2	1	1	1.1988
171	3.8303	5	5	0	13.25	2	-1	1	1.0695
172	2.1883	5	5	0	19.375	1	-1	1	0.99889
173	2.1883	5	5	999	19.375	1	-1	1	1.0224
174	0.5464	5	5	0	19.375	1	-1	1	1.0224
175	7.1142	5	5	0	25.5	1	-1	1	1.2459
176	3.8303	5	5	0	19.375	1	1	1	0.9758
177	5.4722	5	5	999	1	2	-1	0	1.5601
178	5.4722	5	5	90	1	1	1	1	1.8551
179	0.5464	5	5	999	1	2	1	1	1.3753
180	5.4722	5	5	999	7.125	1	-1	1	1.0695
181	2.1883	5	5	0	7.125	1	-1	1	1.0342
182	0.5464	5	5	999	25.5	2	1	1	1.1517
183	2.1883	5	5	90	7.125	1	-1	1	1.1518
184	7.1142	5	5	999	7.125	2	-1	0	1.7324
185	7.1142	5	5	0	7.125	1	1	0	1.707
186	0.5464	5	5	90	19.375	1	1	1	1.8462
187	7.1142	5	5	90	7.125	2	1	0	2.5547
188	0.5464	5	5	90	7.125	1	1	1	1.0812
189	5.4722	5	5	999	1	1	1	1	1.6843
190	2.1883	5	5	90	13.25	1	-1	1	1.1166
191	2.1883	5	5	0	13.25	1	1	1	1.093
192	0.5464	5	5	90	19.375	1	1	1	1.0342
193	0.5464	5	5	90	7.125	2	1	1	1.4341
194	0.5464	5	5	0	19.375	2	1	1	1.211
195	7.1142	5	5	90	7.125	1	-1	1	1.3047
196	7.1142	5	5	90	19.375	1	1	1	0.96357
197	7.1142	5	5	90	7.125	2	-1	0	1.8966
198	5.4722	5	5	0	19.375	2	-1	1	1.1751
199	5.4722	5	5	90	25.5	2	-1	1	1.0929
200	2.1883	5	5	90	1	1	-1	1	1.2695
201	7.1142	5	5	999	1	2	-1	0	1.663
202	2.1883	5	5	90	1	1	-1	1	1.0812
203	5.4722	5	5	0	7.125	1	-1	0	1.4689
204	3.8303	5	5	0	13.25	2	-1	1	1.0346
205	7.1142	5	5	999	13.25	1	-1	1	1.0459
206	7.1142	5	5	999	25.5	2	-1	1	1.1636
207	7.1142	5	5	90	25.5	1	1	1	1.0577
208	3.8303	5	5	999	1	2	-1	1	1.1988
209	5.4722	5	5	90	13.25	2	1	1	1.1522
210	7.1142	5	5	0	1	1	-1	0	1.629
211	7.1142	5	5	0	7.125	1	-1	1	1.2576
212	3.8303	5	5	90	25.5	1	-1	1	1.0813
213	2.1883	5	5	0	25.5	2	-1	1	1.0342
214	5.4722	5	5	0	25.5	1	-1	1	0.96356
215	3.8303	5	5	0	19.375	2	-1	1	1.1048
216	3.8303	5	5	0	19.375	1	1	1	0.94029
217	0.5464	5	5	90	1	2	-1	1	1.5164
218	2.1883	5	5	999	19.375	2	-1	1	1.0576
219	7.1142	5	5	999	19.375	1	1	1	1.1165
220	5.4722	5	5	90	1	2	1	0	1.9017
221	2.1883	5	5	999	13.25	2	-1	1	1.0812
222	5.4722	5	5	999	13.25	1	-1	1	0.97532
223	3.8303	5	5	90	1	2	1	1	2.1317
224	0.5464	5	5	0	7.125	1	-1	1	1.1757
225	2.1883	5	5	0	19.375	1	-1	1	1.1283
226	7.1142	5	5	0	1	2	-1	0	1.7087
227	2.1883	5	5	90	1	1	1	1	1.1165
228	3.8303	5	5	90	13.25	2	1	1	1.2459
229	7.1142	5	5	0	1	2	-1	0	1.7425
230	3.8303	5	5	999	1	1	-1	0	2.0987
231	2.1883	5	5	999	13.25	2	-1	1	1.1635
232	7.1142	5	5	90	19.375	1	-1	1	1.0577
233	3.8303	5	5	90	13.25	2	-1	0	1.8747
234	2.1883	5	5	999	25.5	2	-1	1	1.2816
235	5.4722	5	5	0	25.5	2	1	1	1.2571
236	5.4722	5	5	0	7.125	1	-1	1	1.4571
237	0.5464	5	5	0	25.5	2	1	1	1.2694
238	7.1142	5	5	0	7.125	2	-1	0	1.9595
239	3.8303	5	5	90	25.5	1	-1	1	0.98715
240	5.4722	5	5	999	25.5	2	1	1	1.2694
241	5.4722	5	5	999	7.125	1	-1	1	1.1047
242	2.1883	5	5	999	19.375	2	-1	1	1.1753
243	2.1883	5	5	999	19.375	2	1	1	1.1282
244	3.8303	5	5	90	1	2	-1	0	2.1656
245	2.1883	5	5	90	25.5	1	-1	1	1.3164
246	3.8303	5	5	90	19.375	2	1	1	1.1404
247	5.4722	5	5	90	1	2	1	1	2.1666
248	5.4722	5	5	999	13.25	1	1	1	0.96359
249	0.5464	5	5	999	1	2	-1	1	1.2811
250	5.4722	5	5	999	19.375	1	1	1	0.99884
251	2.1883	5	5	999	19.375	2	-1	1	1.1164
252	0.5464	5	5	90	19.375	2	1	1	1.1751
253	5.4722	5	5	999	7.125	2	1	1	1.2927
254	3.8303	5	5	0	7.125	2	-1	0	2.4503
255	0.5464	5	5	999	19.375	2	-1	1	1.2222
256	7.1142	5	5	999	25.5	1	1	1	1.1165
257	5.4722	5	5	0	19.375	2	1	1	1.0816
258	2.1883	5	5	999	7.125	2	1	1	1.1988
259	3.8303	5	5	999	25.5	2	-1	1	1.0459
260	3.8303	5	5	0	13.25	1	-1	1	1.0224
261	2.1883	5	5	0	19.375	1	-1	1	1.2694
262	2.1883	5	5	90	1	1	1	1	1.3874
263	0.5464	5	5	999	13.25	2	-1	1	1.0222
264	5.4722	5	5	999	1	1	1	1	1.9313
265	3.8303	5	5	90	7.125	2	1	1	1.0459
266	3.8303	5	5	90	25.5	1	1	1	0.99886
267	0.5464	5	5	90	7.125	2	-1	1	1.1518
268	7.1142	5	5	999	1	1	-1	1	1.5874
269	2.1883	5	5	0	25.5	2	-1	1	1.0812
270	2.1883	5	5	999	1	1	1	1	1.0577
271	0.5464	5	5	90	7.125	1	1	1	1.34
272	5.4722	5	5	90	7.125	1	1	1	1.2934
273	7.1142	5	5	90	19.375	1	-1	1	1.5371
274	3.8303	5	5	90	19.375	1	-1	1	1.3635
275	7.1142	5	5	999	13.25	2	-1	0	1.784
276	2.1883	5	5	0	25.5	1	1	1	0.98717
277	2.1883	5	5	999	1	1	1	1	2.01
278	5.4722	5	5	999	7.125	2	-1	1	2.3388
279	5.4722	5	5	999	13.25	2	-1	0	2.4307
280	0.5464	5	5	999	7.125	1	-1	1	1.0341
281	7.1142	5	5	0	25.5	2	-1	0	1.7617
282	5.4722	5	5	90	13.25	1	1	1	1.0341
283	3.8303	5	5	0	13.25	1	1	1	1.0106
284	3.8303	5	5	0	25.5	2	-1	1	1.1283
285	2.1883	5	5	90	7.125	2	1	1	1.3635
286	5.4722	5	5	90	19.375	1	1	1	1.0934
287	5.4722	5	5	999	13.25	1	1	1	1.046
288	7.1142	5	5	999	7.125	2	1	0	1.7217
289	7.1142	5	5	0	13.25	2	-1	0	1.6088
290	7.1142	5	5	999	19.375	2	1	0	1.6818
291	7.1142	5	5	999	19.375	1	1	1	1.1047
292	3.8303	5	5	90	25.5	2	-1	1	1.281
293	2.1883	5	5	0	1	2	-1	0	1.1986
294	0.5464	5	5	0	25.5	1	-1	1	1.211
295	3.8303	5	5	90	7.125	1	-1	1	1.211
296	0.5464	5	5	0	25.5	2	-1	1	1.4693
297	2.1883	5	5	90	13.25	1	-1	1	1.1635
298	2.1883	5	5	0	1	2	1	1	1.4227
299	5.4722	5	5	999	7.125	2	1	1	1.4689
300	2.1883	5	5	0	7.125	1	-1	1	0.99894
301	5.4722	5	5	90	13.25	1	1	1	0.95184
302	7.1142	5	5	90	1	2	1	0	1.6167
303	7.1142	5	5	0	19.375	2	-1	0	1.4657
304	7.1142	5	5	0	19.375	1	1	1	1.0342
305	3.8303	5	5	999	25.5	2	-1	1	1.3635
306	3.8303	5	5	90	25.5	1	-1	1	1.1752
307	3.8303	5	5	90	13.25	1	1	1	0.92832
308	0.5464	5	5	999	25.5	1	1	1	1.093
309	2.1883	5	5	999	7.125	2	1	1	1.3282
310	0.5464	5	5	999	13.25	1	-1	1	1.3752
311	0.5464	5	5	999	13.25	1	-1	1	1.0694
312	3.8303	5	5	999	1	1	1	1	1.3639
313	2.1883	5	5	0	7.125	2	1	1	1.3752
314	5.4722	5	5	0	13.25	2	1	1	1.2812
315	3.8303	5	5	999	1	2	-1	0	1.5399
316	0.5464	5	5	999	25.5	2	-1	1	1.14
317	0.5464	5	5	90	1	2	-1	1	1.2106
318	5.4722	5	5	90	25.5	1	-1	1	1.1635
319	0.5464	5	5	999	13.25	1	-1	1	1.14
320	2.1883	5	5	90	19.375	2	1	1	1.3281
321	7.1142	5	5	999	25.5	1	-1	1	1.0576
322	5.4722	5	5	90	25.5	1	-1	1	1.0694
323	7.1142	5	5	999	25.5	2	-1	0	1.735
324	7.1142	5	5	90	7.125	1	1	0	1.1283
325	3.8303	5	5	0	25.5	1	1	1	1.0576
326	2.1883	5	5	0	1	2	-1	0	3.3136
327	2.1883	5	5	999	25.5	2	1	1	1.164
328	3.8303	5	5	0	25.5	2	1	1	1.0458
329	7.1142	5	5	0	7.125	2	1	0	1.6941
330	3.8303	5	5	0	13.25	2	1	1	1.2694
331	0.5464	5	5	999	7.125	1	-1	1	1.1752
332	3.8303	5	5	999	7.125	1	-1	1	1.0577
333	7.1142	5	5	90	1	2	1	0	1.7212
334	2.1883	5	5	0	19.375	1	-1	1	1.0934
335	5.4722	5	5	999	19.375	2	-1	1	1.2812
336	3.8303	5	5	999	13.25	2	1	1	1.1748
337	0.5464	5	5	0	1	1	-1	1	2.8941
338	3.8303	5	5	999	19.375	1	1	1	0.92874
339	2.1883	5	5	0	25.5	1	1	1	1.0695
340	2.1883	5	5	999	7.125	1	-1	1	1.1165
341	7.1142	5	5	90	1	2	-1	0	1.5572
342	5.4722	5	5	90	1	2	-1	0	2.5679
343	7.1142	5	5	999	19.375	2	1	0	1.2693
344	7.1142	5	5	0	1	2	1	0	2.0985
345	0.5464	5	5	90	19.375	1	-1	1	0.89299
346	5.4722	5	5	0	1	2	-1	0	2.4468
347	7.1142	5	5	90	7.125	2	1	0	1.768
348	2.1883	5	5	90	1	2	-1	0	1.7281
349	5.4722	5	5	0	1	1	1	1	1.8551
350	3.8303	5	5	999	13.25	1	1	1	0.97535
351	0.5464	5	5	90	19.375	2	1	1	1.1753
352	3.8303	5	5	999	7.125	2	1	1	1.2694
353	7.1142	5	5	999	13.25	2	1	1	1.1753
354	5.4722	5	5	999	19.375	2	1	1	1.1518
355	3.8303	5	5	999	7.125	1	-1	1	1.1048
356	5.4722	5	5	0	1	2	-1	0	1.4693
357	0.5464	5	5	0	19.375	1	-1	1	0.92878
358	0.5464	5	5	0	13.25	1	1	1	1.0459
359	7.1142	5	5	0	1	2	1	0	1.7807
360	2.1883	5	5	90	25.5	1	1	1	1.0224
361	0.5464	5	5	0	13.25	1	-1	1	1.1988
362	3.8303	5	5	0	7.125	2	1	1	1.2575
363	2.1883	5	5	0	19.375	2	1	1	1.1281
364	5.4722	5	5	0	13.25	2	-1	0	1.7925
365	5.4722	5	5	999	1	2	1	1	2.1099
366	3.8303	5	5	90	25.5	2	1	1	1.0929
367	0.5464	5	5	999	1	2	1	1	1.4458
368	0.5464	5	5	90	13.25	2	-1	1	1.2699
369	0.5464	5	5	0	1	2	1	1	2.9978
370	7.1142	5	5	90	25.5	2	1	1	1.164
371	3.8303	5	5	0	25.5	1	1	1	1.0346
372	5.4722	5	5	90	13.25	2	1	1	1.2341
373	2.1883	5	5	90	1	2	-1	0	2.6798
374	3.8303	5	5	90	13.25	1	-1	0	1.0581
375	7.1142	5	5	90	19.375	2	1	0	1.9746
376	7.1142	5	5	90	25.5	1	-1	1	1.1047
377	2.1883	5	5	90	25.5	2	-1	1	1.4816
378	5.4722	5	5	90	13.25	1	-1	1	1.1521
379	2.1883	5	5	999	1	2	1	1	3.4389
380	5.4722	5	5	90	1	1	1	1	2.0488
381	3.8303	5	5	90	19.375	1	-1	1	1.1165
382	2.1883	5	5	0	7.125	2	-1	0	5.0477
383	2.1883	5	5	0	25.5	2	-1	1	1.1286
384	2.1883	5	5	0	25.5	2	-1	1	1.187
385	0.5464	5	5	90	25.5	1	1	1	1.0106
386	5.4722	5	5	0	1	1	-1	0	1.7007
387	0.5464	5	5	90	13.25	2	-1	1	1.1518
388	5.4722	5	5	999	25.5	1	-1	1	0.90461
389	7.1142	5	5	0	1	1	-1	0	1.5692
390	0.5464	5	5	999	13.25	2	1	1	1.1871
391	0.5464	5	5	999	25.5	1	1	1	1.1048
392	2.1883	5	5	999	25.5	1	1	1	0.99881
393	3.8303	5	5	999	13.25	2	-1	1	1.1283
394	7.1142	5	5	0	19.375	2	-1	0	1.4267
395	7.1142	5	5	0	7.125	2	-1	0	1.8869
396	7.1142	5	5	90	25.5	2	-1	0	1.681
397	0.5464	5	5	0	1	2	1	1	1.434
398	3.8303	5	5	90	25.5	2	-1	1	1.1516
399	5.4722	5	5	999	19.375	2	-1	1	1.1282
400	5.4722	5	5	90	19.375	1	1	1	1.1405
401	5.4722	5	5	90	19.375	1	-1	1	0.99928
402	0.5464	5	5	0	7.125	1	1	1	1.0811
403	7.1142	5	5	90	25.5	2	1	0	1.8753
404	5.4722	5	5	999	7.125	1	-1	1	1.2102
405	0.5464	5	5	999	19.375	1	-1	1	1.3051
406	0.5464	5	5	0	25.5	1	1	1	1.3168
407	0.5464	5	5	90	7.125	2	-1	1	1.3046
408	5.4722	5	5	0	1	1	1	1	2.0389
409	2.1883	5	5	90	13.25	2	-1	1	1.2106
410	0.5464	5	5	0	13.25	2	1	1	3.5081
411	3.8303	5	5	999	25.5	1	-1	1	1.0345
412	0.5464	5	5	0	7.125	2	1	1	1.7281
413	2.1883	5	5	999	25.5	2	-1	1	1.4933
414	2.1883	5	5	90	13.25	2	-1	1	2.1982
415	5.4722	5	5	90	13.25	1	-1	0	2.4518
416	2.1883	5	5	0	25.5	2	1	1	1.1871
417	5.4722	5	5	90	13.25	2	-1	1	1.1169
418	3.8303	5	5	90	13.25	2	-1	1	1.1404
419	2.1883	5	5	0	13.25	2	-1	1	1.2576
420	3.8303	5	5	999	13.25	1	-1	1	0.94006
421	3.8303	5	5	999	19.375	2	-1	1	1.1522
422	5.4722	5	5	0	1	2	1	0	2.0001
423	2.1883	5	5	90	25.5	1	-1	1	1.034
424	5.4722	5	5	90	1	2	1	0	1.7448
425	0.5464	5	5	999	7.125	2	1	1	1.6109
426	0.5464	5	5	999	19.375	2	-1	1	1.0815
427	7.1142	5	5	90	1	2	-1	0	1.8007
428	0.5464	5	5	90	13.25	2	-1	1	1.1518
429	2.1883	5	5	0	7.125	2	-1	1	1.2339
430	2.1883	5	5	999	1	1	1	1	1.1871
431	2.1883	5	5	90	19.375	2	-1	1	1.1753
432	5.4722	5	5	0	1	1	-1	0	2.1417
433	5.4722	5	5	999	1	1	-1	0	1.826
434	2.1883	5	5	90	19.375	1	1	1	0.98713
435	0.5464	5	5	0	13.25	1	1	1	2.0805
436	3.8303	5	5	0	13.25	1	-1	1	1.164
437	5.4722	5	5	999	1	1	-1	0	1.9531
438	3.8303	5	5	90	13.25	2	1	1	1.4341
439	7.1142	5	5	999	1	2	-1	0	2.3626
440	2.1883	5	5	0	7.125	2	-1	1	1.2341
441	5.4722	5	5	999	7.125	2	1	0	2.7044
442	7.1142	5	5	0	7.125	1	1	1	1.683
443	0.5464	5	5	999	1	2	1	1	1.5639
444	0.5464	5	5	90	1	2	-1	1	1.6344
445	7.1142	5	5	999	19.375	1	-1	1	1.1282
446	3.8303	5	5	0	7.125	1	1	1	2.0627
447	0.5464	5	5	0	19.375	1	-1	1	1.0816
448	0.5464	5	5	90	13.25	1	1	1	1.093
449	2.1883	5	5	90	19.375	2	-1	1	1.7398
450	2.1883	5	5	999	19.375	1	1	1	1.1518
451	7.1142	5	5	0	19.375	1	-1	1	1.6791
452	3.8303	5	5	0	7.125	2	-1	0	2.8928
453	5.4722	5	5	0	19.375	1	1	0	1.967
454	0.5464	5	5	999	1	1	-1	1	1.2695
455	3.8303	5	5	0	1	2	-1	0	2.1533
456	5.4722	5	5	0	25.5	2	1	1	1.3517
457	0.5464	5	5	999	19.375	1	1	1	1.093
458	0.5464	5	5	90	19.375	1	-1	1	0.99889
459	0.5464	5	5	999	13.25	2	1	1	1.2812
460	0.5464	5	5	90	19.375	2	-1	1	1.1758
461	2.1883	5	5	999	1	2	1	0	3.0387
462	3.8303	5	5	90	7.125	1	1	1	1.3988
463	3.8303	5	5	0	7.125	1	-1	1	1.0695
464	7.1142	5	5	999	7.125	1	-1	0	2.0384
465	0.5464	5	5	0	13.25	2	-1	1	1.187
466	7.1142	5	5	0	13.25	1	-1	0	1.7915
467	3.8303	5	5	999	7.125	2	-1	0	2.2766
468	0.5464	5	5	90	7.125	1	-1	1	2.3515
469	5.4722	5	5	0	13.25	1	-1	0	1.8823
470	2.1883	5	5	90	25.5	2	1	1	1.4109
471	0.5464	5	5	90	1	1	1	1	2.1045
472	7.1142	5	5	999	1	2	-1	0	2.0522
473	5.4722	5	5	999	19.375	1	-1	1	1.2105
474	2.1883	5	5	999	1	2	1	0	2.9196
475	5.4722	5	5	999	25.5	2	1	1	1.636
476	7.1142	5	5	90	13.25	2	-1	0	1.8402
477	5.4722	5	5	90	13.25	2	1	1	1.7214
478	2.1883	5	5	90	1	2	1	0	3.1524
479	0.5464	5	5	999	1	2	-1	0	2.2696
480	2.1883	5	5	0	7.125	2	1	0	2.9708
481	3.8303	5	5	0	25.5	2	1	1	1.3051
482	0.5464	5	5	90	13.25	1	-1	1	1.2811
483	5.4722	5	5	999	13.25	2	-1	1	1.4576
484	2.1883	5	5	0	1	1	1	1	2.9766
485	2.1883	5	5	999	19.375	1	1	1	1.2816
486	3.8303	5	5	999	1	1	-1	1	2.0852
487	0.5464	5	5	999	19.375	2	-1	1	2.3746
488	2.1883	5	5	999	25.5	2	-1	1	2.7019
489	0.5464	5	5	0	7.125	2	1	0	1.7046
490	7.1142	5	5	90	7.125	1	-1	0	1.8504
491	5.4722	5	5	90	19.375	2	1	0	1.8632
492	7.1142	5	5	0	13.25	2	-1	0	1.7926
493	0.5464	5	5	90	25.5	1	-1	1	0.97536
494	7.1142	5	5	90	7.125	1	1	1	1.6924
495	2.1883	5	5	90	19.375	1	1	1	1.0699
496	0.5464	5	5	999	25.5	1	1	1	1.1047
497	0.5464	5	5	999	19.375	1	-1	1	1.1046
498	3.8303	5	5	999	25.5	2	1	1	1.3164
499	2.1883	5	5	999	7.125	2	-1	1	1.2812
500	7.1142	5	5	0	13.25	1	1	1	1.0224
501	5.4722	5	5	0	7.125	1	-1	1	1.5136
502	3.8303	5	5	0	25.5	2	-1	1	1.3165
503	3.8303	5	5	0	19.375	1	-1	1	1.0692
504	5.4722	5	5	0	7.125	2	1	1	1.3046
505	5.4722	5	5	90	25.5	2	1	1	1.1871
506	2.1883	5	5	90	13.25	1	1	1	1.1989
507	7.1142	5	5	999	13.25	1	1	1	1.9717
508	7.1142	5	5	999	25.5	2	-1	1	1.5648
509	2.1883	5	5	999	7.125	1	1	1	1.0342
510	5.4722	5	5	0	19.375	2	-1	1	1.0576
511	5.4722	5	5	90	1	1	-1	1	1.8874
512	5.4722	5	5	90	13.25	2	1	0	1.7854
513	3.8303	5	5	90	1	1	1	1	2.4818
514	7.1142	5	5	0	25.5	2	-1	1	1.9672
515	7.1142	5	5	90	19.375	1	1	1	1.3391
516	0.5464	5	5	999	7.125	1	-1	1	1.387
517	3.8303	5	5	0	13.25	2	1	1	1.6223
518	5.4722	5	5	0	1	2	-1	0	2.3645
519	7.1142	5	5	999	1	1	1	0	2.2409
520	3.8303	5	5	90	13.25	1	-1	1	1.2106
521	2.1883	5	5	0	13.25	2	-1	1	1.1987
522	0.5464	5	5	0	1	1	1	1	1.3751
523	2.1883	5	5	90	7.125	1	-1	1	1.3047
524	2.1883	5	5	999	25.5	1	-1	1	1.081
525	0.5464	5	5	0	19.375	2	-1	1	1.2577
526	0.5464	5	5	90	1	1	1	1	1.7873
527	3.8303	5	5	999	19.375	1	-1	1	1.1635
528	7.1142	5	5	90	13.25	1	-1	1	1.3409
529	2.1883	5	5	999	13.25	1	1	1	0.99885
530	5.4722	5	5	0	7.125	2	-1	0	1.9092
531	2.1883	5	5	90	7.125	1	-1	1	1.1398
532	3.8303	5	5	0	19.375	1	1	1	2.1789
533	3.8303	5	5	999	19.375	1	-1	1	1.3757
534	2.1883	5	5	0	7.125	1	1	1	1.1282
535	2.1883	5	5	999	7.125	1	1	1	1.0342
536	7.1142	5	5	999	7.125	1	-1	1	2.0376
537	7.1142	5	5	999	1	2	-1	0	1.8801
538	0.5464	5	5	999	7.125	2	-1	1	1.1753
539	7.1142	5	5	90	19.375	1	-1	1	1.3165
540	7.1142	5	5	0	25.5	1	1	1	1.849
541	2.1883	5	5	999	13.25	1	1	1	1.0106
542	5.4722	5	5	90	25.5	1	1	1	1.6118
543	7.1142	5	5	0	1	1	-1	1	1.3966
544	3.8303	5	5	0	13.25	1	-1	1	1.0228
545	7.1142	5	5	90	13.25	2	-1	0	1.4931
546	7.1142	5	5	0	13.25	2	1	1	3.8431
547	0.5464	5	5	0	25.5	2	1	1	1.4811
548	3.8303	5	5	0	25.5	1	-1	1	1.1405
549	7.1142	5	5	90	1	1	-1	0	2.1415
550	2.1883	5	5	0	19.375	2	-1	0	2.4569
551	3.8303	5	5	90	1	1	-1	0	1.3404
552	0.5464	5	5	999	19.375	2	1	1	1.1753
553	3.8303	5	5	999	25.5	1	-1	1	1.2106
554	3.8303	5	5	90	7.125	1	1	1	1.2228
555	7.1142	5	5	999	13.25	1	-1	1	1.1163
556	7.1142	5	5	0	25.5	1	-1	1	1.2227
557	2.1883	5	5	0	25.5	1	-1	1	1.2458
558	5.4722	5	5	999	1	1	-1	1	2.0145
559	5.4722	5	5	999	19.375	1	-1	1	1.1282
560	3.8303	5	5	999	13.25	1	1	1	1.1635
561	0.5464	5	5	0	25.5	2	1	1	1.4223
562	2.1883	5	5	90	7.125	2	1	1	1.3992
563	0.5464	5	5	90	19.375	1	1	1	1.0812
564	7.1142	5	5	999	19.375	2	1	1	1.4434
565	0.5464	5	5	90	7.125	2	-1	1	1.4811
566	7.1142	5	5	0	25.5	1	-1	0	1.5586
567	5.4722	5	5	90	1	1	1	0	1.8099
568	0.5464	5	5	90	13.25	1	1	1	1.0107
569	3.8303	5	5	0	25.5	2	1	1	1.2106
570	2.1883	5	5	999	7.125	2	-1	1	1.1047
571	0.5464	5	5	0	25.5	1	1	1	0.97534
572	5.4722	5	5	999	7.125	2	-1	1	1.2459
573	0.5464	5	5	0	13.25	2	-1	1	1.5286
574	2.1883	5	5	999	13.25	2	1	1	1.3986
575	2.1883	5	5	90	13.25	2	-1	1	1.1047
576	0.5464	5	5	90	1	1	-1	1	1.3753
577	5.4722	5	5	90	19.375	1	1	1	0.97571
578	2.1883	5	5	999	1	1	-1	1	1.0576
579	3.8303	5	5	0	7.125	1	-1	1	1.0341
580	3.8303	5	5	90	19.375	2	1	1	1.1753
581	0.5464	5	5	999	25.5	1	1	1	1.0224
582	7.1142	5	5	90	13.25	1	1	0	2.2066
583	7.1142	5	5	999	19.375	1	1	0	1.2337
584	5.4722	5	5	0	7.125	2	-1	1	1.9529
585	3.8303	5	5	999	13.25	2	-1	1	0.97531
586	7.1142	5	5	0	13.25	2	1	1	2.6292
587	2.1883	5	5	0	13.25	2	-1	1	1.0695
588	0.5464	5	5	90	25.5	1	1	1	0.99887
589	7.1142	5	5	0	19.375	1	-1	1	1.2458
590	2.1883	5	5	90	7.125	2	1	1	1.1518
591	0.5464	5	5	0	1	1	1	1	1.2459
592	7.1142	5	5	999	7.125	2	1	0	1.9383
593	7.1142	5	5	0	7.125	1	-1	1	1.6852
594	3.8303	5	5	0	1	1	-1	0	2.2951
595	5.4722	5	5	999	25.5	2	-1	1	1.2816
596	2.1883	5	5	999	13.25	1	-1	1	1.2223
597	3.8303	5	5	90	7.125	2	-1	0	1.9582
598	0.5464	5	5	999	19.375	2	-1	1	1.0693
599	7.1142	5	5	0	25.5	2	1	0	1.9045
600	3.8303	5	5	90	1	1	1	0	2.4354
601	5.4722	5	5	90	19.375	1	-1	1	2.3006
602	5.4722	5	5	0	7.125	1	1	1	1.7704
603	2.1883	5	5	999	7.125	2	-1	1	1.3518
604	5.4722	5	5	0	7.125	2	-1	0	1.8062
605	2.1883	5	5	0	1	1	1	1	1.1753
606	2.1883	5	5	0	19.375	2	-1	1	1.1281
607	0.5464	5	5	90	25.5	2	-1	1	1.0816
608	7.1142	5	5	90	13.25	2	1	1	1.6343
609	5.4722	5	5	0	19.375	1	-1	1	1.0581
610	0.5464	5	5	0	25.5	1	-1	1	1.0694
611	0.5464	5	5	90	19.375	2	1	0	1.0106
612	3.8303	5	5	999	19.375	2	-1	1	1.0341
613	2.1883	5	5	999	7.125	1	-1	1	1.1165
614	7.1142	5	5	90	1	2	1	1	1.696
615	0.5464	5	5	0	7.125	1	-1	1	1.1636
616	5.4722	5	5	90	25.5	2	1	1	1.2811
617	0.5464	5	5	999	13.25	2	-1	1	1.2929
618	2.1883	5	5	999	13.25	1	1	1	1.1047
619	3.8303	5	5	999	1	2	1	0	2.099
620	5.4722	5	5	0	19.375	2	1	1	1.1758
621	7.1142	5	5	0	19.375	2	1	1	1.1169
622	5.4722	5	5	999	25.5	2	-1	1	1.0224
623	3.8303	5	5	0	1	1	-1	0	1.6222
624	3.8303	5	5	90	19.375	2	1	1	1.3287
625	0.5464	5	5	90	7.125	1	-1	1	1.0816
626	0.5464	5	5	0	7.125	2	-1	1	2.1516
627	7.1142	5	5	0	19.375	2	-1	0	1.8137
628	5.4722	5	5	90	25.5	2	1	1	1.4928
629	0.5464	5	5	0	1	1	1	1	1.1517
630	3.8303	5	5	999	7.125	1	1	1	1.1751
631	3.8303	5	5	90	19.375	1	1	1	0.99891
632	5.4722	5	5	90	19.375	2	-1	0	2.0239
633	3.8303	5	5	0	25.5	1	-1	1	1.5281
634	7.1142	5	5	90	19.375	2	-1	0	2.6037
635	3.8303	5	5	0	1	2	1	0	2.2238
636	7.1142	5	5	999	13.25	1	-1	1	1.0106
637	5.4722	5	5	0	25.5	2	1	1	1.2459
638	7.1142	5	5	90	13.25	1	-1	0	2.1509
639	2.1883	5	5	0	7.125	1	-1	1	1.2811
640	2.1883	5	5	90	19.375	2	-1	1	1.1047
641	3.8303	5	5	999	1	2	-1	0	1.3282
642	7.1142	5	5	0	13.25	1	1	1	2.0784
643	2.1883	5	5	0	1	2	1	1	1.1871
644	5.4722	5	5	0	19.375	1	1	1	0.96363
645	7.1142	5	5	90	1	1	-1	1	1.6351
646	2.1883	5	5	0	1	1	1	1	1.7168
647	5.4722	5	5	999	1	2	1	0	1.836
648	7.1142	5	5	0	19.375	1	1	1	1.3405
649	3.8303	5	5	999	13.25	1	-1	1	1.1635
650	3.8303	5	5	0	19.375	2	-1	1	1.4929
651	2.1883	5	5	999	13.25	2	1	1	1.1753
652	0.5464	5	5	999	7.125	1	-1	1	1.3518
653	0.5464	5	5	90	25.5	1	1	1	1.2693
654	7.1142	5	5	999	7.125	2	1	1	2.4664
655	7.1142	5	5	0	25.5	1	1	0	1.404
656	3.8303	5	5	999	19.375	2	-1	1	1.0695
657	2.1883	5	5	90	19.375	2	1	1	1.1753
658	7.1142	5	5	999	7.125	2	-1	0	2.1639
659	5.4722	5	5	90	25.5	1	1	1	0.97539
660	7.1142	5	5	90	13.25	1	-1	1	1.1165
661	7.1142	5	5	0	25.5	2	1	1	1.1869
662	0.5464	5	5	999	25.5	2	1	1	1.2339
663	7.1142	5	5	999	19.375	2	-1	0	2.133
664	2.1883	5	5	999	25.5	1	-1	1	0.99884
665	7.1142	5	5	90	25.5	1	1	0	2.045
666	5.4722	5	5	999	13.25	1	1	1	0.99889
667	3.8303	5	5	0	19.375	2	1	1	1.2341
668	5.4722	5	5	999	25.5	1	1	1	0.9871
669	2.1883	5	5	90	25.5	2	1	1	1.34
670	0.5464	5	5	90	1	2	1	1	1.4576
671	3.8303	5	5	0	1	1	-1	1	1.4106
672	5.4722	5	5	0	25.5	2	-1	0	1.3635
673	3.8303	5	5	999	13.25	2	1	1	1.4457
674	0.5464	5	5	90	7.125	2	-1	0	1.2815
675	5.4722	5	5	999	13.25	1	1	1	0.93994
676	2.1883	5	5	0	7.125	1	-1	1	0.96361
677	5.4722	5	5	90	7.125	1	1	1	1.2577
678	2.1883	5	5	0	13.25	1	-1	1	0.92822
679	0.5464	5	5	90	1	1	1	0	2.6693
680	5.4722	5	5	999	1	2	1	0	1.8727
681	7.1142	5	5	0	25.5	2	-1	0	2.494
682	7.1142	5	5	999	1	1	1	0	2.0096
683	7.1142	5	5	999	13.25	2	-1	0	1.4392
684	2.1883	5	5	0	13.25	1	1	1	0.97533
685	5.4722	5	5	0	19.375	2	1	1	1.2694
686	0.5464	5	5	999	7.125	1	-1	1	0.92834
687	0.5464	5	5	90	25.5	2	1	1	1.3634
688	0.5464	5	5	90	7.125	1	1	1	1.2222
689	2.1883	5	5	90	13.25	1	1	1	1.1281
690	5.4722	5	5	999	1	2	-1	0	2.4054
691	7.1142	5	5	999	25.5	2	-1	0	2.8671
692	2.1883	5	5	0	13.25	2	-1	1	1.1165
693	3.8303	5	5	0	19.375	2	1	1	1.2577
694	2.1883	5	5	0	25.5	1	-1	1	1.0695
695	3.8303	5	5	90	25.5	2	-1	1	1.1514
696	0.5464	5	5	90	25.5	2	-1	1	1.1874
697	3.8303	5	5	999	1	1	-1	0	2.058
698	0.5464	5	5	0	19.375	1	1	1	2.5275
699	5.4722	5	5	0	13.25	2	-1	0	1.5508
700	0.5464	5	5	0	19.375	1	1	0	2.6294
701	2.1883	5	5	999	1	1	1	1	1.34
702	7.1142	5	5	90	13.25	2	-1	0	2.9392
703	2.1883	5	5	999	19.375	2	-1	1	1.387
704	7.1142	5	5	0	7.125	1	1	0	1.7512
705	5.4722	5	5	999	13.25	2	1	1	2.5518
706	0.5464	5	5	0	1	2	-1	0	1.1282
707	0.5464	5	5	90	13.25	2	-1	1	1.2694
708	2.1883	5	5	90	1	1	-1	0	6.6516
709	7.1142	5	5	999	1	2	-1	0	1.4474
710	5.4722	5	5	999	25.5	1	1	1	2.6733
711	0.5464	5	5	90	25.5	1	-1	1	1.7634
712	3.8303	5	5	999	19.375	1	1	1	0.96363
713	2.1883	5	5	90	25.5	2	1	1	1.211
714	7.1142	5	5	0	13.25	1	-1	1	1.3837
715	0.5464	5	5	999	13.25	1	1	1	3.3967
716	2.1883	5	5	90	19.375	1	1	1	1.0346
717	7.1142	5	5	90	13.25	1	1	1	5.2539
718	0.5464	5	5	999	13.25	2	-1	0	2.8693
719	0.5464	5	5	0	7.125	2	-1	0	5.9195
720	7.1142	5	5	0	19.375	1	-1	1	1.8869
721	5.4722	5	5	0	25.5	1	1	1	4.6005
722	0.5464	5	5	0	19.375	2	-1	1	1.5516
723	3.8303	5	5	999	1	1	-1	1	4.5343
724	7.1142	5	5	90	19.375	2	-1	1	1.3933
725	5.4722	5	5	0	13.25	1	1	0	1.4458
726	3.8303	5	5	0	7.125	1	-1	0	1.3518
727	0.5464	5	5	0	25.5	2	-1	1	1.1753
728	5.4722	5	5	90	19.375	2	1	1	1.1518
729	0.5464	5	5	90	1	1	1	0	1.1635
730	5.4722	5	5	0	7.125	2	-1	0	2.7111
731	5.4722	5	5	0	25.5	1	-1	0	2.8497
732	0.5464	5	5	0	19.375	2	-1	1	1.5752
733	0.5464	5	5	999	7.125	2	-1	1	1.1164
734	5.4722	5	5	999	7.125	1	1	1	1.434
735	2.1883	5	5	90	1	2	-1	0	1.281
736	7.1142	5	5	90	19.375	2	-1	0	2.0269
737	7.1142	5	5	0	13.25	1	1	1	2.0797
738	5.4722	5	5	90	7.125	2	-1	1	2.1415
739	5.4722	5	5	999	25.5	1	-1	1	1.0695
740	5.4722	5	5	999	19.375	1	1	1	1.2106
741	0.5464	5	5	90	13.25	1	-1	1	1.5404
742	0.5464	5	5	0	7.125	1	1	1	1.1404
743	3.8303	5	5	0	25.5	1	-1	1	2.0105
744	3.8303	5	5	90	7.125	2	-1	0	2.5076
745	7.1142	5	5	0	19.375	2	1	0	3.7417
746	2.1883	5	5	999	13.25	2	1	1	1.1871
747	5.4722	5	5	0	13.25	1	1	0	2.7099
748	0.5464	5	5	999	19.375	1	1	0	1.2929
749	0.5464	5	5	999	19.375	1	1	1	1.0346
750	0.5464	5	5	999	1	1	-1	1	1.1518
