# Supplementary material for: Temporal Integration of Motion Streaks in Migraine
Source: Vision (Basel). 2018 Jul 13;2(3):27. doi: 10.3390/vision2030027 (PMC6836222; doi:10.3390/vision2030027)
Supplement: Supplementary file 1 [file vision-02-00027-s001.zip › supplementary information/resultsmark3/resultsObs16/allResponsesObs16Block4.txt]

1	2.1883	5	5	0	1	1	1	0	1.808
2	2.1883	5	5	90	7.125	1	-1	1	1.2021
3	7.1142	5	5	999	13.25	2	1	0	1.7524
4	3.8303	5	5	90	13.25	1	-1	1	1.1166
5	0.5464	5	5	90	13.25	2	1	1	1.1875
6	7.1142	5	5	90	1	1	1	0	1.5753
7	2.1883	5	5	90	1	1	-1	0	2.9108
8	7.1142	5	5	0	13.25	2	-1	0	2.0256
9	0.5464	5	5	90	19.375	1	-1	1	1.0813
10	0.5464	5	5	999	19.375	1	-1	1	11.744
11	0.5464	5	5	0	13.25	1	1	1	1.3051
12	3.8303	5	5	90	25.5	2	-1	1	1.1522
13	7.1142	5	5	90	1	2	1	0	1.7237
14	2.1883	5	5	999	1	1	-1	1	0.97577
15	5.4722	5	5	999	19.375	2	1	1	1.0106
16	7.1142	5	5	0	7.125	2	-1	0	2.2242
17	3.8303	5	5	999	19.375	2	-1	1	1.1871
18	5.4722	5	5	999	19.375	1	-1	1	0.99889
19	3.8303	5	5	999	25.5	2	-1	1	1.1165
20	0.5464	5	5	90	19.375	1	1	1	1.1404
21	7.1142	5	5	999	1	2	-1	0	1.6183
22	3.8303	5	5	90	19.375	2	1	1	1.187
23	0.5464	5	5	90	13.25	1	-1	1	1.164
24	2.1883	5	5	90	7.125	1	-1	1	1.1052
25	2.1883	5	5	0	25.5	1	1	1	1.0699
26	7.1142	5	5	90	7.125	1	1	1	1.1282
27	5.4722	5	5	999	7.125	2	1	1	1.1518
28	2.1883	5	5	90	19.375	2	1	1	1.3517
29	0.5464	5	5	90	1	1	-1	1	2.504
30	5.4722	5	5	999	7.125	2	1	1	1.2576
31	5.4722	5	5	0	19.375	2	1	1	1.1989
32	3.8303	5	5	90	7.125	1	1	1	1.2459
33	2.1883	5	5	999	7.125	2	1	1	1.093
34	2.1883	5	5	90	13.25	2	-1	1	1.481
35	3.8303	5	5	0	25.5	2	1	1	1.4106
36	3.8303	5	5	0	19.375	2	1	1	1.2341
37	0.5464	5	5	90	25.5	2	-1	1	1.4345
38	2.1883	5	5	90	7.125	1	-1	1	1.2816
39	7.1142	5	5	0	13.25	1	1	1	1.2459
40	2.1883	5	5	0	7.125	1	-1	1	1.0581
41	5.4722	5	5	90	25.5	1	1	1	1.2694
42	7.1142	5	5	0	13.25	2	-1	0	2.0806
43	0.5464	5	5	90	25.5	1	1	1	1.1636
44	5.4722	5	5	999	19.375	1	1	1	0.95183
45	5.4722	5	5	0	25.5	2	-1	1	1.2811
46	0.5464	5	5	90	25.5	2	-1	1	1.4341
47	3.8303	5	5	0	25.5	1	1	1	1.0342
48	5.4722	5	5	90	13.25	1	-1	1	0.96357
49	3.8303	5	5	999	13.25	2	1	1	1.2106
50	7.1142	5	5	0	7.125	1	-1	1	1.0699
51	3.8303	5	5	0	7.125	2	-1	1	1.187
52	0.5464	5	5	999	19.375	1	-1	1	1.2341
53	7.1142	5	5	90	19.375	2	-1	0	2.0895
54	3.8303	5	5	90	25.5	2	-1	1	1.1047
55	0.5464	5	5	999	19.375	2	1	1	1.0812
56	2.1883	5	5	0	19.375	1	1	1	0.95184
57	0.5464	5	5	0	13.25	1	-1	1	1.3752
58	2.1883	5	5	999	19.375	2	-1	1	1.1052
59	5.4722	5	5	0	19.375	1	1	1	1.9221
60	2.1883	5	5	0	19.375	2	-1	1	1.1047
61	0.5464	5	5	999	13.25	1	1	1	0.97533
62	7.1142	5	5	999	7.125	2	-1	1	1.5324
63	0.5464	5	5	90	1	2	1	1	1.2106
64	3.8303	5	5	90	7.125	1	1	1	1.0695
65	2.1883	5	5	0	13.25	1	1	1	1.1283
66	7.1142	5	5	999	19.375	2	1	1	1.1636
67	3.8303	5	5	999	13.25	2	-1	1	1.1518
68	2.1883	5	5	0	7.125	1	-1	1	1.2223
69	3.8303	5	5	999	19.375	2	1	1	1.1048
70	0.5464	5	5	90	7.125	1	1	1	1.5399
71	7.1142	5	5	999	7.125	1	1	1	0.99889
72	7.1142	5	5	999	7.125	2	1	1	1.2463
73	5.4722	5	5	90	19.375	1	1	1	1.0342
74	2.1883	5	5	90	25.5	1	1	1	1.1635
75	5.4722	5	5	90	13.25	1	1	1	0.96401
76	2.1883	5	5	90	13.25	2	1	1	1.5164
77	0.5464	5	5	0	13.25	1	-1	1	1.2816
78	5.4722	5	5	999	13.25	1	-1	1	1.1635
79	0.5464	5	5	999	7.125	1	-1	1	1.0929
80	3.8303	5	5	999	1	1	1	1	1.0346
81	7.1142	5	5	0	7.125	1	1	0	1.8228
82	2.1883	5	5	90	13.25	2	1	1	1.2576
83	0.5464	5	5	90	1	1	-1	1	1.2111
84	5.4722	5	5	0	25.5	1	-1	1	1.1875
85	5.4722	5	5	90	25.5	2	1	1	1.2345
86	3.8303	5	5	0	13.25	2	1	1	1.1987
87	7.1142	5	5	0	13.25	2	1	1	1.1163
88	2.1883	5	5	0	1	2	1	1	1.2228
89	5.4722	5	5	0	1	1	1	0	1.6164
90	3.8303	5	5	0	25.5	1	-1	1	1.1052
91	0.5464	5	5	0	25.5	2	1	1	1.2576
92	7.1142	5	5	90	7.125	1	-1	1	0.95222
93	0.5464	5	5	999	7.125	2	-1	1	1.1988
94	7.1142	5	5	0	1	2	1	0	1.8326
95	5.4722	5	5	90	7.125	1	-1	1	1.0107
96	5.4722	5	5	90	1	1	-1	0	2.0411
97	7.1142	5	5	999	25.5	1	-1	1	1.1519
98	5.4722	5	5	999	1	1	-1	0	1.7601
99	2.1883	5	5	90	13.25	2	1	1	1.1993
100	2.1883	5	5	90	7.125	1	1	1	1.0346
101	5.4722	5	5	90	13.25	1	1	1	0.97535
102	3.8303	5	5	999	25.5	1	1	1	0.97528
103	3.8303	5	5	0	13.25	1	1	1	0.9871
104	0.5464	5	5	0	13.25	2	-1	1	1.2459
105	7.1142	5	5	90	13.25	1	-1	1	1.2346
106	7.1142	5	5	90	7.125	2	-1	0	1.7257
107	5.4722	5	5	90	7.125	2	-1	1	1.7399
108	2.1883	5	5	999	19.375	1	-1	1	1.1993
109	3.8303	5	5	0	1	1	1	1	2.232
110	2.1883	5	5	0	25.5	1	1	1	1.093
111	0.5464	5	5	999	19.375	2	-1	1	1.1988
112	2.1883	5	5	999	1	2	1	0	3.0137
113	3.8303	5	5	0	19.375	1	-1	1	1.2224
114	2.1883	5	5	90	25.5	2	1	0	0.94002
115	7.1142	5	5	90	25.5	2	1	1	1.7372
116	7.1142	5	5	0	7.125	2	1	0	1.7961
117	5.4722	5	5	90	13.25	2	-1	0	2.0282
118	3.8303	5	5	90	13.25	2	-1	1	1.1518
119	3.8303	5	5	90	7.125	2	1	1	1.0934
120	3.8303	5	5	999	25.5	2	-1	1	1.1635
121	0.5464	5	5	0	25.5	2	1	1	1.1401
122	5.4722	5	5	90	25.5	2	1	1	1.1636
123	3.8303	5	5	999	25.5	2	1	1	1.14
124	0.5464	5	5	0	7.125	2	1	1	1.4224
125	7.1142	5	5	90	13.25	1	1	1	1.1282
126	7.1142	5	5	999	7.125	2	1	1	1.293
127	5.4722	5	5	90	19.375	1	-1	1	1.0224
128	2.1883	5	5	0	13.25	1	-1	1	1.1282
129	2.1883	5	5	999	25.5	2	-1	1	1.1401
130	0.5464	5	5	999	19.375	2	1	1	1.2929
131	0.5464	5	5	999	7.125	2	-1	1	1.2223
132	7.1142	5	5	90	25.5	2	-1	1	2.0899
133	0.5464	5	5	0	25.5	2	-1	1	1.2576
134	0.5464	5	5	999	13.25	1	-1	1	1.1282
135	2.1883	5	5	999	1	2	-1	1	1.4223
136	5.4722	5	5	999	25.5	2	-1	1	1.0817
137	5.4722	5	5	90	25.5	1	-1	1	1.0812
138	0.5464	5	5	90	19.375	1	1	1	1.187
139	2.1883	5	5	90	13.25	1	-1	1	0.99925
140	5.4722	5	5	999	13.25	2	-1	1	1.2576
141	5.4722	5	5	999	25.5	1	-1	1	1.0813
142	7.1142	5	5	0	1	2	-1	0	1.8559
143	5.4722	5	5	0	25.5	2	-1	1	1.1282
144	3.8303	5	5	999	25.5	1	1	1	0.97578
145	2.1883	5	5	999	19.375	2	-1	1	1.1047
146	2.1883	5	5	999	1	2	1	1	1.3988
147	7.1142	5	5	0	1	1	1	0	1.5609
148	7.1142	5	5	0	25.5	2	-1	1	1.1401
149	5.4722	5	5	999	1	1	1	1	2.1881
150	5.4722	5	5	90	1	1	-1	0	2.0642
151	5.4722	5	5	90	7.125	1	-1	1	1.14
152	2.1883	5	5	999	7.125	1	1	1	1.0224
153	5.4722	5	5	0	13.25	2	-1	1	1.3517
154	3.8303	5	5	0	19.375	1	-1	1	1.0693
155	5.4722	5	5	90	25.5	2	-1	1	1.3165
156	0.5464	5	5	999	1	1	-1	1	1.1871
157	2.1883	5	5	0	19.375	2	-1	1	1.0812
158	0.5464	5	5	999	25.5	2	-1	1	1.0577
159	3.8303	5	5	0	7.125	1	-1	1	1.0341
160	2.1883	5	5	90	13.25	1	-1	1	1.0812
161	5.4722	5	5	999	1	2	-1	0	1.3047
162	0.5464	5	5	0	19.375	1	-1	1	1.0812
163	7.1142	5	5	999	1	1	1	1	1.8977
164	2.1883	5	5	999	13.25	2	1	1	1.1988
165	2.1883	5	5	0	25.5	1	1	1	1.0575
166	0.5464	5	5	90	25.5	1	-1	1	1.0577
167	5.4722	5	5	999	1	2	-1	1	1.9164
168	2.1883	5	5	90	1	2	1	1	1.0106
169	2.1883	5	5	90	25.5	1	1	1	1.0224
170	7.1142	5	5	999	13.25	2	-1	1	1.1165
171	0.5464	5	5	90	25.5	1	1	1	1.1871
172	5.4722	5	5	999	7.125	1	1	1	1.1636
173	2.1883	5	5	90	25.5	2	-1	1	1.1636
174	2.1883	5	5	999	7.125	2	-1	1	1.1165
175	2.1883	5	5	999	19.375	2	1	1	1.0816
176	0.5464	5	5	0	7.125	2	-1	1	1.34
177	0.5464	5	5	90	1	1	1	1	1.2458
178	7.1142	5	5	999	1	2	1	0	1.7307
179	7.1142	5	5	90	7.125	1	-1	1	1.1283
180	5.4722	5	5	90	1	2	1	0	1.8677
181	2.1883	5	5	0	25.5	2	-1	1	1.0342
182	7.1142	5	5	0	7.125	1	-1	0	1.7778
183	5.4722	5	5	90	7.125	1	-1	1	0.96359
184	5.4722	5	5	0	25.5	2	1	1	0.9518
185	5.4722	5	5	0	19.375	2	-1	1	1.0459
186	3.8303	5	5	0	25.5	1	-1	1	0.94004
187	5.4722	5	5	0	1	1	1	1	2.0518
188	0.5464	5	5	0	7.125	1	-1	1	1.1048
189	3.8303	5	5	0	13.25	1	1	1	1.1052
190	2.1883	5	5	0	13.25	2	-1	1	1.1993
191	0.5464	5	5	90	19.375	2	-1	1	1.2933
192	7.1142	5	5	0	7.125	1	-1	0	1.8906
193	3.8303	5	5	0	19.375	2	-1	1	1.2106
194	3.8303	5	5	0	7.125	2	-1	1	1.0694
195	2.1883	5	5	999	19.375	1	1	1	1.0107
196	3.8303	5	5	90	25.5	2	1	1	2.8157
197	3.8303	5	5	999	13.25	1	1	1	1.1164
198	2.1883	5	5	999	1	1	-1	1	1.0459
199	5.4722	5	5	90	7.125	2	1	0	2.1861
200	7.1142	5	5	999	7.125	1	-1	1	1.0459
201	5.4722	5	5	999	7.125	2	-1	1	1.9692
202	0.5464	5	5	999	1	1	-1	1	1.2929
203	7.1142	5	5	0	19.375	2	-1	1	1.1635
204	0.5464	5	5	999	7.125	1	1	1	1.0459
205	2.1883	5	5	0	7.125	1	-1	1	1.0929
206	5.4722	5	5	999	1	1	1	0	1.7125
207	0.5464	5	5	0	7.125	2	-1	1	1.1757
208	3.8303	5	5	90	13.25	2	-1	1	1.2463
209	2.1883	5	5	0	7.125	1	1	1	1.0463
210	3.8303	5	5	999	25.5	2	1	1	1.1636
211	3.8303	5	5	90	1	2	-1	0	2.3179
212	0.5464	5	5	0	25.5	2	1	1	1.0224
213	3.8303	5	5	90	13.25	2	1	1	1.093
214	2.1883	5	5	0	19.375	2	1	1	1.093
215	5.4722	5	5	999	25.5	2	1	1	0.99887
216	3.8303	5	5	90	1	1	-1	0	2.354
217	5.4722	5	5	0	13.25	1	-1	1	1.5815
218	2.1883	5	5	999	13.25	1	-1	1	1.0107
219	3.8303	5	5	90	7.125	2	1	1	1.2695
220	2.1883	5	5	0	1	1	-1	1	1.8575
221	7.1142	5	5	999	1	2	1	0	2.2114
222	5.4722	5	5	0	1	1	1	0	1.9636
223	7.1142	5	5	999	13.25	1	1	1	1.0929
224	7.1142	5	5	90	19.375	2	-1	1	1.187
225	2.1883	5	5	999	13.25	1	1	1	0.91652
226	3.8303	5	5	0	13.25	2	1	1	1.1165
227	7.1142	5	5	0	1	2	-1	0	1.649
228	3.8303	5	5	0	7.125	1	-1	1	1.211
229	0.5464	5	5	0	25.5	1	1	0	1.5164
230	7.1142	5	5	999	19.375	1	-1	1	1.14
231	0.5464	5	5	0	13.25	1	1	1	1.1871
232	2.1883	5	5	0	1	1	1	1	1.634
233	7.1142	5	5	90	7.125	2	-1	0	1.942
234	7.1142	5	5	0	19.375	1	-1	1	1.1047
235	7.1142	5	5	999	7.125	1	1	1	1.1047
236	5.4722	5	5	0	7.125	2	-1	0	1.8987
237	5.4722	5	5	90	1	2	-1	0	2.0724
238	2.1883	5	5	90	13.25	2	-1	1	1.2341
239	2.1883	5	5	0	19.375	2	-1	1	1.2693
240	5.4722	5	5	90	19.375	2	-1	1	1.1518
241	5.4722	5	5	999	19.375	2	-1	1	1.0577
242	3.8303	5	5	999	7.125	2	1	1	2.0116
243	3.8303	5	5	90	7.125	2	-1	1	1.3639
244	7.1142	5	5	999	1	2	1	0	1.8207
245	3.8303	5	5	90	1	2	-1	0	2.0974
246	2.1883	5	5	999	19.375	1	-1	1	1.0816
247	7.1142	5	5	0	1	1	-1	0	2.0466
248	0.5464	5	5	999	13.25	2	-1	1	1.1988
249	0.5464	5	5	0	1	1	1	1	1.4815
250	2.1883	5	5	90	13.25	1	-1	1	1.0463
251	5.4722	5	5	999	19.375	2	-1	1	1.0694
252	0.5464	5	5	90	25.5	1	1	1	1.1988
253	2.1883	5	5	999	7.125	1	-1	1	0.9871
254	7.1142	5	5	999	25.5	1	1	1	1.0698
255	5.4722	5	5	0	19.375	1	-1	1	1.046
256	2.1883	5	5	0	13.25	2	-1	1	1.14
257	3.8303	5	5	0	1	2	1	0	2.1024
258	7.1142	5	5	0	7.125	2	-1	1	1.1051
259	2.1883	5	5	0	7.125	1	-1	1	1.1282
260	2.1883	5	5	999	13.25	1	-1	1	1.0577
261	7.1142	5	5	90	1	1	-1	0	1.8163
262	0.5464	5	5	0	13.25	2	-1	1	1.3517
263	0.5464	5	5	90	1	2	1	0	3.1085
264	5.4722	5	5	999	1	2	1	0	1.6204
265	5.4722	5	5	0	1	2	-1	0	1.9932
266	0.5464	5	5	0	13.25	2	-1	1	1.1988
267	0.5464	5	5	999	25.5	2	-1	1	1.3282
268	0.5464	5	5	0	19.375	2	1	1	1.2811
269	7.1142	5	5	0	19.375	2	-1	0	1.7032
270	2.1883	5	5	90	19.375	2	-1	1	1.1165
271	7.1142	5	5	90	25.5	2	-1	0	1.8077
272	5.4722	5	5	0	19.375	2	-1	1	1.199
273	7.1142	5	5	0	19.375	1	1	1	1.1522
274	7.1142	5	5	999	1	1	1	0	1.6528
275	3.8303	5	5	999	1	1	1	1	2.2552
276	2.1883	5	5	999	13.25	2	-1	1	1.1753
277	3.8303	5	5	999	13.25	1	-1	1	1.0107
278	7.1142	5	5	999	25.5	1	1	1	1.0106
279	5.4722	5	5	0	7.125	1	-1	1	1.8927
280	7.1142	5	5	0	25.5	1	-1	1	2.607
281	5.4722	5	5	0	25.5	2	-1	1	1.1988
282	0.5464	5	5	90	19.375	1	-1	1	1.4341
283	0.5464	5	5	999	25.5	1	1	1	0.99888
284	7.1142	5	5	90	13.25	2	1	1	1.5743
285	2.1883	5	5	999	25.5	2	1	1	1.3635
286	0.5464	5	5	0	25.5	1	-1	1	1.1871
287	0.5464	5	5	999	25.5	1	1	1	0.98713
288	7.1142	5	5	999	13.25	1	1	1	1.0694
289	2.1883	5	5	0	1	1	-1	1	1.093
290	3.8303	5	5	0	7.125	2	1	1	1.2576
291	5.4722	5	5	0	19.375	1	1	1	1.14
292	0.5464	5	5	999	25.5	1	1	1	1.0812
293	3.8303	5	5	90	13.25	1	1	1	0.98713
294	5.4722	5	5	999	13.25	1	1	1	0.96361
295	7.1142	5	5	90	13.25	2	1	0	1.8003
296	5.4722	5	5	0	25.5	1	1	1	1.0342
297	3.8303	5	5	999	19.375	2	1	1	1.1871
298	2.1883	5	5	999	7.125	2	-1	1	1.3397
299	3.8303	5	5	0	13.25	1	-1	1	1.081
300	7.1142	5	5	999	25.5	2	-1	1	1.1636
301	0.5464	5	5	0	1	1	1	1	1.1636
302	7.1142	5	5	0	19.375	2	1	1	1.1753
303	2.1883	5	5	0	7.125	2	-1	1	1.0929
304	3.8303	5	5	999	1	1	1	0	2.179
305	2.1883	5	5	999	19.375	2	-1	1	1.187
306	3.8303	5	5	90	19.375	2	1	1	1.0463
307	5.4722	5	5	90	7.125	1	1	1	1.0694
308	3.8303	5	5	999	19.375	1	1	1	1.0223
309	7.1142	5	5	0	13.25	1	-1	0	1.7123
310	2.1883	5	5	0	25.5	2	1	1	1.3047
311	3.8303	5	5	999	19.375	1	-1	1	0.98754
312	3.8303	5	5	999	13.25	2	1	1	1.2459
313	7.1142	5	5	90	19.375	2	1	1	1.1753
314	7.1142	5	5	999	13.25	1	1	1	1.6614
315	3.8303	5	5	90	19.375	1	-1	1	1.0106
316	3.8303	5	5	0	7.125	2	-1	1	1.0577
317	7.1142	5	5	0	7.125	1	-1	0	1.8404
318	0.5464	5	5	90	7.125	1	-1	1	1.4576
319	0.5464	5	5	999	13.25	1	1	1	1.0464
320	5.4722	5	5	999	7.125	1	1	1	1.0812
321	7.1142	5	5	90	13.25	2	1	1	1.1635
322	3.8303	5	5	0	13.25	2	1	1	1.2463
323	7.1142	5	5	999	7.125	2	-1	0	1.722
324	0.5464	5	5	0	7.125	2	-1	1	1.1988
325	2.1883	5	5	90	13.25	1	1	1	1.0817
326	0.5464	5	5	90	1	2	-1	1	1.3988
327	7.1142	5	5	90	1	2	-1	0	1.9506
328	2.1883	5	5	90	7.125	2	1	1	1.3635
329	0.5464	5	5	999	13.25	2	1	1	1.3047
330	7.1142	5	5	0	7.125	2	1	1	1.1052
331	3.8303	5	5	0	1	2	1	1	1.2462
332	3.8303	5	5	999	1	1	1	1	1.5517
333	5.4722	5	5	0	7.125	1	-1	0	1.8601
334	5.4722	5	5	90	25.5	2	1	1	1.0459
335	0.5464	5	5	999	13.25	2	1	1	1.0459
336	0.5464	5	5	999	1	1	-1	1	1.2929
337	5.4722	5	5	90	7.125	1	-1	1	1.5047
338	5.4722	5	5	90	13.25	2	-1	0	1.7067
339	5.4722	5	5	999	7.125	1	-1	1	1.0224
340	2.1883	5	5	999	25.5	2	-1	1	1.3988
341	7.1142	5	5	0	19.375	2	-1	0	1.9926
342	0.5464	5	5	999	19.375	1	1	1	1.1047
343	0.5464	5	5	999	19.375	1	-1	1	1.2106
344	2.1883	5	5	90	1	2	1	0	2.8217
345	5.4722	5	5	999	19.375	1	1	1	1.1169
346	3.8303	5	5	90	25.5	1	-1	1	1.3517
347	7.1142	5	5	0	7.125	2	-1	0	1.885
348	2.1883	5	5	90	1	2	1	1	1.2223
349	3.8303	5	5	90	19.375	1	1	1	1.0342
350	0.5464	5	5	999	1	2	-1	1	1.5046
351	2.1883	5	5	90	19.375	1	1	1	1.0106
352	3.8303	5	5	0	25.5	2	-1	1	1.2224
353	2.1883	5	5	0	13.25	2	-1	1	1.4575
354	7.1142	5	5	0	25.5	1	1	1	2.1144
355	0.5464	5	5	90	13.25	2	1	1	1.3635
356	5.4722	5	5	999	13.25	1	-1	1	0.97537
357	2.1883	5	5	999	25.5	2	-1	1	1.1047
358	0.5464	5	5	999	7.125	1	1	1	1.1052
359	5.4722	5	5	999	25.5	1	-1	1	1.0224
360	5.4722	5	5	90	19.375	1	1	1	1.1164
361	2.1883	5	5	999	13.25	2	-1	1	1.2929
362	0.5464	5	5	0	19.375	1	-1	1	1.3169
363	0.5464	5	5	0	13.25	2	1	1	1.5051
364	7.1142	5	5	90	25.5	1	-1	1	1.0699
365	5.4722	5	5	90	19.375	1	1	1	1.4459
366	7.1142	5	5	999	7.125	1	1	0	1.7755
367	5.4722	5	5	90	19.375	2	1	1	1.2577
368	5.4722	5	5	999	13.25	2	-1	0	1.8023
369	5.4722	5	5	90	13.25	2	-1	0	1.9186
370	2.1883	5	5	0	25.5	2	1	1	1.3164
371	3.8303	5	5	90	25.5	1	-1	1	1.0222
372	3.8303	5	5	90	1	2	-1	0	2.3797
373	2.1883	5	5	0	1	2	-1	0	2.9597
374	0.5464	5	5	90	7.125	2	1	0	1.8815
375	7.1142	5	5	999	19.375	1	1	1	1.3468
376	0.5464	5	5	0	1	1	1	0	2.9696
377	5.4722	5	5	90	25.5	1	1	1	1.1047
378	7.1142	5	5	0	25.5	1	-1	1	0.95225
379	0.5464	5	5	0	1	1	-1	0	1.6929
380	7.1142	5	5	999	1	1	1	0	1.742
381	5.4722	5	5	999	13.25	1	-1	1	1.0812
382	2.1883	5	5	0	19.375	1	1	1	1.0695
383	0.5464	5	5	90	19.375	2	1	1	1.3283
384	2.1883	5	5	0	1	2	1	0	1.3635
385	2.1883	5	5	0	25.5	1	1	1	1.0694
386	7.1142	5	5	999	25.5	2	1	1	1.1518
387	2.1883	5	5	0	1	1	1	0	3.0135
388	3.8303	5	5	0	25.5	1	1	1	1.0346
389	0.5464	5	5	90	25.5	2	1	1	3.0072
390	5.4722	5	5	90	1	1	1	0	2.4164
391	3.8303	5	5	0	19.375	2	-1	1	1.2223
392	7.1142	5	5	999	19.375	2	-1	0	2.1944
393	2.1883	5	5	90	13.25	1	-1	1	1.0342
394	3.8303	5	5	90	7.125	2	-1	1	1.434
395	3.8303	5	5	999	1	2	-1	0	1.4223
396	3.8303	5	5	999	25.5	1	1	1	1.0811
397	7.1142	5	5	0	1	2	-1	0	2.0932
398	5.4722	5	5	90	1	2	1	0	1.5837
399	5.4722	5	5	999	19.375	2	-1	1	1.1518
400	3.8303	5	5	999	25.5	1	1	1	0.97537
401	3.8303	5	5	90	1	1	1	0	1.423
402	2.1883	5	5	999	1	2	-1	1	1.1636
403	3.8303	5	5	0	25.5	2	-1	1	1.2459
404	5.4722	5	5	999	19.375	1	1	1	1.0341
405	3.8303	5	5	90	13.25	2	-1	1	1.0695
406	3.8303	5	5	90	19.375	2	1	1	1.1871
407	3.8303	5	5	0	1	1	1	0	2.1336
408	3.8303	5	5	90	1	1	1	1	1.7865
409	7.1142	5	5	90	25.5	1	1	1	1.1876
410	0.5464	5	5	999	7.125	1	-1	1	1.4693
411	3.8303	5	5	999	13.25	1	-1	1	0.99891
412	0.5464	5	5	0	7.125	1	-1	1	1.0224
413	7.1142	5	5	0	13.25	1	-1	1	0.99889
414	5.4722	5	5	999	1	2	-1	0	1.7537
415	5.4722	5	5	0	1	2	1	0	2.1331
416	2.1883	5	5	999	7.125	2	1	1	1.4811
417	5.4722	5	5	0	13.25	2	1	1	1.2341
418	5.4722	5	5	0	25.5	1	1	1	1.034
419	5.4722	5	5	90	7.125	2	-1	0	2.2525
420	3.8303	5	5	90	25.5	1	-1	1	1.2106
421	2.1883	5	5	90	7.125	2	1	1	1.2463
422	0.5464	5	5	90	13.25	1	1	1	1.7168
423	5.4722	5	5	0	7.125	2	-1	0	2.0306
424	2.1883	5	5	90	19.375	1	-1	1	1.1518
425	3.8303	5	5	999	7.125	1	1	1	2.1793
426	0.5464	5	5	999	1	2	1	0	3.9004
427	0.5464	5	5	999	1	1	1	1	1.5169
428	3.8303	5	5	999	7.125	2	1	1	1.1871
429	0.5464	5	5	90	1	1	-1	1	1.2812
430	5.4722	5	5	999	13.25	2	1	1	1.4458
431	3.8303	5	5	90	1	2	1	0	3.2598
432	0.5464	5	5	999	1	2	1	1	2.9949
433	7.1142	5	5	999	1	1	1	0	1.7287
434	0.5464	5	5	999	13.25	1	1	1	1.2106
435	3.8303	5	5	0	13.25	1	-1	1	1.1283
436	3.8303	5	5	90	13.25	1	-1	1	1.3164
437	7.1142	5	5	90	1	1	1	1	1.8979
438	5.4722	5	5	90	25.5	1	-1	1	0.99886
439	7.1142	5	5	0	25.5	1	1	1	1.1635
440	0.5464	5	5	0	1	2	1	1	1.6933
441	5.4722	5	5	90	13.25	2	1	1	1.2228
442	0.5464	5	5	0	19.375	2	-1	1	1.5164
443	7.1142	5	5	0	25.5	2	-1	1	1.093
444	5.4722	5	5	999	7.125	2	-1	1	1.0459
445	2.1883	5	5	999	7.125	1	-1	1	1.3047
446	7.1142	5	5	90	19.375	2	1	1	1.5165
447	2.1883	5	5	90	25.5	1	1	1	1.1047
448	7.1142	5	5	0	25.5	2	1	1	1.1635
449	3.8303	5	5	90	25.5	2	1	1	1.3281
450	2.1883	5	5	999	13.25	2	-1	1	1.0341
451	7.1142	5	5	999	19.375	1	1	1	1.0106
452	3.8303	5	5	999	7.125	1	1	1	1.0224
453	3.8303	5	5	90	19.375	2	1	1	1.387
454	3.8303	5	5	0	19.375	1	1	1	1.1518
455	3.8303	5	5	0	1	2	-1	0	1.2934
456	2.1883	5	5	90	1	1	1	0	1.705
457	5.4722	5	5	999	19.375	2	-1	0	2.1219
458	2.1883	5	5	0	19.375	1	1	1	1.093
459	2.1883	5	5	90	7.125	1	-1	1	1.211
460	7.1142	5	5	999	19.375	2	1	0	1.7398
461	7.1142	5	5	90	19.375	1	-1	0	1.8547
462	0.5464	5	5	999	7.125	2	-1	1	1.3517
463	5.4722	5	5	0	25.5	1	-1	1	1.0458
464	2.1883	5	5	90	19.375	2	1	1	1.2459
465	3.8303	5	5	90	13.25	1	-1	1	1.1875
466	3.8303	5	5	999	1	2	1	0	2.8799
467	7.1142	5	5	0	25.5	1	-1	1	1.1757
468	7.1142	5	5	999	13.25	2	-1	0	2.2788
469	5.4722	5	5	0	7.125	2	-1	0	1.8648
470	3.8303	5	5	90	1	1	1	0	2.2023
471	3.8303	5	5	90	7.125	1	1	1	1.9187
472	2.1883	5	5	999	25.5	1	-1	1	0.99887
473	7.1142	5	5	999	19.375	1	1	0	1.5959
474	3.8303	5	5	0	7.125	1	1	1	1.2577
475	0.5464	5	5	0	7.125	2	-1	1	1.5986
476	5.4722	5	5	999	25.5	2	-1	1	1.1988
477	3.8303	5	5	90	19.375	1	1	1	2.2714
478	2.1883	5	5	0	13.25	1	1	1	1.3404
479	5.4722	5	5	0	7.125	2	-1	0	1.1522
480	2.1883	5	5	0	19.375	1	1	1	1.1522
481	0.5464	5	5	90	13.25	2	-1	1	1.5991
482	0.5464	5	5	999	1	2	-1	1	2.0579
483	7.1142	5	5	999	25.5	2	1	0	1.6509
484	2.1883	5	5	999	19.375	1	-1	1	1.4816
485	0.5464	5	5	999	7.125	2	-1	1	1.5282
486	5.4722	5	5	999	1	2	-1	0	2.0039
487	3.8303	5	5	0	7.125	2	-1	1	1.387
488	7.1142	5	5	0	13.25	1	-1	0	1.8487
489	0.5464	5	5	0	19.375	1	1	1	1.1401
490	2.1883	5	5	999	1	2	-1	1	1.7046
491	7.1142	5	5	90	25.5	2	1	1	1.3965
492	7.1142	5	5	0	25.5	2	-1	0	1.62
493	0.5464	5	5	90	7.125	1	-1	1	1.1165
494	7.1142	5	5	90	13.25	1	1	1	1.4157
495	3.8303	5	5	90	25.5	1	-1	1	0.96402
496	2.1883	5	5	999	19.375	1	1	1	0.99889
497	0.5464	5	5	90	13.25	1	-1	1	1.3753
498	3.8303	5	5	90	19.375	1	1	1	1.0342
499	3.8303	5	5	90	25.5	1	-1	1	1.0577
500	2.1883	5	5	0	25.5	2	1	1	1.8104
501	7.1142	5	5	90	13.25	2	-1	1	1.093
502	0.5464	5	5	90	13.25	1	-1	1	0.90484
503	3.8303	5	5	999	25.5	1	1	1	0.99889
504	3.8303	5	5	0	25.5	2	1	1	1.1635
505	5.4722	5	5	999	1	1	-1	0	1.6091
506	7.1142	5	5	0	25.5	2	1	1	1.1164
507	2.1883	5	5	999	13.25	1	1	1	0.98708
508	5.4722	5	5	999	25.5	1	-1	1	1.1165
509	0.5464	5	5	999	25.5	2	1	1	1.1753
510	5.4722	5	5	90	7.125	2	-1	1	1.8217
511	2.1883	5	5	0	7.125	2	-1	1	1.187
512	0.5464	5	5	999	19.375	2	1	1	1.4457
513	3.8303	5	5	999	1	2	1	0	4.3016
514	5.4722	5	5	90	1	2	1	1	2.1163
515	0.5464	5	5	999	13.25	1	-1	1	1.0106
516	2.1883	5	5	90	25.5	2	-1	1	1.2224
517	0.5464	5	5	0	7.125	1	1	1	0.96348
518	7.1142	5	5	90	25.5	1	-1	1	1.3167
519	0.5464	5	5	90	19.375	1	1	1	1.1282
520	0.5464	5	5	0	7.125	1	1	1	1.2223
521	7.1142	5	5	90	1	2	-1	0	1.2689
522	0.5464	5	5	0	25.5	1	-1	1	1.3635
523	2.1883	5	5	90	25.5	1	1	1	1.0459
524	5.4722	5	5	90	19.375	2	1	0	1.7328
525	0.5464	5	5	999	25.5	2	1	1	1.34
526	3.8303	5	5	0	25.5	1	-1	1	1.1753
527	2.1883	5	5	90	19.375	2	-1	1	1.3992
528	0.5464	5	5	90	19.375	2	1	1	2.2225
529	2.1883	5	5	90	25.5	1	1	1	1.0106
530	0.5464	5	5	0	1	2	-1	0	1.3399
531	3.8303	5	5	90	7.125	1	1	1	1.0227
532	3.8303	5	5	90	13.25	2	-1	1	1.3046
533	0.5464	5	5	0	1	1	1	1	1.1988
534	2.1883	5	5	90	25.5	2	-1	1	1.2228
535	3.8303	5	5	0	19.375	2	1	1	1.1875
536	3.8303	5	5	90	7.125	2	1	1	1.7752
537	5.4722	5	5	0	1	2	1	0	1.4992
538	2.1883	5	5	0	13.25	1	1	1	0.95179
539	3.8303	5	5	0	1	1	-1	1	1.7046
540	5.4722	5	5	0	13.25	2	-1	0	1.7466
541	7.1142	5	5	999	25.5	2	1	1	1.7025
542	5.4722	5	5	90	25.5	2	1	1	2.3566
543	7.1142	5	5	0	19.375	2	1	1	1.9282
544	5.4722	5	5	0	13.25	2	1	1	1.1165
545	3.8303	5	5	999	7.125	1	1	1	0.99889
546	5.4722	5	5	90	1	1	-1	0	2.1069
547	5.4722	5	5	0	25.5	2	-1	1	1.1636
548	5.4722	5	5	0	13.25	2	-1	0	1.8408
549	2.1883	5	5	999	7.125	1	-1	1	1.3282
550	3.8303	5	5	999	19.375	1	-1	1	1.14
551	0.5464	5	5	0	25.5	1	1	1	1.0694
552	7.1142	5	5	0	13.25	2	-1	0	1.3755
553	7.1142	5	5	999	1	2	-1	0	1.4723
554	3.8303	5	5	0	1	2	-1	0	1.4694
555	2.1883	5	5	90	1	1	1	1	1.8105
556	5.4722	5	5	0	19.375	2	1	0	1.8926
557	0.5464	5	5	0	7.125	1	1	1	1.1988
558	7.1142	5	5	999	25.5	1	-1	1	1.1635
559	7.1142	5	5	999	13.25	1	-1	1	1.1046
560	5.4722	5	5	90	13.25	1	1	0	1.7424
561	0.5464	5	5	90	25.5	2	1	1	1.6698
562	0.5464	5	5	999	19.375	2	1	1	1.1757
563	7.1142	5	5	999	19.375	2	-1	0	2.2092
564	2.1883	5	5	999	25.5	1	-1	1	1.1752
565	7.1142	5	5	90	13.25	1	-1	1	2.1391
566	0.5464	5	5	999	25.5	1	-1	1	1.5987
567	7.1142	5	5	90	7.125	2	1	0	2.1637
568	0.5464	5	5	90	7.125	2	-1	1	1.6929
569	5.4722	5	5	0	1	2	1	0	2.0016
570	0.5464	5	5	0	19.375	2	-1	1	1.3987
571	3.8303	5	5	999	19.375	1	1	1	1.1636
572	7.1142	5	5	999	25.5	2	1	0	2.0755
573	0.5464	5	5	0	19.375	2	1	1	1.7163
574	5.4722	5	5	0	13.25	1	1	1	1.9801
575	5.4722	5	5	999	19.375	1	-1	1	0.97537
576	3.8303	5	5	0	7.125	1	-1	1	1.1636
577	5.4722	5	5	90	25.5	1	-1	1	0.99933
578	0.5464	5	5	0	1	2	-1	1	1.3988
579	3.8303	5	5	0	25.5	2	1	1	1.0934
580	5.4722	5	5	90	13.25	2	1	1	1.8024
581	5.4722	5	5	0	7.125	1	-1	0	1.8741
582	5.4722	5	5	999	25.5	2	-1	1	1.5772
583	7.1142	5	5	0	1	1	-1	0	2.757
584	7.1142	5	5	90	1	1	-1	0	1.8005
585	3.8303	5	5	0	19.375	1	-1	1	1.5869
586	2.1883	5	5	999	25.5	1	1	1	1.3871
587	3.8303	5	5	0	13.25	2	1	1	1.3988
588	0.5464	5	5	90	13.25	2	1	1	2.4574
589	2.1883	5	5	999	7.125	2	-1	0	2.4574
590	5.4722	5	5	999	7.125	1	-1	0	1.6117
591	5.4722	5	5	999	7.125	1	1	1	1.4458
592	3.8303	5	5	0	13.25	1	1	1	1.093
593	3.8303	5	5	999	13.25	2	1	1	1.4694
594	7.1142	5	5	999	13.25	1	1	0	1.8123
595	2.1883	5	5	90	19.375	2	1	1	2.1629
596	2.1883	5	5	90	1	2	-1	0	3.1205
597	7.1142	5	5	999	1	1	-1	0	1.7246
598	0.5464	5	5	0	13.25	1	1	1	2.1041
599	3.8303	5	5	90	7.125	1	1	1	2.6537
600	0.5464	5	5	90	1	2	1	1	3.0907
601	5.4722	5	5	0	7.125	1	-1	0	2.5574
602	7.1142	5	5	0	1	2	-1	0	1.8005
603	3.8303	5	5	90	25.5	2	-1	0	2.1887
604	0.5464	5	5	0	1	2	1	0	3.1653
605	7.1142	5	5	90	1	2	-1	0	2.2053
606	5.4722	5	5	90	19.375	2	-1	1	2.0013
607	5.4722	5	5	90	19.375	2	1	0	2.2376
608	3.8303	5	5	90	19.375	2	1	0	2.7266
609	2.1883	5	5	0	19.375	1	1	1	1.387
610	0.5464	5	5	999	13.25	2	-1	1	1.1047
611	5.4722	5	5	0	13.25	1	-1	1	1.8571
612	3.8303	5	5	90	19.375	1	-1	0	2.1825
613	7.1142	5	5	999	19.375	1	1	0	2.0234
614	3.8303	5	5	999	19.375	2	-1	1	1.5277
615	7.1142	5	5	90	7.125	2	1	1	2.1563
616	2.1883	5	5	0	13.25	2	-1	1	2.6392
617	2.1883	5	5	999	1	1	1	1	2.4338
618	0.5464	5	5	90	7.125	1	1	1	2.8312
619	7.1142	5	5	90	1	2	-1	0	1.9722
620	5.4722	5	5	999	13.25	1	-1	1	1.2106
621	2.1883	5	5	999	25.5	2	-1	1	1.1989
622	0.5464	5	5	999	1	1	1	0	3.7396
623	7.1142	5	5	90	7.125	2	-1	0	7.3033
624	7.1142	5	5	0	13.25	2	1	0	1.9823
625	3.8303	5	5	90	13.25	1	-1	1	1.1164
626	3.8303	5	5	0	19.375	1	-1	0	2.3372
627	3.8303	5	5	999	7.125	2	1	1	1.0228
628	5.4722	5	5	0	13.25	1	-1	0	1.187
629	0.5464	5	5	90	25.5	2	-1	1	1.2459
630	3.8303	5	5	90	1	2	1	1	1.2577
631	2.1883	5	5	999	19.375	2	1	1	0.99887
632	3.8303	5	5	0	1	1	1	0	1.3988
633	7.1142	5	5	90	1	1	-1	0	1.5369
634	7.1142	5	5	999	13.25	2	-1	0	1.6532
635	3.8303	5	5	999	7.125	2	-1	1	1.1753
636	0.5464	5	5	90	13.25	2	-1	1	1.3051
637	5.4722	5	5	0	7.125	1	1	1	1.2581
638	2.1883	5	5	0	7.125	2	1	1	1.1164
639	2.1883	5	5	90	1	2	1	0	1.7991
640	0.5464	5	5	90	1	1	-1	0	2.9979
641	0.5464	5	5	999	7.125	2	1	1	1.5757
642	7.1142	5	5	0	19.375	1	1	0	1.7268
643	7.1142	5	5	999	7.125	1	-1	0	3.1663
644	0.5464	5	5	0	19.375	1	1	1	2.7422
645	5.4722	5	5	999	25.5	1	1	1	1.0695
646	2.1883	5	5	90	1	1	-1	0	1.1283
647	2.1883	5	5	0	1	2	-1	0	1.3522
648	3.8303	5	5	0	13.25	2	-1	1	1.2225
649	2.1883	5	5	999	25.5	1	1	1	0.98753
650	3.8303	5	5	999	7.125	1	-1	1	1.0695
651	5.4722	5	5	90	1	1	-1	0	1.5627
652	0.5464	5	5	999	7.125	1	1	1	0.96359
653	0.5464	5	5	90	19.375	2	1	1	1.2224
654	3.8303	5	5	999	25.5	2	-1	1	1.1518
655	2.1883	5	5	90	7.125	2	1	1	1.1988
656	0.5464	5	5	0	19.375	2	1	1	1.3286
657	0.5464	5	5	0	13.25	2	-1	1	1.1281
658	5.4722	5	5	999	13.25	2	-1	1	1.582
659	7.1142	5	5	90	7.125	1	1	1	1.9938
660	0.5464	5	5	90	13.25	1	-1	1	1.0459
661	0.5464	5	5	0	25.5	2	1	1	1.1399
662	2.1883	5	5	0	25.5	2	1	1	1.2698
663	5.4722	5	5	0	19.375	1	-1	0	0.52902
664	0.5464	5	5	90	7.125	2	1	1	1.3753
665	0.5464	5	5	90	1	2	-1	1	1.2224
666	3.8303	5	5	0	1	1	1	1	1.046
667	0.5464	5	5	999	1	2	1	1	1.387
668	7.1142	5	5	999	25.5	1	-1	1	1.0104
669	3.8303	5	5	90	1	1	-1	0	2.5221
670	2.1883	5	5	0	1	2	1	0	1.7046
671	5.4722	5	5	0	1	1	-1	0	1.9558
672	5.4722	5	5	0	25.5	1	1	1	0.96404
673	2.1883	5	5	0	13.25	2	1	1	1.14
674	5.4722	5	5	0	19.375	2	-1	0	3.5731
675	7.1142	5	5	0	1	1	-1	0	1.6574
676	0.5464	5	5	0	25.5	1	1	1	0.99891
677	0.5464	5	5	0	1	2	-1	1	1.4928
678	3.8303	5	5	0	1	2	1	0	1.5521
679	7.1142	5	5	90	25.5	1	1	1	1.1169
680	2.1883	5	5	999	25.5	1	1	1	0.96364
681	2.1883	5	5	0	7.125	2	-1	1	1.2106
682	2.1883	5	5	90	19.375	1	-1	1	0.95226
683	7.1142	5	5	999	7.125	2	-1	0	1.4283
684	5.4722	5	5	90	19.375	1	1	1	1.4693
685	2.1883	5	5	90	1	1	-1	0	2.6188
686	0.5464	5	5	90	19.375	2	-1	1	1.3639
687	5.4722	5	5	999	25.5	2	1	1	1.2811
688	3.8303	5	5	999	13.25	2	-1	1	1.34
689	2.1883	5	5	999	13.25	1	-1	1	1.1635
690	5.4722	5	5	90	1	2	1	0	1.8306
691	7.1142	5	5	90	25.5	2	-1	1	1.1518
692	3.8303	5	5	999	13.25	1	-1	1	0.98755
693	7.1142	5	5	90	19.375	1	-1	1	1.0459
694	7.1142	5	5	90	13.25	2	1	1	1.7491
695	7.1142	5	5	999	13.25	2	1	1	1.0342
696	2.1883	5	5	999	7.125	1	-1	1	1.1047
697	5.4722	5	5	0	1	2	1	0	1.7098
698	7.1142	5	5	90	25.5	1	-1	1	0.96362
699	3.8303	5	5	999	19.375	1	-1	1	0.96357
700	5.4722	5	5	999	25.5	1	1	1	0.94006
701	7.1142	5	5	0	19.375	1	-1	1	0.9401
702	3.8303	5	5	0	7.125	1	-1	1	0.99889
703	7.1142	5	5	999	19.375	2	1	1	0.99885
704	0.5464	5	5	90	7.125	2	-1	1	1.1518
705	3.8303	5	5	999	13.25	1	1	1	0.98752
706	5.4722	5	5	999	13.25	2	1	1	1.1518
707	0.5464	5	5	0	19.375	1	-1	1	0.92836
708	2.1883	5	5	999	1	1	1	1	0.96361
709	0.5464	5	5	999	19.375	1	1	1	0.92822
710	7.1142	5	5	90	7.125	1	-1	0	1.4765
711	7.1142	5	5	0	1	1	-1	0	1.8181
712	3.8303	5	5	999	7.125	2	-1	1	1.0695
713	3.8303	5	5	999	7.125	1	-1	1	0.97532
714	0.5464	5	5	90	7.125	1	-1	1	1.093
715	7.1142	5	5	90	19.375	1	-1	1	3.3243
716	7.1142	5	5	0	13.25	1	1	1	1.3632
717	0.5464	5	5	90	25.5	1	1	1	1.3283
718	2.1883	5	5	0	19.375	2	1	1	1.834
719	7.1142	5	5	0	19.375	1	-1	1	0.97538
720	2.1883	5	5	90	7.125	2	-1	1	1.1282
721	5.4722	5	5	999	7.125	2	-1	1	1.1518
722	3.8303	5	5	999	1	2	1	0	2.1138
723	7.1142	5	5	90	19.375	2	1	1	1.2463
724	7.1142	5	5	90	19.375	1	-1	1	1.1518
725	2.1883	5	5	0	25.5	1	-1	1	1.0811
726	2.1883	5	5	0	13.25	1	1	1	0.9166
727	2.1883	5	5	90	19.375	1	1	1	1.1047
728	0.5464	5	5	999	13.25	2	1	1	1.2459
729	0.5464	5	5	90	7.125	2	-1	1	1.0229
730	2.1883	5	5	90	7.125	2	1	1	1.2223
731	5.4722	5	5	0	7.125	2	1	1	1.2459
732	2.1883	5	5	90	19.375	1	-1	1	1.0341
733	7.1142	5	5	90	19.375	1	-1	1	1.0342
734	2.1883	5	5	90	25.5	2	-1	1	1.14
735	0.5464	5	5	999	25.5	2	1	1	1.2812
736	3.8303	5	5	999	1	2	1	0	2.2214
737	5.4722	5	5	0	1	1	-1	1	1.9218
738	5.4722	5	5	0	19.375	1	-1	0	2.7925
739	5.4722	5	5	90	13.25	1	-1	1	1.0812
740	2.1883	5	5	999	1	1	1	1	1.6811
741	0.5464	5	5	999	25.5	1	1	1	1.1052
742	3.8303	5	5	999	19.375	2	-1	1	1.1753
743	5.4722	5	5	0	13.25	1	1	1	1.0341
744	5.4722	5	5	999	1	1	1	1	1.7398
745	2.1883	5	5	0	7.125	2	1	1	1.1636
746	2.1883	5	5	999	13.25	2	1	1	1.1636
747	3.8303	5	5	999	1	1	1	0	1.6815
748	7.1142	5	5	90	13.25	1	1	0	1.3861
749	3.8303	5	5	0	19.375	2	1	1	1.1165
750	5.4722	5	5	90	7.125	2	-1	0	1.5598
