# Supplementary material for: Temporal Integration of Motion Streaks in Migraine
Source: Vision (Basel). 2018 Jul 13;2(3):27. doi: 10.3390/vision2030027 (PMC6836222; doi:10.3390/vision2030027)
Supplement: Supplementary file 1 [file vision-02-00027-s001.zip › supplementary information/resultsmark3/resultsObs16/allResponsesObs16Block5.txt]

1	2.1883	5	5	90	7.125	2	1	1	1.5028
2	2.1883	5	5	90	13.25	2	1	1	1.1428
3	3.8303	5	5	999	25.5	2	1	1	2.0637
4	2.1883	5	5	999	13.25	1	1	1	0.91576
5	7.1142	5	5	0	19.375	2	-1	1	1.1282
6	5.4722	5	5	0	25.5	1	1	1	1.0581
7	3.8303	5	5	0	1	2	1	1	1.4811
8	2.1883	5	5	999	25.5	2	1	1	1.1518
9	3.8303	5	5	999	19.375	2	-1	1	0.97535
10	7.1142	5	5	90	1	1	-1	0	1.6069
11	2.1883	5	5	90	1	2	-1	1	1.0459
12	5.4722	5	5	0	1	2	-1	0	1.434
13	3.8303	5	5	999	19.375	1	-1	1	0.97541
14	2.1883	5	5	0	13.25	1	-1	1	0.98713
15	2.1883	5	5	999	13.25	2	-1	1	0.95184
16	0.5464	5	5	0	25.5	1	-1	1	0.96366
17	0.5464	5	5	0	1	1	-1	1	1.2812
18	0.5464	5	5	0	1	1	-1	1	1.1165
19	2.1883	5	5	90	25.5	1	-1	1	1.0107
20	2.1883	5	5	999	13.25	1	1	1	0.9401
21	5.4722	5	5	999	25.5	1	1	1	0.98712
22	0.5464	5	5	90	7.125	2	-1	1	1.2342
23	7.1142	5	5	90	19.375	2	1	0	1.3866
24	0.5464	5	5	0	19.375	1	1	1	1.3282
25	2.1883	5	5	90	25.5	2	1	1	1.0812
26	7.1142	5	5	999	19.375	2	-1	1	1.0106
27	2.1883	5	5	0	1	1	-1	1	1.14
28	2.1883	5	5	999	1	2	1	1	1.1753
29	5.4722	5	5	0	1	1	1	0	1.3748
30	2.1883	5	5	0	13.25	1	-1	1	0.91639
31	7.1142	5	5	999	19.375	2	-1	1	0.99885
32	0.5464	5	5	999	7.125	1	-1	1	1.1518
33	2.1883	5	5	999	13.25	1	1	1	0.9283
34	0.5464	5	5	0	1	1	-1	0	1.7634
35	5.4722	5	5	0	1	1	-1	1	0.86994
36	5.4722	5	5	0	25.5	2	-1	1	1.0224
37	7.1142	5	5	999	7.125	2	-1	0	1.6327
38	5.4722	5	5	999	13.25	1	1	1	1.1634
39	2.1883	5	5	90	1	1	-1	1	1.0463
40	3.8303	5	5	90	19.375	2	1	1	1.2458
41	2.1883	5	5	0	19.375	2	1	1	1.6815
42	0.5464	5	5	90	1	2	1	0	2.1869
43	2.1883	5	5	0	7.125	1	1	1	1.3757
44	0.5464	5	5	999	25.5	2	1	1	1.14
45	5.4722	5	5	90	1	1	1	0	1.9611
46	3.8303	5	5	0	25.5	1	-1	1	0.96364
47	0.5464	5	5	90	13.25	2	-1	1	1.1047
48	3.8303	5	5	999	1	2	-1	0	1.7399
49	5.4722	5	5	0	19.375	2	-1	1	1.0581
50	2.1883	5	5	0	13.25	2	-1	1	1.1988
51	5.4722	5	5	90	1	1	1	0	1.7514
52	3.8303	5	5	999	13.25	1	1	1	1.0106
53	0.5464	5	5	999	1	1	-1	1	1.0812
54	0.5464	5	5	90	25.5	2	-1	1	0.98706
55	2.1883	5	5	999	7.125	2	-1	1	1.1048
56	2.1883	5	5	90	7.125	1	-1	1	1.1518
57	7.1142	5	5	999	13.25	1	-1	1	1.1165
58	2.1883	5	5	999	7.125	1	-1	1	1.1988
59	2.1883	5	5	0	1	2	1	1	1.2459
60	0.5464	5	5	999	19.375	2	1	1	1.1636
61	2.1883	5	5	999	19.375	2	-1	1	1.0224
62	2.1883	5	5	90	19.375	1	1	1	0.92834
63	5.4722	5	5	90	19.375	2	1	1	0.99887
64	3.8303	5	5	999	1	2	-1	0	2.1988
65	2.1883	5	5	999	1	1	-1	1	1.1522
66	3.8303	5	5	0	25.5	2	-1	1	1.093
67	3.8303	5	5	0	25.5	1	-1	1	0.96359
68	7.1142	5	5	999	7.125	1	1	1	1.3283
69	7.1142	5	5	999	13.25	2	1	1	1.0811
70	7.1142	5	5	999	1	1	1	0	1.6479
71	2.1883	5	5	90	13.25	2	-1	1	0.99892
72	2.1883	5	5	90	25.5	1	1	1	0.92832
73	2.1883	5	5	999	7.125	2	-1	1	1.0106
74	2.1883	5	5	999	19.375	1	-1	1	1.0576
75	5.4722	5	5	999	19.375	1	1	1	1.0459
76	7.1142	5	5	90	25.5	2	-1	1	1.6887
77	5.4722	5	5	0	25.5	2	-1	1	1.0695
78	0.5464	5	5	0	25.5	2	-1	1	1.0695
79	3.8303	5	5	0	19.375	2	1	1	1.0694
80	3.8303	5	5	0	13.25	2	-1	1	1.0342
81	0.5464	5	5	90	7.125	2	-1	1	1.093
82	3.8303	5	5	90	1	1	-1	0	2.1138
83	0.5464	5	5	999	1	1	1	1	1.1988
84	2.1883	5	5	90	13.25	1	1	1	0.95231
85	3.8303	5	5	0	19.375	1	1	1	0.99888
86	3.8303	5	5	999	1	2	1	1	1.2812
87	7.1142	5	5	999	19.375	1	-1	1	0.95184
88	7.1142	5	5	90	19.375	1	1	1	1.0459
89	7.1142	5	5	999	1	1	-1	0	1.7134
90	5.4722	5	5	999	19.375	2	-1	1	1.1635
91	2.1883	5	5	0	1	2	-1	0	1.081
92	7.1142	5	5	0	1	2	1	0	1.39
93	2.1883	5	5	0	7.125	1	-1	1	1.0459
94	2.1883	5	5	999	13.25	2	-1	1	1.0812
95	5.4722	5	5	0	13.25	2	1	1	1.2812
96	2.1883	5	5	90	19.375	1	1	1	0.97542
97	3.8303	5	5	999	13.25	1	1	1	1.0224
98	2.1883	5	5	0	7.125	2	1	1	1.3752
99	3.8303	5	5	90	19.375	2	1	1	1.0934
100	2.1883	5	5	90	25.5	1	-1	1	0.89344
101	0.5464	5	5	90	13.25	1	-1	1	1.3164
102	2.1883	5	5	90	7.125	1	1	1	0.97535
103	5.4722	5	5	999	25.5	2	-1	1	1.0463
104	2.1883	5	5	0	13.25	2	1	1	0.91659
105	0.5464	5	5	90	25.5	2	-1	1	1.1165
106	3.8303	5	5	90	25.5	1	1	1	1.011
107	7.1142	5	5	0	1	2	1	0	1.6038
108	5.4722	5	5	0	25.5	2	1	1	1.2694
109	5.4722	5	5	0	25.5	1	-1	1	1.1522
110	7.1142	5	5	90	25.5	1	-1	1	1.3051
111	5.4722	5	5	999	13.25	2	1	1	1.2694
112	5.4722	5	5	0	7.125	1	1	1	1.4933
113	3.8303	5	5	999	13.25	2	1	1	1.1518
114	2.1883	5	5	90	1	2	-1	1	1.8815
115	2.1883	5	5	0	19.375	2	1	1	1.1522
116	3.8303	5	5	999	19.375	1	1	1	1.0342
117	0.5464	5	5	999	25.5	1	1	1	1.0224
118	0.5464	5	5	999	7.125	2	-1	1	1.1635
119	2.1883	5	5	999	1	2	1	0	1.7164
120	0.5464	5	5	0	25.5	2	-1	1	1.1753
121	2.1883	5	5	90	25.5	2	1	1	1.2228
122	2.1883	5	5	999	7.125	2	-1	1	1.1048
123	5.4722	5	5	999	13.25	2	-1	0	1.9004
124	3.8303	5	5	90	7.125	1	-1	0	2.2902
125	5.4722	5	5	999	19.375	2	1	1	1.1283
126	5.4722	5	5	999	13.25	1	-1	1	1.0222
127	5.4722	5	5	999	19.375	1	-1	1	1.0342
128	0.5464	5	5	90	19.375	2	-1	1	1.4458
129	0.5464	5	5	90	7.125	2	-1	1	1.6807
130	7.1142	5	5	90	7.125	2	1	0	1.6665
131	3.8303	5	5	90	25.5	1	1	1	1.0577
132	3.8303	5	5	90	19.375	1	-1	1	1.093
133	0.5464	5	5	90	1	1	-1	1	1.3165
134	0.5464	5	5	999	19.375	1	-1	1	1.1518
135	3.8303	5	5	90	1	2	-1	0	1.9095
136	7.1142	5	5	999	25.5	1	-1	1	1.046
137	5.4722	5	5	90	13.25	2	-1	0	1.2694
138	3.8303	5	5	90	25.5	2	1	1	1.5164
139	7.1142	5	5	0	13.25	1	1	0	1.8177
140	5.4722	5	5	999	1	2	1	0	1.8314
141	2.1883	5	5	0	1	2	1	1	1.1517
142	5.4722	5	5	0	1	2	-1	0	1.4992
143	2.1883	5	5	90	13.25	1	-1	1	0.91697
144	5.4722	5	5	90	7.125	2	1	1	1.1518
145	2.1883	5	5	999	1	1	-1	1	1.0577
146	5.4722	5	5	90	19.375	1	1	1	0.94003
147	5.4722	5	5	0	13.25	2	1	1	1.0929
148	5.4722	5	5	999	1	2	1	1	1.5544
149	0.5464	5	5	0	25.5	1	-1	1	0.99871
150	5.4722	5	5	0	1	2	-1	0	1.5532
151	3.8303	5	5	90	7.125	2	-1	1	1.5518
152	3.8303	5	5	999	13.25	2	1	1	1.5282
153	3.8303	5	5	90	7.125	1	-1	1	1.0342
154	3.8303	5	5	0	13.25	2	1	1	1.14
155	2.1883	5	5	0	13.25	2	-1	1	1.1282
156	2.1883	5	5	90	1	1	1	1	1.3753
157	0.5464	5	5	999	19.375	2	1	1	1.14
158	0.5464	5	5	0	1	2	-1	1	1.6222
159	0.5464	5	5	0	7.125	2	1	1	1.3635
160	7.1142	5	5	0	7.125	1	-1	1	1.2222
161	5.4722	5	5	999	7.125	2	-1	0	1.8103
162	3.8303	5	5	0	13.25	1	-1	1	1.0934
163	7.1142	5	5	999	13.25	1	-1	1	0.97534
164	2.1883	5	5	0	1	2	-1	1	1.2459
165	5.4722	5	5	90	25.5	2	-1	1	1.1522
166	5.4722	5	5	0	19.375	1	1	1	0.92868
167	7.1142	5	5	999	7.125	1	1	1	1.689
168	7.1142	5	5	0	1	1	1	1	1.8749
169	5.4722	5	5	999	7.125	1	1	1	1.1165
170	5.4722	5	5	0	19.375	1	1	1	1.1401
171	3.8303	5	5	0	1	2	1	0	2.2711
172	3.8303	5	5	999	25.5	1	1	1	1.1635
173	7.1142	5	5	90	1	1	-1	0	1.8697
174	2.1883	5	5	0	25.5	1	1	1	1.2459
175	2.1883	5	5	0	19.375	1	1	1	1.6928
176	7.1142	5	5	0	13.25	1	-1	1	2.0542
177	3.8303	5	5	999	13.25	1	1	1	1.3635
178	7.1142	5	5	90	1	1	-1	0	2.3399
179	2.1883	5	5	90	19.375	1	-1	1	1.3517
180	3.8303	5	5	90	25.5	1	1	1	1.1757
181	3.8303	5	5	999	7.125	2	1	1	1.8822
182	0.5464	5	5	0	13.25	1	1	1	1.6335
183	5.4722	5	5	90	19.375	2	1	0	1.5011
184	2.1883	5	5	999	19.375	2	-1	1	1.2929
185	7.1142	5	5	999	25.5	1	1	1	1.0224
186	7.1142	5	5	90	1	2	-1	0	1.14
187	3.8303	5	5	90	19.375	1	-1	1	0.99931
188	3.8303	5	5	999	1	1	1	1	1.9592
189	5.4722	5	5	0	25.5	1	1	0	2.251
190	7.1142	5	5	999	25.5	2	1	0	1.7491
191	5.4722	5	5	999	7.125	1	-1	0	2.3373
192	0.5464	5	5	999	1	2	-1	0	2.8094
193	5.4722	5	5	90	13.25	1	1	0	2.0784
194	7.1142	5	5	999	13.25	2	1	0	1.6569
195	0.5464	5	5	999	19.375	2	1	1	1.2929
196	2.1883	5	5	999	13.25	1	-1	1	1.3282
197	5.4722	5	5	90	1	2	-1	0	1.2228
198	5.4722	5	5	999	7.125	2	-1	1	2.1344
199	7.1142	5	5	999	1	2	-1	0	2.0304
200	0.5464	5	5	90	25.5	2	-1	1	1.3282
201	0.5464	5	5	0	7.125	1	-1	1	2.2691
202	3.8303	5	5	90	19.375	1	-1	0	3.9803
203	0.5464	5	5	90	25.5	1	-1	1	1.1871
204	2.1883	5	5	90	19.375	1	-1	1	1.5164
205	3.8303	5	5	999	19.375	2	-1	1	1.0459
206	2.1883	5	5	0	13.25	1	1	1	1.2106
207	7.1142	5	5	0	19.375	2	1	0	1.6564
208	5.4722	5	5	999	25.5	2	-1	1	1.1872
209	5.4722	5	5	90	7.125	2	1	1	2.3034
210	7.1142	5	5	90	7.125	2	-1	0	1.378
211	3.8303	5	5	0	13.25	2	1	0	1.6108
212	3.8303	5	5	999	7.125	2	1	1	1.2345
213	2.1883	5	5	90	7.125	2	-1	0	1.1047
214	5.4722	5	5	90	13.25	1	-1	0	1.8301
215	0.5464	5	5	0	19.375	2	1	1	1.2105
216	7.1142	5	5	0	19.375	1	1	0	1.776
217	5.4722	5	5	0	25.5	1	1	1	2.1591
218	0.5464	5	5	90	7.125	1	-1	1	1.5399
219	3.8303	5	5	90	19.375	2	1	1	1.7517
220	5.4722	5	5	0	19.375	1	-1	0	1.8294
221	0.5464	5	5	90	13.25	1	1	1	2.5218
222	5.4722	5	5	0	7.125	2	-1	0	1.9771
223	7.1142	5	5	90	19.375	2	-1	0	1.8365
224	3.8303	5	5	0	7.125	1	-1	0	2.0695
225	7.1142	5	5	90	25.5	2	-1	0	1.7034
226	2.1883	5	5	999	19.375	2	-1	1	1.2693
227	0.5464	5	5	90	7.125	1	1	0	1.9046
228	7.1142	5	5	0	13.25	2	-1	0	1.6189
229	5.4722	5	5	90	25.5	2	1	0	1.6509
230	0.5464	5	5	0	1	1	-1	1	2.0335
231	5.4722	5	5	999	13.25	2	-1	0	1.8068
232	0.5464	5	5	999	1	2	-1	1	1.8457
233	5.4722	5	5	90	25.5	2	1	0	1.9895
234	2.1883	5	5	0	25.5	2	1	1	1.1517
235	5.4722	5	5	0	19.375	2	1	1	0.97577
236	5.4722	5	5	0	7.125	1	-1	1	1.2339
237	5.4722	5	5	90	19.375	1	-1	0	0.98712
238	5.4722	5	5	999	7.125	2	1	0	2.1342
239	3.8303	5	5	999	19.375	1	-1	1	1.2105
240	5.4722	5	5	90	19.375	2	1	0	2.0791
241	3.8303	5	5	999	7.125	1	-1	1	1.0106
242	5.4722	5	5	90	25.5	1	-1	1	1.0577
243	3.8303	5	5	90	19.375	2	1	1	1.0812
244	3.8303	5	5	999	7.125	1	-1	1	1.1282
245	3.8303	5	5	0	1	2	-1	0	2.2493
246	3.8303	5	5	999	7.125	2	-1	0	2.6833
247	7.1142	5	5	0	19.375	2	1	1	1.1047
248	0.5464	5	5	0	19.375	2	1	1	1.0342
249	3.8303	5	5	90	1	1	-1	0	1.5752
250	0.5464	5	5	90	1	2	-1	0	1.5286
251	0.5464	5	5	0	25.5	2	-1	1	1.6811
252	2.1883	5	5	999	25.5	2	1	1	1.1988
253	2.1883	5	5	90	13.25	1	1	1	1.0699
254	0.5464	5	5	999	1	1	1	0	1.9747
255	0.5464	5	5	999	25.5	1	1	1	2.1516
256	3.8303	5	5	0	7.125	1	1	0	2.3499
257	3.8303	5	5	0	19.375	2	1	1	1.3047
258	3.8303	5	5	0	13.25	1	1	1	1.2694
259	7.1142	5	5	999	13.25	2	1	0	1.9537
260	5.4722	5	5	999	7.125	2	1	0	1.7703
261	7.1142	5	5	0	19.375	1	1	1	1.3165
262	2.1883	5	5	0	19.375	1	1	1	1.9629
263	2.1883	5	5	999	19.375	1	1	1	0.99925
264	7.1142	5	5	90	13.25	2	-1	1	2.1213
265	3.8303	5	5	90	13.25	1	-1	1	1.34
266	3.8303	5	5	0	7.125	1	-1	0	1.7915
267	0.5464	5	5	0	13.25	2	-1	1	2.3746
268	2.1883	5	5	90	19.375	2	-1	0	2.9796
269	5.4722	5	5	999	1	1	1	1	2.0768
270	0.5464	5	5	0	19.375	1	1	1	2.3511
271	2.1883	5	5	999	13.25	2	-1	1	1.258
272	0.5464	5	5	90	13.25	1	1	1	2.1629
273	7.1142	5	5	0	7.125	2	-1	0	1.4123
274	2.1883	5	5	999	13.25	1	-1	1	2.1276
275	5.4722	5	5	0	25.5	1	-1	1	1.2463
276	7.1142	5	5	999	13.25	1	-1	1	0.96358
277	7.1142	5	5	0	13.25	1	1	0	1.0459
278	3.8303	5	5	999	19.375	2	1	1	1.2576
279	2.1883	5	5	0	25.5	1	1	1	1.0106
280	0.5464	5	5	90	19.375	2	-1	1	1.0342
281	7.1142	5	5	90	19.375	1	1	0	2.0628
282	0.5464	5	5	0	1	2	1	0	2.628
283	2.1883	5	5	999	19.375	1	-1	1	0.97573
284	0.5464	5	5	0	7.125	1	-1	1	2.9778
285	7.1142	5	5	90	7.125	1	-1	0	2.0063
286	3.8303	5	5	0	7.125	2	1	0	4.5466
287	3.8303	5	5	0	1	1	-1	0	2.0823
288	5.4722	5	5	90	25.5	1	-1	1	1.4572
289	2.1883	5	5	90	19.375	2	-1	1	1.2227
290	7.1142	5	5	0	13.25	2	-1	0	1.6542
291	5.4722	5	5	0	13.25	1	-1	0	1.979
292	7.1142	5	5	0	25.5	2	-1	0	1.6068
293	7.1142	5	5	999	25.5	2	-1	1	2.4365
294	2.1883	5	5	90	7.125	1	1	1	4.5096
295	7.1142	5	5	999	7.125	1	-1	0	1.9022
296	0.5464	5	5	999	1	1	1	1	1.6458
297	5.4722	5	5	90	1	1	1	0	3.0308
298	3.8303	5	5	90	13.25	2	-1	1	1.6575
299	3.8303	5	5	0	1	1	-1	0	1.7633
300	5.4722	5	5	0	7.125	1	1	1	1.9483
301	2.1883	5	5	90	25.5	2	1	1	1.3753
302	2.1883	5	5	0	19.375	1	1	1	1.2812
303	7.1142	5	5	999	25.5	2	1	1	1.2459
304	7.1142	5	5	90	13.25	2	1	1	1.6317
305	3.8303	5	5	999	13.25	2	1	1	1.34
306	5.4722	5	5	999	19.375	1	1	0	2.0217
307	3.8303	5	5	999	1	1	1	1	2.4595
308	2.1883	5	5	0	25.5	2	-1	1	1.2111
309	0.5464	5	5	999	25.5	2	-1	1	1.1989
310	7.1142	5	5	999	1	2	-1	1	2.0882
311	0.5464	5	5	90	1	2	1	0	2.518
312	7.1142	5	5	90	13.25	1	-1	1	1.0695
313	7.1142	5	5	0	13.25	1	-1	1	1.2106
314	7.1142	5	5	90	25.5	1	-1	1	0.94007
315	7.1142	5	5	999	1	1	-1	0	1.9387
316	5.4722	5	5	0	1	1	1	0	1.7177
317	2.1883	5	5	0	1	1	-1	0	2.9402
318	0.5464	5	5	999	13.25	1	1	1	1.1165
319	2.1883	5	5	999	19.375	2	-1	1	1.1871
320	2.1883	5	5	90	13.25	2	-1	0	1.3987
321	2.1883	5	5	0	19.375	2	1	1	1.1047
322	7.1142	5	5	0	1	2	-1	0	1.4508
323	2.1883	5	5	90	1	1	-1	0	1.4815
324	7.1142	5	5	0	7.125	1	-1	0	2.1666
325	3.8303	5	5	999	13.25	2	1	1	1.3282
326	3.8303	5	5	90	1	1	1	0	1.7633
327	5.4722	5	5	999	1	1	1	1	2.347
328	3.8303	5	5	999	25.5	2	-1	1	3.7312
329	7.1142	5	5	999	7.125	2	-1	0	1.684
330	5.4722	5	5	0	7.125	2	-1	0	1.34
331	0.5464	5	5	0	7.125	1	1	1	1.0695
332	3.8303	5	5	999	25.5	2	-1	1	1.1518
333	5.4722	5	5	90	1	2	1	1	1.3517
334	0.5464	5	5	90	13.25	2	-1	1	1.3517
335	2.1883	5	5	90	25.5	1	-1	1	1.2106
336	2.1883	5	5	999	25.5	2	1	1	2.8104
337	3.8303	5	5	999	13.25	1	-1	1	1.0459
338	3.8303	5	5	90	7.125	2	-1	1	1.6806
339	3.8303	5	5	999	7.125	2	1	0	2.141
340	0.5464	5	5	999	13.25	2	-1	1	1.4929
341	5.4722	5	5	999	13.25	1	-1	0	2.4526
342	0.5464	5	5	999	13.25	2	1	1	1.6458
343	7.1142	5	5	999	19.375	2	1	0	3.7129
344	0.5464	5	5	999	25.5	1	-1	1	1.6924
345	7.1142	5	5	90	13.25	1	1	0	1.7355
346	5.4722	5	5	999	13.25	2	1	0	2.1111
347	5.4722	5	5	90	7.125	2	1	0	1.5697
348	5.4722	5	5	0	19.375	1	1	1	3.2972
349	3.8303	5	5	0	25.5	2	-1	0	2.7921
350	2.1883	5	5	0	1	1	-1	1	2.4687
351	2.1883	5	5	90	13.25	2	1	1	1.2812
352	3.8303	5	5	90	1	1	-1	0	2.152
353	3.8303	5	5	0	13.25	2	1	1	2.6115
354	0.5464	5	5	90	1	1	1	1	1.5403
355	3.8303	5	5	999	25.5	1	-1	1	1.8239
356	3.8303	5	5	90	25.5	2	1	0	1.2227
357	2.1883	5	5	90	13.25	2	1	1	1.0464
358	0.5464	5	5	0	7.125	1	-1	1	1.14
359	0.5464	5	5	0	7.125	1	1	1	1.3517
360	2.1883	5	5	90	19.375	1	1	0	2.2814
361	0.5464	5	5	90	19.375	1	1	1	1.3752
362	3.8303	5	5	90	25.5	2	-1	1	1.1169
363	2.1883	5	5	999	7.125	1	1	1	1.2929
364	5.4722	5	5	0	25.5	2	1	0	2.9326
365	2.1883	5	5	0	13.25	2	1	1	1.5635
366	0.5464	5	5	0	13.25	1	-1	0	3.0148
367	2.1883	5	5	0	7.125	2	1	0	3.7035
368	7.1142	5	5	0	25.5	2	-1	0	2.0862
369	5.4722	5	5	90	13.25	1	-1	0	2.6158
370	3.8303	5	5	0	7.125	1	-1	0	3.0804
371	5.4722	5	5	90	7.125	2	-1	0	1.7824
372	0.5464	5	5	999	19.375	1	-1	1	1.1164
373	5.4722	5	5	999	25.5	1	1	1	1.14
374	5.4722	5	5	90	1	2	1	1	2.0261
375	3.8303	5	5	90	19.375	2	-1	1	1.5634
376	7.1142	5	5	0	13.25	1	1	0	1.6305
377	2.1883	5	5	0	7.125	2	-1	0	3.0432
378	2.1883	5	5	999	19.375	1	-1	1	1.1875
379	2.1883	5	5	0	1	1	-1	1	1.2578
380	5.4722	5	5	999	19.375	1	1	1	1.0459
381	5.4722	5	5	999	19.375	2	1	0	1.9025
382	0.5464	5	5	999	7.125	1	-1	1	1.14
383	7.1142	5	5	0	25.5	2	1	0	1.5688
384	0.5464	5	5	0	19.375	1	1	1	1.0458
385	5.4722	5	5	999	25.5	2	-1	0	2.5222
386	0.5464	5	5	999	19.375	1	-1	1	1.14
387	3.8303	5	5	999	7.125	1	1	0	2.0187
388	3.8303	5	5	90	13.25	2	-1	1	2.1873
389	3.8303	5	5	90	1	1	-1	0	1.6227
390	2.1883	5	5	0	19.375	2	1	0	2.756
391	0.5464	5	5	999	7.125	2	-1	1	2.9849
392	2.1883	5	5	90	1	2	-1	0	0.99928
393	2.1883	5	5	999	25.5	2	-1	1	1.0695
394	7.1142	5	5	90	7.125	1	-1	0	2.4594
395	7.1142	5	5	999	19.375	2	-1	1	1.1753
396	7.1142	5	5	999	7.125	2	-1	0	1.907
397	5.4722	5	5	90	7.125	1	-1	0	1.9613
398	2.1883	5	5	0	7.125	2	-1	0	3.2766
399	7.1142	5	5	999	25.5	2	1	1	1.4003
400	7.1142	5	5	0	1	1	1	0	1.7565
401	0.5464	5	5	90	1	1	1	1	1.7277
402	2.1883	5	5	999	7.125	1	-1	1	0.97537
403	2.1883	5	5	90	7.125	2	-1	1	1.1988
404	2.1883	5	5	90	7.125	2	1	1	1.7399
405	5.4722	5	5	90	25.5	1	1	0	2.3547
406	3.8303	5	5	90	1	2	1	0	4.6936
407	2.1883	5	5	999	13.25	2	-1	1	1.2458
408	5.4722	5	5	90	13.25	2	-1	1	1.7112
409	3.8303	5	5	0	1	1	1	0	2.1135
410	0.5464	5	5	999	19.375	2	1	0	2.5527
411	7.1142	5	5	90	25.5	2	-1	0	1.6687
412	3.8303	5	5	0	13.25	1	1	1	1.0459
413	7.1142	5	5	0	25.5	1	-1	1	1.7708
414	5.4722	5	5	999	1	2	-1	1	1.7238
415	3.8303	5	5	90	25.5	2	1	1	1.8505
416	0.5464	5	5	90	25.5	1	1	1	1.5168
417	7.1142	5	5	90	7.125	2	1	0	1.7625
418	3.8303	5	5	0	1	1	1	1	1.6576
419	0.5464	5	5	90	19.375	2	-1	1	1.1874
420	3.8303	5	5	999	19.375	1	1	1	1.5164
421	3.8303	5	5	0	19.375	2	1	0	2.1348
422	7.1142	5	5	90	7.125	1	-1	0	1.9664
423	3.8303	5	5	999	1	1	-1	0	2.2747
424	2.1883	5	5	0	13.25	1	1	1	0.91653
425	2.1883	5	5	90	1	2	1	0	2.5671
426	0.5464	5	5	0	1	2	1	1	3.8232
427	0.5464	5	5	999	19.375	1	-1	1	1.2812
428	7.1142	5	5	999	1	1	-1	0	1.5446
429	2.1883	5	5	90	13.25	1	-1	1	0.98712
430	5.4722	5	5	0	19.375	2	-1	1	1.4341
431	0.5464	5	5	0	1	2	-1	1	1.8109
432	2.1883	5	5	999	19.375	1	-1	1	1.0582
433	7.1142	5	5	90	25.5	2	1	0	1.7346
434	0.5464	5	5	90	7.125	1	1	1	1.3988
435	3.8303	5	5	90	7.125	2	-1	0	2.0702
436	3.8303	5	5	999	13.25	2	-1	1	0.98715
437	5.4722	5	5	90	13.25	2	-1	1	1.3987
438	2.1883	5	5	999	13.25	2	-1	1	1.2341
439	0.5464	5	5	999	7.125	1	-1	1	1.0224
440	0.5464	5	5	90	13.25	1	1	1	1.1989
441	7.1142	5	5	90	13.25	2	-1	0	2.045
442	5.4722	5	5	0	13.25	1	1	0	1.7976
443	2.1883	5	5	0	13.25	1	-1	1	1.4105
444	5.4722	5	5	0	19.375	2	-1	0	1.6066
445	7.1142	5	5	999	19.375	1	-1	0	2.4998
446	0.5464	5	5	0	13.25	2	1	1	3.2341
447	0.5464	5	5	999	19.375	2	-1	1	1.4816
448	2.1883	5	5	999	25.5	1	-1	1	1.0342
449	2.1883	5	5	999	25.5	1	-1	1	1.0224
450	0.5464	5	5	0	25.5	2	1	1	1.4341
451	2.1883	5	5	999	1	2	-1	1	2.6284
452	0.5464	5	5	90	25.5	1	1	1	0.9283
453	7.1142	5	5	90	7.125	1	1	0	1.5675
454	3.8303	5	5	0	19.375	2	1	1	1.6223
455	2.1883	5	5	90	19.375	2	-1	1	1.1988
456	7.1142	5	5	90	13.25	2	1	0	1.8239
457	2.1883	5	5	0	25.5	1	-1	1	1.4694
458	0.5464	5	5	999	13.25	2	-1	1	1.3164
459	7.1142	5	5	0	1	1	1	0	1.7096
460	0.5464	5	5	0	13.25	1	1	1	1.4928
461	5.4722	5	5	90	13.25	2	1	0	1.9425
462	2.1883	5	5	90	7.125	1	-1	0	2.9893
463	5.4722	5	5	0	13.25	2	1	1	1.1758
464	7.1142	5	5	999	1	2	-1	0	2.2187
465	5.4722	5	5	999	25.5	2	1	1	1.2106
466	5.4722	5	5	90	25.5	2	1	1	1.2693
467	3.8303	5	5	0	19.375	1	-1	1	1.3517
468	7.1142	5	5	0	1	1	-1	0	1.8455
469	7.1142	5	5	999	25.5	1	1	1	0.99886
470	5.4722	5	5	999	25.5	1	1	1	1.4223
471	3.8303	5	5	0	7.125	2	-1	0	1.4463
472	3.8303	5	5	999	25.5	1	-1	0	2.3394
473	3.8303	5	5	999	19.375	2	1	0	1.6576
474	3.8303	5	5	0	19.375	1	-1	1	1.0699
475	0.5464	5	5	0	13.25	1	-1	1	1.2223
476	7.1142	5	5	0	19.375	2	1	0	1.8196
477	2.1883	5	5	90	25.5	2	-1	1	1.8104
478	3.8303	5	5	0	7.125	2	-1	0	2.0729
479	5.4722	5	5	0	7.125	1	1	1	1.0817
480	7.1142	5	5	999	13.25	1	1	0	1.6052
481	7.1142	5	5	0	7.125	2	-1	0	1.6858
482	5.4722	5	5	999	25.5	1	1	1	1.6607
483	0.5464	5	5	0	19.375	2	1	1	1.3871
484	7.1142	5	5	90	25.5	2	-1	0	1.3182
485	5.4722	5	5	90	25.5	1	-1	0	4.2048
486	0.5464	5	5	0	19.375	1	-1	1	1.1165
487	5.4722	5	5	999	7.125	1	1	0	4.9411
488	7.1142	5	5	0	7.125	2	1	0	1.8051
489	2.1883	5	5	0	25.5	2	-1	0	2.8093
490	7.1142	5	5	999	19.375	1	-1	1	1.7117
491	5.4722	5	5	0	7.125	2	-1	0	1.8976
492	7.1142	5	5	90	19.375	2	1	0	1.8318
493	0.5464	5	5	0	13.25	2	1	1	1.3518
494	7.1142	5	5	90	19.375	1	-1	0	1.7406
495	5.4722	5	5	0	13.25	1	1	0	1.8352
496	3.8303	5	5	999	7.125	1	1	1	1.1522
497	0.5464	5	5	0	13.25	2	-1	1	1.2104
498	0.5464	5	5	0	7.125	2	-1	1	1.3522
499	0.5464	5	5	0	13.25	1	-1	0	1.3751
500	3.8303	5	5	999	25.5	1	-1	0	2.3692
501	5.4722	5	5	0	19.375	2	1	0	2.2003
502	3.8303	5	5	90	1	2	1	1	2.3009
503	3.8303	5	5	0	13.25	1	-1	0	1.681
504	5.4722	5	5	999	1	1	1	0	1.8186
505	5.4722	5	5	90	19.375	1	1	0	1.6747
506	7.1142	5	5	90	25.5	1	-1	0	1.3888
507	5.4722	5	5	0	1	1	1	1	1.7731
508	2.1883	5	5	0	19.375	2	1	0	2.9483
509	5.4722	5	5	999	25.5	1	-1	0	2.9692
510	7.1142	5	5	999	25.5	2	1	0	1.7418
511	2.1883	5	5	0	19.375	1	1	1	1.2463
512	5.4722	5	5	999	25.5	2	-1	1	5.0269
513	7.1142	5	5	999	7.125	1	1	0	2.0455
514	3.8303	5	5	0	25.5	2	-1	0	1.4223
515	7.1142	5	5	90	13.25	1	1	0	1.48
516	3.8303	5	5	90	7.125	2	1	1	1.505
517	5.4722	5	5	0	25.5	2	-1	0	2.6038
518	0.5464	5	5	90	13.25	2	1	1	1.834
519	0.5464	5	5	90	19.375	1	1	1	1.3521
520	0.5464	5	5	999	7.125	1	-1	0	4.8012
521	2.1883	5	5	0	7.125	2	-1	0	4.1346
522	0.5464	5	5	999	1	2	-1	1	1.9399
523	3.8303	5	5	0	7.125	1	-1	0	2.3343
524	2.1883	5	5	90	7.125	1	1	1	1.5521
525	5.4722	5	5	90	13.25	1	1	1	3.8925
526	3.8303	5	5	0	19.375	1	1	1	8.0187
527	2.1883	5	5	90	1	2	1	0	2.1868
528	0.5464	5	5	0	25.5	1	-1	1	1.761
529	0.5464	5	5	90	7.125	2	1	1	2.0759
530	2.1883	5	5	0	7.125	1	-1	1	1.4303
531	2.1883	5	5	0	7.125	1	1	1	1.3875
532	2.1883	5	5	90	19.375	2	1	1	1.6579
533	2.1883	5	5	999	1	1	-1	1	1.9986
534	3.8303	5	5	0	7.125	2	1	0	1.5757
535	3.8303	5	5	90	13.25	1	1	1	2.8574
536	2.1883	5	5	90	1	1	-1	0	2.1041
537	3.8303	5	5	90	13.25	1	1	1	1.093
538	0.5464	5	5	0	1	2	1	1	1.6223
539	3.8303	5	5	90	19.375	1	-1	0	2.2327
540	3.8303	5	5	0	7.125	2	-1	0	4.5896
541	3.8303	5	5	90	25.5	1	-1	0	3.2783
542	7.1142	5	5	90	13.25	2	1	0	4.9318
543	0.5464	5	5	90	13.25	2	-1	1	1.434
544	7.1142	5	5	90	19.375	2	1	1	2.4248
545	2.1883	5	5	0	13.25	2	1	0	2.8853
546	5.4722	5	5	999	19.375	2	1	0	2.1693
547	3.8303	5	5	0	13.25	2	-1	0	1.6928
548	0.5464	5	5	90	1	2	-1	1	1.5874
549	7.1142	5	5	90	19.375	1	1	0	1.3286
550	0.5464	5	5	999	7.125	2	-1	1	1.1753
551	5.4722	5	5	0	13.25	2	-1	0	1.3987
552	7.1142	5	5	90	25.5	1	-1	1	2.6701
553	0.5464	5	5	999	25.5	1	-1	0	4.9291
554	0.5464	5	5	999	25.5	1	1	1	1.1874
555	7.1142	5	5	0	25.5	1	-1	0	1.8178
556	2.1883	5	5	0	1	1	-1	0	4.1745
557	2.1883	5	5	999	1	1	-1	1	1.411
558	3.8303	5	5	90	13.25	2	1	1	1.5639
559	3.8303	5	5	999	19.375	1	1	1	1.1287
560	7.1142	5	5	999	7.125	2	1	0	1.316
561	0.5464	5	5	90	13.25	2	-1	1	1.4228
562	3.8303	5	5	90	13.25	2	1	0	1.9881
563	3.8303	5	5	0	13.25	1	1	1	1.3404
564	5.4722	5	5	999	13.25	2	1	1	1.7288
565	5.4722	5	5	90	7.125	1	-1	0	2.2273
566	7.1142	5	5	999	13.25	2	1	1	1.6292
567	3.8303	5	5	90	13.25	2	1	1	1.2341
568	7.1142	5	5	0	7.125	2	-1	0	1.164
569	7.1142	5	5	999	25.5	1	-1	1	0.98753
570	7.1142	5	5	0	25.5	1	-1	0	2.0235
571	5.4722	5	5	0	13.25	2	-1	0	2.3323
572	0.5464	5	5	999	7.125	2	1	1	3.5164
573	7.1142	5	5	90	13.25	1	-1	1	1.9117
574	2.1883	5	5	999	1	2	1	1	1.4458
575	7.1142	5	5	999	7.125	1	1	0	1.7056
576	5.4722	5	5	90	7.125	1	-1	0	2.5395
577	0.5464	5	5	0	19.375	2	-1	1	1.269
578	0.5464	5	5	90	19.375	1	-1	1	1.0228
579	3.8303	5	5	999	1	1	-1	0	2.2902
580	7.1142	5	5	999	1	2	-1	0	1.8899
581	5.4722	5	5	999	7.125	1	1	0	1.5007
582	3.8303	5	5	999	25.5	1	-1	0	3.056
583	7.1142	5	5	999	13.25	1	1	1	5.7146
584	2.1883	5	5	999	1	2	1	0	1.6223
585	7.1142	5	5	999	19.375	2	-1	0	1.4897
586	2.1883	5	5	999	25.5	1	1	1	0.97537
587	0.5464	5	5	0	7.125	2	-1	1	1.2812
588	3.8303	5	5	999	19.375	2	-1	1	2.1469
589	5.4722	5	5	999	7.125	2	1	0	2.1437
590	7.1142	5	5	999	19.375	1	-1	0	1.8996
591	2.1883	5	5	90	7.125	2	-1	0	2.7539
592	3.8303	5	5	0	19.375	2	1	0	2.4297
593	7.1142	5	5	90	13.25	1	1	0	1.8625
594	0.5464	5	5	90	1	2	-1	1	3.4399
595	7.1142	5	5	999	25.5	1	-1	0	1.9269
596	7.1142	5	5	90	1	2	1	1	1.9215
597	5.4722	5	5	0	1	2	-1	1	2.3521
598	0.5464	5	5	0	7.125	2	1	1	2.4574
599	5.4722	5	5	999	13.25	1	-1	1	1.2459
600	5.4722	5	5	0	1	2	1	0	2.8959
601	7.1142	5	5	90	1	2	-1	1	1.63
602	3.8303	5	5	0	19.375	1	-1	1	1.0224
603	5.4722	5	5	90	25.5	1	1	1	1.1517
604	3.8303	5	5	90	1	2	1	0	1.2816
605	7.1142	5	5	999	7.125	2	-1	1	1.4579
606	7.1142	5	5	90	7.125	2	-1	0	1.3393
607	0.5464	5	5	90	1	1	1	1	1.1287
608	7.1142	5	5	90	19.375	2	1	0	1.2307
609	0.5464	5	5	90	1	1	-1	0	1.6104
610	2.1883	5	5	0	25.5	1	-1	1	1.1287
611	0.5464	5	5	999	1	2	1	1	1.5163
612	5.4722	5	5	90	1	2	-1	1	1.5095
613	0.5464	5	5	999	1	2	-1	1	1.2694
614	5.4722	5	5	90	1	1	-1	0	1.3047
615	0.5464	5	5	999	13.25	1	1	1	1.1988
616	0.5464	5	5	0	13.25	2	-1	1	1.2341
617	7.1142	5	5	0	7.125	1	-1	0	2.0354
618	3.8303	5	5	999	1	2	-1	1	2.0731
619	2.1883	5	5	999	19.375	2	1	1	2.9645
620	7.1142	5	5	0	1	2	-1	0	1.6363
621	0.5464	5	5	90	7.125	1	1	1	1.1164
622	0.5464	5	5	90	25.5	2	-1	0	1.1165
623	3.8303	5	5	90	7.125	2	1	0	6.6216
624	7.1142	5	5	0	7.125	1	-1	0	1.5315
625	7.1142	5	5	0	25.5	2	-1	1	1.1635
626	7.1142	5	5	0	13.25	2	-1	1	1.3169
627	7.1142	5	5	90	7.125	1	1	0	3.0768
628	5.4722	5	5	999	1	2	1	0	2.1755
629	2.1883	5	5	999	7.125	1	-1	1	1.4576
630	5.4722	5	5	999	19.375	2	1	1	1.1989
631	5.4722	5	5	90	7.125	2	1	0	2.4629
632	2.1883	5	5	999	7.125	2	-1	1	1.7748
633	2.1883	5	5	90	25.5	1	1	1	1.2698
634	5.4722	5	5	90	25.5	2	-1	0	3.2471
635	5.4722	5	5	0	13.25	1	1	1	1.2224
636	7.1142	5	5	0	13.25	2	-1	0	1.9567
637	5.4722	5	5	999	1	1	-1	1	1.1635
638	5.4722	5	5	90	13.25	1	1	1	1.0111
639	2.1883	5	5	999	1	1	1	1	1.1753
640	2.1883	5	5	0	7.125	1	1	1	1.0929
641	7.1142	5	5	999	13.25	2	-1	0	1.187
642	7.1142	5	5	0	7.125	1	-1	1	1.2105
643	0.5464	5	5	0	25.5	2	1	1	1.3404
644	2.1883	5	5	90	19.375	2	-1	1	1.0817
645	7.1142	5	5	90	25.5	1	-1	1	1.0107
646	0.5464	5	5	0	25.5	1	-1	1	1.14
647	7.1142	5	5	0	19.375	1	-1	0	1.6864
648	2.1883	5	5	0	25.5	2	1	1	2.0399
649	0.5464	5	5	90	19.375	2	1	1	1.434
650	5.4722	5	5	999	19.375	1	-1	1	0.9871
651	7.1142	5	5	999	19.375	1	1	1	1.0224
652	2.1883	5	5	90	25.5	2	-1	1	1.1871
653	3.8303	5	5	0	1	2	1	0	2.193
654	2.1883	5	5	999	7.125	2	-1	1	1.164
655	3.8303	5	5	0	25.5	2	-1	1	1.1517
656	7.1142	5	5	0	7.125	2	-1	1	1.2224
657	7.1142	5	5	0	19.375	1	-1	1	0.94008
658	5.4722	5	5	0	19.375	1	1	1	1.1282
659	5.4722	5	5	999	1	1	-1	0	1.7124
660	5.4722	5	5	0	7.125	2	1	0	1.293
661	0.5464	5	5	999	1	1	1	0	1.4223
662	0.5464	5	5	999	25.5	2	1	1	1.943
663	7.1142	5	5	0	1	1	-1	0	1.8301
664	0.5464	5	5	999	19.375	1	-1	1	1.0224
665	0.5464	5	5	0	7.125	2	-1	1	1.5046
666	0.5464	5	5	999	13.25	2	1	1	1.0694
667	7.1142	5	5	999	1	1	1	1	1.3315
668	2.1883	5	5	0	25.5	1	1	1	0.95184
669	5.4722	5	5	90	13.25	2	1	0	1.4223
670	7.1142	5	5	90	1	2	-1	0	1.6496
671	7.1142	5	5	90	19.375	1	-1	0	1.3187
672	5.4722	5	5	0	7.125	2	-1	0	2.5097
673	0.5464	5	5	90	25.5	1	1	1	1.0459
674	0.5464	5	5	0	19.375	2	-1	1	1.4106
675	3.8303	5	5	90	19.375	1	-1	1	1.011
676	0.5464	5	5	90	19.375	1	1	1	1.0105
677	0.5464	5	5	999	13.25	1	-1	1	1.093
678	0.5464	5	5	0	19.375	1	1	1	1.3048
679	3.8303	5	5	90	7.125	1	-1	0	2.2634
680	2.1883	5	5	0	25.5	2	-1	0	1.6929
681	3.8303	5	5	90	7.125	1	1	0	1.7516
682	3.8303	5	5	90	13.25	1	-1	0	1.8542
683	3.8303	5	5	0	1	1	1	1	2.508
684	0.5464	5	5	999	7.125	2	-1	1	1.2224
685	0.5464	5	5	0	25.5	1	1	1	1.1989
686	0.5464	5	5	999	25.5	2	1	1	1.8928
687	0.5464	5	5	0	1	1	1	1	2.7721
688	7.1142	5	5	0	19.375	2	1	1	4.2839
689	7.1142	5	5	90	1	1	1	0	1.67
690	3.8303	5	5	999	7.125	1	1	1	2.557
691	7.1142	5	5	0	25.5	2	-1	0	1.5606
692	5.4722	5	5	90	19.375	2	-1	0	1.8919
693	3.8303	5	5	90	25.5	1	-1	1	0.97536
694	5.4722	5	5	999	1	2	1	0	1.579
695	5.4722	5	5	90	1	1	-1	0	5.2227
696	5.4722	5	5	0	13.25	1	-1	0	2.0921
697	5.4722	5	5	90	7.125	1	-1	0	1.9144
698	3.8303	5	5	0	25.5	1	1	1	1.2106
699	7.1142	5	5	0	25.5	1	1	0	1.2699
700	3.8303	5	5	999	1	2	1	1	1.9879
701	5.4722	5	5	90	19.375	2	-1	0	1.6599
702	3.8303	5	5	90	25.5	2	-1	0	2.9258
703	5.4722	5	5	999	13.25	1	1	1	0.99889
704	3.8303	5	5	999	13.25	1	1	0	3.7547
705	5.4722	5	5	90	7.125	1	-1	0	1.4458
706	2.1883	5	5	999	25.5	2	-1	0	3.2812
707	5.4722	5	5	0	7.125	1	-1	0	3.7315
708	5.4722	5	5	999	7.125	1	1	0	1.8915
709	3.8303	5	5	999	7.125	2	-1	0	2.9513
710	3.8303	5	5	0	1	2	-1	0	4.8904
711	7.1142	5	5	90	1	2	-1	0	4.7735
712	3.8303	5	5	999	25.5	2	1	1	3.7347
713	5.4722	5	5	0	1	1	-1	0	2.2344
714	0.5464	5	5	999	25.5	2	-1	1	1.5047
715	3.8303	5	5	0	25.5	1	-1	1	1.1992
716	3.8303	5	5	90	1	2	-1	0	1.9428
717	2.1883	5	5	90	13.25	1	1	0	2.7183
718	3.8303	5	5	999	25.5	2	1	1	1.0697
719	0.5464	5	5	90	19.375	2	-1	0	2.1982
720	7.1142	5	5	999	1	2	1	1	1.7695
721	0.5464	5	5	999	13.25	2	-1	1	1.4458
722	2.1883	5	5	999	7.125	1	1	1	3.4725
723	0.5464	5	5	90	13.25	1	1	1	1.34
724	3.8303	5	5	0	25.5	1	-1	0	3.3816
725	0.5464	5	5	999	13.25	1	1	1	1.0812
726	3.8303	5	5	0	25.5	2	1	0	5.1202
727	3.8303	5	5	90	7.125	1	-1	0	2.1197
728	3.8303	5	5	999	1	1	-1	0	2.6675
729	7.1142	5	5	0	19.375	1	-1	0	1.7619
730	0.5464	5	5	90	7.125	2	-1	0	2.9728
731	0.5464	5	5	999	13.25	1	-1	1	1.1405
732	7.1142	5	5	90	1	1	1	0	1.5891
733	5.4722	5	5	90	19.375	1	-1	1	1.2812
734	7.1142	5	5	0	1	2	1	0	1.711
735	7.1142	5	5	0	25.5	1	1	1	1.3165
736	0.5464	5	5	999	7.125	1	-1	0	1.4815
737	2.1883	5	5	0	19.375	1	1	1	1.7874
738	0.5464	5	5	90	7.125	1	-1	0	2.6511
739	5.4722	5	5	90	1	2	1	0	1.5446
740	2.1883	5	5	90	1	1	1	0	1.5281
741	5.4722	5	5	90	19.375	1	-1	0	1.1989
742	0.5464	5	5	90	25.5	1	1	1	1.5639
743	7.1142	5	5	0	13.25	2	-1	0	4.9498
744	0.5464	5	5	90	19.375	1	-1	1	1.1518
745	3.8303	5	5	90	13.25	1	-1	0	4.5815
746	2.1883	5	5	0	1	2	-1	0	8.8653
747	2.1883	5	5	999	25.5	1	1	1	1.3169
748	2.1883	5	5	999	25.5	1	1	1	1.1047
749	0.5464	5	5	90	25.5	2	1	1	1.2816
750	7.1142	5	5	90	7.125	2	-1	0	1.758
