# Supplementary material for: Temporal Integration of Motion Streaks in Migraine
Source: Vision (Basel). 2018 Jul 13;2(3):27. doi: 10.3390/vision2030027 (PMC6836222; doi:10.3390/vision2030027)
Supplement: Supplementary file 1 [file vision-02-00027-s001.zip › supplementary information/resultsmark3/resultsObs17/allResponsesObs17Block1.txt]

1	2.1883	5	5	90	25.5	2	1	1	2.9976
2	0.5464	5	5	999	19.375	2	1	1	3.1523
3	2.1883	5	5	90	13.25	2	-1	1	3.0759
4	3.8303	5	5	999	13.25	1	-1	1	2.578
5	2.1883	5	5	90	1	2	1	0	3.6502
6	5.4722	5	5	90	25.5	1	1	1	3.2881
7	3.8303	5	5	0	7.125	2	1	1	3.49
8	2.1883	5	5	0	1	2	-1	1	4.0001
9	7.1142	5	5	0	19.375	2	1	1	3.5572
10	0.5464	5	5	0	19.375	1	-1	1	3.8005
11	0.5464	5	5	999	19.375	2	-1	1	2.6988
12	2.1883	5	5	0	1	1	-1	1	3.7771
13	2.1883	5	5	0	19.375	1	1	1	2.3986
14	0.5464	5	5	90	1	1	-1	1	2.8141
15	2.1883	5	5	999	19.375	2	1	1	2.4103
16	0.5464	5	5	999	7.125	2	-1	1	5.1655
17	7.1142	5	5	90	7.125	2	1	1	2.9734
18	2.1883	5	5	999	1	2	-1	1	3.5703
19	7.1142	5	5	999	25.5	2	1	1	2.5199
20	0.5464	5	5	0	19.375	2	1	1	2.0222
21	2.1883	5	5	90	7.125	1	-1	1	2.5555
22	7.1142	5	5	999	7.125	2	-1	0	7.308
23	5.4722	5	5	999	1	1	1	0	2.5644
24	3.8303	5	5	90	25.5	1	1	1	2.8639
25	3.8303	5	5	0	19.375	1	-1	1	2.2897
26	7.1142	5	5	0	19.375	2	1	1	4.1796
27	0.5464	5	5	999	1	2	1	1	1.81
28	5.4722	5	5	999	19.375	2	-1	1	2.1153
29	2.1883	5	5	999	7.125	1	-1	1	2.1634
30	0.5464	5	5	999	7.125	2	1	1	2.4809
31	5.4722	5	5	0	25.5	2	-1	1	2.958
32	5.4722	5	5	90	19.375	1	-1	1	2.3094
33	3.8303	5	5	90	1	1	1	1	2.8846
34	2.1883	5	5	90	19.375	1	-1	1	1.9394
35	2.1883	5	5	90	13.25	1	-1	1	2.0457
36	0.5464	5	5	90	25.5	2	-1	1	2.5748
37	0.5464	5	5	0	7.125	1	1	1	2.422
38	0.5464	5	5	0	25.5	1	-1	1	1.5047
39	3.8303	5	5	90	7.125	1	1	1	1.3639
40	3.8303	5	5	999	7.125	2	-1	1	1.3404
41	7.1142	5	5	0	25.5	2	1	1	3.393
42	2.1883	5	5	999	7.125	1	-1	1	2.3864
43	0.5464	5	5	90	1	2	1	1	2.6953
44	0.5464	5	5	90	7.125	1	1	1	2.7257
45	3.8303	5	5	0	7.125	2	1	0	2.3565
46	7.1142	5	5	999	19.375	2	-1	0	2.2366
47	3.8303	5	5	90	19.375	1	1	1	1.4458
48	7.1142	5	5	90	7.125	2	1	1	2.5347
49	0.5464	5	5	999	7.125	1	1	1	1.3282
50	0.5464	5	5	90	25.5	1	-1	1	4.7941
51	3.8303	5	5	999	1	2	-1	0	2.2918
52	0.5464	5	5	0	19.375	2	1	1	2.3038
53	0.5464	5	5	0	13.25	1	-1	1	2.4338
54	3.8303	5	5	999	1	1	1	1	2.3435
55	7.1142	5	5	0	25.5	2	1	1	2.4867
56	5.4722	5	5	90	25.5	2	1	1	1.6164
57	0.5464	5	5	90	7.125	1	-1	1	2.304
58	3.8303	5	5	999	1	1	1	0	3.7167
59	0.5464	5	5	999	7.125	1	1	1	1.7277
60	3.8303	5	5	0	19.375	2	-1	1	1.3992
61	2.1883	5	5	0	25.5	1	1	1	1.2346
62	0.5464	5	5	0	13.25	2	1	1	2.4451
63	5.4722	5	5	90	13.25	1	1	1	1.3287
64	3.8303	5	5	0	13.25	1	-1	1	1.3753
65	0.5464	5	5	999	7.125	1	1	1	1.5282
66	5.4722	5	5	90	19.375	1	1	1	1.0812
67	0.5464	5	5	0	1	1	1	1	1.3282
68	0.5464	5	5	0	1	1	-1	1	1.1993
69	2.1883	5	5	0	19.375	2	-1	1	1.7868
70	0.5464	5	5	999	19.375	1	-1	1	1.411
71	2.1883	5	5	0	25.5	1	1	1	1.0224
72	7.1142	5	5	999	7.125	1	1	1	1.0577
73	5.4722	5	5	0	13.25	1	1	1	1.1631
74	7.1142	5	5	90	25.5	2	1	1	2.808
75	7.1142	5	5	90	7.125	1	-1	0	2.3161
76	2.1883	5	5	0	19.375	2	1	1	1.493
77	7.1142	5	5	0	25.5	1	1	1	1.5929
78	3.8303	5	5	999	1	2	1	1	1.8462
79	0.5464	5	5	90	1	2	1	1	1.4223
80	3.8303	5	5	90	25.5	1	-1	1	1.9996
81	7.1142	5	5	90	7.125	1	1	1	1.1989
82	3.8303	5	5	0	1	2	1	1	1.6104
83	3.8303	5	5	999	25.5	2	1	1	1.2816
84	0.5464	5	5	90	13.25	1	-1	1	1.2693
85	7.1142	5	5	0	25.5	2	1	1	1.9525
86	3.8303	5	5	0	7.125	2	1	1	1.4223
87	0.5464	5	5	999	1	2	1	1	1.34
88	5.4722	5	5	90	25.5	1	1	1	1.1405
89	3.8303	5	5	999	19.375	1	1	1	1.093
90	3.8303	5	5	90	19.375	1	1	1	1.0934
91	5.4722	5	5	999	19.375	2	-1	1	2.0722
92	2.1883	5	5	90	13.25	2	-1	1	1.4577
93	7.1142	5	5	0	7.125	2	-1	1	2.6788
94	5.4722	5	5	0	1	1	1	1	3.1728
95	7.1142	5	5	999	7.125	1	1	1	1.3378
96	2.1883	5	5	90	19.375	1	1	1	1.0346
97	5.4722	5	5	999	1	2	-1	0	3.9983
98	7.1142	5	5	999	1	1	1	0	4.4081
99	0.5464	5	5	0	7.125	1	1	1	1.4341
100	5.4722	5	5	90	7.125	1	1	1	1.1871
101	7.1142	5	5	0	7.125	2	1	0	1.7254
102	7.1142	5	5	90	19.375	1	1	1	1.046
103	2.1883	5	5	90	19.375	2	-1	1	2.7366
104	5.4722	5	5	999	25.5	1	1	1	1.4344
105	3.8303	5	5	999	7.125	1	1	1	0.9754
106	5.4722	5	5	0	1	2	1	0	1.7423
107	7.1142	5	5	0	1	2	-1	0	1.4652
108	5.4722	5	5	0	7.125	2	-1	0	2.5545
109	5.4722	5	5	999	7.125	2	-1	0	1.799
110	7.1142	5	5	999	7.125	2	-1	0	1.7925
111	7.1142	5	5	999	1	2	-1	0	1.5737
112	7.1142	5	5	90	7.125	1	-1	0	5.3416
113	2.1883	5	5	0	7.125	1	1	1	1.2812
114	0.5464	5	5	90	25.5	1	1	1	1.1282
115	5.4722	5	5	0	25.5	2	-1	1	1.2813
116	0.5464	5	5	999	1	2	1	1	2.7517
117	5.4722	5	5	0	13.25	1	-1	1	1.411
118	2.1883	5	5	0	1	2	-1	1	3.6276
119	7.1142	5	5	999	19.375	1	-1	1	1.1165
120	3.8303	5	5	90	7.125	1	1	1	1.1165
121	0.5464	5	5	999	13.25	2	-1	1	1.14
122	2.1883	5	5	999	25.5	1	-1	1	1.1165
123	3.8303	5	5	999	25.5	1	1	1	0.96363
124	2.1883	5	5	90	25.5	2	-1	1	1.14
125	3.8303	5	5	0	13.25	2	1	1	2.0284
126	2.1883	5	5	90	25.5	1	-1	1	1.1518
127	7.1142	5	5	999	7.125	1	1	1	1.1871
128	5.4722	5	5	0	19.375	2	1	1	2.0607
129	5.4722	5	5	0	7.125	1	1	1	1.046
130	7.1142	5	5	999	7.125	1	-1	1	1.2341
131	2.1883	5	5	0	19.375	2	1	1	1.3282
132	0.5464	5	5	90	7.125	2	1	1	1.2459
133	2.1883	5	5	0	1	2	1	1	1.0812
134	5.4722	5	5	999	1	1	1	0	3.9029
135	2.1883	5	5	999	25.5	2	1	1	1.716
136	3.8303	5	5	0	25.5	2	1	1	1.0342
137	7.1142	5	5	999	25.5	2	1	1	1.0459
138	3.8303	5	5	90	13.25	1	1	1	1.046
139	0.5464	5	5	90	13.25	2	1	1	1.2106
140	7.1142	5	5	90	7.125	2	1	0	2.4126
141	0.5464	5	5	0	7.125	2	-1	1	1.5871
142	0.5464	5	5	999	7.125	2	1	1	1.6227
143	5.4722	5	5	90	7.125	2	-1	1	2.0151
144	7.1142	5	5	90	7.125	1	-1	0	2.187
145	7.1142	5	5	0	7.125	1	-1	0	2.183
146	5.4722	5	5	0	1	2	-1	0	2.1713
147	5.4722	5	5	0	13.25	2	-1	0	1.9545
148	2.1883	5	5	0	25.5	1	1	1	0.90482
149	3.8303	5	5	999	7.125	2	-1	1	1.4576
150	7.1142	5	5	999	13.25	1	1	1	1.1636
151	7.1142	5	5	90	19.375	1	-1	1	1.1518
152	3.8303	5	5	999	1	1	-1	0	2.5905
153	0.5464	5	5	0	13.25	1	1	1	1.093
154	2.1883	5	5	90	1	2	1	0	5.7399
155	7.1142	5	5	999	1	2	1	0	2.0935
156	2.1883	5	5	0	25.5	2	-1	1	1.1636
157	2.1883	5	5	0	13.25	2	-1	1	1.3988
158	2.1883	5	5	90	25.5	1	1	1	1.0812
159	5.4722	5	5	0	1	1	1	0	2.9448
160	2.1883	5	5	90	1	1	1	1	1.4929
161	5.4722	5	5	0	7.125	2	1	1	2.0462
162	3.8303	5	5	0	19.375	2	1	1	1.4458
163	3.8303	5	5	90	1	2	-1	1	3.0637
164	5.4722	5	5	999	13.25	2	-1	1	1.2228
165	0.5464	5	5	999	13.25	1	-1	1	1.2577
166	7.1142	5	5	90	19.375	2	1	1	1.7777
167	2.1883	5	5	0	19.375	2	-1	1	1.7512
168	3.8303	5	5	90	13.25	1	-1	1	1.164
169	3.8303	5	5	0	7.125	2	1	1	1.7399
170	5.4722	5	5	0	7.125	1	1	1	1.1401
171	3.8303	5	5	999	13.25	1	1	1	1.0224
172	7.1142	5	5	90	13.25	1	1	1	1.093
173	3.8303	5	5	90	25.5	1	-1	1	1.1753
174	5.4722	5	5	90	19.375	2	-1	0	4.584
175	0.5464	5	5	0	1	2	-1	1	2.1747
176	7.1142	5	5	90	7.125	1	1	0	2.3081
177	7.1142	5	5	0	13.25	2	1	0	2.714
178	2.1883	5	5	90	7.125	2	1	0	1.4458
179	2.1883	5	5	999	19.375	1	-1	1	1.1287
180	0.5464	5	5	999	19.375	1	1	1	1.0342
181	2.1883	5	5	999	1	2	1	1	1.8454
182	2.1883	5	5	999	7.125	2	-1	1	1.2342
183	0.5464	5	5	90	13.25	1	1	1	1.0582
184	5.4722	5	5	0	7.125	2	-1	1	2.096
185	5.4722	5	5	0	1	1	1	0	2.2862
186	5.4722	5	5	999	7.125	2	1	1	1.7414
187	7.1142	5	5	999	13.25	2	-1	0	2.2294
188	3.8303	5	5	0	25.5	1	-1	1	1.1522
189	5.4722	5	5	999	13.25	1	1	1	1.0222
190	2.1883	5	5	0	25.5	2	1	1	1.3518
191	7.1142	5	5	0	19.375	1	-1	1	1.2224
192	7.1142	5	5	0	1	1	-1	0	2.3981
193	3.8303	5	5	999	7.125	2	1	1	1.3048
194	7.1142	5	5	0	13.25	2	1	1	1.0342
195	0.5464	5	5	0	25.5	1	-1	1	1.2341
196	3.8303	5	5	0	1	2	1	0	2.4108
197	7.1142	5	5	0	19.375	1	-1	1	1.3052
198	3.8303	5	5	90	1	1	1	1	1.1051
199	5.4722	5	5	0	13.25	2	-1	1	2.7754
200	7.1142	5	5	90	1	2	1	0	3.1353
201	3.8303	5	5	999	19.375	1	-1	1	1.1165
202	3.8303	5	5	999	25.5	2	-1	1	1.2581
203	2.1883	5	5	0	7.125	2	-1	1	1.2346
204	0.5464	5	5	90	19.375	1	1	1	1.1523
205	2.1883	5	5	90	13.25	1	-1	1	1.1875
206	0.5464	5	5	0	7.125	1	-1	1	1.1993
207	2.1883	5	5	999	7.125	2	1	1	1.9159
208	3.8303	5	5	0	25.5	2	-1	1	3.7602
209	7.1142	5	5	90	1	2	1	1	2.7476
210	7.1142	5	5	999	7.125	1	1	1	1.0224
211	2.1883	5	5	999	19.375	1	1	1	0.9518
212	7.1142	5	5	999	25.5	2	-1	1	1.2693
213	2.1883	5	5	999	25.5	1	1	1	1.0929
214	0.5464	5	5	999	25.5	2	1	1	1.6692
215	3.8303	5	5	0	7.125	1	1	1	1.0459
216	7.1142	5	5	999	13.25	1	1	1	1.1047
217	7.1142	5	5	90	1	1	-1	0	2.5856
218	3.8303	5	5	999	7.125	1	1	1	1.1282
219	0.5464	5	5	90	1	1	1	1	1.54
220	2.1883	5	5	999	19.375	2	-1	1	1.3871
221	7.1142	5	5	999	25.5	2	1	1	1.3047
222	3.8303	5	5	0	19.375	1	1	1	1.046
223	7.1142	5	5	0	7.125	2	-1	0	1.1871
224	2.1883	5	5	90	7.125	2	-1	1	3.3347
225	0.5464	5	5	90	13.25	2	-1	1	1.293
226	2.1883	5	5	999	7.125	2	1	1	1.8693
227	2.1883	5	5	0	1	1	-1	0	2.9073
228	5.4722	5	5	90	13.25	2	1	1	1.6818
229	3.8303	5	5	90	13.25	1	1	1	1.0929
230	2.1883	5	5	0	25.5	2	1	1	1.2341
231	3.8303	5	5	90	7.125	1	-1	1	1.8176
232	5.4722	5	5	0	19.375	2	-1	1	3.354
233	2.1883	5	5	90	1	2	-1	1	3.7935
234	2.1883	5	5	90	1	1	1	0	3.1385
235	7.1142	5	5	90	25.5	1	1	1	1.14
236	3.8303	5	5	999	13.25	2	-1	1	1.0933
237	0.5464	5	5	0	25.5	1	-1	1	1.093
238	5.4722	5	5	90	25.5	2	-1	1	1.2572
239	0.5464	5	5	999	1	1	-1	1	1.2581
240	2.1883	5	5	0	13.25	2	1	1	1.7873
241	0.5464	5	5	999	13.25	1	-1	1	1.2345
242	2.1883	5	5	0	7.125	2	1	1	1.4928
243	0.5464	5	5	90	1	1	-1	1	1.3282
244	2.1883	5	5	0	13.25	1	-1	1	1.2577
245	5.4722	5	5	999	13.25	1	-1	1	0.95223
246	0.5464	5	5	999	7.125	2	-1	1	1.2812
247	3.8303	5	5	0	13.25	2	1	1	2.4924
248	3.8303	5	5	90	25.5	1	-1	1	4.7025
249	3.8303	5	5	90	1	1	1	0	3.3897
250	2.1883	5	5	0	13.25	2	1	1	2.3984
251	0.5464	5	5	0	1	1	1	1	1.4346
252	0.5464	5	5	999	25.5	1	1	1	1.046
253	3.8303	5	5	0	19.375	2	1	1	1.5046
254	2.1883	5	5	999	13.25	2	1	1	1.1753
255	5.4722	5	5	0	1	2	-1	0	2.2159
256	5.4722	5	5	90	1	1	1	0	2.2646
257	5.4722	5	5	0	25.5	1	1	1	1.0459
258	0.5464	5	5	90	19.375	1	-1	1	0.96359
259	0.5464	5	5	999	7.125	2	1	1	1.4694
260	7.1142	5	5	999	19.375	1	-1	1	1.0934
261	7.1142	5	5	999	7.125	2	-1	0	1.9383
262	7.1142	5	5	90	25.5	2	-1	1	1.3572
263	7.1142	5	5	0	13.25	1	1	1	2.2964
264	7.1142	5	5	999	25.5	1	1	1	1.0107
265	0.5464	5	5	90	25.5	2	1	1	1.7163
266	7.1142	5	5	90	1	1	-1	0	2.2912
267	5.4722	5	5	0	19.375	2	-1	0	2.4849
268	3.8303	5	5	0	25.5	2	1	1	1.6223
269	0.5464	5	5	0	19.375	2	1	1	1.2929
270	3.8303	5	5	999	13.25	2	1	1	1.1048
271	0.5464	5	5	999	7.125	1	-1	1	1.2929
272	7.1142	5	5	0	19.375	2	1	1	1.0929
273	2.1883	5	5	90	25.5	2	-1	1	2.5379
274	5.4722	5	5	90	19.375	2	-1	1	2.5815
275	0.5464	5	5	90	1	2	1	0	3.1407
276	5.4722	5	5	90	19.375	1	-1	1	1.2934
277	3.8303	5	5	999	7.125	1	1	1	1.0346
278	3.8303	5	5	0	13.25	2	-1	1	4.54
279	2.1883	5	5	90	7.125	2	-1	1	1.4933
280	5.4722	5	5	999	25.5	1	-1	1	1.0934
281	2.1883	5	5	90	1	2	1	1	1.905
282	5.4722	5	5	0	25.5	1	1	1	1.093
283	3.8303	5	5	0	13.25	1	-1	1	1.0106
284	0.5464	5	5	90	25.5	1	-1	1	1.14
285	0.5464	5	5	0	7.125	2	-1	1	1.1165
286	2.1883	5	5	90	19.375	2	1	1	1.8458
287	5.4722	5	5	90	13.25	2	1	1	1.34
288	7.1142	5	5	90	25.5	2	-1	0	2.3943
289	0.5464	5	5	0	13.25	2	1	1	1.1287
290	3.8303	5	5	90	1	2	-1	0	1.7516
291	0.5464	5	5	999	25.5	1	-1	1	1.1988
292	5.4722	5	5	90	25.5	1	-1	1	1.0224
293	5.4722	5	5	999	25.5	2	1	1	1.14
294	2.1883	5	5	0	25.5	2	1	1	1.1052
295	3.8303	5	5	90	25.5	2	-1	1	1.3045
296	5.4722	5	5	999	13.25	2	1	1	1.2463
297	3.8303	5	5	999	13.25	1	-1	1	1.1401
298	2.1883	5	5	0	13.25	1	-1	1	1.5282
299	0.5464	5	5	999	19.375	1	1	1	1.0342
300	7.1142	5	5	999	13.25	2	-1	0	1.4107
301	0.5464	5	5	999	19.375	2	-1	1	4.0284
302	7.1142	5	5	0	13.25	1	-1	1	1.0698
303	3.8303	5	5	0	1	1	1	1	1.4105
304	0.5464	5	5	999	1	2	-1	1	1.0458
305	0.5464	5	5	999	7.125	1	1	1	1.0459
306	0.5464	5	5	90	19.375	1	-1	1	1.0812
307	3.8303	5	5	90	19.375	2	-1	1	1.0577
308	7.1142	5	5	999	1	1	-1	0	1.7842
309	3.8303	5	5	0	13.25	1	1	1	0.98709
310	2.1883	5	5	999	13.25	2	-1	1	1.1165
311	0.5464	5	5	0	13.25	2	-1	1	1.0577
312	2.1883	5	5	0	25.5	2	1	1	2.0923
313	0.5464	5	5	90	1	1	-1	1	1.5639
314	7.1142	5	5	90	1	1	-1	0	2.2979
315	3.8303	5	5	999	19.375	2	-1	1	1.093
316	5.4722	5	5	999	7.125	1	-1	1	1.4693
317	3.8303	5	5	999	25.5	2	1	1	1.7281
318	5.4722	5	5	0	1	1	-1	0	1.9507
319	0.5464	5	5	0	1	2	-1	1	3.5573
320	3.8303	5	5	90	19.375	2	-1	1	1.2694
321	7.1142	5	5	999	19.375	2	1	1	2.0759
322	0.5464	5	5	90	7.125	2	1	1	1.3635
323	2.1883	5	5	90	13.25	1	1	1	1.1165
324	7.1142	5	5	0	1	2	-1	0	1.751
325	3.8303	5	5	999	25.5	1	1	1	1.1164
326	5.4722	5	5	999	13.25	2	1	1	1.2106
327	2.1883	5	5	999	1	2	1	1	1.5045
328	3.8303	5	5	90	1	1	-1	0	2.8031
329	0.5464	5	5	90	13.25	2	1	1	1.6807
330	2.1883	5	5	999	19.375	2	1	1	1.3282
331	5.4722	5	5	90	1	2	1	1	2.0293
332	2.1883	5	5	999	1	1	1	1	1.5047
333	3.8303	5	5	90	7.125	2	1	1	1.0342
334	2.1883	5	5	0	7.125	2	-1	1	1.5282
335	2.1883	5	5	90	7.125	1	1	1	1.0928
336	5.4722	5	5	999	19.375	1	1	1	1.1518
337	2.1883	5	5	999	1	1	-1	1	1.281
338	2.1883	5	5	999	19.375	1	1	1	0.95185
339	3.8303	5	5	999	7.125	1	1	1	0.98757
340	0.5464	5	5	0	25.5	1	-1	1	1.0459
341	5.4722	5	5	90	1	1	1	1	1.3635
342	0.5464	5	5	0	25.5	1	1	1	2.8911
343	0.5464	5	5	999	13.25	2	1	1	1.7638
344	3.8303	5	5	0	25.5	2	-1	1	1.5522
345	2.1883	5	5	999	25.5	2	-1	1	0.96404
346	3.8303	5	5	0	19.375	1	1	1	0.98711
347	0.5464	5	5	0	1	1	1	1	1.2224
348	7.1142	5	5	999	1	2	-1	1	2.3232
349	2.1883	5	5	90	7.125	1	-1	1	1.0459
350	7.1142	5	5	90	13.25	1	1	1	0.95183
351	0.5464	5	5	0	19.375	2	1	1	1.3634
352	7.1142	5	5	999	13.25	1	1	1	1.0458
353	2.1883	5	5	0	7.125	1	1	1	0.98709
354	5.4722	5	5	999	25.5	1	1	1	0.9753
355	0.5464	5	5	90	7.125	1	1	1	1.0459
356	3.8303	5	5	0	1	1	-1	1	1.3517
357	2.1883	5	5	999	1	1	1	1	0.97535
358	7.1142	5	5	999	25.5	1	-1	1	1.0695
359	7.1142	5	5	90	25.5	1	-1	1	0.92828
360	2.1883	5	5	0	13.25	1	-1	1	1.0695
361	5.4722	5	5	0	19.375	1	-1	1	0.86951
362	5.4722	5	5	0	25.5	2	1	1	1.5088
363	2.1883	5	5	999	13.25	2	1	1	1.046
364	3.8303	5	5	90	19.375	1	1	1	1.093
365	5.4722	5	5	90	1	2	1	0	1.4336
366	2.1883	5	5	999	13.25	2	-1	1	1.5169
367	2.1883	5	5	0	7.125	1	1	1	0.93996
368	3.8303	5	5	0	25.5	1	1	1	0.9754
369	0.5464	5	5	999	25.5	2	-1	1	1.2459
370	5.4722	5	5	999	25.5	2	-1	1	1.1165
371	5.4722	5	5	999	19.375	2	1	1	1.4928
372	3.8303	5	5	0	19.375	2	-1	1	1.3164
373	3.8303	5	5	0	7.125	2	-1	1	1.0577
374	0.5464	5	5	999	13.25	2	1	1	1.8223
375	5.4722	5	5	999	13.25	2	-1	1	1.8944
376	0.5464	5	5	90	19.375	2	1	1	1.834
377	0.5464	5	5	0	1	2	-1	1	1.6698
378	3.8303	5	5	90	13.25	2	1	1	1.7051
379	5.4722	5	5	90	7.125	2	1	1	1.9769
380	0.5464	5	5	0	7.125	1	1	1	1.2459
381	0.5464	5	5	0	25.5	2	-1	1	1.4812
382	0.5464	5	5	90	25.5	1	1	1	1.1051
383	0.5464	5	5	0	13.25	1	-1	1	1.0934
384	3.8303	5	5	999	25.5	1	1	1	1.0575
385	3.8303	5	5	90	13.25	1	-1	1	0.98708
386	0.5464	5	5	90	7.125	1	1	1	0.94009
387	5.4722	5	5	0	25.5	1	1	1	1.0107
388	7.1142	5	5	90	19.375	2	1	1	1.8004
389	2.1883	5	5	999	1	2	1	1	1.1165
390	2.1883	5	5	999	25.5	1	1	1	1.0577
391	7.1142	5	5	90	25.5	2	-1	0	1.7705
392	5.4722	5	5	999	19.375	1	-1	1	0.96363
393	2.1883	5	5	999	13.25	1	-1	1	1.2223
394	3.8303	5	5	999	25.5	1	-1	1	1.0346
395	5.4722	5	5	0	13.25	1	-1	1	0.95186
396	0.5464	5	5	999	1	1	1	1	1.1047
397	5.4722	5	5	999	19.375	1	-1	1	1.1875
398	7.1142	5	5	0	1	2	-1	0	1.3863
399	3.8303	5	5	90	13.25	2	1	1	1.2574
400	3.8303	5	5	999	25.5	2	1	1	0.98713
401	5.4722	5	5	0	19.375	2	-1	0	1.2224
402	3.8303	5	5	999	19.375	1	-1	1	1.1518
403	0.5464	5	5	0	1	2	1	1	1.5634
404	3.8303	5	5	0	19.375	1	1	1	1.1166
405	0.5464	5	5	0	25.5	2	1	1	1.1752
406	5.4722	5	5	90	13.25	1	-1	1	1.1989
407	7.1142	5	5	999	7.125	2	1	1	1.7796
408	2.1883	5	5	90	19.375	2	1	1	1.0812
409	5.4722	5	5	90	25.5	1	1	1	1.0812
410	5.4722	5	5	90	13.25	1	1	1	0.98717
411	0.5464	5	5	999	1	1	1	1	1.2694
412	2.1883	5	5	0	19.375	1	1	1	1.2812
413	5.4722	5	5	0	25.5	1	1	1	0.98715
414	3.8303	5	5	90	1	2	1	1	2.2903
415	2.1883	5	5	90	19.375	1	-1	1	1.1753
416	0.5464	5	5	90	7.125	2	-1	1	3.5199
417	3.8303	5	5	999	19.375	2	1	1	1.6227
418	3.8303	5	5	999	13.25	2	1	1	1.1401
419	3.8303	5	5	999	13.25	2	-1	1	1.882
420	7.1142	5	5	0	25.5	1	1	1	1.1169
421	5.4722	5	5	90	19.375	2	1	0	1.5701
422	5.4722	5	5	0	13.25	1	1	1	0.91656
423	0.5464	5	5	90	25.5	2	-1	1	1.1165
424	2.1883	5	5	0	19.375	2	1	1	1.6341
425	5.4722	5	5	0	13.25	2	-1	1	1.7756
426	2.1883	5	5	0	1	1	1	1	1.1281
427	3.8303	5	5	90	19.375	1	-1	1	1.2111
428	3.8303	5	5	90	7.125	2	1	1	1.7168
429	0.5464	5	5	90	19.375	1	-1	1	1.4698
430	5.4722	5	5	999	1	2	1	1	2.0469
431	7.1142	5	5	90	7.125	2	-1	0	1.9958
432	5.4722	5	5	90	13.25	2	1	1	1.1518
433	3.8303	5	5	90	19.375	2	-1	1	3.5469
434	0.5464	5	5	0	19.375	1	-1	1	1.2576
435	3.8303	5	5	999	1	2	-1	0	1.3987
436	5.4722	5	5	90	25.5	2	1	1	1.2341
437	2.1883	5	5	0	19.375	1	1	1	1.0224
438	3.8303	5	5	90	13.25	2	-1	1	1.4811
439	7.1142	5	5	0	7.125	2	-1	1	3.6199
440	2.1883	5	5	999	13.25	1	1	1	1.2577
441	0.5464	5	5	999	1	1	1	1	1.2106
442	2.1883	5	5	999	25.5	2	-1	1	1.1872
443	3.8303	5	5	0	25.5	2	1	1	1.54
444	3.8303	5	5	999	7.125	1	-1	1	1.093
445	2.1883	5	5	999	19.375	1	-1	1	1.1282
446	7.1142	5	5	90	13.25	2	-1	0	1.1636
447	7.1142	5	5	999	25.5	1	-1	1	1.3164
448	5.4722	5	5	999	7.125	2	-1	1	3.3962
449	5.4722	5	5	90	1	1	1	0	1.4576
450	7.1142	5	5	999	25.5	2	1	1	1.8949
451	7.1142	5	5	0	1	1	1	0	1.2106
452	3.8303	5	5	90	1	2	-1	0	1.1165
453	3.8303	5	5	999	1	1	-1	1	1.305
454	5.4722	5	5	999	25.5	2	-1	1	1.3753
455	3.8303	5	5	90	13.25	2	1	0	1.3757
456	7.1142	5	5	999	25.5	1	1	1	0.97523
457	5.4722	5	5	90	1	1	-1	0	3.6319
458	2.1883	5	5	90	1	1	-1	0	1.4929
459	5.4722	5	5	90	7.125	2	1	0	1.6032
460	3.8303	5	5	999	7.125	2	-1	1	1.1282
461	0.5464	5	5	90	13.25	2	1	1	1.8575
462	0.5464	5	5	90	19.375	2	1	1	1.1405
463	0.5464	5	5	0	25.5	2	-1	1	2.6713
464	3.8303	5	5	999	1	2	1	0	2.4748
465	5.4722	5	5	999	13.25	2	-1	0	3.9818
466	5.4722	5	5	90	13.25	1	-1	1	1.3282
467	2.1883	5	5	90	25.5	2	-1	1	1.7282
468	7.1142	5	5	90	13.25	2	1	0	1.7673
469	2.1883	5	5	999	19.375	2	1	1	1.787
470	5.4722	5	5	999	7.125	2	-1	1	2.1933
471	7.1142	5	5	0	13.25	1	1	1	1.6569
472	7.1142	5	5	0	19.375	1	1	0	2.1025
473	0.5464	5	5	0	7.125	1	-1	1	1.2223
474	2.1883	5	5	90	1	1	-1	1	1.3987
475	0.5464	5	5	90	7.125	2	1	1	1.8344
476	7.1142	5	5	0	19.375	1	-1	1	1.0459
477	0.5464	5	5	999	25.5	2	1	1	1.2694
478	2.1883	5	5	90	7.125	2	1	1	1.0106
479	5.4722	5	5	0	7.125	1	-1	0	1.2342
480	5.4722	5	5	999	1	2	1	1	2.028
481	7.1142	5	5	90	25.5	1	1	1	1.1047
482	3.8303	5	5	0	1	1	-1	0	3.859
483	0.5464	5	5	90	25.5	2	1	1	1.7513
484	5.4722	5	5	999	1	2	1	0	2.1217
485	7.1142	5	5	999	13.25	1	1	1	1.164
486	7.1142	5	5	90	1	1	1	1	1.6646
487	2.1883	5	5	999	13.25	2	1	1	1.1281
488	2.1883	5	5	999	25.5	2	-1	1	2.4221
489	3.8303	5	5	90	7.125	2	-1	1	1.1283
490	0.5464	5	5	90	7.125	1	1	1	1.4345
491	0.5464	5	5	90	1	1	-1	1	1.2581
492	7.1142	5	5	90	25.5	1	1	1	1.0106
493	3.8303	5	5	999	19.375	2	1	1	1.5987
494	2.1883	5	5	0	25.5	1	-1	1	1.2345
495	2.1883	5	5	999	13.25	1	-1	1	1.0106
496	0.5464	5	5	0	7.125	2	1	1	1.1518
497	2.1883	5	5	0	1	2	1	0	3.0045
498	5.4722	5	5	999	1	1	-1	0	2.0062
499	5.4722	5	5	999	1	2	1	0	1.9432
500	0.5464	5	5	0	19.375	1	1	1	1.1165
501	2.1883	5	5	999	1	1	1	1	1.0694
502	2.1883	5	5	999	7.125	2	-1	1	3.3247
503	0.5464	5	5	999	1	1	1	1	1.7168
504	7.1142	5	5	999	19.375	2	1	1	2.9731
505	7.1142	5	5	90	7.125	2	1	1	1.2576
506	5.4722	5	5	90	1	2	1	0	2.3979
507	7.1142	5	5	999	13.25	1	1	1	0.94002
508	3.8303	5	5	0	19.375	1	-1	1	1.2577
509	0.5464	5	5	90	13.25	1	-1	0	0.97534
510	2.1883	5	5	0	19.375	1	-1	1	0.95178
511	5.4722	5	5	0	13.25	2	-1	0	2.4065
512	3.8303	5	5	0	25.5	1	1	1	0.97538
513	7.1142	5	5	0	19.375	2	1	1	1.8546
514	0.5464	5	5	0	19.375	1	-1	1	1.2929
515	5.4722	5	5	90	13.25	1	1	1	0.99889
516	0.5464	5	5	90	13.25	1	-1	1	1.4223
517	3.8303	5	5	0	19.375	2	-1	1	2.3703
518	3.8303	5	5	0	13.25	2	1	1	1.7399
519	3.8303	5	5	999	25.5	2	-1	1	5.0945
520	5.4722	5	5	999	19.375	1	1	1	1.0812
521	3.8303	5	5	999	13.25	1	1	1	0.98711
522	5.4722	5	5	90	25.5	2	1	1	1.6049
523	0.5464	5	5	90	19.375	2	1	1	1.046
524	3.8303	5	5	999	1	1	-1	0	1.6222
525	3.8303	5	5	0	25.5	1	-1	1	1.0812
526	0.5464	5	5	90	1	2	-1	1	2.7335
527	7.1142	5	5	90	1	2	1	0	2.4571
528	7.1142	5	5	90	13.25	1	1	1	1.0342
529	0.5464	5	5	999	13.25	2	-1	1	1.0694
530	0.5464	5	5	999	19.375	1	-1	1	1.1165
531	3.8303	5	5	999	19.375	2	-1	1	1.6924
532	7.1142	5	5	999	7.125	2	-1	1	1.093
533	3.8303	5	5	90	25.5	2	-1	1	1.1165
534	5.4722	5	5	999	7.125	2	1	0	2.9547
535	5.4722	5	5	999	7.125	1	1	1	1.1279
536	7.1142	5	5	0	7.125	1	-1	1	1.3186
537	2.1883	5	5	999	1	2	1	1	1.9873
538	0.5464	5	5	0	13.25	1	-1	1	1.2576
539	3.8303	5	5	0	7.125	1	-1	1	1.1987
540	7.1142	5	5	0	13.25	1	-1	1	1.1875
541	7.1142	5	5	0	1	1	1	1	1.7225
542	3.8303	5	5	0	13.25	1	1	1	1.0458
543	2.1883	5	5	90	13.25	2	-1	1	1.6811
544	7.1142	5	5	999	19.375	1	1	1	1.0111
545	7.1142	5	5	999	13.25	2	-1	1	1.1871
546	0.5464	5	5	0	19.375	1	-1	1	1.2105
547	2.1883	5	5	90	19.375	2	-1	1	1.1756
548	5.4722	5	5	999	19.375	2	-1	1	1.0464
549	5.4722	5	5	90	19.375	2	-1	1	1.1518
550	0.5464	5	5	999	19.375	2	-1	1	1.0224
551	2.1883	5	5	999	1	1	-1	1	1.5046
552	5.4722	5	5	0	1	1	-1	1	1.7891
553	7.1142	5	5	90	19.375	1	-1	1	1.0812
554	7.1142	5	5	0	1	1	-1	1	1.6862
555	5.4722	5	5	90	19.375	2	-1	1	1.2224
556	7.1142	5	5	999	19.375	1	1	1	0.96361
557	7.1142	5	5	90	25.5	2	-1	0	1.093
558	5.4722	5	5	90	1	2	-1	1	2.2073
559	7.1142	5	5	0	13.25	2	1	0	1.6917
560	5.4722	5	5	90	25.5	2	-1	1	0.98711
561	5.4722	5	5	999	7.125	1	-1	1	1.0224
562	7.1142	5	5	0	13.25	1	-1	0	1.4633
563	2.1883	5	5	999	7.125	1	1	1	1.0341
564	5.4722	5	5	0	19.375	2	1	1	1.9027
565	3.8303	5	5	90	25.5	1	-1	1	1.1753
566	0.5464	5	5	0	1	1	-1	1	1.2106
567	5.4722	5	5	0	19.375	1	-1	1	1.2929
568	2.1883	5	5	90	13.25	2	1	1	1.0694
569	5.4722	5	5	999	13.25	1	1	1	1.2929
570	3.8303	5	5	999	13.25	2	1	1	1.1634
571	5.4722	5	5	90	7.125	1	-1	1	1.0346
572	2.1883	5	5	90	1	2	1	1	1.8693
573	3.8303	5	5	90	25.5	2	-1	0	1.1993
574	0.5464	5	5	90	7.125	2	-1	1	1.9041
575	5.4722	5	5	999	25.5	2	1	1	1.5544
576	0.5464	5	5	0	7.125	2	1	1	1.1518
577	0.5464	5	5	90	25.5	1	-1	1	2.9045
578	7.1142	5	5	0	19.375	1	1	1	1.3048
579	0.5464	5	5	999	19.375	2	1	1	1.176
580	7.1142	5	5	999	13.25	2	1	1	1.1518
581	7.1142	5	5	0	1	1	-1	0	2.663
582	2.1883	5	5	90	19.375	1	-1	1	1.0695
583	5.4722	5	5	0	1	2	1	0	1.7937
584	0.5464	5	5	90	1	2	-1	1	0.99883
585	5.4722	5	5	0	7.125	1	1	1	1.1047
586	2.1883	5	5	0	7.125	2	-1	1	1.1635
587	3.8303	5	5	999	13.25	1	1	1	1.0342
588	5.4722	5	5	999	25.5	1	1	1	0.97537
589	0.5464	5	5	999	13.25	1	-1	1	1.1635
590	2.1883	5	5	0	13.25	2	1	0	0.89306
591	7.1142	5	5	999	19.375	1	-1	1	1.1166
592	2.1883	5	5	90	7.125	1	-1	1	1.3162
593	5.4722	5	5	999	13.25	1	1	1	1.0224
594	3.8303	5	5	0	7.125	1	1	1	1.1283
595	3.8303	5	5	90	7.125	1	-1	1	1.2458
596	2.1883	5	5	999	7.125	1	-1	1	1.1047
597	5.4722	5	5	0	1	2	-1	0	1.9223
598	7.1142	5	5	90	1	2	1	0	2.3049
599	5.4722	5	5	90	1	1	-1	0	4.2632
600	5.4722	5	5	0	25.5	2	-1	1	1.3047
601	3.8303	5	5	90	19.375	2	-1	1	1.0934
602	3.8303	5	5	0	7.125	1	1	1	1.0699
603	0.5464	5	5	90	13.25	1	1	1	1.14
604	7.1142	5	5	0	1	2	1	0	1.9693
605	7.1142	5	5	999	1	2	-1	0	3.4664
606	0.5464	5	5	999	19.375	1	1	1	1.7164
607	3.8303	5	5	999	19.375	2	-1	1	1.7895
608	5.4722	5	5	999	7.125	1	-1	1	1.1163
609	7.1142	5	5	0	7.125	2	1	0	1.6131
610	3.8303	5	5	999	1	2	1	0	2.8186
611	5.4722	5	5	90	13.25	2	1	1	1.7474
612	0.5464	5	5	0	7.125	2	-1	1	1.8336
613	5.4722	5	5	0	7.125	2	1	1	1.788
614	2.1883	5	5	999	25.5	1	-1	1	1.7277
615	3.8303	5	5	999	19.375	1	1	1	1.0694
616	2.1883	5	5	90	13.25	2	1	1	1.4105
617	0.5464	5	5	90	25.5	2	-1	1	1.6345
618	3.8303	5	5	0	1	2	1	1	1.9239
619	3.8303	5	5	90	1	1	1	1	1.3286
620	2.1883	5	5	90	25.5	1	-1	1	1.3993
621	7.1142	5	5	999	19.375	2	-1	0	1.7142
622	2.1883	5	5	90	25.5	2	1	1	1.046
623	2.1883	5	5	999	7.125	2	1	1	1.1047
624	5.4722	5	5	999	19.375	2	1	1	0.92833
625	5.4722	5	5	90	7.125	2	1	1	1.2929
626	0.5464	5	5	0	25.5	2	-1	1	1.7515
627	2.1883	5	5	999	25.5	2	-1	1	1.0581
628	7.1142	5	5	999	1	1	1	0	2.4656
629	2.1883	5	5	0	19.375	1	1	1	1.234
630	7.1142	5	5	0	25.5	2	-1	1	1.7199
631	2.1883	5	5	90	25.5	1	1	1	1.2458
632	0.5464	5	5	999	25.5	2	1	1	1.787
633	7.1142	5	5	0	25.5	1	-1	1	1.9811
634	7.1142	5	5	999	25.5	1	-1	1	1.1047
635	0.5464	5	5	0	13.25	2	-1	1	2.2338
636	7.1142	5	5	90	1	1	1	0	2.1689
637	3.8303	5	5	90	13.25	1	1	1	1.093
638	0.5464	5	5	0	13.25	2	1	1	1.4694
639	2.1883	5	5	999	7.125	1	1	1	1.0695
640	3.8303	5	5	0	1	1	-1	0	1.5635
641	7.1142	5	5	0	13.25	2	1	0	1.093
642	2.1883	5	5	90	25.5	1	1	1	0.99888
643	0.5464	5	5	999	13.25	1	-1	1	1.1871
644	3.8303	5	5	0	1	2	1	0	1.2812
645	7.1142	5	5	999	1	1	1	1	1.1282
646	0.5464	5	5	90	13.25	2	1	1	1.1753
647	3.8303	5	5	0	25.5	1	1	1	1.0694
648	7.1142	5	5	999	1	2	-1	0	1.6322
649	5.4722	5	5	0	19.375	1	-1	1	1.3753
650	5.4722	5	5	0	13.25	2	-1	1	1.7405
651	5.4722	5	5	90	19.375	1	1	1	1.1404
652	7.1142	5	5	0	7.125	1	-1	1	1.8499
653	5.4722	5	5	90	13.25	2	-1	1	1.34
654	5.4722	5	5	0	19.375	1	1	1	1.0459
655	3.8303	5	5	0	7.125	1	-1	1	0.92832
656	3.8303	5	5	90	13.25	2	-1	1	0.91654
657	3.8303	5	5	999	7.125	2	-1	1	1.0811
658	2.1883	5	5	90	13.25	1	1	1	1.0224
659	2.1883	5	5	0	13.25	1	-1	1	1.2577
660	5.4722	5	5	90	1	2	1	1	2.5648
661	2.1883	5	5	90	19.375	2	-1	1	3.3965
662	7.1142	5	5	0	7.125	1	1	1	1.4774
663	0.5464	5	5	90	19.375	2	-1	1	0.99889
664	0.5464	5	5	999	25.5	2	1	1	2.504
665	0.5464	5	5	90	19.375	2	-1	1	1.6227
666	0.5464	5	5	999	13.25	1	1	1	1.4224
667	3.8303	5	5	90	25.5	2	1	1	1.6576
668	7.1142	5	5	0	7.125	1	-1	1	1.2577
669	5.4722	5	5	999	7.125	1	-1	1	1.1404
670	3.8303	5	5	90	19.375	2	1	1	1.2229
671	5.4722	5	5	0	7.125	1	1	0	1.8912
672	7.1142	5	5	90	25.5	1	-1	1	1.3047
673	2.1883	5	5	0	1	1	-1	1	1.0577
674	2.1883	5	5	0	1	1	1	1	1.5282
675	7.1142	5	5	90	13.25	2	1	1	1.2105
676	0.5464	5	5	999	13.25	2	-1	1	1.7395
677	7.1142	5	5	0	13.25	2	1	1	1.7925
678	5.4722	5	5	999	25.5	2	-1	1	1.3517
679	7.1142	5	5	0	19.375	2	1	1	1.4249
680	5.4722	5	5	90	7.125	1	-1	1	1.1405
681	2.1883	5	5	0	25.5	1	-1	1	0.88106
682	7.1142	5	5	90	1	2	-1	0	1.7734
683	0.5464	5	5	0	1	2	-1	1	1.4811
684	2.1883	5	5	90	7.125	2	1	1	1.8227
685	3.8303	5	5	90	25.5	2	1	1	1.234
686	3.8303	5	5	90	1	2	1	0	1.8477
687	5.4722	5	5	90	7.125	1	1	1	1.14
688	2.1883	5	5	0	13.25	1	-1	1	1.0577
689	7.1142	5	5	90	19.375	2	1	1	1.0577
690	7.1142	5	5	999	13.25	2	-1	0	1.6038
691	5.4722	5	5	90	25.5	1	1	1	1.0812
692	3.8303	5	5	0	13.25	1	-1	1	0.99889
693	0.5464	5	5	999	25.5	1	-1	1	1.0812
694	7.1142	5	5	0	25.5	1	-1	1	1.0577
695	3.8303	5	5	0	1	1	1	1	1.0106
696	2.1883	5	5	999	13.25	1	1	1	0.96352
697	2.1883	5	5	0	7.125	1	-1	1	0.86951
698	7.1142	5	5	90	13.25	2	-1	1	3.0482
699	3.8303	5	5	90	19.375	1	1	1	0.9871
700	5.4722	5	5	999	13.25	1	1	1	0.92831
701	5.4722	5	5	90	19.375	1	1	1	0.96355
702	5.4722	5	5	90	7.125	2	1	0	1.7606
703	2.1883	5	5	999	19.375	2	1	1	1.3753
704	7.1142	5	5	999	1	1	-1	0	1.7258
705	7.1142	5	5	90	19.375	1	-1	1	1.6764
706	0.5464	5	5	90	19.375	1	-1	1	1.1047
707	3.8303	5	5	999	19.375	1	-1	1	0.92828
708	5.4722	5	5	0	25.5	1	1	1	0.90478
709	2.1883	5	5	0	7.125	2	1	1	1.1283
710	7.1142	5	5	0	25.5	1	1	1	0.91652
711	5.4722	5	5	0	7.125	2	-1	0	1.9276
712	5.4722	5	5	0	25.5	2	-1	0	0.94009
713	2.1883	5	5	90	13.25	1	-1	1	1.0341
714	0.5464	5	5	0	19.375	2	-1	1	1.5635
715	7.1142	5	5	90	13.25	2	1	0	1.6659
716	7.1142	5	5	999	19.375	2	-1	1	1.2459
717	0.5464	5	5	999	1	2	1	1	2.257
718	0.5464	5	5	999	25.5	1	1	1	1.1282
719	7.1142	5	5	90	19.375	1	1	1	1.1636
720	3.8303	5	5	0	13.25	2	1	1	1.2459
721	2.1883	5	5	0	7.125	1	1	1	1.0929
722	5.4722	5	5	999	1	1	-1	0	1.5306
723	7.1142	5	5	0	25.5	2	1	1	1.0812
724	2.1883	5	5	0	13.25	2	1	1	1.2106
725	3.8303	5	5	90	7.125	2	-1	1	2.8113
726	5.4722	5	5	999	25.5	1	-1	1	1.1753
727	2.1883	5	5	0	1	2	1	1	1.5756
728	5.4722	5	5	0	19.375	1	1	1	1.0575
729	7.1142	5	5	90	13.25	1	-1	1	1.0107
730	3.8303	5	5	999	25.5	1	1	1	1.0343
731	2.1883	5	5	999	25.5	1	1	1	0.95182
732	0.5464	5	5	999	25.5	1	1	1	0.94005
733	2.1883	5	5	90	7.125	1	1	1	0.92831
734	7.1142	5	5	90	19.375	2	1	1	1.3047
735	2.1883	5	5	90	19.375	1	-1	1	1.093
736	2.1883	5	5	999	19.375	1	-1	1	1.1165
737	3.8303	5	5	0	1	2	1	0	2.4035
738	0.5464	5	5	0	13.25	1	1	1	1.0576
739	7.1142	5	5	90	13.25	1	-1	1	1.381
740	5.4722	5	5	90	7.125	1	1	0	1.757
741	5.4722	5	5	0	13.25	1	1	1	0.96359
742	7.1142	5	5	0	1	2	-1	0	2.0996
743	2.1883	5	5	999	13.25	1	-1	1	1.3047
744	0.5464	5	5	0	25.5	2	-1	1	3.3292
745	3.8303	5	5	90	7.125	1	-1	1	1.1874
746	5.4722	5	5	999	1	1	1	1	1.7375
747	7.1142	5	5	90	19.375	2	1	1	1.6763
748	3.8303	5	5	90	7.125	2	1	1	1.5522
749	2.1883	5	5	90	1	1	1	0	2.1634
750	5.4722	5	5	999	19.375	1	1	1	0.96356
