# Supplementary material for: Temporal Integration of Motion Streaks in Migraine
Source: Vision (Basel). 2018 Jul 13;2(3):27. doi: 10.3390/vision2030027 (PMC6836222; doi:10.3390/vision2030027)
Supplement: Supplementary file 1 [file vision-02-00027-s001.zip › supplementary information/resultsmark3/resultsObs17/allResponsesObs17Block2.txt]

1	5.4722	5	5	90	1	1	1	0	2.4066
2	7.1142	5	5	999	7.125	1	-1	0	1.8501
3	3.8303	5	5	0	13.25	1	-1	1	1.3634
4	7.1142	5	5	0	25.5	2	-1	1	2.0421
5	2.1883	5	5	90	19.375	1	1	1	1.2812
6	5.4722	5	5	0	1	2	1	0	1.9488
7	2.1883	5	5	90	7.125	1	1	1	1.2111
8	0.5464	5	5	999	19.375	1	1	1	1.2459
9	7.1142	5	5	0	1	1	-1	1	2.1904
10	3.8303	5	5	90	25.5	2	1	1	2.6261
11	7.1142	5	5	90	13.25	2	-1	1	2.843
12	0.5464	5	5	0	13.25	1	1	1	2.6119
13	7.1142	5	5	0	25.5	1	-1	1	1.1757
14	7.1142	5	5	90	7.125	1	1	0	2.448
15	2.1883	5	5	90	7.125	1	1	1	1.0812
16	2.1883	5	5	999	25.5	2	-1	1	1.0459
17	5.4722	5	5	0	7.125	1	1	1	1.1635
18	5.4722	5	5	90	7.125	1	1	0	1.1048
19	3.8303	5	5	0	13.25	1	1	1	1.1752
20	0.5464	5	5	999	19.375	1	1	1	1.8109
21	7.1142	5	5	999	7.125	1	1	1	1.0463
22	2.1883	5	5	999	7.125	1	-1	1	1.0107
23	5.4722	5	5	90	19.375	2	-1	1	1.9144
24	7.1142	5	5	90	7.125	1	-1	0	1.8774
25	5.4722	5	5	999	19.375	2	1	1	1.5838
26	5.4722	5	5	90	7.125	1	-1	0	2.4634
27	3.8303	5	5	999	19.375	1	1	1	1.1164
28	0.5464	5	5	999	1	1	1	1	1.4458
29	0.5464	5	5	90	1	2	-1	1	2.8186
30	2.1883	5	5	999	13.25	2	1	1	1.8226
31	5.4722	5	5	999	19.375	1	1	1	1.0228
32	0.5464	5	5	0	25.5	2	1	1	1.0577
33	7.1142	5	5	0	7.125	2	1	1	1.5238
34	5.4722	5	5	0	25.5	2	-1	1	2.4423
35	0.5464	5	5	0	19.375	2	-1	1	1.2106
36	0.5464	5	5	90	25.5	1	-1	1	1.14
37	7.1142	5	5	999	7.125	2	-1	0	1.6274
38	7.1142	5	5	999	13.25	1	1	1	1.14
39	2.1883	5	5	90	13.25	1	-1	1	1.1165
40	0.5464	5	5	0	19.375	1	1	1	1.4576
41	2.1883	5	5	0	7.125	1	1	1	0.94009
42	2.1883	5	5	90	25.5	1	-1	1	1.2105
43	0.5464	5	5	0	19.375	2	-1	1	1.0812
44	0.5464	5	5	90	25.5	2	1	1	1.881
45	2.1883	5	5	90	1	2	1	0	3.0618
46	3.8303	5	5	999	25.5	2	-1	1	1.4815
47	5.4722	5	5	0	25.5	1	-1	1	0.99887
48	0.5464	5	5	0	1	2	-1	1	1.7865
49	0.5464	5	5	90	13.25	1	1	1	1.2228
50	2.1883	5	5	999	13.25	1	1	1	1.0111
51	0.5464	5	5	999	25.5	2	-1	1	1.0459
52	2.1883	5	5	90	13.25	1	-1	1	1.1871
53	7.1142	5	5	0	1	2	-1	1	1.9131
54	7.1142	5	5	0	19.375	2	-1	1	1.0812
55	2.1883	5	5	90	19.375	1	1	1	0.99886
56	7.1142	5	5	0	25.5	1	-1	1	1.0342
57	0.5464	5	5	999	25.5	1	1	1	1.1165
58	2.1883	5	5	90	1	2	-1	0	3.2412
59	2.1883	5	5	999	25.5	1	1	1	1.0699
60	7.1142	5	5	90	19.375	2	-1	0	1.7771
61	0.5464	5	5	90	7.125	2	1	1	2.3629
62	7.1142	5	5	999	25.5	2	1	1	1.0342
63	0.5464	5	5	999	7.125	2	-1	1	1.905
64	7.1142	5	5	0	13.25	2	1	0	1.9575
65	2.1883	5	5	999	19.375	1	-1	1	1.0346
66	0.5464	5	5	90	19.375	1	-1	1	1.1401
67	2.1883	5	5	0	19.375	1	-1	1	1.0695
68	0.5464	5	5	0	7.125	2	-1	1	1.1401
69	7.1142	5	5	90	7.125	1	1	1	1.1993
70	7.1142	5	5	999	25.5	2	-1	1	1.0463
71	5.4722	5	5	90	1	1	-1	0	2.6433
72	0.5464	5	5	0	13.25	1	-1	1	1.587
73	7.1142	5	5	999	25.5	1	1	1	1.1169
74	5.4722	5	5	0	7.125	1	-1	0	1.6957
75	7.1142	5	5	999	7.125	1	-1	1	1.1518
76	3.8303	5	5	90	7.125	1	1	1	0.97532
77	2.1883	5	5	90	7.125	2	-1	1	1.2459
78	5.4722	5	5	90	1	1	1	0	1.4983
79	0.5464	5	5	999	1	1	1	1	1.3282
80	7.1142	5	5	90	25.5	1	-1	1	0.96357
81	7.1142	5	5	90	7.125	2	1	1	1.6954
82	2.1883	5	5	0	1	1	1	1	1.3282
83	7.1142	5	5	999	19.375	2	1	1	1.14
84	7.1142	5	5	90	1	2	1	1	1.836
85	5.4722	5	5	999	1	1	1	0	1.4454
86	5.4722	5	5	0	13.25	2	1	1	1.1283
87	3.8303	5	5	0	7.125	2	1	1	1.093
88	0.5464	5	5	999	13.25	1	1	1	1.1989
89	0.5464	5	5	999	7.125	2	-1	1	1.7867
90	3.8303	5	5	999	1	1	1	0	2.1109
91	2.1883	5	5	90	19.375	2	-1	1	1.952
92	2.1883	5	5	999	19.375	2	-1	1	1.3753
93	5.4722	5	5	0	13.25	1	1	1	1.2342
94	0.5464	5	5	0	13.25	2	-1	1	2.9145
95	2.1883	5	5	0	25.5	2	1	1	1.8457
96	3.8303	5	5	90	25.5	1	1	1	0.95187
97	7.1142	5	5	0	13.25	2	-1	0	1.6489
98	5.4722	5	5	999	13.25	1	1	1	0.9048
99	7.1142	5	5	90	25.5	2	1	1	1.14
100	7.1142	5	5	0	13.25	1	1	1	1.164
101	3.8303	5	5	90	19.375	2	-1	1	2.0957
102	7.1142	5	5	90	13.25	2	1	1	1.622
103	2.1883	5	5	999	13.25	1	-1	1	0.99882
104	7.1142	5	5	90	7.125	1	1	0	1.0813
105	5.4722	5	5	0	13.25	2	1	1	0.9519
106	7.1142	5	5	0	13.25	1	1	0	0.84599
107	5.4722	5	5	999	25.5	2	1	1	0.88129
108	0.5464	5	5	999	19.375	2	-1	1	2.3158
109	5.4722	5	5	999	25.5	2	-1	1	0.97536
110	3.8303	5	5	999	19.375	2	1	1	1.6222
111	3.8303	5	5	90	25.5	1	1	1	1.0817
112	7.1142	5	5	90	13.25	2	-1	1	3.2345
113	0.5464	5	5	90	7.125	2	-1	1	1.1867
114	2.1883	5	5	999	13.25	1	1	1	0.96359
115	7.1142	5	5	90	25.5	1	1	1	0.9283
116	2.1883	5	5	0	25.5	2	1	0	0.9283
117	2.1883	5	5	0	1	2	1	1	1.3988
118	5.4722	5	5	999	1	2	-1	0	2.0138
119	0.5464	5	5	0	1	2	-1	1	1.6223
120	2.1883	5	5	999	13.25	1	-1	1	1.0812
121	2.1883	5	5	0	13.25	2	1	1	1.5988
122	2.1883	5	5	90	19.375	1	1	1	1.0817
123	7.1142	5	5	90	19.375	1	-1	1	1.1283
124	3.8303	5	5	0	7.125	1	-1	1	1.1635
125	7.1142	5	5	0	1	2	1	0	1.7203
126	5.4722	5	5	0	19.375	1	1	1	1.3517
127	5.4722	5	5	999	19.375	2	-1	1	1.4997
128	3.8303	5	5	90	1	2	-1	0	1.8776
129	3.8303	5	5	0	1	2	-1	0	1.587
130	7.1142	5	5	0	13.25	2	-1	1	1.1047
131	3.8303	5	5	90	7.125	2	1	1	1.5169
132	5.4722	5	5	0	1	1	1	0	1.2341
133	0.5464	5	5	90	7.125	1	1	1	1.1287
134	7.1142	5	5	90	13.25	2	1	1	1.7345
135	7.1142	5	5	999	25.5	1	-1	1	1.1757
136	2.1883	5	5	90	13.25	1	1	1	1.0459
137	2.1883	5	5	0	7.125	2	-1	1	1.5282
138	7.1142	5	5	0	1	1	-1	1	1.4977
139	2.1883	5	5	999	7.125	1	-1	1	1.1164
140	0.5464	5	5	0	25.5	2	1	1	1.5635
141	2.1883	5	5	999	13.25	2	1	1	1.1283
142	3.8303	5	5	999	13.25	1	-1	1	1.1283
143	2.1883	5	5	0	13.25	2	1	1	1.093
144	3.8303	5	5	999	13.25	2	-1	1	1.9524
145	0.5464	5	5	0	13.25	1	1	1	1.0812
146	5.4722	5	5	90	13.25	1	1	1	1.0813
147	5.4722	5	5	90	19.375	1	-1	1	1.093
148	5.4722	5	5	0	1	1	1	1	1.2341
149	2.1883	5	5	999	7.125	2	1	1	1.5282
150	5.4722	5	5	90	25.5	2	1	1	1.0459
151	2.1883	5	5	999	7.125	2	-1	1	1.4694
152	2.1883	5	5	90	25.5	1	-1	1	1.093
153	7.1142	5	5	999	1	2	1	0	1.6198
154	3.8303	5	5	0	13.25	1	1	1	1.0459
155	3.8303	5	5	999	25.5	2	1	1	1.4575
156	3.8303	5	5	999	13.25	2	-1	1	1.2694
157	0.5464	5	5	0	19.375	1	1	1	1.1636
158	3.8303	5	5	999	19.375	2	-1	1	1.0342
159	7.1142	5	5	90	1	2	1	0	1.3507
160	3.8303	5	5	999	7.125	2	1	1	1.3753
161	3.8303	5	5	999	13.25	1	1	1	1.0224
162	3.8303	5	5	999	7.125	1	1	1	0.97533
163	0.5464	5	5	0	7.125	2	1	1	1.2577
164	3.8303	5	5	90	13.25	2	1	0	0.86954
165	0.5464	5	5	999	19.375	1	-1	1	1.0224
166	5.4722	5	5	999	1	2	-1	0	1.4106
167	3.8303	5	5	0	1	2	-1	0	1.9948
168	3.8303	5	5	0	19.375	1	-1	1	1.0578
169	2.1883	5	5	999	25.5	1	1	1	1.9865
170	3.8303	5	5	0	19.375	2	1	1	1.0341
171	2.1883	5	5	999	25.5	1	-1	1	0.9283
172	3.8303	5	5	999	19.375	1	-1	1	1.0577
173	2.1883	5	5	0	19.375	1	-1	1	1.0577
174	2.1883	5	5	999	13.25	1	-1	1	1.1871
175	3.8303	5	5	90	13.25	1	-1	1	1.0699
176	0.5464	5	5	999	25.5	1	1	1	1.0342
177	3.8303	5	5	90	7.125	2	-1	1	6.2893
178	7.1142	5	5	0	19.375	1	1	1	1.1047
179	7.1142	5	5	999	25.5	1	1	1	0.97534
180	5.4722	5	5	0	25.5	1	-1	1	1.0694
181	5.4722	5	5	0	1	2	-1	0	1.52
182	3.8303	5	5	0	13.25	1	-1	1	1.2461
183	7.1142	5	5	0	19.375	2	1	1	1.6645
184	2.1883	5	5	0	7.125	1	-1	1	1.0107
185	7.1142	5	5	0	25.5	1	1	1	1.0577
186	0.5464	5	5	999	19.375	2	-1	1	3.6837
187	7.1142	5	5	999	19.375	2	-1	1	1.1282
188	2.1883	5	5	0	19.375	2	-1	1	0.94009
189	3.8303	5	5	999	13.25	1	-1	1	0.95183
190	3.8303	5	5	999	13.25	2	1	1	1.6693
191	2.1883	5	5	999	1	2	-1	0	1.2106
192	7.1142	5	5	999	19.375	2	-1	1	1.5788
193	3.8303	5	5	999	1	2	1	1	1.9634
194	2.1883	5	5	999	1	1	1	1	1.0695
195	0.5464	5	5	0	1	2	1	1	6.9448
196	7.1142	5	5	90	1	1	-1	0	1.7893
197	3.8303	5	5	999	25.5	1	1	1	0.9636
198	0.5464	5	5	0	25.5	2	1	1	1.0694
199	2.1883	5	5	90	25.5	1	-1	1	0.99879
200	5.4722	5	5	999	19.375	2	-1	1	4.8954
201	5.4722	5	5	999	7.125	1	1	1	1.0107
202	2.1883	5	5	0	25.5	1	-1	1	1.0694
203	3.8303	5	5	90	19.375	2	1	1	1.8169
204	0.5464	5	5	0	7.125	1	1	1	1.1871
205	2.1883	5	5	999	1	1	-1	1	1.14
206	0.5464	5	5	999	7.125	1	-1	1	1.0812
207	2.1883	5	5	90	19.375	2	1	1	1.1049
208	0.5464	5	5	90	7.125	2	1	1	1.1169
209	2.1883	5	5	999	19.375	1	1	1	1.0816
210	7.1142	5	5	999	13.25	1	1	1	1.0695
211	5.4722	5	5	999	13.25	2	-1	1	1.7157
212	2.1883	5	5	999	13.25	2	1	1	1.4106
213	5.4722	5	5	999	25.5	2	1	1	0.99888
214	0.5464	5	5	999	7.125	2	-1	1	1.4929
215	7.1142	5	5	90	19.375	2	-1	0	1.3446
216	0.5464	5	5	0	25.5	1	-1	1	1.0224
217	5.4722	5	5	999	7.125	1	1	1	1.1397
218	0.5464	5	5	999	13.25	1	1	1	1.0342
219	2.1883	5	5	0	13.25	2	1	1	1.2811
220	2.1883	5	5	90	7.125	2	1	1	1.0225
221	7.1142	5	5	999	1	2	1	1	1.6571
222	0.5464	5	5	999	7.125	2	-1	1	1.7394
223	3.8303	5	5	999	7.125	1	-1	1	1.2345
224	0.5464	5	5	90	25.5	1	1	1	1.0928
225	2.1883	5	5	0	25.5	2	1	1	1.0929
226	5.4722	5	5	0	25.5	2	1	1	0.93999
227	3.8303	5	5	0	1	1	1	0	1.2341
228	5.4722	5	5	0	19.375	1	-1	1	1.1165
229	2.1883	5	5	90	19.375	2	-1	1	2.6869
230	3.8303	5	5	0	13.25	1	-1	1	1.1404
231	5.4722	5	5	0	7.125	1	1	1	1.0105
232	2.1883	5	5	999	19.375	1	-1	1	0.96354
233	5.4722	5	5	0	13.25	1	1	1	0.86953
234	3.8303	5	5	999	25.5	1	-1	1	0.98711
235	2.1883	5	5	999	19.375	1	-1	1	0.94004
236	5.4722	5	5	0	7.125	2	1	1	2.4668
237	3.8303	5	5	999	25.5	1	1	1	1.1047
238	5.4722	5	5	999	19.375	1	-1	1	0.96364
239	7.1142	5	5	999	7.125	1	1	1	1.0107
240	5.4722	5	5	0	13.25	2	1	1	1.0342
241	2.1883	5	5	0	7.125	2	1	1	1.1283
242	0.5464	5	5	999	19.375	1	1	1	1.3869
243	2.1883	5	5	999	19.375	2	1	1	1.0934
244	5.4722	5	5	0	25.5	1	1	1	0.99931
245	0.5464	5	5	90	7.125	1	1	1	1.1518
246	5.4722	5	5	999	13.25	1	1	1	0.89284
247	2.1883	5	5	90	7.125	1	-1	1	1.0107
248	0.5464	5	5	999	13.25	1	1	1	0.85772
249	5.4722	5	5	999	25.5	1	1	1	0.99891
250	0.5464	5	5	90	25.5	2	-1	0	0.74018
251	2.1883	5	5	90	25.5	1	-1	1	0.9871
252	2.1883	5	5	0	19.375	2	1	1	1.1635
253	5.4722	5	5	90	13.25	2	-1	1	1.8183
254	2.1883	5	5	999	7.125	2	-1	1	1.0342
255	0.5464	5	5	0	19.375	2	1	1	1.563
256	5.4722	5	5	999	1	2	-1	0	1.4458
257	2.1883	5	5	999	25.5	2	-1	1	1.3044
258	2.1883	5	5	0	25.5	1	1	1	1.1752
259	2.1883	5	5	90	7.125	2	-1	1	1.0693
260	5.4722	5	5	90	1	2	-1	0	2.859
261	7.1142	5	5	999	1	2	-1	0	1.8019
262	3.8303	5	5	90	19.375	1	1	1	1.0812
263	7.1142	5	5	90	19.375	1	-1	1	1.0459
264	3.8303	5	5	90	19.375	2	-1	1	1.0224
265	2.1883	5	5	0	7.125	2	1	1	1.8101
266	2.1883	5	5	999	7.125	2	-1	1	1.3522
267	3.8303	5	5	0	13.25	2	1	1	1.6578
268	7.1142	5	5	999	25.5	2	-1	1	1.1639
269	2.1883	5	5	999	7.125	1	1	1	0.94009
270	0.5464	5	5	90	13.25	1	1	1	1.1283
271	0.5464	5	5	0	13.25	1	1	1	1.0346
272	0.5464	5	5	0	19.375	1	1	1	0.98705
273	5.4722	5	5	0	19.375	1	-1	1	1.2224
274	0.5464	5	5	0	13.25	1	1	1	1.1518
275	3.8303	5	5	0	19.375	1	-1	1	0.99887
276	3.8303	5	5	0	25.5	2	1	1	1.4458
277	3.8303	5	5	999	19.375	1	1	1	0.94009
278	3.8303	5	5	90	1	1	1	1	1.5281
279	0.5464	5	5	0	1	2	-1	1	2.0457
280	7.1142	5	5	0	7.125	2	1	0	2.4726
281	2.1883	5	5	0	7.125	1	-1	1	1.093
282	7.1142	5	5	999	13.25	1	-1	1	1.0458
283	3.8303	5	5	0	19.375	2	-1	1	1.1636
284	7.1142	5	5	999	13.25	2	-1	0	1.1875
285	2.1883	5	5	999	1	2	1	1	1.6576
286	7.1142	5	5	0	7.125	2	-1	0	1.2458
287	0.5464	5	5	90	13.25	2	1	1	1.3516
288	3.8303	5	5	0	19.375	1	-1	0	0.85764
289	0.5464	5	5	90	19.375	1	-1	1	1.293
290	3.8303	5	5	0	7.125	1	-1	1	1.4109
291	5.4722	5	5	90	13.25	1	1	1	0.92874
292	0.5464	5	5	999	19.375	2	1	1	1.0812
293	5.4722	5	5	0	25.5	2	-1	1	2.2382
294	3.8303	5	5	90	1	2	1	0	2.2394
295	5.4722	5	5	999	7.125	1	1	1	1.0581
296	7.1142	5	5	0	25.5	2	-1	1	1.1988
297	2.1883	5	5	0	7.125	1	-1	1	1.14
298	5.4722	5	5	90	13.25	2	1	1	1.5456
299	2.1883	5	5	999	7.125	2	1	1	0.97538
300	3.8303	5	5	0	7.125	1	1	1	1.2812
301	3.8303	5	5	90	19.375	1	-1	1	1.2345
302	2.1883	5	5	0	19.375	2	1	1	1.14
303	0.5464	5	5	90	19.375	1	-1	1	1.0577
304	0.5464	5	5	90	7.125	2	-1	1	2.7439
305	0.5464	5	5	90	13.25	1	1	1	1.1047
306	0.5464	5	5	90	25.5	2	-1	1	2.2923
307	7.1142	5	5	0	13.25	2	1	0	1.5278
308	7.1142	5	5	90	1	2	-1	1	1.7418
309	3.8303	5	5	90	1	2	-1	1	1.1401
310	7.1142	5	5	0	19.375	1	-1	1	1.0577
311	7.1142	5	5	999	1	1	-1	0	1.5707
312	5.4722	5	5	90	25.5	1	1	1	0.95221
313	7.1142	5	5	0	19.375	2	1	0	0.99888
314	0.5464	5	5	90	13.25	1	1	1	1.0695
315	5.4722	5	5	90	1	2	-1	0	1.3164
316	5.4722	5	5	999	13.25	2	-1	1	1.1988
317	2.1883	5	5	0	13.25	1	1	1	1.0695
318	5.4722	5	5	0	13.25	2	-1	0	1.852
319	3.8303	5	5	0	25.5	2	1	1	1.6928
320	7.1142	5	5	0	25.5	2	1	1	1.0699
321	0.5464	5	5	90	1	1	1	0	1.14
322	7.1142	5	5	999	13.25	2	-1	1	1.7969
323	0.5464	5	5	90	1	2	-1	1	1.3047
324	3.8303	5	5	90	19.375	1	-1	1	1.0346
325	5.4722	5	5	999	1	2	-1	0	1.1753
326	5.4722	5	5	999	19.375	1	1	1	0.97537
327	3.8303	5	5	90	25.5	2	1	1	1.7399
328	3.8303	5	5	0	25.5	1	1	1	1.0934
329	7.1142	5	5	0	19.375	2	1	1	1.1871
330	2.1883	5	5	0	19.375	1	1	1	1.0224
331	0.5464	5	5	0	1	1	1	1	1.0342
332	2.1883	5	5	90	1	2	-1	0	1.1048
333	5.4722	5	5	999	1	1	-1	0	1.0575
334	3.8303	5	5	0	19.375	1	-1	1	1.246
335	7.1142	5	5	90	13.25	1	1	1	0.97537
336	0.5464	5	5	0	7.125	2	1	1	1.1165
337	5.4722	5	5	90	19.375	1	1	1	0.99889
338	7.1142	5	5	999	13.25	2	-1	0	1.7755
339	3.8303	5	5	0	25.5	1	1	1	1.0107
340	5.4722	5	5	90	25.5	1	1	1	0.95185
341	7.1142	5	5	0	13.25	1	-1	0	1.1165
342	5.4722	5	5	0	1	2	-1	0	1.0228
343	5.4722	5	5	999	13.25	2	-1	1	2.3188
344	0.5464	5	5	0	1	1	-1	1	1.5749
345	7.1142	5	5	90	7.125	2	1	1	2.9293
346	5.4722	5	5	0	13.25	1	1	1	1.3164
347	5.4722	5	5	999	7.125	1	-1	1	1.081
348	2.1883	5	5	0	13.25	1	1	1	0.92833
349	3.8303	5	5	90	13.25	2	-1	1	1.5517
350	0.5464	5	5	0	1	2	-1	0	0.97536
351	3.8303	5	5	0	7.125	1	-1	1	1.14
352	7.1142	5	5	0	7.125	1	1	1	1.1165
353	2.1883	5	5	999	25.5	2	1	1	1.7987
354	2.1883	5	5	90	1	2	1	1	1.4929
355	3.8303	5	5	999	7.125	1	-1	1	1.1753
356	7.1142	5	5	0	19.375	1	-1	0	1.2222
357	0.5464	5	5	999	25.5	2	1	1	1.211
358	2.1883	5	5	90	13.25	2	1	1	1.093
359	0.5464	5	5	0	25.5	2	1	1	1.6458
360	5.4722	5	5	0	25.5	1	1	1	1.1988
361	3.8303	5	5	999	13.25	1	-1	1	1.1052
362	3.8303	5	5	999	25.5	1	1	1	1.1282
363	2.1883	5	5	90	7.125	2	-1	1	3.4558
364	3.8303	5	5	999	19.375	1	-1	1	1.3875
365	7.1142	5	5	90	7.125	2	1	0	1.651
366	7.1142	5	5	0	25.5	1	-1	1	1.3683
367	3.8303	5	5	90	1	2	-1	0	1.2694
368	5.4722	5	5	90	25.5	1	-1	1	1.1636
369	2.1883	5	5	999	19.375	1	-1	1	1.0459
370	5.4722	5	5	90	7.125	2	-1	1	0.99887
371	7.1142	5	5	999	1	1	1	0	1.2812
372	3.8303	5	5	999	13.25	2	-1	1	0.9048
373	0.5464	5	5	90	19.375	2	1	1	2.7287
374	5.4722	5	5	90	7.125	2	1	1	2.4522
375	5.4722	5	5	999	7.125	2	-1	0	1.8469
376	3.8303	5	5	90	7.125	2	-1	1	2.3797
377	5.4722	5	5	0	19.375	2	1	1	1.584
378	7.1142	5	5	999	13.25	2	-1	1	1.3845
379	3.8303	5	5	999	13.25	2	1	1	1.4106
380	0.5464	5	5	0	25.5	1	-1	1	1.187
381	0.5464	5	5	0	25.5	1	-1	1	1.0581
382	3.8303	5	5	90	7.125	1	1	1	0.98715
383	7.1142	5	5	999	1	1	-1	0	1.4835
384	7.1142	5	5	90	19.375	2	-1	0	1.7691
385	3.8303	5	5	90	19.375	1	-1	1	1.0224
386	5.4722	5	5	90	13.25	1	-1	1	1.0223
387	5.4722	5	5	90	19.375	1	1	1	0.96358
388	5.4722	5	5	0	19.375	2	-1	1	3.5806
389	0.5464	5	5	999	25.5	2	-1	1	1.2224
390	5.4722	5	5	90	13.25	2	1	1	1.8869
391	5.4722	5	5	0	13.25	1	1	0	1.4929
392	5.4722	5	5	999	7.125	2	1	1	1.0928
393	7.1142	5	5	0	7.125	2	-1	0	1.1165
394	5.4722	5	5	0	7.125	1	1	0	1.6595
395	5.4722	5	5	999	19.375	1	-1	1	1.046
396	0.5464	5	5	0	19.375	2	-1	1	2.9352
397	0.5464	5	5	0	13.25	2	-1	1	1.2933
398	0.5464	5	5	90	13.25	2	1	1	1.5282
399	0.5464	5	5	0	7.125	2	-1	0	0.78721
400	7.1142	5	5	999	7.125	1	-1	0	1.0934
401	5.4722	5	5	0	13.25	1	-1	1	1.1167
402	2.1883	5	5	90	19.375	2	-1	1	2.4927
403	5.4722	5	5	0	7.125	1	1	1	1.3051
404	5.4722	5	5	90	7.125	2	-1	0	2.0567
405	3.8303	5	5	0	25.5	1	1	1	1.0577
406	2.1883	5	5	999	19.375	2	-1	1	0.97538
407	7.1142	5	5	0	1	2	-1	0	2.8802
408	3.8303	5	5	90	7.125	1	-1	1	1.2223
409	0.5464	5	5	999	7.125	1	-1	1	1.3281
410	3.8303	5	5	999	1	1	1	1	1.7628
411	5.4722	5	5	0	1	1	-1	0	1.7795
412	5.4722	5	5	90	1	2	-1	1	2.5596
413	0.5464	5	5	999	1	2	1	1	1.8458
414	0.5464	5	5	0	13.25	2	1	1	1.1753
415	0.5464	5	5	999	13.25	2	-1	1	1.4812
416	3.8303	5	5	0	1	2	1	0	2.123
417	2.1883	5	5	90	25.5	2	-1	1	1.34
418	3.8303	5	5	90	13.25	2	-1	0	2.4845
419	3.8303	5	5	90	25.5	2	-1	1	3.6307
420	7.1142	5	5	999	19.375	1	-1	1	1.14
421	3.8303	5	5	90	13.25	2	1	1	1.4695
422	5.4722	5	5	999	1	1	-1	0	2.1393
423	5.4722	5	5	999	25.5	2	-1	1	1.1165
424	5.4722	5	5	0	7.125	2	-1	0	1.7497
425	2.1883	5	5	90	13.25	1	-1	1	1.1048
426	7.1142	5	5	999	25.5	1	-1	1	1.011
427	2.1883	5	5	90	7.125	1	-1	1	1.0812
428	5.4722	5	5	90	1	1	1	0	1.7419
429	3.8303	5	5	90	19.375	2	-1	1	1.046
430	5.4722	5	5	999	1	1	1	1	1.2811
431	0.5464	5	5	90	1	2	-1	1	1.8454
432	7.1142	5	5	0	1	2	1	1	3.1141
433	3.8303	5	5	90	13.25	1	-1	1	1.0812
434	0.5464	5	5	90	7.125	1	1	1	1.0812
435	2.1883	5	5	90	19.375	1	-1	1	0.98702
436	7.1142	5	5	0	1	1	1	0	1.7552
437	3.8303	5	5	0	7.125	2	-1	1	1.5634
438	2.1883	5	5	0	1	2	1	1	1.7757
439	0.5464	5	5	999	25.5	2	-1	1	1.3988
440	0.5464	5	5	999	1	1	-1	1	1.2224
441	3.8303	5	5	0	13.25	2	1	1	1.5985
442	0.5464	5	5	90	1	2	-1	1	1.5987
443	3.8303	5	5	0	19.375	2	1	1	1.3283
444	7.1142	5	5	999	25.5	2	-1	1	1.1635
445	0.5464	5	5	999	25.5	1	-1	1	1.0695
446	2.1883	5	5	999	7.125	1	1	1	0.99886
447	0.5464	5	5	0	25.5	1	1	1	1.046
448	3.8303	5	5	999	1	1	-1	0	1.4106
449	5.4722	5	5	0	7.125	2	1	1	1.9591
450	2.1883	5	5	90	13.25	2	1	1	1.1635
451	0.5464	5	5	999	1	1	1	0	1.7752
452	0.5464	5	5	999	1	2	1	1	1.3282
453	3.8303	5	5	90	1	1	-1	0	1.8185
454	2.1883	5	5	999	1	1	-1	1	1.0694
455	5.4722	5	5	90	25.5	1	-1	1	1.0107
456	3.8303	5	5	999	7.125	2	-1	1	1.7747
457	0.5464	5	5	0	7.125	2	1	1	1.8105
458	0.5464	5	5	90	1	1	1	1	1.3052
459	3.8303	5	5	90	25.5	2	1	1	1.4933
460	5.4722	5	5	90	25.5	2	1	1	1.1051
461	3.8303	5	5	999	1	2	-1	0	1.3399
462	0.5464	5	5	999	25.5	1	-1	1	1.0815
463	0.5464	5	5	90	1	1	1	1	1.2341
464	0.5464	5	5	90	19.375	1	-1	1	1.1512
465	5.4722	5	5	0	19.375	1	-1	1	1.1164
466	5.4722	5	5	0	1	2	1	1	1.234
467	5.4722	5	5	999	25.5	1	-1	1	0.96339
468	3.8303	5	5	0	25.5	2	-1	1	3.1195
469	5.4722	5	5	90	7.125	1	-1	1	0.95226
470	2.1883	5	5	90	25.5	2	1	1	1.6222
471	0.5464	5	5	90	25.5	1	-1	1	1.3165
472	0.5464	5	5	999	1	2	-1	1	1.9633
473	0.5464	5	5	999	1	1	-1	1	1.2816
474	7.1142	5	5	999	1	1	-1	0	1.8575
475	3.8303	5	5	999	1	1	1	1	1.1871
476	2.1883	5	5	0	25.5	2	1	1	1.5634
477	7.1142	5	5	90	7.125	2	-1	0	1.7234
478	2.1883	5	5	999	13.25	2	-1	1	1.8105
479	0.5464	5	5	90	13.25	2	1	1	2.0815
480	3.8303	5	5	90	13.25	2	-1	1	1.3518
481	3.8303	5	5	90	1	1	-1	0	2.0483
482	3.8303	5	5	90	7.125	2	-1	0	1.563
483	7.1142	5	5	0	1	1	1	1	1.211
484	3.8303	5	5	90	13.25	1	-1	1	0.97583
485	5.4722	5	5	0	25.5	1	-1	1	1.1165
486	5.4722	5	5	90	19.375	2	1	1	1.1052
487	7.1142	5	5	90	25.5	2	-1	1	1.6849
488	3.8303	5	5	0	7.125	2	1	1	1.5282
489	5.4722	5	5	90	13.25	1	1	1	1.1522
490	2.1883	5	5	90	25.5	2	1	1	0.95186
491	2.1883	5	5	90	1	1	1	1	1.2106
492	3.8303	5	5	0	13.25	2	1	1	1.1051
493	2.1883	5	5	0	19.375	2	-1	1	1.858
494	7.1142	5	5	90	13.25	1	1	1	1.1522
495	3.8303	5	5	90	7.125	2	-1	1	1.2577
496	5.4722	5	5	90	19.375	1	-1	1	1.0812
497	7.1142	5	5	999	13.25	1	1	1	1.0224
498	3.8303	5	5	999	1	2	-1	0	1.5753
499	3.8303	5	5	90	7.125	1	-1	1	1.0464
500	7.1142	5	5	90	19.375	2	-1	0	1.316
501	0.5464	5	5	90	1	1	-1	1	1.8815
502	7.1142	5	5	0	25.5	1	-1	1	1.1518
503	2.1883	5	5	0	1	2	-1	0	1.1404
504	0.5464	5	5	90	1	2	-1	1	1.3284
505	5.4722	5	5	999	1	2	1	1	2.3793
506	2.1883	5	5	0	1	1	-1	1	1.1287
507	3.8303	5	5	999	19.375	2	-1	1	1.4693
508	2.1883	5	5	0	19.375	1	-1	1	1.4698
509	2.1883	5	5	0	13.25	2	-1	1	1.1164
510	2.1883	5	5	0	7.125	2	-1	1	0.95171
511	5.4722	5	5	999	7.125	2	-1	0	1.3399
512	0.5464	5	5	0	7.125	1	1	1	1.1753
513	2.1883	5	5	999	25.5	2	1	1	1.5046
514	3.8303	5	5	999	1	2	1	1	1.4811
515	7.1142	5	5	90	1	1	-1	0	1.1518
516	7.1142	5	5	90	13.25	2	1	0	1.1287
517	7.1142	5	5	90	7.125	2	1	0	1.1875
518	7.1142	5	5	0	13.25	1	-1	1	1.0459
519	5.4722	5	5	90	13.25	2	1	0	3.8761
520	7.1142	5	5	999	19.375	1	-1	1	1.1518
521	5.4722	5	5	90	13.25	1	1	1	0.95181
522	0.5464	5	5	90	19.375	2	-1	1	2.0693
523	3.8303	5	5	0	7.125	2	-1	1	1.0342
524	2.1883	5	5	90	1	1	1	0	1.0107
525	2.1883	5	5	90	7.125	2	1	1	1.5752
526	3.8303	5	5	999	25.5	2	-1	1	1.4223
527	2.1883	5	5	90	19.375	2	-1	1	1.0458
528	2.1883	5	5	0	1	1	-1	1	1.1047
529	7.1142	5	5	999	25.5	1	-1	1	1.093
530	2.1883	5	5	999	25.5	1	1	1	1.0224
531	2.1883	5	5	999	25.5	1	-1	1	0.94011
532	3.8303	5	5	0	1	1	1	0	1.2224
533	0.5464	5	5	0	7.125	1	1	1	1.0459
534	0.5464	5	5	999	13.25	2	-1	1	1.2341
535	3.8303	5	5	0	7.125	1	-1	1	1.2346
536	0.5464	5	5	90	25.5	1	-1	1	1.2222
537	7.1142	5	5	999	19.375	2	-1	1	1.4314
538	2.1883	5	5	999	25.5	2	1	1	1.6574
539	7.1142	5	5	0	13.25	1	-1	1	1.6793
540	2.1883	5	5	999	1	2	-1	0	1.5399
541	7.1142	5	5	0	25.5	2	-1	0	1.0928
542	5.4722	5	5	90	19.375	2	-1	0	2.1108
543	3.8303	5	5	90	25.5	2	-1	1	1.4812
544	2.1883	5	5	0	13.25	2	1	1	1.5869
545	7.1142	5	5	0	25.5	2	-1	0	1.0225
546	7.1142	5	5	999	1	2	1	0	1.1283
547	2.1883	5	5	90	13.25	2	1	1	1.2459
548	3.8303	5	5	999	1	2	1	1	1.7277
549	3.8303	5	5	0	25.5	2	1	1	0.99932
550	0.5464	5	5	90	19.375	1	-1	1	1.2459
551	3.8303	5	5	999	7.125	1	-1	1	1.0341
552	0.5464	5	5	0	19.375	1	1	1	1.3282
553	5.4722	5	5	999	13.25	1	1	1	1.0222
554	3.8303	5	5	90	25.5	1	-1	1	0.90476
555	0.5464	5	5	999	19.375	2	-1	1	3.4984
556	5.4722	5	5	999	7.125	1	-1	1	1.1287
557	3.8303	5	5	90	13.25	1	1	1	0.98712
558	5.4722	5	5	999	25.5	1	-1	1	0.9636
559	2.1883	5	5	999	1	2	-1	0	1.2341
560	5.4722	5	5	999	1	1	-1	0	3.2687
561	2.1883	5	5	0	1	2	1	0	1.2694
562	2.1883	5	5	0	13.25	1	1	1	1.3988
563	7.1142	5	5	90	19.375	1	1	1	1.093
564	5.4722	5	5	90	13.25	2	1	1	1.7735
565	2.1883	5	5	90	13.25	2	-1	1	2.0339
566	7.1142	5	5	999	1	1	-1	0	2.6997
567	0.5464	5	5	0	1	1	1	1	1.2693
568	3.8303	5	5	90	7.125	1	-1	1	1.1283
569	2.1883	5	5	0	25.5	2	1	1	1.3752
570	5.4722	5	5	0	25.5	2	-1	0	1.6535
571	0.5464	5	5	90	13.25	2	-1	1	2.2695
572	5.4722	5	5	999	19.375	2	1	1	1.4929
573	0.5464	5	5	999	13.25	2	1	1	1.1757
574	2.1883	5	5	90	7.125	1	-1	1	1.5051
575	0.5464	5	5	999	7.125	1	1	1	1.3517
576	3.8303	5	5	90	19.375	2	-1	1	2.5267
577	3.8303	5	5	999	25.5	2	1	1	1.4458
578	3.8303	5	5	999	25.5	2	1	1	1.2459
579	2.1883	5	5	999	13.25	2	1	1	1.1047
580	7.1142	5	5	0	7.125	1	1	1	1.9052
581	3.8303	5	5	0	7.125	2	-1	0	1.9156
582	7.1142	5	5	90	25.5	2	1	1	1.0695
583	7.1142	5	5	90	25.5	2	-1	1	2.3354
584	7.1142	5	5	999	13.25	1	1	1	1.2576
585	7.1142	5	5	999	19.375	1	-1	1	1.0459
586	7.1142	5	5	90	1	1	1	0	1.4713
587	7.1142	5	5	0	1	2	1	1	1.5528
588	0.5464	5	5	90	7.125	1	1	1	1.0812
589	0.5464	5	5	0	7.125	1	-1	1	1.1045
590	7.1142	5	5	0	7.125	1	-1	0	1.6685
591	0.5464	5	5	90	19.375	2	1	1	1.6458
592	3.8303	5	5	0	1	2	-1	0	1.9312
593	5.4722	5	5	90	1	1	1	0	2.8216
594	0.5464	5	5	0	13.25	2	-1	1	1.0929
595	2.1883	5	5	999	1	1	1	1	1.4459
596	7.1142	5	5	999	25.5	2	1	1	2.0918
597	3.8303	5	5	999	25.5	1	1	1	1.0459
598	7.1142	5	5	999	7.125	2	1	0	1.5695
599	3.8303	5	5	90	25.5	1	-1	1	1.1282
600	3.8303	5	5	999	7.125	2	1	1	1.2931
601	7.1142	5	5	0	19.375	1	-1	1	0.92839
602	0.5464	5	5	0	19.375	1	1	1	1.14
603	7.1142	5	5	90	13.25	1	-1	1	1.1047
604	3.8303	5	5	999	19.375	1	1	1	1.0107
605	7.1142	5	5	0	7.125	2	-1	0	1.5799
606	7.1142	5	5	90	25.5	2	-1	1	3.736
607	7.1142	5	5	90	25.5	1	1	1	0.9165
608	0.5464	5	5	90	25.5	2	1	1	2.0806
609	5.4722	5	5	999	7.125	2	-1	0	1.0812
610	0.5464	5	5	90	13.25	2	1	1	1.2459
611	5.4722	5	5	999	25.5	1	-1	1	1.0577
612	3.8303	5	5	90	13.25	1	-1	1	1.0578
613	2.1883	5	5	90	1	1	1	0	1.093
614	7.1142	5	5	0	1	1	-1	0	1.9724
615	3.8303	5	5	0	25.5	1	-1	1	1.634
616	2.1883	5	5	90	19.375	1	-1	1	1.0816
617	2.1883	5	5	90	1	1	1	1	1.0577
618	0.5464	5	5	999	25.5	1	-1	1	1.3871
619	5.4722	5	5	999	13.25	2	-1	1	5.8983
620	5.4722	5	5	999	13.25	2	-1	1	1.1988
621	7.1142	5	5	90	7.125	1	-1	0	3.6508
622	0.5464	5	5	0	19.375	2	1	1	1.7399
623	7.1142	5	5	90	1	1	-1	0	1.9873
624	0.5464	5	5	999	25.5	2	-1	1	1.0695
625	3.8303	5	5	0	13.25	2	-1	1	1.0459
626	0.5464	5	5	999	1	2	1	1	1.9164
627	5.4722	5	5	90	25.5	2	1	1	1.1875
628	7.1142	5	5	999	7.125	2	-1	0	2.0715
629	5.4722	5	5	90	25.5	2	-1	1	2.2813
630	5.4722	5	5	0	1	1	1	1	1.7957
631	7.1142	5	5	90	1	1	-1	0	2.9839
632	5.4722	5	5	90	19.375	2	1	1	1.4811
633	5.4722	5	5	0	19.375	2	1	1	0.99877
634	0.5464	5	5	999	7.125	2	1	1	1.3047
635	0.5464	5	5	999	1	2	-1	1	2.7307
636	2.1883	5	5	999	1	2	1	1	1.6816
637	5.4722	5	5	999	19.375	2	1	1	1.0341
638	7.1142	5	5	90	13.25	1	1	1	0.97531
639	3.8303	5	5	0	19.375	2	1	1	1.1048
640	3.8303	5	5	999	19.375	2	-1	1	2.7411
641	0.5464	5	5	90	1	1	-1	1	1.5403
642	5.4722	5	5	90	19.375	2	-1	0	1.1051
643	7.1142	5	5	0	19.375	1	-1	1	1.1164
644	3.8303	5	5	999	7.125	2	1	1	1.5753
645	2.1883	5	5	0	19.375	1	-1	1	1.0228
646	5.4722	5	5	0	7.125	2	-1	0	1.801
647	7.1142	5	5	999	7.125	2	1	0	3.1544
648	7.1142	5	5	0	13.25	2	1	1	1.7661
649	3.8303	5	5	0	1	1	1	1	1.093
650	2.1883	5	5	0	7.125	1	1	1	0.98709
651	2.1883	5	5	0	13.25	1	1	1	1.3164
652	2.1883	5	5	999	1	1	1	1	1.2341
653	3.8303	5	5	90	1	2	1	1	1.587
654	7.1142	5	5	999	1	2	-1	1	2.3893
655	2.1883	5	5	999	19.375	2	1	1	1.6105
656	7.1142	5	5	0	7.125	1	1	1	1.7631
657	0.5464	5	5	0	1	1	1	1	1.0577
658	5.4722	5	5	90	7.125	2	-1	0	2.0394
659	0.5464	5	5	0	7.125	1	1	1	1.1283
660	5.4722	5	5	0	7.125	2	1	1	1.293
661	5.4722	5	5	0	25.5	2	-1	1	1.7172
662	5.4722	5	5	90	19.375	1	-1	1	1.1052
663	5.4722	5	5	0	1	2	1	1	2.2102
664	0.5464	5	5	0	13.25	2	1	1	1.3047
665	7.1142	5	5	0	19.375	2	-1	1	1.3171
666	5.4722	5	5	0	19.375	2	-1	0	1.2346
667	0.5464	5	5	999	7.125	1	-1	1	1.3988
668	2.1883	5	5	0	1	2	1	0	1.705
669	5.4722	5	5	90	25.5	1	-1	1	1.2222
670	0.5464	5	5	999	19.375	1	-1	1	1.2106
671	0.5464	5	5	90	19.375	2	-1	1	1.2106
672	3.8303	5	5	999	19.375	2	1	1	1.5399
673	2.1883	5	5	999	19.375	2	1	1	1.1047
674	0.5464	5	5	90	7.125	2	1	1	1.6575
675	2.1883	5	5	90	25.5	2	1	1	1.3165
676	7.1142	5	5	90	1	2	1	0	2.2816
677	3.8303	5	5	0	13.25	2	1	1	1.387
678	7.1142	5	5	999	19.375	2	1	1	1.3921
679	2.1883	5	5	999	7.125	1	1	1	1.1047
680	3.8303	5	5	0	25.5	2	-1	1	1.6576
681	0.5464	5	5	0	25.5	1	-1	1	1.2228
682	5.4722	5	5	90	1	2	1	1	3.3535
683	3.8303	5	5	90	25.5	1	-1	1	1.0106
684	7.1142	5	5	90	1	2	-1	0	1.3576
685	2.1883	5	5	0	25.5	1	1	1	0.95184
686	2.1883	5	5	90	1	1	-1	1	1.3517
687	7.1142	5	5	999	19.375	1	-1	1	1.2223
688	7.1142	5	5	90	13.25	1	1	0	2.7888
689	5.4722	5	5	90	7.125	1	1	1	1.2694
690	5.4722	5	5	90	25.5	2	1	0	1.0699
691	5.4722	5	5	999	25.5	1	-1	1	0.90477
692	3.8303	5	5	999	7.125	2	1	1	2.1526
693	0.5464	5	5	0	25.5	2	1	1	1.3398
694	3.8303	5	5	999	7.125	1	1	1	0.95187
695	7.1142	5	5	999	13.25	2	-1	0	1.2576
696	0.5464	5	5	999	13.25	1	-1	1	1.0811
697	2.1883	5	5	90	13.25	1	-1	1	0.99887
698	7.1142	5	5	90	25.5	1	1	1	0.94012
699	0.5464	5	5	90	25.5	1	-1	1	1.093
700	2.1883	5	5	0	7.125	2	-1	0	1.0812
701	2.1883	5	5	90	25.5	1	1	1	0.91653
702	7.1142	5	5	90	19.375	2	1	0	1.2694
703	2.1883	5	5	0	25.5	1	1	1	0.92832
704	3.8303	5	5	999	1	1	1	0	1.2576
705	2.1883	5	5	0	19.375	2	-1	1	2.1632
706	7.1142	5	5	999	7.125	2	1	1	2.1965
707	3.8303	5	5	0	19.375	1	-1	1	1.0576
708	5.4722	5	5	0	19.375	1	1	0	2.1533
709	3.8303	5	5	0	1	1	1	1	1.9168
710	7.1142	5	5	90	25.5	1	1	1	1.7356
711	5.4722	5	5	999	25.5	2	1	1	1.1518
712	0.5464	5	5	999	13.25	2	-1	1	2.1516
713	0.5464	5	5	999	7.125	1	-1	1	1.0817
714	5.4722	5	5	999	19.375	1	1	1	1.0223
715	5.4722	5	5	999	7.125	2	-1	0	2.3449
716	0.5464	5	5	0	1	1	1	1	1.4694
717	0.5464	5	5	90	19.375	2	1	1	1.458
718	2.1883	5	5	0	25.5	1	1	1	0.99933
719	0.5464	5	5	999	19.375	2	-1	1	1.8575
720	5.4722	5	5	0	1	1	-1	0	1.7939
721	3.8303	5	5	0	25.5	1	-1	1	0.99932
722	2.1883	5	5	0	13.25	1	-1	1	1.046
723	3.8303	5	5	0	1	2	-1	1	1.1635
724	2.1883	5	5	90	25.5	2	-1	0	2.0456
725	5.4722	5	5	90	7.125	1	1	1	1.1287
726	0.5464	5	5	999	13.25	2	-1	1	1.0695
727	2.1883	5	5	90	13.25	2	1	0	1.0459
728	7.1142	5	5	999	19.375	1	-1	1	1.093
729	0.5464	5	5	90	7.125	1	-1	1	1.1988
730	7.1142	5	5	90	19.375	1	-1	1	0.96363
731	2.1883	5	5	0	1	1	-1	1	1.1754
732	7.1142	5	5	90	19.375	1	1	1	1.0577
733	5.4722	5	5	999	13.25	1	-1	1	0.92827
734	3.8303	5	5	999	13.25	1	-1	1	0.96359
735	5.4722	5	5	90	7.125	2	1	1	1.3165
736	3.8303	5	5	90	1	1	-1	0	2.0307
737	2.1883	5	5	0	1	1	1	0	2.034
738	0.5464	5	5	90	25.5	2	-1	1	1.9168
739	3.8303	5	5	0	19.375	2	-1	1	1.1165
740	0.5464	5	5	90	13.25	1	-1	1	1.6693
741	3.8303	5	5	90	1	1	-1	0	3.315
742	5.4722	5	5	0	13.25	2	1	0	2.5093
743	5.4722	5	5	999	13.25	1	1	1	1.0695
744	2.1883	5	5	90	1	2	-1	1	1.3753
745	3.8303	5	5	90	19.375	1	-1	1	1.1753
746	5.4722	5	5	90	1	2	1	0	1.7739
747	0.5464	5	5	999	13.25	1	-1	1	1.1871
748	5.4722	5	5	0	19.375	2	-1	0	1.3986
749	3.8303	5	5	0	1	1	-1	1	1.3286
750	7.1142	5	5	0	7.125	1	1	0	2.465
