# Supplementary material for: Temporal Integration of Motion Streaks in Migraine
Source: Vision (Basel). 2018 Jul 13;2(3):27. doi: 10.3390/vision2030027 (PMC6836222; doi:10.3390/vision2030027)
Supplement: Supplementary file 1 [file vision-02-00027-s001.zip › supplementary information/resultsmark3/resultsObs17/allResponsesObs17Block3.txt]

1	5.4722	5	5	90	7.125	2	-1	1	2.657
2	2.1883	5	5	0	1	2	1	1	1.531
3	2.1883	5	5	90	1	1	1	1	1.5747
4	0.5464	5	5	999	1	2	-1	1	1.6809
5	3.8303	5	5	999	25.5	1	-1	1	0.92876
6	3.8303	5	5	90	19.375	1	1	1	0.98717
7	7.1142	5	5	90	1	1	-1	0	2.3196
8	2.1883	5	5	90	7.125	2	-1	1	1.3987
9	0.5464	5	5	999	19.375	1	-1	1	1.0346
10	2.1883	5	5	90	1	2	1	0	3.7041
11	0.5464	5	5	90	13.25	1	-1	1	1.1517
12	5.4722	5	5	999	7.125	1	-1	1	0.90481
13	3.8303	5	5	90	19.375	1	1	1	0.95184
14	7.1142	5	5	999	1	2	-1	0	1.4371
15	2.1883	5	5	999	7.125	2	-1	1	1.2459
16	5.4722	5	5	999	1	2	-1	1	1.5015
17	5.4722	5	5	90	25.5	1	-1	1	0.94002
18	7.1142	5	5	999	13.25	2	-1	1	1.1631
19	5.4722	5	5	0	25.5	1	-1	1	1.1405
20	5.4722	5	5	90	1	2	1	0	1.1639
21	5.4722	5	5	90	13.25	2	1	0	1.011
22	3.8303	5	5	0	25.5	1	-1	1	0.89303
23	0.5464	5	5	999	25.5	1	1	1	1.1165
24	5.4722	5	5	90	1	2	-1	1	2.2739
25	0.5464	5	5	999	1	2	-1	1	8.6687
26	2.1883	5	5	999	13.25	1	1	1	1.0698
27	0.5464	5	5	90	1	1	-1	0	1.0341
28	2.1883	5	5	90	7.125	2	1	1	1.9399
29	3.8303	5	5	0	1	2	-1	0	1.7403
30	2.1883	5	5	0	25.5	1	1	1	0.83421
31	2.1883	5	5	90	13.25	2	-1	1	1.7164
32	0.5464	5	5	0	19.375	2	-1	1	1.1522
33	3.8303	5	5	0	13.25	1	1	1	1.0812
34	0.5464	5	5	999	7.125	1	-1	1	1.1635
35	5.4722	5	5	999	13.25	1	1	1	0.89301
36	5.4722	5	5	999	7.125	2	-1	0	1.0225
37	0.5464	5	5	90	1	2	-1	1	1.2459
38	5.4722	5	5	90	13.25	1	1	1	1.093
39	5.4722	5	5	0	19.375	1	-1	1	1.1282
40	5.4722	5	5	0	13.25	1	-1	1	0.98757
41	3.8303	5	5	999	13.25	1	-1	1	1.0342
42	0.5464	5	5	0	7.125	1	-1	1	1.3165
43	2.1883	5	5	0	25.5	2	-1	1	1.8924
44	7.1142	5	5	999	25.5	1	-1	1	1.1283
45	2.1883	5	5	0	1	1	1	1	1.0934
46	0.5464	5	5	0	19.375	2	-1	1	0.99928
47	0.5464	5	5	999	1	2	-1	1	1.0813
48	0.5464	5	5	0	7.125	2	-1	1	1.1517
49	2.1883	5	5	0	13.25	2	1	1	1.7281
50	2.1883	5	5	90	1	1	1	1	1.2929
51	0.5464	5	5	0	13.25	1	-1	1	0.89303
52	5.4722	5	5	90	13.25	1	-1	1	0.97537
53	7.1142	5	5	90	7.125	2	-1	1	1.4653
54	0.5464	5	5	90	19.375	1	1	1	1.3988
55	2.1883	5	5	90	13.25	1	-1	1	0.90478
56	3.8303	5	5	90	13.25	2	-1	1	1.0224
57	2.1883	5	5	0	1	1	-1	0	1.14
58	0.5464	5	5	90	7.125	2	1	1	1.9285
59	5.4722	5	5	90	19.375	1	1	1	1.0342
60	3.8303	5	5	90	13.25	2	1	1	1.4459
61	7.1142	5	5	0	7.125	2	1	0	1.3648
62	3.8303	5	5	0	25.5	1	-1	1	0.99932
63	2.1883	5	5	999	13.25	2	1	1	1.3282
64	3.8303	5	5	999	25.5	1	1	1	1.0342
65	7.1142	5	5	90	1	1	1	1	1.4252
66	3.8303	5	5	90	25.5	1	-1	1	0.95181
67	0.5464	5	5	0	1	2	1	1	1.2694
68	7.1142	5	5	90	1	2	1	0	1.1988
69	2.1883	5	5	90	19.375	2	1	1	1.1047
70	0.5464	5	5	0	1	2	-1	0	0.99892
71	7.1142	5	5	999	19.375	2	-1	0	1.3852
72	7.1142	5	5	90	13.25	2	1	1	1.1168
73	5.4722	5	5	999	13.25	1	-1	1	0.91698
74	2.1883	5	5	999	1	1	1	1	1.0458
75	2.1883	5	5	90	19.375	1	1	1	0.88128
76	3.8303	5	5	0	25.5	2	-1	1	3.0106
77	0.5464	5	5	90	19.375	1	-1	1	1.093
78	7.1142	5	5	999	19.375	1	1	1	1.1165
79	0.5464	5	5	999	1	1	1	1	1.093
80	5.4722	5	5	0	1	2	1	0	1.2341
81	5.4722	5	5	90	19.375	2	1	1	2.0205
82	3.8303	5	5	90	19.375	1	-1	1	1.0577
83	0.5464	5	5	90	19.375	2	-1	1	1.9864
84	5.4722	5	5	90	19.375	1	-1	1	1.0228
85	0.5464	5	5	90	7.125	2	-1	1	1.1048
86	5.4722	5	5	999	7.125	1	-1	1	0.99887
87	5.4722	5	5	999	25.5	2	-1	1	0.96356
88	5.4722	5	5	90	13.25	2	1	1	1.9463
89	0.5464	5	5	999	19.375	2	-1	1	2.4099
90	2.1883	5	5	90	19.375	1	-1	1	1.0224
91	2.1883	5	5	999	19.375	2	1	1	1.4459
92	7.1142	5	5	0	13.25	2	1	1	1.8707
93	2.1883	5	5	90	13.25	1	-1	1	1.0577
94	0.5464	5	5	999	13.25	1	-1	1	1.0695
95	3.8303	5	5	0	13.25	1	1	0	1.54
96	5.4722	5	5	90	13.25	2	-1	1	1.4694
97	0.5464	5	5	90	1	2	1	1	2.5162
98	0.5464	5	5	999	13.25	1	-1	1	1.0459
99	7.1142	5	5	0	7.125	2	-1	0	1.4081
100	2.1883	5	5	999	25.5	2	-1	1	1.6222
101	3.8303	5	5	999	7.125	2	1	1	1.6458
102	5.4722	5	5	90	19.375	1	-1	1	1.1404
103	3.8303	5	5	0	1	1	-1	0	4.0109
104	3.8303	5	5	0	19.375	1	1	1	1.0107
105	7.1142	5	5	90	19.375	1	1	1	0.85774
106	0.5464	5	5	999	7.125	1	1	1	1.1165
107	2.1883	5	5	999	1	2	-1	1	1.5281
108	5.4722	5	5	90	13.25	1	-1	1	1.1518
109	0.5464	5	5	90	13.25	1	1	1	1.0342
110	5.4722	5	5	90	7.125	1	1	1	1.2106
111	5.4722	5	5	90	13.25	1	-1	1	1.4341
112	7.1142	5	5	90	7.125	2	-1	0	3.3684
113	3.8303	5	5	999	1	2	1	1	2.1854
114	3.8303	5	5	90	1	2	1	0	1.4345
115	3.8303	5	5	999	25.5	2	1	1	1.0459
116	2.1883	5	5	90	7.125	2	1	1	0.92827
117	5.4722	5	5	90	7.125	1	-1	1	0.98709
118	5.4722	5	5	0	19.375	1	-1	0	1.4458
119	0.5464	5	5	0	13.25	1	-1	1	1.1051
120	7.1142	5	5	90	7.125	1	1	0	2.7572
121	3.8303	5	5	90	7.125	1	1	1	1.0224
122	7.1142	5	5	0	1	1	-1	1	1.4205
123	5.4722	5	5	999	19.375	2	1	1	1.5142
124	7.1142	5	5	0	25.5	2	1	1	0.97536
125	7.1142	5	5	0	19.375	2	1	1	1.046
126	0.5464	5	5	90	25.5	2	1	1	1.2459
127	0.5464	5	5	0	25.5	1	1	1	0.99878
128	2.1883	5	5	999	25.5	2	-1	1	1.5282
129	3.8303	5	5	90	1	2	1	1	1.505
130	2.1883	5	5	999	1	2	1	0	1.0341
131	3.8303	5	5	0	13.25	2	1	1	1.1635
132	0.5464	5	5	999	25.5	2	1	1	1.2812
133	0.5464	5	5	90	19.375	1	-1	1	1.3168
134	7.1142	5	5	0	1	2	1	0	1.1874
135	0.5464	5	5	90	25.5	1	1	1	1.1752
136	0.5464	5	5	999	13.25	2	1	1	1.4223
137	0.5464	5	5	0	7.125	2	1	1	1.4815
138	7.1142	5	5	999	13.25	2	-1	0	1.1985
139	3.8303	5	5	0	19.375	1	-1	1	1.0816
140	5.4722	5	5	90	7.125	2	-1	1	3.3103
141	3.8303	5	5	90	1	1	1	0	1.2577
142	2.1883	5	5	0	1	1	1	1	1.2454
143	0.5464	5	5	90	25.5	2	-1	1	1.4463
144	5.4722	5	5	90	13.25	2	1	1	3.7637
145	0.5464	5	5	0	13.25	2	-1	1	1.4689
146	2.1883	5	5	999	13.25	1	1	1	1.1757
147	7.1142	5	5	90	19.375	2	-1	1	1.0816
148	7.1142	5	5	90	19.375	2	-1	1	0.92826
149	7.1142	5	5	90	1	1	-1	0	1.606
150	3.8303	5	5	999	1	2	-1	1	1.4341
151	0.5464	5	5	0	1	2	1	0	1.0342
152	7.1142	5	5	90	13.25	2	1	1	1.5846
153	7.1142	5	5	999	13.25	1	-1	1	1.1989
154	7.1142	5	5	0	13.25	2	1	1	1.5379
155	5.4722	5	5	999	1	1	1	0	1.3635
156	3.8303	5	5	0	13.25	2	1	1	1.0228
157	0.5464	5	5	90	19.375	2	-1	1	1.7752
158	2.1883	5	5	90	7.125	1	1	1	1.0346
159	3.8303	5	5	90	1	2	1	0	2.6172
160	3.8303	5	5	0	7.125	1	-1	1	1.0459
161	3.8303	5	5	90	13.25	1	-1	1	1.1636
162	7.1142	5	5	999	1	1	1	1	1.2929
163	2.1883	5	5	999	19.375	2	-1	1	1.0694
164	3.8303	5	5	90	13.25	1	1	1	1.0459
165	2.1883	5	5	90	25.5	1	-1	1	0.94006
166	0.5464	5	5	999	13.25	2	-1	1	1.2694
167	0.5464	5	5	999	19.375	1	1	1	1.3988
168	5.4722	5	5	90	1	1	-1	0	2.5072
169	5.4722	5	5	0	1	1	1	1	1.5771
170	0.5464	5	5	999	13.25	2	1	1	1.658
171	5.4722	5	5	90	7.125	2	1	1	1.0699
172	5.4722	5	5	999	7.125	2	-1	0	2.1017
173	7.1142	5	5	999	25.5	2	-1	0	1.6731
174	0.5464	5	5	999	13.25	1	-1	1	1.0812
175	5.4722	5	5	0	19.375	1	-1	1	1.046
176	0.5464	5	5	90	13.25	1	1	1	1.0106
177	7.1142	5	5	999	7.125	1	-1	1	1.1517
178	0.5464	5	5	999	1	1	1	1	1.1283
179	5.4722	5	5	90	25.5	1	1	1	0.95178
180	7.1142	5	5	999	25.5	1	1	1	0.90477
181	3.8303	5	5	90	25.5	1	-1	1	0.95185
182	7.1142	5	5	0	19.375	1	1	1	0.94014
183	7.1142	5	5	90	1	1	-1	1	1.3547
184	2.1883	5	5	0	25.5	2	-1	1	2.1039
185	5.4722	5	5	0	7.125	1	1	1	1.6322
186	0.5464	5	5	999	1	1	1	1	1.3753
187	3.8303	5	5	90	7.125	2	-1	1	0.94011
188	2.1883	5	5	90	19.375	2	-1	1	0.94007
189	0.5464	5	5	999	7.125	1	-1	1	1.1047
190	7.1142	5	5	0	19.375	2	1	0	1.3046
191	3.8303	5	5	999	7.125	2	1	1	1.7395
192	3.8303	5	5	0	13.25	1	-1	0	1.1051
193	3.8303	5	5	999	19.375	2	-1	1	1.3753
194	2.1883	5	5	0	13.25	1	1	1	1.0464
195	3.8303	5	5	90	7.125	2	-1	1	1.0694
196	7.1142	5	5	0	19.375	2	-1	1	1.0812
197	5.4722	5	5	0	25.5	2	-1	1	1.14
198	5.4722	5	5	90	1	1	1	0	2.3416
199	0.5464	5	5	90	7.125	1	-1	0	0.84595
200	0.5464	5	5	90	1	1	1	1	1.1282
201	5.4722	5	5	0	13.25	1	1	1	1.3164
202	7.1142	5	5	0	1	2	1	0	1.7906
203	0.5464	5	5	0	25.5	1	-1	1	1.7869
204	2.1883	5	5	90	25.5	2	-1	1	1.7403
205	7.1142	5	5	0	1	2	1	0	1.4419
206	3.8303	5	5	0	1	1	1	1	1.258
207	7.1142	5	5	999	13.25	1	-1	1	1.5408
208	7.1142	5	5	0	13.25	2	-1	1	1.2576
209	3.8303	5	5	0	19.375	2	-1	1	1.0106
210	2.1883	5	5	0	25.5	2	1	1	1.7517
211	3.8303	5	5	90	25.5	1	1	1	1.1518
212	3.8303	5	5	0	19.375	1	-1	0	0.86938
213	0.5464	5	5	999	7.125	2	1	1	1.3164
214	7.1142	5	5	90	25.5	2	1	1	0.98711
215	7.1142	5	5	0	19.375	1	-1	1	2.1845
216	5.4722	5	5	0	7.125	2	-1	0	1.7927
217	0.5464	5	5	999	25.5	2	-1	1	1.634
218	2.1883	5	5	90	13.25	2	-1	1	1.2459
219	5.4722	5	5	90	1	2	1	0	1.8962
220	2.1883	5	5	0	19.375	1	-1	1	1.3635
221	2.1883	5	5	90	1	2	-1	1	2.0343
222	5.4722	5	5	90	19.375	2	-1	1	1.0581
223	7.1142	5	5	0	7.125	1	-1	0	1.7556
224	2.1883	5	5	999	1	1	1	1	1.2106
225	2.1883	5	5	90	7.125	2	-1	1	1.3639
226	0.5464	5	5	999	25.5	2	-1	1	0.89346
227	0.5464	5	5	0	1	2	1	1	2.1158
228	2.1883	5	5	0	25.5	2	-1	1	1.3757
229	2.1883	5	5	999	13.25	2	-1	1	1.1283
230	2.1883	5	5	90	7.125	1	-1	1	1.1754
231	2.1883	5	5	999	7.125	1	-1	1	1.0224
232	3.8303	5	5	90	19.375	1	-1	1	0.94014
233	0.5464	5	5	90	7.125	1	-1	1	1.1754
234	7.1142	5	5	999	13.25	1	1	1	0.98716
235	7.1142	5	5	999	7.125	1	-1	1	1.1166
236	7.1142	5	5	999	13.25	2	1	1	1.7187
237	2.1883	5	5	999	25.5	1	1	1	0.98707
238	2.1883	5	5	0	13.25	2	-1	1	1.5399
239	3.8303	5	5	90	1	1	1	0	1.3758
240	5.4722	5	5	0	1	1	1	1	1.3517
241	0.5464	5	5	999	1	1	1	1	1.1517
242	7.1142	5	5	0	7.125	1	-1	1	1.2106
243	3.8303	5	5	999	7.125	1	-1	1	0.96363
244	5.4722	5	5	0	13.25	2	-1	1	1.1984
245	3.8303	5	5	0	25.5	1	-1	1	1.0698
246	5.4722	5	5	90	13.25	1	-1	1	0.9989
247	7.1142	5	5	90	1	2	1	0	1.3989
248	2.1883	5	5	999	19.375	1	-1	1	0.95171
249	3.8303	5	5	90	19.375	2	1	0	0.98719
250	3.8303	5	5	999	7.125	1	1	1	1.0223
251	3.8303	5	5	90	7.125	1	1	1	1.1518
252	2.1883	5	5	999	25.5	1	-1	1	1.1757
253	0.5464	5	5	999	19.375	1	1	1	1.3047
254	0.5464	5	5	90	7.125	1	1	1	1.2929
255	3.8303	5	5	0	13.25	1	1	1	1.0577
256	7.1142	5	5	999	13.25	1	1	1	1.0459
257	3.8303	5	5	0	13.25	1	-1	1	1.3165
258	2.1883	5	5	90	25.5	1	-1	1	1.0224
259	7.1142	5	5	90	7.125	2	1	1	2.2883
260	7.1142	5	5	90	13.25	1	1	1	1.1988
261	5.4722	5	5	0	13.25	2	-1	0	1.6306
262	3.8303	5	5	90	19.375	2	-1	1	1.7512
263	0.5464	5	5	999	25.5	1	-1	1	1.2694
264	3.8303	5	5	0	13.25	2	-1	0	1.6575
265	0.5464	5	5	999	7.125	1	1	1	1.0816
266	7.1142	5	5	999	1	2	-1	0	1.3547
267	7.1142	5	5	90	25.5	1	-1	1	1.058
268	7.1142	5	5	90	13.25	1	-1	1	1.387
269	7.1142	5	5	0	19.375	2	-1	0	1.0693
270	3.8303	5	5	999	7.125	1	1	1	0.95186
271	3.8303	5	5	90	1	2	1	0	1.1636
272	3.8303	5	5	90	7.125	1	1	1	0.95182
273	5.4722	5	5	0	7.125	1	-1	1	0.91658
274	3.8303	5	5	999	7.125	1	-1	1	0.96356
275	3.8303	5	5	999	7.125	2	1	0	1.0459
276	0.5464	5	5	90	1	1	1	1	1.2106
277	7.1142	5	5	90	7.125	1	-1	0	1.8723
278	3.8303	5	5	90	25.5	1	-1	1	1.0694
279	2.1883	5	5	999	1	1	1	1	1.0224
280	5.4722	5	5	90	19.375	1	1	1	1.0223
281	3.8303	5	5	0	1	2	-1	0	1.6458
282	2.1883	5	5	90	25.5	1	-1	1	1.0695
283	2.1883	5	5	999	7.125	2	1	1	2.3275
284	0.5464	5	5	90	19.375	2	1	1	1.1404
285	2.1883	5	5	999	7.125	1	-1	1	1.0224
286	2.1883	5	5	0	13.25	1	-1	1	0.9989
287	0.5464	5	5	999	19.375	1	1	1	1.3282
288	7.1142	5	5	999	7.125	2	1	0	1.4095
289	5.4722	5	5	0	1	2	1	0	1.7903
290	7.1142	5	5	90	25.5	1	1	1	1.046
291	7.1142	5	5	999	25.5	1	-1	1	1.0929
292	5.4722	5	5	0	13.25	2	-1	0	1.5982
293	5.4722	5	5	0	7.125	1	-1	0	1.1401
294	3.8303	5	5	0	7.125	2	1	1	1.4224
295	0.5464	5	5	90	19.375	1	1	1	1.1989
296	5.4722	5	5	90	19.375	1	1	1	1.0695
297	0.5464	5	5	0	7.125	2	-1	1	2.2452
298	0.5464	5	5	90	7.125	1	1	1	1.1404
299	2.1883	5	5	0	7.125	2	1	1	1.6575
300	0.5464	5	5	90	13.25	2	1	1	1.0459
301	5.4722	5	5	999	1	2	-1	0	1.4908
302	5.4722	5	5	999	25.5	2	-1	1	1.2575
303	3.8303	5	5	0	7.125	2	-1	0	1.3047
304	7.1142	5	5	0	25.5	1	-1	0	1.606
305	0.5464	5	5	999	13.25	1	-1	1	1.2225
306	3.8303	5	5	999	1	1	1	0	2.2139
307	2.1883	5	5	90	7.125	1	1	1	1.0695
308	7.1142	5	5	999	25.5	2	-1	1	4.1047
309	3.8303	5	5	0	7.125	2	1	1	1.7513
310	5.4722	5	5	0	19.375	2	1	1	0.97536
311	5.4722	5	5	0	25.5	2	-1	1	1.4459
312	3.8303	5	5	90	1	2	1	1	1.8393
313	3.8303	5	5	999	19.375	2	-1	1	1.3753
314	5.4722	5	5	0	1	2	1	1	1.6492
315	0.5464	5	5	90	1	2	-1	1	1.2699
316	5.4722	5	5	0	7.125	2	1	1	1.5352
317	5.4722	5	5	90	7.125	2	-1	1	1.6583
318	3.8303	5	5	999	25.5	2	1	1	1.1988
319	7.1142	5	5	0	1	1	-1	0	1.4055
320	7.1142	5	5	90	1	2	1	1	1.7296
321	5.4722	5	5	0	1	2	1	1	1.0577
322	3.8303	5	5	90	13.25	2	-1	0	1.2929
323	3.8303	5	5	0	1	1	1	0	1.3165
324	0.5464	5	5	0	25.5	2	1	1	1.1401
325	0.5464	5	5	999	1	2	1	1	1.2693
326	3.8303	5	5	999	25.5	2	1	1	0.99888
327	7.1142	5	5	90	25.5	1	1	1	1.0459
328	5.4722	5	5	999	19.375	1	-1	1	1.1635
329	7.1142	5	5	0	19.375	1	1	0	1.0341
330	5.4722	5	5	999	1	2	1	0	1.1048
331	7.1142	5	5	0	13.25	1	-1	1	1.1283
332	5.4722	5	5	999	25.5	1	-1	1	0.96362
333	0.5464	5	5	0	7.125	1	-1	1	1.0694
334	7.1142	5	5	0	7.125	2	-1	0	1.1518
335	0.5464	5	5	0	25.5	1	-1	1	1.0459
336	5.4722	5	5	999	19.375	2	1	1	1.1989
337	5.4722	5	5	999	7.125	2	1	1	1.0341
338	2.1883	5	5	999	19.375	2	-1	1	2.2217
339	7.1142	5	5	0	25.5	1	1	1	1.0224
340	3.8303	5	5	90	7.125	2	1	1	1.3047
341	0.5464	5	5	90	13.25	2	1	1	1.1989
342	0.5464	5	5	0	25.5	1	1	1	1.0577
343	0.5464	5	5	999	7.125	2	1	1	1.2224
344	5.4722	5	5	999	1	1	-1	1	1.2459
345	2.1883	5	5	90	13.25	1	-1	1	0.94006
346	2.1883	5	5	0	1	1	-1	1	1.0341
347	3.8303	5	5	999	1	2	1	1	1.8732
348	5.4722	5	5	999	13.25	2	1	1	1.0577
349	5.4722	5	5	90	7.125	2	-1	0	1.8171
350	5.4722	5	5	0	19.375	2	1	1	1.0224
351	0.5464	5	5	90	1	2	1	1	1.5517
352	3.8303	5	5	0	25.5	2	-1	1	1.7398
353	7.1142	5	5	0	13.25	1	-1	0	1.5127
354	7.1142	5	5	999	25.5	1	-1	1	2.204
355	7.1142	5	5	90	13.25	1	1	0	2.0323
356	5.4722	5	5	999	7.125	1	-1	0	1.4866
357	2.1883	5	5	999	1	1	1	1	1.3169
358	2.1883	5	5	90	1	2	-1	1	3.2883
359	5.4722	5	5	0	1	1	-1	0	3.5631
360	7.1142	5	5	90	25.5	2	1	1	1.8784
361	5.4722	5	5	999	19.375	1	-1	1	1.0695
362	7.1142	5	5	90	13.25	1	1	1	1.1047
363	2.1883	5	5	999	13.25	1	-1	1	1.0342
364	2.1883	5	5	90	13.25	2	-1	1	2.775
365	2.1883	5	5	999	13.25	2	-1	1	3.2327
366	0.5464	5	5	0	19.375	1	1	1	1.3992
367	0.5464	5	5	999	19.375	2	1	1	1.6339
368	2.1883	5	5	90	25.5	2	1	1	1.0229
369	2.1883	5	5	90	25.5	1	-1	1	1.0812
370	3.8303	5	5	0	19.375	1	1	1	1.093
371	2.1883	5	5	0	7.125	2	-1	1	1.9633
372	3.8303	5	5	999	13.25	2	-1	1	0.95186
373	7.1142	5	5	999	1	2	-1	1	1.2459
374	0.5464	5	5	999	19.375	1	-1	0	0.94003
375	2.1883	5	5	90	1	1	-1	1	1.2577
376	3.8303	5	5	999	7.125	2	-1	1	1.1987
377	7.1142	5	5	90	25.5	1	1	1	1.2228
378	7.1142	5	5	90	19.375	2	1	0	4.974
379	5.4722	5	5	999	1	1	1	0	2.1753
380	2.1883	5	5	0	1	2	-1	0	3.3231
381	5.4722	5	5	0	13.25	1	-1	0	1.9946
382	3.8303	5	5	90	13.25	2	1	1	1.093
383	0.5464	5	5	0	25.5	2	-1	1	1.7281
384	3.8303	5	5	0	7.125	2	1	0	3.0591
385	0.5464	5	5	0	13.25	2	1	1	1.705
386	2.1883	5	5	90	25.5	2	1	1	1.0812
387	0.5464	5	5	999	1	1	1	1	1.4106
388	3.8303	5	5	0	7.125	1	1	1	1.2811
389	2.1883	5	5	90	19.375	2	-1	1	1.3992
390	2.1883	5	5	0	25.5	2	1	1	1.8109
391	0.5464	5	5	999	25.5	2	-1	1	1.4341
392	7.1142	5	5	999	7.125	1	1	0	1.2341
393	7.1142	5	5	0	7.125	1	-1	0	1.6884
394	0.5464	5	5	0	7.125	2	-1	1	1.6933
395	3.8303	5	5	90	25.5	2	-1	1	1.6929
396	2.1883	5	5	0	7.125	2	1	1	1.705
397	2.1883	5	5	0	13.25	1	-1	1	1.2816
398	7.1142	5	5	90	13.25	1	1	0	1.4666
399	3.8303	5	5	0	25.5	2	1	1	1.0458
400	2.1883	5	5	90	13.25	1	1	1	1.0342
401	7.1142	5	5	999	7.125	2	-1	0	1.7783
402	3.8303	5	5	999	19.375	1	1	1	0.99888
403	2.1883	5	5	999	19.375	2	-1	0	1.0342
404	0.5464	5	5	90	25.5	1	1	1	1.2106
405	5.4722	5	5	999	25.5	1	-1	1	1.1283
406	7.1142	5	5	999	19.375	2	1	1	1.5388
407	7.1142	5	5	999	7.125	1	1	0	1.815
408	2.1883	5	5	0	13.25	2	1	1	0.89303
409	7.1142	5	5	999	13.25	1	1	0	2.4267
410	7.1142	5	5	90	25.5	1	-1	0	2.2796
411	3.8303	5	5	90	25.5	1	1	1	1.1048
412	0.5464	5	5	90	19.375	2	-1	1	2.5157
413	3.8303	5	5	999	19.375	1	-1	1	1.434
414	3.8303	5	5	90	25.5	2	-1	1	1.2929
415	7.1142	5	5	90	25.5	2	-1	1	1.6592
416	3.8303	5	5	999	13.25	1	-1	1	1.3165
417	3.8303	5	5	999	7.125	1	1	1	0.99884
418	3.8303	5	5	0	25.5	1	-1	1	0.893
419	5.4722	5	5	0	13.25	2	1	1	1.5831
420	7.1142	5	5	999	19.375	2	1	1	1.0111
421	7.1142	5	5	0	13.25	2	1	0	2.3685
422	3.8303	5	5	90	19.375	1	-1	1	1.1989
423	7.1142	5	5	0	1	2	-1	0	1.9125
424	0.5464	5	5	0	7.125	1	1	1	2.2099
425	3.8303	5	5	999	13.25	1	1	1	1.1875
426	2.1883	5	5	90	19.375	2	1	1	0.9989
427	7.1142	5	5	999	1	1	1	1	1.6256
428	5.4722	5	5	0	25.5	1	-1	0	5.0302
429	3.8303	5	5	0	1	1	1	1	1.3988
430	0.5464	5	5	0	19.375	2	-1	1	1.4458
431	0.5464	5	5	90	1	2	1	0	1.4576
432	7.1142	5	5	90	19.375	2	1	1	2.5068
433	5.4722	5	5	90	7.125	1	-1	0	2.6256
434	7.1142	5	5	999	1	1	1	0	2.4432
435	0.5464	5	5	90	1	1	-1	1	1.5399
436	0.5464	5	5	999	13.25	2	-1	1	1.3282
437	2.1883	5	5	999	25.5	1	-1	1	1.0934
438	3.8303	5	5	999	1	1	1	0	1.7981
439	0.5464	5	5	0	25.5	2	-1	1	1.3286
440	2.1883	5	5	90	1	1	-1	1	1.5044
441	7.1142	5	5	0	25.5	2	1	1	3.3727
442	7.1142	5	5	999	25.5	1	-1	1	1.0342
443	5.4722	5	5	90	1	1	1	0	2.3786
444	0.5464	5	5	0	19.375	1	1	1	1.093
445	5.4722	5	5	90	25.5	2	-1	1	3.2804
446	7.1142	5	5	999	7.125	2	-1	0	1.4718
447	0.5464	5	5	0	13.25	2	1	1	1.4223
448	0.5464	5	5	90	1	1	1	1	1.5874
449	5.4722	5	5	999	7.125	2	1	1	2.611
450	2.1883	5	5	0	7.125	1	1	1	1.4812
451	5.4722	5	5	90	1	2	-1	0	1.7252
452	2.1883	5	5	999	1	2	1	1	1.3753
453	7.1142	5	5	999	1	1	1	0	2.0732
454	2.1883	5	5	999	1	2	-1	1	1.5161
455	2.1883	5	5	999	7.125	1	-1	1	1.3517
456	0.5464	5	5	999	25.5	1	-1	1	1.2224
457	0.5464	5	5	0	1	2	1	1	2.3166
458	5.4722	5	5	0	7.125	1	-1	0	4.5723
459	3.8303	5	5	0	7.125	2	-1	0	1.6458
460	2.1883	5	5	90	7.125	1	-1	1	0.99888
461	2.1883	5	5	0	7.125	2	-1	1	2.6093
462	2.1883	5	5	0	7.125	1	-1	1	1.1988
463	3.8303	5	5	0	1	1	1	1	1.6456
464	2.1883	5	5	0	19.375	2	1	1	1.9398
465	5.4722	5	5	999	25.5	2	-1	1	1.4459
466	5.4722	5	5	999	1	1	1	0	2.5976
467	2.1883	5	5	90	25.5	2	1	1	1.7517
468	2.1883	5	5	0	25.5	1	-1	1	1.2341
469	2.1883	5	5	0	19.375	2	1	1	1.2105
470	3.8303	5	5	90	25.5	2	-1	1	6.1102
471	7.1142	5	5	0	13.25	2	1	0	1.5452
472	3.8303	5	5	0	19.375	2	-1	1	1.011
473	0.5464	5	5	0	1	1	1	1	1.4929
474	5.4722	5	5	90	25.5	2	1	1	1.4223
475	3.8303	5	5	90	1	1	-1	0	1.2576
476	2.1883	5	5	999	25.5	2	-1	1	1.2341
477	5.4722	5	5	999	25.5	1	-1	1	1.0576
478	0.5464	5	5	90	25.5	1	1	1	0.97533
479	2.1883	5	5	999	13.25	2	1	1	1.3753
480	0.5464	5	5	999	25.5	1	-1	1	0.99888
481	5.4722	5	5	90	1	2	-1	1	1.4904
482	2.1883	5	5	999	7.125	2	1	1	1.3164
483	0.5464	5	5	90	25.5	1	-1	1	1.1871
484	7.1142	5	5	0	19.375	1	1	0	1.3045
485	3.8303	5	5	999	13.25	1	-1	1	1.1522
486	7.1142	5	5	0	7.125	2	-1	0	1.1518
487	5.4722	5	5	0	13.25	2	1	1	1.4933
488	7.1142	5	5	999	7.125	1	-1	1	1.1757
489	0.5464	5	5	90	25.5	2	1	1	1.963
490	3.8303	5	5	90	25.5	2	-1	1	1.7285
491	0.5464	5	5	0	1	1	1	1	1.1992
492	0.5464	5	5	90	13.25	1	1	1	1.2581
493	5.4722	5	5	0	25.5	2	1	1	1.8513
494	3.8303	5	5	0	25.5	2	1	1	0.98705
495	7.1142	5	5	999	19.375	1	1	1	0.98715
496	5.4722	5	5	999	19.375	1	-1	1	0.95179
497	3.8303	5	5	90	1	1	1	0	1.7512
498	2.1883	5	5	90	7.125	2	1	1	1.1636
499	3.8303	5	5	999	13.25	2	1	1	1.1757
500	7.1142	5	5	90	13.25	2	1	1	1.1757
501	5.4722	5	5	90	25.5	1	1	1	1.0111
502	0.5464	5	5	999	7.125	2	1	1	1.4929
503	7.1142	5	5	0	25.5	1	1	1	0.98716
504	7.1142	5	5	0	7.125	2	1	1	1.1988
505	2.1883	5	5	999	7.125	2	-1	1	1.4105
506	7.1142	5	5	0	25.5	2	1	1	1.566
507	3.8303	5	5	90	19.375	2	1	1	1.14
508	3.8303	5	5	90	13.25	1	-1	1	1.211
509	3.8303	5	5	0	25.5	2	-1	0	1.4933
510	5.4722	5	5	0	13.25	1	1	0	1.3634
511	5.4722	5	5	0	25.5	2	-1	1	0.97518
512	5.4722	5	5	999	19.375	1	-1	1	1.3517
513	5.4722	5	5	999	13.25	2	1	0	1.8594
514	2.1883	5	5	0	1	2	-1	0	3.1366
515	2.1883	5	5	999	1	1	-1	1	1.3875
516	7.1142	5	5	90	19.375	1	1	1	1.1165
517	7.1142	5	5	0	13.25	1	1	1	1.1635
518	5.4722	5	5	999	19.375	2	1	1	1.9998
519	2.1883	5	5	999	1	2	1	1	1.1282
520	5.4722	5	5	90	1	1	-1	0	1.5645
521	2.1883	5	5	0	19.375	1	1	1	1.2463
522	7.1142	5	5	0	1	2	1	0	1.8448
523	3.8303	5	5	90	13.25	1	1	1	1.2576
524	7.1142	5	5	999	7.125	2	-1	0	1.7243
525	3.8303	5	5	0	25.5	1	1	1	1.0224
526	7.1142	5	5	90	25.5	2	-1	0	2.8232
527	2.1883	5	5	999	13.25	1	1	1	1.1993
528	5.4722	5	5	0	19.375	2	-1	0	1.0929
529	2.1883	5	5	90	25.5	2	1	1	1.6694
530	0.5464	5	5	0	13.25	1	1	0	1.6222
531	2.1883	5	5	0	7.125	1	-1	1	1.3757
532	7.1142	5	5	0	25.5	2	1	1	1.2812
533	5.4722	5	5	0	7.125	2	-1	0	3.415
534	3.8303	5	5	999	13.25	2	-1	1	4.953
535	2.1883	5	5	999	7.125	1	-1	1	1.0812
536	7.1142	5	5	0	7.125	1	1	1	1.972
537	0.5464	5	5	90	7.125	1	-1	1	1.1636
538	2.1883	5	5	0	7.125	1	-1	1	1.1283
539	7.1142	5	5	90	1	2	-1	1	1.982
540	5.4722	5	5	0	7.125	2	-1	0	1.6898
541	0.5464	5	5	0	1	1	-1	1	1.1635
542	5.4722	5	5	999	19.375	1	-1	1	0.95179
543	0.5464	5	5	90	7.125	2	1	1	1.8693
544	7.1142	5	5	0	13.25	1	-1	1	1.2106
545	3.8303	5	5	999	19.375	2	-1	1	1.5986
546	2.1883	5	5	999	7.125	2	-1	1	1.2458
547	7.1142	5	5	90	25.5	2	-1	1	1.1752
548	7.1142	5	5	0	25.5	1	-1	0	1.945
549	2.1883	5	5	0	13.25	1	1	1	1.0342
550	3.8303	5	5	999	25.5	1	1	1	1.3164
551	3.8303	5	5	0	19.375	2	1	1	1.6341
552	2.1883	5	5	0	13.25	1	-1	0	0.99886
553	0.5464	5	5	0	13.25	2	1	1	1.3047
554	5.4722	5	5	999	1	1	1	1	1.3517
555	3.8303	5	5	0	13.25	2	-1	0	2.5843
556	5.4722	5	5	90	25.5	1	-1	0	2.1319
557	2.1883	5	5	90	13.25	2	-1	1	1.5164
558	5.4722	5	5	0	1	1	-1	0	2.0779
559	7.1142	5	5	999	19.375	1	1	1	1.4804
560	3.8303	5	5	90	13.25	1	-1	1	1.0459
561	7.1142	5	5	90	7.125	1	-1	0	1.3047
562	7.1142	5	5	90	19.375	1	-1	1	1.0695
563	7.1142	5	5	90	19.375	2	-1	1	2.7267
564	7.1142	5	5	999	7.125	2	-1	0	1.679
565	3.8303	5	5	0	7.125	1	-1	1	1.0342
566	3.8303	5	5	999	19.375	1	1	1	1.2459
567	3.8303	5	5	90	13.25	2	1	1	1.6105
568	2.1883	5	5	999	7.125	1	1	1	1.1165
569	5.4722	5	5	999	25.5	1	-1	0	2.1969
570	3.8303	5	5	999	13.25	1	1	1	1.1518
571	5.4722	5	5	90	1	1	-1	0	2.8011
572	5.4722	5	5	999	1	2	1	1	1.2811
573	7.1142	5	5	999	13.25	2	1	0	1.9058
574	0.5464	5	5	90	25.5	2	1	1	1.6104
575	0.5464	5	5	90	19.375	2	-1	1	1.8345
576	3.8303	5	5	999	13.25	2	1	1	1.3874
577	0.5464	5	5	0	1	1	1	0	1.2105
578	7.1142	5	5	90	1	1	-1	0	1.1753
579	2.1883	5	5	0	25.5	1	-1	1	1.0225
580	5.4722	5	5	999	19.375	2	-1	1	3.348
581	3.8303	5	5	0	19.375	2	-1	1	1.046
582	3.8303	5	5	90	19.375	2	-1	1	1.6576
583	7.1142	5	5	999	19.375	1	1	0	3.6913
584	2.1883	5	5	0	19.375	1	1	1	1.1165
585	5.4722	5	5	0	25.5	1	-1	1	1.1399
586	2.1883	5	5	0	7.125	2	1	1	1.0928
587	5.4722	5	5	999	25.5	2	1	1	1.0107
588	2.1883	5	5	0	19.375	2	1	1	1.14
589	2.1883	5	5	90	1	2	1	0	2.7367
590	3.8303	5	5	0	1	2	-1	0	1.2581
591	0.5464	5	5	0	19.375	1	-1	1	1.2105
592	2.1883	5	5	90	19.375	1	1	1	1.3521
593	7.1142	5	5	0	25.5	2	1	0	1.6573
594	3.8303	5	5	999	1	2	-1	0	1.3988
595	2.1883	5	5	999	19.375	1	-1	1	1.093
596	0.5464	5	5	999	7.125	1	1	1	1.2811
597	5.4722	5	5	90	7.125	1	-1	0	1.4222
598	7.1142	5	5	0	13.25	1	-1	0	1.5582
599	0.5464	5	5	0	7.125	1	-1	1	1.046
600	2.1883	5	5	0	19.375	2	1	1	1.8923
601	0.5464	5	5	999	13.25	1	1	1	1.4346
602	7.1142	5	5	999	25.5	2	1	1	2.1435
603	3.8303	5	5	999	25.5	1	-1	1	1.2459
604	3.8303	5	5	999	19.375	1	-1	1	0.86996
605	7.1142	5	5	0	19.375	1	-1	1	1.1165
606	2.1883	5	5	90	19.375	2	-1	0	0.85769
607	3.8303	5	5	0	13.25	2	1	1	1.587
608	5.4722	5	5	0	19.375	2	-1	1	1.5517
609	0.5464	5	5	999	25.5	2	-1	1	1.1871
610	7.1142	5	5	90	7.125	2	-1	1	1.9315
611	2.1883	5	5	999	25.5	2	-1	1	0.95183
612	3.8303	5	5	999	1	1	1	0	1.3399
613	2.1883	5	5	90	19.375	1	1	1	0.95173
614	7.1142	5	5	90	13.25	2	-1	1	1.3342
615	0.5464	5	5	0	1	1	1	1	1.5869
616	2.1883	5	5	999	19.375	1	1	1	1.1165
617	7.1142	5	5	90	7.125	2	1	0	1.9047
618	3.8303	5	5	90	19.375	2	1	1	1.7634
619	0.5464	5	5	0	7.125	1	1	1	1.2575
620	0.5464	5	5	0	19.375	1	-1	1	1.5757
621	3.8303	5	5	999	25.5	1	1	1	1.6456
622	7.1142	5	5	0	1	1	-1	0	2.1897
623	5.4722	5	5	0	19.375	1	1	1	2.9611
624	0.5464	5	5	0	19.375	2	1	1	1.9748
625	2.1883	5	5	0	25.5	1	1	1	1.0341
626	5.4722	5	5	0	25.5	1	1	1	1.0459
627	3.8303	5	5	90	7.125	1	-1	1	1.293
628	3.8303	5	5	0	1	2	-1	0	1.0693
629	5.4722	5	5	0	25.5	1	1	1	2.5217
630	3.8303	5	5	999	25.5	2	1	1	1.0578
631	2.1883	5	5	0	1	2	1	1	1.1754
632	5.4722	5	5	999	13.25	1	-1	0	1.4223
633	2.1883	5	5	90	7.125	1	1	1	1.3987
634	5.4722	5	5	0	7.125	1	-1	1	3.2888
635	2.1883	5	5	0	25.5	1	1	1	0.97525
636	5.4722	5	5	90	19.375	2	-1	0	1.0224
637	5.4722	5	5	999	13.25	2	-1	1	2.3684
638	0.5464	5	5	90	25.5	2	-1	1	1.0693
639	0.5464	5	5	0	13.25	1	1	1	1.6575
640	3.8303	5	5	999	25.5	2	1	1	1.7517
641	2.1883	5	5	90	19.375	1	1	1	0.97526
642	7.1142	5	5	0	19.375	2	-1	0	1.1871
643	5.4722	5	5	0	19.375	1	1	1	0.97526
644	5.4722	5	5	999	7.125	1	1	1	0.91655
645	3.8303	5	5	90	7.125	2	1	0	0.89301
646	3.8303	5	5	0	1	2	-1	0	1.1989
647	0.5464	5	5	999	19.375	2	1	1	1.187
648	2.1883	5	5	999	19.375	1	1	1	1.0222
649	2.1883	5	5	999	13.25	1	1	1	0.98711
650	7.1142	5	5	90	7.125	1	-1	1	1.7165
651	3.8303	5	5	90	1	1	1	0	2.8589
652	0.5464	5	5	90	13.25	2	1	1	1.2228
653	0.5464	5	5	999	7.125	2	1	1	0.9753
654	7.1142	5	5	0	1	1	-1	0	1.662
655	7.1142	5	5	90	13.25	2	1	0	1.1641
656	5.4722	5	5	0	1	1	-1	0	1.6905
657	2.1883	5	5	0	7.125	1	1	0	1.187
658	7.1142	5	5	90	19.375	1	-1	1	1.0346
659	3.8303	5	5	999	1	1	-1	0	1.4458
660	3.8303	5	5	90	7.125	2	-1	1	2.8801
661	5.4722	5	5	90	25.5	2	1	1	1.6621
662	0.5464	5	5	90	13.25	2	-1	1	6.327
663	5.4722	5	5	90	25.5	1	-1	1	0.96359
664	5.4722	5	5	999	13.25	2	1	1	1.6112
665	7.1142	5	5	90	19.375	1	1	1	1.046
666	5.4722	5	5	999	1	2	1	0	1.387
667	7.1142	5	5	999	1	2	1	0	1.7555
668	2.1883	5	5	90	1	1	1	1	1.3283
669	0.5464	5	5	90	19.375	1	1	1	0.94007
670	5.4722	5	5	90	19.375	2	-1	1	3.9959
671	5.4722	5	5	999	7.125	1	-1	1	1.0695
672	7.1142	5	5	999	25.5	2	-1	1	0.98707
673	5.4722	5	5	0	1	2	1	0	1.1518
674	5.4722	5	5	0	25.5	2	1	1	1.6271
675	2.1883	5	5	90	1	2	1	1	1.2811
676	5.4722	5	5	999	13.25	1	1	1	1.0223
677	2.1883	5	5	999	25.5	1	-1	1	0.79897
678	3.8303	5	5	0	7.125	1	-1	1	1.2223
679	2.1883	5	5	999	25.5	1	1	1	0.86948
680	5.4722	5	5	90	13.25	2	-1	1	2.9523
681	2.1883	5	5	999	25.5	2	1	1	1.2223
682	5.4722	5	5	999	13.25	2	1	1	1.0811
683	0.5464	5	5	0	25.5	1	-1	1	1.1518
684	3.8303	5	5	999	1	2	1	0	2.3443
685	0.5464	5	5	90	7.125	2	-1	1	1.4693
686	5.4722	5	5	0	13.25	1	1	0	1.3047
687	2.1883	5	5	0	19.375	2	1	1	1.5403
688	3.8303	5	5	999	13.25	2	-1	1	1.2693
689	3.8303	5	5	0	7.125	1	-1	0	2.2648
690	0.5464	5	5	90	7.125	2	1	1	1.1636
691	5.4722	5	5	90	7.125	1	-1	1	1.5822
692	5.4722	5	5	90	25.5	2	1	0	2.0655
693	7.1142	5	5	0	25.5	1	1	1	1.0812
694	5.4722	5	5	999	25.5	2	-1	1	3.586
695	3.8303	5	5	999	19.375	2	1	1	1.3988
696	7.1142	5	5	999	19.375	1	1	1	0.95167
697	5.4722	5	5	0	19.375	2	-1	1	1.3516
698	7.1142	5	5	999	1	1	1	1	1.701
699	2.1883	5	5	0	19.375	1	1	1	0.95231
700	2.1883	5	5	0	1	1	1	1	1.3282
701	3.8303	5	5	999	19.375	2	1	1	1.4223
702	7.1142	5	5	999	19.375	2	1	1	1.4599
703	0.5464	5	5	999	19.375	2	1	1	1.5634
704	7.1142	5	5	0	1	1	-1	0	1.4858
705	2.1883	5	5	999	13.25	2	-1	1	1.4929
706	3.8303	5	5	90	7.125	1	-1	1	1.1046
707	0.5464	5	5	90	13.25	2	-1	1	1.1993
708	3.8303	5	5	0	19.375	1	-1	1	1.1986
709	7.1142	5	5	999	19.375	2	-1	1	1.034
710	5.4722	5	5	0	7.125	2	1	0	1.4458
711	2.1883	5	5	0	19.375	1	1	1	1.3168
712	3.8303	5	5	90	25.5	2	-1	1	1.8463
713	5.4722	5	5	90	25.5	2	1	0	1.3047
714	5.4722	5	5	999	13.25	1	1	1	0.97528
715	0.5464	5	5	999	25.5	1	-1	1	2.2334
716	5.4722	5	5	999	19.375	2	1	1	1.5302
717	0.5464	5	5	999	13.25	2	1	1	1.0698
718	2.1883	5	5	999	19.375	2	-1	1	1.5282
719	3.8303	5	5	999	7.125	2	-1	0	2.3484
720	7.1142	5	5	90	7.125	1	1	0	1.2341
721	0.5464	5	5	0	19.375	2	1	1	1.4105
722	0.5464	5	5	0	13.25	2	-1	1	1.5753
723	3.8303	5	5	999	19.375	1	1	1	1.0459
724	2.1883	5	5	0	13.25	2	1	1	1.1518
725	0.5464	5	5	999	7.125	2	-1	1	1.5988
726	0.5464	5	5	999	19.375	2	-1	1	1.0929
727	2.1883	5	5	90	13.25	1	1	1	0.96362
728	7.1142	5	5	90	1	2	-1	1	1.4696
729	5.4722	5	5	90	19.375	2	-1	1	3.7791
730	5.4722	5	5	999	25.5	1	1	1	0.98707
731	2.1883	5	5	90	13.25	2	1	1	1.5164
732	0.5464	5	5	0	25.5	2	1	1	1.187
733	0.5464	5	5	0	25.5	2	-1	1	1.4815
734	2.1883	5	5	0	13.25	2	1	1	1.5045
735	0.5464	5	5	90	25.5	1	-1	1	1.4698
736	3.8303	5	5	999	1	1	1	0	2.4613
737	3.8303	5	5	0	19.375	2	1	1	1.3051
738	2.1883	5	5	999	19.375	1	-1	1	1.834
739	0.5464	5	5	0	19.375	1	-1	1	1.117
740	7.1142	5	5	999	25.5	2	-1	0	1.6106
741	2.1883	5	5	90	25.5	1	-1	1	1.6339
742	5.4722	5	5	999	7.125	2	1	1	1.5819
743	0.5464	5	5	90	13.25	1	1	1	1.1287
744	0.5464	5	5	999	1	2	-1	0	1.3751
745	0.5464	5	5	0	7.125	2	-1	1	2.2686
746	2.1883	5	5	0	1	2	1	0	3.3787
747	7.1142	5	5	0	7.125	1	-1	0	1.3169
748	7.1142	5	5	999	13.25	2	1	0	1.1166
749	7.1142	5	5	999	1	2	-1	1	1.7855
750	0.5464	5	5	0	13.25	1	-1	0	1.2341
