# Supplementary material for: Temporal Integration of Motion Streaks in Migraine
Source: Vision (Basel). 2018 Jul 13;2(3):27. doi: 10.3390/vision2030027 (PMC6836222; doi:10.3390/vision2030027)
Supplement: Supplementary file 1 [file vision-02-00027-s001.zip › supplementary information/resultsmark3/resultsObs17/allResponsesObs17Block4.txt]

1	5.4722	5	5	0	1	1	-1	0	8.5094
2	2.1883	5	5	0	1	2	1	0	2.8806
3	3.8303	5	5	0	25.5	1	-1	1	1.0463
4	3.8303	5	5	999	25.5	2	-1	1	1.0342
5	5.4722	5	5	0	19.375	1	-1	1	0.91654
6	0.5464	5	5	999	25.5	2	1	1	1.8104
7	5.4722	5	5	999	1	2	-1	0	1.9872
8	3.8303	5	5	0	7.125	1	1	1	1.0459
9	7.1142	5	5	0	7.125	1	1	1	1.046
10	0.5464	5	5	90	19.375	2	-1	1	1.9751
11	0.5464	5	5	0	19.375	2	1	1	1.4228
12	5.4722	5	5	0	19.375	1	-1	1	1.4458
13	5.4722	5	5	999	25.5	2	1	1	1.0577
14	5.4722	5	5	0	19.375	2	-1	1	1.3165
15	0.5464	5	5	90	25.5	1	-1	1	1.1048
16	2.1883	5	5	0	19.375	2	1	1	1.1758
17	2.1883	5	5	0	7.125	2	-1	1	1.7635
18	3.8303	5	5	90	7.125	1	1	1	1.2346
19	0.5464	5	5	0	13.25	1	1	1	1.14
20	3.8303	5	5	90	19.375	2	1	0	1.9298
21	7.1142	5	5	0	7.125	2	-1	0	1.5369
22	2.1883	5	5	999	1	2	-1	1	1.4345
23	7.1142	5	5	0	1	2	1	0	0.96394
24	0.5464	5	5	999	19.375	1	-1	1	1.0695
25	3.8303	5	5	0	1	1	-1	1	1.1869
26	3.8303	5	5	999	7.125	1	1	1	0.94003
27	7.1142	5	5	999	1	1	1	0	1.4405
28	7.1142	5	5	0	19.375	1	-1	1	1.093
29	5.4722	5	5	0	7.125	2	-1	1	1.3635
30	0.5464	5	5	90	7.125	2	-1	1	1.2223
31	2.1883	5	5	0	1	2	1	0	1.4576
32	3.8303	5	5	90	13.25	2	-1	1	1.1165
33	3.8303	5	5	90	7.125	1	-1	1	0.893
34	5.4722	5	5	999	25.5	2	1	1	1.4102
35	2.1883	5	5	0	19.375	2	-1	1	1.3757
36	7.1142	5	5	90	19.375	1	-1	1	1.0224
37	7.1142	5	5	999	25.5	2	1	1	4.0779
38	3.8303	5	5	0	25.5	1	-1	1	1.1048
39	0.5464	5	5	0	1	1	-1	1	1.1987
40	7.1142	5	5	90	1	2	-1	1	1.0694
41	7.1142	5	5	999	1	1	-1	0	1.2812
42	2.1883	5	5	999	13.25	2	-1	1	1.093
43	7.1142	5	5	0	13.25	2	-1	1	1.1518
44	7.1142	5	5	90	25.5	2	1	0	1.3043
45	5.4722	5	5	90	19.375	1	-1	1	1.0693
46	5.4722	5	5	0	1	2	1	0	1.0694
47	2.1883	5	5	999	25.5	2	1	1	1.7864
48	0.5464	5	5	0	19.375	1	1	1	0.98757
49	0.5464	5	5	999	25.5	2	1	1	1.3165
50	5.4722	5	5	999	19.375	1	-1	1	0.92829
51	7.1142	5	5	0	7.125	2	-1	0	1.5923
52	2.1883	5	5	90	13.25	2	1	1	1.2577
53	5.4722	5	5	90	1	1	1	0	1.5456
54	7.1142	5	5	999	1	1	-1	0	1.3732
55	2.1883	5	5	999	19.375	2	-1	1	1.1165
56	2.1883	5	5	0	25.5	1	1	1	1.0342
57	0.5464	5	5	0	19.375	1	1	1	1.0929
58	2.1883	5	5	999	25.5	2	1	1	1.2929
59	3.8303	5	5	0	25.5	1	-1	1	0.90482
60	7.1142	5	5	999	1	1	1	0	0.95226
61	5.4722	5	5	999	25.5	1	-1	1	1.0107
62	2.1883	5	5	999	13.25	2	-1	1	1.1283
63	2.1883	5	5	90	19.375	2	1	1	1.3753
64	7.1142	5	5	90	1	1	-1	1	4.3164
65	0.5464	5	5	0	1	2	1	1	1.4693
66	7.1142	5	5	0	7.125	1	1	1	1.5453
67	0.5464	5	5	0	1	2	1	1	1.1399
68	7.1142	5	5	999	19.375	1	1	1	0.99888
69	7.1142	5	5	999	19.375	2	-1	1	1.5771
70	2.1883	5	5	90	25.5	2	-1	1	1.3165
71	5.4722	5	5	999	19.375	1	-1	1	3.44
72	3.8303	5	5	90	13.25	1	1	1	1.0577
73	3.8303	5	5	0	13.25	2	-1	1	0.97539
74	0.5464	5	5	0	7.125	2	1	1	1.3518
75	0.5464	5	5	0	25.5	1	1	0	0.69307
76	0.5464	5	5	0	25.5	1	-1	1	0.98717
77	7.1142	5	5	999	13.25	2	1	1	1.0929
78	5.4722	5	5	0	13.25	1	1	1	1.709
79	3.8303	5	5	90	13.25	2	-1	1	0.95179
80	7.1142	5	5	0	1	2	1	0	1.1636
81	3.8303	5	5	999	25.5	1	-1	1	0.90473
82	0.5464	5	5	999	13.25	2	1	1	1.5635
83	7.1142	5	5	90	19.375	2	-1	1	1.1988
84	7.1142	5	5	999	7.125	1	-1	1	1.1523
85	0.5464	5	5	999	7.125	2	-1	1	0.92834
86	3.8303	5	5	0	7.125	2	-1	1	1.0224
87	0.5464	5	5	90	13.25	2	1	1	1.5164
88	0.5464	5	5	0	7.125	2	1	1	1.528
89	5.4722	5	5	90	7.125	1	1	1	0.964
90	3.8303	5	5	999	25.5	2	-1	1	0.97531
91	0.5464	5	5	0	13.25	1	1	1	1.0577
92	3.8303	5	5	0	1	1	-1	0	0.94009
93	3.8303	5	5	999	7.125	2	1	1	1.3283
94	0.5464	5	5	0	19.375	2	1	1	1.3988
95	0.5464	5	5	90	1	2	-1	0	1.0577
96	7.1142	5	5	90	1	2	-1	0	1.1518
97	0.5464	5	5	0	19.375	1	-1	1	1.2929
98	5.4722	5	5	90	25.5	1	-1	1	0.9283
99	0.5464	5	5	90	25.5	2	-1	1	1.3753
100	5.4722	5	5	999	25.5	2	-1	1	1.2581
101	5.4722	5	5	999	19.375	1	1	1	0.96361
102	3.8303	5	5	0	13.25	2	1	1	1.3753
103	7.1142	5	5	90	13.25	2	1	1	1.4841
104	0.5464	5	5	90	1	2	-1	0	1.3169
105	5.4722	5	5	90	13.25	2	1	1	1.2581
106	7.1142	5	5	90	25.5	2	1	1	0.98712
107	7.1142	5	5	90	25.5	1	1	1	1.0341
108	0.5464	5	5	999	7.125	1	1	1	1.0577
109	5.4722	5	5	999	25.5	1	-1	1	1.093
110	5.4722	5	5	0	13.25	1	-1	1	1.0224
111	7.1142	5	5	0	1	2	-1	0	0.77544
112	2.1883	5	5	0	19.375	2	-1	1	0.90486
113	7.1142	5	5	999	19.375	1	1	1	1.0225
114	5.4722	5	5	90	1	2	-1	0	1.1518
115	7.1142	5	5	0	25.5	1	-1	1	0.84639
116	5.4722	5	5	90	25.5	2	-1	1	1.093
117	5.4722	5	5	0	13.25	1	1	1	1.1988
118	0.5464	5	5	90	1	1	-1	1	1.0342
119	5.4722	5	5	0	19.375	1	1	1	1.0107
120	0.5464	5	5	90	19.375	1	1	1	0.89305
121	5.4722	5	5	999	7.125	2	-1	1	1.1283
122	7.1142	5	5	90	19.375	1	-1	1	1.0694
123	7.1142	5	5	90	13.25	1	1	1	0.96362
124	7.1142	5	5	0	7.125	1	-1	0	1.4491
125	3.8303	5	5	0	25.5	2	1	0	0.88174
126	0.5464	5	5	999	25.5	2	-1	1	1.0106
127	0.5464	5	5	999	1	2	1	1	1.3518
128	3.8303	5	5	0	13.25	2	1	1	1.3752
129	7.1142	5	5	999	7.125	2	1	1	1.1165
130	7.1142	5	5	999	1	2	1	0	1.6933
131	0.5464	5	5	999	1	1	-1	1	1.2459
132	0.5464	5	5	0	25.5	2	-1	1	1.6811
133	0.5464	5	5	90	1	1	1	1	1.3522
134	0.5464	5	5	90	19.375	2	-1	1	1.1169
135	5.4722	5	5	999	13.25	1	1	1	1.0346
136	0.5464	5	5	0	25.5	1	1	1	1.1047
137	2.1883	5	5	999	7.125	1	1	1	1.0577
138	7.1142	5	5	0	19.375	2	-1	1	1.3047
139	3.8303	5	5	90	25.5	1	-1	1	0.99885
140	0.5464	5	5	999	25.5	1	-1	1	1.0341
141	0.5464	5	5	0	7.125	2	-1	1	1.4105
142	5.4722	5	5	999	25.5	1	1	1	0.95184
143	0.5464	5	5	90	25.5	2	-1	1	1.0812
144	5.4722	5	5	90	13.25	2	1	1	2.1083
145	7.1142	5	5	90	7.125	1	1	1	1.1048
146	3.8303	5	5	999	1	1	-1	1	0.95183
147	5.4722	5	5	0	7.125	2	1	1	0.99895
148	2.1883	5	5	999	7.125	2	1	1	0.91658
149	2.1883	5	5	999	25.5	1	1	1	1.0811
150	7.1142	5	5	0	13.25	1	-1	1	1.3228
151	3.8303	5	5	90	13.25	1	1	1	0.96403
152	2.1883	5	5	90	1	1	-1	0	1.2458
153	5.4722	5	5	90	13.25	1	-1	1	1.0106
154	3.8303	5	5	90	7.125	2	1	1	1.093
155	0.5464	5	5	0	13.25	2	-1	1	1.5635
156	2.1883	5	5	90	13.25	1	-1	1	1.0224
157	3.8303	5	5	999	25.5	2	1	1	1.3164
158	7.1142	5	5	90	19.375	2	1	0	1.0224
159	7.1142	5	5	0	25.5	2	1	0	0.90472
160	3.8303	5	5	0	7.125	2	1	1	0.95187
161	7.1142	5	5	90	25.5	1	1	1	0.94007
162	7.1142	5	5	90	7.125	2	1	0	1.9256
163	7.1142	5	5	0	13.25	2	1	1	1.2925
164	0.5464	5	5	0	13.25	1	-1	1	1.1052
165	0.5464	5	5	0	13.25	2	1	1	1.0816
166	7.1142	5	5	0	7.125	1	1	1	1.3456
167	2.1883	5	5	0	25.5	1	-1	1	1.034
168	7.1142	5	5	0	7.125	2	-1	0	1.6731
169	7.1142	5	5	90	25.5	2	-1	1	1.3229
170	7.1142	5	5	999	19.375	2	-1	1	0.94005
171	2.1883	5	5	0	13.25	1	1	1	1.0105
172	7.1142	5	5	999	13.25	1	1	1	0.99889
173	7.1142	5	5	999	7.125	2	-1	0	1.339
174	2.1883	5	5	999	25.5	2	-1	1	0.99887
175	2.1883	5	5	0	13.25	1	-1	1	1.0224
176	3.8303	5	5	90	13.25	2	1	1	1.5277
177	5.4722	5	5	0	13.25	1	-1	1	0.99888
178	0.5464	5	5	90	1	2	-1	1	1.6223
179	3.8303	5	5	999	19.375	1	-1	1	0.92868
180	5.4722	5	5	0	13.25	2	1	1	1.4929
181	5.4722	5	5	90	19.375	2	1	1	1.1876
182	0.5464	5	5	999	1	1	-1	1	1.4106
183	2.1883	5	5	0	7.125	1	-1	1	0.9752
184	5.4722	5	5	0	19.375	1	-1	1	0.89304
185	2.1883	5	5	999	25.5	1	1	1	1.14
186	2.1883	5	5	999	25.5	2	1	1	1.2694
187	7.1142	5	5	999	25.5	2	1	1	1.0812
188	7.1142	5	5	90	25.5	1	-1	1	1.046
189	3.8303	5	5	90	1	1	1	1	1.2106
190	3.8303	5	5	999	25.5	1	-1	1	0.95184
191	2.1883	5	5	0	19.375	1	1	1	1.1166
192	5.4722	5	5	90	1	1	1	0	1.0694
193	5.4722	5	5	90	13.25	2	1	1	0.98715
194	3.8303	5	5	999	1	1	-1	1	1.3518
195	3.8303	5	5	90	13.25	2	-1	1	1.7164
196	0.5464	5	5	999	13.25	1	-1	1	1.1047
197	2.1883	5	5	90	13.25	2	-1	1	1.1523
198	0.5464	5	5	999	25.5	1	1	1	1.1636
199	2.1883	5	5	0	13.25	2	1	1	1.3993
200	5.4722	5	5	90	7.125	1	1	1	1.1636
201	7.1142	5	5	0	13.25	2	1	1	1.5475
202	5.4722	5	5	90	13.25	1	-1	1	1.2228
203	5.4722	5	5	0	25.5	1	1	1	1.2811
204	5.4722	5	5	0	19.375	2	-1	1	1.4458
205	0.5464	5	5	999	19.375	2	-1	1	1.0224
206	5.4722	5	5	0	19.375	2	-1	1	1.0459
207	2.1883	5	5	999	13.25	2	1	1	1.4224
208	2.1883	5	5	0	19.375	2	-1	1	1.2457
209	2.1883	5	5	90	19.375	1	-1	1	1.0223
210	5.4722	5	5	90	25.5	2	-1	1	0.99887
211	5.4722	5	5	999	7.125	2	-1	1	0.97528
212	5.4722	5	5	999	13.25	2	-1	1	1.1517
213	5.4722	5	5	0	25.5	2	-1	1	0.91637
214	0.5464	5	5	999	1	1	1	1	1.1283
215	7.1142	5	5	90	7.125	1	-1	0	0.89297
216	5.4722	5	5	90	19.375	1	1	1	1.0107
217	7.1142	5	5	0	13.25	1	1	1	1.1636
218	0.5464	5	5	999	7.125	1	-1	1	1.1522
219	3.8303	5	5	0	7.125	1	1	1	0.93994
220	2.1883	5	5	0	1	1	-1	1	1.2106
221	0.5464	5	5	0	25.5	2	1	1	1.5987
222	7.1142	5	5	999	7.125	1	1	1	1.2577
223	0.5464	5	5	999	13.25	2	1	1	1.5166
224	5.4722	5	5	999	1	2	1	0	1.3401
225	7.1142	5	5	999	19.375	1	-1	1	0.95182
226	2.1883	5	5	90	25.5	1	-1	1	1.0224
227	2.1883	5	5	999	13.25	2	-1	1	1.6693
228	0.5464	5	5	0	7.125	1	-1	1	1.211
229	7.1142	5	5	0	19.375	1	-1	1	1.1048
230	2.1883	5	5	0	7.125	2	-1	1	1.4811
231	2.1883	5	5	999	13.25	1	1	1	0.97538
232	3.8303	5	5	90	25.5	2	1	1	1.4693
233	2.1883	5	5	0	13.25	2	1	1	1.2341
234	5.4722	5	5	0	19.375	2	1	1	1.2224
235	0.5464	5	5	999	7.125	1	1	1	1.2341
236	0.5464	5	5	90	7.125	2	1	1	1.0459
237	7.1142	5	5	999	25.5	2	-1	1	1.3807
238	0.5464	5	5	90	13.25	1	-1	1	1.3753
239	3.8303	5	5	90	19.375	1	-1	1	0.97537
240	3.8303	5	5	0	19.375	2	1	1	2.8394
241	3.8303	5	5	0	7.125	2	1	1	0.9988
242	7.1142	5	5	999	7.125	1	1	1	0.94014
243	7.1142	5	5	90	25.5	2	1	1	0.92833
244	3.8303	5	5	999	13.25	2	1	1	1.1636
245	7.1142	5	5	90	19.375	2	1	1	1.0228
246	2.1883	5	5	0	1	1	-1	0	1.2224
247	3.8303	5	5	999	19.375	2	-1	1	1.4458
248	3.8303	5	5	0	25.5	1	1	1	0.98712
249	3.8303	5	5	90	19.375	2	-1	1	0.94003
250	2.1883	5	5	90	19.375	1	-1	1	1.1753
251	0.5464	5	5	0	19.375	2	1	1	1.7514
252	3.8303	5	5	0	25.5	2	1	1	1.0342
253	2.1883	5	5	999	19.375	1	-1	1	1.1165
254	7.1142	5	5	0	25.5	1	1	1	1.0224
255	7.1142	5	5	0	19.375	2	-1	0	1.7287
256	2.1883	5	5	0	1	1	-1	0	1.1165
257	7.1142	5	5	0	7.125	2	1	0	1.5296
258	3.8303	5	5	999	7.125	2	1	1	1.1517
259	7.1142	5	5	90	1	1	1	1	0.97544
260	3.8303	5	5	999	13.25	2	1	1	0.92838
261	7.1142	5	5	999	25.5	1	-1	1	0.99891
262	0.5464	5	5	0	19.375	1	-1	1	1.1283
263	3.8303	5	5	90	19.375	1	-1	1	1.0107
264	0.5464	5	5	90	13.25	2	1	1	1.14
265	5.4722	5	5	90	7.125	2	-1	1	1.4105
266	7.1142	5	5	999	7.125	1	-1	1	1.0346
267	3.8303	5	5	999	25.5	1	1	1	1.0929
268	0.5464	5	5	999	13.25	1	1	1	1.0459
269	2.1883	5	5	999	1	2	-1	1	1.0342
270	7.1142	5	5	0	19.375	2	-1	1	2.6804
271	2.1883	5	5	0	25.5	2	-1	1	1.0222
272	7.1142	5	5	90	7.125	1	1	0	1.1282
273	3.8303	5	5	90	13.25	1	1	1	0.99882
274	5.4722	5	5	90	19.375	1	1	1	0.89305
275	2.1883	5	5	0	7.125	1	-1	1	1.0577
276	0.5464	5	5	0	13.25	2	-1	1	1.1165
277	5.4722	5	5	0	1	1	1	1	1.8104
278	2.1883	5	5	0	7.125	1	1	1	1.4106
279	2.1883	5	5	90	13.25	2	-1	1	1.3286
280	5.4722	5	5	999	19.375	1	1	1	1.1283
281	2.1883	5	5	999	7.125	2	-1	1	1.0106
282	5.4722	5	5	999	13.25	1	-1	1	1.1048
283	2.1883	5	5	90	7.125	2	-1	1	1.2694
284	5.4722	5	5	90	13.25	1	1	1	0.97533
285	7.1142	5	5	999	25.5	2	-1	1	0.95183
286	2.1883	5	5	90	1	2	-1	0	1.2459
287	2.1883	5	5	999	1	2	-1	1	0.96342
288	5.4722	5	5	999	19.375	2	1	1	2.1384
289	3.8303	5	5	999	1	2	1	1	1.1165
290	2.1883	5	5	999	13.25	1	1	1	0.97535
291	2.1883	5	5	90	19.375	2	-1	1	1.3517
292	3.8303	5	5	90	19.375	2	1	1	1.4815
293	0.5464	5	5	999	19.375	2	1	1	1.1518
294	7.1142	5	5	999	13.25	2	1	1	0.95233
295	0.5464	5	5	999	1	2	-1	1	1.6693
296	3.8303	5	5	0	25.5	2	-1	1	0.91653
297	7.1142	5	5	999	25.5	1	-1	1	0.9989
298	5.4722	5	5	90	1	2	1	0	1.4459
299	0.5464	5	5	90	13.25	1	-1	1	1.2576
300	0.5464	5	5	90	25.5	2	1	1	2.1276
301	3.8303	5	5	999	19.375	1	-1	1	1.0228
302	7.1142	5	5	90	13.25	2	-1	1	1.187
303	0.5464	5	5	999	19.375	2	-1	1	1.0341
304	0.5464	5	5	90	7.125	2	1	1	1.4811
305	3.8303	5	5	999	1	2	1	1	1.0577
306	5.4722	5	5	0	13.25	1	1	0	1.187
307	0.5464	5	5	0	1	1	-1	1	1.093
308	5.4722	5	5	90	7.125	1	1	1	1.0107
309	2.1883	5	5	90	1	1	1	1	1.0577
310	0.5464	5	5	90	7.125	2	1	1	1.34
311	0.5464	5	5	90	19.375	1	-1	1	1.0459
312	2.1883	5	5	0	25.5	2	1	1	1.1165
313	5.4722	5	5	999	13.25	1	-1	1	1.0341
314	3.8303	5	5	90	19.375	2	-1	1	1.9514
315	5.4722	5	5	0	1	2	1	0	2.3189
316	2.1883	5	5	0	19.375	1	1	1	1.0694
317	5.4722	5	5	999	1	1	1	1	1.3399
318	5.4722	5	5	90	13.25	2	-1	1	1.0459
319	2.1883	5	5	999	19.375	2	-1	1	0.91652
320	3.8303	5	5	90	13.25	1	-1	1	1.0224
321	0.5464	5	5	90	25.5	1	1	1	1.081
322	2.1883	5	5	0	7.125	2	1	1	1.5399
323	2.1883	5	5	90	1	1	1	1	1.2577
324	7.1142	5	5	0	13.25	2	1	0	1.2928
325	5.4722	5	5	90	7.125	2	-1	1	1.3051
326	7.1142	5	5	0	25.5	1	-1	1	1.0224
327	0.5464	5	5	90	7.125	1	-1	1	1.0694
328	2.1883	5	5	90	13.25	1	-1	1	0.90479
329	2.1883	5	5	0	25.5	1	-1	1	0.90474
330	7.1142	5	5	999	25.5	1	1	1	0.9401
331	7.1142	5	5	90	19.375	1	1	1	1.0223
332	3.8303	5	5	0	19.375	2	1	1	1.5281
333	7.1142	5	5	999	19.375	2	1	1	1.1753
334	7.1142	5	5	999	7.125	2	1	1	1.2929
335	2.1883	5	5	90	7.125	1	-1	1	1.0577
336	5.4722	5	5	90	19.375	2	-1	1	3.4684
337	7.1142	5	5	90	7.125	1	1	1	1.0577
338	2.1883	5	5	90	13.25	2	-1	1	1.0341
339	7.1142	5	5	0	7.125	2	1	0	1.3685
340	0.5464	5	5	999	19.375	1	1	1	1.1635
341	7.1142	5	5	999	1	2	1	0	2.3057
342	0.5464	5	5	90	1	2	-1	1	1.1282
343	5.4722	5	5	0	25.5	1	1	1	1.1281
344	0.5464	5	5	90	7.125	1	1	1	0.96404
345	7.1142	5	5	0	19.375	2	-1	1	1.0812
346	2.1883	5	5	0	13.25	1	1	1	1.093
347	7.1142	5	5	0	1	1	1	1	0.94009
348	3.8303	5	5	0	1	1	1	1	1.4106
349	2.1883	5	5	999	19.375	1	1	1	1.1052
350	2.1883	5	5	0	19.375	1	1	1	0.86947
351	7.1142	5	5	0	25.5	2	-1	1	1.1518
352	3.8303	5	5	0	19.375	2	1	1	1.5988
353	3.8303	5	5	0	13.25	1	-1	1	1.1517
354	5.4722	5	5	90	19.375	2	-1	1	1.2816
355	7.1142	5	5	999	25.5	2	1	1	1.4527
356	5.4722	5	5	0	1	1	1	1	1.5857
357	7.1142	5	5	90	13.25	2	-1	1	1.3858
358	3.8303	5	5	90	1	1	-1	0	0.96366
359	5.4722	5	5	999	7.125	1	-1	1	0.95188
360	5.4722	5	5	90	1	2	1	0	1.2695
361	5.4722	5	5	90	25.5	2	-1	1	1.2228
362	7.1142	5	5	90	13.25	1	-1	1	1.1051
363	3.8303	5	5	0	7.125	2	1	0	0.88161
364	0.5464	5	5	999	13.25	2	-1	1	1.0342
365	5.4722	5	5	90	1	2	1	0	1.7771
366	3.8303	5	5	90	7.125	1	-1	1	0.9518
367	2.1883	5	5	0	19.375	1	1	1	0.99886
368	7.1142	5	5	90	19.375	1	1	1	0.95186
369	0.5464	5	5	0	1	2	-1	0	1.5517
370	2.1883	5	5	90	7.125	1	-1	1	0.97583
371	5.4722	5	5	0	7.125	1	-1	1	0.96364
372	0.5464	5	5	90	7.125	2	1	1	1.4105
373	7.1142	5	5	999	25.5	1	1	1	0.95166
374	2.1883	5	5	0	13.25	2	-1	1	1.387
375	7.1142	5	5	0	1	1	-1	0	1.5774
376	3.8303	5	5	0	25.5	1	1	1	0.84598
377	3.8303	5	5	999	25.5	2	1	1	1.4694
378	0.5464	5	5	999	25.5	2	-1	1	1.611
379	2.1883	5	5	90	1	1	-1	1	1.1635
380	0.5464	5	5	999	7.125	2	1	1	1.7281
381	3.8303	5	5	999	7.125	2	1	1	1.1051
382	3.8303	5	5	90	25.5	1	-1	1	1.0107
383	5.4722	5	5	999	25.5	1	1	1	0.99886
384	3.8303	5	5	0	13.25	1	1	1	0.95188
385	7.1142	5	5	999	13.25	2	-1	1	1.0694
386	2.1883	5	5	90	7.125	1	-1	1	0.94009
387	3.8303	5	5	90	7.125	2	1	1	1.3871
388	5.4722	5	5	999	25.5	2	-1	1	1.2811
389	3.8303	5	5	999	13.25	2	-1	1	0.9519
390	0.5464	5	5	90	25.5	1	-1	1	1.0695
391	0.5464	5	5	90	25.5	1	-1	1	1.0341
392	2.1883	5	5	90	1	2	-1	1	1.6575
393	7.1142	5	5	999	13.25	2	-1	0	1.3425
394	3.8303	5	5	90	19.375	1	-1	1	1.0224
395	7.1142	5	5	0	1	1	-1	0	1.1165
396	5.4722	5	5	0	25.5	2	1	1	1.387
397	7.1142	5	5	0	13.25	1	1	1	1.0695
398	3.8303	5	5	999	13.25	1	1	1	0.91653
399	2.1883	5	5	999	1	1	-1	1	0.95183
400	3.8303	5	5	0	25.5	2	-1	1	1.2223
401	3.8303	5	5	90	1	1	1	1	1.14
402	5.4722	5	5	90	19.375	2	1	0	0.99891
403	5.4722	5	5	999	13.25	2	-1	1	1.0694
404	3.8303	5	5	0	19.375	1	1	1	1.1047
405	0.5464	5	5	999	19.375	1	-1	1	0.99887
406	2.1883	5	5	999	19.375	1	1	1	1.093
407	5.4722	5	5	999	7.125	2	1	1	1.7709
408	0.5464	5	5	999	25.5	1	1	1	1.0224
409	5.4722	5	5	999	7.125	1	-1	1	0.97537
410	2.1883	5	5	999	19.375	1	1	1	0.96364
411	0.5464	5	5	999	7.125	2	-1	1	1.14
412	5.4722	5	5	999	7.125	2	1	1	1.4459
413	2.1883	5	5	999	19.375	2	1	1	1.4341
414	2.1883	5	5	999	7.125	2	-1	1	1.2341
415	3.8303	5	5	0	13.25	1	1	1	1.3164
416	0.5464	5	5	0	13.25	1	-1	1	1.0813
417	3.8303	5	5	999	1	2	1	0	1.5517
418	2.1883	5	5	90	19.375	2	1	1	1.4223
419	3.8303	5	5	0	1	2	1	0	2.2811
420	0.5464	5	5	0	7.125	1	1	1	0.97541
421	2.1883	5	5	0	13.25	1	1	1	0.99887
422	2.1883	5	5	90	7.125	1	1	1	0.99885
423	5.4722	5	5	999	13.25	2	-1	1	1.0342
424	5.4722	5	5	90	25.5	1	-1	1	1.0342
425	3.8303	5	5	999	7.125	2	1	1	1.4694
426	0.5464	5	5	90	7.125	1	-1	1	1.1989
427	0.5464	5	5	90	19.375	1	1	1	1.117
428	2.1883	5	5	0	1	2	1	1	3.0108
429	2.1883	5	5	0	13.25	2	-1	1	1.34
430	7.1142	5	5	90	25.5	1	-1	1	0.98713
431	2.1883	5	5	0	13.25	1	1	1	0.95184
432	7.1142	5	5	999	13.25	2	1	1	1.514
433	2.1883	5	5	0	19.375	1	1	1	1.0224
434	2.1883	5	5	90	13.25	1	1	1	0.92832
435	5.4722	5	5	90	1	1	1	1	1.3988
436	5.4722	5	5	90	1	1	-1	0	1.884
437	0.5464	5	5	999	1	2	-1	1	1.634
438	7.1142	5	5	90	25.5	2	-1	1	0.9635
439	3.8303	5	5	0	19.375	2	1	1	1.4105
440	3.8303	5	5	90	25.5	2	1	1	1.0578
441	5.4722	5	5	0	7.125	2	1	1	1.0224
442	2.1883	5	5	0	7.125	2	1	1	0.90479
443	0.5464	5	5	999	7.125	1	-1	1	1.1165
444	7.1142	5	5	0	1	1	1	0	1.1752
445	7.1142	5	5	90	13.25	2	-1	1	1.6181
446	5.4722	5	5	999	13.25	1	-1	1	1.34
447	3.8303	5	5	999	13.25	1	1	1	0.9754
448	5.4722	5	5	999	7.125	1	1	1	0.9636
449	2.1883	5	5	999	1	2	-1	1	1.093
450	3.8303	5	5	0	19.375	1	-1	1	0.98712
451	7.1142	5	5	999	7.125	2	-1	0	1.3276
452	3.8303	5	5	90	25.5	1	-1	1	0.97579
453	2.1883	5	5	90	13.25	1	1	1	0.88129
454	7.1142	5	5	0	19.375	1	1	0	1.0228
455	0.5464	5	5	999	13.25	1	-1	1	1.1165
456	2.1883	5	5	90	25.5	1	-1	1	0.9405
457	3.8303	5	5	90	19.375	1	1	1	0.88122
458	0.5464	5	5	90	19.375	2	-1	1	1.0107
459	5.4722	5	5	999	25.5	1	1	1	0.91657
460	3.8303	5	5	999	13.25	1	-1	1	1.0107
461	5.4722	5	5	0	7.125	1	-1	1	0.99888
462	0.5464	5	5	90	1	2	1	1	1.9751
463	0.5464	5	5	90	25.5	2	1	1	1.14
464	7.1142	5	5	999	19.375	2	-1	1	1.7171
465	0.5464	5	5	90	1	1	-1	1	1.117
466	7.1142	5	5	90	7.125	2	-1	0	1.046
467	5.4722	5	5	90	7.125	2	-1	1	1.0342
468	5.4722	5	5	90	13.25	1	1	1	1.0342
469	3.8303	5	5	999	13.25	1	-1	1	0.92832
470	2.1883	5	5	90	25.5	1	-1	1	0.97535
471	0.5464	5	5	90	13.25	2	1	1	1.8574
472	2.1883	5	5	999	25.5	2	-1	1	1.2345
473	5.4722	5	5	999	7.125	1	1	1	1.0107
474	0.5464	5	5	90	19.375	2	-1	1	1.0224
475	3.8303	5	5	0	7.125	2	-1	1	1.0106
476	0.5464	5	5	999	1	2	-1	1	1.1871
477	7.1142	5	5	90	13.25	1	1	1	1.0811
478	7.1142	5	5	999	1	2	1	0	1.6416
479	2.1883	5	5	90	7.125	2	-1	1	1.1166
480	7.1142	5	5	0	1	1	-1	0	3.101
481	5.4722	5	5	999	7.125	2	-1	0	1.2929
482	3.8303	5	5	0	7.125	1	1	1	0.90473
483	3.8303	5	5	90	25.5	1	1	1	0.94009
484	2.1883	5	5	90	19.375	1	1	1	0.89302
485	7.1142	5	5	999	7.125	2	-1	1	1.1282
486	3.8303	5	5	0	13.25	2	-1	1	1.093
487	0.5464	5	5	999	7.125	1	-1	1	1.1282
488	7.1142	5	5	999	1	2	-1	0	1.1516
489	0.5464	5	5	90	13.25	1	-1	1	1.1757
490	3.8303	5	5	999	7.125	2	-1	1	1.0812
491	3.8303	5	5	90	7.125	2	1	1	1.9697
492	2.1883	5	5	0	13.25	2	-1	1	1.5992
493	0.5464	5	5	0	7.125	1	-1	1	1.1051
494	5.4722	5	5	999	1	1	1	0	1.3282
495	3.8303	5	5	0	19.375	2	1	1	1.6105
496	5.4722	5	5	90	1	2	-1	0	1.876
497	2.1883	5	5	999	1	1	-1	0	1.4815
498	2.1883	5	5	0	25.5	2	-1	1	1.4458
499	3.8303	5	5	90	19.375	2	-1	1	1.14
500	2.1883	5	5	999	19.375	2	1	1	1.4575
501	3.8303	5	5	999	7.125	1	-1	1	1.2694
502	5.4722	5	5	999	1	1	1	1	1.3164
503	0.5464	5	5	999	1	1	1	1	1.14
504	5.4722	5	5	999	1	1	1	1	1.2224
505	0.5464	5	5	90	1	1	-1	1	1.0106
506	2.1883	5	5	999	1	1	1	1	1.0459
507	2.1883	5	5	90	7.125	2	1	1	1.2812
508	7.1142	5	5	90	7.125	1	1	1	1.3163
509	2.1883	5	5	90	19.375	1	-1	1	0.98757
510	3.8303	5	5	999	7.125	1	-1	1	0.99879
511	5.4722	5	5	999	1	2	-1	0	1.1283
512	0.5464	5	5	999	7.125	2	-1	1	1.54
513	3.8303	5	5	999	25.5	1	1	1	0.98713
514	5.4722	5	5	0	13.25	2	-1	1	1.1753
515	5.4722	5	5	0	25.5	2	-1	1	1.0228
516	3.8303	5	5	999	13.25	2	1	1	1.4339
517	3.8303	5	5	90	25.5	2	1	1	1.0107
518	2.1883	5	5	999	25.5	1	-1	1	1.0695
519	5.4722	5	5	0	25.5	1	1	1	1.0577
520	0.5464	5	5	90	25.5	2	-1	1	1.5988
521	7.1142	5	5	999	25.5	1	-1	1	0.94052
522	7.1142	5	5	999	1	1	1	0	0.88121
523	2.1883	5	5	0	7.125	2	-1	1	1.1753
524	2.1883	5	5	90	19.375	1	-1	1	0.97531
525	2.1883	5	5	999	7.125	2	-1	1	1.5988
526	3.8303	5	5	999	19.375	2	1	0	0.89305
527	2.1883	5	5	0	1	2	-1	1	1.1513
528	2.1883	5	5	999	1	1	-1	1	1.3757
529	3.8303	5	5	90	19.375	1	-1	1	0.96407
530	7.1142	5	5	0	7.125	1	-1	1	1.1518
531	5.4722	5	5	0	19.375	1	1	1	0.96345
532	5.4722	5	5	90	19.375	1	1	1	0.97539
533	2.1883	5	5	0	7.125	1	-1	1	1.1989
534	5.4722	5	5	90	25.5	1	1	1	0.95185
535	2.1883	5	5	999	7.125	1	-1	1	1.0458
536	7.1142	5	5	90	19.375	1	1	1	0.92835
537	0.5464	5	5	999	13.25	1	1	1	1.0224
538	5.4722	5	5	0	1	2	1	0	2.8857
539	7.1142	5	5	999	7.125	1	-1	1	1.0107
540	5.4722	5	5	0	25.5	1	1	1	1.1518
541	5.4722	5	5	0	13.25	2	-1	1	1.14
542	0.5464	5	5	90	19.375	2	-1	1	1.0577
543	2.1883	5	5	999	7.125	2	-1	1	1.0459
544	5.4722	5	5	90	19.375	2	-1	1	1.0106
545	0.5464	5	5	0	7.125	1	-1	1	1.3753
546	3.8303	5	5	999	19.375	1	-1	1	0.9638
547	0.5464	5	5	0	7.125	2	-1	1	1.0813
548	5.4722	5	5	90	7.125	1	1	1	0.98702
549	5.4722	5	5	999	13.25	2	1	1	1.8338
550	3.8303	5	5	999	25.5	2	-1	1	1.5164
551	7.1142	5	5	0	25.5	1	-1	1	1.1636
552	7.1142	5	5	999	19.375	1	1	1	0.91651
553	5.4722	5	5	0	13.25	2	1	1	1.3165
554	7.1142	5	5	999	19.375	2	1	1	0.964
555	2.1883	5	5	90	1	2	-1	1	1.7281
556	5.4722	5	5	0	1	1	-1	0	1.8272
557	7.1142	5	5	90	13.25	2	-1	0	1.4236
558	3.8303	5	5	999	1	2	-1	0	1.54
559	2.1883	5	5	999	13.25	1	1	1	1.0928
560	0.5464	5	5	0	19.375	2	-1	1	1.1288
561	3.8303	5	5	999	1	2	1	0	1.7865
562	5.4722	5	5	90	25.5	2	1	1	3.9509
563	0.5464	5	5	90	19.375	1	-1	1	1.293
564	0.5464	5	5	999	13.25	1	-1	1	1.0695
565	5.4722	5	5	90	7.125	2	1	1	1.0459
566	3.8303	5	5	90	1	2	1	1	1.34
567	0.5464	5	5	999	1	1	1	1	1.3046
568	5.4722	5	5	999	13.25	1	1	1	1.0106
569	2.1883	5	5	999	1	1	1	1	1.0341
570	2.1883	5	5	90	25.5	2	-1	1	2.2335
571	3.8303	5	5	0	7.125	1	-1	1	0.97534
572	3.8303	5	5	90	25.5	1	1	0	0.96357
573	7.1142	5	5	90	19.375	2	1	1	1.7136
574	2.1883	5	5	90	25.5	1	-1	1	1.2341
575	0.5464	5	5	0	13.25	1	-1	1	1.1164
576	3.8303	5	5	999	13.25	2	-1	1	1.6109
577	7.1142	5	5	90	7.125	2	1	0	1.5689
578	0.5464	5	5	0	19.375	2	-1	1	1.634
579	3.8303	5	5	999	19.375	2	1	1	1.8104
580	2.1883	5	5	999	13.25	1	-1	1	0.99886
581	0.5464	5	5	999	1	2	1	1	1.4693
582	5.4722	5	5	90	13.25	2	1	1	1.2695
583	3.8303	5	5	999	19.375	2	1	1	1.1282
584	2.1883	5	5	999	1	2	-1	0	1.6811
585	3.8303	5	5	90	7.125	1	-1	1	1.0346
586	2.1883	5	5	0	25.5	1	1	1	1.2224
587	0.5464	5	5	0	7.125	1	-1	1	1.0342
588	7.1142	5	5	999	19.375	1	-1	1	1.0106
589	0.5464	5	5	0	1	2	1	1	1.0812
590	3.8303	5	5	90	7.125	1	1	1	0.99882
591	0.5464	5	5	90	13.25	2	1	1	1.2106
592	5.4722	5	5	0	25.5	2	1	1	0.94005
593	2.1883	5	5	90	7.125	2	-1	1	1.7046
594	0.5464	5	5	0	25.5	1	-1	1	1.0934
595	5.4722	5	5	0	25.5	2	1	1	1.4951
596	5.4722	5	5	0	19.375	2	-1	0	1.2106
597	5.4722	5	5	0	7.125	1	-1	1	1.1283
598	0.5464	5	5	90	1	1	-1	1	1.0695
599	0.5464	5	5	999	25.5	2	1	1	1.1871
600	3.8303	5	5	0	1	2	-1	0	1.2341
601	2.1883	5	5	999	13.25	1	-1	1	1.1282
602	5.4722	5	5	90	25.5	1	1	1	0.96402
603	0.5464	5	5	0	25.5	1	-1	1	1.0577
604	5.4722	5	5	90	1	1	-1	0	1.3635
605	2.1883	5	5	90	19.375	2	1	1	1.1405
606	7.1142	5	5	90	7.125	2	-1	0	1.234
607	5.4722	5	5	90	7.125	2	-1	0	0.91637
608	5.4722	5	5	999	19.375	2	-1	1	1.4576
609	7.1142	5	5	0	25.5	2	-1	1	1.1518
610	7.1142	5	5	90	1	1	1	1	1.1988
611	7.1142	5	5	90	1	1	-1	1	1.3738
612	3.8303	5	5	0	19.375	1	1	1	0.98708
613	7.1142	5	5	90	1	1	1	1	1.4612
614	5.4722	5	5	999	1	2	1	0	1.187
615	5.4722	5	5	90	25.5	1	1	1	1.0223
616	2.1883	5	5	999	19.375	1	1	1	0.91653
617	3.8303	5	5	999	7.125	1	-1	1	0.95179
618	3.8303	5	5	90	13.25	1	-1	1	1.0342
619	0.5464	5	5	0	1	1	1	1	0.99896
620	0.5464	5	5	0	1	2	1	1	2.1163
621	7.1142	5	5	0	25.5	1	-1	1	1.0107
622	3.8303	5	5	0	1	2	1	0	1.2224
623	5.4722	5	5	90	7.125	1	-1	1	1.046
624	3.8303	5	5	0	19.375	1	1	1	0.95184
625	2.1883	5	5	0	1	1	-1	1	0.91656
626	5.4722	5	5	999	19.375	1	1	1	0.88124
627	5.4722	5	5	999	19.375	2	-1	1	1.4693
628	3.8303	5	5	999	1	1	-1	1	1.0695
629	0.5464	5	5	999	19.375	1	-1	1	1.4576
630	0.5464	5	5	0	7.125	2	1	1	1.6341
631	7.1142	5	5	999	13.25	1	-1	1	0.92832
632	3.8303	5	5	90	1	2	1	0	0.83426
633	3.8303	5	5	90	25.5	2	1	1	1.0224
634	0.5464	5	5	999	19.375	2	-1	1	1.6101
635	2.1883	5	5	999	13.25	2	1	1	1.5168
636	3.8303	5	5	999	1	1	-1	1	1.1754
637	3.8303	5	5	90	7.125	2	1	1	1.0229
638	0.5464	5	5	0	25.5	2	-1	1	1.6811
639	0.5464	5	5	90	13.25	1	1	1	1.1404
640	2.1883	5	5	90	7.125	1	1	1	0.89297
641	7.1142	5	5	0	19.375	2	1	1	1.3437
642	7.1142	5	5	0	13.25	1	-1	1	1.0464
643	5.4722	5	5	999	25.5	2	-1	1	1.3752
644	5.4722	5	5	0	7.125	1	1	0	1.8451
645	7.1142	5	5	90	1	2	-1	0	1.3337
646	3.8303	5	5	999	1	1	-1	1	1.34
647	0.5464	5	5	0	1	1	1	1	1.5282
648	3.8303	5	5	0	13.25	1	1	1	0.92831
649	0.5464	5	5	999	25.5	1	-1	1	1.187
650	2.1883	5	5	90	19.375	2	1	1	1.1989
651	7.1142	5	5	0	13.25	2	-1	0	1.9992
652	0.5464	5	5	999	13.25	2	1	1	1.1988
653	3.8303	5	5	90	25.5	2	1	1	0.99878
654	3.8303	5	5	999	13.25	1	1	1	0.95183
655	7.1142	5	5	999	13.25	1	-1	1	1.1165
656	5.4722	5	5	0	25.5	1	1	1	0.89301
657	2.1883	5	5	0	7.125	1	-1	1	1.0695
658	7.1142	5	5	0	1	2	1	1	1.352
659	0.5464	5	5	0	25.5	2	-1	1	1.7638
660	2.1883	5	5	90	25.5	1	-1	1	0.95228
661	3.8303	5	5	999	7.125	1	-1	1	1.1283
662	5.4722	5	5	0	13.25	2	1	1	1.7782
663	7.1142	5	5	0	25.5	2	1	1	1.1282
664	2.1883	5	5	999	7.125	1	1	1	1.0106
665	2.1883	5	5	0	1	1	1	1	0.95179
666	2.1883	5	5	0	19.375	2	-1	1	1.4107
667	3.8303	5	5	0	13.25	1	-1	1	0.91638
668	2.1883	5	5	90	25.5	2	-1	1	1.8806
669	2.1883	5	5	999	19.375	2	-1	1	1.164
670	3.8303	5	5	999	25.5	1	-1	1	1.1518
671	3.8303	5	5	999	19.375	1	-1	1	1.0581
672	5.4722	5	5	999	1	1	1	1	1.8335
673	7.1142	5	5	0	13.25	1	1	1	1.0111
674	2.1883	5	5	0	25.5	1	-1	1	0.8578
675	0.5464	5	5	999	25.5	1	1	1	1.1047
676	2.1883	5	5	999	25.5	1	1	1	0.89304
677	5.4722	5	5	90	19.375	1	-1	1	1.1401
678	3.8303	5	5	0	1	2	1	1	2.5972
679	3.8303	5	5	90	1	2	1	0	2.2454
680	3.8303	5	5	0	1	1	1	1	1.3398
681	0.5464	5	5	0	25.5	2	-1	1	1.4458
682	7.1142	5	5	90	25.5	1	-1	1	0.9636
683	7.1142	5	5	90	13.25	1	-1	1	0.99888
684	3.8303	5	5	0	25.5	2	-1	1	2.8538
685	2.1883	5	5	0	1	2	1	1	1.8571
686	0.5464	5	5	0	19.375	1	1	1	1.0581
687	2.1883	5	5	90	25.5	2	-1	1	1.4577
688	0.5464	5	5	90	25.5	1	-1	1	1.3635
689	3.8303	5	5	999	19.375	1	1	1	0.98717
690	5.4722	5	5	999	19.375	2	-1	1	2.6242
691	5.4722	5	5	0	1	2	-1	0	2.4531
692	3.8303	5	5	90	1	2	1	1	1.3281
693	0.5464	5	5	0	1	1	-1	1	1.1047
694	7.1142	5	5	999	13.25	1	-1	1	0.94046
695	7.1142	5	5	90	1	2	1	0	1.093
696	2.1883	5	5	90	7.125	2	1	1	1.1635
697	2.1883	5	5	90	13.25	2	1	1	1.0459
698	3.8303	5	5	0	7.125	1	1	0	0.90481
699	7.1142	5	5	0	19.375	1	1	0	0.84596
700	7.1142	5	5	90	13.25	1	-1	1	0.92826
701	0.5464	5	5	90	7.125	1	1	1	1.2224
702	3.8303	5	5	0	1	1	1	1	1.034
703	5.4722	5	5	90	13.25	1	1	1	0.95187
704	2.1883	5	5	90	13.25	1	-1	1	1.0695
705	5.4722	5	5	999	1	2	-1	0	1.2694
706	7.1142	5	5	0	19.375	1	1	1	0.92827
707	5.4722	5	5	999	13.25	2	1	1	0.99886
708	0.5464	5	5	999	7.125	2	1	1	1.1635
709	3.8303	5	5	0	19.375	1	-1	1	1.3636
710	2.1883	5	5	999	7.125	1	-1	1	1.0459
711	2.1883	5	5	90	1	1	1	0	0.99885
712	3.8303	5	5	90	7.125	2	-1	0	1.1165
713	2.1883	5	5	90	25.5	2	1	1	1.1522
714	5.4722	5	5	0	1	2	1	1	0.92873
715	5.4722	5	5	0	7.125	2	1	0	0.92832
716	0.5464	5	5	90	13.25	1	1	0	0.90474
717	2.1883	5	5	0	25.5	2	-1	1	1.4458
718	5.4722	5	5	0	7.125	1	-1	0	1.2693
719	0.5464	5	5	90	7.125	1	1	1	0.99888
720	3.8303	5	5	90	1	2	1	1	1.8361
721	3.8303	5	5	90	1	1	-1	1	1.2694
722	5.4722	5	5	0	1	1	-1	0	1.1283
723	5.4722	5	5	90	25.5	2	1	1	1.187
724	0.5464	5	5	0	13.25	2	1	1	1.4929
725	7.1142	5	5	90	1	2	1	0	1.6632
726	2.1883	5	5	999	7.125	1	-1	1	1.0342
727	2.1883	5	5	0	25.5	2	1	1	1.4576
728	0.5464	5	5	90	19.375	1	1	1	1.3633
729	7.1142	5	5	0	1	2	-1	0	1.2459
730	0.5464	5	5	999	19.375	2	1	1	1.1401
731	2.1883	5	5	90	1	2	-1	1	1.4223
732	3.8303	5	5	90	13.25	2	1	1	1.634
733	3.8303	5	5	90	1	1	1	0	1.458
734	2.1883	5	5	999	25.5	1	-1	1	1.2459
735	0.5464	5	5	90	13.25	2	-1	1	1.2227
736	3.8303	5	5	0	13.25	2	1	1	1.5516
737	7.1142	5	5	999	1	2	-1	0	1.2573
738	0.5464	5	5	999	13.25	2	-1	1	1.4691
739	7.1142	5	5	90	7.125	2	-1	1	1.753
740	5.4722	5	5	0	7.125	2	1	1	1.6684
741	7.1142	5	5	999	13.25	1	1	1	1.0816
742	7.1142	5	5	90	19.375	2	1	1	1.425
743	0.5464	5	5	999	19.375	1	-1	1	1.5286
744	3.8303	5	5	0	1	2	-1	0	1.4109
745	7.1142	5	5	0	25.5	2	-1	1	1.5059
746	2.1883	5	5	90	1	2	-1	0	2.2927
747	0.5464	5	5	0	13.25	2	1	1	1.6697
748	3.8303	5	5	999	19.375	2	-1	1	1.2812
749	5.4722	5	5	999	7.125	1	-1	1	1.0224
750	5.4722	5	5	999	19.375	2	1	1	1.4942
