# Supplementary material for: Temporal Integration of Motion Streaks in Migraine
Source: Vision (Basel). 2018 Jul 13;2(3):27. doi: 10.3390/vision2030027 (PMC6836222; doi:10.3390/vision2030027)
Supplement: Supplementary file 1 [file vision-02-00027-s001.zip › supplementary information/resultsmark3/resultsObs17/allResponsesObs17Block5.txt]

1	5.4722	5	5	0	25.5	1	-1	1	8.0441
2	3.8303	5	5	90	25.5	1	-1	1	1.625
3	5.4722	5	5	999	13.25	1	-1	1	0.97533
4	3.8303	5	5	999	7.125	2	1	1	1.7622
5	5.4722	5	5	90	7.125	1	1	1	0.98709
6	2.1883	5	5	90	25.5	1	-1	1	0.91658
7	2.1883	5	5	90	19.375	1	-1	1	0.96361
8	5.4722	5	5	90	19.375	1	-1	1	0.86953
9	2.1883	5	5	90	1	2	-1	0	1.0459
10	3.8303	5	5	999	13.25	1	-1	1	0.97535
11	5.4722	5	5	90	7.125	1	1	1	0.90477
12	5.4722	5	5	0	13.25	1	-1	1	0.98713
13	3.8303	5	5	90	25.5	2	-1	1	1.2459
14	5.4722	5	5	999	13.25	2	1	0	1.5259
15	3.8303	5	5	999	7.125	2	-1	1	1.1283
16	5.4722	5	5	999	25.5	1	-1	1	0.98714
17	3.8303	5	5	90	1	2	1	0	2.0729
18	5.4722	5	5	90	7.125	1	-1	1	1.1405
19	2.1883	5	5	0	7.125	1	1	1	1.2224
20	7.1142	5	5	90	19.375	2	1	0	0.85774
21	2.1883	5	5	90	1	2	1	1	1.5869
22	3.8303	5	5	90	19.375	1	-1	1	1.0581
23	7.1142	5	5	999	1	1	1	0	1.2106
24	3.8303	5	5	999	7.125	1	1	1	1.0464
25	2.1883	5	5	0	19.375	1	-1	1	0.88124
26	7.1142	5	5	0	7.125	1	1	0	1.2929
27	7.1142	5	5	0	19.375	2	-1	1	1.3588
28	2.1883	5	5	90	25.5	1	1	1	0.96358
29	3.8303	5	5	0	7.125	2	-1	1	0.95186
30	7.1142	5	5	90	19.375	2	-1	0	1.384
31	7.1142	5	5	999	7.125	1	-1	1	1.0224
32	2.1883	5	5	90	1	1	1	0	1.2106
33	5.4722	5	5	0	7.125	1	-1	1	1.0816
34	7.1142	5	5	90	25.5	2	-1	1	1.2224
35	7.1142	5	5	90	19.375	1	-1	1	0.97534
36	7.1142	5	5	0	1	2	-1	0	1.3911
37	7.1142	5	5	90	13.25	2	-1	1	1.0813
38	2.1883	5	5	90	7.125	2	-1	1	0.97535
39	7.1142	5	5	0	13.25	2	1	1	1.7918
40	3.8303	5	5	999	13.25	1	-1	1	1.1636
41	3.8303	5	5	90	1	1	-1	1	1.0812
42	2.1883	5	5	90	1	1	-1	1	1.2224
43	7.1142	5	5	90	1	1	-1	0	1.4824
44	2.1883	5	5	999	13.25	2	1	1	1.0459
45	2.1883	5	5	0	19.375	2	1	1	1.1048
46	3.8303	5	5	90	7.125	1	-1	1	0.79891
47	2.1883	5	5	0	19.375	2	-1	1	1.4929
48	7.1142	5	5	999	19.375	2	-1	1	0.98717
49	3.8303	5	5	90	1	2	-1	1	0.9284
50	0.5464	5	5	90	25.5	1	-1	1	1.1517
51	7.1142	5	5	90	19.375	1	1	1	0.9989
52	2.1883	5	5	0	1	2	-1	1	1.0811
53	2.1883	5	5	0	7.125	1	1	1	1.0224
54	5.4722	5	5	0	19.375	1	-1	0	1.1518
55	3.8303	5	5	0	19.375	1	-1	1	0.89347
56	7.1142	5	5	999	13.25	2	1	0	0.82245
57	3.8303	5	5	0	25.5	2	-1	1	1.0694
58	2.1883	5	5	90	1	1	1	1	1.1048
59	2.1883	5	5	999	1	1	1	1	1.0459
60	7.1142	5	5	90	25.5	1	1	1	1.4699
61	0.5464	5	5	90	25.5	1	-1	1	1.14
62	7.1142	5	5	0	13.25	1	1	1	1.0106
63	5.4722	5	5	0	13.25	2	1	1	1.8622
64	3.8303	5	5	0	13.25	1	-1	1	1.0459
65	5.4722	5	5	0	13.25	1	-1	0	0.83422
66	7.1142	5	5	90	13.25	2	1	0	1.1871
67	7.1142	5	5	0	13.25	1	1	1	1.0812
68	2.1883	5	5	0	7.125	2	-1	1	1.6222
69	0.5464	5	5	0	1	1	1	1	1.2581
70	7.1142	5	5	90	7.125	2	1	0	1.0224
71	7.1142	5	5	999	19.375	1	1	1	0.94008
72	3.8303	5	5	999	25.5	2	-1	1	2.7091
73	2.1883	5	5	999	1	1	-1	1	1.0813
74	0.5464	5	5	999	25.5	1	1	1	1.0577
75	3.8303	5	5	999	1	1	-1	1	1.14
76	7.1142	5	5	999	19.375	1	-1	1	1.1518
77	3.8303	5	5	999	13.25	2	1	1	1.5988
78	3.8303	5	5	0	7.125	1	1	1	1.093
79	0.5464	5	5	90	7.125	1	1	1	1.0106
80	3.8303	5	5	90	25.5	1	1	1	1.0106
81	0.5464	5	5	90	7.125	2	1	1	1.2341
82	2.1883	5	5	0	1	1	-1	1	1.0581
83	0.5464	5	5	999	1	1	-1	1	1.1871
84	5.4722	5	5	999	25.5	2	-1	1	1.4341
85	5.4722	5	5	999	7.125	1	-1	1	0.96359
86	0.5464	5	5	999	7.125	1	-1	1	1.1401
87	3.8303	5	5	0	13.25	2	-1	1	1.0459
88	5.4722	5	5	90	19.375	2	1	0	0.90485
89	7.1142	5	5	0	1	2	-1	1	1.1283
90	0.5464	5	5	0	7.125	1	-1	1	1.2459
91	3.8303	5	5	999	19.375	1	-1	1	0.97535
92	2.1883	5	5	999	7.125	1	-1	1	1.093
93	7.1142	5	5	999	25.5	1	-1	1	1.0812
94	7.1142	5	5	90	1	1	-1	1	1.5906
95	5.4722	5	5	90	25.5	2	1	1	2.3384
96	7.1142	5	5	90	19.375	1	-1	0	1.6171
97	2.1883	5	5	999	19.375	2	-1	1	1.6692
98	7.1142	5	5	90	13.25	2	1	1	1.5847
99	5.4722	5	5	90	1	2	1	1	1.7565
100	7.1142	5	5	90	25.5	1	-1	1	0.98715
101	0.5464	5	5	90	19.375	1	1	1	1.0694
102	0.5464	5	5	90	7.125	2	-1	1	1.4458
103	2.1883	5	5	999	25.5	1	-1	1	0.91659
104	3.8303	5	5	90	19.375	2	1	1	1.681
105	2.1883	5	5	90	13.25	1	1	1	1.0229
106	7.1142	5	5	90	25.5	1	-1	0	0.97538
107	3.8303	5	5	90	25.5	2	1	1	1.0342
108	5.4722	5	5	90	13.25	2	-1	0	1.2929
109	0.5464	5	5	0	25.5	1	1	1	1.0346
110	7.1142	5	5	0	7.125	2	-1	0	1.1753
111	2.1883	5	5	999	19.375	2	1	1	1.0582
112	2.1883	5	5	90	19.375	1	-1	1	0.99888
113	3.8303	5	5	999	7.125	1	-1	1	1.0107
114	3.8303	5	5	0	13.25	2	-1	1	5.8277
115	0.5464	5	5	999	19.375	1	-1	1	1.046
116	0.5464	5	5	90	13.25	2	-1	1	1.1284
117	2.1883	5	5	0	19.375	2	1	1	1.4576
118	3.8303	5	5	0	25.5	2	1	1	1.3168
119	0.5464	5	5	999	13.25	1	1	1	1.0458
120	5.4722	5	5	90	1	1	1	1	1.2224
121	0.5464	5	5	90	19.375	1	1	1	2.7683
122	3.8303	5	5	0	19.375	1	1	1	1.0698
123	7.1142	5	5	0	25.5	1	-1	1	1.0812
124	0.5464	5	5	999	19.375	2	-1	1	1.7516
125	7.1142	5	5	999	25.5	1	1	1	0.96361
126	2.1883	5	5	999	19.375	1	1	1	0.95221
127	3.8303	5	5	999	13.25	2	1	1	1.4694
128	0.5464	5	5	999	1	2	1	1	1.3164
129	2.1883	5	5	999	13.25	1	-1	1	1.0813
130	3.8303	5	5	999	7.125	1	1	1	0.90477
131	3.8303	5	5	90	13.25	2	1	1	1.093
132	3.8303	5	5	0	1	1	1	0	4.037
133	5.4722	5	5	0	25.5	1	1	1	1.105
134	3.8303	5	5	999	1	2	-1	1	1.3287
135	5.4722	5	5	0	1	1	-1	0	1.0225
136	3.8303	5	5	999	1	1	1	1	1.1517
137	0.5464	5	5	999	19.375	2	-1	1	1.093
138	5.4722	5	5	90	13.25	2	1	1	1.5678
139	0.5464	5	5	0	19.375	2	-1	1	1.5399
140	3.8303	5	5	0	13.25	2	-1	1	1.0107
141	7.1142	5	5	90	1	2	1	0	1.093
142	7.1142	5	5	999	25.5	2	-1	1	0.89296
143	5.4722	5	5	999	25.5	1	1	1	0.96364
144	0.5464	5	5	0	25.5	2	1	1	1.9982
145	0.5464	5	5	0	1	2	1	1	1.2463
146	0.5464	5	5	90	19.375	2	1	1	1.2576
147	7.1142	5	5	90	25.5	1	1	1	1.0224
148	2.1883	5	5	90	25.5	2	1	1	1.0812
149	7.1142	5	5	0	13.25	2	1	0	1.7154
150	0.5464	5	5	90	13.25	1	-1	1	2.0923
151	2.1883	5	5	0	7.125	2	-1	1	1.1522
152	3.8303	5	5	90	7.125	2	-1	1	1.1282
153	3.8303	5	5	90	19.375	2	-1	1	1.1871
154	7.1142	5	5	0	1	1	-1	0	3.0809
155	2.1883	5	5	0	13.25	2	-1	1	1.3752
156	5.4722	5	5	90	7.125	1	-1	1	1.1169
157	7.1142	5	5	90	1	1	1	0	1.3687
158	3.8303	5	5	0	19.375	2	1	1	1.7046
159	2.1883	5	5	90	7.125	1	1	1	0.81073
160	2.1883	5	5	999	7.125	1	-1	1	1.164
161	7.1142	5	5	0	13.25	1	1	1	0.96362
162	3.8303	5	5	999	19.375	2	-1	1	5.7271
163	3.8303	5	5	0	7.125	2	-1	1	1.2345
164	2.1883	5	5	999	13.25	1	-1	1	1.0459
165	2.1883	5	5	90	25.5	2	1	1	1.6811
166	2.1883	5	5	90	25.5	2	1	1	1.8693
167	5.4722	5	5	999	19.375	2	1	1	1.1283
168	3.8303	5	5	0	13.25	1	-1	0	0.94044
169	7.1142	5	5	0	19.375	1	-1	1	1.1518
170	5.4722	5	5	90	7.125	1	1	1	1.2223
171	3.8303	5	5	0	7.125	2	-1	1	1.0223
172	3.8303	5	5	0	7.125	2	1	1	1.587
173	5.4722	5	5	0	7.125	1	-1	0	1.6994
174	7.1142	5	5	999	1	2	-1	0	1.2223
175	5.4722	5	5	90	25.5	1	1	1	0.97578
176	2.1883	5	5	999	1	2	-1	0	1.7277
177	0.5464	5	5	999	25.5	2	-1	1	1.7638
178	2.1883	5	5	999	1	2	1	1	1.7051
179	3.8303	5	5	90	7.125	1	-1	1	1.0577
180	3.8303	5	5	999	7.125	2	1	1	1.0694
181	0.5464	5	5	0	7.125	1	-1	1	1.8222
182	7.1142	5	5	0	13.25	2	-1	1	3.8421
183	3.8303	5	5	0	25.5	2	-1	1	0.94013
184	5.4722	5	5	999	7.125	2	-1	1	1.0224
185	3.8303	5	5	90	13.25	1	1	1	1.0225
186	3.8303	5	5	999	19.375	2	1	1	1.6219
187	3.8303	5	5	90	7.125	2	-1	1	1.2699
188	2.1883	5	5	999	19.375	2	1	1	1.4104
189	7.1142	5	5	999	1	2	-1	0	1.2341
190	7.1142	5	5	999	19.375	2	-1	1	1.3754
191	0.5464	5	5	90	1	2	1	0	1.1052
192	3.8303	5	5	90	19.375	2	-1	1	1.5757
193	0.5464	5	5	90	19.375	1	-1	1	1.0695
194	7.1142	5	5	90	19.375	1	1	1	0.97542
195	5.4722	5	5	0	13.25	2	1	0	1.093
196	5.4722	5	5	0	19.375	2	-1	1	1.1282
197	3.8303	5	5	0	7.125	2	1	1	2.0901
198	5.4722	5	5	0	25.5	1	1	1	0.97581
199	2.1883	5	5	90	13.25	2	1	1	0.89295
200	3.8303	5	5	999	25.5	1	-1	1	1.0107
201	2.1883	5	5	90	7.125	2	1	1	1.4458
202	0.5464	5	5	90	7.125	1	-1	1	1.3871
203	0.5464	5	5	0	7.125	2	-1	1	1.9874
204	7.1142	5	5	999	7.125	1	1	1	1.0341
205	7.1142	5	5	0	25.5	2	-1	1	1.0222
206	3.8303	5	5	999	13.25	2	-1	1	1.0459
207	7.1142	5	5	0	7.125	2	-1	1	1.0577
208	5.4722	5	5	90	19.375	2	1	1	1.4971
209	0.5464	5	5	999	13.25	2	1	1	1.0812
210	5.4722	5	5	999	19.375	1	-1	1	1.1165
211	7.1142	5	5	999	7.125	2	1	1	1.1753
212	5.4722	5	5	90	1	1	1	0	1.2341
213	7.1142	5	5	999	13.25	1	-1	1	1.0694
214	5.4722	5	5	999	7.125	2	1	1	1.1283
215	7.1142	5	5	999	19.375	1	1	1	0.96403
216	5.4722	5	5	90	1	2	1	1	1.1635
217	5.4722	5	5	0	13.25	1	-1	1	1.1518
218	2.1883	5	5	999	19.375	1	-1	1	1.0695
219	5.4722	5	5	999	13.25	1	1	1	1.0224
220	5.4722	5	5	999	1	1	1	0	1.6747
221	2.1883	5	5	90	25.5	1	-1	1	1.0111
222	2.1883	5	5	90	13.25	2	1	1	1.6104
223	2.1883	5	5	0	1	2	-1	1	1.7983
224	3.8303	5	5	90	13.25	1	-1	1	0.95179
225	7.1142	5	5	0	1	2	1	0	1.1518
226	0.5464	5	5	0	1	1	1	1	1.1518
227	5.4722	5	5	90	1	2	-1	0	1.3518
228	3.8303	5	5	90	25.5	1	-1	1	1.0812
229	7.1142	5	5	0	25.5	2	-1	1	1.1164
230	5.4722	5	5	999	19.375	1	1	1	0.99887
231	5.4722	5	5	90	7.125	2	-1	0	1.4807
232	2.1883	5	5	0	19.375	1	-1	1	1.6693
233	3.8303	5	5	90	19.375	2	-1	1	1.0812
234	7.1142	5	5	0	13.25	1	1	1	1.1753
235	7.1142	5	5	999	25.5	2	-1	1	3.3888
236	0.5464	5	5	90	13.25	1	-1	1	1.0812
237	5.4722	5	5	999	13.25	2	-1	1	1.2575
238	7.1142	5	5	999	13.25	2	1	1	2.8506
239	7.1142	5	5	999	7.125	2	1	1	1.2106
240	3.8303	5	5	90	13.25	1	-1	1	0.97579
241	2.1883	5	5	0	19.375	2	-1	1	1.4929
242	0.5464	5	5	999	1	2	-1	1	1.2224
243	7.1142	5	5	0	19.375	2	1	1	2.2371
244	3.8303	5	5	999	13.25	1	1	1	1.0342
245	2.1883	5	5	0	7.125	2	-1	1	1.634
246	3.8303	5	5	999	19.375	1	-1	1	1.0341
247	5.4722	5	5	999	19.375	1	-1	1	1.5319
248	3.8303	5	5	0	25.5	2	-1	1	1.3283
249	3.8303	5	5	90	7.125	2	-1	1	1.1282
250	2.1883	5	5	999	7.125	2	-1	1	1.3282
251	2.1883	5	5	999	19.375	1	-1	1	1.1282
252	7.1142	5	5	999	25.5	1	-1	1	0.90477
253	3.8303	5	5	0	13.25	1	1	1	0.9518
254	0.5464	5	5	999	25.5	1	1	1	1.0694
255	5.4722	5	5	0	1	1	1	1	1.434
256	0.5464	5	5	999	19.375	2	-1	0	0.85769
257	7.1142	5	5	90	7.125	1	1	0	2.1038
258	3.8303	5	5	999	13.25	2	1	1	0.95181
259	0.5464	5	5	999	7.125	1	-1	1	1.2224
260	3.8303	5	5	999	7.125	1	1	1	0.97545
261	0.5464	5	5	999	19.375	2	-1	1	1.5988
262	7.1142	5	5	999	19.375	2	1	1	1.1042
263	0.5464	5	5	0	25.5	1	1	1	1.3281
264	5.4722	5	5	90	13.25	1	-1	1	1.1516
265	5.4722	5	5	0	1	2	-1	0	1.5475
266	0.5464	5	5	999	7.125	2	1	1	1.1517
267	2.1883	5	5	0	1	1	-1	1	1.1283
268	7.1142	5	5	0	19.375	1	-1	1	1.1165
269	2.1883	5	5	0	25.5	2	1	1	1.1286
270	2.1883	5	5	999	1	2	-1	0	1.0111
271	7.1142	5	5	0	7.125	2	1	1	0.92832
272	5.4722	5	5	90	25.5	2	-1	1	1.5705
273	5.4722	5	5	999	1	1	1	0	1.3282
274	0.5464	5	5	90	19.375	1	1	1	1.1989
275	5.4722	5	5	90	13.25	2	-1	0	2.3624
276	7.1142	5	5	0	25.5	1	1	1	1.3419
277	0.5464	5	5	90	25.5	2	1	1	1.1758
278	0.5464	5	5	0	25.5	2	-1	1	1.6344
279	0.5464	5	5	90	1	1	-1	0	1.3635
280	5.4722	5	5	0	25.5	2	-1	1	1.0577
281	7.1142	5	5	999	1	2	-1	1	1.9989
282	2.1883	5	5	999	13.25	2	-1	1	1.0459
283	5.4722	5	5	90	25.5	2	-1	0	1.6697
284	7.1142	5	5	0	7.125	2	-1	1	1.7515
285	2.1883	5	5	999	7.125	1	-1	1	1.2223
286	2.1883	5	5	999	13.25	1	-1	1	1.0107
287	5.4722	5	5	999	13.25	1	-1	1	0.92833
288	5.4722	5	5	0	19.375	1	1	1	1.187
289	2.1883	5	5	999	25.5	1	1	1	1.0342
290	5.4722	5	5	999	13.25	2	-1	1	1.1169
291	2.1883	5	5	0	13.25	2	-1	1	1.1871
292	0.5464	5	5	90	25.5	2	-1	1	1.2699
293	0.5464	5	5	0	1	2	-1	1	1.2104
294	2.1883	5	5	0	1	1	1	1	1.3633
295	2.1883	5	5	999	1	2	1	1	1.7044
296	5.4722	5	5	0	13.25	2	-1	1	1.4109
297	2.1883	5	5	90	25.5	2	1	1	1.3757
298	3.8303	5	5	999	13.25	1	-1	1	1.1752
299	7.1142	5	5	90	13.25	1	-1	0	0.91692
300	3.8303	5	5	0	19.375	2	-1	1	1.0224
301	3.8303	5	5	0	19.375	2	-1	1	1.1401
302	7.1142	5	5	0	13.25	1	-1	1	1.3695
303	0.5464	5	5	999	25.5	2	1	1	1.5399
304	5.4722	5	5	999	7.125	1	-1	1	1.0107
305	5.4722	5	5	0	25.5	2	-1	1	1.2694
306	0.5464	5	5	0	19.375	1	-1	1	1.0695
307	5.4722	5	5	0	19.375	1	-1	1	0.90477
308	2.1883	5	5	999	7.125	2	-1	1	1.1988
309	7.1142	5	5	90	13.25	2	-1	1	1.2223
310	3.8303	5	5	90	13.25	2	1	1	1.6223
311	0.5464	5	5	999	1	2	1	0	1.6344
312	5.4722	5	5	0	25.5	2	1	1	1.2224
313	0.5464	5	5	90	19.375	2	1	1	1.434
314	0.5464	5	5	90	25.5	2	-1	1	1.4694
315	5.4722	5	5	90	7.125	2	-1	0	2.2587
316	0.5464	5	5	90	1	2	-1	1	1.7521
317	2.1883	5	5	999	25.5	2	1	1	1.5399
318	2.1883	5	5	0	1	2	1	0	1.7046
319	7.1142	5	5	999	13.25	1	-1	1	0.99889
320	5.4722	5	5	999	7.125	2	1	1	1.808
321	2.1883	5	5	0	1	1	1	1	1.1748
322	0.5464	5	5	90	13.25	1	-1	1	1.2693
323	7.1142	5	5	0	25.5	2	1	1	1.0693
324	0.5464	5	5	0	19.375	1	1	1	1.093
325	0.5464	5	5	0	7.125	2	1	1	1.1164
326	2.1883	5	5	0	25.5	1	1	1	1.4456
327	5.4722	5	5	0	25.5	2	-1	1	1.3165
328	5.4722	5	5	0	13.25	2	1	1	1.4463
329	3.8303	5	5	0	1	1	-1	1	1.2574
330	3.8303	5	5	90	25.5	2	-1	1	1.4695
331	0.5464	5	5	0	19.375	2	-1	1	1.1636
332	0.5464	5	5	999	7.125	2	-1	1	1.0341
333	0.5464	5	5	90	19.375	2	-1	1	1.1988
334	7.1142	5	5	0	1	1	1	1	1.995
335	0.5464	5	5	0	1	1	-1	1	1.2694
336	5.4722	5	5	999	25.5	2	1	1	1.5945
337	0.5464	5	5	90	7.125	1	-1	1	1.0698
338	0.5464	5	5	999	25.5	2	1	1	1.0812
339	0.5464	5	5	0	25.5	2	-1	1	1.4693
340	5.4722	5	5	0	19.375	2	-1	1	1.7364
341	5.4722	5	5	90	19.375	2	1	1	1.4106
342	5.4722	5	5	0	19.375	1	-1	0	1.576
343	5.4722	5	5	0	1	2	1	0	1.4692
344	0.5464	5	5	999	7.125	2	-1	1	1.8222
345	7.1142	5	5	999	19.375	2	1	1	1.5082
346	3.8303	5	5	90	1	1	-1	0	1.011
347	5.4722	5	5	90	13.25	1	-1	1	1.0106
348	3.8303	5	5	0	7.125	1	-1	1	1.1283
349	5.4722	5	5	90	7.125	2	-1	0	1.14
350	2.1883	5	5	90	7.125	1	-1	1	1.0577
351	0.5464	5	5	0	1	2	-1	1	1.5634
352	3.8303	5	5	0	1	2	-1	1	1.7046
353	3.8303	5	5	0	13.25	1	-1	1	1.1992
354	3.8303	5	5	0	25.5	1	-1	1	1.0228
355	7.1142	5	5	90	7.125	2	1	0	1.0812
356	3.8303	5	5	0	7.125	1	1	1	1.0695
357	7.1142	5	5	999	13.25	1	1	1	0.96363
358	5.4722	5	5	90	25.5	1	-1	1	0.94006
359	3.8303	5	5	0	7.125	1	1	1	0.98715
360	7.1142	5	5	90	13.25	1	1	0	0.93999
361	7.1142	5	5	90	19.375	2	1	0	2.0934
362	2.1883	5	5	999	1	1	1	1	1.1518
363	7.1142	5	5	90	13.25	1	1	1	0.95177
364	2.1883	5	5	999	25.5	2	-1	1	1.0342
365	5.4722	5	5	0	7.125	2	1	1	1.6329
366	2.1883	5	5	90	13.25	2	-1	1	1.2582
367	2.1883	5	5	0	19.375	1	1	1	1.1522
368	2.1883	5	5	90	19.375	1	-1	1	0.9876
369	5.4722	5	5	999	19.375	2	-1	1	1.0577
370	3.8303	5	5	0	19.375	1	1	1	0.94009
371	2.1883	5	5	0	7.125	1	1	1	1.1165
372	7.1142	5	5	90	25.5	2	-1	0	1.1283
373	5.4722	5	5	0	1	1	-1	1	1.2698
374	2.1883	5	5	90	7.125	2	1	1	2.422
375	2.1883	5	5	90	19.375	1	-1	1	1.011
376	0.5464	5	5	999	7.125	1	-1	1	1.14
377	0.5464	5	5	90	1	2	-1	1	1.658
378	7.1142	5	5	999	13.25	1	-1	1	0.97523
379	0.5464	5	5	999	1	1	1	1	1.1281
380	5.4722	5	5	0	1	2	-1	0	1.0816
381	2.1883	5	5	999	7.125	1	1	1	0.99886
382	2.1883	5	5	90	13.25	1	-1	1	0.99885
383	5.4722	5	5	999	25.5	1	-1	1	1.0224
384	7.1142	5	5	0	1	2	-1	0	1.1871
385	7.1142	5	5	0	19.375	1	-1	1	1.1047
386	5.4722	5	5	999	19.375	1	1	1	0.94
387	2.1883	5	5	90	7.125	1	1	1	1.0107
388	2.1883	5	5	0	13.25	1	-1	1	0.90478
389	2.1883	5	5	999	19.375	1	1	1	1.0341
390	0.5464	5	5	0	13.25	2	-1	1	1.2223
391	7.1142	5	5	90	13.25	1	-1	1	1.2107
392	2.1883	5	5	0	25.5	2	-1	1	1.3282
393	0.5464	5	5	90	19.375	1	-1	1	1.0224
394	7.1142	5	5	0	7.125	2	-1	0	1.3483
395	0.5464	5	5	0	7.125	1	1	1	0.92831
396	0.5464	5	5	90	19.375	2	-1	1	0.9871
397	5.4722	5	5	999	1	2	-1	0	0.99888
398	5.4722	5	5	0	1	2	1	0	0.86945
399	7.1142	5	5	90	25.5	1	-1	1	0.98709
400	2.1883	5	5	0	13.25	2	1	1	2.0927
401	0.5464	5	5	999	19.375	1	1	1	1.1283
402	5.4722	5	5	999	7.125	2	-1	0	2.3081
403	0.5464	5	5	90	1	1	-1	1	1.187
404	7.1142	5	5	0	1	1	-1	0	1.5703
405	2.1883	5	5	0	7.125	2	-1	1	1.9516
406	0.5464	5	5	90	25.5	2	1	1	1.9869
407	2.1883	5	5	0	25.5	1	-1	1	1.0817
408	7.1142	5	5	0	19.375	1	1	0	1.2693
409	5.4722	5	5	90	19.375	2	1	0	1.1165
410	2.1883	5	5	90	7.125	1	1	1	1.0694
411	3.8303	5	5	999	19.375	1	-1	1	1.0459
412	7.1142	5	5	90	1	2	1	0	1.0577
413	2.1883	5	5	0	7.125	1	-1	1	0.90479
414	5.4722	5	5	90	25.5	1	-1	1	0.95182
415	2.1883	5	5	0	19.375	2	-1	1	1.4458
416	0.5464	5	5	999	7.125	1	-1	1	1.4816
417	0.5464	5	5	0	7.125	2	1	1	1.7164
418	5.4722	5	5	0	7.125	2	-1	1	1.6032
419	0.5464	5	5	90	13.25	2	-1	1	1.5403
420	5.4722	5	5	0	19.375	1	1	1	1.164
421	5.4722	5	5	999	19.375	2	-1	1	0.9989
422	0.5464	5	5	0	7.125	1	1	1	1.0106
423	5.4722	5	5	0	19.375	2	-1	1	3.1347
424	0.5464	5	5	90	7.125	1	1	1	1.0813
425	3.8303	5	5	0	25.5	2	-1	1	1.0576
426	0.5464	5	5	999	19.375	1	-1	1	1.0459
427	0.5464	5	5	90	13.25	1	-1	1	1.187
428	0.5464	5	5	90	25.5	1	1	1	0.99884
429	5.4722	5	5	999	1	2	1	0	1.1283
430	5.4722	5	5	90	13.25	1	1	1	0.98744
431	3.8303	5	5	999	1	2	-1	1	2.6316
432	0.5464	5	5	0	7.125	2	-1	1	1.0576
433	5.4722	5	5	999	25.5	1	1	1	0.92826
434	3.8303	5	5	0	25.5	1	1	1	0.9283
435	2.1883	5	5	999	7.125	2	-1	1	1.1047
436	5.4722	5	5	0	1	2	-1	1	0.97535
437	7.1142	5	5	90	25.5	2	-1	1	1.0695
438	7.1142	5	5	999	7.125	2	1	0	1.1048
439	3.8303	5	5	999	19.375	2	1	1	1.7164
440	5.4722	5	5	0	7.125	1	1	1	1.3875
441	3.8303	5	5	90	1	2	1	1	1.4929
442	7.1142	5	5	90	7.125	1	1	1	1.0106
443	5.4722	5	5	90	25.5	2	-1	1	1.4105
444	2.1883	5	5	0	25.5	1	-1	1	1.0105
445	2.1883	5	5	0	1	1	-1	1	1.0342
446	7.1142	5	5	90	7.125	2	1	0	0.98712
447	2.1883	5	5	90	25.5	1	-1	1	0.97538
448	3.8303	5	5	999	13.25	1	1	1	0.96357
449	0.5464	5	5	999	25.5	1	1	1	1.187
450	7.1142	5	5	90	25.5	2	1	1	1.644
451	0.5464	5	5	90	13.25	2	-1	1	2.375
452	5.4722	5	5	999	19.375	2	1	1	1.4929
453	3.8303	5	5	90	25.5	1	-1	1	1.0458
454	5.4722	5	5	999	1	2	-1	0	1.34
455	3.8303	5	5	999	25.5	1	-1	1	1.0812
456	3.8303	5	5	999	7.125	1	-1	1	0.92831
457	3.8303	5	5	999	1	2	1	1	0.92832
458	3.8303	5	5	999	7.125	2	-1	1	1.4811
459	7.1142	5	5	999	25.5	2	-1	1	1.1048
460	2.1883	5	5	999	13.25	2	1	1	1.3753
461	5.4722	5	5	999	7.125	1	1	1	1.0106
462	5.4722	5	5	0	7.125	2	-1	0	1.34
463	7.1142	5	5	999	7.125	1	-1	1	1.034
464	7.1142	5	5	90	13.25	2	1	1	1.0695
465	7.1142	5	5	0	1	1	-1	0	1.3861
466	5.4722	5	5	90	19.375	2	-1	0	1.5705
467	2.1883	5	5	90	25.5	2	-1	1	1.3518
468	2.1883	5	5	0	25.5	1	1	1	1.1988
469	0.5464	5	5	999	13.25	1	1	1	0.99887
470	5.4722	5	5	999	25.5	2	1	1	1.5632
471	7.1142	5	5	0	25.5	1	1	1	0.90478
472	7.1142	5	5	0	19.375	1	1	1	0.92827
473	2.1883	5	5	0	7.125	1	-1	1	0.97541
474	2.1883	5	5	90	13.25	1	-1	1	1.1635
475	0.5464	5	5	90	7.125	2	1	1	1.093
476	7.1142	5	5	90	1	2	-1	0	1.293
477	7.1142	5	5	999	1	1	1	1	0.99884
478	5.4722	5	5	90	1	2	1	1	1.093
479	0.5464	5	5	90	7.125	2	-1	1	1.5286
480	3.8303	5	5	0	13.25	1	1	1	1.0817
481	2.1883	5	5	999	25.5	1	-1	1	0.9048
482	7.1142	5	5	0	7.125	1	1	1	0.86948
483	2.1883	5	5	90	19.375	2	1	1	1.587
484	0.5464	5	5	999	13.25	2	1	1	1.3165
485	2.1883	5	5	0	13.25	1	-1	1	1.0106
486	0.5464	5	5	0	13.25	2	1	1	1.1282
487	7.1142	5	5	0	13.25	2	-1	0	1.1285
488	3.8303	5	5	0	25.5	1	1	1	0.95176
489	0.5464	5	5	0	19.375	2	-1	1	1.493
490	3.8303	5	5	999	1	2	-1	0	2.6809
491	2.1883	5	5	999	13.25	2	-1	1	1.4223
492	3.8303	5	5	0	7.125	1	1	1	0.98714
493	0.5464	5	5	0	13.25	1	1	1	1.3164
494	0.5464	5	5	90	1	1	1	1	1.1048
495	0.5464	5	5	0	25.5	1	-1	1	1.187
496	0.5464	5	5	0	13.25	1	1	1	1.0459
497	7.1142	5	5	999	7.125	2	-1	0	1.4871
498	5.4722	5	5	999	25.5	2	-1	1	2.9021
499	3.8303	5	5	999	25.5	2	-1	1	1.1047
500	3.8303	5	5	0	19.375	1	1	1	0.9522
501	0.5464	5	5	90	1	2	-1	1	1.74
502	0.5464	5	5	999	13.25	1	-1	1	1.1165
503	0.5464	5	5	999	7.125	1	1	1	0.98708
504	7.1142	5	5	0	19.375	2	1	1	1.9348
505	2.1883	5	5	0	25.5	2	-1	1	1.6222
506	7.1142	5	5	0	25.5	2	-1	0	1.6553
507	0.5464	5	5	90	7.125	1	-1	1	1.0342
508	7.1142	5	5	90	25.5	2	-1	0	1.1989
509	3.8303	5	5	90	1	2	1	1	2.9894
510	2.1883	5	5	90	19.375	2	-1	1	1.5404
511	2.1883	5	5	999	1	1	1	1	1.0577
512	2.1883	5	5	999	1	2	-1	1	3.0917
513	7.1142	5	5	999	7.125	1	1	1	1.3356
514	0.5464	5	5	0	19.375	1	-1	1	1.234
515	7.1142	5	5	0	1	1	-1	0	1.331
516	3.8303	5	5	90	7.125	1	-1	1	1.3281
517	7.1142	5	5	999	25.5	2	1	1	1.7257
518	2.1883	5	5	0	25.5	2	-1	1	1.5282
519	5.4722	5	5	0	13.25	1	1	1	0.94062
520	0.5464	5	5	999	1	1	-1	1	1.293
521	3.8303	5	5	999	13.25	2	-1	1	1.0816
522	2.1883	5	5	90	13.25	1	1	1	1.0106
523	5.4722	5	5	0	7.125	1	-1	1	1.2223
524	7.1142	5	5	90	19.375	2	1	0	1.0577
525	5.4722	5	5	999	13.25	1	-1	1	0.97536
526	2.1883	5	5	90	13.25	1	-1	1	0.90479
527	7.1142	5	5	90	7.125	1	-1	1	1.3165
528	0.5464	5	5	0	1	2	-1	0	1.4576
529	7.1142	5	5	90	1	1	-1	1	1.1401
530	7.1142	5	5	999	19.375	1	-1	1	1.1052
531	0.5464	5	5	999	1	2	-1	1	1.6105
532	3.8303	5	5	0	1	1	1	1	1.74
533	7.1142	5	5	90	19.375	2	1	1	1.84
534	5.4722	5	5	0	7.125	2	-1	0	2.5371
535	3.8303	5	5	90	1	1	1	1	1.3047
536	3.8303	5	5	90	19.375	1	-1	1	0.96359
537	5.4722	5	5	999	25.5	1	-1	1	1.0341
538	3.8303	5	5	90	13.25	1	-1	1	0.95184
539	0.5464	5	5	0	13.25	2	-1	1	2.1041
540	3.8303	5	5	0	25.5	1	1	1	0.98752
541	3.8303	5	5	90	25.5	1	1	1	0.98712
542	2.1883	5	5	0	19.375	1	-1	1	1.0342
543	5.4722	5	5	0	13.25	1	1	1	1.0106
544	7.1142	5	5	90	7.125	2	-1	0	1.1871
545	5.4722	5	5	999	1	2	-1	0	0.88127
546	0.5464	5	5	0	25.5	1	-1	1	1.1401
547	3.8303	5	5	999	25.5	2	-1	1	1.2459
548	3.8303	5	5	0	19.375	1	-1	1	1.164
549	3.8303	5	5	999	7.125	2	-1	1	1.0463
550	5.4722	5	5	90	13.25	2	1	1	4.9905
551	3.8303	5	5	0	1	2	-1	0	1.3399
552	2.1883	5	5	90	19.375	1	1	1	0.92839
553	7.1142	5	5	999	13.25	2	-1	1	1.3619
554	3.8303	5	5	90	25.5	2	1	1	1.3751
555	5.4722	5	5	999	1	1	-1	0	1.3753
556	2.1883	5	5	90	19.375	2	-1	1	1.4222
557	0.5464	5	5	90	7.125	2	-1	1	1.0459
558	3.8303	5	5	90	1	2	-1	1	1.1516
559	7.1142	5	5	0	13.25	2	-1	0	1.1753
560	0.5464	5	5	90	1	2	1	1	2.1276
561	5.4722	5	5	999	19.375	1	1	1	1.1636
562	2.1883	5	5	999	7.125	2	-1	1	1.4811
563	3.8303	5	5	90	13.25	2	1	1	1.865
564	2.1883	5	5	999	1	1	-1	0	1.7865
565	2.1883	5	5	999	7.125	2	1	1	1.0107
566	3.8303	5	5	0	25.5	1	1	1	1.0577
567	2.1883	5	5	90	19.375	2	-1	1	1.3635
568	7.1142	5	5	90	1	2	-1	0	1.3496
569	3.8303	5	5	0	19.375	2	-1	1	0.95165
570	5.4722	5	5	999	13.25	1	-1	1	1.2106
571	5.4722	5	5	90	25.5	2	-1	1	3.1809
572	2.1883	5	5	999	25.5	2	1	1	1.9276
573	2.1883	5	5	90	7.125	2	-1	1	1.3169
574	3.8303	5	5	90	7.125	2	1	0	1.1522
575	0.5464	5	5	0	1	1	-1	1	1.034
576	7.1142	5	5	999	25.5	1	-1	1	1.0224
577	5.4722	5	5	90	25.5	1	1	1	1.0107
578	7.1142	5	5	999	13.25	2	1	1	1.5544
579	2.1883	5	5	0	1	2	-1	1	1.5752
580	0.5464	5	5	0	1	1	1	1	1.0812
581	5.4722	5	5	999	1	1	1	1	1.0224
582	3.8303	5	5	90	19.375	1	1	1	0.97536
583	7.1142	5	5	0	19.375	2	-1	0	1.8802
584	2.1883	5	5	0	13.25	1	-1	1	1.1164
585	0.5464	5	5	999	13.25	2	1	1	1.0934
586	2.1883	5	5	90	1	1	-1	1	1.1165
587	5.4722	5	5	90	1	1	-1	0	2.0946
588	2.1883	5	5	999	19.375	2	1	1	1.5517
589	3.8303	5	5	90	7.125	1	1	1	0.96363
590	0.5464	5	5	999	1	2	1	1	1.4458
591	5.4722	5	5	90	1	2	-1	0	1.9275
592	5.4722	5	5	90	13.25	1	1	1	1.14
593	0.5464	5	5	90	25.5	2	-1	1	1.6815
594	5.4722	5	5	999	7.125	2	-1	1	1.211
595	0.5464	5	5	0	25.5	2	1	1	1.8457
596	0.5464	5	5	999	13.25	2	-1	1	1.5757
597	0.5464	5	5	90	13.25	2	1	1	1.7403
598	5.4722	5	5	0	25.5	1	1	1	1.0577
599	7.1142	5	5	999	1	2	1	0	1.4676
600	7.1142	5	5	90	7.125	1	1	1	1.14
601	5.4722	5	5	999	1	1	1	0	1.6572
602	5.4722	5	5	999	25.5	2	-1	1	1.3165
603	0.5464	5	5	0	13.25	2	-1	1	1.3169
604	2.1883	5	5	999	13.25	1	-1	1	1.0816
605	7.1142	5	5	0	7.125	1	1	1	1.093
606	5.4722	5	5	999	7.125	1	-1	1	1.0695
607	2.1883	5	5	90	7.125	2	-1	1	1.881
608	2.1883	5	5	999	25.5	1	-1	1	1.1871
609	3.8303	5	5	0	13.25	2	1	1	1.9828
610	0.5464	5	5	0	25.5	1	1	1	1.1048
611	3.8303	5	5	90	19.375	1	-1	1	1.0106
612	0.5464	5	5	999	19.375	2	1	1	1.634
613	0.5464	5	5	0	25.5	2	-1	1	1.9281
614	0.5464	5	5	0	7.125	1	-1	1	1.1522
615	0.5464	5	5	999	25.5	2	-1	1	1.1517
616	5.4722	5	5	0	1	1	-1	0	1.7822
617	3.8303	5	5	0	13.25	2	-1	1	1.1048
618	0.5464	5	5	90	25.5	1	1	1	1.0812
619	3.8303	5	5	999	25.5	1	-1	1	0.88121
620	7.1142	5	5	999	1	1	-1	0	1.3047
621	3.8303	5	5	999	25.5	2	1	1	1.5635
622	7.1142	5	5	90	1	2	1	1	1.1752
623	0.5464	5	5	999	19.375	1	1	1	0.93988
624	5.4722	5	5	0	25.5	2	-1	1	1.4105
625	3.8303	5	5	90	7.125	1	-1	1	1.1757
626	7.1142	5	5	90	7.125	2	1	0	1.2106
627	2.1883	5	5	999	7.125	1	1	1	1.1048
628	3.8303	5	5	90	7.125	2	-1	1	1.0694
629	3.8303	5	5	999	19.375	2	1	1	1.5281
630	7.1142	5	5	999	7.125	2	1	1	1.0816
631	5.4722	5	5	90	7.125	2	-1	1	1.4105
632	5.4722	5	5	999	13.25	2	1	1	1.4929
633	5.4722	5	5	90	1	1	1	0	1.2223
634	3.8303	5	5	90	19.375	2	-1	1	1.34
635	3.8303	5	5	999	1	1	1	0	1.3988
636	3.8303	5	5	90	19.375	1	-1	1	1.1165
637	3.8303	5	5	90	25.5	2	-1	1	1.4106
638	0.5464	5	5	90	1	1	1	1	1.5519
639	5.4722	5	5	90	13.25	1	-1	1	0.98751
640	5.4722	5	5	90	13.25	2	1	1	1.4924
641	5.4722	5	5	999	1	2	1	1	1.0341
642	5.4722	5	5	90	19.375	1	1	1	0.95185
643	7.1142	5	5	0	19.375	2	1	1	0.9754
644	5.4722	5	5	999	7.125	1	1	1	1.0459
645	7.1142	5	5	999	25.5	2	1	1	1.2224
646	0.5464	5	5	0	19.375	1	-1	1	1.2463
647	3.8303	5	5	90	13.25	2	-1	1	2.5585
648	5.4722	5	5	0	25.5	1	-1	1	1.14
649	5.4722	5	5	999	19.375	2	-1	1	1.0459
650	0.5464	5	5	0	19.375	2	-1	1	2.0457
651	2.1883	5	5	90	7.125	1	-1	1	0.97539
652	2.1883	5	5	999	25.5	2	1	1	1.6575
653	0.5464	5	5	90	13.25	1	1	1	1.0577
654	3.8303	5	5	999	1	2	-1	0	2.2079
655	0.5464	5	5	90	13.25	2	1	1	1.1047
656	2.1883	5	5	90	1	2	1	1	1.2106
657	3.8303	5	5	0	1	2	-1	0	1.6928
658	0.5464	5	5	999	1	1	1	1	1.0694
659	3.8303	5	5	90	13.25	2	1	1	1.1283
660	2.1883	5	5	0	13.25	2	1	1	1.14
661	0.5464	5	5	0	13.25	1	1	1	1.5517
662	7.1142	5	5	90	13.25	1	1	1	1.046
663	0.5464	5	5	999	25.5	1	1	1	1.0224
664	2.1883	5	5	0	25.5	1	1	1	0.82243
665	3.8303	5	5	999	25.5	1	-1	1	0.98698
666	7.1142	5	5	999	19.375	2	-1	0	1.5054
667	7.1142	5	5	999	13.25	2	1	1	0.99886
668	2.1883	5	5	90	1	2	-1	1	3.805
669	7.1142	5	5	999	1	1	1	1	1.8313
670	5.4722	5	5	999	13.25	2	-1	1	1.0342
671	0.5464	5	5	90	19.375	2	1	1	1.7399
672	0.5464	5	5	0	13.25	1	-1	1	1.1404
673	3.8303	5	5	999	19.375	1	-1	1	1.0577
674	5.4722	5	5	0	1	1	1	0	1.1517
675	3.8303	5	5	999	25.5	2	-1	1	1.3753
676	0.5464	5	5	0	7.125	2	1	1	1.7991
677	7.1142	5	5	0	25.5	1	1	1	1.1636
678	2.1883	5	5	999	19.375	2	-1	1	3.2155
679	0.5464	5	5	0	1	2	-1	1	1.3992
680	0.5464	5	5	999	25.5	1	1	1	1.0341
681	3.8303	5	5	999	19.375	2	-1	1	1.0463
682	2.1883	5	5	999	13.25	2	1	1	1.9281
683	3.8303	5	5	999	1	1	-1	0	1.3286
684	0.5464	5	5	999	25.5	2	-1	1	1.6928
685	2.1883	5	5	0	7.125	2	-1	1	1.0107
686	3.8303	5	5	90	1	1	1	1	2.2239
687	7.1142	5	5	999	1	2	1	0	1.3052
688	7.1142	5	5	999	7.125	1	-1	1	1.0812
689	5.4722	5	5	0	7.125	1	-1	1	1.0696
690	0.5464	5	5	90	1	1	-1	1	1.1988
691	3.8303	5	5	999	1	1	-1	1	1.1165
692	7.1142	5	5	0	7.125	1	-1	1	1.6159
693	3.8303	5	5	999	19.375	1	1	1	1.1051
694	0.5464	5	5	999	13.25	2	1	1	1.7398
695	5.4722	5	5	0	7.125	2	-1	0	1.5364
696	5.4722	5	5	90	7.125	2	1	0	1.0816
697	2.1883	5	5	999	25.5	1	-1	1	1.0577
698	2.1883	5	5	0	13.25	1	-1	1	0.98714
699	5.4722	5	5	0	19.375	2	-1	1	1.5342
700	3.8303	5	5	0	1	2	-1	0	1.2693
701	5.4722	5	5	90	1	1	-1	0	1.3635
702	0.5464	5	5	0	13.25	2	-1	1	1.2111
703	0.5464	5	5	90	25.5	1	1	1	1.0695
704	3.8303	5	5	999	25.5	1	-1	1	1.093
705	7.1142	5	5	999	1	1	1	1	1.1983
706	7.1142	5	5	0	7.125	1	1	1	1.1046
707	7.1142	5	5	0	25.5	1	-1	1	0.94049
708	7.1142	5	5	90	7.125	1	-1	1	0.99887
709	5.4722	5	5	0	13.25	2	-1	0	1.3871
710	7.1142	5	5	0	25.5	2	1	1	1.645
711	5.4722	5	5	0	19.375	2	-1	1	1.4812
712	3.8303	5	5	0	1	1	-1	0	1.6105
713	2.1883	5	5	0	13.25	1	-1	1	1.0107
714	2.1883	5	5	90	19.375	2	-1	1	1.0459
715	5.4722	5	5	90	19.375	1	-1	1	1.0224
716	2.1883	5	5	999	25.5	2	-1	1	1.1165
717	3.8303	5	5	90	13.25	1	1	1	0.97581
718	2.1883	5	5	90	13.25	2	-1	1	1.1401
719	2.1883	5	5	0	13.25	2	1	1	1.9277
720	2.1883	5	5	0	19.375	1	1	1	1.0816
721	5.4722	5	5	90	19.375	1	-1	1	1.0224
722	2.1883	5	5	0	1	2	1	1	1.4812
723	7.1142	5	5	0	1	2	1	1	2.2381
724	3.8303	5	5	0	1	1	-1	0	2.2156
725	0.5464	5	5	999	13.25	1	1	1	0.98691
726	0.5464	5	5	999	7.125	2	-1	1	1.5635
727	7.1142	5	5	999	19.375	1	-1	1	1.0106
728	2.1883	5	5	90	25.5	1	1	1	0.89301
729	5.4722	5	5	90	25.5	1	1	1	0.88127
730	2.1883	5	5	90	13.25	2	-1	1	1.1046
731	7.1142	5	5	90	19.375	1	-1	1	0.95231
732	7.1142	5	5	999	13.25	1	-1	1	1.0342
733	2.1883	5	5	90	1	1	-1	1	1.1988
734	0.5464	5	5	999	19.375	1	1	1	1.0341
735	0.5464	5	5	0	13.25	1	-1	1	1.1165
736	0.5464	5	5	0	19.375	1	1	1	1.0341
737	0.5464	5	5	0	19.375	2	1	1	1.6693
738	3.8303	5	5	0	1	2	1	0	1.3168
739	2.1883	5	5	999	13.25	1	1	1	0.97532
740	2.1883	5	5	90	1	2	-1	0	1.2223
741	3.8303	5	5	0	19.375	2	-1	1	1.5756
742	2.1883	5	5	999	19.375	1	1	1	1.0458
743	7.1142	5	5	999	25.5	1	-1	1	1.0106
744	7.1142	5	5	90	1	1	-1	0	3.0279
745	0.5464	5	5	999	13.25	1	-1	1	0.99888
746	0.5464	5	5	999	1	1	-1	1	1.2342
747	0.5464	5	5	999	7.125	2	1	1	1.8691
748	2.1883	5	5	0	25.5	2	-1	1	1.1874
749	3.8303	5	5	90	1	1	1	0	1.587
750	5.4722	5	5	90	19.375	1	-1	1	0.98712
