# Supplementary material for: Temporal Integration of Motion Streaks in Migraine
Source: Vision (Basel). 2018 Jul 13;2(3):27. doi: 10.3390/vision2030027 (PMC6836222; doi:10.3390/vision2030027)
Supplement: Supplementary file 1 [file vision-02-00027-s001.zip › supplementary information/resultsmark3/resultsObs18/allResponsesObs18Block1.txt]

1	5.4722	5	5	90	1	2	-1	0	6.6398
2	2.1883	5	5	90	25.5	1	1	1	1.1184
3	5.4722	5	5	90	13.25	1	1	1	1.2345
4	7.1142	5	5	90	25.5	2	-1	0	2.7223
5	5.4722	5	5	0	7.125	1	-1	0	2.3084
6	5.4722	5	5	999	25.5	2	-1	1	1.3046
7	5.4722	5	5	90	19.375	2	1	1	1.3398
8	0.5464	5	5	0	19.375	1	-1	1	1.3517
9	7.1142	5	5	0	7.125	2	-1	1	2.2601
10	3.8303	5	5	90	7.125	2	-1	1	1.2577
11	0.5464	5	5	90	19.375	1	-1	1	1.3047
12	7.1142	5	5	90	13.25	1	-1	0	2.4286
13	2.1883	5	5	999	13.25	1	-1	1	1.5399
14	2.1883	5	5	0	1	2	-1	0	3.4338
15	2.1883	5	5	999	7.125	1	1	1	1.1758
16	0.5464	5	5	0	1	2	-1	1	1.952
17	5.4722	5	5	0	7.125	1	1	1	1.2694
18	2.1883	5	5	0	7.125	1	-1	1	1.1404
19	7.1142	5	5	90	19.375	2	-1	0	2.3555
20	2.1883	5	5	999	19.375	1	-1	1	1.0106
21	5.4722	5	5	90	13.25	1	-1	1	0.99891
22	5.4722	5	5	0	13.25	2	1	1	1.0695
23	5.4722	5	5	90	7.125	1	-1	1	1.1636
24	3.8303	5	5	999	7.125	2	1	1	1.093
25	7.1142	5	5	0	25.5	2	1	1	0.96406
26	3.8303	5	5	999	13.25	2	-1	1	0.9989
27	2.1883	5	5	90	13.25	1	-1	1	0.99886
28	0.5464	5	5	999	19.375	2	1	1	1.3517
29	0.5464	5	5	90	19.375	2	1	1	1.1522
30	3.8303	5	5	0	25.5	1	1	1	1.011
31	5.4722	5	5	90	19.375	1	1	1	0.99884
32	7.1142	5	5	90	1	1	-1	0	2.275
33	0.5464	5	5	0	25.5	2	-1	1	1.0812
34	3.8303	5	5	999	19.375	2	1	1	1.0459
35	0.5464	5	5	0	1	1	-1	1	1.1048
36	5.4722	5	5	90	13.25	2	1	1	1.011
37	0.5464	5	5	999	1	2	-1	1	1.1048
38	0.5464	5	5	0	25.5	1	1	1	1.1753
39	7.1142	5	5	999	7.125	1	-1	0	2.1941
40	0.5464	5	5	999	25.5	1	-1	1	1.0106
41	3.8303	5	5	90	19.375	2	1	1	0.99888
42	7.1142	5	5	999	7.125	2	1	1	1.2576
43	3.8303	5	5	90	7.125	1	1	1	1.0459
44	3.8303	5	5	90	19.375	2	1	1	1.0695
45	7.1142	5	5	0	13.25	1	-1	1	1.0107
46	5.4722	5	5	999	1	1	-1	0	2.5611
47	2.1883	5	5	90	19.375	2	1	1	1.0695
48	5.4722	5	5	0	19.375	1	-1	1	0.96361
49	5.4722	5	5	999	7.125	2	-1	1	1.0577
50	5.4722	5	5	999	19.375	1	-1	1	0.94009
51	5.4722	5	5	999	13.25	2	1	1	1.093
52	0.5464	5	5	0	1	2	-1	1	1.634
53	5.4722	5	5	90	1	1	1	1	2.195
54	0.5464	5	5	0	13.25	1	1	1	1.0577
55	2.1883	5	5	90	19.375	1	1	1	1.1283
56	7.1142	5	5	999	25.5	2	1	1	1.1169
57	3.8303	5	5	0	7.125	1	-1	1	0.99931
58	2.1883	5	5	999	25.5	1	-1	1	1.0224
59	5.4722	5	5	0	19.375	2	1	0	2.3919
60	3.8303	5	5	90	1	2	-1	0	3
61	7.1142	5	5	90	25.5	1	1	1	1.0342
62	7.1142	5	5	999	25.5	1	1	1	0.96358
63	3.8303	5	5	90	19.375	2	1	1	0.9989
64	3.8303	5	5	90	25.5	2	-1	1	1.3518
65	0.5464	5	5	90	25.5	2	-1	1	1.2577
66	3.8303	5	5	999	1	1	1	0	2.959
67	5.4722	5	5	0	13.25	1	1	0	2.2585
68	3.8303	5	5	0	13.25	2	1	1	1.0695
69	0.5464	5	5	90	25.5	1	1	1	1.093
70	2.1883	5	5	0	7.125	1	-1	1	0.99933
71	0.5464	5	5	90	19.375	2	-1	1	1.1047
72	2.1883	5	5	999	19.375	1	-1	1	1.0694
73	3.8303	5	5	0	13.25	1	-1	1	0.97538
74	3.8303	5	5	90	25.5	1	-1	1	1.0812
75	5.4722	5	5	999	19.375	2	-1	1	1.1047
76	7.1142	5	5	999	13.25	1	1	1	1.1168
77	5.4722	5	5	999	1	1	-1	1	3.8488
78	7.1142	5	5	90	13.25	2	1	0	2.1464
79	3.8303	5	5	999	25.5	2	-1	1	1.0812
80	0.5464	5	5	0	7.125	1	1	1	1.2224
81	0.5464	5	5	999	7.125	1	-1	1	1.0458
82	7.1142	5	5	0	19.375	1	1	1	1.0342
83	3.8303	5	5	999	19.375	1	1	1	0.94003
84	5.4722	5	5	999	1	2	1	0	2.7646
85	5.4722	5	5	90	25.5	1	-1	1	1.1165
86	7.1142	5	5	90	13.25	2	-1	0	2.5027
87	0.5464	5	5	0	19.375	1	-1	1	0.99888
88	2.1883	5	5	999	7.125	2	1	1	1.0931
89	3.8303	5	5	90	13.25	1	-1	1	1.0695
90	5.4722	5	5	999	25.5	1	1	1	1.0224
91	3.8303	5	5	999	7.125	1	1	1	1.0342
92	7.1142	5	5	0	19.375	1	-1	0	10.472
93	2.1883	5	5	90	25.5	2	1	1	1.2576
94	2.1883	5	5	90	7.125	1	-1	1	0.99933
95	3.8303	5	5	0	19.375	1	1	1	1.0459
96	3.8303	5	5	999	25.5	2	-1	1	0.94
97	3.8303	5	5	90	19.375	1	1	1	0.91654
98	2.1883	5	5	999	7.125	1	1	1	0.99886
99	7.1142	5	5	0	1	1	-1	0	2.2451
100	0.5464	5	5	999	1	2	-1	1	1.14
101	3.8303	5	5	90	25.5	2	-1	1	1.0107
102	0.5464	5	5	0	7.125	1	-1	1	1.046
103	5.4722	5	5	999	1	1	-1	0	2.7047
104	3.8303	5	5	999	7.125	1	-1	1	1.0342
105	7.1142	5	5	90	7.125	2	1	0	2.5448
106	0.5464	5	5	90	1	1	-1	1	1.5164
107	3.8303	5	5	999	7.125	2	1	1	1.3282
108	5.4722	5	5	999	7.125	2	-1	1	0.96355
109	3.8303	5	5	90	13.25	2	-1	1	1.0346
110	2.1883	5	5	90	19.375	2	-1	1	1.3399
111	3.8303	5	5	0	25.5	2	-1	1	1.1522
112	0.5464	5	5	0	1	1	1	1	1.211
113	0.5464	5	5	999	1	1	1	1	1.0107
114	0.5464	5	5	90	7.125	2	-1	1	0.98713
115	5.4722	5	5	90	1	1	-1	1	2.4662
116	3.8303	5	5	0	7.125	2	-1	1	2.7239
117	7.1142	5	5	999	7.125	2	-1	1	1.6964
118	3.8303	5	5	0	1	1	-1	1	2.854
119	5.4722	5	5	0	19.375	2	-1	1	1.0228
120	0.5464	5	5	0	13.25	2	1	1	1.3047
121	7.1142	5	5	0	7.125	2	-1	0	1.7537
122	2.1883	5	5	999	1	2	-1	1	1.2694
123	5.4722	5	5	90	19.375	2	-1	1	1.1165
124	7.1142	5	5	999	25.5	1	-1	1	0.95185
125	0.5464	5	5	0	1	1	1	1	0.97537
126	5.4722	5	5	0	25.5	1	1	1	1.0225
127	0.5464	5	5	90	7.125	2	1	1	1.1989
128	7.1142	5	5	90	13.25	1	-1	1	1.0577
129	0.5464	5	5	999	25.5	1	-1	1	1.046
130	7.1142	5	5	999	13.25	2	-1	1	1.1518
131	7.1142	5	5	90	1	2	-1	0	2.0974
132	0.5464	5	5	0	19.375	2	-1	1	1.0931
133	5.4722	5	5	90	13.25	2	1	0	2.4448
134	3.8303	5	5	999	7.125	2	-1	1	1.0577
135	3.8303	5	5	0	13.25	2	1	1	1.2459
136	5.4722	5	5	999	25.5	1	-1	1	0.90478
137	2.1883	5	5	999	13.25	2	-1	1	1.0224
138	7.1142	5	5	999	1	2	1	0	2.7151
139	7.1142	5	5	0	25.5	2	1	1	1.0342
140	0.5464	5	5	999	19.375	2	-1	1	1.1283
141	5.4722	5	5	90	13.25	1	-1	1	0.98755
142	7.1142	5	5	90	19.375	2	-1	1	1.14
143	2.1883	5	5	999	1	1	1	1	1.0459
144	7.1142	5	5	90	25.5	1	1	1	1.0577
145	2.1883	5	5	0	25.5	2	-1	1	1.0342
146	2.1883	5	5	0	13.25	2	-1	1	1.0694
147	7.1142	5	5	0	25.5	1	1	0	2.6778
148	7.1142	5	5	0	25.5	1	1	1	0.98715
149	3.8303	5	5	0	19.375	1	1	1	0.93998
150	3.8303	5	5	90	13.25	1	1	1	0.95181
151	0.5464	5	5	999	13.25	2	1	1	1.1283
152	5.4722	5	5	999	19.375	2	-1	1	1.0575
153	7.1142	5	5	999	13.25	1	-1	1	0.92827
154	3.8303	5	5	999	7.125	1	-1	1	0.91654
155	0.5464	5	5	0	13.25	2	1	1	1.1988
156	2.1883	5	5	0	13.25	2	1	1	1.1752
157	7.1142	5	5	999	19.375	2	-1	1	1.0695
158	0.5464	5	5	0	1	1	-1	1	0.99889
159	5.4722	5	5	0	7.125	1	1	1	2.1761
160	5.4722	5	5	0	19.375	2	1	1	1.1636
161	5.4722	5	5	0	25.5	2	1	1	1.0577
162	2.1883	5	5	90	13.25	2	-1	1	1.1401
163	5.4722	5	5	90	19.375	1	1	1	0.98754
164	0.5464	5	5	0	19.375	2	-1	1	1.1518
165	0.5464	5	5	999	7.125	1	1	1	1.0107
166	0.5464	5	5	90	13.25	1	1	1	1.093
167	2.1883	5	5	0	13.25	2	-1	1	1.2576
168	7.1142	5	5	90	1	1	-1	0	2.4103
169	5.4722	5	5	90	19.375	1	-1	1	1.0695
170	5.4722	5	5	999	1	1	-1	0	2.2048
171	2.1883	5	5	999	13.25	2	-1	1	1.1635
172	5.4722	5	5	90	1	2	1	0	3.346
173	0.5464	5	5	90	7.125	1	1	1	1.0808
174	5.4722	5	5	0	25.5	1	1	1	0.98755
175	3.8303	5	5	90	13.25	2	-1	1	1.0224
176	5.4722	5	5	0	1	1	-1	1	2.5503
177	7.1142	5	5	90	25.5	1	1	1	1.3165
178	5.4722	5	5	90	7.125	1	-1	1	1.0812
179	0.5464	5	5	90	1	2	-1	1	4.2252
180	3.8303	5	5	999	19.375	1	1	1	0.98711
181	0.5464	5	5	90	19.375	1	-1	1	1.1287
182	5.4722	5	5	0	7.125	2	1	1	3.0698
183	5.4722	5	5	999	7.125	2	-1	1	1.3164
184	3.8303	5	5	999	13.25	2	-1	1	1.1283
185	0.5464	5	5	90	1	1	-1	1	1.1522
186	5.4722	5	5	999	25.5	2	1	1	1.1283
187	5.4722	5	5	90	7.125	2	-1	1	2.3935
188	2.1883	5	5	999	1	2	-1	1	0.99891
189	7.1142	5	5	90	19.375	1	-1	1	0.96362
190	2.1883	5	5	0	13.25	2	1	1	1.2104
191	0.5464	5	5	0	19.375	1	-1	1	1.0104
192	5.4722	5	5	0	1	2	1	0	1.6465
193	2.1883	5	5	90	1	2	1	1	1.164
194	5.4722	5	5	999	25.5	2	1	1	1.3047
195	3.8303	5	5	90	1	1	-1	1	1.7047
196	3.8303	5	5	999	13.25	2	1	1	1.0934
197	0.5464	5	5	0	13.25	1	1	1	0.91659
198	5.4722	5	5	90	25.5	2	-1	1	1.0812
199	7.1142	5	5	90	19.375	1	1	1	1.0107
200	3.8303	5	5	999	13.25	2	-1	1	1.4694
201	2.1883	5	5	999	7.125	1	-1	1	1.046
202	5.4722	5	5	999	1	2	-1	1	2.5248
203	0.5464	5	5	90	13.25	1	-1	1	0.9636
204	2.1883	5	5	90	19.375	2	-1	1	0.95182
205	7.1142	5	5	90	25.5	2	1	1	1.4137
206	3.8303	5	5	90	7.125	1	-1	1	0.97523
207	7.1142	5	5	999	7.125	2	1	1	1.2106
208	5.4722	5	5	999	25.5	1	-1	1	0.98707
209	0.5464	5	5	999	1	1	1	1	0.97542
210	7.1142	5	5	90	7.125	2	-1	1	2.5248
211	7.1142	5	5	999	7.125	1	-1	1	1.0812
212	3.8303	5	5	0	13.25	1	1	1	0.91649
213	0.5464	5	5	0	7.125	2	-1	1	0.95183
214	2.1883	5	5	90	1	1	1	1	1.1753
215	0.5464	5	5	0	25.5	2	-1	1	1.0577
216	2.1883	5	5	0	25.5	1	1	1	0.95183
217	2.1883	5	5	90	19.375	1	-1	1	0.96352
218	2.1883	5	5	90	25.5	1	1	1	0.97534
219	5.4722	5	5	90	7.125	1	-1	1	1.0812
220	7.1142	5	5	999	25.5	1	1	1	1.1282
221	5.4722	5	5	999	25.5	2	-1	1	1.0577
222	0.5464	5	5	90	7.125	1	-1	1	1.0342
223	5.4722	5	5	999	13.25	2	1	1	1.1753
224	2.1883	5	5	0	7.125	1	1	1	0.92834
225	0.5464	5	5	90	19.375	1	-1	1	0.90471
226	3.8303	5	5	999	13.25	1	-1	1	0.95181
227	7.1142	5	5	0	1	1	1	0	2.8692
228	2.1883	5	5	90	25.5	1	-1	1	0.98714
229	2.1883	5	5	0	25.5	1	-1	1	0.94007
230	0.5464	5	5	90	25.5	1	1	1	0.91662
231	5.4722	5	5	999	19.375	2	1	1	1.2106
232	3.8303	5	5	999	1	2	1	1	3.379
233	5.4722	5	5	999	25.5	1	1	1	0.94009
234	5.4722	5	5	90	13.25	2	-1	1	1.2694
235	0.5464	5	5	999	1	2	1	1	1.3992
236	5.4722	5	5	999	7.125	1	1	1	0.95229
237	2.1883	5	5	999	19.375	2	1	1	1.0812
238	3.8303	5	5	999	19.375	2	-1	1	0.99885
239	3.8303	5	5	0	25.5	2	-1	1	1.0459
240	0.5464	5	5	90	1	1	-1	1	1.3282
241	0.5464	5	5	0	7.125	1	-1	1	0.99876
242	7.1142	5	5	90	1	1	-1	0	2.2138
243	2.1883	5	5	90	13.25	1	1	1	0.97534
244	5.4722	5	5	999	1	2	-1	1	2.1593
245	0.5464	5	5	90	1	2	1	1	1.5752
246	3.8303	5	5	0	25.5	1	1	1	0.90478
247	3.8303	5	5	999	25.5	2	-1	1	0.893
248	2.1883	5	5	999	1	2	1	1	1.2812
249	0.5464	5	5	90	13.25	2	-1	1	1.1048
250	7.1142	5	5	90	1	2	1	1	2.0494
251	5.4722	5	5	999	19.375	2	1	1	1.1283
252	0.5464	5	5	999	19.375	1	1	1	1.14
253	2.1883	5	5	90	7.125	2	-1	1	1.0934
254	0.5464	5	5	999	1	1	1	1	0.9758
255	2.1883	5	5	90	13.25	2	1	1	1.1991
256	2.1883	5	5	0	1	1	-1	1	0.98717
257	5.4722	5	5	0	1	1	-1	0	1.7887
258	7.1142	5	5	0	19.375	2	1	1	1.4847
259	2.1883	5	5	0	7.125	2	1	1	1.2345
260	7.1142	5	5	0	19.375	2	-1	1	1.1046
261	5.4722	5	5	999	7.125	1	1	1	0.97541
262	3.8303	5	5	90	7.125	2	1	1	1.1519
263	3.8303	5	5	90	1	1	-1	0	1.8175
264	5.4722	5	5	90	7.125	2	1	0	1.7544
265	0.5464	5	5	90	13.25	1	-1	1	1.1518
266	3.8303	5	5	90	25.5	2	1	1	1.7634
267	3.8303	5	5	90	1	2	-1	1	3.5238
268	3.8303	5	5	0	25.5	1	1	1	0.99887
269	5.4722	5	5	90	25.5	2	-1	0	2.6024
270	5.4722	5	5	90	19.375	2	1	1	1.1753
271	5.4722	5	5	0	25.5	2	-1	1	0.97537
272	5.4722	5	5	999	13.25	2	1	1	1.1517
273	2.1883	5	5	0	13.25	1	-1	1	0.91655
274	7.1142	5	5	0	19.375	2	1	1	1.3405
275	5.4722	5	5	90	13.25	1	-1	1	0.96345
276	2.1883	5	5	999	19.375	2	1	1	1.3283
277	0.5464	5	5	999	7.125	2	1	1	1.1636
278	7.1142	5	5	90	1	2	1	0	2.0193
279	7.1142	5	5	999	19.375	2	1	1	1.1399
280	3.8303	5	5	90	1	1	1	1	2.5599
281	0.5464	5	5	0	25.5	1	-1	1	1.1169
282	5.4722	5	5	999	13.25	1	-1	1	0.9518
283	7.1142	5	5	999	25.5	2	1	1	1.2341
284	3.8303	5	5	90	7.125	2	-1	1	1.7163
285	7.1142	5	5	90	1	2	1	1	2.0992
286	2.1883	5	5	0	19.375	1	1	1	0.95184
287	2.1883	5	5	0	1	1	-1	0	3.5321
288	2.1883	5	5	90	1	2	1	0	3.0078
289	7.1142	5	5	0	25.5	2	1	0	1.6044
290	2.1883	5	5	999	1	2	1	1	2.5653
291	7.1142	5	5	90	13.25	1	-1	1	0.98709
292	7.1142	5	5	0	1	2	1	0	2.2051
293	7.1142	5	5	0	1	2	1	0	2.3773
294	3.8303	5	5	0	13.25	2	-1	1	1.1048
295	7.1142	5	5	999	19.375	2	-1	1	0.88132
296	7.1142	5	5	999	19.375	1	1	1	1.1165
297	3.8303	5	5	999	25.5	1	1	1	0.95189
298	5.4722	5	5	999	19.375	1	-1	1	0.88128
299	2.1883	5	5	999	25.5	2	-1	1	0.95182
300	7.1142	5	5	0	13.25	1	-1	1	0.97538
301	2.1883	5	5	0	25.5	2	1	1	1.7752
302	0.5464	5	5	999	7.125	2	1	1	1.2224
303	2.1883	5	5	0	19.375	2	1	1	1.2459
304	3.8303	5	5	999	19.375	2	1	1	1.7046
305	3.8303	5	5	0	7.125	1	1	1	0.97534
306	7.1142	5	5	999	1	2	1	0	2.199
307	0.5464	5	5	0	7.125	1	1	1	1.0695
308	7.1142	5	5	0	19.375	1	-1	1	0.97532
309	0.5464	5	5	0	19.375	1	1	1	0.99882
310	3.8303	5	5	90	25.5	1	1	1	0.89303
311	3.8303	5	5	0	1	2	1	0	3.3941
312	0.5464	5	5	0	13.25	2	1	1	1.658
313	3.8303	5	5	0	7.125	2	-1	1	1.1405
314	5.4722	5	5	0	1	1	-1	1	2.2145
315	7.1142	5	5	90	19.375	2	1	1	1.4872
316	7.1142	5	5	90	25.5	2	1	1	1.6171
317	7.1142	5	5	90	1	1	-1	0	1.5136
318	2.1883	5	5	999	25.5	2	-1	1	1.0107
319	7.1142	5	5	999	25.5	1	-1	1	0.91658
320	2.1883	5	5	90	7.125	2	1	1	1.6458
321	5.4722	5	5	90	13.25	2	1	0	2.9542
322	7.1142	5	5	0	7.125	1	-1	1	1.1637
323	5.4722	5	5	0	1	1	1	0	3.8604
324	0.5464	5	5	0	25.5	1	-1	1	0.95179
325	2.1883	5	5	999	13.25	1	1	1	0.89304
326	7.1142	5	5	90	19.375	1	-1	1	0.90482
327	2.1883	5	5	999	1	1	-1	1	1.0342
328	3.8303	5	5	999	13.25	1	1	1	1.0577
329	3.8303	5	5	90	13.25	2	1	1	1.6693
330	5.4722	5	5	0	7.125	2	-1	0	4.1533
331	0.5464	5	5	0	25.5	2	1	1	1.2577
332	7.1142	5	5	999	7.125	1	-1	1	1.3237
333	2.1883	5	5	90	19.375	2	-1	1	1.1399
334	5.4722	5	5	0	7.125	2	1	0	3.1931
335	0.5464	5	5	0	7.125	1	-1	1	0.97534
336	0.5464	5	5	999	1	1	1	1	1.0812
337	3.8303	5	5	0	19.375	2	-1	1	1.1048
338	7.1142	5	5	0	13.25	1	-1	0	1.8135
339	3.8303	5	5	0	1	2	1	1	1.7159
340	3.8303	5	5	999	19.375	1	1	1	0.95179
341	3.8303	5	5	0	13.25	1	-1	1	1.1047
342	2.1883	5	5	0	25.5	1	1	1	0.95177
343	5.4722	5	5	90	1	2	1	0	2.0895
344	2.1883	5	5	999	19.375	2	1	1	1.2694
345	0.5464	5	5	90	7.125	1	-1	1	1.3871
346	5.4722	5	5	999	1	1	-1	0	2.1432
347	7.1142	5	5	999	1	1	1	1	1.9555
348	2.1883	5	5	0	1	2	-1	0	3.1508
349	5.4722	5	5	90	25.5	2	1	1	1.2698
350	2.1883	5	5	999	7.125	1	1	1	0.97537
351	3.8303	5	5	999	19.375	2	1	1	1.1753
352	2.1883	5	5	0	1	1	-1	1	1.1752
353	0.5464	5	5	90	25.5	2	-1	1	1.1283
354	7.1142	5	5	90	25.5	2	1	1	1.4793
355	2.1883	5	5	999	7.125	1	-1	1	0.96361
356	7.1142	5	5	90	19.375	1	1	1	0.9871
357	3.8303	5	5	999	7.125	2	-1	1	1.1636
358	7.1142	5	5	0	1	2	-1	0	7.0181
359	2.1883	5	5	999	1	1	-1	1	1.0577
360	3.8303	5	5	0	19.375	2	1	1	1.2459
361	2.1883	5	5	999	1	1	1	1	1.0342
362	7.1142	5	5	999	13.25	1	-1	1	0.95186
363	0.5464	5	5	999	19.375	2	1	1	1.4576
364	0.5464	5	5	999	13.25	2	-1	1	1.1989
365	2.1883	5	5	999	19.375	2	-1	1	1.2342
366	2.1883	5	5	0	7.125	1	1	1	1.8927
367	7.1142	5	5	90	13.25	2	1	1	2.3937
368	7.1142	5	5	999	7.125	1	1	0	1.8947
369	0.5464	5	5	0	13.25	1	1	1	1.1169
370	5.4722	5	5	0	13.25	1	-1	1	1.2929
371	0.5464	5	5	999	13.25	1	1	1	1.0577
372	7.1142	5	5	0	19.375	2	-1	0	2.0196
373	7.1142	5	5	0	1	2	1	0	1.7845
374	3.8303	5	5	999	1	2	-1	1	1.187
375	3.8303	5	5	999	1	2	1	1	1.2576
376	3.8303	5	5	999	1	1	1	1	1.2224
377	2.1883	5	5	0	1	2	-1	0	3.5696
378	0.5464	5	5	0	1	1	1	1	1.0699
379	5.4722	5	5	90	7.125	2	1	1	1.3635
380	5.4722	5	5	90	25.5	2	-1	1	1.0459
381	2.1883	5	5	90	7.125	1	-1	1	0.91655
382	0.5464	5	5	999	25.5	2	1	1	1.2454
383	7.1142	5	5	0	13.25	2	-1	1	1.4641
384	2.1883	5	5	0	19.375	2	1	1	1.14
385	3.8303	5	5	0	19.375	2	-1	1	1.1047
386	0.5464	5	5	999	13.25	2	1	1	1.1871
387	2.1883	5	5	90	13.25	2	1	1	1.3283
388	2.1883	5	5	90	19.375	1	1	1	0.98696
389	0.5464	5	5	90	19.375	2	-1	1	1.1871
390	7.1142	5	5	0	7.125	2	1	0	2.6223
391	3.8303	5	5	90	13.25	2	-1	1	1.0812
392	7.1142	5	5	0	1	1	-1	0	2.4046
393	0.5464	5	5	999	19.375	1	1	1	1.0695
394	3.8303	5	5	999	1	1	-1	1	0.97535
395	2.1883	5	5	999	13.25	1	1	1	0.92833
396	5.4722	5	5	0	13.25	1	-1	1	1.0812
397	0.5464	5	5	90	1	2	-1	1	1.093
398	2.1883	5	5	0	1	1	-1	1	2.4922
399	0.5464	5	5	0	19.375	1	1	1	0.98715
400	2.1883	5	5	999	19.375	1	1	1	0.99882
401	7.1142	5	5	999	7.125	2	1	1	3.4526
402	2.1883	5	5	0	13.25	1	-1	1	1.3752
403	0.5464	5	5	90	1	2	1	1	1.3282
404	7.1142	5	5	90	19.375	1	1	1	1.0346
405	2.1883	5	5	90	7.125	1	1	1	1.0341
406	0.5464	5	5	999	19.375	2	-1	1	1.2106
407	2.1883	5	5	0	19.375	1	1	1	1.0459
408	7.1142	5	5	999	19.375	1	-1	1	1.1518
409	0.5464	5	5	999	7.125	1	1	1	0.94048
410	2.1883	5	5	90	13.25	2	-1	1	1.093
411	0.5464	5	5	999	7.125	1	-1	1	0.96359
412	3.8303	5	5	0	25.5	2	-1	1	1.093
413	7.1142	5	5	999	19.375	1	-1	1	0.94011
414	3.8303	5	5	999	1	2	-1	0	2.4627
415	7.1142	5	5	999	25.5	2	-1	1	1.1286
416	2.1883	5	5	999	19.375	1	1	1	1.046
417	5.4722	5	5	90	7.125	1	-1	1	0.94009
418	0.5464	5	5	0	13.25	2	1	1	1.2341
419	5.4722	5	5	90	19.375	2	-1	1	1.1405
420	0.5464	5	5	0	7.125	2	1	1	1.1169
421	2.1883	5	5	999	25.5	1	1	1	0.92832
422	7.1142	5	5	999	7.125	2	1	1	1.2812
423	0.5464	5	5	90	13.25	1	1	1	1.0695
424	2.1883	5	5	90	1	2	-1	1	1.4458
425	3.8303	5	5	999	7.125	2	1	1	1.081
426	2.1883	5	5	90	25.5	2	1	1	1.14
427	2.1883	5	5	0	1	2	-1	1	1.5045
428	7.1142	5	5	0	13.25	2	1	1	1.0928
429	0.5464	5	5	0	25.5	1	1	1	0.97537
430	7.1142	5	5	999	19.375	1	-1	1	1.0459
431	3.8303	5	5	90	19.375	1	1	1	0.94003
432	2.1883	5	5	90	25.5	1	-1	1	1.2812
433	2.1883	5	5	0	25.5	1	1	1	0.86945
434	5.4722	5	5	999	13.25	1	1	1	0.92825
435	2.1883	5	5	999	13.25	1	1	1	0.94009
436	7.1142	5	5	90	19.375	2	1	1	1.2929
437	5.4722	5	5	0	7.125	1	-1	1	1.6552
438	3.8303	5	5	0	25.5	1	-1	1	1.3164
439	3.8303	5	5	999	1	2	1	0	2.8603
440	5.4722	5	5	90	1	2	1	0	2.0893
441	2.1883	5	5	0	13.25	1	-1	1	1.093
442	3.8303	5	5	999	13.25	1	-1	1	0.91652
443	2.1883	5	5	90	25.5	1	1	1	1.1871
444	2.1883	5	5	0	13.25	1	-1	1	1.6106
445	7.1142	5	5	0	13.25	2	1	0	2.1577
446	7.1142	5	5	0	1	2	-1	1	1.8525
447	0.5464	5	5	999	19.375	2	-1	1	0.9401
448	3.8303	5	5	90	13.25	1	-1	1	1.0107
449	0.5464	5	5	0	25.5	2	-1	1	0.91626
450	0.5464	5	5	90	13.25	2	1	1	1.5987
451	0.5464	5	5	90	19.375	1	-1	1	0.94012
452	3.8303	5	5	0	25.5	2	-1	1	1.6924
453	7.1142	5	5	90	13.25	1	1	1	1.1758
454	7.1142	5	5	999	13.25	2	-1	1	3.0822
455	0.5464	5	5	999	1	1	-1	1	1.0577
456	3.8303	5	5	90	19.375	1	-1	1	0.97535
457	2.1883	5	5	0	7.125	2	1	1	1.5164
458	2.1883	5	5	999	13.25	2	-1	1	1.0695
459	0.5464	5	5	90	7.125	2	-1	1	1.1165
460	5.4722	5	5	0	19.375	1	-1	1	1.0459
461	3.8303	5	5	999	1	1	-1	0	2.272
462	2.1883	5	5	90	1	2	1	0	2.2456
463	3.8303	5	5	90	7.125	1	-1	1	0.90484
464	0.5464	5	5	90	25.5	1	1	1	1.3517
465	0.5464	5	5	999	7.125	2	1	1	1.3988
466	7.1142	5	5	90	13.25	2	1	1	3.946
467	7.1142	5	5	90	25.5	1	-1	1	0.99931
468	2.1883	5	5	0	25.5	2	-1	1	1.3047
469	0.5464	5	5	90	19.375	2	-1	1	1.1989
470	2.1883	5	5	0	25.5	2	-1	1	1.2341
471	2.1883	5	5	90	19.375	2	-1	1	1.3282
472	0.5464	5	5	999	13.25	1	-1	1	1.187
473	2.1883	5	5	90	1	1	-1	1	1.1988
474	0.5464	5	5	0	13.25	1	-1	1	0.95185
475	3.8303	5	5	90	25.5	1	1	1	1.093
476	3.8303	5	5	0	13.25	2	-1	1	1.3988
477	7.1142	5	5	0	7.125	1	1	1	3.2615
478	3.8303	5	5	90	7.125	1	1	1	1.1047
479	5.4722	5	5	999	25.5	1	1	1	0.96358
480	2.1883	5	5	90	7.125	1	-1	1	0.94003
481	5.4722	5	5	0	13.25	2	-1	1	0.97532
482	3.8303	5	5	90	25.5	2	1	1	2.0366
483	5.4722	5	5	0	25.5	1	-1	1	0.94054
484	5.4722	5	5	90	25.5	1	1	1	0.96352
485	2.1883	5	5	0	19.375	1	-1	1	1.0342
486	2.1883	5	5	90	7.125	2	1	1	1.2224
487	5.4722	5	5	0	7.125	2	1	1	2.6689
488	2.1883	5	5	999	13.25	2	1	1	1.2576
489	3.8303	5	5	0	1	1	1	0	2.7733
490	2.1883	5	5	0	1	2	1	1	3.2367
491	0.5464	5	5	90	19.375	2	-1	1	1.0935
492	3.8303	5	5	0	7.125	1	1	1	1.1871
493	0.5464	5	5	90	7.125	2	-1	1	1.1634
494	7.1142	5	5	90	7.125	2	1	0	2.2903
495	3.8303	5	5	0	1	2	-1	0	2.4765
496	0.5464	5	5	90	25.5	1	-1	1	1.0694
497	5.4722	5	5	999	7.125	2	-1	1	1.0342
498	0.5464	5	5	999	1	2	1	1	1.5046
499	5.4722	5	5	0	19.375	2	1	1	1.2222
500	3.8303	5	5	999	25.5	1	-1	1	0.97585
501	0.5464	5	5	999	13.25	1	1	1	1.2459
502	7.1142	5	5	90	7.125	2	-1	1	2.5887
503	7.1142	5	5	90	1	2	1	0	1.6492
504	7.1142	5	5	999	1	1	-1	1	1.8835
505	3.8303	5	5	999	7.125	1	-1	1	0.94004
506	2.1883	5	5	999	25.5	2	1	1	1.2341
507	3.8303	5	5	0	1	1	1	0	2.6395
508	2.1883	5	5	999	1	1	-1	1	1.1871
509	3.8303	5	5	0	19.375	1	1	1	0.99893
510	5.4722	5	5	999	19.375	2	1	1	1.1518
511	0.5464	5	5	999	25.5	2	1	1	1.2106
512	3.8303	5	5	999	13.25	1	-1	1	1.011
513	7.1142	5	5	999	7.125	1	1	1	1.0224
514	7.1142	5	5	0	7.125	1	-1	1	1.187
515	7.1142	5	5	999	19.375	1	-1	1	0.98715
516	7.1142	5	5	90	13.25	2	-1	1	2.3876
517	2.1883	5	5	0	13.25	1	-1	1	0.89303
518	2.1883	5	5	90	25.5	2	1	1	1.1753
519	7.1142	5	5	0	7.125	2	1	1	1.4566
520	2.1883	5	5	90	7.125	1	1	1	1.0346
521	3.8303	5	5	0	7.125	2	1	1	1.2458
522	3.8303	5	5	90	7.125	1	-1	1	1.1405
523	3.8303	5	5	90	19.375	1	-1	1	0.92872
524	2.1883	5	5	999	19.375	1	-1	1	0.90478
525	5.4722	5	5	999	1	2	1	1	2.1019
526	5.4722	5	5	90	1	2	-1	0	1.5881
527	7.1142	5	5	0	7.125	1	-1	1	1.6078
528	3.8303	5	5	999	19.375	1	1	1	0.89318
529	5.4722	5	5	999	13.25	1	-1	1	0.90476
530	3.8303	5	5	999	13.25	1	1	1	0.95184
531	2.1883	5	5	0	19.375	1	-1	1	0.92833
532	3.8303	5	5	0	25.5	1	1	1	0.91646
533	3.8303	5	5	90	7.125	2	-1	1	1.4105
534	0.5464	5	5	0	7.125	2	1	1	1.3988
535	3.8303	5	5	0	19.375	1	-1	1	0.89288
536	3.8303	5	5	0	1	1	1	1	2.082
537	5.4722	5	5	90	1	1	-1	0	2.0801
538	5.4722	5	5	0	25.5	1	1	1	0.90473
539	5.4722	5	5	999	13.25	1	-1	1	0.92829
540	2.1883	5	5	90	1	1	-1	1	1.1517
541	2.1883	5	5	0	19.375	2	1	1	1.4694
542	2.1883	5	5	90	13.25	1	-1	1	0.92828
543	2.1883	5	5	999	19.375	2	-1	1	1.1753
544	7.1142	5	5	999	19.375	2	1	1	1.2459
545	3.8303	5	5	0	1	2	1	0	2.1619
546	3.8303	5	5	0	7.125	1	-1	1	0.9753
547	2.1883	5	5	999	7.125	2	-1	1	1.1165
548	5.4722	5	5	0	13.25	1	-1	1	1.3404
549	7.1142	5	5	999	1	1	-1	0	1.8973
550	7.1142	5	5	90	25.5	1	1	1	0.94006
551	0.5464	5	5	999	25.5	2	-1	1	1.0695
552	3.8303	5	5	999	13.25	2	1	1	1.0459
553	5.4722	5	5	90	25.5	1	1	1	0.92832
554	2.1883	5	5	0	1	1	-1	1	1.0342
555	3.8303	5	5	90	25.5	1	-1	1	0.98713
556	2.1883	5	5	999	25.5	2	1	1	1.2811
557	5.4722	5	5	999	19.375	1	-1	1	0.90472
558	3.8303	5	5	999	7.125	1	-1	1	0.97571
559	7.1142	5	5	999	1	1	-1	0	1.9857
560	7.1142	5	5	90	13.25	1	-1	1	0.9872
561	5.4722	5	5	90	25.5	1	-1	1	0.98708
562	3.8303	5	5	90	13.25	1	1	1	1.0577
563	7.1142	5	5	0	13.25	1	1	0	1.7903
564	5.4722	5	5	90	13.25	1	1	1	0.92834
565	7.1142	5	5	0	19.375	1	1	1	0.92818
566	7.1142	5	5	0	19.375	2	-1	0	2.6516
567	0.5464	5	5	999	1	2	-1	1	1.2341
568	2.1883	5	5	0	7.125	2	1	0	1.0106
569	2.1883	5	5	999	25.5	1	1	1	0.99889
570	2.1883	5	5	999	25.5	1	-1	1	0.8812
571	5.4722	5	5	0	1	2	-1	0	2.2995
572	5.4722	5	5	90	19.375	1	1	1	1.2224
573	0.5464	5	5	999	19.375	1	-1	1	1.1635
574	5.4722	5	5	999	13.25	2	-1	1	1.093
575	2.1883	5	5	90	7.125	2	1	1	1.2459
576	0.5464	5	5	0	1	2	-1	0	1.7986
577	3.8303	5	5	90	1	1	1	1	2.6353
578	7.1142	5	5	90	7.125	1	1	0	2.0882
579	5.4722	5	5	90	19.375	1	1	1	1.0224
580	0.5464	5	5	999	7.125	1	1	1	1.1283
581	3.8303	5	5	999	25.5	1	-1	1	0.99892
582	7.1142	5	5	999	25.5	2	-1	1	1.6047
583	3.8303	5	5	0	25.5	2	1	1	1.2463
584	0.5464	5	5	999	25.5	2	1	1	1.2576
585	3.8303	5	5	90	25.5	2	1	1	1.3169
586	2.1883	5	5	90	13.25	2	1	1	1.2107
587	7.1142	5	5	0	25.5	1	1	1	1.1165
588	2.1883	5	5	90	25.5	2	1	1	1.1989
589	7.1142	5	5	90	7.125	1	-1	0	1.7615
590	7.1142	5	5	999	1	2	1	0	1.6302
591	7.1142	5	5	90	1	1	-1	0	2.0829
592	0.5464	5	5	999	13.25	2	1	1	1.2694
593	0.5464	5	5	0	1	2	-1	1	2.8398
594	3.8303	5	5	999	1	1	-1	0	2.7345
595	0.5464	5	5	90	25.5	1	1	1	1.3282
596	7.1142	5	5	0	7.125	2	-1	0	5.1196
597	0.5464	5	5	999	13.25	1	1	1	1.2223
598	0.5464	5	5	999	7.125	2	-1	1	1.3282
599	0.5464	5	5	90	1	1	-1	1	2.3981
600	3.8303	5	5	0	13.25	1	-1	1	1.1517
601	3.8303	5	5	999	19.375	2	1	1	1.3517
602	5.4722	5	5	0	7.125	2	-1	1	1.0695
603	5.4722	5	5	999	7.125	1	-1	1	0.95181
604	0.5464	5	5	0	13.25	1	-1	1	1.0576
605	7.1142	5	5	0	25.5	1	1	1	0.99891
606	7.1142	5	5	999	1	2	-1	1	1.7052
607	7.1142	5	5	999	1	2	-1	1	1.6846
608	5.4722	5	5	90	25.5	1	1	1	0.98713
609	0.5464	5	5	90	13.25	2	-1	1	1.1048
610	7.1142	5	5	0	13.25	2	-1	0	2.2962
611	0.5464	5	5	0	19.375	2	-1	1	1.1048
612	2.1883	5	5	0	19.375	2	1	1	1.2224
613	3.8303	5	5	90	13.25	2	1	1	1.1753
614	7.1142	5	5	0	1	1	-1	1	2.4881
615	3.8303	5	5	0	7.125	2	-1	1	1.1989
616	2.1883	5	5	999	7.125	2	-1	1	3.6275
617	2.1883	5	5	90	19.375	1	-1	1	1.0342
618	7.1142	5	5	0	7.125	1	1	0	2.3813
619	3.8303	5	5	0	1	2	-1	0	1.6223
620	7.1142	5	5	999	13.25	2	-1	1	1.1047
621	5.4722	5	5	0	19.375	1	1	1	1.1519
622	0.5464	5	5	90	7.125	2	-1	1	1.046
623	5.4722	5	5	999	7.125	1	1	1	1.14
624	5.4722	5	5	0	13.25	2	1	1	1.2106
625	2.1883	5	5	0	7.125	2	-1	1	1.1047
626	2.1883	5	5	0	7.125	2	-1	1	1.0342
627	0.5464	5	5	999	25.5	2	1	1	1.0695
628	5.4722	5	5	999	1	2	-1	1	2.0763
629	7.1142	5	5	0	1	1	-1	0	1.882
630	3.8303	5	5	0	19.375	2	-1	1	1.14
631	2.1883	5	5	90	13.25	1	-1	1	0.94048
632	0.5464	5	5	999	13.25	2	1	1	1.2106
633	5.4722	5	5	0	19.375	1	1	1	2.751
634	0.5464	5	5	90	7.125	1	-1	1	0.92831
635	3.8303	5	5	90	19.375	2	-1	1	1.6928
636	5.4722	5	5	0	1	2	-1	0	2.2951
637	0.5464	5	5	999	25.5	1	1	1	0.99892
638	7.1142	5	5	0	25.5	2	1	1	3.8147
639	2.1883	5	5	90	1	1	-1	1	1.4694
640	0.5464	5	5	999	13.25	1	-1	1	1.0694
641	0.5464	5	5	999	19.375	1	-1	1	0.97531
642	3.8303	5	5	0	7.125	1	1	1	1.046
643	5.4722	5	5	0	13.25	2	-1	1	1.3282
644	5.4722	5	5	999	13.25	2	1	1	1.1869
645	0.5464	5	5	90	13.25	2	-1	1	1.1522
646	0.5464	5	5	90	7.125	1	1	1	1.1399
647	2.1883	5	5	999	7.125	2	1	1	1.2224
648	0.5464	5	5	0	19.375	2	-1	1	1.1047
649	5.4722	5	5	999	13.25	1	-1	1	1.0694
650	7.1142	5	5	999	19.375	2	1	1	1.8995
651	7.1142	5	5	90	25.5	2	1	0	1.9295
652	0.5464	5	5	90	13.25	1	-1	1	1.0694
653	5.4722	5	5	90	13.25	2	1	1	1.3282
654	5.4722	5	5	0	13.25	2	1	1	1.4929
655	7.1142	5	5	999	13.25	1	-1	1	1.4394
656	5.4722	5	5	90	1	1	-1	0	1.7686
657	3.8303	5	5	90	25.5	1	1	1	1.6929
658	3.8303	5	5	90	19.375	1	-1	1	0.91657
659	0.5464	5	5	0	19.375	2	1	1	1.2811
660	3.8303	5	5	0	13.25	1	1	1	1.2576
661	5.4722	5	5	0	1	2	1	0	1.9486
662	3.8303	5	5	90	7.125	2	1	1	1.2346
663	0.5464	5	5	999	25.5	1	-1	1	1.1988
664	3.8303	5	5	999	25.5	2	-1	1	1.0813
665	2.1883	5	5	90	1	1	1	0	1.9634
666	5.4722	5	5	0	7.125	1	1	0	2.7123
667	5.4722	5	5	999	7.125	1	-1	1	1.1161
668	3.8303	5	5	90	1	2	-1	1	1.1757
669	7.1142	5	5	90	7.125	1	1	1	4.3979
670	5.4722	5	5	90	7.125	1	-1	0	2.3342
671	2.1883	5	5	0	7.125	1	-1	1	1.1753
672	0.5464	5	5	999	19.375	1	-1	1	1.14
673	2.1883	5	5	90	1	2	-1	0	15.045
674	2.1883	5	5	0	19.375	2	1	1	1.1522
675	7.1142	5	5	0	13.25	1	1	0	1.6755
676	5.4722	5	5	0	1	2	1	1	2.0978
677	2.1883	5	5	999	7.125	2	-1	1	1.0106
678	2.1883	5	5	999	25.5	2	-1	1	0.99888
679	7.1142	5	5	0	25.5	1	1	1	1.0695
680	7.1142	5	5	90	19.375	2	-1	0	2.4877
681	2.1883	5	5	0	13.25	2	1	1	2.1512
682	0.5464	5	5	0	1	2	1	0	3.1656
683	7.1142	5	5	90	7.125	2	-1	0	2.0535
684	5.4722	5	5	999	19.375	1	1	1	1.0459
685	5.4722	5	5	90	25.5	2	1	1	1.3635
686	7.1142	5	5	0	19.375	1	-1	1	1.0693
687	0.5464	5	5	0	7.125	2	1	1	1.2812
688	5.4722	5	5	90	7.125	2	1	0	2.1513
689	7.1142	5	5	90	7.125	1	-1	1	0.9989
690	7.1142	5	5	999	1	1	1	1	1.093
691	7.1142	5	5	999	13.25	2	1	1	1.8025
692	3.8303	5	5	90	19.375	2	-1	1	1.0459
693	5.4722	5	5	0	13.25	1	-1	1	1.1988
694	2.1883	5	5	999	25.5	1	1	1	0.90479
695	3.8303	5	5	0	19.375	2	1	0	0.94011
696	5.4722	5	5	0	19.375	1	-1	1	2.6054
697	3.8303	5	5	90	13.25	1	1	1	1.0106
698	0.5464	5	5	999	7.125	2	-1	1	1.1282
699	0.5464	5	5	0	13.25	2	1	1	1.234
700	2.1883	5	5	0	19.375	1	1	1	1.3045
701	7.1142	5	5	999	25.5	2	1	1	1.426
702	3.8303	5	5	999	25.5	1	1	1	1.093
703	2.1883	5	5	999	13.25	1	1	1	0.91641
704	0.5464	5	5	90	1	1	-1	1	1.2341
705	7.1142	5	5	999	13.25	2	1	1	1.3592
706	7.1142	5	5	999	25.5	1	-1	1	1.0459
707	0.5464	5	5	0	25.5	1	-1	1	1.0342
708	3.8303	5	5	0	13.25	2	-1	1	1.2341
709	2.1883	5	5	999	1	2	1	1	1.5286
710	5.4722	5	5	0	25.5	2	1	1	1.1993
711	2.1883	5	5	90	7.125	2	1	1	1.2228
712	5.4722	5	5	999	25.5	2	1	1	1.2577
713	5.4722	5	5	0	25.5	1	-1	1	1.0694
714	3.8303	5	5	0	1	1	1	0	2.4621
715	5.4722	5	5	0	1	1	1	0	2.3634
716	5.4722	5	5	90	7.125	2	1	0	1.927
717	0.5464	5	5	0	25.5	2	-1	1	1.1048
718	0.5464	5	5	90	25.5	2	-1	1	1.1169
719	2.1883	5	5	90	19.375	1	-1	1	0.97576
720	0.5464	5	5	90	13.25	2	1	1	1.4458
721	5.4722	5	5	999	7.125	2	1	1	1.4341
722	5.4722	5	5	0	25.5	2	-1	0	5.1241
723	3.8303	5	5	90	1	1	-1	0	2.3359
724	3.8303	5	5	999	19.375	1	1	1	1.1522
725	3.8303	5	5	90	1	2	1	0	2.4832
726	2.1883	5	5	0	25.5	1	-1	1	1.1286
727	5.4722	5	5	90	19.375	2	-1	1	1.2934
728	3.8303	5	5	90	1	2	-1	0	1.3992
729	3.8303	5	5	0	19.375	1	-1	1	1.7158
730	0.5464	5	5	0	7.125	2	1	1	1.5282
731	2.1883	5	5	999	13.25	2	1	1	1.7517
732	3.8303	5	5	999	25.5	1	-1	1	1.3757
733	2.1883	5	5	90	13.25	1	1	1	1.1281
734	2.1883	5	5	0	25.5	2	-1	1	1.1635
735	7.1142	5	5	0	13.25	2	-1	1	1.1522
736	7.1142	5	5	999	13.25	1	-1	1	1.9145
737	0.5464	5	5	90	25.5	2	-1	1	0.94007
738	5.4722	5	5	0	25.5	2	-1	1	0.95191
739	7.1142	5	5	0	25.5	2	1	1	1.3282
740	7.1142	5	5	90	7.125	1	-1	1	1.5412
741	0.5464	5	5	90	25.5	2	-1	1	1.0812
742	5.4722	5	5	90	1	1	-1	0	2.3694
743	2.1883	5	5	90	25.5	2	-1	1	1.0342
744	5.4722	5	5	999	19.375	1	1	1	0.90477
745	3.8303	5	5	999	25.5	2	1	1	1.2695
746	0.5464	5	5	999	25.5	1	1	1	1.0224
747	5.4722	5	5	0	19.375	2	-1	1	1.2812
748	0.5464	5	5	90	19.375	1	-1	1	1.2106
749	3.8303	5	5	0	7.125	2	-1	1	1.3283
750	0.5464	5	5	90	1	2	-1	1	1.0342
