# Supplementary material for: Temporal Integration of Motion Streaks in Migraine
Source: Vision (Basel). 2018 Jul 13;2(3):27. doi: 10.3390/vision2030027 (PMC6836222; doi:10.3390/vision2030027)
Supplement: Supplementary file 1 [file vision-02-00027-s001.zip › supplementary information/resultsmark3/resultsObs18/allResponsesObs18Block2.txt]

1	2.1883	5	5	0	1	1	1	0	3.1602
2	2.1883	5	5	90	7.125	1	-1	1	1.0962
3	7.1142	5	5	999	13.25	2	1	1	1.1627
4	3.8303	5	5	90	13.25	1	-1	1	0.95226
5	0.5464	5	5	90	13.25	2	1	1	1.2576
6	7.1142	5	5	90	1	1	1	1	3.1884
7	2.1883	5	5	90	1	1	-1	1	1.2223
8	7.1142	5	5	0	13.25	2	-1	1	1.0459
9	0.5464	5	5	90	19.375	1	-1	1	1.1401
10	0.5464	5	5	999	19.375	1	-1	1	1.1988
11	0.5464	5	5	0	13.25	1	1	1	1.1287
12	3.8303	5	5	90	25.5	2	-1	1	1.0346
13	7.1142	5	5	90	1	2	1	1	1.777
14	2.1883	5	5	999	1	1	-1	1	1.0111
15	5.4722	5	5	999	19.375	2	1	1	1.1636
16	7.1142	5	5	0	7.125	2	-1	0	1.7264
17	3.8303	5	5	999	19.375	2	-1	1	1.0459
18	5.4722	5	5	999	19.375	1	-1	1	0.92832
19	3.8303	5	5	999	25.5	2	-1	1	0.97536
20	0.5464	5	5	90	19.375	1	1	1	1.1165
21	7.1142	5	5	999	1	2	-1	0	1.8629
22	3.8303	5	5	90	19.375	2	1	1	1.0929
23	0.5464	5	5	90	13.25	1	-1	1	1.0459
24	2.1883	5	5	90	7.125	1	-1	1	1.0459
25	2.1883	5	5	0	25.5	1	1	1	0.98713
26	7.1142	5	5	90	7.125	1	1	1	1.0224
27	5.4722	5	5	999	7.125	2	1	1	1.2224
28	2.1883	5	5	90	19.375	2	1	1	1.1753
29	0.5464	5	5	90	1	1	-1	1	1.2459
30	5.4722	5	5	999	7.125	2	1	1	1.1165
31	5.4722	5	5	0	19.375	2	1	1	1.0812
32	3.8303	5	5	90	7.125	1	1	1	0.9401
33	2.1883	5	5	999	7.125	2	1	1	1.2577
34	2.1883	5	5	90	13.25	2	-1	1	4.3367
35	3.8303	5	5	0	25.5	2	1	1	1.2223
36	3.8303	5	5	0	19.375	2	1	1	1.1287
37	0.5464	5	5	90	25.5	2	-1	1	1.0816
38	2.1883	5	5	90	7.125	1	-1	1	0.91655
39	7.1142	5	5	0	13.25	1	1	1	0.95186
40	2.1883	5	5	0	7.125	1	-1	1	0.90477
41	5.4722	5	5	90	25.5	1	1	1	0.98715
42	7.1142	5	5	0	13.25	2	-1	1	1.1047
43	0.5464	5	5	90	25.5	1	1	1	1.093
44	5.4722	5	5	999	19.375	1	1	1	0.94012
45	5.4722	5	5	0	25.5	2	-1	1	1.0459
46	0.5464	5	5	90	25.5	2	-1	1	1.0577
47	3.8303	5	5	0	25.5	1	1	1	0.99889
48	5.4722	5	5	90	13.25	1	-1	1	0.9636
49	3.8303	5	5	999	13.25	2	1	1	1.1871
50	7.1142	5	5	0	7.125	1	-1	1	1.0228
51	3.8303	5	5	0	7.125	2	-1	1	1.0694
52	0.5464	5	5	999	19.375	1	-1	1	0.9401
53	7.1142	5	5	90	19.375	2	-1	0	1.6343
54	3.8303	5	5	90	25.5	2	-1	1	1.046
55	0.5464	5	5	999	19.375	2	1	1	1.4458
56	2.1883	5	5	0	19.375	1	1	1	0.96403
57	0.5464	5	5	0	13.25	1	-1	1	1.0224
58	2.1883	5	5	999	19.375	2	-1	1	1.0694
59	5.4722	5	5	0	19.375	1	1	1	1.6799
60	2.1883	5	5	0	19.375	2	-1	1	1.034
61	0.5464	5	5	999	13.25	1	1	1	1.3988
62	7.1142	5	5	999	7.125	2	-1	1	1.14
63	0.5464	5	5	90	1	2	1	1	1.2577
64	3.8303	5	5	90	7.125	1	1	1	0.99884
65	2.1883	5	5	0	13.25	1	1	1	0.94002
66	7.1142	5	5	999	19.375	2	1	1	1.2341
67	3.8303	5	5	999	13.25	2	-1	1	1.0457
68	2.1883	5	5	0	7.125	1	-1	1	0.98708
69	3.8303	5	5	999	19.375	2	1	1	1.0459
70	0.5464	5	5	90	7.125	1	1	1	1.0459
71	7.1142	5	5	999	7.125	1	1	1	0.95184
72	7.1142	5	5	999	7.125	2	1	1	1.1636
73	5.4722	5	5	90	19.375	1	1	1	1.0106
74	2.1883	5	5	90	25.5	1	1	1	0.95185
75	5.4722	5	5	90	13.25	1	1	1	0.91633
76	2.1883	5	5	90	13.25	2	1	1	1.1282
77	0.5464	5	5	0	13.25	1	-1	1	0.94008
78	5.4722	5	5	999	13.25	1	-1	1	0.98709
79	0.5464	5	5	999	7.125	1	-1	1	1.14
80	3.8303	5	5	999	1	1	1	1	1.0459
81	7.1142	5	5	0	7.125	1	1	1	1.0812
82	2.1883	5	5	90	13.25	2	1	1	1.2224
83	0.5464	5	5	90	1	1	-1	1	0.97532
84	5.4722	5	5	0	25.5	1	-1	1	1.2223
85	5.4722	5	5	90	25.5	2	1	1	1.0935
86	3.8303	5	5	0	13.25	2	1	1	1.3286
87	7.1142	5	5	0	13.25	2	1	1	1.1993
88	2.1883	5	5	0	1	2	1	1	1.164
89	5.4722	5	5	0	1	1	1	1	1.7783
90	3.8303	5	5	0	25.5	1	-1	1	0.98717
91	0.5464	5	5	0	25.5	2	1	1	1.1871
92	7.1142	5	5	90	7.125	1	-1	1	1.0577
93	0.5464	5	5	999	7.125	2	-1	1	1.1048
94	7.1142	5	5	0	1	2	1	0	2.0532
95	5.4722	5	5	90	7.125	1	-1	1	0.95184
96	5.4722	5	5	90	1	1	-1	1	2.2895
97	7.1142	5	5	999	25.5	1	-1	1	0.99885
98	5.4722	5	5	999	1	1	-1	0	1.6382
99	2.1883	5	5	90	13.25	2	1	1	1.2342
100	2.1883	5	5	90	7.125	1	1	1	0.91655
101	5.4722	5	5	90	13.25	1	1	1	0.90484
102	3.8303	5	5	999	25.5	1	1	1	0.90476
103	3.8303	5	5	0	13.25	1	1	1	0.94012
104	0.5464	5	5	0	13.25	2	-1	1	1.2106
105	7.1142	5	5	90	13.25	1	-1	1	1.1051
106	7.1142	5	5	90	7.125	2	-1	0	2.6402
107	5.4722	5	5	90	7.125	2	-1	0	1.5008
108	2.1883	5	5	999	19.375	1	-1	1	0.99889
109	3.8303	5	5	0	1	1	1	1	1.0459
110	2.1883	5	5	0	25.5	1	1	1	0.98714
111	0.5464	5	5	999	19.375	2	-1	1	1.1164
112	2.1883	5	5	999	1	2	1	1	1.1518
113	3.8303	5	5	0	19.375	1	-1	1	1.0342
114	2.1883	5	5	90	25.5	2	1	1	1.175
115	7.1142	5	5	90	25.5	2	1	1	1.3159
116	7.1142	5	5	0	7.125	2	1	1	1.1636
117	5.4722	5	5	90	13.25	2	-1	1	1.1516
118	3.8303	5	5	90	13.25	2	-1	1	0.99932
119	3.8303	5	5	90	7.125	2	1	1	1.1753
120	3.8303	5	5	999	25.5	2	-1	1	1.0223
121	0.5464	5	5	0	25.5	2	1	1	1.0342
122	5.4722	5	5	90	25.5	2	1	1	1.1636
123	3.8303	5	5	999	25.5	2	1	1	1.1048
124	0.5464	5	5	0	7.125	2	1	1	1.2575
125	7.1142	5	5	90	13.25	1	1	1	1.1287
126	7.1142	5	5	999	7.125	2	1	1	1.3861
127	5.4722	5	5	90	19.375	1	-1	1	0.91674
128	2.1883	5	5	0	13.25	1	-1	1	0.94005
129	2.1883	5	5	999	25.5	2	-1	1	1.0342
130	0.5464	5	5	999	19.375	2	1	1	1.6692
131	0.5464	5	5	999	7.125	2	-1	1	1.1162
132	7.1142	5	5	90	25.5	2	-1	1	1.1052
133	0.5464	5	5	0	25.5	2	-1	1	1.1987
134	0.5464	5	5	999	13.25	1	-1	1	1.0577
135	2.1883	5	5	999	1	2	-1	1	1.1165
136	5.4722	5	5	999	25.5	2	-1	1	0.97538
137	5.4722	5	5	90	25.5	1	-1	1	0.95183
138	0.5464	5	5	90	19.375	1	1	1	1.34
139	2.1883	5	5	90	13.25	1	-1	1	0.893
140	5.4722	5	5	999	13.25	2	-1	1	1.0577
141	5.4722	5	5	999	25.5	1	-1	1	1.1282
142	7.1142	5	5	0	1	2	-1	0	1.7455
143	5.4722	5	5	0	25.5	2	-1	1	1.0342
144	3.8303	5	5	999	25.5	1	1	1	1.1048
145	2.1883	5	5	999	19.375	2	-1	1	1.0577
146	2.1883	5	5	999	1	2	1	1	1.1518
147	7.1142	5	5	0	1	1	1	0	1.9146
148	7.1142	5	5	0	25.5	2	-1	1	1.093
149	5.4722	5	5	999	1	1	1	1	2.0323
150	5.4722	5	5	90	1	1	-1	0	1.997
151	5.4722	5	5	90	7.125	1	-1	1	0.99933
152	2.1883	5	5	999	7.125	1	1	1	1.0577
153	5.4722	5	5	0	13.25	2	-1	1	1.1518
154	3.8303	5	5	0	19.375	1	-1	1	1.0229
155	5.4722	5	5	90	25.5	2	-1	1	1.14
156	0.5464	5	5	999	1	1	-1	1	1.14
157	2.1883	5	5	0	19.375	2	-1	1	1.046
158	0.5464	5	5	999	25.5	2	-1	1	1.0695
159	3.8303	5	5	0	7.125	1	-1	1	1.0224
160	2.1883	5	5	90	13.25	1	-1	1	0.96357
161	5.4722	5	5	999	1	2	-1	0	2.3218
162	0.5464	5	5	0	19.375	1	-1	1	1.0107
163	7.1142	5	5	999	1	1	1	0	2.3735
164	2.1883	5	5	999	13.25	2	1	1	1.2459
165	2.1883	5	5	0	25.5	1	1	1	0.99926
166	0.5464	5	5	90	25.5	1	-1	1	1.1871
167	5.4722	5	5	999	1	2	-1	0	3.1926
168	2.1883	5	5	90	1	2	1	1	1.2459
169	2.1883	5	5	90	25.5	1	1	1	0.97537
170	7.1142	5	5	999	13.25	2	-1	1	1.0812
171	0.5464	5	5	90	25.5	1	1	1	1.0224
172	5.4722	5	5	999	7.125	1	1	1	0.96357
173	2.1883	5	5	90	25.5	2	-1	1	1.0342
174	2.1883	5	5	999	7.125	2	-1	1	1.1165
175	2.1883	5	5	999	19.375	2	1	1	1.1871
176	0.5464	5	5	0	7.125	2	-1	1	1.0693
177	0.5464	5	5	90	1	1	1	1	1.1282
178	7.1142	5	5	999	1	2	1	1	2.111
179	7.1142	5	5	90	7.125	1	-1	1	0.94009
180	5.4722	5	5	90	1	2	1	0	2.1281
181	2.1883	5	5	0	25.5	2	-1	1	1.0342
182	7.1142	5	5	0	7.125	1	-1	0	1.7035
183	5.4722	5	5	90	7.125	1	-1	1	0.99889
184	5.4722	5	5	0	25.5	2	1	1	1.1988
185	5.4722	5	5	0	19.375	2	-1	1	1.0224
186	3.8303	5	5	0	25.5	1	-1	1	0.9401
187	5.4722	5	5	0	1	1	1	1	1.2223
188	0.5464	5	5	0	7.125	1	-1	1	1.0577
189	3.8303	5	5	0	13.25	1	1	1	1.1754
190	2.1883	5	5	0	13.25	2	-1	1	1.093
191	0.5464	5	5	90	19.375	2	-1	1	1.1636
192	7.1142	5	5	0	7.125	1	-1	0	1.7865
193	3.8303	5	5	0	19.375	2	-1	1	1.0694
194	3.8303	5	5	0	7.125	2	-1	1	1.1165
195	2.1883	5	5	999	19.375	1	1	1	0.90478
196	3.8303	5	5	90	25.5	2	1	1	1.1871
197	3.8303	5	5	999	13.25	1	1	1	0.98708
198	2.1883	5	5	999	1	1	-1	1	1.0459
199	5.4722	5	5	90	7.125	2	1	1	1.6557
200	7.1142	5	5	999	7.125	1	-1	1	1.0577
201	5.4722	5	5	999	7.125	2	-1	1	1.0812
202	0.5464	5	5	999	1	1	-1	1	1.0694
203	7.1142	5	5	0	19.375	2	-1	1	1.0813
204	0.5464	5	5	999	7.125	1	1	1	1.0107
205	2.1883	5	5	0	7.125	1	-1	1	1.1164
206	5.4722	5	5	999	1	1	1	1	1.8874
207	0.5464	5	5	0	7.125	2	-1	1	1.0694
208	3.8303	5	5	90	13.25	2	-1	1	1.1518
209	2.1883	5	5	0	7.125	1	1	1	1.0934
210	3.8303	5	5	999	25.5	2	1	1	1.4694
211	3.8303	5	5	90	1	2	-1	1	1.434
212	0.5464	5	5	0	25.5	2	1	1	1.3522
213	3.8303	5	5	90	13.25	2	1	1	1.1874
214	2.1883	5	5	0	19.375	2	1	1	1.1169
215	5.4722	5	5	999	25.5	2	1	1	1.2221
216	3.8303	5	5	90	1	1	-1	0	2.1909
217	5.4722	5	5	0	13.25	1	-1	1	1.1047
218	2.1883	5	5	999	13.25	1	-1	1	0.90525
219	3.8303	5	5	90	7.125	2	1	1	1.4928
220	2.1883	5	5	0	1	1	-1	1	1.5752
221	7.1142	5	5	999	1	2	1	0	1.5516
222	5.4722	5	5	0	1	1	1	0	2.643
223	7.1142	5	5	999	13.25	1	1	1	1.1165
224	7.1142	5	5	90	19.375	2	-1	1	1.1636
225	2.1883	5	5	999	13.25	1	1	1	1.0106
226	3.8303	5	5	0	13.25	2	1	1	1.2576
227	7.1142	5	5	0	1	2	-1	1	1.081
228	3.8303	5	5	0	7.125	1	-1	1	1.3282
229	0.5464	5	5	0	25.5	1	1	1	1.1052
230	7.1142	5	5	999	19.375	1	-1	1	0.95184
231	0.5464	5	5	0	13.25	1	1	1	1.093
232	2.1883	5	5	0	1	1	1	1	1.2341
233	7.1142	5	5	90	7.125	2	-1	0	2.2114
234	7.1142	5	5	0	19.375	1	-1	1	0.9989
235	7.1142	5	5	999	7.125	1	1	1	1.0812
236	5.4722	5	5	0	7.125	2	-1	1	0.97534
237	5.4722	5	5	90	1	2	-1	0	1.6902
238	2.1883	5	5	90	13.25	2	-1	1	1.0228
239	2.1883	5	5	0	19.375	2	-1	1	1.4929
240	5.4722	5	5	90	19.375	2	-1	1	1.4099
241	5.4722	5	5	999	19.375	2	-1	1	1.4694
242	3.8303	5	5	999	7.125	2	1	1	1.1753
243	3.8303	5	5	90	7.125	2	-1	1	1.0577
244	7.1142	5	5	999	1	2	1	1	2.3209
245	3.8303	5	5	90	1	2	-1	0	1.6223
246	2.1883	5	5	999	19.375	1	-1	1	0.97575
247	7.1142	5	5	0	1	1	-1	0	1.9732
248	0.5464	5	5	999	13.25	2	-1	1	1.1635
249	0.5464	5	5	0	1	1	1	1	2.2104
250	2.1883	5	5	90	13.25	1	-1	1	1.2459
251	5.4722	5	5	999	19.375	2	-1	1	1.2812
252	0.5464	5	5	90	25.5	1	1	1	1.0812
253	2.1883	5	5	999	7.125	1	-1	1	1.0459
254	7.1142	5	5	999	25.5	1	1	1	0.92836
255	5.4722	5	5	0	19.375	1	-1	1	1.1988
256	2.1883	5	5	0	13.25	2	-1	1	1.046
257	3.8303	5	5	0	1	2	1	1	3.3666
258	7.1142	5	5	0	7.125	2	-1	1	1.5947
259	2.1883	5	5	0	7.125	1	-1	1	1.0695
260	2.1883	5	5	999	13.25	1	-1	1	1.1283
261	7.1142	5	5	90	1	1	-1	0	1.4562
262	0.5464	5	5	0	13.25	2	-1	1	1.2345
263	0.5464	5	5	90	1	2	1	0	3.2942
264	5.4722	5	5	999	1	2	1	0	1.6258
265	5.4722	5	5	0	1	2	-1	0	1.8381
266	0.5464	5	5	0	13.25	2	-1	1	1.046
267	0.5464	5	5	999	25.5	2	-1	1	0.96356
268	0.5464	5	5	0	19.375	2	1	1	1.2812
269	7.1142	5	5	0	19.375	2	-1	1	1.8544
270	2.1883	5	5	90	19.375	2	-1	1	0.98708
271	7.1142	5	5	90	25.5	2	-1	0	1.7676
272	5.4722	5	5	0	19.375	2	-1	1	1.1636
273	7.1142	5	5	0	19.375	1	1	1	0.94006
274	7.1142	5	5	999	1	1	1	0	1.187
275	3.8303	5	5	999	1	1	1	1	1.0111
276	2.1883	5	5	999	13.25	2	-1	1	1.0224
277	3.8303	5	5	999	13.25	1	-1	1	0.90481
278	7.1142	5	5	999	25.5	1	1	1	0.99887
279	5.4722	5	5	0	7.125	1	-1	0	2.4865
280	7.1142	5	5	0	25.5	1	-1	1	1.0459
281	5.4722	5	5	0	25.5	2	-1	1	1.0107
282	0.5464	5	5	90	19.375	1	-1	1	1.1165
283	0.5464	5	5	999	25.5	1	1	1	1.2577
284	7.1142	5	5	90	13.25	2	1	0	3.6505
285	2.1883	5	5	999	25.5	2	1	1	1.2929
286	0.5464	5	5	0	25.5	1	-1	1	1.9394
287	0.5464	5	5	999	25.5	1	1	1	1.1282
288	7.1142	5	5	999	13.25	1	1	1	1.0224
289	2.1883	5	5	0	1	1	-1	1	0.99887
290	3.8303	5	5	0	7.125	2	1	1	1.2342
291	5.4722	5	5	0	19.375	1	1	1	0.95177
292	0.5464	5	5	999	25.5	1	1	1	1.0107
293	3.8303	5	5	90	13.25	1	1	1	0.95182
294	5.4722	5	5	999	13.25	1	1	1	1.2107
295	7.1142	5	5	90	13.25	2	1	1	2.0013
296	5.4722	5	5	0	25.5	1	1	1	1.0577
297	3.8303	5	5	999	19.375	2	1	1	1.2577
298	2.1883	5	5	999	7.125	2	-1	1	0.92871
299	3.8303	5	5	0	13.25	1	-1	1	0.96364
300	7.1142	5	5	999	25.5	2	-1	1	1.0812
301	0.5464	5	5	0	1	1	1	1	1.3635
302	7.1142	5	5	0	19.375	2	1	1	1.2694
303	2.1883	5	5	0	7.125	2	-1	1	0.98751
304	3.8303	5	5	999	1	1	1	1	1.1047
305	2.1883	5	5	999	19.375	2	-1	1	1.2341
306	3.8303	5	5	90	19.375	2	1	0	1.5399
307	5.4722	5	5	90	7.125	1	1	1	0.99887
308	3.8303	5	5	999	19.375	1	1	1	0.91657
309	7.1142	5	5	0	13.25	1	-1	1	1.3682
310	2.1883	5	5	0	25.5	2	1	1	1.2459
311	3.8303	5	5	999	19.375	1	-1	1	1.3753
312	3.8303	5	5	999	13.25	2	1	1	1.0812
313	7.1142	5	5	90	19.375	2	1	1	1.1636
314	7.1142	5	5	999	13.25	1	1	1	1.1047
315	3.8303	5	5	90	19.375	1	-1	1	0.97585
316	3.8303	5	5	0	7.125	2	-1	1	1.0459
317	7.1142	5	5	0	7.125	1	-1	0	1.2576
318	0.5464	5	5	90	7.125	1	-1	1	1.0695
319	0.5464	5	5	999	13.25	1	1	1	0.94005
320	5.4722	5	5	999	7.125	1	1	1	0.99891
321	7.1142	5	5	90	13.25	2	1	1	1.093
322	3.8303	5	5	0	13.25	2	1	1	1.1165
323	7.1142	5	5	999	7.125	2	-1	1	2.1932
324	0.5464	5	5	0	7.125	2	-1	1	1.0224
325	2.1883	5	5	90	13.25	1	1	1	0.9753
326	0.5464	5	5	90	1	2	-1	1	1.2811
327	7.1142	5	5	90	1	2	-1	0	2.0516
328	2.1883	5	5	90	7.125	2	1	1	1.14
329	0.5464	5	5	999	13.25	2	1	1	1.2461
330	7.1142	5	5	0	7.125	2	1	1	1.37
331	3.8303	5	5	0	1	2	1	1	1.2811
332	3.8303	5	5	999	1	1	1	1	1.0577
333	5.4722	5	5	0	7.125	1	-1	1	1.2105
334	5.4722	5	5	90	25.5	2	1	0	1.8582
335	0.5464	5	5	999	13.25	2	1	1	1.2223
336	0.5464	5	5	999	1	1	-1	1	1.0576
337	5.4722	5	5	90	7.125	1	-1	1	0.97534
338	5.4722	5	5	90	13.25	2	-1	1	2.4595
339	5.4722	5	5	999	7.125	1	-1	1	1.0224
340	2.1883	5	5	999	25.5	2	-1	1	1.1048
341	7.1142	5	5	0	19.375	2	-1	1	1.1515
342	0.5464	5	5	999	19.375	1	1	1	1.1404
343	0.5464	5	5	999	19.375	1	-1	1	1.1046
344	2.1883	5	5	90	1	2	1	1	1.8806
345	5.4722	5	5	999	19.375	1	1	1	0.92826
346	3.8303	5	5	90	25.5	1	-1	1	0.96338
347	7.1142	5	5	0	7.125	2	-1	0	1.6941
348	2.1883	5	5	90	1	2	1	1	1.2223
349	3.8303	5	5	90	19.375	1	1	1	1.2227
350	0.5464	5	5	999	1	2	-1	1	1.3516
351	2.1883	5	5	90	19.375	1	1	1	1.5051
352	3.8303	5	5	0	25.5	2	-1	1	1.164
353	2.1883	5	5	0	13.25	2	-1	1	1.2106
354	7.1142	5	5	0	25.5	1	1	0	2.556
355	0.5464	5	5	90	13.25	2	1	1	1.1283
356	5.4722	5	5	999	13.25	1	-1	1	1.0224
357	2.1883	5	5	999	25.5	2	-1	1	1.1048
358	0.5464	5	5	999	7.125	1	1	1	1.5752
359	5.4722	5	5	999	25.5	1	-1	1	1.1052
360	5.4722	5	5	90	19.375	1	1	1	0.98758
361	2.1883	5	5	999	13.25	2	-1	1	0.99881
362	0.5464	5	5	0	19.375	1	-1	1	1.0224
363	0.5464	5	5	0	13.25	2	1	1	1.3047
364	7.1142	5	5	90	25.5	1	-1	1	0.9283
365	5.4722	5	5	90	19.375	1	1	1	0.94004
366	7.1142	5	5	999	7.125	1	1	1	0.98711
367	5.4722	5	5	90	19.375	2	1	1	1.2577
368	5.4722	5	5	999	13.25	2	-1	1	1.0106
369	5.4722	5	5	90	13.25	2	-1	1	1.0577
370	2.1883	5	5	0	25.5	2	1	1	1.2224
371	3.8303	5	5	90	25.5	1	-1	1	0.92874
372	3.8303	5	5	90	1	2	-1	0	2.0887
373	2.1883	5	5	0	1	2	-1	1	1.2699
374	0.5464	5	5	90	7.125	2	1	1	1.4577
375	7.1142	5	5	999	19.375	1	1	1	1.0577
376	0.5464	5	5	0	1	1	1	0	3.1281
377	5.4722	5	5	90	25.5	1	1	1	0.96359
378	7.1142	5	5	0	25.5	1	-1	1	1.0816
379	0.5464	5	5	0	1	1	-1	1	1.4224
380	7.1142	5	5	999	1	1	1	1	1.8661
381	5.4722	5	5	999	13.25	1	-1	1	1.0224
382	2.1883	5	5	0	19.375	1	1	1	1.0224
383	0.5464	5	5	90	19.375	2	1	1	1.634
384	2.1883	5	5	0	1	2	1	1	1.7042
385	2.1883	5	5	0	25.5	1	1	1	0.99888
386	7.1142	5	5	999	25.5	2	1	1	1.3585
387	2.1883	5	5	0	1	1	1	1	1.705
388	3.8303	5	5	0	25.5	1	1	1	1.1993
389	0.5464	5	5	90	25.5	2	1	1	1.9042
390	5.4722	5	5	90	1	1	1	0	2.2587
391	3.8303	5	5	0	19.375	2	-1	1	1.0341
392	7.1142	5	5	999	19.375	2	-1	1	1.3699
393	2.1883	5	5	90	13.25	1	-1	1	0.99929
394	3.8303	5	5	90	7.125	2	-1	1	1.0577
395	3.8303	5	5	999	1	2	-1	1	1.14
396	3.8303	5	5	999	25.5	1	1	1	0.95176
397	7.1142	5	5	0	1	2	-1	0	1.7393
398	5.4722	5	5	90	1	2	1	0	1.7902
399	5.4722	5	5	999	19.375	2	-1	1	1.1517
400	3.8303	5	5	999	25.5	1	1	1	1.458
401	3.8303	5	5	90	1	1	1	1	1.3522
402	2.1883	5	5	999	1	2	-1	1	1.3165
403	3.8303	5	5	0	25.5	2	-1	1	1.0816
404	5.4722	5	5	999	19.375	1	1	1	0.99888
405	3.8303	5	5	90	13.25	2	-1	1	1.0812
406	3.8303	5	5	90	19.375	2	1	1	1.3047
407	3.8303	5	5	0	1	1	1	0	2.3543
408	3.8303	5	5	90	1	1	1	1	2.6063
409	7.1142	5	5	90	25.5	1	1	1	1.0699
410	0.5464	5	5	999	7.125	1	-1	1	1.0577
411	3.8303	5	5	999	13.25	1	-1	1	0.96362
412	0.5464	5	5	0	7.125	1	-1	1	1.1871
413	7.1142	5	5	0	13.25	1	-1	1	1.5905
414	5.4722	5	5	999	1	2	-1	1	1.187
415	5.4722	5	5	0	1	2	1	0	1.8794
416	2.1883	5	5	999	7.125	2	1	1	1.293
417	5.4722	5	5	0	13.25	2	1	1	1.1522
418	5.4722	5	5	0	25.5	1	1	1	0.93997
419	5.4722	5	5	90	7.125	2	-1	1	1.1048
420	3.8303	5	5	90	25.5	1	-1	1	0.99889
421	2.1883	5	5	90	7.125	2	1	1	1.0812
422	0.5464	5	5	90	13.25	1	1	1	1.1871
423	5.4722	5	5	0	7.125	2	-1	0	1.6661
424	2.1883	5	5	90	19.375	1	-1	1	1.0695
425	3.8303	5	5	999	7.125	1	1	1	1.1635
426	0.5464	5	5	999	1	2	1	1	1.3635
427	0.5464	5	5	999	1	1	1	1	0.99929
428	3.8303	5	5	999	7.125	2	1	1	1.2105
429	0.5464	5	5	90	1	1	-1	1	1.093
430	5.4722	5	5	999	13.25	2	1	1	1.3517
431	3.8303	5	5	90	1	2	1	0	1.9357
432	0.5464	5	5	999	1	2	1	1	1.2464
433	7.1142	5	5	999	1	1	1	0	1.8943
434	0.5464	5	5	999	13.25	1	1	1	1.0107
435	3.8303	5	5	0	13.25	1	-1	1	0.90475
436	3.8303	5	5	90	13.25	1	-1	1	0.97538
437	7.1142	5	5	90	1	1	1	0	1.6281
438	5.4722	5	5	90	25.5	1	-1	1	1.0346
439	7.1142	5	5	0	25.5	1	1	1	0.99886
440	0.5464	5	5	0	1	2	1	1	1.5399
441	5.4722	5	5	90	13.25	2	1	1	1.1399
442	0.5464	5	5	0	19.375	2	-1	1	1.1636
443	7.1142	5	5	0	25.5	2	-1	1	1.1399
444	5.4722	5	5	999	7.125	2	-1	1	1.1993
445	2.1883	5	5	999	7.125	1	-1	1	1.2228
446	7.1142	5	5	90	19.375	2	1	0	1.9404
447	2.1883	5	5	90	25.5	1	1	1	0.91651
448	7.1142	5	5	0	25.5	2	1	1	1.14
449	3.8303	5	5	90	25.5	2	1	1	1.1517
450	2.1883	5	5	999	13.25	2	-1	1	0.98694
451	7.1142	5	5	999	19.375	1	1	1	1.2694
452	3.8303	5	5	999	7.125	1	1	1	5.3884
453	3.8303	5	5	90	19.375	2	1	1	1.211
454	3.8303	5	5	0	19.375	1	1	1	1.3282
455	3.8303	5	5	0	1	2	-1	0	4.2004
456	2.1883	5	5	90	1	1	1	1	1.0698
457	5.4722	5	5	999	19.375	2	-1	1	0.97538
458	2.1883	5	5	0	19.375	1	1	1	1.0342
459	2.1883	5	5	90	7.125	1	-1	1	1.0577
460	7.1142	5	5	999	19.375	2	1	1	1.5544
461	7.1142	5	5	90	19.375	1	-1	1	1.0935
462	0.5464	5	5	999	7.125	2	-1	1	1.3047
463	5.4722	5	5	0	25.5	1	-1	1	27.727
464	2.1883	5	5	90	19.375	2	1	1	1.2694
465	3.8303	5	5	90	13.25	1	-1	1	1.0927
466	3.8303	5	5	999	1	2	1	0	1.992
467	7.1142	5	5	0	25.5	1	-1	1	0.99929
468	7.1142	5	5	999	13.25	2	-1	1	1.4014
469	5.4722	5	5	0	7.125	2	-1	1	1.3635
470	3.8303	5	5	90	1	1	1	1	11.697
471	3.8303	5	5	90	7.125	1	1	1	1.3047
472	2.1883	5	5	999	25.5	1	-1	1	1.1518
473	7.1142	5	5	999	19.375	1	1	1	1.2929
474	3.8303	5	5	0	7.125	1	1	1	1.1752
475	0.5464	5	5	0	7.125	2	-1	1	3.3024
476	5.4722	5	5	999	25.5	2	-1	1	3.3107
477	3.8303	5	5	90	19.375	1	1	1	1.2694
478	2.1883	5	5	0	13.25	1	1	1	1.0458
479	5.4722	5	5	0	7.125	2	-1	0	2.0715
480	2.1883	5	5	0	19.375	1	1	1	1.0107
481	0.5464	5	5	90	13.25	2	-1	1	1.1165
482	0.5464	5	5	999	1	2	-1	1	1.1753
483	7.1142	5	5	999	25.5	2	1	1	1.2929
484	2.1883	5	5	999	19.375	1	-1	1	1.0107
485	0.5464	5	5	999	7.125	2	-1	1	1.3047
486	5.4722	5	5	999	1	2	-1	0	1.3045
487	3.8303	5	5	0	7.125	2	-1	1	1.5521
488	7.1142	5	5	0	13.25	1	-1	0	2.6205
489	0.5464	5	5	0	19.375	1	1	1	1.2106
490	2.1883	5	5	999	1	2	-1	1	1.634
491	7.1142	5	5	90	25.5	2	1	1	2.2277
492	7.1142	5	5	0	25.5	2	-1	1	1.093
493	0.5464	5	5	90	7.125	1	-1	1	1.1165
494	7.1142	5	5	90	13.25	1	1	1	1.3051
495	3.8303	5	5	90	25.5	1	-1	1	0.94052
496	2.1883	5	5	999	19.375	1	1	1	0.99886
497	0.5464	5	5	90	13.25	1	-1	1	1.0224
498	3.8303	5	5	90	19.375	1	1	1	0.94005
499	3.8303	5	5	90	25.5	1	-1	1	1.046
500	2.1883	5	5	0	25.5	2	1	1	1.187
501	7.1142	5	5	90	13.25	2	-1	1	1.3231
502	0.5464	5	5	90	13.25	1	-1	1	1.0695
503	3.8303	5	5	999	25.5	1	1	1	0.92835
504	3.8303	5	5	0	25.5	2	1	1	1.1871
505	5.4722	5	5	999	1	1	-1	0	2.2125
506	7.1142	5	5	0	25.5	2	1	1	1.1635
507	2.1883	5	5	999	13.25	1	1	1	0.88125
508	5.4722	5	5	999	25.5	1	-1	1	0.89302
509	0.5464	5	5	999	25.5	2	1	1	1.2341
510	5.4722	5	5	90	7.125	2	-1	0	1.3864
511	2.1883	5	5	0	7.125	2	-1	1	1.0928
512	0.5464	5	5	999	19.375	2	1	1	1.1047
513	3.8303	5	5	999	1	2	1	0	1.1993
514	5.4722	5	5	90	1	2	1	0	2.0788
515	0.5464	5	5	999	13.25	1	-1	1	0.96402
516	2.1883	5	5	90	25.5	2	-1	1	1.0106
517	0.5464	5	5	0	7.125	1	1	1	1.1988
518	7.1142	5	5	90	25.5	1	-1	1	0.97516
519	0.5464	5	5	90	19.375	1	1	1	1.5282
520	0.5464	5	5	0	7.125	1	1	1	0.90482
521	7.1142	5	5	90	1	2	-1	0	1.8699
522	0.5464	5	5	0	25.5	1	-1	1	0.90474
523	2.1883	5	5	90	25.5	1	1	1	0.94003
524	5.4722	5	5	90	19.375	2	1	1	1.1634
525	0.5464	5	5	999	25.5	2	1	1	1.3635
526	3.8303	5	5	0	25.5	1	-1	1	0.96356
527	2.1883	5	5	90	19.375	2	-1	1	1.14
528	0.5464	5	5	90	19.375	2	1	1	1.0695
529	2.1883	5	5	90	25.5	1	1	1	0.91653
530	0.5464	5	5	0	1	2	-1	1	1.3752
531	3.8303	5	5	90	7.125	1	1	1	0.9758
532	3.8303	5	5	90	13.25	2	-1	1	1.0812
533	0.5464	5	5	0	1	1	1	1	1.2342
534	2.1883	5	5	90	25.5	2	-1	1	1.2222
535	3.8303	5	5	0	19.375	2	1	1	1.0695
536	3.8303	5	5	90	7.125	2	1	0	1.634
537	5.4722	5	5	0	1	2	1	1	2.0428
538	2.1883	5	5	0	13.25	1	1	1	0.92831
539	3.8303	5	5	0	1	1	-1	1	1.2576
540	5.4722	5	5	0	13.25	2	-1	1	1.3517
541	7.1142	5	5	999	25.5	2	1	1	1.187
542	5.4722	5	5	90	25.5	2	1	1	1.3165
543	7.1142	5	5	0	19.375	2	1	1	1.2224
544	5.4722	5	5	0	13.25	2	1	1	1.2694
545	3.8303	5	5	999	7.125	1	1	1	1.0694
546	5.4722	5	5	90	1	1	-1	0	1.2929
547	5.4722	5	5	0	25.5	2	-1	1	1.2106
548	5.4722	5	5	0	13.25	2	-1	1	1.046
549	2.1883	5	5	999	7.125	1	-1	1	0.96362
550	3.8303	5	5	999	19.375	1	-1	1	1.0106
551	0.5464	5	5	0	25.5	1	1	1	1.1636
552	7.1142	5	5	0	13.25	2	-1	1	1.0694
553	7.1142	5	5	999	1	2	-1	1	1.3702
554	3.8303	5	5	0	1	2	-1	0	2.5296
555	2.1883	5	5	90	1	1	1	1	1.0107
556	5.4722	5	5	0	19.375	2	1	1	1.1635
557	0.5464	5	5	0	7.125	1	1	1	0.99882
558	7.1142	5	5	999	25.5	1	-1	1	1.3179
559	7.1142	5	5	999	13.25	1	-1	1	1.3662
560	5.4722	5	5	90	13.25	1	1	0	2.6297
561	0.5464	5	5	90	25.5	2	1	1	1.5517
562	0.5464	5	5	999	19.375	2	1	1	1.5282
563	7.1142	5	5	999	19.375	2	-1	1	1.6069
564	2.1883	5	5	999	25.5	1	-1	1	1.0346
565	7.1142	5	5	90	13.25	1	-1	1	1.1284
566	0.5464	5	5	999	25.5	1	-1	1	1.2105
567	7.1142	5	5	90	7.125	2	1	0	1.5976
568	0.5464	5	5	90	7.125	2	-1	1	1.1522
569	5.4722	5	5	0	1	2	1	0	2.3043
570	0.5464	5	5	0	19.375	2	-1	1	1.1165
571	3.8303	5	5	999	19.375	1	1	1	0.95167
572	7.1142	5	5	999	25.5	2	1	1	1.2224
573	0.5464	5	5	0	19.375	2	1	1	1.2106
574	5.4722	5	5	0	13.25	1	1	1	1.0341
575	5.4722	5	5	999	19.375	1	-1	1	0.97536
576	3.8303	5	5	0	7.125	1	-1	1	0.92832
577	5.4722	5	5	90	25.5	1	-1	1	0.9401
578	0.5464	5	5	0	1	2	-1	1	1.4223
579	3.8303	5	5	0	25.5	2	1	1	1.0812
580	5.4722	5	5	90	13.25	2	1	0	1.7568
581	5.4722	5	5	0	7.125	1	-1	1	1.0812
582	5.4722	5	5	999	25.5	2	-1	1	1.0695
583	7.1142	5	5	0	1	1	-1	1	1.5044
584	7.1142	5	5	90	1	1	-1	0	1.791
585	3.8303	5	5	0	19.375	1	-1	1	0.96359
586	2.1883	5	5	999	25.5	1	1	1	0.95184
587	3.8303	5	5	0	13.25	2	1	1	1.2341
588	0.5464	5	5	90	13.25	2	1	1	1.211
589	2.1883	5	5	999	7.125	2	-1	1	1.1399
590	5.4722	5	5	999	7.125	1	-1	1	1.34
591	5.4722	5	5	999	7.125	1	1	1	1.0224
592	3.8303	5	5	0	13.25	1	1	1	1.0107
593	3.8303	5	5	999	13.25	2	1	1	1.1518
594	7.1142	5	5	999	13.25	1	1	1	0.98713
595	2.1883	5	5	90	19.375	2	1	1	1.2577
596	2.1883	5	5	90	1	2	-1	0	2.589
597	7.1142	5	5	999	1	1	-1	0	1.7068
598	0.5464	5	5	0	13.25	1	1	1	1.1516
599	3.8303	5	5	90	7.125	1	1	1	0.92828
600	0.5464	5	5	90	1	2	1	1	2.0104
601	5.4722	5	5	0	7.125	1	-1	1	1.14
602	7.1142	5	5	0	1	2	-1	0	1.6173
603	3.8303	5	5	90	25.5	2	-1	1	1.0694
604	0.5464	5	5	0	1	2	1	1	1.2342
605	7.1142	5	5	90	1	2	-1	1	1.7245
606	5.4722	5	5	90	19.375	2	-1	1	1.0224
607	5.4722	5	5	90	19.375	2	1	1	1.3512
608	3.8303	5	5	90	19.375	2	1	1	1.1404
609	2.1883	5	5	0	19.375	1	1	1	0.96357
610	0.5464	5	5	999	13.25	2	-1	1	1.1871
611	5.4722	5	5	0	13.25	1	-1	1	0.91696
612	3.8303	5	5	90	19.375	1	-1	1	1.0224
613	7.1142	5	5	999	19.375	1	1	1	0.97533
614	3.8303	5	5	999	19.375	2	-1	1	1.1752
615	7.1142	5	5	90	7.125	2	1	0	1.7627
616	2.1883	5	5	0	13.25	2	-1	1	1.093
617	2.1883	5	5	999	1	1	1	1	1.2459
618	0.5464	5	5	90	7.125	1	1	1	1.1751
619	7.1142	5	5	90	1	2	-1	0	1.9296
620	5.4722	5	5	999	13.25	1	-1	1	0.97532
621	2.1883	5	5	999	25.5	2	-1	1	1.2812
622	0.5464	5	5	999	1	1	1	1	1.4812
623	7.1142	5	5	90	7.125	2	-1	0	2.167
624	7.1142	5	5	0	13.25	2	1	0	1.6063
625	3.8303	5	5	90	13.25	1	-1	1	0.92827
626	3.8303	5	5	0	19.375	1	-1	1	1.0811
627	3.8303	5	5	999	7.125	2	1	1	1.2812
628	5.4722	5	5	0	13.25	1	-1	1	1.5698
629	0.5464	5	5	90	25.5	2	-1	1	1.2341
630	3.8303	5	5	90	1	2	1	0	2.5381
631	2.1883	5	5	999	19.375	2	1	1	1.7403
632	3.8303	5	5	0	1	1	1	0	2.5341
633	7.1142	5	5	90	1	1	-1	0	2.3447
634	7.1142	5	5	999	13.25	2	-1	1	1.1635
635	3.8303	5	5	999	7.125	2	-1	1	1.0695
636	0.5464	5	5	90	13.25	2	-1	1	1.1753
637	5.4722	5	5	0	7.125	1	1	1	1.7747
638	2.1883	5	5	0	7.125	2	1	1	1.1753
639	2.1883	5	5	90	1	2	1	1	1.7638
640	0.5464	5	5	90	1	1	-1	1	1.2463
641	0.5464	5	5	999	7.125	2	1	1	1.1635
642	7.1142	5	5	0	19.375	1	1	1	1.1044
643	7.1142	5	5	999	7.125	1	-1	1	2.0785
644	0.5464	5	5	0	19.375	1	1	1	1.0107
645	5.4722	5	5	999	25.5	1	1	1	0.94007
646	2.1883	5	5	90	1	1	-1	0	2.8887
647	2.1883	5	5	0	1	2	-1	1	1.4109
648	3.8303	5	5	0	13.25	2	-1	1	1.1405
649	2.1883	5	5	999	25.5	1	1	1	1.1522
650	3.8303	5	5	999	7.125	1	-1	1	0.95228
651	5.4722	5	5	90	1	1	-1	0	1.9672
652	0.5464	5	5	999	7.125	1	1	1	0.89299
653	0.5464	5	5	90	19.375	2	1	1	1.2106
654	3.8303	5	5	999	25.5	2	-1	1	0.97537
655	2.1883	5	5	90	7.125	2	1	1	1.4694
656	0.5464	5	5	0	19.375	2	1	1	1.2224
657	0.5464	5	5	0	13.25	2	-1	1	0.96361
658	5.4722	5	5	999	13.25	2	-1	1	1.0695
659	7.1142	5	5	90	7.125	1	1	1	1.1518
660	0.5464	5	5	90	13.25	1	-1	1	0.94049
661	0.5464	5	5	0	25.5	2	1	1	1.1871
662	2.1883	5	5	0	25.5	2	1	1	1.0929
663	5.4722	5	5	0	19.375	1	-1	1	1.1636
664	0.5464	5	5	90	7.125	2	1	1	1.0812
665	0.5464	5	5	90	1	2	-1	1	1.0929
666	3.8303	5	5	0	1	1	1	1	1.1047
667	0.5464	5	5	999	1	2	1	1	1.2929
668	7.1142	5	5	999	25.5	1	-1	1	1.5476
669	3.8303	5	5	90	1	1	-1	1	1.1281
670	2.1883	5	5	0	1	2	1	1	1.2933
671	5.4722	5	5	0	1	1	-1	0	2.143
672	5.4722	5	5	0	25.5	1	1	1	1.046
673	2.1883	5	5	0	13.25	2	1	1	1.1753
674	5.4722	5	5	0	19.375	2	-1	1	1.1051
675	7.1142	5	5	0	1	1	-1	0	1.5376
676	0.5464	5	5	0	25.5	1	1	1	1.0223
677	0.5464	5	5	0	1	2	-1	1	1.2929
678	3.8303	5	5	0	1	2	1	0	1.4934
679	7.1142	5	5	90	25.5	1	1	1	1.0934
680	2.1883	5	5	999	25.5	1	1	1	0.90481
681	2.1883	5	5	0	7.125	2	-1	1	1.14
682	2.1883	5	5	90	19.375	1	-1	1	0.91649
683	7.1142	5	5	999	7.125	2	-1	1	1.1518
684	5.4722	5	5	90	19.375	1	1	1	1.0224
685	2.1883	5	5	90	1	1	-1	1	1.0224
686	0.5464	5	5	90	19.375	2	-1	1	1.14
687	5.4722	5	5	999	25.5	2	1	1	1.2341
688	3.8303	5	5	999	13.25	2	-1	1	1.1166
689	2.1883	5	5	999	13.25	1	-1	1	1.1048
690	5.4722	5	5	90	1	2	1	0	1.3635
691	7.1142	5	5	90	25.5	2	-1	0	2.1163
692	3.8303	5	5	999	13.25	1	-1	1	0.91648
693	7.1142	5	5	90	19.375	1	-1	1	1.0107
694	7.1142	5	5	90	13.25	2	1	0	2.6865
695	7.1142	5	5	999	13.25	2	1	1	1.3418
696	2.1883	5	5	999	7.125	1	-1	1	1.0928
697	5.4722	5	5	0	1	2	1	0	1.7647
698	7.1142	5	5	90	25.5	1	-1	1	1.0581
699	3.8303	5	5	999	19.375	1	-1	1	0.9989
700	5.4722	5	5	999	25.5	1	1	1	0.98711
701	7.1142	5	5	0	19.375	1	-1	1	1.0107
702	3.8303	5	5	0	7.125	1	-1	1	1.046
703	7.1142	5	5	999	19.375	2	1	1	1.3939
704	0.5464	5	5	90	7.125	2	-1	1	1.211
705	3.8303	5	5	999	13.25	1	1	1	0.97528
706	5.4722	5	5	999	13.25	2	1	1	1.1282
707	0.5464	5	5	0	19.375	1	-1	1	1.093
708	2.1883	5	5	999	1	1	1	1	1.0577
709	0.5464	5	5	999	19.375	1	1	1	1.0694
710	7.1142	5	5	90	7.125	1	-1	1	1.2693
711	7.1142	5	5	0	1	1	-1	0	2.184
712	3.8303	5	5	999	7.125	2	-1	1	1.1517
713	3.8303	5	5	999	7.125	1	-1	1	1.1753
714	0.5464	5	5	90	7.125	1	-1	1	1.1283
715	7.1142	5	5	90	19.375	1	-1	1	1.0341
716	7.1142	5	5	0	13.25	1	1	1	1.0577
717	0.5464	5	5	90	25.5	1	1	1	1.0577
718	2.1883	5	5	0	19.375	2	1	1	1.3047
719	7.1142	5	5	0	19.375	1	-1	1	0.99872
720	2.1883	5	5	90	7.125	2	-1	1	1.14
721	5.4722	5	5	999	7.125	2	-1	1	1.3988
722	3.8303	5	5	999	1	2	1	0	1.0342
723	7.1142	5	5	90	19.375	2	1	1	1.6676
724	7.1142	5	5	90	19.375	1	-1	1	0.97535
725	2.1883	5	5	0	25.5	1	-1	1	0.89294
726	2.1883	5	5	0	13.25	1	1	1	1.1165
727	2.1883	5	5	90	19.375	1	1	1	1.1871
728	0.5464	5	5	999	13.25	2	1	1	1.4223
729	0.5464	5	5	90	7.125	2	-1	1	1.3286
730	2.1883	5	5	90	7.125	2	1	1	1.2816
731	5.4722	5	5	0	7.125	2	1	1	1.3047
732	2.1883	5	5	90	19.375	1	-1	1	1.0812
733	7.1142	5	5	90	19.375	1	-1	1	1.1871
734	2.1883	5	5	90	25.5	2	-1	1	1.2341
735	0.5464	5	5	999	25.5	2	1	1	1.5047
736	3.8303	5	5	999	1	2	1	1	1.8127
737	5.4722	5	5	0	1	1	-1	0	2.2451
738	5.4722	5	5	0	19.375	1	-1	1	1.1988
739	5.4722	5	5	90	13.25	1	-1	1	1.0464
740	2.1883	5	5	999	1	1	1	1	1.0107
741	0.5464	5	5	999	25.5	1	1	1	1.1517
742	3.8303	5	5	999	19.375	2	-1	1	1.1283
743	5.4722	5	5	0	13.25	1	1	1	1.0111
744	5.4722	5	5	999	1	1	1	1	1.1165
745	2.1883	5	5	0	7.125	2	1	1	1.2341
746	2.1883	5	5	999	13.25	2	1	1	1.1047
747	3.8303	5	5	999	1	1	1	1	1.1165
748	7.1142	5	5	90	13.25	1	1	1	0.94051
749	3.8303	5	5	0	19.375	2	1	1	1.2458
750	5.4722	5	5	90	7.125	2	-1	1	1.187
