# Supplementary material for: Temporal Integration of Motion Streaks in Migraine
Source: Vision (Basel). 2018 Jul 13;2(3):27. doi: 10.3390/vision2030027 (PMC6836222; doi:10.3390/vision2030027)
Supplement: Supplementary file 1 [file vision-02-00027-s001.zip › supplementary information/resultsmark3/resultsObs18/allResponsesObs18Block3.txt]

1	2.1883	5	5	90	7.125	2	1	1	1.5399
2	2.1883	5	5	90	13.25	2	1	1	1.1315
3	3.8303	5	5	999	25.5	2	1	1	1.0341
4	2.1883	5	5	999	13.25	1	1	1	0.86872
5	7.1142	5	5	0	19.375	2	-1	0	1.1752
6	5.4722	5	5	0	25.5	1	1	1	0.9048
7	3.8303	5	5	0	1	2	1	0	1.2811
8	2.1883	5	5	999	25.5	2	1	1	0.97516
9	3.8303	5	5	999	19.375	2	-1	1	0.97538
10	7.1142	5	5	90	1	1	-1	0	1.0224
11	2.1883	5	5	90	1	2	-1	1	0.99889
12	5.4722	5	5	0	1	2	-1	0	0.98709
13	3.8303	5	5	999	19.375	1	-1	1	0.90486
14	2.1883	5	5	0	13.25	1	-1	1	0.90484
15	2.1883	5	5	999	13.25	2	-1	1	0.95187
16	0.5464	5	5	0	25.5	1	-1	1	0.96363
17	0.5464	5	5	0	1	1	-1	1	1.1283
18	0.5464	5	5	0	1	1	-1	1	1.1636
19	2.1883	5	5	90	25.5	1	-1	1	0.99888
20	2.1883	5	5	999	13.25	1	1	1	1.0577
21	5.4722	5	5	999	25.5	1	1	1	0.92832
22	0.5464	5	5	90	7.125	2	-1	1	1.0695
23	7.1142	5	5	90	19.375	2	1	1	1.2811
24	0.5464	5	5	0	19.375	1	1	1	1.1047
25	2.1883	5	5	90	25.5	2	1	1	1.0464
26	7.1142	5	5	999	19.375	2	-1	1	1.0459
27	2.1883	5	5	0	1	1	-1	1	1.0812
28	2.1883	5	5	999	1	2	1	1	1.0695
29	5.4722	5	5	0	1	1	1	1	1.4689
30	2.1883	5	5	0	13.25	1	-1	1	0.95189
31	7.1142	5	5	999	19.375	2	-1	1	1.0459
32	0.5464	5	5	999	7.125	1	-1	1	1.1988
33	2.1883	5	5	999	13.25	1	1	1	1.046
34	0.5464	5	5	0	1	1	-1	0	1.3164
35	5.4722	5	5	0	1	1	-1	0	1.6185
36	5.4722	5	5	0	25.5	2	-1	1	1.046
37	7.1142	5	5	999	7.125	2	-1	1	1.0577
38	5.4722	5	5	999	13.25	1	1	1	0.94005
39	2.1883	5	5	90	1	1	-1	1	1.1165
40	3.8303	5	5	90	19.375	2	1	1	1.1404
41	2.1883	5	5	0	19.375	2	1	1	1.14
42	0.5464	5	5	90	1	2	1	0	3.3336
43	2.1883	5	5	0	7.125	1	1	1	2.328
44	0.5464	5	5	999	25.5	2	1	1	1.2812
45	5.4722	5	5	90	1	1	1	0	1.6988
46	3.8303	5	5	0	25.5	1	-1	1	0.96403
47	0.5464	5	5	90	13.25	2	-1	1	1.1165
48	3.8303	5	5	999	1	2	-1	1	1.14
49	5.4722	5	5	0	19.375	2	-1	1	1.0459
50	2.1883	5	5	0	13.25	2	-1	1	1.1048
51	5.4722	5	5	90	1	1	1	1	1.8405
52	3.8303	5	5	999	13.25	1	1	1	0.97534
53	0.5464	5	5	999	1	1	-1	0	0.81069
54	0.5464	5	5	90	25.5	2	-1	1	0.9989
55	2.1883	5	5	999	7.125	2	-1	1	1.0225
56	2.1883	5	5	90	7.125	1	-1	1	0.97537
57	7.1142	5	5	999	13.25	1	-1	1	0.96358
58	2.1883	5	5	999	7.125	1	-1	1	1.1048
59	2.1883	5	5	0	1	2	1	1	1.2929
60	0.5464	5	5	999	19.375	2	1	1	1.14
61	2.1883	5	5	999	19.375	2	-1	1	1.0694
62	2.1883	5	5	90	19.375	1	1	1	0.99889
63	5.4722	5	5	90	19.375	2	1	1	1.1283
64	3.8303	5	5	999	1	2	-1	0	1.8799
65	2.1883	5	5	999	1	1	-1	1	0.96359
66	3.8303	5	5	0	25.5	2	-1	1	1.0459
67	3.8303	5	5	0	25.5	1	-1	1	1.0459
68	7.1142	5	5	999	7.125	1	1	1	0.95185
69	7.1142	5	5	999	13.25	2	1	1	1.1635
70	7.1142	5	5	999	1	1	1	0	1.7092
71	2.1883	5	5	90	13.25	2	-1	1	1.0228
72	2.1883	5	5	90	25.5	1	1	1	0.94011
73	2.1883	5	5	999	7.125	2	-1	1	1.1517
74	2.1883	5	5	999	19.375	1	-1	1	1.093
75	5.4722	5	5	999	19.375	1	1	1	1.0107
76	7.1142	5	5	90	25.5	2	-1	0	1.5675
77	5.4722	5	5	0	25.5	2	-1	1	1.0459
78	0.5464	5	5	0	25.5	2	-1	1	1.0812
79	3.8303	5	5	0	19.375	2	1	1	1.0812
80	3.8303	5	5	0	13.25	2	-1	1	1.1282
81	0.5464	5	5	90	7.125	2	-1	1	1.0934
82	3.8303	5	5	90	1	1	-1	0	2.5435
83	0.5464	5	5	999	1	1	1	1	8.6122
84	2.1883	5	5	90	13.25	1	1	1	1.0934
85	3.8303	5	5	0	19.375	1	1	1	1.0342
86	3.8303	5	5	999	1	2	1	1	2.1736
87	7.1142	5	5	999	19.375	1	-1	1	0.88171
88	7.1142	5	5	90	19.375	1	1	1	1.0812
89	7.1142	5	5	999	1	1	-1	0	1.6991
90	5.4722	5	5	999	19.375	2	-1	1	0.98712
91	2.1883	5	5	0	1	2	-1	0	3.0181
92	7.1142	5	5	0	1	2	1	1	2.3392
93	2.1883	5	5	0	7.125	1	-1	1	1.1165
94	2.1883	5	5	999	13.25	2	-1	1	0.99895
95	5.4722	5	5	0	13.25	2	1	1	1.0817
96	2.1883	5	5	90	19.375	1	1	1	0.89303
97	3.8303	5	5	999	13.25	1	1	1	0.91653
98	2.1883	5	5	0	7.125	2	1	1	1.1047
99	3.8303	5	5	90	19.375	2	1	1	1.046
100	2.1883	5	5	90	25.5	1	-1	1	0.91657
101	0.5464	5	5	90	13.25	1	-1	1	0.98692
102	2.1883	5	5	90	7.125	1	1	1	0.94002
103	5.4722	5	5	999	25.5	2	-1	1	0.96357
104	2.1883	5	5	0	13.25	2	1	1	0.99888
105	0.5464	5	5	90	25.5	2	-1	1	0.96357
106	3.8303	5	5	90	25.5	1	1	1	0.90479
107	7.1142	5	5	0	1	2	1	0	1.9129
108	5.4722	5	5	0	25.5	2	1	1	1.1282
109	5.4722	5	5	0	25.5	1	-1	1	0.9758
110	7.1142	5	5	90	25.5	1	-1	1	0.98717
111	5.4722	5	5	999	13.25	2	1	1	3.1621
112	5.4722	5	5	0	7.125	1	1	1	1.4223
113	3.8303	5	5	999	13.25	2	1	1	1.1518
114	2.1883	5	5	90	1	2	-1	1	1.1753
115	2.1883	5	5	0	19.375	2	1	1	1.1044
116	3.8303	5	5	999	19.375	1	1	1	1.0106
117	0.5464	5	5	999	25.5	1	1	1	0.98713
118	0.5464	5	5	999	7.125	2	-1	1	1.1753
119	2.1883	5	5	999	1	2	1	1	2.5158
120	0.5464	5	5	0	25.5	2	-1	1	0.96361
121	2.1883	5	5	90	25.5	2	1	1	1.1636
122	2.1883	5	5	999	7.125	2	-1	1	1.0693
123	5.4722	5	5	999	13.25	2	-1	1	1.0224
124	3.8303	5	5	90	7.125	1	-1	1	1.1989
125	5.4722	5	5	999	19.375	2	1	1	1.0694
126	5.4722	5	5	999	13.25	1	-1	1	1.0107
127	5.4722	5	5	999	19.375	1	-1	1	1.0695
128	0.5464	5	5	90	19.375	2	-1	1	1.0341
129	0.5464	5	5	90	7.125	2	-1	1	1.0812
130	7.1142	5	5	90	7.125	2	1	1	1.7298
131	3.8303	5	5	90	25.5	1	1	1	0.91662
132	3.8303	5	5	90	19.375	1	-1	1	0.97539
133	0.5464	5	5	90	1	1	-1	1	1.0577
134	0.5464	5	5	999	19.375	1	-1	1	1.0813
135	3.8303	5	5	90	1	2	-1	0	1.6458
136	7.1142	5	5	999	25.5	1	-1	1	0.90485
137	5.4722	5	5	90	13.25	2	-1	1	1.2811
138	3.8303	5	5	90	25.5	2	1	1	1.046
139	7.1142	5	5	0	13.25	1	1	1	1.0224
140	5.4722	5	5	999	1	2	1	0	1.9789
141	2.1883	5	5	0	1	2	1	1	1.3047
142	5.4722	5	5	0	1	2	-1	1	1.865
143	2.1883	5	5	90	13.25	1	-1	1	0.94014
144	5.4722	5	5	90	7.125	2	1	1	1.1048
145	2.1883	5	5	999	1	1	-1	1	1.0577
146	5.4722	5	5	90	19.375	1	1	1	0.90482
147	5.4722	5	5	0	13.25	2	1	1	1.0459
148	5.4722	5	5	999	1	2	1	0	2.089
149	0.5464	5	5	0	25.5	1	-1	1	0.99888
150	5.4722	5	5	0	1	2	-1	1	2.0749
151	3.8303	5	5	90	7.125	2	-1	1	1.1165
152	3.8303	5	5	999	13.25	2	1	1	1.1989
153	3.8303	5	5	90	7.125	1	-1	1	0.96362
154	3.8303	5	5	0	13.25	2	1	1	1.1989
155	2.1883	5	5	0	13.25	2	-1	1	1.0224
156	2.1883	5	5	90	1	1	1	0	1.1283
157	0.5464	5	5	999	19.375	2	1	1	1.3169
158	0.5464	5	5	0	1	2	-1	0	3.3223
159	0.5464	5	5	0	7.125	2	1	1	2.2343
160	7.1142	5	5	0	7.125	1	-1	1	1.034
161	5.4722	5	5	999	7.125	2	-1	1	1.14
162	3.8303	5	5	0	13.25	1	-1	1	1.5869
163	7.1142	5	5	999	13.25	1	-1	1	1.093
164	2.1883	5	5	0	1	2	-1	0	3.2576
165	5.4722	5	5	90	25.5	2	-1	1	0.99893
166	5.4722	5	5	0	19.375	1	1	1	0.9405
167	7.1142	5	5	999	7.125	1	1	0	1.2925
168	7.1142	5	5	0	1	1	1	0	2.5372
169	5.4722	5	5	999	7.125	1	1	1	1.0342
170	5.4722	5	5	0	19.375	1	1	1	1.0107
171	3.8303	5	5	0	1	2	1	1	1.4812
172	3.8303	5	5	999	25.5	1	1	1	0.91657
173	7.1142	5	5	90	1	1	-1	0	1.8312
174	2.1883	5	5	0	25.5	1	1	1	0.92831
175	2.1883	5	5	0	19.375	1	1	1	0.95187
176	7.1142	5	5	0	13.25	1	-1	1	1.8335
177	3.8303	5	5	999	13.25	1	1	1	1.1047
178	7.1142	5	5	90	1	1	-1	0	2.7454
179	2.1883	5	5	90	19.375	1	-1	1	1.0695
180	3.8303	5	5	90	25.5	1	1	1	0.92827
181	3.8303	5	5	999	7.125	2	1	1	1.1047
182	0.5464	5	5	0	13.25	1	1	1	1.2699
183	5.4722	5	5	90	19.375	2	1	1	1.4811
184	2.1883	5	5	999	19.375	2	-1	1	0.96365
185	7.1142	5	5	999	25.5	1	1	1	0.96362
186	7.1142	5	5	90	1	2	-1	0	1.5356
187	3.8303	5	5	90	19.375	1	-1	1	0.97537
188	3.8303	5	5	999	1	1	1	0	1.895
189	5.4722	5	5	0	25.5	1	1	1	1.4933
190	7.1142	5	5	999	25.5	2	1	1	1.093
191	5.4722	5	5	999	7.125	1	-1	1	1.0576
192	0.5464	5	5	999	1	2	-1	1	1.5282
193	5.4722	5	5	90	13.25	1	1	1	1.0224
194	7.1142	5	5	999	13.25	2	1	1	1.2107
195	0.5464	5	5	999	19.375	2	1	1	1.4223
196	2.1883	5	5	999	13.25	1	-1	1	1.0577
197	5.4722	5	5	90	1	2	-1	1	1.9382
198	5.4722	5	5	999	7.125	2	-1	1	1.316
199	7.1142	5	5	999	1	2	-1	1	2.0976
200	0.5464	5	5	90	25.5	2	-1	1	1.1518
201	0.5464	5	5	0	7.125	1	-1	1	0.95228
202	3.8303	5	5	90	19.375	1	-1	1	0.99895
203	0.5464	5	5	90	25.5	1	-1	1	1.0224
204	2.1883	5	5	90	19.375	1	-1	1	0.97537
205	3.8303	5	5	999	19.375	2	-1	1	1.0577
206	2.1883	5	5	0	13.25	1	1	1	0.89303
207	7.1142	5	5	0	19.375	2	1	1	1.1044
208	5.4722	5	5	999	25.5	2	-1	1	0.98709
209	5.4722	5	5	90	7.125	2	1	1	1.0574
210	7.1142	5	5	90	7.125	2	-1	1	1.6346
211	3.8303	5	5	0	13.25	2	1	1	1.0812
212	3.8303	5	5	999	7.125	2	1	1	1.1165
213	2.1883	5	5	90	7.125	2	-1	1	1.2341
214	5.4722	5	5	90	13.25	1	-1	1	1.0929
215	0.5464	5	5	0	19.375	2	1	1	1.4929
216	7.1142	5	5	0	19.375	1	1	1	1.6741
217	5.4722	5	5	0	25.5	1	1	1	1.1522
218	0.5464	5	5	90	7.125	1	-1	1	1.0812
219	3.8303	5	5	90	19.375	2	1	1	1.2458
220	5.4722	5	5	0	19.375	1	-1	1	1.1051
221	0.5464	5	5	90	13.25	1	1	1	1.0346
222	5.4722	5	5	0	7.125	2	-1	1	1.2106
223	7.1142	5	5	90	19.375	2	-1	0	2.0615
224	3.8303	5	5	0	7.125	1	-1	1	1.0576
225	7.1142	5	5	90	25.5	2	-1	1	1.2106
226	2.1883	5	5	999	19.375	2	-1	1	1.0342
227	0.5464	5	5	90	7.125	1	1	1	1.0811
228	7.1142	5	5	0	13.25	2	-1	1	1.2338
229	5.4722	5	5	90	25.5	2	1	1	1.3757
230	0.5464	5	5	0	1	1	-1	1	1.7398
231	5.4722	5	5	999	13.25	2	-1	1	1.14
232	0.5464	5	5	999	1	2	-1	1	1.2341
233	5.4722	5	5	90	25.5	2	1	1	1.1988
234	2.1883	5	5	0	25.5	2	1	1	1.1753
235	5.4722	5	5	0	19.375	2	1	1	1.1988
236	5.4722	5	5	0	7.125	1	-1	1	1.1871
237	5.4722	5	5	90	19.375	1	-1	1	1.3753
238	5.4722	5	5	999	7.125	2	1	1	1.4694
239	3.8303	5	5	999	19.375	1	-1	1	1.4458
240	5.4722	5	5	90	19.375	2	1	0	2.1788
241	3.8303	5	5	999	7.125	1	-1	1	1.1989
242	5.4722	5	5	90	25.5	1	-1	1	0.94009
243	3.8303	5	5	90	19.375	2	1	1	1.1753
244	3.8303	5	5	999	7.125	1	-1	1	0.96362
245	3.8303	5	5	0	1	2	-1	0	2.2147
246	3.8303	5	5	999	7.125	2	-1	1	0.98716
247	7.1142	5	5	0	19.375	2	1	1	1.0695
248	0.5464	5	5	0	19.375	2	1	1	1.093
249	3.8303	5	5	90	1	1	-1	1	1.1401
250	0.5464	5	5	90	1	2	-1	1	1.3286
251	0.5464	5	5	0	25.5	2	-1	1	1.034
252	2.1883	5	5	999	25.5	2	1	1	1.0577
253	2.1883	5	5	90	13.25	1	1	1	1.0224
254	0.5464	5	5	999	1	1	1	1	1.1165
255	0.5464	5	5	999	25.5	1	1	1	1.0341
256	3.8303	5	5	0	7.125	1	1	1	1.1048
257	3.8303	5	5	0	19.375	2	1	1	1.0699
258	3.8303	5	5	0	13.25	1	1	1	0.90481
259	7.1142	5	5	999	13.25	2	1	1	1.3164
260	5.4722	5	5	999	7.125	2	1	1	1.1636
261	7.1142	5	5	0	19.375	1	1	1	1.1165
262	2.1883	5	5	0	19.375	1	1	1	1.1753
263	2.1883	5	5	999	19.375	1	1	1	0.97577
264	7.1142	5	5	90	13.25	2	-1	0	2.0562
265	3.8303	5	5	90	13.25	1	-1	1	1.1871
266	3.8303	5	5	0	7.125	1	-1	1	1.0577
267	0.5464	5	5	0	13.25	2	-1	1	1.1988
268	2.1883	5	5	90	19.375	2	-1	1	1.3047
269	5.4722	5	5	999	1	1	1	1	3.5141
270	0.5464	5	5	0	19.375	1	1	1	1.5282
271	2.1883	5	5	999	13.25	2	-1	1	1.0694
272	0.5464	5	5	90	13.25	1	1	1	0.97536
273	7.1142	5	5	0	7.125	2	-1	0	1.6498
274	2.1883	5	5	999	13.25	1	-1	1	0.90477
275	5.4722	5	5	0	25.5	1	-1	1	0.9988
276	7.1142	5	5	999	13.25	1	-1	1	0.95182
277	7.1142	5	5	0	13.25	1	1	1	1.443
278	3.8303	5	5	999	19.375	2	1	1	1.1048
279	2.1883	5	5	0	25.5	1	1	1	0.92876
280	0.5464	5	5	90	19.375	2	-1	1	1.0224
281	7.1142	5	5	90	19.375	1	1	1	1.0459
282	0.5464	5	5	0	1	2	1	1	1.4106
283	2.1883	5	5	999	19.375	1	-1	1	1.0111
284	0.5464	5	5	0	7.125	1	-1	1	1.0341
285	7.1142	5	5	90	7.125	1	-1	1	1.0341
286	3.8303	5	5	0	7.125	2	1	1	1.2459
287	3.8303	5	5	0	1	1	-1	1	20.08
288	5.4722	5	5	90	25.5	1	-1	1	1.0346
289	2.1883	5	5	90	19.375	2	-1	1	1.0694
290	7.1142	5	5	0	13.25	2	-1	1	1.0693
291	5.4722	5	5	0	13.25	1	-1	1	1.1165
292	7.1142	5	5	0	25.5	2	-1	1	1.0816
293	7.1142	5	5	999	25.5	2	-1	1	1.0342
294	2.1883	5	5	90	7.125	1	1	1	1.0106
295	7.1142	5	5	999	7.125	1	-1	1	1.1165
296	0.5464	5	5	999	1	1	1	1	1.0106
297	5.4722	5	5	90	1	1	1	0	1.6849
298	3.8303	5	5	90	13.25	2	-1	1	1.1519
299	3.8303	5	5	0	1	1	-1	1	2.4985
300	5.4722	5	5	0	7.125	1	1	1	1.5364
301	2.1883	5	5	90	25.5	2	1	1	1.0577
302	2.1883	5	5	0	19.375	1	1	1	0.95186
303	7.1142	5	5	999	25.5	2	1	1	1.0812
304	7.1142	5	5	90	13.25	2	1	0	1.6787
305	3.8303	5	5	999	13.25	2	1	1	1.1401
306	5.4722	5	5	999	19.375	1	1	1	0.9635
307	3.8303	5	5	999	1	1	1	1	1.1635
308	2.1883	5	5	0	25.5	2	-1	1	0.96358
309	0.5464	5	5	999	25.5	2	-1	1	1.1287
310	7.1142	5	5	999	1	2	-1	0	1.2929
311	0.5464	5	5	90	1	2	1	0	3.0968
312	7.1142	5	5	90	13.25	1	-1	1	0.99932
313	7.1142	5	5	0	13.25	1	-1	1	0.99889
314	7.1142	5	5	90	25.5	1	-1	1	1.0106
315	7.1142	5	5	999	1	1	-1	0	2.5482
316	5.4722	5	5	0	1	1	1	0	2.3154
317	2.1883	5	5	0	1	1	-1	0	2.0923
318	0.5464	5	5	999	13.25	1	1	1	1.0228
319	2.1883	5	5	999	19.375	2	-1	1	0.99887
320	2.1883	5	5	90	13.25	2	-1	1	1.0459
321	2.1883	5	5	0	19.375	2	1	1	1.0577
322	7.1142	5	5	0	1	2	-1	0	2.0856
323	2.1883	5	5	90	1	1	-1	1	1.046
324	7.1142	5	5	0	7.125	1	-1	0	1.3047
325	3.8303	5	5	999	13.25	2	1	1	1.1283
326	3.8303	5	5	90	1	1	1	0	2.2228
327	5.4722	5	5	999	1	1	1	1	1.8329
328	3.8303	5	5	999	25.5	2	-1	1	0.98713
329	7.1142	5	5	999	7.125	2	-1	1	1.0459
330	5.4722	5	5	0	7.125	2	-1	1	1.093
331	0.5464	5	5	0	7.125	1	1	1	1.0692
332	3.8303	5	5	999	25.5	2	-1	1	0.8577
333	5.4722	5	5	90	1	2	1	1	1.1753
334	0.5464	5	5	90	13.25	2	-1	1	1.1286
335	2.1883	5	5	90	25.5	1	-1	1	0.91697
336	2.1883	5	5	999	25.5	2	1	1	1.1753
337	3.8303	5	5	999	13.25	1	-1	1	1.0106
338	3.8303	5	5	90	7.125	2	-1	1	1.1283
339	3.8303	5	5	999	7.125	2	1	1	1.1988
340	0.5464	5	5	999	13.25	2	-1	1	1.1518
341	5.4722	5	5	999	13.25	1	-1	1	0.9522
342	0.5464	5	5	999	13.25	2	1	1	1.2811
343	7.1142	5	5	999	19.375	2	1	1	1.0459
344	0.5464	5	5	999	25.5	1	-1	1	1.1636
345	7.1142	5	5	90	13.25	1	1	1	1.0228
346	5.4722	5	5	999	13.25	2	1	1	1.1047
347	5.4722	5	5	90	7.125	2	1	1	1.4575
348	5.4722	5	5	0	19.375	1	1	1	1.0107
349	3.8303	5	5	0	25.5	2	-1	1	1.0342
350	2.1883	5	5	0	1	1	-1	1	0.97537
351	2.1883	5	5	90	13.25	2	1	1	1.1283
352	3.8303	5	5	90	1	1	-1	1	1.0346
353	3.8303	5	5	0	13.25	2	1	0	1.0106
354	0.5464	5	5	90	1	1	1	1	1.0813
355	3.8303	5	5	999	25.5	1	-1	1	1.0224
356	3.8303	5	5	90	25.5	2	1	1	1.0341
357	2.1883	5	5	90	13.25	2	1	1	1.1988
358	0.5464	5	5	0	7.125	1	-1	1	1.0111
359	0.5464	5	5	0	7.125	1	1	1	1.1754
360	2.1883	5	5	90	19.375	1	1	1	0.98712
361	0.5464	5	5	90	19.375	1	1	1	1.0224
362	3.8303	5	5	90	25.5	2	-1	1	1.1047
363	2.1883	5	5	999	7.125	1	1	1	0.96359
364	5.4722	5	5	0	25.5	2	1	1	1.1753
365	2.1883	5	5	0	13.25	2	1	1	1.1753
366	0.5464	5	5	0	13.25	1	-1	1	1.0224
367	2.1883	5	5	0	7.125	2	1	1	1.1282
368	7.1142	5	5	0	25.5	2	-1	1	1.0812
369	5.4722	5	5	90	13.25	1	-1	1	1.0577
370	3.8303	5	5	0	7.125	1	-1	1	1.1988
371	5.4722	5	5	90	7.125	2	-1	0	2.0131
372	0.5464	5	5	999	19.375	1	-1	1	1.0577
373	5.4722	5	5	999	25.5	1	1	1	0.99887
374	5.4722	5	5	90	1	2	1	0	2.1091
375	3.8303	5	5	90	19.375	2	-1	1	1.1518
376	7.1142	5	5	0	13.25	1	1	1	1.0105
377	2.1883	5	5	0	7.125	2	-1	1	1.1518
378	2.1883	5	5	999	19.375	1	-1	1	1.0575
379	2.1883	5	5	0	1	1	-1	1	1.3517
380	5.4722	5	5	999	19.375	1	1	1	0.9636
381	5.4722	5	5	999	19.375	2	1	1	1.211
382	0.5464	5	5	999	7.125	1	-1	1	1.1163
383	7.1142	5	5	0	25.5	2	1	1	1.1522
384	0.5464	5	5	0	19.375	1	1	1	1.1169
385	5.4722	5	5	999	25.5	2	-1	1	1.0812
386	0.5464	5	5	999	19.375	1	-1	1	0.91649
387	3.8303	5	5	999	7.125	1	1	1	0.97542
388	3.8303	5	5	90	13.25	2	-1	1	1.2812
389	3.8303	5	5	90	1	1	-1	1	1.1636
390	2.1883	5	5	0	19.375	2	1	1	1.0694
391	0.5464	5	5	999	7.125	2	-1	1	1.2811
392	2.1883	5	5	90	1	2	-1	1	1.2812
393	2.1883	5	5	999	25.5	2	-1	1	1.0577
394	7.1142	5	5	90	7.125	1	-1	1	1.0106
395	7.1142	5	5	999	19.375	2	-1	1	1.0459
396	7.1142	5	5	999	7.125	2	-1	0	1.6682
397	5.4722	5	5	90	7.125	1	-1	1	1.093
398	2.1883	5	5	0	7.125	2	-1	1	1.0459
399	7.1142	5	5	999	25.5	2	1	1	1.1165
400	7.1142	5	5	0	1	1	1	1	2.0086
401	0.5464	5	5	90	1	1	1	1	1.2929
402	2.1883	5	5	999	7.125	1	-1	1	0.95185
403	2.1883	5	5	90	7.125	2	-1	1	1.4459
404	2.1883	5	5	90	7.125	2	1	1	1.2222
405	5.4722	5	5	90	25.5	1	1	1	0.95185
406	3.8303	5	5	90	1	2	1	1	1.7987
407	2.1883	5	5	999	13.25	2	-1	1	1.0578
408	5.4722	5	5	90	13.25	2	-1	1	1.0107
409	3.8303	5	5	0	1	1	1	1	2.2632
410	0.5464	5	5	999	19.375	2	1	1	1.1988
411	7.1142	5	5	90	25.5	2	-1	0	1.8265
412	3.8303	5	5	0	13.25	1	1	1	0.9758
413	7.1142	5	5	0	25.5	1	-1	1	1.6863
414	5.4722	5	5	999	1	2	-1	1	2.3334
415	3.8303	5	5	90	25.5	2	1	1	1.3635
416	0.5464	5	5	90	25.5	1	1	1	1.0107
417	7.1142	5	5	90	7.125	2	1	1	1.8802
418	3.8303	5	5	0	1	1	1	0	2.7222
419	0.5464	5	5	90	19.375	2	-1	1	1.0224
420	3.8303	5	5	999	19.375	1	1	1	0.99892
421	3.8303	5	5	0	19.375	2	1	1	1.1165
422	7.1142	5	5	90	7.125	1	-1	1	0.94006
423	3.8303	5	5	999	1	1	-1	1	1.14
424	2.1883	5	5	0	13.25	1	1	1	0.92874
425	2.1883	5	5	90	1	2	1	1	1.2223
426	0.5464	5	5	0	1	2	1	1	1.2341
427	0.5464	5	5	999	19.375	1	-1	1	1.0342
428	7.1142	5	5	999	1	1	-1	0	1.8476
429	2.1883	5	5	90	13.25	1	-1	1	0.9282
430	5.4722	5	5	0	19.375	2	-1	1	1.093
431	0.5464	5	5	0	1	2	-1	1	1.1871
432	2.1883	5	5	999	19.375	1	-1	1	1.0576
433	7.1142	5	5	90	25.5	2	1	1	1.0695
434	0.5464	5	5	90	7.125	1	1	1	1.0695
435	3.8303	5	5	90	7.125	2	-1	1	1.0574
436	3.8303	5	5	999	13.25	2	-1	1	1.0812
437	5.4722	5	5	90	13.25	2	-1	1	1.8436
438	2.1883	5	5	999	13.25	2	-1	1	1.1164
439	0.5464	5	5	999	7.125	1	-1	1	1.2224
440	0.5464	5	5	90	13.25	1	1	1	1.587
441	7.1142	5	5	90	13.25	2	-1	1	1.7784
442	5.4722	5	5	0	13.25	1	1	1	1.2929
443	2.1883	5	5	0	13.25	1	-1	1	0.98713
444	5.4722	5	5	0	19.375	2	-1	1	1.34
445	7.1142	5	5	999	19.375	1	-1	1	1.0459
446	0.5464	5	5	0	13.25	2	1	1	1.3635
447	0.5464	5	5	999	19.375	2	-1	1	1.2223
448	2.1883	5	5	999	25.5	1	-1	1	0.94049
449	2.1883	5	5	999	25.5	1	-1	1	0.97537
450	0.5464	5	5	0	25.5	2	1	1	1.3282
451	2.1883	5	5	999	1	2	-1	1	1.293
452	0.5464	5	5	90	25.5	1	1	1	1.0224
453	7.1142	5	5	90	7.125	1	1	1	1.8619
454	3.8303	5	5	0	19.375	2	1	1	1.3517
455	2.1883	5	5	90	19.375	2	-1	1	1.1522
456	7.1142	5	5	90	13.25	2	1	0	1.8383
457	2.1883	5	5	0	25.5	1	-1	1	1.0928
458	0.5464	5	5	999	13.25	2	-1	1	2.0453
459	7.1142	5	5	0	1	1	1	0	3.6877
460	0.5464	5	5	0	13.25	1	1	1	1.0459
461	5.4722	5	5	90	13.25	2	1	1	2.0627
462	2.1883	5	5	90	7.125	1	-1	1	10.288
463	5.4722	5	5	0	13.25	2	1	0	2.2764
464	7.1142	5	5	999	1	2	-1	0	1.4271
465	5.4722	5	5	999	25.5	2	1	1	1.1165
466	5.4722	5	5	90	25.5	2	1	1	1.4928
467	3.8303	5	5	0	19.375	1	-1	1	1.3752
468	7.1142	5	5	0	1	1	-1	0	1.4937
469	7.1142	5	5	999	25.5	1	1	1	0.97533
470	5.4722	5	5	999	25.5	1	1	1	0.96355
471	3.8303	5	5	0	7.125	2	-1	1	1.2812
472	3.8303	5	5	999	25.5	1	-1	1	2.4354
473	3.8303	5	5	999	19.375	2	1	1	1.1753
474	3.8303	5	5	0	19.375	1	-1	1	0.96361
475	0.5464	5	5	0	13.25	1	-1	1	1.2224
476	7.1142	5	5	0	19.375	2	1	1	1.2816
477	2.1883	5	5	90	25.5	2	-1	1	0.98756
478	3.8303	5	5	0	7.125	2	-1	1	0.98712
479	5.4722	5	5	0	7.125	1	1	1	1.0812
480	7.1142	5	5	999	13.25	1	1	1	1.9578
481	7.1142	5	5	0	7.125	2	-1	0	1.5773
482	5.4722	5	5	999	25.5	1	1	1	1.0812
483	0.5464	5	5	0	19.375	2	1	1	1.1753
484	7.1142	5	5	90	25.5	2	-1	1	1.0934
485	5.4722	5	5	90	25.5	1	-1	1	0.96407
486	0.5464	5	5	0	19.375	1	-1	1	1.3753
487	5.4722	5	5	999	7.125	1	1	1	0.98714
488	7.1142	5	5	0	7.125	2	1	0	1.4454
489	2.1883	5	5	0	25.5	2	-1	1	1.0224
490	7.1142	5	5	999	19.375	1	-1	1	0.92833
491	5.4722	5	5	0	7.125	2	-1	1	0.98713
492	7.1142	5	5	90	19.375	2	1	0	0.90481
493	0.5464	5	5	0	13.25	2	1	1	1.2458
494	7.1142	5	5	90	19.375	1	-1	1	0.97536
495	5.4722	5	5	0	13.25	1	1	1	1.3164
496	3.8303	5	5	999	7.125	1	1	1	0.91654
497	0.5464	5	5	0	13.25	2	-1	1	1.0577
498	0.5464	5	5	0	7.125	2	-1	1	1.0929
499	0.5464	5	5	0	13.25	1	-1	1	0.99893
500	3.8303	5	5	999	25.5	1	-1	1	0.88126
501	5.4722	5	5	0	19.375	2	1	1	1.1518
502	3.8303	5	5	90	1	2	1	0	2.1335
503	3.8303	5	5	0	13.25	1	-1	1	1.0694
504	5.4722	5	5	999	1	1	1	1	1.14
505	5.4722	5	5	90	19.375	1	1	1	0.97537
506	7.1142	5	5	90	25.5	1	-1	1	0.98717
507	5.4722	5	5	0	1	1	1	1	2.1573
508	2.1883	5	5	0	19.375	2	1	1	1.1753
509	5.4722	5	5	999	25.5	1	-1	1	0.94006
510	7.1142	5	5	999	25.5	2	1	1	1.0695
511	2.1883	5	5	0	19.375	1	1	1	0.95181
512	5.4722	5	5	999	25.5	2	-1	1	0.96361
513	7.1142	5	5	999	7.125	1	1	1	1.0224
514	3.8303	5	5	0	25.5	2	-1	1	1.0107
515	7.1142	5	5	90	13.25	1	1	1	0.94005
516	3.8303	5	5	90	7.125	2	1	1	1.1635
517	5.4722	5	5	0	25.5	2	-1	1	0.93993
518	0.5464	5	5	90	13.25	2	1	1	1.1988
519	0.5464	5	5	90	19.375	1	1	1	1.0224
520	0.5464	5	5	999	7.125	1	-1	1	0.94007
521	2.1883	5	5	0	7.125	2	-1	1	1.0223
522	0.5464	5	5	999	1	2	-1	1	1.1753
523	3.8303	5	5	0	7.125	1	-1	1	1.2458
524	2.1883	5	5	90	7.125	1	1	1	1.2929
525	5.4722	5	5	90	13.25	1	1	1	1.0224
526	3.8303	5	5	0	19.375	1	1	1	0.9401
527	2.1883	5	5	90	1	2	1	1	1.2341
528	0.5464	5	5	0	25.5	1	-1	1	0.97532
529	0.5464	5	5	90	7.125	2	1	1	1.2458
530	2.1883	5	5	0	7.125	1	-1	1	1.2933
531	2.1883	5	5	0	7.125	1	1	1	1.187
532	2.1883	5	5	90	19.375	2	1	1	1.3169
533	2.1883	5	5	999	1	1	-1	1	1.0812
534	3.8303	5	5	0	7.125	2	1	1	1.1871
535	3.8303	5	5	90	13.25	1	1	1	1.0816
536	2.1883	5	5	90	1	1	-1	1	1.1753
537	3.8303	5	5	90	13.25	1	1	1	0.92873
538	0.5464	5	5	0	1	2	1	1	1.7281
539	3.8303	5	5	90	19.375	1	-1	1	1.0224
540	3.8303	5	5	0	7.125	2	-1	1	1.0577
541	3.8303	5	5	90	25.5	1	-1	1	1.1048
542	7.1142	5	5	90	13.25	2	1	1	1.1753
543	0.5464	5	5	90	13.25	2	-1	1	1.1871
544	7.1142	5	5	90	19.375	2	1	1	2.1381
545	2.1883	5	5	0	13.25	2	1	1	1.6693
546	5.4722	5	5	999	19.375	2	1	1	1.1049
547	3.8303	5	5	0	13.25	2	-1	1	1.1165
548	0.5464	5	5	90	1	2	-1	1	1.2459
549	7.1142	5	5	90	19.375	1	1	1	1.1517
550	0.5464	5	5	999	7.125	2	-1	1	1.0577
551	5.4722	5	5	0	13.25	2	-1	1	1.1165
552	7.1142	5	5	90	25.5	1	-1	1	1.0816
553	0.5464	5	5	999	25.5	1	-1	1	1.0694
554	0.5464	5	5	999	25.5	1	1	1	1.0341
555	7.1142	5	5	0	25.5	1	-1	1	1.1754
556	2.1883	5	5	0	1	1	-1	1	1.2107
557	2.1883	5	5	999	1	1	-1	1	1.0812
558	3.8303	5	5	90	13.25	2	1	1	1.2929
559	3.8303	5	5	999	19.375	1	1	1	1.0106
560	7.1142	5	5	999	7.125	2	1	1	1.6923
561	0.5464	5	5	90	13.25	2	-1	1	1.093
562	3.8303	5	5	90	13.25	2	1	1	1.1636
563	3.8303	5	5	0	13.25	1	1	1	1.0811
564	5.4722	5	5	999	13.25	2	1	1	1.4458
565	5.4722	5	5	90	7.125	1	-1	1	1.0816
566	7.1142	5	5	999	13.25	2	1	1	1.4425
567	3.8303	5	5	90	13.25	2	1	1	1.3517
568	7.1142	5	5	0	7.125	2	-1	0	1.595
569	7.1142	5	5	999	25.5	1	-1	1	0.95184
570	7.1142	5	5	0	25.5	1	-1	1	0.98709
571	5.4722	5	5	0	13.25	2	-1	1	1.0695
572	0.5464	5	5	999	7.125	2	1	1	1.2577
573	7.1142	5	5	90	13.25	1	-1	1	1.2341
574	2.1883	5	5	999	1	2	1	1	1.1165
575	7.1142	5	5	999	7.125	1	1	1	0.96356
576	5.4722	5	5	90	7.125	1	-1	1	1.234
577	0.5464	5	5	0	19.375	2	-1	1	1.1051
578	0.5464	5	5	90	19.375	1	-1	1	2.0692
579	3.8303	5	5	999	1	1	-1	1	1.0699
580	7.1142	5	5	999	1	2	-1	0	4.5441
581	5.4722	5	5	999	7.125	1	1	1	1.0577
582	3.8303	5	5	999	25.5	1	-1	1	1.0577
583	7.1142	5	5	999	13.25	1	1	1	1.1282
584	2.1883	5	5	999	1	2	1	1	2.1979
585	7.1142	5	5	999	19.375	2	-1	1	1.0346
586	2.1883	5	5	999	25.5	1	1	1	0.90479
587	0.5464	5	5	0	7.125	2	-1	1	1.093
588	3.8303	5	5	999	19.375	2	-1	1	1.2224
589	5.4722	5	5	999	7.125	2	1	1	1.4458
590	7.1142	5	5	999	19.375	1	-1	1	1.0107
591	2.1883	5	5	90	7.125	2	-1	1	1.4341
592	3.8303	5	5	0	19.375	2	1	1	1.3517
593	7.1142	5	5	90	13.25	1	1	1	1.0224
594	0.5464	5	5	90	1	2	-1	1	1.1046
595	7.1142	5	5	999	25.5	1	-1	1	1.0813
596	7.1142	5	5	90	1	2	1	0	1.9963
597	5.4722	5	5	0	1	2	-1	0	1.9724
598	0.5464	5	5	0	7.125	2	1	1	1.3282
599	5.4722	5	5	999	13.25	1	-1	1	1.0342
600	5.4722	5	5	0	1	2	1	0	1.8208
601	7.1142	5	5	90	1	2	-1	0	2.0015
602	3.8303	5	5	0	19.375	1	-1	1	0.92832
603	5.4722	5	5	90	25.5	1	1	1	0.97531
604	3.8303	5	5	90	1	2	1	0	1.7634
605	7.1142	5	5	999	7.125	2	-1	0	1.2463
606	7.1142	5	5	90	7.125	2	-1	0	1.9101
607	0.5464	5	5	90	1	1	1	1	1.1047
608	7.1142	5	5	90	19.375	2	1	1	1.2576
609	0.5464	5	5	90	1	1	-1	1	1.1283
610	2.1883	5	5	0	25.5	1	-1	1	1.1048
611	0.5464	5	5	999	1	2	1	1	1.5164
612	5.4722	5	5	90	1	2	-1	1	1.7969
613	0.5464	5	5	999	1	2	-1	1	1.3046
614	5.4722	5	5	90	1	1	-1	0	2.0844
615	0.5464	5	5	999	13.25	1	1	1	1.2698
616	0.5464	5	5	0	13.25	2	-1	1	1.1635
617	7.1142	5	5	0	7.125	1	-1	1	1.1753
618	3.8303	5	5	999	1	2	-1	1	1.1518
619	2.1883	5	5	999	19.375	2	1	1	1.0341
620	7.1142	5	5	0	1	2	-1	0	2.0379
621	0.5464	5	5	90	7.125	1	1	1	0.9753
622	0.5464	5	5	90	25.5	2	-1	1	1.2341
623	3.8303	5	5	90	7.125	2	1	1	1.4458
624	7.1142	5	5	0	7.125	1	-1	1	4.4129
625	7.1142	5	5	0	25.5	2	-1	1	1.0106
626	7.1142	5	5	0	13.25	2	-1	1	1.093
627	7.1142	5	5	90	7.125	1	1	1	0.97537
628	5.4722	5	5	999	1	2	1	0	1.2576
629	2.1883	5	5	999	7.125	1	-1	1	0.9518
630	5.4722	5	5	999	19.375	2	1	1	1.1635
631	5.4722	5	5	90	7.125	2	1	1	1.164
632	2.1883	5	5	999	7.125	2	-1	1	1.0224
633	2.1883	5	5	90	25.5	1	1	1	1.0342
634	5.4722	5	5	90	25.5	2	-1	1	1.0577
635	5.4722	5	5	0	13.25	1	1	1	1.0341
636	7.1142	5	5	0	13.25	2	-1	1	1.1518
637	5.4722	5	5	999	1	1	-1	0	1.2698
638	5.4722	5	5	90	13.25	1	1	1	0.94007
639	2.1883	5	5	999	1	1	1	1	1.0342
640	2.1883	5	5	0	7.125	1	1	1	0.89298
641	7.1142	5	5	999	13.25	2	-1	1	1.3531
642	7.1142	5	5	0	7.125	1	-1	0	1.9483
643	0.5464	5	5	0	25.5	2	1	1	1.2694
644	2.1883	5	5	90	19.375	2	-1	1	1.1283
645	7.1142	5	5	90	25.5	1	-1	1	1.0224
646	0.5464	5	5	0	25.5	1	-1	1	1.14
647	7.1142	5	5	0	19.375	1	-1	1	1.6997
648	2.1883	5	5	0	25.5	2	1	1	1.1753
649	0.5464	5	5	90	19.375	2	1	1	1.2577
650	5.4722	5	5	999	19.375	1	-1	1	1.093
651	7.1142	5	5	999	19.375	1	1	1	0.96358
652	2.1883	5	5	90	25.5	2	-1	1	1.2694
653	3.8303	5	5	0	1	2	1	1	2.3279
654	2.1883	5	5	999	7.125	2	-1	1	1.0928
655	3.8303	5	5	0	25.5	2	-1	1	1.0816
656	7.1142	5	5	0	7.125	2	-1	1	5.0714
657	7.1142	5	5	0	19.375	1	-1	1	1.1753
658	5.4722	5	5	0	19.375	1	1	1	1.9059
659	5.4722	5	5	999	1	1	-1	0	2.025
660	5.4722	5	5	0	7.125	2	1	1	1.2224
661	0.5464	5	5	999	1	1	1	1	1.2464
662	0.5464	5	5	999	25.5	2	1	1	1.2224
663	7.1142	5	5	0	1	1	-1	1	1.3186
664	0.5464	5	5	999	19.375	1	-1	1	1.0816
665	0.5464	5	5	0	7.125	2	-1	1	1.1518
666	0.5464	5	5	999	13.25	2	1	1	1.3635
667	7.1142	5	5	999	1	1	1	0	1.8011
668	2.1883	5	5	0	25.5	1	1	1	2.2688
669	5.4722	5	5	90	13.25	2	1	0	2.1876
670	7.1142	5	5	90	1	2	-1	0	1.6753
671	7.1142	5	5	90	19.375	1	-1	1	1.0224
672	5.4722	5	5	0	7.125	2	-1	1	2.8136
673	0.5464	5	5	90	25.5	1	1	1	1.2224
674	0.5464	5	5	0	19.375	2	-1	1	1.1875
675	3.8303	5	5	90	19.375	1	-1	1	0.96401
676	0.5464	5	5	90	19.375	1	1	1	1.0577
677	0.5464	5	5	999	13.25	1	-1	1	1.2106
678	0.5464	5	5	0	19.375	1	1	1	0.9989
679	3.8303	5	5	90	7.125	1	-1	1	1.0106
680	2.1883	5	5	0	25.5	2	-1	1	1.1048
681	3.8303	5	5	90	7.125	1	1	1	1.1169
682	3.8303	5	5	90	13.25	1	-1	1	0.98754
683	3.8303	5	5	0	1	1	1	1	2.486
684	0.5464	5	5	999	7.125	2	-1	1	1.1051
685	0.5464	5	5	0	25.5	1	1	1	1.1635
686	0.5464	5	5	999	25.5	2	1	1	1.0812
687	0.5464	5	5	0	1	1	1	1	1.1634
688	7.1142	5	5	0	19.375	2	1	0	2.657
689	7.1142	5	5	90	1	1	1	0	1.6427
690	3.8303	5	5	999	7.125	1	1	1	0.92832
691	7.1142	5	5	0	25.5	2	-1	1	1.0459
692	5.4722	5	5	90	19.375	2	-1	1	1.0341
693	3.8303	5	5	90	25.5	1	-1	1	0.95174
694	5.4722	5	5	999	1	2	1	1	3.7339
695	5.4722	5	5	90	1	1	-1	0	1.1753
696	5.4722	5	5	0	13.25	1	-1	1	1.1047
697	5.4722	5	5	90	7.125	1	-1	1	0.9871
698	3.8303	5	5	0	25.5	1	1	1	0.9518
699	7.1142	5	5	0	25.5	1	1	1	0.9636
700	3.8303	5	5	999	1	2	1	0	1.1635
701	5.4722	5	5	90	19.375	2	-1	1	1.0929
702	3.8303	5	5	90	25.5	2	-1	1	1.0459
703	5.4722	5	5	999	13.25	1	1	1	0.96359
704	3.8303	5	5	999	13.25	1	1	1	0.98715
705	5.4722	5	5	90	7.125	1	-1	1	1.3047
706	2.1883	5	5	999	25.5	2	-1	1	1.2459
707	5.4722	5	5	0	7.125	1	-1	1	2.1912
708	5.4722	5	5	999	7.125	1	1	1	1.1632
709	3.8303	5	5	999	7.125	2	-1	1	1.293
710	3.8303	5	5	0	1	2	-1	0	2.3436
711	7.1142	5	5	90	1	2	-1	1	2.3024
712	3.8303	5	5	999	25.5	2	1	1	1.1985
713	5.4722	5	5	0	1	1	-1	0	1.7386
714	0.5464	5	5	999	25.5	2	-1	1	1.2811
715	3.8303	5	5	0	25.5	1	-1	1	0.94003
716	3.8303	5	5	90	1	2	-1	0	2.3352
717	2.1883	5	5	90	13.25	1	1	1	1.0459
718	3.8303	5	5	999	25.5	2	1	1	1.3517
719	0.5464	5	5	90	19.375	2	-1	1	1.0105
720	7.1142	5	5	999	1	2	1	1	1.7295
721	0.5464	5	5	999	13.25	2	-1	1	1.2107
722	2.1883	5	5	999	7.125	1	1	1	1.1165
723	0.5464	5	5	90	13.25	1	1	1	2.614
724	3.8303	5	5	0	25.5	1	-1	1	1.1169
725	0.5464	5	5	999	13.25	1	1	1	1.14
726	3.8303	5	5	0	25.5	2	1	0	2.9453
727	3.8303	5	5	90	7.125	1	-1	1	1.0224
728	3.8303	5	5	999	1	1	-1	1	1.1871
729	7.1142	5	5	0	19.375	1	-1	1	0.9636
730	0.5464	5	5	90	7.125	2	-1	1	2.0923
731	0.5464	5	5	999	13.25	1	-1	1	1.1871
732	7.1142	5	5	90	1	1	1	0	1.4729
733	5.4722	5	5	90	19.375	1	-1	1	0.91701
734	7.1142	5	5	0	1	2	1	0	1.5965
735	7.1142	5	5	0	25.5	1	1	1	1.1047
736	0.5464	5	5	999	7.125	1	-1	1	0.89303
737	2.1883	5	5	0	19.375	1	1	1	1.1166
738	0.5464	5	5	90	7.125	1	-1	1	1.4458
739	5.4722	5	5	90	1	2	1	0	2.127
740	2.1883	5	5	90	1	1	1	0	3.6895
741	5.4722	5	5	90	19.375	1	-1	1	0.97539
742	0.5464	5	5	90	25.5	1	1	1	1.0694
743	7.1142	5	5	0	13.25	2	-1	1	1.0459
744	0.5464	5	5	90	19.375	1	-1	1	0.99895
745	3.8303	5	5	90	13.25	1	-1	1	1.0459
746	2.1883	5	5	0	1	2	-1	1	1.093
747	2.1883	5	5	999	25.5	1	1	1	1.0107
748	2.1883	5	5	999	25.5	1	1	1	0.98707
749	0.5464	5	5	90	25.5	2	1	1	1.187
750	7.1142	5	5	90	7.125	2	-1	1	1.0577
