# Supplementary material for: Temporal Integration of Motion Streaks in Migraine
Source: Vision (Basel). 2018 Jul 13;2(3):27. doi: 10.3390/vision2030027 (PMC6836222; doi:10.3390/vision2030027)
Supplement: Supplementary file 1 [file vision-02-00027-s001.zip › supplementary information/resultsmark3/resultsObs18/allResponsesObs18Block4.txt]

1	5.4722	5	5	0	1	1	-1	0	2.0822
2	2.1883	5	5	0	1	2	1	0	3.2127
3	3.8303	5	5	0	25.5	1	-1	1	1.0816
4	3.8303	5	5	999	25.5	2	-1	1	0.99868
5	5.4722	5	5	0	19.375	1	-1	1	0.9635
6	0.5464	5	5	999	25.5	2	1	1	1.3988
7	5.4722	5	5	999	1	2	-1	1	1.9184
8	3.8303	5	5	0	7.125	1	1	1	0.9754
9	7.1142	5	5	0	7.125	1	1	0	1.6006
10	0.5464	5	5	90	19.375	2	-1	1	1.0699
11	0.5464	5	5	0	19.375	2	1	1	1.2106
12	5.4722	5	5	0	19.375	1	-1	1	1.1869
13	5.4722	5	5	999	25.5	2	1	1	1.1751
14	5.4722	5	5	0	19.375	2	-1	1	1.0464
15	0.5464	5	5	90	25.5	1	-1	1	1.1636
16	2.1883	5	5	0	19.375	2	1	1	1.1518
17	2.1883	5	5	0	7.125	2	-1	1	1.6105
18	3.8303	5	5	90	7.125	1	1	1	1.0107
19	0.5464	5	5	0	13.25	1	1	1	1.1283
20	3.8303	5	5	90	19.375	2	1	0	1.8484
21	7.1142	5	5	0	7.125	2	-1	1	1.1286
22	2.1883	5	5	999	1	2	-1	1	1.187
23	7.1142	5	5	0	1	2	1	0	1.8295
24	0.5464	5	5	999	19.375	1	-1	1	1.34
25	3.8303	5	5	0	1	1	-1	1	8.4856
26	3.8303	5	5	999	7.125	1	1	1	1.2463
27	7.1142	5	5	999	1	1	1	0	1.5247
28	7.1142	5	5	0	19.375	1	-1	1	1.1988
29	5.4722	5	5	0	7.125	2	-1	1	1.0457
30	0.5464	5	5	90	7.125	2	-1	1	1.1871
31	2.1883	5	5	0	1	2	1	1	1.2224
32	3.8303	5	5	90	13.25	2	-1	1	1.0812
33	3.8303	5	5	90	7.125	1	-1	1	0.9754
34	5.4722	5	5	999	25.5	2	1	1	1.2106
35	2.1883	5	5	0	19.375	2	-1	1	1.0111
36	7.1142	5	5	90	19.375	1	-1	1	0.94007
37	7.1142	5	5	999	25.5	2	1	1	1.1518
38	3.8303	5	5	0	25.5	1	-1	1	1.0342
39	0.5464	5	5	0	1	1	-1	1	1.5282
40	7.1142	5	5	90	1	2	-1	0	1.9047
41	7.1142	5	5	999	1	1	-1	0	1.9241
42	2.1883	5	5	999	13.25	2	-1	1	1.093
43	7.1142	5	5	0	13.25	2	-1	1	1.0342
44	7.1142	5	5	90	25.5	2	1	1	1.6539
45	5.4722	5	5	90	19.375	1	-1	1	0.99886
46	5.4722	5	5	0	1	2	1	0	2.1391
47	2.1883	5	5	999	25.5	2	1	1	1.2341
48	0.5464	5	5	0	19.375	1	1	1	1.093
49	0.5464	5	5	999	25.5	2	1	1	1.4928
50	5.4722	5	5	999	19.375	1	-1	1	1.2106
51	7.1142	5	5	0	7.125	2	-1	1	1.674
52	2.1883	5	5	90	13.25	2	1	1	1.2695
53	5.4722	5	5	90	1	1	1	1	1.909
54	7.1142	5	5	999	1	1	-1	1	1.4684
55	2.1883	5	5	999	19.375	2	-1	1	1.0697
56	2.1883	5	5	0	25.5	1	1	1	1.0225
57	0.5464	5	5	0	19.375	1	1	1	1.0812
58	2.1883	5	5	999	25.5	2	1	1	1.14
59	3.8303	5	5	0	25.5	1	-1	1	0.92826
60	7.1142	5	5	999	1	1	1	1	1.9735
61	5.4722	5	5	999	25.5	1	-1	1	0.92835
62	2.1883	5	5	999	13.25	2	-1	1	0.97541
63	2.1883	5	5	90	19.375	2	1	1	1.1753
64	7.1142	5	5	90	1	1	-1	0	1.6336
65	0.5464	5	5	0	1	2	1	1	1.9868
66	7.1142	5	5	0	7.125	1	1	1	2.1382
67	0.5464	5	5	0	1	2	1	1	1.2577
68	7.1142	5	5	999	19.375	1	1	1	0.98713
69	7.1142	5	5	999	19.375	2	-1	1	1.1048
70	2.1883	5	5	90	25.5	2	-1	1	1.0576
71	5.4722	5	5	999	19.375	1	-1	1	0.97533
72	3.8303	5	5	90	13.25	1	1	1	1.0342
73	3.8303	5	5	0	13.25	2	-1	1	1.0577
74	0.5464	5	5	0	7.125	2	1	1	1.3281
75	0.5464	5	5	0	25.5	1	1	1	0.97539
76	0.5464	5	5	0	25.5	1	-1	1	0.91656
77	7.1142	5	5	999	13.25	2	1	1	1.0812
78	5.4722	5	5	0	13.25	1	1	1	2.1841
79	3.8303	5	5	90	13.25	2	-1	1	1.1164
80	7.1142	5	5	0	1	2	1	1	2.0227
81	3.8303	5	5	999	25.5	1	-1	1	1.0224
82	0.5464	5	5	999	13.25	2	1	1	1.3517
83	7.1142	5	5	90	19.375	2	-1	1	1.1169
84	7.1142	5	5	999	7.125	1	-1	1	1.0577
85	0.5464	5	5	999	7.125	2	-1	1	1.2577
86	3.8303	5	5	0	7.125	2	-1	1	1.0342
87	0.5464	5	5	90	13.25	2	1	1	1.3165
88	0.5464	5	5	0	7.125	2	1	1	1.3753
89	5.4722	5	5	90	7.125	1	1	1	0.99888
90	3.8303	5	5	999	25.5	2	-1	1	1.0459
91	0.5464	5	5	0	13.25	1	1	1	1.0812
92	3.8303	5	5	0	1	1	-1	1	2.1215
93	3.8303	5	5	999	7.125	2	1	1	1.1635
94	0.5464	5	5	0	19.375	2	1	1	1.2223
95	0.5464	5	5	90	1	2	-1	1	1.4693
96	7.1142	5	5	90	1	2	-1	0	2.0828
97	0.5464	5	5	0	19.375	1	-1	1	1.3169
98	5.4722	5	5	90	25.5	1	-1	1	1.0107
99	0.5464	5	5	90	25.5	2	-1	1	1.4694
100	5.4722	5	5	999	25.5	2	-1	1	1.093
101	5.4722	5	5	999	19.375	1	1	1	0.95182
102	3.8303	5	5	0	13.25	2	1	1	1.1753
103	7.1142	5	5	90	13.25	2	1	0	1.4986
104	0.5464	5	5	90	1	2	-1	1	1.0577
105	5.4722	5	5	90	13.25	2	1	1	1.1164
106	7.1142	5	5	90	25.5	2	1	1	1.1631
107	7.1142	5	5	90	25.5	1	1	1	0.96406
108	0.5464	5	5	999	7.125	1	1	1	5.6474
109	5.4722	5	5	999	25.5	1	-1	1	0.98711
110	5.4722	5	5	0	13.25	1	-1	1	0.92826
111	7.1142	5	5	0	1	2	-1	1	1.8006
112	2.1883	5	5	0	19.375	2	-1	1	1.0224
113	7.1142	5	5	999	19.375	1	1	1	1.093
114	5.4722	5	5	90	1	2	-1	0	1.9441
115	7.1142	5	5	0	25.5	1	-1	1	0.88173
116	5.4722	5	5	90	25.5	2	-1	1	1.0224
117	5.4722	5	5	0	13.25	1	1	1	1.2929
118	0.5464	5	5	90	1	1	-1	1	1.046
119	5.4722	5	5	0	19.375	1	1	1	0.96358
120	0.5464	5	5	90	19.375	1	1	1	1.1165
121	5.4722	5	5	999	7.125	2	-1	1	1.046
122	7.1142	5	5	90	19.375	1	-1	1	0.88133
123	7.1142	5	5	90	13.25	1	1	1	0.95182
124	7.1142	5	5	0	7.125	1	-1	1	2.6072
125	3.8303	5	5	0	25.5	2	1	1	1.3752
126	0.5464	5	5	999	25.5	2	-1	1	0.99894
127	0.5464	5	5	999	1	2	1	1	1.2929
128	3.8303	5	5	0	13.25	2	1	1	1.2576
129	7.1142	5	5	999	7.125	2	1	1	1.7381
130	7.1142	5	5	999	1	2	1	0	1.8022
131	0.5464	5	5	999	1	1	-1	1	0.97577
132	0.5464	5	5	0	25.5	2	-1	1	1.0695
133	0.5464	5	5	90	1	1	1	1	1.2812
134	0.5464	5	5	90	19.375	2	-1	1	1.187
135	5.4722	5	5	999	13.25	1	1	1	0.95183
136	0.5464	5	5	0	25.5	1	1	1	1.2694
137	2.1883	5	5	999	7.125	1	1	1	0.97534
138	7.1142	5	5	0	19.375	2	-1	1	1.0459
139	3.8303	5	5	90	25.5	1	-1	1	0.88124
140	0.5464	5	5	999	25.5	1	-1	1	1.1048
141	0.5464	5	5	0	7.125	2	-1	1	1.1871
142	5.4722	5	5	999	25.5	1	1	1	0.88127
143	0.5464	5	5	90	25.5	2	-1	1	1.0107
144	5.4722	5	5	90	13.25	2	1	1	1.4106
145	7.1142	5	5	90	7.125	1	1	1	1.6527
146	3.8303	5	5	999	1	1	-1	1	1.0347
147	5.4722	5	5	0	7.125	2	1	1	1.1517
148	2.1883	5	5	999	7.125	2	1	1	1.1165
149	2.1883	5	5	999	25.5	1	1	1	0.97533
150	7.1142	5	5	0	13.25	1	-1	1	1.0459
151	3.8303	5	5	90	13.25	1	1	1	0.94014
152	2.1883	5	5	90	1	1	-1	1	1.2106
153	5.4722	5	5	90	13.25	1	-1	1	0.94005
154	3.8303	5	5	90	7.125	2	1	1	1.1518
155	0.5464	5	5	0	13.25	2	-1	1	1.093
156	2.1883	5	5	90	13.25	1	-1	1	0.91656
157	3.8303	5	5	999	25.5	2	1	1	1.1518
158	7.1142	5	5	90	19.375	2	1	1	1.2341
159	7.1142	5	5	0	25.5	2	1	1	1.1048
160	3.8303	5	5	0	7.125	2	1	1	1.2105
161	7.1142	5	5	90	25.5	1	1	1	0.9871
162	7.1142	5	5	90	7.125	2	1	0	1.3672
163	7.1142	5	5	0	13.25	2	1	1	1.1283
164	0.5464	5	5	0	13.25	1	-1	1	1.1518
165	0.5464	5	5	0	13.25	2	1	1	1.14
166	7.1142	5	5	0	7.125	1	1	1	1.9547
167	2.1883	5	5	0	25.5	1	-1	1	1.0812
168	7.1142	5	5	0	7.125	2	-1	1	1.0694
169	7.1142	5	5	90	25.5	2	-1	1	1.0459
170	7.1142	5	5	999	19.375	2	-1	1	1.0812
171	2.1883	5	5	0	13.25	1	1	1	1.0341
172	7.1142	5	5	999	13.25	1	1	1	0.98708
173	7.1142	5	5	999	7.125	2	-1	0	1.4352
174	2.1883	5	5	999	25.5	2	-1	1	1.0459
175	2.1883	5	5	0	13.25	1	-1	1	0.88121
176	3.8303	5	5	90	13.25	2	1	1	1.093
177	5.4722	5	5	0	13.25	1	-1	1	1.2815
178	0.5464	5	5	90	1	2	-1	1	1.1169
179	3.8303	5	5	999	19.375	1	-1	1	1.0695
180	5.4722	5	5	0	13.25	2	1	1	1.2105
181	5.4722	5	5	90	19.375	2	1	1	2.1316
182	0.5464	5	5	999	1	1	-1	1	1.0342
183	2.1883	5	5	0	7.125	1	-1	1	0.96363
184	5.4722	5	5	0	19.375	1	-1	1	0.90476
185	2.1883	5	5	999	25.5	1	1	1	0.99898
186	2.1883	5	5	999	25.5	2	1	1	1.2338
187	7.1142	5	5	999	25.5	2	1	1	1.2107
188	7.1142	5	5	90	25.5	1	-1	1	0.92814
189	3.8303	5	5	90	1	1	1	1	1.2576
190	3.8303	5	5	999	25.5	1	-1	1	0.95188
191	2.1883	5	5	0	19.375	1	1	1	1.0341
192	5.4722	5	5	90	1	1	1	0	2.198
193	5.4722	5	5	90	13.25	2	1	1	1.3631
194	3.8303	5	5	999	1	1	-1	1	1.046
195	3.8303	5	5	90	13.25	2	-1	1	1.2811
196	0.5464	5	5	999	13.25	1	-1	1	0.96403
197	2.1883	5	5	90	13.25	2	-1	1	1.0578
198	0.5464	5	5	999	25.5	1	1	1	1.14
199	2.1883	5	5	0	13.25	2	1	1	1.2341
200	5.4722	5	5	90	7.125	1	1	1	1.117
201	7.1142	5	5	0	13.25	2	1	1	1.2812
202	5.4722	5	5	90	13.25	1	-1	1	0.92876
203	5.4722	5	5	0	25.5	1	1	1	0.99884
204	5.4722	5	5	0	19.375	2	-1	1	1.1282
205	0.5464	5	5	999	19.375	2	-1	1	1.1048
206	5.4722	5	5	0	19.375	2	-1	1	1.0106
207	2.1883	5	5	999	13.25	2	1	1	1.1165
208	2.1883	5	5	0	19.375	2	-1	1	1.0576
209	2.1883	5	5	90	19.375	1	-1	1	0.96365
210	5.4722	5	5	90	25.5	2	-1	1	1.0693
211	5.4722	5	5	999	7.125	2	-1	0	1.4866
212	5.4722	5	5	999	13.25	2	-1	1	0.99929
213	5.4722	5	5	0	25.5	2	-1	1	0.97539
214	0.5464	5	5	999	1	1	1	1	1.1871
215	7.1142	5	5	90	7.125	1	-1	1	1.0107
216	5.4722	5	5	90	19.375	1	1	1	0.97527
217	7.1142	5	5	0	13.25	1	1	1	1.1871
218	0.5464	5	5	999	7.125	1	-1	1	1.164
219	3.8303	5	5	0	7.125	1	1	1	0.92818
220	2.1883	5	5	0	1	1	-1	1	1.14
221	0.5464	5	5	0	25.5	2	1	1	1.1988
222	7.1142	5	5	999	7.125	1	1	1	0.96356
223	0.5464	5	5	999	13.25	2	1	1	1.4458
224	5.4722	5	5	999	1	2	1	0	1.54
225	7.1142	5	5	999	19.375	1	-1	1	0.92831
226	2.1883	5	5	90	25.5	1	-1	1	1.2106
227	2.1883	5	5	999	13.25	2	-1	1	1.6104
228	0.5464	5	5	0	7.125	1	-1	1	1.1287
229	7.1142	5	5	0	19.375	1	-1	0	1.9629
230	2.1883	5	5	0	7.125	2	-1	1	1.0577
231	2.1883	5	5	999	13.25	1	1	1	1.0224
232	3.8303	5	5	90	25.5	2	1	1	1.3047
233	2.1883	5	5	0	13.25	2	1	1	1.3753
234	5.4722	5	5	0	19.375	2	1	1	1.1871
235	0.5464	5	5	999	7.125	1	1	1	1.1047
236	0.5464	5	5	90	7.125	2	1	1	1.2459
237	7.1142	5	5	999	25.5	2	-1	1	1.093
238	0.5464	5	5	90	13.25	1	-1	1	1.4106
239	3.8303	5	5	90	19.375	1	-1	1	0.97579
240	3.8303	5	5	0	19.375	2	1	1	1.1283
241	3.8303	5	5	0	7.125	2	1	1	1.1752
242	7.1142	5	5	999	7.125	1	1	1	1.0816
243	7.1142	5	5	90	25.5	2	1	1	1.3509
244	3.8303	5	5	999	13.25	2	1	1	1.14
245	7.1142	5	5	90	19.375	2	1	1	1.2929
246	2.1883	5	5	0	1	1	-1	1	2.7879
247	3.8303	5	5	999	19.375	2	-1	1	1.0459
248	3.8303	5	5	0	25.5	1	1	1	1.0224
249	3.8303	5	5	90	19.375	2	-1	1	1.0223
250	2.1883	5	5	90	19.375	1	-1	1	0.91652
251	0.5464	5	5	0	19.375	2	1	1	1.234
252	3.8303	5	5	0	25.5	2	1	1	1.187
253	2.1883	5	5	999	19.375	1	-1	1	0.99889
254	7.1142	5	5	0	25.5	1	1	1	1.6713
255	7.1142	5	5	0	19.375	2	-1	1	1.1404
256	2.1883	5	5	0	1	1	-1	1	1.093
257	7.1142	5	5	0	7.125	2	1	0	1.5296
258	3.8303	5	5	999	7.125	2	1	1	1.1051
259	7.1142	5	5	90	1	1	1	1	1.6875
260	3.8303	5	5	999	13.25	2	1	1	1.1282
261	7.1142	5	5	999	25.5	1	-1	1	0.9283
262	0.5464	5	5	0	19.375	1	-1	1	1.2106
263	3.8303	5	5	90	19.375	1	-1	1	0.95162
264	0.5464	5	5	90	13.25	2	1	1	1.4105
265	5.4722	5	5	90	7.125	2	-1	1	1.5889
266	7.1142	5	5	999	7.125	1	-1	1	1.0341
267	3.8303	5	5	999	25.5	1	1	1	0.9635
268	0.5464	5	5	999	13.25	1	1	1	1.2341
269	2.1883	5	5	999	1	2	-1	1	1.34
270	7.1142	5	5	0	19.375	2	-1	1	1.1283
271	2.1883	5	5	0	25.5	2	-1	1	1.1283
272	7.1142	5	5	90	7.125	1	1	0	1.7781
273	3.8303	5	5	90	13.25	1	1	1	0.97536
274	5.4722	5	5	90	19.375	1	1	1	0.92833
275	2.1883	5	5	0	7.125	1	-1	1	0.9871
276	0.5464	5	5	0	13.25	2	-1	1	1.3165
277	5.4722	5	5	0	1	1	1	0	1.9104
278	2.1883	5	5	0	7.125	1	1	1	0.96355
279	2.1883	5	5	90	13.25	2	-1	1	1.2224
280	5.4722	5	5	999	19.375	1	1	1	1.1047
281	2.1883	5	5	999	7.125	2	-1	1	1.1635
282	5.4722	5	5	999	13.25	1	-1	1	0.90481
283	2.1883	5	5	90	7.125	2	-1	0	2.7754
284	5.4722	5	5	90	13.25	1	1	1	0.94005
285	7.1142	5	5	999	25.5	2	-1	1	1.0811
286	2.1883	5	5	90	1	2	-1	1	1.3518
287	2.1883	5	5	999	1	2	-1	1	1.093
288	5.4722	5	5	999	19.375	2	1	1	1.1282
289	3.8303	5	5	999	1	2	1	1	2.2764
290	2.1883	5	5	999	13.25	1	1	1	1.0577
291	2.1883	5	5	90	19.375	2	-1	1	1.0341
292	3.8303	5	5	90	19.375	2	1	1	1.14
293	0.5464	5	5	999	19.375	2	1	1	1.1636
294	7.1142	5	5	999	13.25	2	1	0	4.7778
295	0.5464	5	5	999	1	2	-1	1	1.4575
296	3.8303	5	5	0	25.5	2	-1	1	1.0459
297	7.1142	5	5	999	25.5	1	-1	1	6.5906
298	5.4722	5	5	90	1	2	1	0	2.1757
299	0.5464	5	5	90	13.25	1	-1	1	1.1636
300	0.5464	5	5	90	25.5	2	1	1	1.3522
301	3.8303	5	5	999	19.375	1	-1	1	1.0111
302	7.1142	5	5	90	13.25	2	-1	1	1.6355
303	0.5464	5	5	999	19.375	2	-1	1	1.1164
304	0.5464	5	5	90	7.125	2	1	1	1.3168
305	3.8303	5	5	999	1	2	1	0	1.5163
306	5.4722	5	5	0	13.25	1	1	1	0.95229
307	0.5464	5	5	0	1	1	-1	1	1.1282
308	5.4722	5	5	90	7.125	1	1	1	1.0463
309	2.1883	5	5	90	1	1	1	0	1.7394
310	0.5464	5	5	90	7.125	2	1	1	1.3052
311	0.5464	5	5	90	19.375	1	-1	1	1.0458
312	2.1883	5	5	0	25.5	2	1	1	1.2224
313	5.4722	5	5	999	13.25	1	-1	1	0.9754
314	3.8303	5	5	90	19.375	2	-1	1	1.0106
315	5.4722	5	5	0	1	2	1	0	1.8554
316	2.1883	5	5	0	19.375	1	1	1	1.0695
317	5.4722	5	5	999	1	1	1	1	1.1047
318	5.4722	5	5	90	13.25	2	-1	1	1.2106
319	2.1883	5	5	999	19.375	2	-1	1	1.0577
320	3.8303	5	5	90	13.25	1	-1	1	0.92827
321	0.5464	5	5	90	25.5	1	1	1	1.1165
322	2.1883	5	5	0	7.125	2	1	1	1.211
323	2.1883	5	5	90	1	1	1	1	1.211
324	7.1142	5	5	0	13.25	2	1	1	2.4224
325	5.4722	5	5	90	7.125	2	-1	1	1.4867
326	7.1142	5	5	0	25.5	1	-1	1	0.893
327	0.5464	5	5	90	7.125	1	-1	1	1.1282
328	2.1883	5	5	90	13.25	1	-1	1	1.0223
329	2.1883	5	5	0	25.5	1	-1	1	0.99884
330	7.1142	5	5	999	25.5	1	1	1	1.0223
331	7.1142	5	5	90	19.375	1	1	1	1.0342
332	3.8303	5	5	0	19.375	2	1	1	1.1871
333	7.1142	5	5	999	19.375	2	1	1	1.187
334	7.1142	5	5	999	7.125	2	1	0	1.61
335	2.1883	5	5	90	7.125	1	-1	1	1.411
336	5.4722	5	5	90	19.375	2	-1	1	1.093
337	7.1142	5	5	90	7.125	1	1	1	1.1279
338	2.1883	5	5	90	13.25	2	-1	1	1.1163
339	7.1142	5	5	0	7.125	2	1	0	1.9577
340	0.5464	5	5	999	19.375	1	1	1	1.3051
341	7.1142	5	5	999	1	2	1	0	1.9333
342	0.5464	5	5	90	1	2	-1	1	1.093
343	5.4722	5	5	0	25.5	1	1	1	1.0578
344	0.5464	5	5	90	7.125	1	1	1	1.1165
345	7.1142	5	5	0	19.375	2	-1	1	1.081
346	2.1883	5	5	0	13.25	1	1	1	1.2694
347	7.1142	5	5	0	1	1	1	1	1.6609
348	3.8303	5	5	0	1	1	1	0	2.4464
349	2.1883	5	5	999	19.375	1	1	1	0.91653
350	2.1883	5	5	0	19.375	1	1	1	1.0459
351	7.1142	5	5	0	25.5	2	-1	1	1.0929
352	3.8303	5	5	0	19.375	2	1	1	1.14
353	3.8303	5	5	0	13.25	1	-1	1	1.1048
354	5.4722	5	5	90	19.375	2	-1	1	0.98713
355	7.1142	5	5	999	25.5	2	1	1	1.14
356	5.4722	5	5	0	1	1	1	1	2.0026
357	7.1142	5	5	90	13.25	2	-1	0	1.8311
358	3.8303	5	5	90	1	1	-1	1	1.6105
359	5.4722	5	5	999	7.125	1	-1	1	0.98713
360	5.4722	5	5	90	1	2	1	0	1.9769
361	5.4722	5	5	90	25.5	2	-1	1	1.1517
362	7.1142	5	5	90	13.25	1	-1	1	0.92835
363	3.8303	5	5	0	7.125	2	1	1	1.1871
364	0.5464	5	5	999	13.25	2	-1	1	1.0811
365	5.4722	5	5	90	1	2	1	0	1.9607
366	3.8303	5	5	90	7.125	1	-1	1	0.90516
367	2.1883	5	5	0	19.375	1	1	1	1.1988
368	7.1142	5	5	90	19.375	1	1	1	0.98696
369	0.5464	5	5	0	1	2	-1	1	2.5417
370	2.1883	5	5	90	7.125	1	-1	1	1.1165
371	5.4722	5	5	0	7.125	1	-1	1	1.1163
372	0.5464	5	5	90	7.125	2	1	1	1.5991
373	7.1142	5	5	999	25.5	1	1	1	0.94012
374	2.1883	5	5	0	13.25	2	-1	1	1.1165
375	7.1142	5	5	0	1	1	-1	1	2.3
376	3.8303	5	5	0	25.5	1	1	1	1.0812
377	3.8303	5	5	999	25.5	2	1	1	1.2224
378	0.5464	5	5	999	25.5	2	-1	1	1.1047
379	2.1883	5	5	90	1	1	-1	1	1.1636
380	0.5464	5	5	999	7.125	2	1	1	1.2812
381	3.8303	5	5	999	7.125	2	1	1	1.2699
382	3.8303	5	5	90	25.5	1	-1	1	1.0228
383	5.4722	5	5	999	25.5	1	1	1	0.97537
384	3.8303	5	5	0	13.25	1	1	1	0.94003
385	7.1142	5	5	999	13.25	2	-1	1	1.0577
386	2.1883	5	5	90	7.125	1	-1	1	0.9283
387	3.8303	5	5	90	7.125	2	1	1	1.9436
388	5.4722	5	5	999	25.5	2	-1	1	1.1639
389	3.8303	5	5	999	13.25	2	-1	1	1.0342
390	0.5464	5	5	90	25.5	1	-1	1	0.96366
391	0.5464	5	5	90	25.5	1	-1	1	0.92826
392	2.1883	5	5	90	1	2	-1	1	1.2105
393	7.1142	5	5	999	13.25	2	-1	1	1.0577
394	3.8303	5	5	90	19.375	1	-1	1	1.0106
395	7.1142	5	5	0	1	1	-1	0	1.9463
396	5.4722	5	5	0	25.5	2	1	1	1.2105
397	7.1142	5	5	0	13.25	1	1	1	1.0577
398	3.8303	5	5	999	13.25	1	1	1	1.0459
399	2.1883	5	5	999	1	1	-1	1	1.1988
400	3.8303	5	5	0	25.5	2	-1	1	0.95174
401	3.8303	5	5	90	1	1	1	0	2.529
402	5.4722	5	5	90	19.375	2	1	1	1.6045
403	5.4722	5	5	999	13.25	2	-1	1	1.1164
404	3.8303	5	5	0	19.375	1	1	1	1.6221
405	0.5464	5	5	999	19.375	1	-1	1	1.1753
406	2.1883	5	5	999	19.375	1	1	1	1.1282
407	5.4722	5	5	999	7.125	2	1	1	1.2928
408	0.5464	5	5	999	25.5	1	1	1	1.0934
409	5.4722	5	5	999	7.125	1	-1	1	1.2104
410	2.1883	5	5	999	19.375	1	1	1	1.1401
411	0.5464	5	5	999	7.125	2	-1	1	1.2694
412	5.4722	5	5	999	7.125	2	1	1	2.3291
413	2.1883	5	5	999	19.375	2	1	1	1.1636
414	2.1883	5	5	999	7.125	2	-1	1	1.1287
415	3.8303	5	5	0	13.25	1	1	1	0.99925
416	0.5464	5	5	0	13.25	1	-1	1	1.2929
417	3.8303	5	5	999	1	2	1	0	1.3635
418	2.1883	5	5	90	19.375	2	1	1	1.4223
419	3.8303	5	5	0	1	2	1	0	1.6109
420	0.5464	5	5	0	7.125	1	1	1	1.1989
421	2.1883	5	5	0	13.25	1	1	1	0.99896
422	2.1883	5	5	90	7.125	1	1	1	1.0224
423	5.4722	5	5	999	13.25	2	-1	1	1.2224
424	5.4722	5	5	90	25.5	1	-1	1	1.2459
425	3.8303	5	5	999	7.125	2	1	1	1.387
426	0.5464	5	5	90	7.125	1	-1	1	1.4105
427	0.5464	5	5	90	19.375	1	1	1	1.0457
428	2.1883	5	5	0	1	2	1	0	3.0738
429	2.1883	5	5	0	13.25	2	-1	1	1.2462
430	7.1142	5	5	90	25.5	1	-1	1	0.94003
431	2.1883	5	5	0	13.25	1	1	1	1.0341
432	7.1142	5	5	999	13.25	2	1	1	1.6296
433	2.1883	5	5	0	19.375	1	1	1	1.0695
434	2.1883	5	5	90	13.25	1	1	1	0.95189
435	5.4722	5	5	90	1	1	1	0	3.5866
436	5.4722	5	5	90	1	1	-1	0	3.3828
437	0.5464	5	5	999	1	2	-1	1	1.2226
438	7.1142	5	5	90	25.5	2	-1	1	1.0106
439	3.8303	5	5	0	19.375	2	1	0	0.90485
440	3.8303	5	5	90	25.5	2	1	1	1.1518
441	5.4722	5	5	0	7.125	2	1	1	1.1987
442	2.1883	5	5	0	7.125	2	1	1	1.1169
443	0.5464	5	5	999	7.125	1	-1	1	0.97538
444	7.1142	5	5	0	1	1	1	0	1.697
445	7.1142	5	5	90	13.25	2	-1	0	1.8552
446	5.4722	5	5	999	13.25	1	-1	1	0.99889
447	3.8303	5	5	999	13.25	1	1	1	1.0694
448	5.4722	5	5	999	7.125	1	1	1	1.0341
449	2.1883	5	5	999	1	2	-1	1	1.1517
450	3.8303	5	5	0	19.375	1	-1	1	1.1282
451	7.1142	5	5	999	7.125	2	-1	0	1.8542
452	3.8303	5	5	90	25.5	1	-1	1	1.293
453	2.1883	5	5	90	13.25	1	1	1	3.3977
454	7.1142	5	5	0	19.375	1	1	0	2.0702
455	0.5464	5	5	999	13.25	1	-1	1	1.093
456	2.1883	5	5	90	25.5	1	-1	1	1.3869
457	3.8303	5	5	90	19.375	1	1	1	1.0577
458	0.5464	5	5	90	19.375	2	-1	1	1.3046
459	5.4722	5	5	999	25.5	1	1	1	0.97537
460	3.8303	5	5	999	13.25	1	-1	1	1.093
461	5.4722	5	5	0	7.125	1	-1	1	1.0577
462	0.5464	5	5	90	1	2	1	1	1.834
463	0.5464	5	5	90	25.5	2	1	1	1.3404
464	7.1142	5	5	999	19.375	2	-1	1	1.0106
465	0.5464	5	5	90	1	1	-1	1	1.634
466	7.1142	5	5	90	7.125	2	-1	0	1.841
467	5.4722	5	5	90	7.125	2	-1	0	3.3296
468	5.4722	5	5	90	13.25	1	1	1	1.14
469	3.8303	5	5	999	13.25	1	-1	1	1.0342
470	2.1883	5	5	90	25.5	1	-1	1	1.0812
471	0.5464	5	5	90	13.25	2	1	1	1.2341
472	2.1883	5	5	999	25.5	2	-1	1	1.081
473	5.4722	5	5	999	7.125	1	1	1	1.1047
474	0.5464	5	5	90	19.375	2	-1	1	1.1047
475	3.8303	5	5	0	7.125	2	-1	1	1.2223
476	0.5464	5	5	999	1	2	-1	1	1.3164
477	7.1142	5	5	90	13.25	1	1	1	1.0463
478	7.1142	5	5	999	1	2	1	0	1.779
479	2.1883	5	5	90	7.125	2	-1	1	2.4099
480	7.1142	5	5	0	1	1	-1	1	2.3915
481	5.4722	5	5	999	7.125	2	-1	1	1.1635
482	3.8303	5	5	0	7.125	1	1	1	1.093
483	3.8303	5	5	90	25.5	1	1	1	0.95178
484	2.1883	5	5	90	19.375	1	1	1	0.94006
485	7.1142	5	5	999	7.125	2	-1	1	1.2223
486	3.8303	5	5	0	13.25	2	-1	1	1.1169
487	0.5464	5	5	999	7.125	1	-1	1	1.0106
488	7.1142	5	5	999	1	2	-1	0	1.9863
489	0.5464	5	5	90	13.25	1	-1	1	1.34
490	3.8303	5	5	999	7.125	2	-1	0	1.6344
491	3.8303	5	5	90	7.125	2	1	1	1.4345
492	2.1883	5	5	0	13.25	2	-1	1	0.9989
493	0.5464	5	5	0	7.125	1	-1	1	1.093
494	5.4722	5	5	999	1	1	1	1	1.3753
495	3.8303	5	5	0	19.375	2	1	1	1.1165
496	5.4722	5	5	90	1	2	-1	0	2.2614
497	2.1883	5	5	999	1	1	-1	1	1.2224
498	2.1883	5	5	0	25.5	2	-1	1	0.98751
499	3.8303	5	5	90	19.375	2	-1	1	1.0577
500	2.1883	5	5	999	19.375	2	1	1	1.0576
501	3.8303	5	5	999	7.125	1	-1	1	1.0694
502	5.4722	5	5	999	1	1	1	1	1.4218
503	0.5464	5	5	999	1	1	1	1	1.2694
504	5.4722	5	5	999	1	1	1	0	1.7085
505	0.5464	5	5	90	1	1	-1	1	1.1871
506	2.1883	5	5	999	1	1	1	1	1.1517
507	2.1883	5	5	90	7.125	2	1	1	1.7046
508	7.1142	5	5	90	7.125	1	1	1	1.5537
509	2.1883	5	5	90	19.375	1	-1	1	0.96403
510	3.8303	5	5	999	7.125	1	-1	1	1.1048
511	5.4722	5	5	999	1	2	-1	1	4.7604
512	0.5464	5	5	999	7.125	2	-1	1	1.1165
513	3.8303	5	5	999	25.5	1	1	1	1.4929
514	5.4722	5	5	0	13.25	2	-1	1	1.0459
515	5.4722	5	5	0	25.5	2	-1	1	1.2106
516	3.8303	5	5	999	13.25	2	1	1	1.2576
517	3.8303	5	5	90	25.5	2	1	1	1.34
518	2.1883	5	5	999	25.5	1	-1	1	1.234
519	5.4722	5	5	0	25.5	1	1	1	1.2812
520	0.5464	5	5	90	25.5	2	-1	1	1.3753
521	7.1142	5	5	999	25.5	1	-1	1	1.2929
522	7.1142	5	5	999	1	1	1	0	2.9254
523	2.1883	5	5	0	7.125	2	-1	1	1.0577
524	2.1883	5	5	90	19.375	1	-1	1	1.0695
525	2.1883	5	5	999	7.125	2	-1	1	1.046
526	3.8303	5	5	999	19.375	2	1	1	1.1517
527	2.1883	5	5	0	1	2	-1	1	1.2224
528	2.1883	5	5	999	1	1	-1	1	1.54
529	3.8303	5	5	90	19.375	1	-1	1	1.0695
530	7.1142	5	5	0	7.125	1	-1	0	2.3951
531	5.4722	5	5	0	19.375	1	1	1	0.97531
532	5.4722	5	5	90	19.375	1	1	1	0.9989
533	2.1883	5	5	0	7.125	1	-1	1	0.99883
534	5.4722	5	5	90	25.5	1	1	1	1.0224
535	2.1883	5	5	999	7.125	1	-1	1	1.1165
536	7.1142	5	5	90	19.375	1	1	1	1.1635
537	0.5464	5	5	999	13.25	1	1	1	1.2105
538	5.4722	5	5	0	1	2	1	0	1.904
539	7.1142	5	5	999	7.125	1	-1	1	1.4875
540	5.4722	5	5	0	25.5	1	1	1	1.3522
541	5.4722	5	5	0	13.25	2	-1	1	0.97541
542	0.5464	5	5	90	19.375	2	-1	1	1.0577
543	2.1883	5	5	999	7.125	2	-1	1	1.1871
544	5.4722	5	5	90	19.375	2	-1	1	1.0695
545	0.5464	5	5	0	7.125	1	-1	1	1.1871
546	3.8303	5	5	999	19.375	1	-1	1	1.0107
547	0.5464	5	5	0	7.125	2	-1	1	1.1988
548	5.4722	5	5	90	7.125	1	1	1	1.0224
549	5.4722	5	5	999	13.25	2	1	1	1.3046
550	3.8303	5	5	999	25.5	2	-1	1	1.0577
551	7.1142	5	5	0	25.5	1	-1	1	1.0459
552	7.1142	5	5	999	19.375	1	1	1	1.0459
553	5.4722	5	5	0	13.25	2	1	1	1.9814
554	7.1142	5	5	999	19.375	2	1	1	1.1636
555	2.1883	5	5	90	1	2	-1	1	1.1871
556	5.4722	5	5	0	1	1	-1	1	2.0538
557	7.1142	5	5	90	13.25	2	-1	0	1.6748
558	3.8303	5	5	999	1	2	-1	1	1.4458
559	2.1883	5	5	999	13.25	1	1	1	1.0812
560	0.5464	5	5	0	19.375	2	-1	1	1.0224
561	3.8303	5	5	999	1	2	1	1	2.6232
562	5.4722	5	5	90	25.5	2	1	1	2.3684
563	0.5464	5	5	90	19.375	1	-1	1	1.0459
564	0.5464	5	5	999	13.25	1	-1	1	1.0459
565	5.4722	5	5	90	7.125	2	1	1	1.3753
566	3.8303	5	5	90	1	2	1	1	1.1398
567	0.5464	5	5	999	1	1	1	1	1.1048
568	5.4722	5	5	999	13.25	1	1	1	0.98715
569	2.1883	5	5	999	1	1	1	1	1.1635
570	2.1883	5	5	90	25.5	2	-1	1	0.99876
571	3.8303	5	5	0	7.125	1	-1	1	1.8786
572	3.8303	5	5	90	25.5	1	1	1	0.92828
573	7.1142	5	5	90	19.375	2	1	1	1.1282
574	2.1883	5	5	90	25.5	1	-1	1	0.95224
575	0.5464	5	5	0	13.25	1	-1	1	1.0694
576	3.8303	5	5	999	13.25	2	-1	1	1.0694
577	7.1142	5	5	90	7.125	2	1	0	1.905
578	0.5464	5	5	0	19.375	2	-1	1	1.0929
579	3.8303	5	5	999	19.375	2	1	1	1.0699
580	2.1883	5	5	999	13.25	1	-1	1	0.90483
581	0.5464	5	5	999	1	2	1	1	1.3517
582	5.4722	5	5	90	13.25	2	1	1	1.1639
583	3.8303	5	5	999	19.375	2	1	1	1.0694
584	2.1883	5	5	999	1	2	-1	0	1.6575
585	3.8303	5	5	90	7.125	1	-1	1	1.1401
586	2.1883	5	5	0	25.5	1	1	1	0.90518
587	0.5464	5	5	0	7.125	1	-1	1	1.14
588	7.1142	5	5	999	19.375	1	-1	1	1.1753
589	0.5464	5	5	0	1	2	1	1	1.6339
590	3.8303	5	5	90	7.125	1	1	1	1.0342
591	0.5464	5	5	90	13.25	2	1	1	1.3164
592	5.4722	5	5	0	25.5	2	1	1	1.1871
593	2.1883	5	5	90	7.125	2	-1	1	1.2694
594	0.5464	5	5	0	25.5	1	-1	1	1.14
595	5.4722	5	5	0	25.5	2	1	1	1.3517
596	5.4722	5	5	0	19.375	2	-1	1	1.2459
597	5.4722	5	5	0	7.125	1	-1	1	1.5692
598	0.5464	5	5	90	1	1	-1	1	1.058
599	0.5464	5	5	999	25.5	2	1	1	1.1989
600	3.8303	5	5	0	1	2	-1	0	2.3751
601	2.1883	5	5	999	13.25	1	-1	1	0.9522
602	5.4722	5	5	90	25.5	1	1	1	1.2459
603	0.5464	5	5	0	25.5	1	-1	1	1.187
604	5.4722	5	5	90	1	1	-1	0	1.7479
605	2.1883	5	5	90	19.375	2	1	1	1.0816
606	7.1142	5	5	90	7.125	2	-1	0	1.8047
607	5.4722	5	5	90	7.125	2	-1	0	1.8572
608	5.4722	5	5	999	19.375	2	-1	1	0.99882
609	7.1142	5	5	0	25.5	2	-1	1	1.0576
610	7.1142	5	5	90	1	1	1	0	1.7487
611	7.1142	5	5	90	1	1	-1	0	1.5478
612	3.8303	5	5	0	19.375	1	1	1	1.1282
613	7.1142	5	5	90	1	1	1	0	1.6297
614	5.4722	5	5	999	1	2	1	1	1.7559
615	5.4722	5	5	90	25.5	1	1	1	0.90523
616	2.1883	5	5	999	19.375	1	1	1	0.92831
617	3.8303	5	5	999	7.125	1	-1	1	0.92834
618	3.8303	5	5	90	13.25	1	-1	1	0.90468
619	0.5464	5	5	0	1	1	1	1	1.2105
620	0.5464	5	5	0	1	2	1	1	1.587
621	7.1142	5	5	0	25.5	1	-1	1	2.048
622	3.8303	5	5	0	1	2	1	1	2.9285
623	5.4722	5	5	90	7.125	1	-1	1	1.0107
624	3.8303	5	5	0	19.375	1	1	1	0.91653
625	2.1883	5	5	0	1	1	-1	1	1.3753
626	5.4722	5	5	999	19.375	1	1	1	0.9405
627	5.4722	5	5	999	19.375	2	-1	1	1.0576
628	3.8303	5	5	999	1	1	-1	0	2.2211
629	0.5464	5	5	999	19.375	1	-1	1	1.093
630	0.5464	5	5	0	7.125	2	1	1	1.34
631	7.1142	5	5	999	13.25	1	-1	1	1.5774
632	3.8303	5	5	90	1	2	1	0	2.4446
633	3.8303	5	5	90	25.5	2	1	1	1.1875
634	0.5464	5	5	999	19.375	2	-1	1	1.1517
635	2.1883	5	5	999	13.25	2	1	1	13.211
636	3.8303	5	5	999	1	1	-1	0	2.5238
637	3.8303	5	5	90	7.125	2	1	1	1.1282
638	0.5464	5	5	0	25.5	2	-1	1	1.093
639	0.5464	5	5	90	13.25	1	1	1	1.1165
640	2.1883	5	5	90	7.125	1	1	1	1.0225
641	7.1142	5	5	0	19.375	2	1	1	1.1283
642	7.1142	5	5	0	13.25	1	-1	1	2.1796
643	5.4722	5	5	999	25.5	2	-1	1	0.99889
644	5.4722	5	5	0	7.125	1	1	0	1.7128
645	7.1142	5	5	90	1	2	-1	0	1.7839
646	3.8303	5	5	999	1	1	-1	0	2.5925
647	0.5464	5	5	0	1	1	1	1	2.5157
648	3.8303	5	5	0	13.25	1	1	1	0.96361
649	0.5464	5	5	999	25.5	1	-1	1	0.95186
650	2.1883	5	5	90	19.375	2	1	1	1.2459
651	7.1142	5	5	0	13.25	2	-1	0	2.0359
652	0.5464	5	5	999	13.25	2	1	1	1.3988
653	3.8303	5	5	90	25.5	2	1	1	1.1875
654	3.8303	5	5	999	13.25	1	1	1	0.99885
655	7.1142	5	5	999	13.25	1	-1	1	0.94009
656	5.4722	5	5	0	25.5	1	1	1	0.99879
657	2.1883	5	5	0	7.125	1	-1	1	1.0577
658	7.1142	5	5	0	1	2	1	0	2.0567
659	0.5464	5	5	0	25.5	2	-1	1	1.2341
660	2.1883	5	5	90	25.5	1	-1	1	7.123
661	3.8303	5	5	999	7.125	1	-1	1	1.0699
662	5.4722	5	5	0	13.25	2	1	0	1.9412
663	7.1142	5	5	0	25.5	2	1	1	1.1165
664	2.1883	5	5	999	7.125	1	1	1	1.0342
665	2.1883	5	5	0	1	1	1	1	1.0341
666	2.1883	5	5	0	19.375	2	-1	1	1.0107
667	3.8303	5	5	0	13.25	1	-1	1	0.95175
668	2.1883	5	5	90	25.5	2	-1	1	0.99885
669	2.1883	5	5	999	19.375	2	-1	1	1.0106
670	3.8303	5	5	999	25.5	1	-1	1	0.94008
671	3.8303	5	5	999	19.375	1	-1	1	1.0106
672	5.4722	5	5	999	1	1	1	1	2.2132
673	7.1142	5	5	0	13.25	1	1	0	2.0538
674	2.1883	5	5	0	25.5	1	-1	1	0.92828
675	0.5464	5	5	999	25.5	1	1	1	1.0813
676	2.1883	5	5	999	25.5	1	1	1	0.95186
677	5.4722	5	5	90	19.375	1	-1	1	0.97535
678	3.8303	5	5	0	1	2	1	0	2.42
679	3.8303	5	5	90	1	2	1	1	2.3891
680	3.8303	5	5	0	1	1	1	0	2.6171
681	0.5464	5	5	0	25.5	2	-1	1	1.14
682	7.1142	5	5	90	25.5	1	-1	1	0.92825
683	7.1142	5	5	90	13.25	1	-1	1	1.0224
684	3.8303	5	5	0	25.5	2	-1	1	1.14
685	2.1883	5	5	0	1	2	1	1	3.0179
686	0.5464	5	5	0	19.375	1	1	1	1.0458
687	2.1883	5	5	90	25.5	2	-1	1	1.1757
688	0.5464	5	5	90	25.5	1	-1	1	0.95184
689	3.8303	5	5	999	19.375	1	1	1	1.0106
690	5.4722	5	5	999	19.375	2	-1	1	0.99891
691	5.4722	5	5	0	1	2	-1	1	1.2929
692	3.8303	5	5	90	1	2	1	1	2.1275
693	0.5464	5	5	0	1	1	-1	1	0.96341
694	7.1142	5	5	999	13.25	1	-1	1	0.95184
695	7.1142	5	5	90	1	2	1	0	1.814
696	2.1883	5	5	90	7.125	2	1	1	1.3635
697	2.1883	5	5	90	13.25	2	1	1	3.1458
698	3.8303	5	5	0	7.125	1	1	0	1.4815
699	7.1142	5	5	0	19.375	1	1	1	1.819
700	7.1142	5	5	90	13.25	1	-1	1	0.94012
701	0.5464	5	5	90	7.125	1	1	1	1.0224
702	3.8303	5	5	0	1	1	1	1	1.1282
703	5.4722	5	5	90	13.25	1	1	1	0.95183
704	2.1883	5	5	90	13.25	1	-1	1	0.96358
705	5.4722	5	5	999	1	2	-1	0	1.8572
706	7.1142	5	5	0	19.375	1	1	1	1.3164
707	5.4722	5	5	999	13.25	2	1	1	1.1871
708	0.5464	5	5	999	7.125	2	1	1	1.6223
709	3.8303	5	5	0	19.375	1	-1	1	1.1636
710	2.1883	5	5	999	7.125	1	-1	1	1.0694
711	2.1883	5	5	90	1	1	1	0	3.21
712	3.8303	5	5	90	7.125	2	-1	1	1.5869
713	2.1883	5	5	90	25.5	2	1	1	1.2812
714	5.4722	5	5	0	1	2	1	0	1.9684
715	5.4722	5	5	0	7.125	2	1	1	1.2933
716	0.5464	5	5	90	13.25	1	1	1	1.0342
717	2.1883	5	5	0	25.5	2	-1	1	1.2224
718	5.4722	5	5	0	7.125	1	-1	0	2.5467
719	0.5464	5	5	90	7.125	1	1	1	1.1518
720	3.8303	5	5	90	1	2	1	0	1.6105
721	3.8303	5	5	90	1	1	-1	0	2.5821
722	5.4722	5	5	0	1	1	-1	0	1.8416
723	5.4722	5	5	90	25.5	2	1	1	1.1518
724	0.5464	5	5	0	13.25	2	1	1	1.3163
725	7.1142	5	5	90	1	2	1	0	1.7527
726	2.1883	5	5	999	7.125	1	-1	1	1.0341
727	2.1883	5	5	0	25.5	2	1	1	1.1636
728	0.5464	5	5	90	19.375	1	1	1	1.3164
729	7.1142	5	5	0	1	2	-1	0	2.0312
730	0.5464	5	5	999	19.375	2	1	1	1.5047
731	2.1883	5	5	90	1	2	-1	1	1.364
732	3.8303	5	5	90	13.25	2	1	1	1.1871
733	3.8303	5	5	90	1	1	1	1	2.0948
734	2.1883	5	5	999	25.5	1	-1	1	1.0695
735	0.5464	5	5	90	13.25	2	-1	1	12.056
736	3.8303	5	5	0	13.25	2	1	0	2.2757
737	7.1142	5	5	999	1	2	-1	0	2.0863
738	0.5464	5	5	999	13.25	2	-1	1	1.3165
739	7.1142	5	5	90	7.125	2	-1	0	2.4958
740	5.4722	5	5	0	7.125	2	1	1	1.9779
741	7.1142	5	5	999	13.25	1	1	1	0.99877
742	7.1142	5	5	90	19.375	2	1	1	1.4028
743	0.5464	5	5	999	19.375	1	-1	1	1.1871
744	3.8303	5	5	0	1	2	-1	0	2.0841
745	7.1142	5	5	0	25.5	2	-1	0	1.4706
746	2.1883	5	5	90	1	2	-1	1	2.1628
747	0.5464	5	5	0	13.25	2	1	1	1.3404
748	3.8303	5	5	999	19.375	2	-1	1	1.0812
749	5.4722	5	5	999	7.125	1	-1	1	1.0223
750	5.4722	5	5	999	19.375	2	1	1	1.2341
