# Supplementary material for: Temporal Integration of Motion Streaks in Migraine
Source: Vision (Basel). 2018 Jul 13;2(3):27. doi: 10.3390/vision2030027 (PMC6836222; doi:10.3390/vision2030027)
Supplement: Supplementary file 1 [file vision-02-00027-s001.zip › supplementary information/resultsmark3/resultsObs18/allResponsesObs18Block5.txt]

1	5.4722	5	5	0	1	1	-1	0	1.9912
2	2.1883	5	5	0	1	2	1	1	2.9884
3	3.8303	5	5	0	25.5	1	-1	1	0.97536
4	3.8303	5	5	999	25.5	2	-1	1	0.97577
5	5.4722	5	5	0	19.375	1	-1	1	1.0224
6	0.5464	5	5	999	25.5	2	1	1	1.1165
7	5.4722	5	5	999	1	2	-1	0	1.2929
8	3.8303	5	5	0	7.125	1	1	1	1.1283
9	7.1142	5	5	0	7.125	1	1	0	1.9103
10	0.5464	5	5	90	19.375	2	-1	1	1.2812
11	0.5464	5	5	0	19.375	2	1	1	1.1399
12	5.4722	5	5	0	19.375	1	-1	1	1.1517
13	5.4722	5	5	999	25.5	2	1	1	1.046
14	5.4722	5	5	0	19.375	2	-1	1	1.0224
15	0.5464	5	5	90	25.5	1	-1	1	1.34
16	2.1883	5	5	0	19.375	2	1	1	1.0107
17	2.1883	5	5	0	7.125	2	-1	1	1.0342
18	3.8303	5	5	90	7.125	1	1	1	1.0106
19	0.5464	5	5	0	13.25	1	1	1	1.0342
20	3.8303	5	5	90	19.375	2	1	0	1.6341
21	7.1142	5	5	0	7.125	2	-1	0	1.5547
22	2.1883	5	5	999	1	2	-1	1	1.0342
23	7.1142	5	5	0	1	2	1	0	1.1989
24	0.5464	5	5	999	19.375	1	-1	1	1.458
25	3.8303	5	5	0	1	1	-1	0	1.8576
26	3.8303	5	5	999	7.125	1	1	1	0.97539
27	7.1142	5	5	999	1	1	1	1	1.0107
28	7.1142	5	5	0	19.375	1	-1	1	1.3606
29	5.4722	5	5	0	7.125	2	-1	1	0.97519
30	0.5464	5	5	90	7.125	2	-1	1	1.0106
31	2.1883	5	5	0	1	2	1	1	1.234
32	3.8303	5	5	90	13.25	2	-1	1	1.0695
33	3.8303	5	5	90	7.125	1	-1	1	0.96358
34	5.4722	5	5	999	25.5	2	1	1	1.1753
35	2.1883	5	5	0	19.375	2	-1	1	0.95165
36	7.1142	5	5	90	19.375	1	-1	1	1.0931
37	7.1142	5	5	999	25.5	2	1	1	0.99885
38	3.8303	5	5	0	25.5	1	-1	1	0.9283
39	0.5464	5	5	0	1	1	-1	1	0.99887
40	7.1142	5	5	90	1	2	-1	1	2.1532
41	7.1142	5	5	999	1	1	-1	0	1.3379
42	2.1883	5	5	999	13.25	2	-1	1	1.0459
43	7.1142	5	5	0	13.25	2	-1	1	0.98701
44	7.1142	5	5	90	25.5	2	1	0	1.7866
45	5.4722	5	5	90	19.375	1	-1	1	0.88128
46	5.4722	5	5	0	1	2	1	1	2.2039
47	2.1883	5	5	999	25.5	2	1	1	1.093
48	0.5464	5	5	0	19.375	1	1	1	0.92815
49	0.5464	5	5	999	25.5	2	1	1	1.1635
50	5.4722	5	5	999	19.375	1	-1	1	0.96362
51	7.1142	5	5	0	7.125	2	-1	1	1.0224
52	2.1883	5	5	90	13.25	2	1	1	1.2341
53	5.4722	5	5	90	1	1	1	0	1.5475
54	7.1142	5	5	999	1	1	-1	0	1.3676
55	2.1883	5	5	999	19.375	2	-1	1	1.0111
56	2.1883	5	5	0	25.5	1	1	1	0.94009
57	0.5464	5	5	0	19.375	1	1	1	1.0224
58	2.1883	5	5	999	25.5	2	1	1	0.98714
59	3.8303	5	5	0	25.5	1	-1	1	0.8342
60	7.1142	5	5	999	1	1	1	0	1.3283
61	5.4722	5	5	999	25.5	1	-1	1	0.9165
62	2.1883	5	5	999	13.25	2	-1	1	1.0224
63	2.1883	5	5	90	19.375	2	1	1	1.046
64	7.1142	5	5	90	1	1	-1	1	1.6659
65	0.5464	5	5	0	1	2	1	1	1.14
66	7.1142	5	5	0	7.125	1	1	1	1.2339
67	0.5464	5	5	0	1	2	1	1	1.2222
68	7.1142	5	5	999	19.375	1	1	1	1.0458
69	7.1142	5	5	999	19.375	2	-1	1	1.1401
70	2.1883	5	5	90	25.5	2	-1	1	1.0224
71	5.4722	5	5	999	19.375	1	-1	1	0.91661
72	3.8303	5	5	90	13.25	1	1	1	0.96368
73	3.8303	5	5	0	13.25	2	-1	1	1.0105
74	0.5464	5	5	0	7.125	2	1	1	1.0812
75	0.5464	5	5	0	25.5	1	1	1	1.3282
76	0.5464	5	5	0	25.5	1	-1	1	0.9401
77	7.1142	5	5	999	13.25	2	1	1	1.0812
78	5.4722	5	5	0	13.25	1	1	1	1.8097
79	3.8303	5	5	90	13.25	2	-1	0	1.5047
80	7.1142	5	5	0	1	2	1	1	1.5839
81	3.8303	5	5	999	25.5	1	-1	1	1.1284
82	0.5464	5	5	999	13.25	2	1	1	1.1751
83	7.1142	5	5	90	19.375	2	-1	1	1.0695
84	7.1142	5	5	999	7.125	1	-1	1	1.0811
85	0.5464	5	5	999	7.125	2	-1	1	1.3517
86	3.8303	5	5	0	7.125	2	-1	1	1.21
87	0.5464	5	5	90	13.25	2	1	1	1.5169
88	0.5464	5	5	0	7.125	2	1	1	1.7991
89	5.4722	5	5	90	7.125	1	1	1	1.0577
90	3.8303	5	5	999	25.5	2	-1	1	1.1166
91	0.5464	5	5	0	13.25	1	1	1	1.1048
92	3.8303	5	5	0	1	1	-1	1	1.6106
93	3.8303	5	5	999	7.125	2	1	1	1.1989
94	0.5464	5	5	0	19.375	2	1	1	1.5634
95	0.5464	5	5	90	1	2	-1	1	1.1753
96	7.1142	5	5	90	1	2	-1	0	1.8255
97	0.5464	5	5	0	19.375	1	-1	1	0.94009
98	5.4722	5	5	90	25.5	1	-1	1	0.97539
99	0.5464	5	5	90	25.5	2	-1	1	1.1047
100	5.4722	5	5	999	25.5	2	-1	1	1.1757
101	5.4722	5	5	999	19.375	1	1	1	0.99889
102	3.8303	5	5	0	13.25	2	1	1	1.14
103	7.1142	5	5	90	13.25	2	1	1	1.3047
104	0.5464	5	5	90	1	2	-1	1	1.1636
105	5.4722	5	5	90	13.25	2	1	1	1.1048
106	7.1142	5	5	90	25.5	2	1	1	1.1518
107	7.1142	5	5	90	25.5	1	1	1	0.92871
108	0.5464	5	5	999	7.125	1	1	1	1.0224
109	5.4722	5	5	999	25.5	1	-1	1	0.96369
110	5.4722	5	5	0	13.25	1	-1	1	1.1635
111	7.1142	5	5	0	1	2	-1	0	1.6082
112	2.1883	5	5	0	19.375	2	-1	1	1.0342
113	7.1142	5	5	999	19.375	1	1	1	0.94012
114	5.4722	5	5	90	1	2	-1	0	1.7285
115	7.1142	5	5	0	25.5	1	-1	1	1.0346
116	5.4722	5	5	90	25.5	2	-1	1	0.99888
117	5.4722	5	5	0	13.25	1	1	1	1.293
118	0.5464	5	5	90	1	1	-1	1	1.1404
119	5.4722	5	5	0	19.375	1	1	1	0.98702
120	0.5464	5	5	90	19.375	1	1	1	1.093
121	5.4722	5	5	999	7.125	2	-1	1	1.187
122	7.1142	5	5	90	19.375	1	-1	1	0.96364
123	7.1142	5	5	90	13.25	1	1	1	0.99888
124	7.1142	5	5	0	7.125	1	-1	0	1.6492
125	3.8303	5	5	0	25.5	2	1	1	1.2104
126	0.5464	5	5	999	25.5	2	-1	1	0.97583
127	0.5464	5	5	999	1	2	1	1	1.2695
128	3.8303	5	5	0	13.25	2	1	1	1.046
129	7.1142	5	5	999	7.125	2	1	1	1.093
130	7.1142	5	5	999	1	2	1	0	1.4544
131	0.5464	5	5	999	1	1	-1	1	1.1052
132	0.5464	5	5	0	25.5	2	-1	1	1.1052
133	0.5464	5	5	90	1	1	1	1	1.3287
134	0.5464	5	5	90	19.375	2	-1	1	1.1992
135	5.4722	5	5	999	13.25	1	1	1	1.0106
136	0.5464	5	5	0	25.5	1	1	1	1.0694
137	2.1883	5	5	999	7.125	1	1	1	0.9871
138	7.1142	5	5	0	19.375	2	-1	1	1.0459
139	3.8303	5	5	90	25.5	1	-1	1	0.96366
140	0.5464	5	5	999	25.5	1	-1	1	1.1401
141	0.5464	5	5	0	7.125	2	-1	1	1.293
142	5.4722	5	5	999	25.5	1	1	1	0.95182
143	0.5464	5	5	90	25.5	2	-1	0	6.2208
144	5.4722	5	5	90	13.25	2	1	1	1.3052
145	7.1142	5	5	90	7.125	1	1	1	1.7286
146	3.8303	5	5	999	1	1	-1	1	1.0577
147	5.4722	5	5	0	7.125	2	1	0	1.8171
148	2.1883	5	5	999	7.125	2	1	1	1.0577
149	2.1883	5	5	999	25.5	1	1	1	1.0342
150	7.1142	5	5	0	13.25	1	-1	1	1.1047
151	3.8303	5	5	90	13.25	1	1	1	1.0225
152	2.1883	5	5	90	1	1	-1	1	1.2106
153	5.4722	5	5	90	13.25	1	-1	1	0.90466
154	3.8303	5	5	90	7.125	2	1	1	1.093
155	0.5464	5	5	0	13.25	2	-1	1	1.1636
156	2.1883	5	5	90	13.25	1	-1	1	1.1047
157	3.8303	5	5	999	25.5	2	1	1	0.96362
158	7.1142	5	5	90	19.375	2	1	0	1.7696
159	7.1142	5	5	0	25.5	2	1	1	1.046
160	3.8303	5	5	0	7.125	2	1	1	1.1753
161	7.1142	5	5	90	25.5	1	1	1	0.90483
162	7.1142	5	5	90	7.125	2	1	0	1.6913
163	7.1142	5	5	0	13.25	2	1	1	1.1636
164	0.5464	5	5	0	13.25	1	-1	1	1.0106
165	0.5464	5	5	0	13.25	2	1	1	1.2341
166	7.1142	5	5	0	7.125	1	1	1	1.6934
167	2.1883	5	5	0	25.5	1	-1	1	1.1165
168	7.1142	5	5	0	7.125	2	-1	0	1.4972
169	7.1142	5	5	90	25.5	2	-1	1	1.0224
170	7.1142	5	5	999	19.375	2	-1	1	1.0224
171	2.1883	5	5	0	13.25	1	1	1	1.3988
172	7.1142	5	5	999	13.25	1	1	1	1.0107
173	7.1142	5	5	999	7.125	2	-1	1	1.1635
174	2.1883	5	5	999	25.5	2	-1	1	1.0459
175	2.1883	5	5	0	13.25	1	-1	1	0.92826
176	3.8303	5	5	90	13.25	2	1	1	1.2929
177	5.4722	5	5	0	13.25	1	-1	1	1.4105
178	0.5464	5	5	90	1	2	-1	1	1.1518
179	3.8303	5	5	999	19.375	1	-1	1	0.96363
180	5.4722	5	5	0	13.25	2	1	1	1.1165
181	5.4722	5	5	90	19.375	2	1	1	1.3166
182	0.5464	5	5	999	1	1	-1	1	1.3518
183	2.1883	5	5	0	7.125	1	-1	1	1.0576
184	5.4722	5	5	0	19.375	1	-1	1	0.91654
185	2.1883	5	5	999	25.5	1	1	1	0.94005
186	2.1883	5	5	999	25.5	2	1	1	1.0577
187	7.1142	5	5	999	25.5	2	1	1	1.093
188	7.1142	5	5	90	25.5	1	-1	1	0.92832
189	3.8303	5	5	90	1	1	1	0	2.3763
190	3.8303	5	5	999	25.5	1	-1	1	1.0812
191	2.1883	5	5	0	19.375	1	1	1	1.093
192	5.4722	5	5	90	1	1	1	0	1.9044
193	5.4722	5	5	90	13.25	2	1	1	1.1753
194	3.8303	5	5	999	1	1	-1	1	1.6929
195	3.8303	5	5	90	13.25	2	-1	0	4.3655
196	0.5464	5	5	999	13.25	1	-1	1	1.2929
197	2.1883	5	5	90	13.25	2	-1	1	1.3757
198	0.5464	5	5	999	25.5	1	1	1	1.1165
199	2.1883	5	5	0	13.25	2	1	1	1.4692
200	5.4722	5	5	90	7.125	1	1	0	1.5047
201	7.1142	5	5	0	13.25	2	1	1	1.7026
202	5.4722	5	5	90	13.25	1	-1	1	0.96363
203	5.4722	5	5	0	25.5	1	1	1	1.4224
204	5.4722	5	5	0	19.375	2	-1	1	1.0693
205	0.5464	5	5	999	19.375	2	-1	1	1.0577
206	5.4722	5	5	0	19.375	2	-1	1	1.0577
207	2.1883	5	5	999	13.25	2	1	1	0.99887
208	2.1883	5	5	0	19.375	2	-1	1	1.0106
209	2.1883	5	5	90	19.375	1	-1	1	0.86954
210	5.4722	5	5	90	25.5	2	-1	1	1.0694
211	5.4722	5	5	999	7.125	2	-1	1	1.1049
212	5.4722	5	5	999	13.25	2	-1	1	1.0457
213	5.4722	5	5	0	25.5	2	-1	1	0.99889
214	0.5464	5	5	999	1	1	1	1	0.96361
215	7.1142	5	5	90	7.125	1	-1	1	0.91652
216	5.4722	5	5	90	19.375	1	1	1	1.1165
217	7.1142	5	5	0	13.25	1	1	1	1.9688
218	0.5464	5	5	999	7.125	1	-1	1	1.0107
219	3.8303	5	5	0	7.125	1	1	1	0.97538
220	2.1883	5	5	0	1	1	-1	1	1.2459
221	0.5464	5	5	0	25.5	2	1	1	1.0816
222	7.1142	5	5	999	7.125	1	1	1	0.95184
223	0.5464	5	5	999	13.25	2	1	1	1.1752
224	5.4722	5	5	999	1	2	1	0	1.7858
225	7.1142	5	5	999	19.375	1	-1	1	0.96359
226	2.1883	5	5	90	25.5	1	-1	1	1.0224
227	2.1883	5	5	999	13.25	2	-1	1	1.0694
228	0.5464	5	5	0	7.125	1	-1	1	1.1282
229	7.1142	5	5	0	19.375	1	-1	0	1.8
230	2.1883	5	5	0	7.125	2	-1	1	1.0929
231	2.1883	5	5	999	13.25	1	1	1	0.97528
232	3.8303	5	5	90	25.5	2	1	1	1.1399
233	2.1883	5	5	0	13.25	2	1	1	1.0929
234	5.4722	5	5	0	19.375	2	1	1	1.1047
235	0.5464	5	5	999	7.125	1	1	1	1.0812
236	0.5464	5	5	90	7.125	2	1	1	1.14
237	7.1142	5	5	999	25.5	2	-1	1	1.0577
238	0.5464	5	5	90	13.25	1	-1	1	1.0576
239	3.8303	5	5	90	19.375	1	-1	1	0.95177
240	3.8303	5	5	0	19.375	2	1	1	3.0419
241	3.8303	5	5	0	7.125	2	1	1	1.1283
242	7.1142	5	5	999	7.125	1	1	1	2.1549
243	7.1142	5	5	90	25.5	2	1	0	1.6626
244	3.8303	5	5	999	13.25	2	1	1	1.093
245	7.1142	5	5	90	19.375	2	1	1	1.4074
246	2.1883	5	5	0	1	1	-1	0	1.7397
247	3.8303	5	5	999	19.375	2	-1	1	1.0106
248	3.8303	5	5	0	25.5	1	1	1	0.96359
249	3.8303	5	5	90	19.375	2	-1	1	1.1047
250	2.1883	5	5	90	19.375	1	-1	1	0.97581
251	0.5464	5	5	0	19.375	2	1	1	1.187
252	3.8303	5	5	0	25.5	2	1	1	1.1753
253	2.1883	5	5	999	19.375	1	-1	1	1.1283
254	7.1142	5	5	0	25.5	1	1	1	7.7997
255	7.1142	5	5	0	19.375	2	-1	1	1.2106
256	2.1883	5	5	0	1	1	-1	1	1.034
257	7.1142	5	5	0	7.125	2	1	1	1.3047
258	3.8303	5	5	999	7.125	2	1	1	1.0813
259	7.1142	5	5	90	1	1	1	1	1.6634
260	3.8303	5	5	999	13.25	2	1	1	0.96354
261	7.1142	5	5	999	25.5	1	-1	1	0.89302
262	0.5464	5	5	0	19.375	1	-1	1	1.3165
263	3.8303	5	5	90	19.375	1	-1	1	1.1636
264	0.5464	5	5	90	13.25	2	1	1	1.2576
265	5.4722	5	5	90	7.125	2	-1	0	2.3233
266	7.1142	5	5	999	7.125	1	-1	1	1.0106
267	3.8303	5	5	999	25.5	1	1	1	0.99881
268	0.5464	5	5	999	13.25	1	1	1	1.3518
269	2.1883	5	5	999	1	2	-1	1	1.0576
270	7.1142	5	5	0	19.375	2	-1	0	1.1517
271	2.1883	5	5	0	25.5	2	-1	1	1.0812
272	7.1142	5	5	90	7.125	1	1	1	1.0694
273	3.8303	5	5	90	13.25	1	1	1	0.90483
274	5.4722	5	5	90	19.375	1	1	1	0.91654
275	2.1883	5	5	0	7.125	1	-1	1	1.4811
276	0.5464	5	5	0	13.25	2	-1	1	1.1048
277	5.4722	5	5	0	1	1	1	1	1.9297
278	2.1883	5	5	0	7.125	1	1	1	1.0347
279	2.1883	5	5	90	13.25	2	-1	1	1.187
280	5.4722	5	5	999	19.375	1	1	1	0.92836
281	2.1883	5	5	999	7.125	2	-1	1	1.0459
282	5.4722	5	5	999	13.25	1	-1	1	0.9401
283	2.1883	5	5	90	7.125	2	-1	1	1.2929
284	5.4722	5	5	90	13.25	1	1	1	1.0347
285	7.1142	5	5	999	25.5	2	-1	1	1.0459
286	2.1883	5	5	90	1	2	-1	1	2.9557
287	2.1883	5	5	999	1	2	-1	1	1.0459
288	5.4722	5	5	999	19.375	2	1	1	1.6467
289	3.8303	5	5	999	1	2	1	0	1.5992
290	2.1883	5	5	999	13.25	1	1	1	1.1639
291	2.1883	5	5	90	19.375	2	-1	1	1.14
292	3.8303	5	5	90	19.375	2	1	1	1.1165
293	0.5464	5	5	999	19.375	2	1	1	1.2811
294	7.1142	5	5	999	13.25	2	1	1	1.3051
295	0.5464	5	5	999	1	2	-1	1	2.5044
296	3.8303	5	5	0	25.5	2	-1	1	1.2346
297	7.1142	5	5	999	25.5	1	-1	0	1.5105
298	5.4722	5	5	90	1	2	1	0	2.5852
299	0.5464	5	5	90	13.25	1	-1	1	0.97539
300	0.5464	5	5	90	25.5	2	1	1	1.2223
301	3.8303	5	5	999	19.375	1	-1	1	0.95184
302	7.1142	5	5	90	13.25	2	-1	0	1.813
303	0.5464	5	5	999	19.375	2	-1	1	1.1871
304	0.5464	5	5	90	7.125	2	1	1	1.14
305	3.8303	5	5	999	1	2	1	1	1.1988
306	5.4722	5	5	0	13.25	1	1	1	1.1279
307	0.5464	5	5	0	1	1	-1	1	0.98757
308	5.4722	5	5	90	7.125	1	1	1	1.1518
309	2.1883	5	5	90	1	1	1	1	1.1757
310	0.5464	5	5	90	7.125	2	1	1	1.2458
311	0.5464	5	5	90	19.375	1	-1	1	0.99887
312	2.1883	5	5	0	25.5	2	1	1	1.3987
313	5.4722	5	5	999	13.25	1	-1	1	1.1283
314	3.8303	5	5	90	19.375	2	-1	1	1.0812
315	5.4722	5	5	0	1	2	1	1	1.3283
316	2.1883	5	5	0	19.375	1	1	1	0.88127
317	5.4722	5	5	999	1	1	1	1	1.4812
318	5.4722	5	5	90	13.25	2	-1	1	1.1399
319	2.1883	5	5	999	19.375	2	-1	1	1.0695
320	3.8303	5	5	90	13.25	1	-1	1	1.093
321	0.5464	5	5	90	25.5	1	1	1	0.91658
322	2.1883	5	5	0	7.125	2	1	1	1.14
323	2.1883	5	5	90	1	1	1	1	1.4105
324	7.1142	5	5	0	13.25	2	1	1	1.0341
325	5.4722	5	5	90	7.125	2	-1	1	1.611
326	7.1142	5	5	0	25.5	1	-1	1	0.95188
327	0.5464	5	5	90	7.125	1	-1	1	1.0459
328	2.1883	5	5	90	13.25	1	-1	1	0.92831
329	2.1883	5	5	0	25.5	1	-1	1	1.0577
330	7.1142	5	5	999	25.5	1	1	1	0.94005
331	7.1142	5	5	90	19.375	1	1	1	0.96337
332	3.8303	5	5	0	19.375	2	1	1	1.1165
333	7.1142	5	5	999	19.375	2	1	1	1.0576
334	7.1142	5	5	999	7.125	2	1	1	1.3322
335	2.1883	5	5	90	7.125	1	-1	1	0.96354
336	5.4722	5	5	90	19.375	2	-1	1	1.046
337	7.1142	5	5	90	7.125	1	1	1	1.3282
338	2.1883	5	5	90	13.25	2	-1	1	1.0577
339	7.1142	5	5	0	7.125	2	1	1	1.0576
340	0.5464	5	5	999	19.375	1	1	1	1.0107
341	7.1142	5	5	999	1	2	1	1	2.0905
342	0.5464	5	5	90	1	2	-1	1	1.1048
343	5.4722	5	5	0	25.5	1	1	1	1.0342
344	0.5464	5	5	90	7.125	1	1	1	1.0107
345	7.1142	5	5	0	19.375	2	-1	1	1.2106
346	2.1883	5	5	0	13.25	1	1	1	0.95169
347	7.1142	5	5	0	1	1	1	0	1.807
348	3.8303	5	5	0	1	1	1	1	1.7516
349	2.1883	5	5	999	19.375	1	1	1	0.92875
350	2.1883	5	5	0	19.375	1	1	1	0.99887
351	7.1142	5	5	0	25.5	2	-1	1	1.0576
352	3.8303	5	5	0	19.375	2	1	1	1.187
353	3.8303	5	5	0	13.25	1	-1	1	1.0463
354	5.4722	5	5	90	19.375	2	-1	1	1.0224
355	7.1142	5	5	999	25.5	2	1	1	1.0459
356	5.4722	5	5	0	1	1	1	1	1.7866
357	7.1142	5	5	90	13.25	2	-1	1	1.4827
358	3.8303	5	5	90	1	1	-1	0	2.3768
359	5.4722	5	5	999	7.125	1	-1	1	0.98714
360	5.4722	5	5	90	1	2	1	1	1.8094
361	5.4722	5	5	90	25.5	2	-1	1	1.6377
362	7.1142	5	5	90	13.25	1	-1	1	0.98753
363	3.8303	5	5	0	7.125	2	1	1	1.1283
364	0.5464	5	5	999	13.25	2	-1	1	1.1283
365	5.4722	5	5	90	1	2	1	1	1.6646
366	3.8303	5	5	90	7.125	1	-1	1	1.093
367	2.1883	5	5	0	19.375	1	1	1	0.98711
368	7.1142	5	5	90	19.375	1	1	1	1.0342
369	0.5464	5	5	0	1	2	-1	1	1.1518
370	2.1883	5	5	90	7.125	1	-1	1	0.96365
371	5.4722	5	5	0	7.125	1	-1	1	0.96361
372	0.5464	5	5	90	7.125	2	1	1	1.1635
373	7.1142	5	5	999	25.5	1	1	1	0.96361
374	2.1883	5	5	0	13.25	2	-1	1	1.0342
375	7.1142	5	5	0	1	1	-1	0	1.2341
376	3.8303	5	5	0	25.5	1	1	1	1.0928
377	3.8303	5	5	999	25.5	2	1	1	1.1048
378	0.5464	5	5	999	25.5	2	-1	1	1.1989
379	2.1883	5	5	90	1	1	-1	1	1.14
380	0.5464	5	5	999	7.125	2	1	1	1.6221
381	3.8303	5	5	999	7.125	2	1	1	1.2107
382	3.8303	5	5	90	25.5	1	-1	1	0.90481
383	5.4722	5	5	999	25.5	1	1	1	1.4933
384	3.8303	5	5	0	13.25	1	1	1	0.88132
385	7.1142	5	5	999	13.25	2	-1	1	1.0107
386	2.1883	5	5	90	7.125	1	-1	1	1.0578
387	3.8303	5	5	90	7.125	2	1	1	1.3635
388	5.4722	5	5	999	25.5	2	-1	1	1.2459
389	3.8303	5	5	999	13.25	2	-1	1	0.99889
390	0.5464	5	5	90	25.5	1	-1	1	1.0695
391	0.5464	5	5	90	25.5	1	-1	1	1.093
392	2.1883	5	5	90	1	2	-1	1	1.1287
393	7.1142	5	5	999	13.25	2	-1	1	1.034
394	3.8303	5	5	90	19.375	1	-1	1	0.95181
395	7.1142	5	5	0	1	1	-1	0	1.8543
396	5.4722	5	5	0	25.5	2	1	1	1.1165
397	7.1142	5	5	0	13.25	1	1	1	0.96345
398	3.8303	5	5	999	13.25	1	1	1	0.91661
399	2.1883	5	5	999	1	1	-1	1	0.99886
400	3.8303	5	5	0	25.5	2	-1	1	1.0224
401	3.8303	5	5	90	1	1	1	0	2.2911
402	5.4722	5	5	90	19.375	2	1	1	2.4935
403	5.4722	5	5	999	13.25	2	-1	1	1.2459
404	3.8303	5	5	0	19.375	1	1	1	1.6462
405	0.5464	5	5	999	19.375	1	-1	1	0.92875
406	2.1883	5	5	999	19.375	1	1	1	0.91659
407	5.4722	5	5	999	7.125	2	1	1	1.1168
408	0.5464	5	5	999	25.5	1	1	1	1.0577
409	5.4722	5	5	999	7.125	1	-1	1	1.0224
410	2.1883	5	5	999	19.375	1	1	1	0.90471
411	0.5464	5	5	999	7.125	2	-1	1	1.0224
412	5.4722	5	5	999	7.125	2	1	1	1.3047
413	2.1883	5	5	999	19.375	2	1	1	1.1635
414	2.1883	5	5	999	7.125	2	-1	1	1.5517
415	3.8303	5	5	0	13.25	1	1	1	1.1401
416	0.5464	5	5	0	13.25	1	-1	1	1.2577
417	3.8303	5	5	999	1	2	1	1	1.4459
418	2.1883	5	5	90	19.375	2	1	1	1.1518
419	3.8303	5	5	0	1	2	1	0	2.0406
420	0.5464	5	5	0	7.125	1	1	1	1.0111
421	2.1883	5	5	0	13.25	1	1	1	1.0106
422	2.1883	5	5	90	7.125	1	1	1	0.91656
423	5.4722	5	5	999	13.25	2	-1	1	1.1635
424	5.4722	5	5	90	25.5	1	-1	1	1.0342
425	3.8303	5	5	999	7.125	2	1	1	1.1282
426	0.5464	5	5	90	7.125	1	-1	1	1.0459
427	0.5464	5	5	90	19.375	1	1	1	1.0224
428	2.1883	5	5	0	1	2	1	0	3.2551
429	2.1883	5	5	0	13.25	2	-1	1	1.1287
430	7.1142	5	5	90	25.5	1	-1	1	1.0581
431	2.1883	5	5	0	13.25	1	1	1	0.89304
432	7.1142	5	5	999	13.25	2	1	1	0.92831
433	2.1883	5	5	0	19.375	1	1	1	0.96354
434	2.1883	5	5	90	13.25	1	1	1	0.9989
435	5.4722	5	5	90	1	1	1	0	1.8097
436	5.4722	5	5	90	1	1	-1	0	1.878
437	0.5464	5	5	999	1	2	-1	1	1.0695
438	7.1142	5	5	90	25.5	2	-1	1	0.94004
439	3.8303	5	5	0	19.375	2	1	1	1.1518
440	3.8303	5	5	90	25.5	2	1	1	1.3399
441	5.4722	5	5	0	7.125	2	1	0	1.8311
442	2.1883	5	5	0	7.125	2	1	1	1.2811
443	0.5464	5	5	999	7.125	1	-1	1	1.3753
444	7.1142	5	5	0	1	1	1	0	1.5912
445	7.1142	5	5	90	13.25	2	-1	1	1.0228
446	5.4722	5	5	999	13.25	1	-1	1	0.92832
447	3.8303	5	5	999	13.25	1	1	1	0.98711
448	5.4722	5	5	999	7.125	1	1	1	0.95177
449	2.1883	5	5	999	1	2	-1	1	1.1635
450	3.8303	5	5	0	19.375	1	-1	1	1.1047
451	7.1142	5	5	999	7.125	2	-1	1	1.0695
452	3.8303	5	5	90	25.5	1	-1	1	0.98711
453	2.1883	5	5	90	13.25	1	1	1	0.90484
454	7.1142	5	5	0	19.375	1	1	0	1.8589
455	0.5464	5	5	999	13.25	1	-1	1	1.0459
456	2.1883	5	5	90	25.5	1	-1	1	0.9989
457	3.8303	5	5	90	19.375	1	1	1	0.95187
458	0.5464	5	5	90	19.375	2	-1	1	0.92832
459	5.4722	5	5	999	25.5	1	1	1	1.1988
460	3.8303	5	5	999	13.25	1	-1	1	0.9281
461	5.4722	5	5	0	7.125	1	-1	1	0.99896
462	0.5464	5	5	90	1	2	1	1	2.2806
463	0.5464	5	5	90	25.5	2	1	1	1.1287
464	7.1142	5	5	999	19.375	2	-1	1	0.97536
465	0.5464	5	5	90	1	1	-1	1	1.046
466	7.1142	5	5	90	7.125	2	-1	0	1.4868
467	5.4722	5	5	90	7.125	2	-1	0	1.4972
468	5.4722	5	5	90	13.25	1	1	1	0.9518
469	3.8303	5	5	999	13.25	1	-1	1	0.92834
470	2.1883	5	5	90	25.5	1	-1	1	0.99887
471	0.5464	5	5	90	13.25	2	1	1	1.1753
472	2.1883	5	5	999	25.5	2	-1	1	1.0225
473	5.4722	5	5	999	7.125	1	1	1	0.97535
474	0.5464	5	5	90	19.375	2	-1	1	1.093
475	3.8303	5	5	0	7.125	2	-1	1	1.1989
476	0.5464	5	5	999	1	2	-1	1	1.2342
477	7.1142	5	5	90	13.25	1	1	1	1.0107
478	7.1142	5	5	999	1	2	1	0	1.7371
479	2.1883	5	5	90	7.125	2	-1	1	1.0694
480	7.1142	5	5	0	1	1	-1	0	1.7494
481	5.4722	5	5	999	7.125	2	-1	1	1.14
482	3.8303	5	5	0	7.125	1	1	1	1.3634
483	3.8303	5	5	90	25.5	1	1	1	0.893
484	2.1883	5	5	90	19.375	1	1	1	0.91654
485	7.1142	5	5	999	7.125	2	-1	1	1.1756
486	3.8303	5	5	0	13.25	2	-1	1	1.0222
487	0.5464	5	5	999	7.125	1	-1	1	0.97538
488	7.1142	5	5	999	1	2	-1	0	1.6193
489	0.5464	5	5	90	13.25	1	-1	1	1.0577
490	3.8303	5	5	999	7.125	2	-1	1	1.0694
491	3.8303	5	5	90	7.125	2	1	1	1.3752
492	2.1883	5	5	0	13.25	2	-1	1	0.97532
493	0.5464	5	5	0	7.125	1	-1	1	0.95182
494	5.4722	5	5	999	1	1	1	1	1.9591
495	3.8303	5	5	0	19.375	2	1	1	1.1282
496	5.4722	5	5	90	1	2	-1	0	1.929
497	2.1883	5	5	999	1	1	-1	1	1.1984
498	2.1883	5	5	0	25.5	2	-1	1	1.2457
499	3.8303	5	5	90	19.375	2	-1	1	1.0222
500	2.1883	5	5	999	19.375	2	1	1	1.1283
501	3.8303	5	5	999	7.125	1	-1	1	0.97537
502	5.4722	5	5	999	1	1	1	1	1.7606
503	0.5464	5	5	999	1	1	1	1	1.0694
504	5.4722	5	5	999	1	1	1	1	1.3517
505	0.5464	5	5	90	1	1	-1	1	1.1518
506	2.1883	5	5	999	1	1	1	1	1.1165
507	2.1883	5	5	90	7.125	2	1	1	1.1519
508	7.1142	5	5	90	7.125	1	1	1	0.97584
509	2.1883	5	5	90	19.375	1	-1	0	0.91652
510	3.8303	5	5	999	7.125	1	-1	1	0.94007
511	5.4722	5	5	999	1	2	-1	0	1.7516
512	0.5464	5	5	999	7.125	2	-1	1	0.99867
513	3.8303	5	5	999	25.5	1	1	1	1.0459
514	5.4722	5	5	0	13.25	2	-1	1	1.093
515	5.4722	5	5	0	25.5	2	-1	1	1.0463
516	3.8303	5	5	999	13.25	2	1	1	1.1282
517	3.8303	5	5	90	25.5	2	1	1	1.1636
518	2.1883	5	5	999	25.5	1	-1	1	1.0224
519	5.4722	5	5	0	25.5	1	1	1	1.2695
520	0.5464	5	5	90	25.5	2	-1	1	1.0811
521	7.1142	5	5	999	25.5	1	-1	1	1.1401
522	7.1142	5	5	999	1	1	1	1	1.3283
523	2.1883	5	5	0	7.125	2	-1	1	1.093
524	2.1883	5	5	90	19.375	1	-1	1	0.95179
525	2.1883	5	5	999	7.125	2	-1	1	1.1283
526	3.8303	5	5	999	19.375	2	1	1	1.2694
527	2.1883	5	5	0	1	2	-1	1	1.4462
528	2.1883	5	5	999	1	1	-1	1	0.99892
529	3.8303	5	5	90	19.375	1	-1	1	0.92832
530	7.1142	5	5	0	7.125	1	-1	0	1.6896
531	5.4722	5	5	0	19.375	1	1	1	1.14
532	5.4722	5	5	90	19.375	1	1	1	4.1428
533	2.1883	5	5	0	7.125	1	-1	1	1.1163
534	5.4722	5	5	90	25.5	1	1	1	0.99887
535	2.1883	5	5	999	7.125	1	-1	0	1.7517
536	7.1142	5	5	90	19.375	1	1	1	0.96362
537	0.5464	5	5	999	13.25	1	1	1	1.0224
538	5.4722	5	5	0	1	2	1	0	1.7902
539	7.1142	5	5	999	7.125	1	-1	1	0.97537
540	5.4722	5	5	0	25.5	1	1	1	1.3048
541	5.4722	5	5	0	13.25	2	-1	1	1.1518
542	0.5464	5	5	90	19.375	2	-1	1	1.1283
543	2.1883	5	5	999	7.125	2	-1	1	1.0694
544	5.4722	5	5	90	19.375	2	-1	1	1.1284
545	0.5464	5	5	0	7.125	1	-1	1	1.0463
546	3.8303	5	5	999	19.375	1	-1	1	1.1518
547	0.5464	5	5	0	7.125	2	-1	1	1.2224
548	5.4722	5	5	90	7.125	1	1	1	1.0224
549	5.4722	5	5	999	13.25	2	1	1	3.147
550	3.8303	5	5	999	25.5	2	-1	1	1.0812
551	7.1142	5	5	0	25.5	1	-1	1	1.0695
552	7.1142	5	5	999	19.375	1	1	1	1.1048
553	5.4722	5	5	0	13.25	2	1	1	1.2224
554	7.1142	5	5	999	19.375	2	1	1	1.1047
555	2.1883	5	5	90	1	2	-1	1	1.8575
556	5.4722	5	5	0	1	1	-1	0	1.7917
557	7.1142	5	5	90	13.25	2	-1	0	2.1391
558	3.8303	5	5	999	1	2	-1	0	2.4154
559	2.1883	5	5	999	13.25	1	1	1	0.89303
560	0.5464	5	5	0	19.375	2	-1	1	1.1871
561	3.8303	5	5	999	1	2	1	1	1.5634
562	5.4722	5	5	90	25.5	2	1	1	1.0581
563	0.5464	5	5	90	19.375	1	-1	1	1.0342
564	0.5464	5	5	999	13.25	1	-1	1	1.093
565	5.4722	5	5	90	7.125	2	1	1	1.1048
566	3.8303	5	5	90	1	2	1	1	1.3988
567	0.5464	5	5	999	1	1	1	1	1.4928
568	5.4722	5	5	999	13.25	1	1	1	1.1165
569	2.1883	5	5	999	1	1	1	1	1.1164
570	2.1883	5	5	90	25.5	2	-1	1	1.634
571	3.8303	5	5	0	7.125	1	-1	0	2.083
572	3.8303	5	5	90	25.5	1	1	1	1.2933
573	7.1142	5	5	90	19.375	2	1	0	9.3466
574	2.1883	5	5	90	25.5	1	-1	1	1.0576
575	0.5464	5	5	0	13.25	1	-1	1	1.093
576	3.8303	5	5	999	13.25	2	-1	1	1.0577
577	7.1142	5	5	90	7.125	2	1	0	1.8483
578	0.5464	5	5	0	19.375	2	-1	1	1.5516
579	3.8303	5	5	999	19.375	2	1	1	1.0812
580	2.1883	5	5	999	13.25	1	-1	1	1.2812
581	0.5464	5	5	999	1	2	1	1	1.4815
582	5.4722	5	5	90	13.25	2	1	1	1.2342
583	3.8303	5	5	999	19.375	2	1	1	1.2934
584	2.1883	5	5	999	1	2	-1	1	1.5398
585	3.8303	5	5	90	7.125	1	-1	1	1.0816
586	2.1883	5	5	0	25.5	1	1	1	0.9753
587	0.5464	5	5	0	7.125	1	-1	1	1.2105
588	7.1142	5	5	999	19.375	1	-1	1	1.0577
589	0.5464	5	5	0	1	2	1	1	1.3165
590	3.8303	5	5	90	7.125	1	1	1	1.0343
591	0.5464	5	5	90	13.25	2	1	1	1.6695
592	5.4722	5	5	0	25.5	2	1	1	1.3518
593	2.1883	5	5	90	7.125	2	-1	1	1.2934
594	0.5464	5	5	0	25.5	1	-1	1	1.4458
595	5.4722	5	5	0	25.5	2	1	1	1.1164
596	5.4722	5	5	0	19.375	2	-1	1	1.1283
597	5.4722	5	5	0	7.125	1	-1	1	1.07
598	0.5464	5	5	90	1	1	-1	1	1.093
599	0.5464	5	5	999	25.5	2	1	1	1.2459
600	3.8303	5	5	0	1	2	-1	0	1.7159
601	2.1883	5	5	999	13.25	1	-1	1	0.98715
602	5.4722	5	5	90	25.5	1	1	1	1.3283
603	0.5464	5	5	0	25.5	1	-1	1	1.1287
604	5.4722	5	5	90	1	1	-1	0	2.296
605	2.1883	5	5	90	19.375	2	1	1	1.3051
606	7.1142	5	5	90	7.125	2	-1	0	1.7201
607	5.4722	5	5	90	7.125	2	-1	0	1.9343
608	5.4722	5	5	999	19.375	2	-1	1	1.9664
609	7.1142	5	5	0	25.5	2	-1	1	2.974
610	7.1142	5	5	90	1	1	1	1	1.6938
611	7.1142	5	5	90	1	1	-1	0	1.9038
612	3.8303	5	5	0	19.375	1	1	1	1.1518
613	7.1142	5	5	90	1	1	1	0	2.173
614	5.4722	5	5	999	1	2	1	1	1.2929
615	5.4722	5	5	90	25.5	1	1	1	0.95182
616	2.1883	5	5	999	19.375	1	1	1	1.4106
617	3.8303	5	5	999	7.125	1	-1	1	1.4816
618	3.8303	5	5	90	13.25	1	-1	1	1.0228
619	0.5464	5	5	0	1	1	1	1	1.3165
620	0.5464	5	5	0	1	2	1	1	1.4105
621	7.1142	5	5	0	25.5	1	-1	0	1.5907
622	3.8303	5	5	0	1	2	1	0	2.2867
623	5.4722	5	5	90	7.125	1	-1	1	1.0459
624	3.8303	5	5	0	19.375	1	1	1	1.0107
625	2.1883	5	5	0	1	1	-1	1	1.6816
626	5.4722	5	5	999	19.375	1	1	1	0.96358
627	5.4722	5	5	999	19.375	2	-1	1	1.046
628	3.8303	5	5	999	1	1	-1	0	1.1401
629	0.5464	5	5	999	19.375	1	-1	1	1.0928
630	0.5464	5	5	0	7.125	2	1	1	1.4933
631	7.1142	5	5	999	13.25	1	-1	1	1.0227
632	3.8303	5	5	90	1	2	1	0	2.377
633	3.8303	5	5	90	25.5	2	1	1	6.3493
634	0.5464	5	5	999	19.375	2	-1	1	1.0577
635	2.1883	5	5	999	13.25	2	1	1	1.0577
636	3.8303	5	5	999	1	1	-1	0	1.7399
637	3.8303	5	5	90	7.125	2	1	1	1.1639
638	0.5464	5	5	0	25.5	2	-1	1	1.0458
639	0.5464	5	5	90	13.25	1	1	1	1.2812
640	2.1883	5	5	90	7.125	1	1	1	1.2459
641	7.1142	5	5	0	19.375	2	1	1	1.14
642	7.1142	5	5	0	13.25	1	-1	1	1.1047
643	5.4722	5	5	999	25.5	2	-1	1	1.0459
644	5.4722	5	5	0	7.125	1	1	1	1.8797
645	7.1142	5	5	90	1	2	-1	1	1.7893
646	3.8303	5	5	999	1	1	-1	1	1.2693
647	0.5464	5	5	0	1	1	1	1	2.6279
648	3.8303	5	5	0	13.25	1	1	1	0.9522
649	0.5464	5	5	999	25.5	1	-1	1	1.1283
650	2.1883	5	5	90	19.375	2	1	1	1.3282
651	7.1142	5	5	0	13.25	2	-1	1	1.8745
652	0.5464	5	5	999	13.25	2	1	1	1.2224
653	3.8303	5	5	90	25.5	2	1	1	1.3051
654	3.8303	5	5	999	13.25	1	1	1	1.1639
655	7.1142	5	5	999	13.25	1	-1	0	2.2141
656	5.4722	5	5	0	25.5	1	1	1	0.99891
657	2.1883	5	5	0	7.125	1	-1	1	1.093
658	7.1142	5	5	0	1	2	1	0	2.2725
659	0.5464	5	5	0	25.5	2	-1	1	1.1635
660	2.1883	5	5	90	25.5	1	-1	1	0.99883
661	3.8303	5	5	999	7.125	1	-1	1	0.97534
662	5.4722	5	5	0	13.25	2	1	1	1.3988
663	7.1142	5	5	0	25.5	2	1	1	1.1639
664	2.1883	5	5	999	7.125	1	1	1	1.0107
665	2.1883	5	5	0	1	1	1	1	1.2341
666	2.1883	5	5	0	19.375	2	-1	1	1.1401
667	3.8303	5	5	0	13.25	1	-1	1	1.14
668	2.1883	5	5	90	25.5	2	-1	1	1.3988
669	2.1883	5	5	999	19.375	2	-1	1	1.5281
670	3.8303	5	5	999	25.5	1	-1	1	1.387
671	3.8303	5	5	999	19.375	1	-1	1	3.3721
672	5.4722	5	5	999	1	1	1	0	1.6891
673	7.1142	5	5	0	13.25	1	1	1	1.627
674	2.1883	5	5	0	25.5	1	-1	1	0.96359
675	0.5464	5	5	999	25.5	1	1	1	0.90484
676	2.1883	5	5	999	25.5	1	1	1	0.91648
677	5.4722	5	5	90	19.375	1	-1	1	1.0342
678	3.8303	5	5	0	1	2	1	1	1.5517
679	3.8303	5	5	90	1	2	1	0	2.0896
680	3.8303	5	5	0	1	1	1	1	2.4235
681	0.5464	5	5	0	25.5	2	-1	1	1.1166
682	7.1142	5	5	90	25.5	1	-1	1	0.90482
683	7.1142	5	5	90	13.25	1	-1	1	1.0342
684	3.8303	5	5	0	25.5	2	-1	1	1.1047
685	2.1883	5	5	0	1	2	1	0	2.1043
686	0.5464	5	5	0	19.375	1	1	1	1.187
687	2.1883	5	5	90	25.5	2	-1	1	1.2459
688	0.5464	5	5	90	25.5	1	-1	1	1.0813
689	3.8303	5	5	999	19.375	1	1	1	1.3517
690	5.4722	5	5	999	19.375	2	-1	1	1.1282
691	5.4722	5	5	0	1	2	-1	0	1.4875
692	3.8303	5	5	90	1	2	1	0	1.2459
693	0.5464	5	5	0	1	1	-1	1	1.0577
694	7.1142	5	5	999	13.25	1	-1	1	1.0462
695	7.1142	5	5	90	1	2	1	1	2.0497
696	2.1883	5	5	90	7.125	2	1	1	1.3047
697	2.1883	5	5	90	13.25	2	1	1	1.1523
698	3.8303	5	5	0	7.125	1	1	1	2.1521
699	7.1142	5	5	0	19.375	1	1	1	1.0576
700	7.1142	5	5	90	13.25	1	-1	1	0.94009
701	0.5464	5	5	90	7.125	1	1	1	1.1754
702	3.8303	5	5	0	1	1	1	1	2.443
703	5.4722	5	5	90	13.25	1	1	1	1.2694
704	2.1883	5	5	90	13.25	1	-1	1	0.99883
705	5.4722	5	5	999	1	2	-1	0	1.8111
706	7.1142	5	5	0	19.375	1	1	1	1.3047
707	5.4722	5	5	999	13.25	2	1	1	1.1399
708	0.5464	5	5	999	7.125	2	1	1	1.3634
709	3.8303	5	5	0	19.375	1	-1	1	1.3047
710	2.1883	5	5	999	7.125	1	-1	1	1.0811
711	2.1883	5	5	90	1	1	1	1	1.0931
712	3.8303	5	5	90	7.125	2	-1	1	1.14
713	2.1883	5	5	90	25.5	2	1	1	1.0813
714	5.4722	5	5	0	1	2	1	1	1.8337
715	5.4722	5	5	0	7.125	2	1	1	1.3047
716	0.5464	5	5	90	13.25	1	1	1	0.96403
717	2.1883	5	5	0	25.5	2	-1	1	1.1989
718	5.4722	5	5	0	7.125	1	-1	0	1.8363
719	0.5464	5	5	90	7.125	1	1	1	1.0576
720	3.8303	5	5	90	1	2	1	1	2.2099
721	3.8303	5	5	90	1	1	-1	0	1.3752
722	5.4722	5	5	0	1	1	-1	1	1.8501
723	5.4722	5	5	90	25.5	2	1	0	2.1834
724	0.5464	5	5	0	13.25	2	1	1	1.2576
725	7.1142	5	5	90	1	2	1	1	1.8168
726	2.1883	5	5	999	7.125	1	-1	1	0.95229
727	2.1883	5	5	0	25.5	2	1	1	1.1871
728	0.5464	5	5	90	19.375	1	1	1	1.0105
729	7.1142	5	5	0	1	2	-1	1	1.8289
730	0.5464	5	5	999	19.375	2	1	1	1.4811
731	2.1883	5	5	90	1	2	-1	1	1.2341
732	3.8303	5	5	90	13.25	2	1	1	1.8218
733	3.8303	5	5	90	1	1	1	1	1.458
734	2.1883	5	5	999	25.5	1	-1	1	0.84603
735	0.5464	5	5	90	13.25	2	-1	1	0.96358
736	3.8303	5	5	0	13.25	2	1	1	1.0224
737	7.1142	5	5	999	1	2	-1	0	1.3164
738	0.5464	5	5	999	13.25	2	-1	1	0.94008
739	7.1142	5	5	90	7.125	2	-1	0	1.6326
740	5.4722	5	5	0	7.125	2	1	1	1.1165
741	7.1142	5	5	999	13.25	1	1	1	0.99884
742	7.1142	5	5	90	19.375	2	1	0	1.8329
743	0.5464	5	5	999	19.375	1	-1	1	1.1165
744	3.8303	5	5	0	1	2	-1	1	1.3047
745	7.1142	5	5	0	25.5	2	-1	1	1.1165
746	2.1883	5	5	90	1	2	-1	0	1.3517
747	0.5464	5	5	0	13.25	2	1	1	1.1165
748	3.8303	5	5	999	19.375	2	-1	1	0.99885
749	5.4722	5	5	999	7.125	1	-1	1	1.0224
750	5.4722	5	5	999	19.375	2	1	1	1.0577
