# Supplementary material for: Temporal Integration of Motion Streaks in Migraine
Source: Vision (Basel). 2018 Jul 13;2(3):27. doi: 10.3390/vision2030027 (PMC6836222; doi:10.3390/vision2030027)
Supplement: Supplementary file 1 [file vision-02-00027-s001.zip › supplementary information/resultsmark3/resultsObs19/allResponsesObs19Block1.txt]

1	5.4722	5	5	0	1	1	-1	0	1.7582
2	2.1883	5	5	0	1	2	1	0	3.097
3	3.8303	5	5	0	25.5	1	-1	1	1.1757
4	3.8303	5	5	999	25.5	2	-1	1	1.0106
5	5.4722	5	5	0	19.375	1	-1	1	1.046
6	0.5464	5	5	999	25.5	2	1	1	2.3275
7	5.4722	5	5	999	1	2	-1	1	1.1636
8	3.8303	5	5	0	7.125	1	1	1	1.1639
9	7.1142	5	5	0	7.125	1	1	1	1.1634
10	0.5464	5	5	90	19.375	2	-1	1	1.1169
11	0.5464	5	5	0	19.375	2	1	1	1.2223
12	5.4722	5	5	0	19.375	1	-1	1	1.2929
13	5.4722	5	5	999	25.5	2	1	1	1.1518
14	5.4722	5	5	0	19.375	2	-1	1	1.093
15	0.5464	5	5	90	25.5	1	-1	1	1.0458
16	2.1883	5	5	0	19.375	2	1	1	1.14
17	2.1883	5	5	0	7.125	2	-1	1	1.1164
18	3.8303	5	5	90	7.125	1	1	1	1.0576
19	0.5464	5	5	0	13.25	1	1	1	1.1047
20	3.8303	5	5	90	19.375	2	1	1	2.0032
21	7.1142	5	5	0	7.125	2	-1	0	1.6909
22	2.1883	5	5	999	1	2	-1	1	1.14
23	7.1142	5	5	0	1	2	1	0	1.258
24	0.5464	5	5	999	19.375	1	-1	1	0.9989
25	3.8303	5	5	0	1	1	-1	1	1.093
26	3.8303	5	5	999	7.125	1	1	1	1.0224
27	7.1142	5	5	999	1	1	1	0	1.3282
28	7.1142	5	5	0	19.375	1	-1	1	1.3051
29	5.4722	5	5	0	7.125	2	-1	1	1.1046
30	0.5464	5	5	90	7.125	2	-1	1	1.0581
31	2.1883	5	5	0	1	2	1	1	1.563
32	3.8303	5	5	90	13.25	2	-1	1	1.0929
33	3.8303	5	5	90	7.125	1	-1	1	1.0576
34	5.4722	5	5	999	25.5	2	1	1	1.14
35	2.1883	5	5	0	19.375	2	-1	1	1.0342
36	7.1142	5	5	90	19.375	1	-1	1	0.9989
37	7.1142	5	5	999	25.5	2	1	1	1.1282
38	3.8303	5	5	0	25.5	1	-1	1	1.0345
39	0.5464	5	5	0	1	1	-1	1	1.4693
40	7.1142	5	5	90	1	2	-1	0	1.464
41	7.1142	5	5	999	1	1	-1	0	1.7502
42	2.1883	5	5	999	13.25	2	-1	1	0.97533
43	7.1142	5	5	0	13.25	2	-1	1	0.99878
44	7.1142	5	5	90	25.5	2	1	1	1.2694
45	5.4722	5	5	90	19.375	1	-1	1	0.96401
46	5.4722	5	5	0	1	2	1	0	1.7265
47	2.1883	5	5	999	25.5	2	1	1	1.0346
48	0.5464	5	5	0	19.375	1	1	1	1.0694
49	0.5464	5	5	999	25.5	2	1	1	1.093
50	5.4722	5	5	999	19.375	1	-1	1	1.0342
51	7.1142	5	5	0	7.125	2	-1	1	0.96359
52	2.1883	5	5	90	13.25	2	1	1	0.97525
53	5.4722	5	5	90	1	1	1	0	1.8195
54	7.1142	5	5	999	1	1	-1	0	1.7294
55	2.1883	5	5	999	19.375	2	-1	1	0.97534
56	2.1883	5	5	0	25.5	1	1	1	0.99885
57	0.5464	5	5	0	19.375	1	1	1	1.0106
58	2.1883	5	5	999	25.5	2	1	1	1.0694
59	3.8303	5	5	0	25.5	1	-1	1	0.95187
60	7.1142	5	5	999	1	1	1	1	1.6197
61	5.4722	5	5	999	25.5	1	-1	1	0.98706
62	2.1883	5	5	999	13.25	2	-1	1	0.99888
63	2.1883	5	5	90	19.375	2	1	1	1.1165
64	7.1142	5	5	90	1	1	-1	0	1.1052
65	0.5464	5	5	0	1	2	1	1	1.1517
66	7.1142	5	5	0	7.125	1	1	1	1.8574
67	0.5464	5	5	0	1	2	1	1	1.0694
68	7.1142	5	5	999	19.375	1	1	1	1.1517
69	7.1142	5	5	999	19.375	2	-1	1	1.011
70	2.1883	5	5	90	25.5	2	-1	1	0.97537
71	5.4722	5	5	999	19.375	1	-1	1	0.98717
72	3.8303	5	5	90	13.25	1	1	1	0.97531
73	3.8303	5	5	0	13.25	2	-1	1	0.90474
74	0.5464	5	5	0	7.125	2	1	1	1.0694
75	0.5464	5	5	0	25.5	1	1	1	0.94009
76	0.5464	5	5	0	25.5	1	-1	1	0.97539
77	7.1142	5	5	999	13.25	2	1	1	1.0222
78	5.4722	5	5	0	13.25	1	1	1	1.2223
79	3.8303	5	5	90	13.25	2	-1	1	1.0341
80	7.1142	5	5	0	1	2	1	1	1.4617
81	3.8303	5	5	999	25.5	1	-1	1	0.9518
82	0.5464	5	5	999	13.25	2	1	1	1.093
83	7.1142	5	5	90	19.375	2	-1	1	1.0812
84	7.1142	5	5	999	7.125	1	-1	1	1.1636
85	0.5464	5	5	999	7.125	2	-1	1	0.99891
86	3.8303	5	5	0	7.125	2	-1	1	1.0342
87	0.5464	5	5	90	13.25	2	1	1	0.98714
88	0.5464	5	5	0	7.125	2	1	1	1.0812
89	5.4722	5	5	90	7.125	1	1	1	0.97538
90	3.8303	5	5	999	25.5	2	-1	1	0.9753
91	0.5464	5	5	0	13.25	1	1	1	0.99886
92	3.8303	5	5	0	1	1	-1	1	1.7865
93	3.8303	5	5	999	7.125	2	1	1	1.1753
94	0.5464	5	5	0	19.375	2	1	1	1.058
95	0.5464	5	5	90	1	2	-1	1	1.1165
96	7.1142	5	5	90	1	2	-1	0	1.8041
97	0.5464	5	5	0	19.375	1	-1	1	1.187
98	5.4722	5	5	90	25.5	1	-1	1	0.97537
99	0.5464	5	5	90	25.5	2	-1	1	1.0459
100	5.4722	5	5	999	25.5	2	-1	1	1.0341
101	5.4722	5	5	999	19.375	1	1	1	0.96361
102	3.8303	5	5	0	13.25	2	1	1	1.0224
103	7.1142	5	5	90	13.25	2	1	1	1.14
104	0.5464	5	5	90	1	2	-1	1	1.0581
105	5.4722	5	5	90	13.25	2	1	1	1.0342
106	7.1142	5	5	90	25.5	2	1	1	1.0106
107	7.1142	5	5	90	25.5	1	1	1	0.96358
108	0.5464	5	5	999	7.125	1	1	1	1.0106
109	5.4722	5	5	999	25.5	1	-1	1	0.95182
110	5.4722	5	5	0	13.25	1	-1	1	1.0106
111	7.1142	5	5	0	1	2	-1	0	1.2459
112	2.1883	5	5	0	19.375	2	-1	1	1.0699
113	7.1142	5	5	999	19.375	1	1	1	0.96359
114	5.4722	5	5	90	1	2	-1	1	2.1465
115	7.1142	5	5	0	25.5	1	-1	1	0.97535
116	5.4722	5	5	90	25.5	2	-1	1	0.96359
117	5.4722	5	5	0	13.25	1	1	1	1.2576
118	0.5464	5	5	90	1	1	-1	1	1.1405
119	5.4722	5	5	0	19.375	1	1	1	0.93998
120	0.5464	5	5	90	19.375	1	1	1	1.0459
121	5.4722	5	5	999	7.125	2	-1	1	1.1283
122	7.1142	5	5	90	19.375	1	-1	1	0.88169
123	7.1142	5	5	90	13.25	1	1	1	0.89295
124	7.1142	5	5	0	7.125	1	-1	1	1.5064
125	3.8303	5	5	0	25.5	2	1	1	1.3635
126	0.5464	5	5	999	25.5	2	-1	1	1.0342
127	0.5464	5	5	999	1	2	1	1	1.1047
128	3.8303	5	5	0	13.25	2	1	1	0.99886
129	7.1142	5	5	999	7.125	2	1	1	1.0576
130	7.1142	5	5	999	1	2	1	0	1.6839
131	0.5464	5	5	999	1	1	-1	1	1.2576
132	0.5464	5	5	0	25.5	2	-1	1	1.0929
133	0.5464	5	5	90	1	1	1	1	1.1404
134	0.5464	5	5	90	19.375	2	-1	1	1.14
135	5.4722	5	5	999	13.25	1	1	1	1.0459
136	0.5464	5	5	0	25.5	1	1	1	0.98711
137	2.1883	5	5	999	7.125	1	1	1	0.98717
138	7.1142	5	5	0	19.375	2	-1	1	0.97538
139	3.8303	5	5	90	25.5	1	-1	1	0.90474
140	0.5464	5	5	999	25.5	1	-1	1	1.0224
141	0.5464	5	5	0	7.125	2	-1	1	1.1047
142	5.4722	5	5	999	25.5	1	1	1	0.96366
143	0.5464	5	5	90	25.5	2	-1	1	1.0342
144	5.4722	5	5	90	13.25	2	1	1	1.2341
145	7.1142	5	5	90	7.125	1	1	1	0.98754
146	3.8303	5	5	999	1	1	-1	1	1.0694
147	5.4722	5	5	0	7.125	2	1	1	1.2577
148	2.1883	5	5	999	7.125	2	1	1	0.98707
149	2.1883	5	5	999	25.5	1	1	1	0.95184
150	7.1142	5	5	0	13.25	1	-1	1	1.1282
151	3.8303	5	5	90	13.25	1	1	1	0.96358
152	2.1883	5	5	90	1	1	-1	1	0.94004
153	5.4722	5	5	90	13.25	1	-1	1	0.96359
154	3.8303	5	5	90	7.125	2	1	1	1.093
155	0.5464	5	5	0	13.25	2	-1	1	1.0342
156	2.1883	5	5	90	13.25	1	-1	1	0.95179
157	3.8303	5	5	999	25.5	2	1	1	1.046
158	7.1142	5	5	90	19.375	2	1	1	1.3353
159	7.1142	5	5	0	25.5	2	1	1	0.93986
160	3.8303	5	5	0	7.125	2	1	1	0.97539
161	7.1142	5	5	90	25.5	1	1	1	0.96361
162	7.1142	5	5	90	7.125	2	1	0	2.0434
163	7.1142	5	5	0	13.25	2	1	1	1.0695
164	0.5464	5	5	0	13.25	1	-1	1	0.98711
165	0.5464	5	5	0	13.25	2	1	1	1.0459
166	7.1142	5	5	0	7.125	1	1	1	1.3164
167	2.1883	5	5	0	25.5	1	-1	1	0.95177
168	7.1142	5	5	0	7.125	2	-1	0	1.2693
169	7.1142	5	5	90	25.5	2	-1	1	1.1399
170	7.1142	5	5	999	19.375	2	-1	1	1.0458
171	2.1883	5	5	0	13.25	1	1	1	1.1165
172	7.1142	5	5	999	13.25	1	1	1	1.0224
173	7.1142	5	5	999	7.125	2	-1	0	1.7746
174	2.1883	5	5	999	25.5	2	-1	1	1.0224
175	2.1883	5	5	0	13.25	1	-1	1	0.90481
176	3.8303	5	5	90	13.25	2	1	1	1.1282
177	5.4722	5	5	0	13.25	1	-1	1	0.97527
178	0.5464	5	5	90	1	2	-1	1	1.1165
179	3.8303	5	5	999	19.375	1	-1	1	0.95167
180	5.4722	5	5	0	13.25	2	1	1	1.0342
181	5.4722	5	5	90	19.375	2	1	1	1.246
182	0.5464	5	5	999	1	1	-1	1	1.1047
183	2.1883	5	5	0	7.125	1	-1	1	0.97572
184	5.4722	5	5	0	19.375	1	-1	1	0.95182
185	2.1883	5	5	999	25.5	1	1	1	0.98715
186	2.1883	5	5	999	25.5	2	1	1	1.1871
187	7.1142	5	5	999	25.5	2	1	1	1.0341
188	7.1142	5	5	90	25.5	1	-1	1	0.92834
189	3.8303	5	5	90	1	1	1	0	1.3987
190	3.8303	5	5	999	25.5	1	-1	1	1.0224
191	2.1883	5	5	0	19.375	1	1	1	0.99884
192	5.4722	5	5	90	1	1	1	0	1.5529
193	5.4722	5	5	90	13.25	2	1	1	2.4885
194	3.8303	5	5	999	1	1	-1	1	1.2224
195	3.8303	5	5	90	13.25	2	-1	1	1.3987
196	0.5464	5	5	999	13.25	1	-1	1	1.0812
197	2.1883	5	5	90	13.25	2	-1	1	0.9636
198	0.5464	5	5	999	25.5	1	1	1	1.0106
199	2.1883	5	5	0	13.25	2	1	1	1.0694
200	5.4722	5	5	90	7.125	1	1	1	1.0577
201	7.1142	5	5	0	13.25	2	1	1	1.0811
202	5.4722	5	5	90	13.25	1	-1	1	1.0459
203	5.4722	5	5	0	25.5	1	1	1	0.95184
204	5.4722	5	5	0	19.375	2	-1	1	1.0106
205	0.5464	5	5	999	19.375	2	-1	1	1.0694
206	5.4722	5	5	0	19.375	2	-1	1	0.98706
207	2.1883	5	5	999	13.25	2	1	1	1.0341
208	2.1883	5	5	0	19.375	2	-1	1	0.98703
209	2.1883	5	5	90	19.375	1	-1	1	0.98704
210	5.4722	5	5	90	25.5	2	-1	1	1.0341
211	5.4722	5	5	999	7.125	2	-1	1	1.1753
212	5.4722	5	5	999	13.25	2	-1	1	1.0224
213	5.4722	5	5	0	25.5	2	-1	1	0.97533
214	0.5464	5	5	999	1	1	1	1	1.3046
215	7.1142	5	5	90	7.125	1	-1	1	1.0109
216	5.4722	5	5	90	19.375	1	1	1	0.92832
217	7.1142	5	5	0	13.25	1	1	1	1.36
218	0.5464	5	5	999	7.125	1	-1	1	1.0342
219	3.8303	5	5	0	7.125	1	1	1	1.0106
220	2.1883	5	5	0	1	1	-1	1	1.2929
221	0.5464	5	5	0	25.5	2	1	1	2.6234
222	7.1142	5	5	999	7.125	1	1	1	1.4612
223	0.5464	5	5	999	13.25	2	1	1	1.0341
224	5.4722	5	5	999	1	2	1	1	2.1656
225	7.1142	5	5	999	19.375	1	-1	1	1.0223
226	2.1883	5	5	90	25.5	1	-1	1	0.96357
227	2.1883	5	5	999	13.25	2	-1	1	1.0459
228	0.5464	5	5	0	7.125	1	-1	1	0.97528
229	7.1142	5	5	0	19.375	1	-1	1	1.0459
230	2.1883	5	5	0	7.125	2	-1	1	1.0577
231	2.1883	5	5	999	13.25	1	1	1	0.89295
232	3.8303	5	5	90	25.5	2	1	1	1.2223
233	2.1883	5	5	0	13.25	2	1	1	1.0224
234	5.4722	5	5	0	19.375	2	1	1	1.0812
235	0.5464	5	5	999	7.125	1	1	1	1.0106
236	0.5464	5	5	90	7.125	2	1	1	1.0694
237	7.1142	5	5	999	25.5	2	-1	1	1.0106
238	0.5464	5	5	90	13.25	1	-1	1	0.96362
239	3.8303	5	5	90	19.375	1	-1	1	1.0224
240	3.8303	5	5	0	19.375	2	1	1	1.0812
241	3.8303	5	5	0	7.125	2	1	1	0.9989
242	7.1142	5	5	999	7.125	1	1	0	1.5159
243	7.1142	5	5	90	25.5	2	1	1	1.0577
244	3.8303	5	5	999	13.25	2	1	1	0.99883
245	7.1142	5	5	90	19.375	2	1	1	1.0106
246	2.1883	5	5	0	1	1	-1	0	1.2694
247	3.8303	5	5	999	19.375	2	-1	1	1.0464
248	3.8303	5	5	0	25.5	1	1	1	0.96368
249	3.8303	5	5	90	19.375	2	-1	1	1.0106
250	2.1883	5	5	90	19.375	1	-1	1	0.95178
251	0.5464	5	5	0	19.375	2	1	1	1.1636
252	3.8303	5	5	0	25.5	2	1	1	0.99923
253	2.1883	5	5	999	19.375	1	-1	1	1.0223
254	7.1142	5	5	0	25.5	1	1	1	0.97531
255	7.1142	5	5	0	19.375	2	-1	1	0.98707
256	2.1883	5	5	0	1	1	-1	1	1.0812
257	7.1142	5	5	0	7.125	2	1	1	1.0224
258	3.8303	5	5	999	7.125	2	1	1	1.0341
259	7.1142	5	5	90	1	1	1	0	1.523
260	3.8303	5	5	999	13.25	2	1	1	1.0341
261	7.1142	5	5	999	25.5	1	-1	1	1.0224
262	0.5464	5	5	0	19.375	1	-1	1	0.98707
263	3.8303	5	5	90	19.375	1	-1	1	0.95184
264	0.5464	5	5	90	13.25	2	1	1	0.97534
265	5.4722	5	5	90	7.125	2	-1	1	0.99889
266	7.1142	5	5	999	7.125	1	-1	1	0.99885
267	3.8303	5	5	999	25.5	1	1	1	0.91652
268	0.5464	5	5	999	13.25	1	1	1	1.1283
269	2.1883	5	5	999	1	2	-1	1	1.0816
270	7.1142	5	5	0	19.375	2	-1	1	1.0342
271	2.1883	5	5	0	25.5	2	-1	1	0.97529
272	7.1142	5	5	90	7.125	1	1	0	1.1164
273	3.8303	5	5	90	13.25	1	1	1	1.0229
274	5.4722	5	5	90	19.375	1	1	1	0.9753
275	2.1883	5	5	0	7.125	1	-1	1	0.89301
276	0.5464	5	5	0	13.25	2	-1	1	1.2341
277	5.4722	5	5	0	1	1	1	0	1.4811
278	2.1883	5	5	0	7.125	1	1	1	0.94007
279	2.1883	5	5	90	13.25	2	-1	1	1.0106
280	5.4722	5	5	999	19.375	1	1	1	0.92827
281	2.1883	5	5	999	7.125	2	-1	1	0.9871
282	5.4722	5	5	999	13.25	1	-1	1	0.9989
283	2.1883	5	5	90	7.125	2	-1	1	0.92832
284	5.4722	5	5	90	13.25	1	1	1	0.92833
285	7.1142	5	5	999	25.5	2	-1	1	0.92822
286	2.1883	5	5	90	1	2	-1	1	0.8577
287	2.1883	5	5	999	1	2	-1	1	1.2106
288	5.4722	5	5	999	19.375	2	1	1	1.1165
289	3.8303	5	5	999	1	2	1	1	1.1047
290	2.1883	5	5	999	13.25	1	1	1	0.98751
291	2.1883	5	5	90	19.375	2	-1	1	0.99883
292	3.8303	5	5	90	19.375	2	1	1	1.0223
293	0.5464	5	5	999	19.375	2	1	1	1.0812
294	7.1142	5	5	999	13.25	2	1	1	1.0694
295	0.5464	5	5	999	1	2	-1	1	1.0812
296	3.8303	5	5	0	25.5	2	-1	1	0.89301
297	7.1142	5	5	999	25.5	1	-1	1	0.95183
298	5.4722	5	5	90	1	2	1	1	1.14
299	0.5464	5	5	90	13.25	1	-1	1	1.0224
300	0.5464	5	5	90	25.5	2	1	1	1.0812
301	3.8303	5	5	999	19.375	1	-1	1	1.0813
302	7.1142	5	5	90	13.25	2	-1	0	2.6229
303	0.5464	5	5	999	19.375	2	-1	1	1.0224
304	0.5464	5	5	90	7.125	2	1	1	1.0224
305	3.8303	5	5	999	1	2	1	0	1.7512
306	5.4722	5	5	0	13.25	1	1	1	0.98704
307	0.5464	5	5	0	1	1	-1	1	1.0694
308	5.4722	5	5	90	7.125	1	1	1	0.99889
309	2.1883	5	5	90	1	1	1	1	1.1635
310	0.5464	5	5	90	7.125	2	1	1	1.2224
311	0.5464	5	5	90	19.375	1	-1	1	0.88121
312	2.1883	5	5	0	25.5	2	1	1	1.0459
313	5.4722	5	5	999	13.25	1	-1	1	0.95182
314	3.8303	5	5	90	19.375	2	-1	1	1.0929
315	5.4722	5	5	0	1	2	1	0	1.6926
316	2.1883	5	5	0	19.375	1	1	1	1.0105
317	5.4722	5	5	999	1	1	1	0	1.7001
318	5.4722	5	5	90	13.25	2	-1	1	1.1169
319	2.1883	5	5	999	19.375	2	-1	1	0.97513
320	3.8303	5	5	90	13.25	1	-1	1	0.94004
321	0.5464	5	5	90	25.5	1	1	1	1.0224
322	2.1883	5	5	0	7.125	2	1	1	1.0577
323	2.1883	5	5	90	1	1	1	1	1.1635
324	7.1142	5	5	0	13.25	2	1	1	1.0575
325	5.4722	5	5	90	7.125	2	-1	1	1.0224
326	7.1142	5	5	0	25.5	1	-1	1	0.95182
327	0.5464	5	5	90	7.125	1	-1	1	1.1282
328	2.1883	5	5	90	13.25	1	-1	1	0.9283
329	2.1883	5	5	0	25.5	1	-1	1	0.95176
330	7.1142	5	5	999	25.5	1	1	1	0.96358
331	7.1142	5	5	90	19.375	1	1	1	0.99886
332	3.8303	5	5	0	19.375	2	1	1	0.99889
333	7.1142	5	5	999	19.375	2	1	1	0.97526
334	7.1142	5	5	999	7.125	2	1	1	1.0107
335	2.1883	5	5	90	7.125	1	-1	1	0.99887
336	5.4722	5	5	90	19.375	2	-1	1	0.95191
337	7.1142	5	5	90	7.125	1	1	1	0.99886
338	2.1883	5	5	90	13.25	2	-1	1	0.96356
339	7.1142	5	5	0	7.125	2	1	1	1.1048
340	0.5464	5	5	999	19.375	1	1	1	1.1875
341	7.1142	5	5	999	1	2	1	0	1.6792
342	0.5464	5	5	90	1	2	-1	1	1.0464
343	5.4722	5	5	0	25.5	1	1	1	0.96362
344	0.5464	5	5	90	7.125	1	1	1	0.94003
345	7.1142	5	5	0	19.375	2	-1	1	0.97528
346	2.1883	5	5	0	13.25	1	1	1	0.92828
347	7.1142	5	5	0	1	1	1	0	2.638
348	3.8303	5	5	0	1	1	1	1	1.6226
349	2.1883	5	5	999	19.375	1	1	1	1.0224
350	2.1883	5	5	0	19.375	1	1	1	0.95181
351	7.1142	5	5	0	25.5	2	-1	1	0.96356
352	3.8303	5	5	0	19.375	2	1	1	1.0459
353	3.8303	5	5	0	13.25	1	-1	1	1.1871
354	5.4722	5	5	90	19.375	2	-1	1	0.98712
355	7.1142	5	5	999	25.5	2	1	1	1.0106
356	5.4722	5	5	0	1	1	1	0	1.2576
357	7.1142	5	5	90	13.25	2	-1	1	0.97521
358	3.8303	5	5	90	1	1	-1	1	1.4928
359	5.4722	5	5	999	7.125	1	-1	1	1.1399
360	5.4722	5	5	90	1	2	1	0	1.7689
361	5.4722	5	5	90	25.5	2	-1	1	1.1988
362	7.1142	5	5	90	13.25	1	-1	1	1.0223
363	3.8303	5	5	0	7.125	2	1	1	1.0695
364	0.5464	5	5	999	13.25	2	-1	1	1.0224
365	5.4722	5	5	90	1	2	1	1	1.5959
366	3.8303	5	5	90	7.125	1	-1	1	1.0574
367	2.1883	5	5	0	19.375	1	1	1	0.96362
368	7.1142	5	5	90	19.375	1	1	1	1.0459
369	0.5464	5	5	0	1	2	-1	1	1.4576
370	2.1883	5	5	90	7.125	1	-1	1	0.99882
371	5.4722	5	5	0	7.125	1	-1	1	0.99891
372	0.5464	5	5	90	7.125	2	1	1	1.2106
373	7.1142	5	5	999	25.5	1	1	1	0.97527
374	2.1883	5	5	0	13.25	2	-1	1	1.0106
375	7.1142	5	5	0	1	1	-1	0	1.7051
376	3.8303	5	5	0	25.5	1	1	1	0.95178
377	3.8303	5	5	999	25.5	2	1	1	1.0106
378	0.5464	5	5	999	25.5	2	-1	1	1.0106
379	2.1883	5	5	90	1	1	-1	1	0.98704
380	0.5464	5	5	999	7.125	2	1	1	1.0694
381	3.8303	5	5	999	7.125	2	1	1	1.0459
382	3.8303	5	5	90	25.5	1	-1	1	0.95183
383	5.4722	5	5	999	25.5	1	1	1	0.99894
384	3.8303	5	5	0	13.25	1	1	1	0.96353
385	7.1142	5	5	999	13.25	2	-1	1	1.0695
386	2.1883	5	5	90	7.125	1	-1	1	0.9636
387	3.8303	5	5	90	7.125	2	1	1	1.2459
388	5.4722	5	5	999	25.5	2	-1	1	1.0346
389	3.8303	5	5	999	13.25	2	-1	1	1.1164
390	0.5464	5	5	90	25.5	1	-1	1	0.90473
391	0.5464	5	5	90	25.5	1	-1	1	0.95176
392	2.1883	5	5	90	1	2	-1	0	0.94005
393	7.1142	5	5	999	13.25	2	-1	1	0.99885
394	3.8303	5	5	90	19.375	1	-1	1	0.97529
395	7.1142	5	5	0	1	1	-1	0	5.7993
396	5.4722	5	5	0	25.5	2	1	1	1.1046
397	7.1142	5	5	0	13.25	1	1	1	1.1283
398	3.8303	5	5	999	13.25	1	1	1	1.1753
399	2.1883	5	5	999	1	1	-1	1	1.0459
400	3.8303	5	5	0	25.5	2	-1	1	0.94009
401	3.8303	5	5	90	1	1	1	1	1.2694
402	5.4722	5	5	90	19.375	2	1	1	1.211
403	5.4722	5	5	999	13.25	2	-1	1	0.98753
404	3.8303	5	5	0	19.375	1	1	1	1.5164
405	0.5464	5	5	999	19.375	1	-1	1	0.97531
406	2.1883	5	5	999	19.375	1	1	1	1.0342
407	5.4722	5	5	999	7.125	2	1	1	1.0106
408	0.5464	5	5	999	25.5	1	1	1	1.0107
409	5.4722	5	5	999	7.125	1	-1	1	1.0223
410	2.1883	5	5	999	19.375	1	1	1	1.0929
411	0.5464	5	5	999	7.125	2	-1	1	1.1517
412	5.4722	5	5	999	7.125	2	1	1	1.093
413	2.1883	5	5	999	19.375	2	1	1	1.0106
414	2.1883	5	5	999	7.125	2	-1	1	0.99889
415	3.8303	5	5	0	13.25	1	1	1	0.94003
416	0.5464	5	5	0	13.25	1	-1	1	1.0224
417	3.8303	5	5	999	1	2	1	0	1.2106
418	2.1883	5	5	90	19.375	2	1	1	1.1522
419	3.8303	5	5	0	1	2	1	0	2.0897
420	0.5464	5	5	0	7.125	1	1	1	1.4811
421	2.1883	5	5	0	13.25	1	1	1	0.97517
422	2.1883	5	5	90	7.125	1	1	1	0.97531
423	5.4722	5	5	999	13.25	2	-1	1	1.093
424	5.4722	5	5	90	25.5	1	-1	1	1.0225
425	3.8303	5	5	999	7.125	2	1	1	1.0694
426	0.5464	5	5	90	7.125	1	-1	1	1.0106
427	0.5464	5	5	90	19.375	1	1	1	0.94005
428	2.1883	5	5	0	1	2	1	1	1.0341
429	2.1883	5	5	0	13.25	2	-1	1	0.97536
430	7.1142	5	5	90	25.5	1	-1	1	1.0341
431	2.1883	5	5	0	13.25	1	1	1	0.94009
432	7.1142	5	5	999	13.25	2	1	1	1.1165
433	2.1883	5	5	0	19.375	1	1	1	0.93987
434	2.1883	5	5	90	13.25	1	1	1	0.91656
435	5.4722	5	5	90	1	1	1	0	0.95177
436	5.4722	5	5	90	1	1	-1	0	1.434
437	0.5464	5	5	999	1	2	-1	1	1.1282
438	7.1142	5	5	90	25.5	2	-1	1	0.98707
439	3.8303	5	5	0	19.375	2	1	1	1.0577
440	3.8303	5	5	90	25.5	2	1	1	1.0222
441	5.4722	5	5	0	7.125	2	1	1	0.99885
442	2.1883	5	5	0	7.125	2	1	1	0.94014
443	0.5464	5	5	999	7.125	1	-1	1	0.98707
444	7.1142	5	5	0	1	1	1	1	1.5884
445	7.1142	5	5	90	13.25	2	-1	1	1.0104
446	5.4722	5	5	999	13.25	1	-1	1	1.1047
447	3.8303	5	5	999	13.25	1	1	1	0.98704
448	5.4722	5	5	999	7.125	1	1	1	0.97533
449	2.1883	5	5	999	1	2	-1	1	1.1165
450	3.8303	5	5	0	19.375	1	-1	1	0.96348
451	7.1142	5	5	999	7.125	2	-1	0	1.5822
452	3.8303	5	5	90	25.5	1	-1	1	0.95177
453	2.1883	5	5	90	13.25	1	1	1	0.94005
454	7.1142	5	5	0	19.375	1	1	0	1.2811
455	0.5464	5	5	999	13.25	1	-1	1	1.0223
456	2.1883	5	5	90	25.5	1	-1	1	0.91655
457	3.8303	5	5	90	19.375	1	1	1	0.88121
458	0.5464	5	5	90	19.375	2	-1	1	0.9636
459	5.4722	5	5	999	25.5	1	1	1	1.0342
460	3.8303	5	5	999	13.25	1	-1	1	1.0459
461	5.4722	5	5	0	7.125	1	-1	1	1.2694
462	0.5464	5	5	90	1	2	1	1	1.6575
463	0.5464	5	5	90	25.5	2	1	1	1.0459
464	7.1142	5	5	999	19.375	2	-1	1	1.093
465	0.5464	5	5	90	1	1	-1	1	1.0459
466	7.1142	5	5	90	7.125	2	-1	1	1.4862
467	5.4722	5	5	90	7.125	2	-1	1	1.0694
468	5.4722	5	5	90	13.25	1	1	1	0.97531
469	3.8303	5	5	999	13.25	1	-1	1	1.0224
470	2.1883	5	5	90	25.5	1	-1	1	4.5306
471	0.5464	5	5	90	13.25	2	1	1	1.187
472	2.1883	5	5	999	25.5	2	-1	1	0.98707
473	5.4722	5	5	999	7.125	1	1	1	0.99875
474	0.5464	5	5	90	19.375	2	-1	1	0.98704
475	3.8303	5	5	0	7.125	2	-1	1	0.96352
476	0.5464	5	5	999	1	2	-1	1	1.0341
477	7.1142	5	5	90	13.25	1	1	1	0.97534
478	7.1142	5	5	999	1	2	1	0	1.6139
479	2.1883	5	5	90	7.125	2	-1	1	1.0106
480	7.1142	5	5	0	1	1	-1	0	1.3165
481	5.4722	5	5	999	7.125	2	-1	1	1.0224
482	3.8303	5	5	0	7.125	1	1	1	0.94007
483	3.8303	5	5	90	25.5	1	1	1	0.96364
484	2.1883	5	5	90	19.375	1	1	1	0.94009
485	7.1142	5	5	999	7.125	2	-1	0	1.1753
486	3.8303	5	5	0	13.25	2	-1	1	1.0106
487	0.5464	5	5	999	7.125	1	-1	1	0.95171
488	7.1142	5	5	999	1	2	-1	1	1.4099
489	0.5464	5	5	90	13.25	1	-1	1	1.0576
490	3.8303	5	5	999	7.125	2	-1	1	1.0223
491	3.8303	5	5	90	7.125	2	1	1	1.2341
492	2.1883	5	5	0	13.25	2	-1	1	0.94008
493	0.5464	5	5	0	7.125	1	-1	1	0.8812
494	5.4722	5	5	999	1	1	1	1	1.4457
495	3.8303	5	5	0	19.375	2	1	1	1.7737
496	5.4722	5	5	90	1	2	-1	1	1.1871
497	2.1883	5	5	999	1	1	-1	1	0.96359
498	2.1883	5	5	0	25.5	2	-1	1	1.0106
499	3.8303	5	5	90	19.375	2	-1	1	0.94002
500	2.1883	5	5	999	19.375	2	1	1	1.0341
501	3.8303	5	5	999	7.125	1	-1	1	0.97532
502	5.4722	5	5	999	1	1	1	1	1.234
503	0.5464	5	5	999	1	1	1	1	1.1635
504	5.4722	5	5	999	1	1	1	1	2.3151
505	0.5464	5	5	90	1	1	-1	1	1.2459
506	2.1883	5	5	999	1	1	1	1	0.95183
507	2.1883	5	5	90	7.125	2	1	1	1.0342
508	7.1142	5	5	90	7.125	1	1	1	0.96356
509	2.1883	5	5	90	19.375	1	-1	1	0.90474
510	3.8303	5	5	999	7.125	1	-1	1	0.94008
511	5.4722	5	5	999	1	2	-1	0	1.1282
512	0.5464	5	5	999	7.125	2	-1	1	0.97531
513	3.8303	5	5	999	25.5	1	1	1	0.91659
514	5.4722	5	5	0	13.25	2	-1	1	1.0224
515	5.4722	5	5	0	25.5	2	-1	1	0.99885
516	3.8303	5	5	999	13.25	2	1	1	1.0223
517	3.8303	5	5	90	25.5	2	1	1	0.89298
518	2.1883	5	5	999	25.5	1	-1	1	0.92829
519	5.4722	5	5	0	25.5	1	1	1	0.84596
520	0.5464	5	5	90	25.5	2	-1	1	0.91658
521	7.1142	5	5	999	25.5	1	-1	1	0.96359
522	7.1142	5	5	999	1	1	1	0	1.7821
523	2.1883	5	5	0	7.125	2	-1	1	1.0694
524	2.1883	5	5	90	19.375	1	-1	1	0.9518
525	2.1883	5	5	999	7.125	2	-1	1	0.99881
526	3.8303	5	5	999	19.375	2	1	1	0.95176
527	2.1883	5	5	0	1	2	-1	0	1.0341
528	2.1883	5	5	999	1	1	-1	1	1.0577
529	3.8303	5	5	90	19.375	1	-1	1	0.96354
530	7.1142	5	5	0	7.125	1	-1	1	0.96362
531	5.4722	5	5	0	19.375	1	1	1	0.90469
532	5.4722	5	5	90	19.375	1	1	1	0.94003
533	2.1883	5	5	0	7.125	1	-1	1	0.96363
534	5.4722	5	5	90	25.5	1	1	1	0.91647
535	2.1883	5	5	999	7.125	1	-1	1	0.98711
536	7.1142	5	5	90	19.375	1	1	1	1.0225
537	0.5464	5	5	999	13.25	1	1	1	1.0223
538	5.4722	5	5	0	1	2	1	0	1.2693
539	7.1142	5	5	999	7.125	1	-1	1	1.0341
540	5.4722	5	5	0	25.5	1	1	1	0.91653
541	5.4722	5	5	0	13.25	2	-1	1	1.0694
542	0.5464	5	5	90	19.375	2	-1	1	1.0577
543	2.1883	5	5	999	7.125	2	-1	1	0.9871
544	5.4722	5	5	90	19.375	2	-1	1	1.2223
545	0.5464	5	5	0	7.125	1	-1	1	0.97542
546	3.8303	5	5	999	19.375	1	-1	1	0.98705
547	0.5464	5	5	0	7.125	2	-1	1	1.0577
548	5.4722	5	5	90	7.125	1	1	1	0.9048
549	5.4722	5	5	999	13.25	2	1	1	1.455
550	3.8303	5	5	999	25.5	2	-1	1	0.96361
551	7.1142	5	5	0	25.5	1	-1	1	0.97535
552	7.1142	5	5	999	19.375	1	1	1	0.99883
553	5.4722	5	5	0	13.25	2	1	1	1.0811
554	7.1142	5	5	999	19.375	2	1	1	1.0342
555	2.1883	5	5	90	1	2	-1	1	1.1635
556	5.4722	5	5	0	1	1	-1	0	1.5495
557	7.1142	5	5	90	13.25	2	-1	0	1.6447
558	3.8303	5	5	999	1	2	-1	1	1.1283
559	2.1883	5	5	999	13.25	1	1	1	0.92823
560	0.5464	5	5	0	19.375	2	-1	1	0.97532
561	3.8303	5	5	999	1	2	1	1	1.1635
562	5.4722	5	5	90	25.5	2	1	1	1.0693
563	0.5464	5	5	90	19.375	1	-1	1	1.0342
564	0.5464	5	5	999	13.25	1	-1	1	0.98707
565	5.4722	5	5	90	7.125	2	1	1	1.0577
566	3.8303	5	5	90	1	2	1	1	0.98707
567	0.5464	5	5	999	1	1	1	1	1.1635
568	5.4722	5	5	999	13.25	1	1	1	0.96344
569	2.1883	5	5	999	1	1	1	1	1.0459
570	2.1883	5	5	90	25.5	2	-1	1	0.96357
571	3.8303	5	5	0	7.125	1	-1	1	0.92828
572	3.8303	5	5	90	25.5	1	1	1	0.86949
573	7.1142	5	5	90	19.375	2	1	1	0.99886
574	2.1883	5	5	90	25.5	1	-1	1	1.0694
575	0.5464	5	5	0	13.25	1	-1	1	1.0812
576	3.8303	5	5	999	13.25	2	-1	1	0.95182
577	7.1142	5	5	90	7.125	2	1	0	0.96359
578	0.5464	5	5	0	19.375	2	-1	1	0.99885
579	3.8303	5	5	999	19.375	2	1	1	1.0577
580	2.1883	5	5	999	13.25	1	-1	1	0.95177
581	0.5464	5	5	999	1	2	1	1	1.1988
582	5.4722	5	5	90	13.25	2	1	1	1.0576
583	3.8303	5	5	999	19.375	2	1	1	0.99891
584	2.1883	5	5	999	1	2	-1	0	1.8335
585	3.8303	5	5	90	7.125	1	-1	1	1.1639
586	2.1883	5	5	0	25.5	1	1	1	0.96361
587	0.5464	5	5	0	7.125	1	-1	1	0.90473
588	7.1142	5	5	999	19.375	1	-1	1	1.0106
589	0.5464	5	5	0	1	2	1	1	1.0812
590	3.8303	5	5	90	7.125	1	1	1	0.99888
591	0.5464	5	5	90	13.25	2	1	1	1.0342
592	5.4722	5	5	0	25.5	2	1	1	0.95173
593	2.1883	5	5	90	7.125	2	-1	1	1.1168
594	0.5464	5	5	0	25.5	1	-1	1	0.98716
595	5.4722	5	5	0	25.5	2	1	1	1.0224
596	5.4722	5	5	0	19.375	2	-1	1	0.9401
597	5.4722	5	5	0	7.125	1	-1	1	0.94002
598	0.5464	5	5	90	1	1	-1	1	0.96353
599	0.5464	5	5	999	25.5	2	1	1	1.093
600	3.8303	5	5	0	1	2	-1	1	1.1048
601	2.1883	5	5	999	13.25	1	-1	1	1.0342
602	5.4722	5	5	90	25.5	1	1	1	0.88123
603	0.5464	5	5	0	25.5	1	-1	1	1.0459
604	5.4722	5	5	90	1	1	-1	1	1.7886
605	2.1883	5	5	90	19.375	2	1	1	0.9518
606	7.1142	5	5	90	7.125	2	-1	1	1.0811
607	5.4722	5	5	90	7.125	2	-1	1	1.0224
608	5.4722	5	5	999	19.375	2	-1	1	1.0458
609	7.1142	5	5	0	25.5	2	-1	1	0.96359
610	7.1142	5	5	90	1	1	1	0	1.7111
611	7.1142	5	5	90	1	1	-1	0	1.1047
612	3.8303	5	5	0	19.375	1	1	1	0.93992
613	7.1142	5	5	90	1	1	1	0	0.98709
614	5.4722	5	5	999	1	2	1	0	1.2341
615	5.4722	5	5	90	25.5	1	1	1	0.964
616	2.1883	5	5	999	19.375	1	1	1	1.1517
617	3.8303	5	5	999	7.125	1	-1	1	0.97533
618	3.8303	5	5	90	13.25	1	-1	1	1.0459
619	0.5464	5	5	0	1	1	1	1	1.0577
620	0.5464	5	5	0	1	2	1	1	1.1754
621	7.1142	5	5	0	25.5	1	-1	1	0.91634
622	3.8303	5	5	0	1	2	1	1	1.1752
623	5.4722	5	5	90	7.125	1	-1	1	0.97538
624	3.8303	5	5	0	19.375	1	1	1	0.88122
625	2.1883	5	5	0	1	1	-1	1	0.9401
626	5.4722	5	5	999	19.375	1	1	1	0.9283
627	5.4722	5	5	999	19.375	2	-1	1	1.0223
628	3.8303	5	5	999	1	1	-1	1	1.0576
629	0.5464	5	5	999	19.375	1	-1	1	0.97536
630	0.5464	5	5	0	7.125	2	1	1	1.1282
631	7.1142	5	5	999	13.25	1	-1	1	0.95178
632	3.8303	5	5	90	1	2	1	1	1.2459
633	3.8303	5	5	90	25.5	2	1	1	0.96358
634	0.5464	5	5	999	19.375	2	-1	1	1.0106
635	2.1883	5	5	999	13.25	2	1	1	1.0106
636	3.8303	5	5	999	1	1	-1	1	1.0694
637	3.8303	5	5	90	7.125	2	1	1	0.98719
638	0.5464	5	5	0	25.5	2	-1	1	0.98701
639	0.5464	5	5	90	13.25	1	1	1	0.95184
640	2.1883	5	5	90	7.125	1	1	1	0.97535
641	7.1142	5	5	0	19.375	2	1	1	1.0106
642	7.1142	5	5	0	13.25	1	-1	1	0.98709
643	5.4722	5	5	999	25.5	2	-1	1	0.97537
644	5.4722	5	5	0	7.125	1	1	1	1.0577
645	7.1142	5	5	90	1	2	-1	0	1.1871
646	3.8303	5	5	999	1	1	-1	1	1.14
647	0.5464	5	5	0	1	1	1	1	1.1871
648	3.8303	5	5	0	13.25	1	1	1	0.95179
649	0.5464	5	5	999	25.5	1	-1	1	0.99888
650	2.1883	5	5	90	19.375	2	1	1	1.1988
651	7.1142	5	5	0	13.25	2	-1	1	0.99883
652	0.5464	5	5	999	13.25	2	1	1	1.0107
653	3.8303	5	5	90	25.5	2	1	1	0.98708
654	3.8303	5	5	999	13.25	1	1	1	0.96357
655	7.1142	5	5	999	13.25	1	-1	1	0.99887
656	5.4722	5	5	0	25.5	1	1	1	0.92827
657	2.1883	5	5	0	7.125	1	-1	1	0.94001
658	7.1142	5	5	0	1	2	1	0	1.3633
659	0.5464	5	5	0	25.5	2	-1	1	1.3752
660	2.1883	5	5	90	25.5	1	-1	1	1.0107
661	3.8303	5	5	999	7.125	1	-1	1	0.89295
662	5.4722	5	5	0	13.25	2	1	1	1.1047
663	7.1142	5	5	0	25.5	2	1	1	1.0929
664	2.1883	5	5	999	7.125	1	1	1	0.93999
665	2.1883	5	5	0	1	1	1	1	0.91649
666	2.1883	5	5	0	19.375	2	-1	1	1.2106
667	3.8303	5	5	0	13.25	1	-1	1	0.91652
668	2.1883	5	5	90	25.5	2	-1	1	0.99885
669	2.1883	5	5	999	19.375	2	-1	1	0.90479
670	3.8303	5	5	999	25.5	1	-1	1	0.92831
671	3.8303	5	5	999	19.375	1	-1	1	0.90479
672	5.4722	5	5	999	1	1	1	1	1.3398
673	7.1142	5	5	0	13.25	1	1	1	0.96354
674	2.1883	5	5	0	25.5	1	-1	1	0.94005
675	0.5464	5	5	999	25.5	1	1	1	0.90473
676	2.1883	5	5	999	25.5	1	1	1	0.90476
677	5.4722	5	5	90	19.375	1	-1	1	0.90483
678	3.8303	5	5	0	1	2	1	0	1.5398
679	3.8303	5	5	90	1	2	1	0	1.4227
680	3.8303	5	5	0	1	1	1	1	1.0928
681	0.5464	5	5	0	25.5	2	-1	1	1.1518
682	7.1142	5	5	90	25.5	1	-1	1	0.92875
683	7.1142	5	5	90	13.25	1	-1	1	0.92825
684	3.8303	5	5	0	25.5	2	-1	1	1.0461
685	2.1883	5	5	0	1	2	1	1	2.0762
686	0.5464	5	5	0	19.375	1	1	1	1.0107
687	2.1883	5	5	90	25.5	2	-1	1	1.0224
688	0.5464	5	5	90	25.5	1	-1	1	0.9401
689	3.8303	5	5	999	19.375	1	1	1	1.128
690	5.4722	5	5	999	19.375	2	-1	1	1.1517
691	5.4722	5	5	0	1	2	-1	0	1.4698
692	3.8303	5	5	90	1	2	1	1	1.4698
693	0.5464	5	5	0	1	1	-1	1	1.0577
694	7.1142	5	5	999	13.25	1	-1	1	0.99884
695	7.1142	5	5	90	1	2	1	1	1.8751
696	2.1883	5	5	90	7.125	2	1	1	1.093
697	2.1883	5	5	90	13.25	2	1	1	0.99885
698	3.8303	5	5	0	7.125	1	1	1	1.0929
699	7.1142	5	5	0	19.375	1	1	1	0.93998
700	7.1142	5	5	90	13.25	1	-1	1	0.98706
701	0.5464	5	5	90	7.125	1	1	1	1.0224
702	3.8303	5	5	0	1	1	1	1	1.0341
703	5.4722	5	5	90	13.25	1	1	1	1.1283
704	2.1883	5	5	90	13.25	1	-1	1	0.95179
705	5.4722	5	5	999	1	2	-1	0	1.2458
706	7.1142	5	5	0	19.375	1	1	1	0.99873
707	5.4722	5	5	999	13.25	2	1	1	1.0577
708	0.5464	5	5	999	7.125	2	1	1	1.1988
709	3.8303	5	5	0	19.375	1	-1	1	0.93994
710	2.1883	5	5	999	7.125	1	-1	1	0.95184
711	2.1883	5	5	90	1	1	1	1	0.97533
712	3.8303	5	5	90	7.125	2	-1	1	1.1753
713	2.1883	5	5	90	25.5	2	1	1	1.0224
714	5.4722	5	5	0	1	2	1	0	1.6267
715	5.4722	5	5	0	7.125	2	1	1	1.1165
716	0.5464	5	5	90	13.25	1	1	1	0.99886
717	2.1883	5	5	0	25.5	2	-1	1	1.2101
718	5.4722	5	5	0	7.125	1	-1	0	1.3163
719	0.5464	5	5	90	7.125	1	1	1	1.0693
720	3.8303	5	5	90	1	2	1	0	1.6811
721	3.8303	5	5	90	1	1	-1	0	1.7049
722	5.4722	5	5	0	1	1	-1	0	1.2105
723	5.4722	5	5	90	25.5	2	1	1	1.1281
724	0.5464	5	5	0	13.25	2	1	1	1.2104
725	7.1142	5	5	90	1	2	1	1	1.2933
726	2.1883	5	5	999	7.125	1	-1	1	1.011
727	2.1883	5	5	0	25.5	2	1	1	1.2105
728	0.5464	5	5	90	19.375	1	1	1	1.0461
729	7.1142	5	5	0	1	2	-1	0	1.4973
730	0.5464	5	5	999	19.375	2	1	1	1.0812
731	2.1883	5	5	90	1	2	-1	1	1.1047
732	3.8303	5	5	90	13.25	2	1	1	1.1752
733	3.8303	5	5	90	1	1	1	1	1.2223
734	2.1883	5	5	999	25.5	1	-1	1	1.0342
735	0.5464	5	5	90	13.25	2	-1	1	1.0107
736	3.8303	5	5	0	13.25	2	1	1	1.0342
737	7.1142	5	5	999	1	2	-1	0	1.3046
738	0.5464	5	5	999	13.25	2	-1	1	0.94007
739	7.1142	5	5	90	7.125	2	-1	0	1.6637
740	5.4722	5	5	0	7.125	2	1	0	1.7851
741	7.1142	5	5	999	13.25	1	1	1	1.011
742	7.1142	5	5	90	19.375	2	1	1	1.5188
743	0.5464	5	5	999	19.375	1	-1	1	1.0106
744	3.8303	5	5	0	1	2	-1	0	1.1165
745	7.1142	5	5	0	25.5	2	-1	1	1.0577
746	2.1883	5	5	90	1	2	-1	0	1.5751
747	0.5464	5	5	0	13.25	2	1	1	1.1047
748	3.8303	5	5	999	19.375	2	-1	1	1.0223
749	5.4722	5	5	999	7.125	1	-1	1	1.0459
750	5.4722	5	5	999	19.375	2	1	1	1.0223
