# Supplementary material for: Temporal Integration of Motion Streaks in Migraine
Source: Vision (Basel). 2018 Jul 13;2(3):27. doi: 10.3390/vision2030027 (PMC6836222; doi:10.3390/vision2030027)
Supplement: Supplementary file 1 [file vision-02-00027-s001.zip › supplementary information/resultsmark3/resultsObs19/allResponsesObs19Block2.txt]

1	5.4722	5	5	0	1	1	-1	0	1.8449
2	2.1883	5	5	0	1	2	1	1	3.1492
3	3.8303	5	5	0	25.5	1	-1	1	1.0228
4	3.8303	5	5	999	25.5	2	-1	1	0.96351
5	5.4722	5	5	0	19.375	1	-1	1	1.0106
6	0.5464	5	5	999	25.5	2	1	1	1.0695
7	5.4722	5	5	999	1	2	-1	1	1.6824
8	3.8303	5	5	0	7.125	1	1	1	1.0342
9	7.1142	5	5	0	7.125	1	1	0	1.3282
10	0.5464	5	5	90	19.375	2	-1	1	0.95182
11	0.5464	5	5	0	19.375	2	1	1	1.0812
12	5.4722	5	5	0	19.375	1	-1	1	1.1753
13	5.4722	5	5	999	25.5	2	1	1	1.0106
14	5.4722	5	5	0	19.375	2	-1	1	0.95179
15	0.5464	5	5	90	25.5	1	-1	1	1.0342
16	2.1883	5	5	0	19.375	2	1	1	0.9636
17	2.1883	5	5	0	7.125	2	-1	1	0.95181
18	3.8303	5	5	90	7.125	1	1	1	0.96359
19	0.5464	5	5	0	13.25	1	1	1	0.98713
20	3.8303	5	5	90	19.375	2	1	1	1.1401
21	7.1142	5	5	0	7.125	2	-1	1	1.0111
22	2.1883	5	5	999	1	2	-1	1	1.0107
23	7.1142	5	5	0	1	2	1	0	1.0106
24	0.5464	5	5	999	19.375	1	-1	1	0.91651
25	3.8303	5	5	0	1	1	-1	1	1.1048
26	3.8303	5	5	999	7.125	1	1	1	1.3633
27	7.1142	5	5	999	1	1	1	0	1.5173
28	7.1142	5	5	0	19.375	1	-1	1	1.1282
29	5.4722	5	5	0	7.125	2	-1	1	1.0105
30	0.5464	5	5	90	7.125	2	-1	1	0.97536
31	2.1883	5	5	0	1	2	1	1	1.1988
32	3.8303	5	5	90	13.25	2	-1	1	1.6105
33	3.8303	5	5	90	7.125	1	-1	1	0.9871
34	5.4722	5	5	999	25.5	2	1	1	0.9401
35	2.1883	5	5	0	19.375	2	-1	1	1.0106
36	7.1142	5	5	90	19.375	1	-1	1	0.9401
37	7.1142	5	5	999	25.5	2	1	1	0.99886
38	3.8303	5	5	0	25.5	1	-1	1	0.97535
39	0.5464	5	5	0	1	1	-1	1	0.96357
40	7.1142	5	5	90	1	2	-1	0	1.5713
41	7.1142	5	5	999	1	1	-1	0	1.1047
42	2.1883	5	5	999	13.25	2	-1	1	0.93992
43	7.1142	5	5	0	13.25	2	-1	1	0.95177
44	7.1142	5	5	90	25.5	2	1	1	1.1518
45	5.4722	5	5	90	19.375	1	-1	1	0.92874
46	5.4722	5	5	0	1	2	1	0	1.0459
47	2.1883	5	5	999	25.5	2	1	1	1.0812
48	0.5464	5	5	0	19.375	1	1	1	0.90478
49	0.5464	5	5	999	25.5	2	1	1	1.1283
50	5.4722	5	5	999	19.375	1	-1	1	0.95184
51	7.1142	5	5	0	7.125	2	-1	1	0.96361
52	2.1883	5	5	90	13.25	2	1	1	1.0577
53	5.4722	5	5	90	1	1	1	0	1.34
54	7.1142	5	5	999	1	1	-1	0	1.4532
55	2.1883	5	5	999	19.375	2	-1	1	0.97539
56	2.1883	5	5	0	25.5	1	1	1	0.96358
57	0.5464	5	5	0	19.375	1	1	1	0.95181
58	2.1883	5	5	999	25.5	2	1	1	0.97531
59	3.8303	5	5	0	25.5	1	-1	1	0.89298
60	7.1142	5	5	999	1	1	1	0	1.3165
61	5.4722	5	5	999	25.5	1	-1	1	0.97538
62	2.1883	5	5	999	13.25	2	-1	1	1.0577
63	2.1883	5	5	90	19.375	2	1	1	1.2695
64	7.1142	5	5	90	1	1	-1	0	1.2341
65	0.5464	5	5	0	1	2	1	1	1.2575
66	7.1142	5	5	0	7.125	1	1	0	1.1517
67	0.5464	5	5	0	1	2	1	1	1.0457
68	7.1142	5	5	999	19.375	1	1	1	0.98716
69	7.1142	5	5	999	19.375	2	-1	1	0.97536
70	2.1883	5	5	90	25.5	2	-1	1	1.0106
71	5.4722	5	5	999	19.375	1	-1	1	0.94009
72	3.8303	5	5	90	13.25	1	1	1	0.9165
73	3.8303	5	5	0	13.25	2	-1	1	0.96355
74	0.5464	5	5	0	7.125	2	1	1	1.0107
75	0.5464	5	5	0	25.5	1	1	1	0.90481
76	0.5464	5	5	0	25.5	1	-1	1	0.86948
77	7.1142	5	5	999	13.25	2	1	1	1.0459
78	5.4722	5	5	0	13.25	1	1	1	1.14
79	3.8303	5	5	90	13.25	2	-1	1	1.0459
80	7.1142	5	5	0	1	2	1	0	0.96355
81	3.8303	5	5	999	25.5	1	-1	1	0.94007
82	0.5464	5	5	999	13.25	2	1	1	0.98708
83	7.1142	5	5	90	19.375	2	-1	1	0.98707
84	7.1142	5	5	999	7.125	1	-1	1	0.92835
85	0.5464	5	5	999	7.125	2	-1	1	1.0106
86	3.8303	5	5	0	7.125	2	-1	1	1.14
87	0.5464	5	5	90	13.25	2	1	1	1.0345
88	0.5464	5	5	0	7.125	2	1	1	1.0225
89	5.4722	5	5	90	7.125	1	1	1	0.97535
90	3.8303	5	5	999	25.5	2	-1	1	0.91651
91	0.5464	5	5	0	13.25	1	1	1	1.0106
92	3.8303	5	5	0	1	1	-1	0	1.1635
93	3.8303	5	5	999	7.125	2	1	1	1.0341
94	0.5464	5	5	0	19.375	2	1	1	1.0577
95	0.5464	5	5	90	1	2	-1	1	1.2459
96	7.1142	5	5	90	1	2	-1	0	1.4731
97	0.5464	5	5	0	19.375	1	-1	1	1.0107
98	5.4722	5	5	90	25.5	1	-1	1	0.94006
99	0.5464	5	5	90	25.5	2	-1	1	1.0342
100	5.4722	5	5	999	25.5	2	-1	1	0.98712
101	5.4722	5	5	999	19.375	1	1	1	1.0106
102	3.8303	5	5	0	13.25	2	1	1	1.2337
103	7.1142	5	5	90	13.25	2	1	1	1.1169
104	0.5464	5	5	90	1	2	-1	1	1.1051
105	5.4722	5	5	90	13.25	2	1	1	1.117
106	7.1142	5	5	90	25.5	2	1	1	1.0581
107	7.1142	5	5	90	25.5	1	1	1	1.0107
108	0.5464	5	5	999	7.125	1	1	1	1.0342
109	5.4722	5	5	999	25.5	1	-1	1	1.0107
110	5.4722	5	5	0	13.25	1	-1	1	1.1048
111	7.1142	5	5	0	1	2	-1	0	1.5307
112	2.1883	5	5	0	19.375	2	-1	1	1.046
113	7.1142	5	5	999	19.375	1	1	1	1.1635
114	5.4722	5	5	90	1	2	-1	0	1.5385
115	7.1142	5	5	0	25.5	1	-1	1	0.94011
116	5.4722	5	5	90	25.5	2	-1	1	0.98718
117	5.4722	5	5	0	13.25	1	1	1	1.1518
118	0.5464	5	5	90	1	1	-1	1	1.0577
119	5.4722	5	5	0	19.375	1	1	1	0.95179
120	0.5464	5	5	90	19.375	1	1	1	1.0106
121	5.4722	5	5	999	7.125	2	-1	1	0.96361
122	7.1142	5	5	90	19.375	1	-1	1	1.0459
123	7.1142	5	5	90	13.25	1	1	1	0.94008
124	7.1142	5	5	0	7.125	1	-1	1	2.3069
125	3.8303	5	5	0	25.5	2	1	1	1.0342
126	0.5464	5	5	999	25.5	2	-1	1	0.90481
127	0.5464	5	5	999	1	2	1	1	1.0812
128	3.8303	5	5	0	13.25	2	1	1	1.1518
129	7.1142	5	5	999	7.125	2	1	1	1.0577
130	7.1142	5	5	999	1	2	1	0	1.9589
131	0.5464	5	5	999	1	1	-1	1	1.14
132	0.5464	5	5	0	25.5	2	-1	1	0.9287
133	0.5464	5	5	90	1	1	1	1	1.2459
134	0.5464	5	5	90	19.375	2	-1	1	0.94007
135	5.4722	5	5	999	13.25	1	1	1	0.9871
136	0.5464	5	5	0	25.5	1	1	1	1.1283
137	2.1883	5	5	999	7.125	1	1	1	0.97526
138	7.1142	5	5	0	19.375	2	-1	1	0.98706
139	3.8303	5	5	90	25.5	1	-1	1	1.0342
140	0.5464	5	5	999	25.5	1	-1	1	1.0694
141	0.5464	5	5	0	7.125	2	-1	1	1.0812
142	5.4722	5	5	999	25.5	1	1	1	0.97534
143	0.5464	5	5	90	25.5	2	-1	1	0.9989
144	5.4722	5	5	90	13.25	2	1	1	1.1165
145	7.1142	5	5	90	7.125	1	1	1	1.0699
146	3.8303	5	5	999	1	1	-1	1	0.99885
147	5.4722	5	5	0	7.125	2	1	1	1.0224
148	2.1883	5	5	999	7.125	2	1	1	1.0224
149	2.1883	5	5	999	25.5	1	1	1	1.0224
150	7.1142	5	5	0	13.25	1	-1	1	1.9217
151	3.8303	5	5	90	13.25	1	1	1	1.0224
152	2.1883	5	5	90	1	1	-1	1	1.0577
153	5.4722	5	5	90	13.25	1	-1	1	1.0342
154	3.8303	5	5	90	7.125	2	1	1	1.9662
155	0.5464	5	5	0	13.25	2	-1	1	0.94051
156	2.1883	5	5	90	13.25	1	-1	1	0.9636
157	3.8303	5	5	999	25.5	2	1	1	1.7159
158	7.1142	5	5	90	19.375	2	1	1	1.0459
159	7.1142	5	5	0	25.5	2	1	1	0.99891
160	3.8303	5	5	0	7.125	2	1	1	1.0459
161	7.1142	5	5	90	25.5	1	1	1	1.0342
162	7.1142	5	5	90	7.125	2	1	1	1.4735
163	7.1142	5	5	0	13.25	2	1	1	1.0812
164	0.5464	5	5	0	13.25	1	-1	1	0.95187
165	0.5464	5	5	0	13.25	2	1	1	0.98715
166	7.1142	5	5	0	7.125	1	1	1	1.1048
167	2.1883	5	5	0	25.5	1	-1	1	0.9287
168	7.1142	5	5	0	7.125	2	-1	1	0.96359
169	7.1142	5	5	90	25.5	2	-1	1	0.97538
170	7.1142	5	5	999	19.375	2	-1	1	0.9753
171	2.1883	5	5	0	13.25	1	1	1	1.0459
172	7.1142	5	5	999	13.25	1	1	1	0.92823
173	7.1142	5	5	999	7.125	2	-1	1	0.97537
174	2.1883	5	5	999	25.5	2	-1	1	0.91646
175	2.1883	5	5	0	13.25	1	-1	1	0.88125
176	3.8303	5	5	90	13.25	2	1	1	1.0811
177	5.4722	5	5	0	13.25	1	-1	1	1.0929
178	0.5464	5	5	90	1	2	-1	1	0.91664
179	3.8303	5	5	999	19.375	1	-1	1	0.91649
180	5.4722	5	5	0	13.25	2	1	1	1.0224
181	5.4722	5	5	90	19.375	2	1	1	1.1518
182	0.5464	5	5	999	1	1	-1	1	1.0581
183	2.1883	5	5	0	7.125	1	-1	1	0.88128
184	5.4722	5	5	0	19.375	1	-1	1	0.8694
185	2.1883	5	5	999	25.5	1	1	1	0.95178
186	2.1883	5	5	999	25.5	2	1	1	1.1048
187	7.1142	5	5	999	25.5	2	1	1	0.96366
188	7.1142	5	5	90	25.5	1	-1	1	0.97535
189	3.8303	5	5	90	1	1	1	0	1.1636
190	3.8303	5	5	999	25.5	1	-1	1	1.0224
191	2.1883	5	5	0	19.375	1	1	1	1.0224
192	5.4722	5	5	90	1	1	1	0	1.6802
193	5.4722	5	5	90	13.25	2	1	1	1.2341
194	3.8303	5	5	999	1	1	-1	1	1.0813
195	3.8303	5	5	90	13.25	2	-1	1	1.0342
196	0.5464	5	5	999	13.25	1	-1	1	0.97535
197	2.1883	5	5	90	13.25	2	-1	1	0.9047
198	0.5464	5	5	999	25.5	1	1	1	0.96361
199	2.1883	5	5	0	13.25	2	1	1	1.0577
200	5.4722	5	5	90	7.125	1	1	1	0.98714
201	7.1142	5	5	0	13.25	2	1	1	1.1283
202	5.4722	5	5	90	13.25	1	-1	1	0.92837
203	5.4722	5	5	0	25.5	1	1	1	1.3164
204	5.4722	5	5	0	19.375	2	-1	1	0.99932
205	0.5464	5	5	999	19.375	2	-1	1	0.91651
206	5.4722	5	5	0	19.375	2	-1	1	0.97536
207	2.1883	5	5	999	13.25	2	1	1	0.99884
208	2.1883	5	5	0	19.375	2	-1	1	0.9636
209	2.1883	5	5	90	19.375	1	-1	1	0.97533
210	5.4722	5	5	90	25.5	2	-1	1	0.95178
211	5.4722	5	5	999	7.125	2	-1	1	0.96359
212	5.4722	5	5	999	13.25	2	-1	1	0.95179
213	5.4722	5	5	0	25.5	2	-1	1	0.91657
214	0.5464	5	5	999	1	1	1	1	1.3752
215	7.1142	5	5	90	7.125	1	-1	1	1.0346
216	5.4722	5	5	90	19.375	1	1	1	0.98718
217	7.1142	5	5	0	13.25	1	1	1	1.2106
218	0.5464	5	5	999	7.125	1	-1	1	0.96362
219	3.8303	5	5	0	7.125	1	1	1	0.98708
220	2.1883	5	5	0	1	1	-1	1	1.4223
221	0.5464	5	5	0	25.5	2	1	1	1.1403
222	7.1142	5	5	999	7.125	1	1	1	1.14
223	0.5464	5	5	999	13.25	2	1	1	1.0224
224	5.4722	5	5	999	1	2	1	0	2.3129
225	7.1142	5	5	999	19.375	1	-1	1	0.95185
226	2.1883	5	5	90	25.5	1	-1	1	0.97536
227	2.1883	5	5	999	13.25	2	-1	1	0.96368
228	0.5464	5	5	0	7.125	1	-1	1	0.95178
229	7.1142	5	5	0	19.375	1	-1	1	1.0577
230	2.1883	5	5	0	7.125	2	-1	1	0.95179
231	2.1883	5	5	999	13.25	1	1	1	0.893
232	3.8303	5	5	90	25.5	2	1	1	0.98717
233	2.1883	5	5	0	13.25	2	1	1	0.9401
234	5.4722	5	5	0	19.375	2	1	1	0.97542
235	0.5464	5	5	999	7.125	1	1	1	1.1871
236	0.5464	5	5	90	7.125	2	1	1	1.0341
237	7.1142	5	5	999	25.5	2	-1	1	0.95182
238	0.5464	5	5	90	13.25	1	-1	1	1.093
239	3.8303	5	5	90	19.375	1	-1	1	0.97531
240	3.8303	5	5	0	19.375	2	1	1	1.0107
241	3.8303	5	5	0	7.125	2	1	1	0.88126
242	7.1142	5	5	999	7.125	1	1	1	1.1165
243	7.1142	5	5	90	25.5	2	1	1	1.0699
244	3.8303	5	5	999	13.25	2	1	1	1.0106
245	7.1142	5	5	90	19.375	2	1	1	0.95182
246	2.1883	5	5	0	1	1	-1	0	1.8693
247	3.8303	5	5	999	19.375	2	-1	1	1.411
248	3.8303	5	5	0	25.5	1	1	1	1.1165
249	3.8303	5	5	90	19.375	2	-1	1	0.91653
250	2.1883	5	5	90	19.375	1	-1	1	1.0459
251	0.5464	5	5	0	19.375	2	1	1	1.0223
252	3.8303	5	5	0	25.5	2	1	1	1.0107
253	2.1883	5	5	999	19.375	1	-1	1	0.9989
254	7.1142	5	5	0	25.5	1	1	1	1.1165
255	7.1142	5	5	0	19.375	2	-1	1	1.0224
256	2.1883	5	5	0	1	1	-1	1	0.99887
257	7.1142	5	5	0	7.125	2	1	1	1.0222
258	3.8303	5	5	999	7.125	2	1	1	1.0342
259	7.1142	5	5	90	1	1	1	0	2.1522
260	3.8303	5	5	999	13.25	2	1	1	0.95182
261	7.1142	5	5	999	25.5	1	-1	1	0.95179
262	0.5464	5	5	0	19.375	1	-1	1	0.95176
263	3.8303	5	5	90	19.375	1	-1	1	0.90477
264	0.5464	5	5	90	13.25	2	1	1	1.0577
265	5.4722	5	5	90	7.125	2	-1	1	0.96361
266	7.1142	5	5	999	7.125	1	-1	1	0.96362
267	3.8303	5	5	999	25.5	1	1	1	0.94001
268	0.5464	5	5	999	13.25	1	1	1	1.0224
269	2.1883	5	5	999	1	2	-1	1	0.95184
270	7.1142	5	5	0	19.375	2	-1	1	0.96353
271	2.1883	5	5	0	25.5	2	-1	1	0.9518
272	7.1142	5	5	90	7.125	1	1	1	1.0342
273	3.8303	5	5	90	13.25	1	1	1	0.94007
274	5.4722	5	5	90	19.375	1	1	1	0.84592
275	2.1883	5	5	0	7.125	1	-1	1	0.95179
276	0.5464	5	5	0	13.25	2	-1	1	1.0812
277	5.4722	5	5	0	1	1	1	1	1.7526
278	2.1883	5	5	0	7.125	1	1	1	0.90478
279	2.1883	5	5	90	13.25	2	-1	1	0.9518
280	5.4722	5	5	999	19.375	1	1	1	0.9636
281	2.1883	5	5	999	7.125	2	-1	1	0.9048
282	5.4722	5	5	999	13.25	1	-1	1	0.96357
283	2.1883	5	5	90	7.125	2	-1	1	1.093
284	5.4722	5	5	90	13.25	1	1	1	0.85749
285	7.1142	5	5	999	25.5	2	-1	1	0.893
286	2.1883	5	5	90	1	2	-1	1	0.97535
287	2.1883	5	5	999	1	2	-1	1	0.91652
288	5.4722	5	5	999	19.375	2	1	1	1.0342
289	3.8303	5	5	999	1	2	1	1	0.97536
290	2.1883	5	5	999	13.25	1	1	1	0.98709
291	2.1883	5	5	90	19.375	2	-1	1	0.90478
292	3.8303	5	5	90	19.375	2	1	1	0.94007
293	0.5464	5	5	999	19.375	2	1	1	1.0459
294	7.1142	5	5	999	13.25	2	1	0	0.88122
295	0.5464	5	5	999	1	2	-1	1	1.0576
296	3.8303	5	5	0	25.5	2	-1	1	1.0106
297	7.1142	5	5	999	25.5	1	-1	1	1.1518
298	5.4722	5	5	90	1	2	1	1	1.7366
299	0.5464	5	5	90	13.25	1	-1	1	1.2811
300	0.5464	5	5	90	25.5	2	1	1	1.0694
301	3.8303	5	5	999	19.375	1	-1	1	1.0459
302	7.1142	5	5	90	13.25	2	-1	1	1.046
303	0.5464	5	5	999	19.375	2	-1	1	1.0694
304	0.5464	5	5	90	7.125	2	1	1	1.2694
305	3.8303	5	5	999	1	2	1	1	1.1988
306	5.4722	5	5	0	13.25	1	1	1	0.98747
307	0.5464	5	5	0	1	1	-1	1	1.1048
308	5.4722	5	5	90	7.125	1	1	1	0.95187
309	2.1883	5	5	90	1	1	1	1	1.0224
310	0.5464	5	5	90	7.125	2	1	1	1.0576
311	0.5464	5	5	90	19.375	1	-1	1	1.0107
312	2.1883	5	5	0	25.5	2	1	1	0.99884
313	5.4722	5	5	999	13.25	1	-1	1	1.0106
314	3.8303	5	5	90	19.375	2	-1	1	0.9989
315	5.4722	5	5	0	1	2	1	0	1.9394
316	2.1883	5	5	0	19.375	1	1	1	0.90472
317	5.4722	5	5	999	1	1	1	1	1.0459
318	5.4722	5	5	90	13.25	2	-1	1	1.0106
319	2.1883	5	5	999	19.375	2	-1	1	1.0224
320	3.8303	5	5	90	13.25	1	-1	1	0.9636
321	0.5464	5	5	90	25.5	1	1	1	0.92831
322	2.1883	5	5	0	7.125	2	1	1	1.1047
323	2.1883	5	5	90	1	1	1	1	1.0229
324	7.1142	5	5	0	13.25	2	1	1	1.0106
325	5.4722	5	5	90	7.125	2	-1	1	0.96362
326	7.1142	5	5	0	25.5	1	-1	1	0.92832
327	0.5464	5	5	90	7.125	1	-1	1	1.2459
328	2.1883	5	5	90	13.25	1	-1	1	0.94029
329	2.1883	5	5	0	25.5	1	-1	1	0.94009
330	7.1142	5	5	999	25.5	1	1	1	0.94006
331	7.1142	5	5	90	19.375	1	1	1	0.92834
332	3.8303	5	5	0	19.375	2	1	1	0.94002
333	7.1142	5	5	999	19.375	2	1	1	0.96356
334	7.1142	5	5	999	7.125	2	1	1	0.96364
335	2.1883	5	5	90	7.125	1	-1	1	0.98715
336	5.4722	5	5	90	19.375	2	-1	1	0.95179
337	7.1142	5	5	90	7.125	1	1	1	0.97535
338	2.1883	5	5	90	13.25	2	-1	1	0.96354
339	7.1142	5	5	0	7.125	2	1	1	0.97532
340	0.5464	5	5	999	19.375	1	1	1	1.1047
341	7.1142	5	5	999	1	2	1	0	1.7472
342	0.5464	5	5	90	1	2	-1	1	0.99931
343	5.4722	5	5	0	25.5	1	1	1	1.093
344	0.5464	5	5	90	7.125	1	1	1	0.92831
345	7.1142	5	5	0	19.375	2	-1	1	0.98719
346	2.1883	5	5	0	13.25	1	1	1	0.95182
347	7.1142	5	5	0	1	1	1	1	1.6338
348	3.8303	5	5	0	1	1	1	0	1.6807
349	2.1883	5	5	999	19.375	1	1	1	0.9636
350	2.1883	5	5	0	19.375	1	1	1	1.0459
351	7.1142	5	5	0	25.5	2	-1	1	0.9753
352	3.8303	5	5	0	19.375	2	1	1	0.95181
353	3.8303	5	5	0	13.25	1	-1	1	1.0812
354	5.4722	5	5	90	19.375	2	-1	1	0.85768
355	7.1142	5	5	999	25.5	2	1	1	0.94009
356	5.4722	5	5	0	1	1	1	1	1.2341
357	7.1142	5	5	90	13.25	2	-1	1	0.84593
358	3.8303	5	5	90	1	1	-1	1	1.2811
359	5.4722	5	5	999	7.125	1	-1	1	0.97542
360	5.4722	5	5	90	1	2	1	1	1.8524
361	5.4722	5	5	90	25.5	2	-1	1	1.1757
362	7.1142	5	5	90	13.25	1	-1	1	1.0342
363	3.8303	5	5	0	7.125	2	1	1	1.0694
364	0.5464	5	5	999	13.25	2	-1	1	0.98707
365	5.4722	5	5	90	1	2	1	1	1.3517
366	3.8303	5	5	90	7.125	1	-1	1	1.0812
367	2.1883	5	5	0	19.375	1	1	1	0.92837
368	7.1142	5	5	90	19.375	1	1	1	0.97533
369	0.5464	5	5	0	1	2	-1	1	1.0224
370	2.1883	5	5	90	7.125	1	-1	1	1.1516
371	5.4722	5	5	0	7.125	1	-1	1	1.0223
372	0.5464	5	5	90	7.125	2	1	1	1.1165
373	7.1142	5	5	999	25.5	1	1	1	0.97541
374	2.1883	5	5	0	13.25	2	-1	1	0.95181
375	7.1142	5	5	0	1	1	-1	0	2.2427
376	3.8303	5	5	0	25.5	1	1	1	0.95184
377	3.8303	5	5	999	25.5	2	1	1	1.0223
378	0.5464	5	5	999	25.5	2	-1	1	0.88125
379	2.1883	5	5	90	1	1	-1	1	1.0695
380	0.5464	5	5	999	7.125	2	1	1	1.0695
381	3.8303	5	5	999	7.125	2	1	1	1.0342
382	3.8303	5	5	90	25.5	1	-1	1	1.0107
383	5.4722	5	5	999	25.5	1	1	1	0.893
384	3.8303	5	5	0	13.25	1	1	1	0.90478
385	7.1142	5	5	999	13.25	2	-1	1	1.0223
386	2.1883	5	5	90	7.125	1	-1	1	1.34
387	3.8303	5	5	90	7.125	2	1	1	1.0929
388	5.4722	5	5	999	25.5	2	-1	1	0.91655
389	3.8303	5	5	999	13.25	2	-1	1	1.0576
390	0.5464	5	5	90	25.5	1	-1	1	1.1989
391	0.5464	5	5	90	25.5	1	-1	1	0.92877
392	2.1883	5	5	90	1	2	-1	1	0.97539
393	7.1142	5	5	999	13.25	2	-1	1	0.91655
394	3.8303	5	5	90	19.375	1	-1	1	1.0812
395	7.1142	5	5	0	1	1	-1	0	1.4993
396	5.4722	5	5	0	25.5	2	1	1	1.1046
397	7.1142	5	5	0	13.25	1	1	1	1.0928
398	3.8303	5	5	999	13.25	1	1	1	0.90522
399	2.1883	5	5	999	1	1	-1	1	1.0812
400	3.8303	5	5	0	25.5	2	-1	1	0.95182
401	3.8303	5	5	90	1	1	1	1	1.0342
402	5.4722	5	5	90	19.375	2	1	1	1.2106
403	5.4722	5	5	999	13.25	2	-1	1	0.95182
404	3.8303	5	5	0	19.375	1	1	1	1.1283
405	0.5464	5	5	999	19.375	1	-1	1	1.093
406	2.1883	5	5	999	19.375	1	1	1	0.9401
407	5.4722	5	5	999	7.125	2	1	1	0.99887
408	0.5464	5	5	999	25.5	1	1	1	0.96365
409	5.4722	5	5	999	7.125	1	-1	1	1.2812
410	2.1883	5	5	999	19.375	1	1	1	0.92832
411	0.5464	5	5	999	7.125	2	-1	1	1.1875
412	5.4722	5	5	999	7.125	2	1	1	1.0223
413	2.1883	5	5	999	19.375	2	1	1	1.0459
414	2.1883	5	5	999	7.125	2	-1	1	1.0224
415	3.8303	5	5	0	13.25	1	1	1	0.89301
416	0.5464	5	5	0	13.25	1	-1	1	1.1753
417	3.8303	5	5	999	1	2	1	1	1.364
418	2.1883	5	5	90	19.375	2	1	1	0.99889
419	3.8303	5	5	0	1	2	1	0	2.0714
420	0.5464	5	5	0	7.125	1	1	1	0.964
421	2.1883	5	5	0	13.25	1	1	1	0.89303
422	2.1883	5	5	90	7.125	1	1	1	1.0106
423	5.4722	5	5	999	13.25	2	-1	1	0.95182
424	5.4722	5	5	90	25.5	1	-1	1	1.0106
425	3.8303	5	5	999	7.125	2	1	1	1.0812
426	0.5464	5	5	90	7.125	1	-1	1	1.0104
427	0.5464	5	5	90	19.375	1	1	1	1.293
428	2.1883	5	5	0	1	2	1	1	1.34
429	2.1883	5	5	0	13.25	2	-1	1	0.97538
430	7.1142	5	5	90	25.5	1	-1	1	0.92835
431	2.1883	5	5	0	13.25	1	1	1	0.92828
432	7.1142	5	5	999	13.25	2	1	1	1.046
433	2.1883	5	5	0	19.375	1	1	1	0.97538
434	2.1883	5	5	90	13.25	1	1	1	0.94009
435	5.4722	5	5	90	1	1	1	1	1.1636
436	5.4722	5	5	90	1	1	-1	0	1.2929
437	0.5464	5	5	999	1	2	-1	1	1.1516
438	7.1142	5	5	90	25.5	2	-1	1	0.92875
439	3.8303	5	5	0	19.375	2	1	1	1.0812
440	3.8303	5	5	90	25.5	2	1	1	1.0224
441	5.4722	5	5	0	7.125	2	1	1	1.0106
442	2.1883	5	5	0	7.125	2	1	1	0.97539
443	0.5464	5	5	999	7.125	1	-1	1	1.1048
444	7.1142	5	5	0	1	1	1	1	1.7398
445	7.1142	5	5	90	13.25	2	-1	1	0.9404
446	5.4722	5	5	999	13.25	1	-1	1	1.0459
447	3.8303	5	5	999	13.25	1	1	1	0.89304
448	5.4722	5	5	999	7.125	1	1	1	0.95192
449	2.1883	5	5	999	1	2	-1	1	1.1988
450	3.8303	5	5	0	19.375	1	-1	1	0.89297
451	7.1142	5	5	999	7.125	2	-1	1	0.9875
452	3.8303	5	5	90	25.5	1	-1	1	0.94006
453	2.1883	5	5	90	13.25	1	1	1	0.86941
454	7.1142	5	5	0	19.375	1	1	0	1.336
455	0.5464	5	5	999	13.25	1	-1	1	0.92822
456	2.1883	5	5	90	25.5	1	-1	1	0.91655
457	3.8303	5	5	90	19.375	1	1	1	0.94008
458	0.5464	5	5	90	19.375	2	-1	1	0.86936
459	5.4722	5	5	999	25.5	1	1	1	0.86946
460	3.8303	5	5	999	13.25	1	-1	1	0.90474
461	5.4722	5	5	0	7.125	1	-1	1	1.0106
462	0.5464	5	5	90	1	2	1	1	1.2106
463	0.5464	5	5	90	25.5	2	1	1	1.0575
464	7.1142	5	5	999	19.375	2	-1	1	0.91654
465	0.5464	5	5	90	1	1	-1	1	1.1871
466	7.1142	5	5	90	7.125	2	-1	1	1.5291
467	5.4722	5	5	90	7.125	2	-1	1	1.1519
468	5.4722	5	5	90	13.25	1	1	1	0.92833
469	3.8303	5	5	999	13.25	1	-1	1	0.92833
470	2.1883	5	5	90	25.5	1	-1	1	1.0694
471	0.5464	5	5	90	13.25	2	1	1	1.0224
472	2.1883	5	5	999	25.5	2	-1	1	0.94009
473	5.4722	5	5	999	7.125	1	1	1	0.95185
474	0.5464	5	5	90	19.375	2	-1	1	0.92832
475	3.8303	5	5	0	7.125	2	-1	1	0.95179
476	0.5464	5	5	999	1	2	-1	1	0.95183
477	7.1142	5	5	90	13.25	1	1	1	0.94009
478	7.1142	5	5	999	1	2	1	0	1.6214
479	2.1883	5	5	90	7.125	2	-1	1	0.93986
480	7.1142	5	5	0	1	1	-1	1	1.6411
481	5.4722	5	5	999	7.125	2	-1	1	0.94003
482	3.8303	5	5	0	7.125	1	1	1	1.2341
483	3.8303	5	5	90	25.5	1	1	0	0.99895
484	2.1883	5	5	90	19.375	1	1	0	0.89302
485	7.1142	5	5	999	7.125	2	-1	1	0.98714
486	3.8303	5	5	0	13.25	2	-1	1	0.94008
487	0.5464	5	5	999	7.125	1	-1	1	0.96354
488	7.1142	5	5	999	1	2	-1	0	0.83424
489	0.5464	5	5	90	13.25	1	-1	1	1.0341
490	3.8303	5	5	999	7.125	2	-1	1	0.95179
491	3.8303	5	5	90	7.125	2	1	1	1.7282
492	2.1883	5	5	0	13.25	2	-1	1	1.0699
493	0.5464	5	5	0	7.125	1	-1	1	0.97534
494	5.4722	5	5	999	1	1	1	1	1.1871
495	3.8303	5	5	0	19.375	2	1	1	1.0693
496	5.4722	5	5	90	1	2	-1	1	2.3544
497	2.1883	5	5	999	1	1	-1	1	1.0811
498	2.1883	5	5	0	25.5	2	-1	1	0.9871
499	3.8303	5	5	90	19.375	2	-1	1	1.093
500	2.1883	5	5	999	19.375	2	1	1	1.1635
501	3.8303	5	5	999	7.125	1	-1	1	1.1993
502	5.4722	5	5	999	1	1	1	0	2.5226
503	0.5464	5	5	999	1	1	1	1	1.0694
504	5.4722	5	5	999	1	1	1	1	1.3753
505	0.5464	5	5	90	1	1	-1	1	1.2816
506	2.1883	5	5	999	1	1	1	1	1.1636
507	2.1883	5	5	90	7.125	2	1	1	1.1635
508	7.1142	5	5	90	7.125	1	1	1	1.0106
509	2.1883	5	5	90	19.375	1	-1	1	0.98714
510	3.8303	5	5	999	7.125	1	-1	1	0.95185
511	5.4722	5	5	999	1	2	-1	0	1.2458
512	0.5464	5	5	999	7.125	2	-1	1	0.96364
513	3.8303	5	5	999	25.5	1	1	1	0.92873
514	5.4722	5	5	0	13.25	2	-1	1	0.97531
515	5.4722	5	5	0	25.5	2	-1	1	1.0224
516	3.8303	5	5	999	13.25	2	1	1	1.0106
517	3.8303	5	5	90	25.5	2	1	1	1.0106
518	2.1883	5	5	999	25.5	1	-1	1	1.046
519	5.4722	5	5	0	25.5	1	1	1	0.98705
520	0.5464	5	5	90	25.5	2	-1	1	1.0107
521	7.1142	5	5	999	25.5	1	-1	1	0.90474
522	7.1142	5	5	999	1	1	1	0	1.1871
523	2.1883	5	5	0	7.125	2	-1	1	1.0106
524	2.1883	5	5	90	19.375	1	-1	1	1.0224
525	2.1883	5	5	999	7.125	2	-1	1	0.9753
526	3.8303	5	5	999	19.375	2	1	1	1.0459
527	2.1883	5	5	0	1	2	-1	0	1.4811
528	2.1883	5	5	999	1	1	-1	1	0.92827
529	3.8303	5	5	90	19.375	1	-1	1	0.90527
530	7.1142	5	5	0	7.125	1	-1	1	1.0341
531	5.4722	5	5	0	19.375	1	1	1	0.9048
532	5.4722	5	5	90	19.375	1	1	1	1.0459
533	2.1883	5	5	0	7.125	1	-1	1	0.97534
534	5.4722	5	5	90	25.5	1	1	1	1.0107
535	2.1883	5	5	999	7.125	1	-1	1	0.95185
536	7.1142	5	5	90	19.375	1	1	1	1.1283
537	0.5464	5	5	999	13.25	1	1	1	1.1047
538	5.4722	5	5	0	1	2	1	0	1.2577
539	7.1142	5	5	999	7.125	1	-1	1	1.0816
540	5.4722	5	5	0	25.5	1	1	1	1.1636
541	5.4722	5	5	0	13.25	2	-1	1	0.99927
542	0.5464	5	5	90	19.375	2	-1	1	1.2459
543	2.1883	5	5	999	7.125	2	-1	1	0.94006
544	5.4722	5	5	90	19.375	2	-1	1	1.0812
545	0.5464	5	5	0	7.125	1	-1	1	1.0341
546	3.8303	5	5	999	19.375	1	-1	1	0.97532
547	0.5464	5	5	0	7.125	2	-1	1	0.95172
548	5.4722	5	5	90	7.125	1	1	1	0.9989
549	5.4722	5	5	999	13.25	2	1	1	1.0459
550	3.8303	5	5	999	25.5	2	-1	1	0.96362
551	7.1142	5	5	0	25.5	1	-1	1	0.91655
552	7.1142	5	5	999	19.375	1	1	1	0.92835
553	5.4722	5	5	0	13.25	2	1	1	1.046
554	7.1142	5	5	999	19.375	2	1	1	1.0224
555	2.1883	5	5	90	1	2	-1	1	1.34
556	5.4722	5	5	0	1	1	-1	0	1.2698
557	7.1142	5	5	90	13.25	2	-1	1	1.2577
558	3.8303	5	5	999	1	2	-1	1	1.2812
559	2.1883	5	5	999	13.25	1	1	1	0.92846
560	0.5464	5	5	0	19.375	2	-1	1	1.2576
561	3.8303	5	5	999	1	2	1	1	1.0224
562	5.4722	5	5	90	25.5	2	1	1	0.90478
563	0.5464	5	5	90	19.375	1	-1	1	1.0812
564	0.5464	5	5	999	13.25	1	-1	1	1.0223
565	5.4722	5	5	90	7.125	2	1	1	1.0577
566	3.8303	5	5	90	1	2	1	1	1.093
567	0.5464	5	5	999	1	1	1	1	1.2224
568	5.4722	5	5	999	13.25	1	1	1	1.0224
569	2.1883	5	5	999	1	1	1	1	1.0223
570	2.1883	5	5	90	25.5	2	-1	1	0.95188
571	3.8303	5	5	0	7.125	1	-1	1	0.95186
572	3.8303	5	5	90	25.5	1	1	1	0.98706
573	7.1142	5	5	90	19.375	2	1	1	1.0812
574	2.1883	5	5	90	25.5	1	-1	1	1.0106
575	0.5464	5	5	0	13.25	1	-1	1	1.1871
576	3.8303	5	5	999	13.25	2	-1	1	1.1636
577	7.1142	5	5	90	7.125	2	1	1	3.3009
578	0.5464	5	5	0	19.375	2	-1	1	1.0342
579	3.8303	5	5	999	19.375	2	1	1	1.1282
580	2.1883	5	5	999	13.25	1	-1	1	0.98712
581	0.5464	5	5	999	1	2	1	1	1.0812
582	5.4722	5	5	90	13.25	2	1	1	1.0342
583	3.8303	5	5	999	19.375	2	1	1	0.96353
584	2.1883	5	5	999	1	2	-1	1	0.97536
585	3.8303	5	5	90	7.125	1	-1	1	0.99885
586	2.1883	5	5	0	25.5	1	1	1	0.94008
587	0.5464	5	5	0	7.125	1	-1	1	0.9871
588	7.1142	5	5	999	19.375	1	-1	1	0.9518
589	0.5464	5	5	0	1	2	1	1	1.3988
590	3.8303	5	5	90	7.125	1	1	1	0.94008
591	0.5464	5	5	90	13.25	2	1	0	0.89298
592	5.4722	5	5	0	25.5	2	1	1	1.081
593	2.1883	5	5	90	7.125	2	-1	1	1.14
594	0.5464	5	5	0	25.5	1	-1	1	1.0696
595	5.4722	5	5	0	25.5	2	1	1	1.046
596	5.4722	5	5	0	19.375	2	-1	1	0.98713
597	5.4722	5	5	0	7.125	1	-1	1	0.97539
598	0.5464	5	5	90	1	1	-1	1	1.1165
599	0.5464	5	5	999	25.5	2	1	1	0.95223
600	3.8303	5	5	0	1	2	-1	1	1.0106
601	2.1883	5	5	999	13.25	1	-1	1	1.0107
602	5.4722	5	5	90	25.5	1	1	1	0.94004
603	0.5464	5	5	0	25.5	1	-1	1	0.96356
604	5.4722	5	5	90	1	1	-1	1	1.1047
605	2.1883	5	5	90	19.375	2	1	1	0.97536
606	7.1142	5	5	90	7.125	2	-1	0	1.6302
607	5.4722	5	5	90	7.125	2	-1	1	0.94004
608	5.4722	5	5	999	19.375	2	-1	1	0.92834
609	7.1142	5	5	0	25.5	2	-1	1	0.92829
610	7.1142	5	5	90	1	1	1	0	1.1635
611	7.1142	5	5	90	1	1	-1	0	1.5155
612	3.8303	5	5	0	19.375	1	1	1	1.2811
613	7.1142	5	5	90	1	1	1	0	1.6444
614	5.4722	5	5	999	1	2	1	0	2.3906
615	5.4722	5	5	90	25.5	1	1	1	1.0342
616	2.1883	5	5	999	19.375	1	1	1	0.98704
617	3.8303	5	5	999	7.125	1	-1	1	1.2106
618	3.8303	5	5	90	13.25	1	-1	1	1.7516
619	0.5464	5	5	0	1	1	1	1	0.96358
620	0.5464	5	5	0	1	2	1	1	1.4105
621	7.1142	5	5	0	25.5	1	-1	1	1.0228
622	3.8303	5	5	0	1	2	1	1	1.0813
623	5.4722	5	5	90	7.125	1	-1	1	1.0812
624	3.8303	5	5	0	19.375	1	1	1	0.9518
625	2.1883	5	5	0	1	1	-1	1	0.97536
626	5.4722	5	5	999	19.375	1	1	1	0.95182
627	5.4722	5	5	999	19.375	2	-1	1	0.9165
628	3.8303	5	5	999	1	1	-1	1	1.1047
629	0.5464	5	5	999	19.375	1	-1	1	1.1047
630	0.5464	5	5	0	7.125	2	1	1	1.3516
631	7.1142	5	5	999	13.25	1	-1	1	0.96405
632	3.8303	5	5	90	1	2	1	0	1.1988
633	3.8303	5	5	90	25.5	2	1	1	0.94004
634	0.5464	5	5	999	19.375	2	-1	1	0.97533
635	2.1883	5	5	999	13.25	2	1	1	0.98692
636	3.8303	5	5	999	1	1	-1	1	0.98703
637	3.8303	5	5	90	7.125	2	1	1	1.0223
638	0.5464	5	5	0	25.5	2	-1	1	0.97535
639	0.5464	5	5	90	13.25	1	1	1	1.0106
640	2.1883	5	5	90	7.125	1	1	1	1.0342
641	7.1142	5	5	0	19.375	2	1	1	1.0107
642	7.1142	5	5	0	13.25	1	-1	1	0.94012
643	5.4722	5	5	999	25.5	2	-1	1	0.92827
644	5.4722	5	5	0	7.125	1	1	0	1.3046
645	7.1142	5	5	90	1	2	-1	0	1.3575
646	3.8303	5	5	999	1	1	-1	1	1.046
647	0.5464	5	5	0	1	1	1	1	1.14
648	3.8303	5	5	0	13.25	1	1	1	0.90477
649	0.5464	5	5	999	25.5	1	-1	1	0.91646
650	2.1883	5	5	90	19.375	2	1	1	1.0577
651	7.1142	5	5	0	13.25	2	-1	1	1.0459
652	0.5464	5	5	999	13.25	2	1	1	1.1753
653	3.8303	5	5	90	25.5	2	1	1	0.98755
654	3.8303	5	5	999	13.25	1	1	1	0.94013
655	7.1142	5	5	999	13.25	1	-1	1	0.893
656	5.4722	5	5	0	25.5	1	1	1	0.91654
657	2.1883	5	5	0	7.125	1	-1	1	0.92835
658	7.1142	5	5	0	1	2	1	0	1.1518
659	0.5464	5	5	0	25.5	2	-1	1	1.1518
660	2.1883	5	5	90	25.5	1	-1	1	0.99885
661	3.8303	5	5	999	7.125	1	-1	1	0.96365
662	5.4722	5	5	0	13.25	2	1	1	1.14
663	7.1142	5	5	0	25.5	2	1	1	0.96357
664	2.1883	5	5	999	7.125	1	1	1	1.0577
665	2.1883	5	5	0	1	1	1	1	0.96356
666	2.1883	5	5	0	19.375	2	-1	1	0.99883
667	3.8303	5	5	0	13.25	1	-1	1	0.9871
668	2.1883	5	5	90	25.5	2	-1	1	1.0106
669	2.1883	5	5	999	19.375	2	-1	1	1.0105
670	3.8303	5	5	999	25.5	1	-1	1	0.91654
671	3.8303	5	5	999	19.375	1	-1	1	1.0342
672	5.4722	5	5	999	1	1	1	1	1.8662
673	7.1142	5	5	0	13.25	1	1	1	1.3164
674	2.1883	5	5	0	25.5	1	-1	1	0.9283
675	0.5464	5	5	999	25.5	1	1	1	1.0577
676	2.1883	5	5	999	25.5	1	1	1	0.90473
677	5.4722	5	5	90	19.375	1	-1	1	0.88127
678	3.8303	5	5	0	1	2	1	1	1.1047
679	3.8303	5	5	90	1	2	1	1	1.1635
680	3.8303	5	5	0	1	1	1	1	1.0111
681	0.5464	5	5	0	25.5	2	-1	1	1.1047
682	7.1142	5	5	90	25.5	1	-1	1	1.0581
683	7.1142	5	5	90	13.25	1	-1	1	0.95183
684	3.8303	5	5	0	25.5	2	-1	1	1.2577
685	2.1883	5	5	0	1	2	1	1	1.387
686	0.5464	5	5	0	19.375	1	1	1	1.0224
687	2.1883	5	5	90	25.5	2	-1	1	1.0812
688	0.5464	5	5	90	25.5	1	-1	1	0.98715
689	3.8303	5	5	999	19.375	1	1	1	0.99884
690	5.4722	5	5	999	19.375	2	-1	1	1.0341
691	5.4722	5	5	0	1	2	-1	1	1.34
692	3.8303	5	5	90	1	2	1	1	1.2695
693	0.5464	5	5	0	1	1	-1	1	1.0577
694	7.1142	5	5	999	13.25	1	-1	1	0.95178
695	7.1142	5	5	90	1	2	1	1	1.9339
696	2.1883	5	5	90	7.125	2	1	1	1.093
697	2.1883	5	5	90	13.25	2	1	1	1.0695
698	3.8303	5	5	0	7.125	1	1	1	1.5163
699	7.1142	5	5	0	19.375	1	1	1	0.97539
700	7.1142	5	5	90	13.25	1	-1	1	0.99884
701	0.5464	5	5	90	7.125	1	1	1	0.89302
702	3.8303	5	5	0	1	1	1	1	0.92831
703	5.4722	5	5	90	13.25	1	1	1	0.92827
704	2.1883	5	5	90	13.25	1	-1	1	0.97536
705	5.4722	5	5	999	1	2	-1	0	1.5063
706	7.1142	5	5	0	19.375	1	1	1	1.1752
707	5.4722	5	5	999	13.25	2	1	0	0.89302
708	0.5464	5	5	999	7.125	2	1	1	0.95185
709	3.8303	5	5	0	19.375	1	-1	1	0.95178
710	2.1883	5	5	999	7.125	1	-1	1	0.96355
711	2.1883	5	5	90	1	1	1	1	1.1166
712	3.8303	5	5	90	7.125	2	-1	1	1.0459
713	2.1883	5	5	90	25.5	2	1	1	1.1753
714	5.4722	5	5	0	1	2	1	0	1.4929
715	5.4722	5	5	0	7.125	2	1	1	1.0695
716	0.5464	5	5	90	13.25	1	1	1	1.0459
717	2.1883	5	5	0	25.5	2	-1	1	1.0341
718	5.4722	5	5	0	7.125	1	-1	0	1.6878
719	0.5464	5	5	90	7.125	1	1	1	1.0223
720	3.8303	5	5	90	1	2	1	1	1.1519
721	3.8303	5	5	90	1	1	-1	0	1.6576
722	5.4722	5	5	0	1	1	-1	1	1.971
723	5.4722	5	5	90	25.5	2	1	1	1.2459
724	0.5464	5	5	0	13.25	2	1	1	1.1401
725	7.1142	5	5	90	1	2	1	1	1.4623
726	2.1883	5	5	999	7.125	1	-1	1	0.96356
727	2.1883	5	5	0	25.5	2	1	1	1.0694
728	0.5464	5	5	90	19.375	1	1	1	1.0107
729	7.1142	5	5	0	1	2	-1	0	1.3618
730	0.5464	5	5	999	19.375	2	1	1	1.1987
731	2.1883	5	5	90	1	2	-1	1	1.1522
732	3.8303	5	5	90	13.25	2	1	1	1.1051
733	3.8303	5	5	90	1	1	1	0	1.1046
734	2.1883	5	5	999	25.5	1	-1	1	0.98756
735	0.5464	5	5	90	13.25	2	-1	1	1.0107
736	3.8303	5	5	0	13.25	2	1	1	1.0576
737	7.1142	5	5	999	1	2	-1	1	1.4575
738	0.5464	5	5	999	13.25	2	-1	1	1.14
739	7.1142	5	5	90	7.125	2	-1	0	1.3233
740	5.4722	5	5	0	7.125	2	1	1	1.1516
741	7.1142	5	5	999	13.25	1	1	1	0.96345
742	7.1142	5	5	90	19.375	2	1	1	1.1165
743	0.5464	5	5	999	19.375	1	-1	1	0.9754
744	3.8303	5	5	0	1	2	-1	0	1.2223
745	7.1142	5	5	0	25.5	2	-1	1	1.0581
746	2.1883	5	5	90	1	2	-1	1	1.1636
747	0.5464	5	5	0	13.25	2	1	1	1.1164
748	3.8303	5	5	999	19.375	2	-1	1	1.0695
749	5.4722	5	5	999	7.125	1	-1	1	1.0459
750	5.4722	5	5	999	19.375	2	1	1	1.0342
