# Supplementary material for: Temporal Integration of Motion Streaks in Migraine
Source: Vision (Basel). 2018 Jul 13;2(3):27. doi: 10.3390/vision2030027 (PMC6836222; doi:10.3390/vision2030027)
Supplement: Supplementary file 1 [file vision-02-00027-s001.zip › supplementary information/resultsmark3/resultsObs19/allResponsesObs19Block3.txt]

1	5.4722	5	5	0	25.5	1	-1	1	1.2475
2	3.8303	5	5	90	25.5	1	-1	1	1.2016
3	5.4722	5	5	999	13.25	1	-1	1	0.92828
4	3.8303	5	5	999	7.125	2	1	1	0.93918
5	5.4722	5	5	90	7.125	1	1	1	0.9401
6	2.1883	5	5	90	25.5	1	-1	1	0.9401
7	2.1883	5	5	90	19.375	1	-1	1	0.90481
8	5.4722	5	5	90	19.375	1	-1	1	0.94007
9	2.1883	5	5	90	1	2	-1	1	0.94001
10	3.8303	5	5	999	13.25	1	-1	1	0.9165
11	5.4722	5	5	90	7.125	1	1	1	0.97529
12	5.4722	5	5	0	13.25	1	-1	1	0.94
13	3.8303	5	5	90	25.5	2	-1	1	0.90476
14	5.4722	5	5	999	13.25	2	1	1	1.8592
15	3.8303	5	5	999	7.125	2	-1	1	1.1049
16	5.4722	5	5	999	25.5	1	-1	1	0.98712
17	3.8303	5	5	90	1	2	1	1	1.0106
18	5.4722	5	5	90	7.125	1	-1	1	0.98711
19	2.1883	5	5	0	7.125	1	1	1	1.0459
20	7.1142	5	5	90	19.375	2	1	1	1.14
21	2.1883	5	5	90	1	2	1	1	1.2228
22	3.8303	5	5	90	19.375	1	-1	1	0.95223
23	7.1142	5	5	999	1	1	1	0	1.2576
24	3.8303	5	5	999	7.125	1	1	1	0.97538
25	2.1883	5	5	0	19.375	1	-1	1	0.98714
26	7.1142	5	5	0	7.125	1	1	0	1.0812
27	7.1142	5	5	0	19.375	2	-1	1	0.95181
28	2.1883	5	5	90	25.5	1	1	1	0.9636
29	3.8303	5	5	0	7.125	2	-1	1	0.95188
30	7.1142	5	5	90	19.375	2	-1	1	0.94008
31	7.1142	5	5	999	7.125	1	-1	1	0.94009
32	2.1883	5	5	90	1	1	1	0	0.97537
33	5.4722	5	5	0	7.125	1	-1	1	1.1636
34	7.1142	5	5	90	25.5	2	-1	1	1.1521
35	7.1142	5	5	90	19.375	1	-1	1	0.95219
36	7.1142	5	5	0	1	2	-1	1	1.7127
37	7.1142	5	5	90	13.25	2	-1	1	1.0577
38	2.1883	5	5	90	7.125	2	-1	1	1.0225
39	7.1142	5	5	0	13.25	2	1	1	1.8528
40	3.8303	5	5	999	13.25	1	-1	1	1.0224
41	3.8303	5	5	90	1	1	-1	1	1.1518
42	2.1883	5	5	90	1	1	-1	1	0.99932
43	7.1142	5	5	90	1	1	-1	0	1.7029
44	2.1883	5	5	999	13.25	2	1	1	1.0223
45	2.1883	5	5	0	19.375	2	1	1	1.14
46	3.8303	5	5	90	7.125	1	-1	1	0.92877
47	2.1883	5	5	0	19.375	2	-1	1	0.94013
48	7.1142	5	5	999	19.375	2	-1	1	0.95181
49	3.8303	5	5	90	1	2	-1	1	1.1048
50	0.5464	5	5	90	25.5	1	-1	1	0.95229
51	7.1142	5	5	90	19.375	1	1	1	0.95185
52	2.1883	5	5	0	1	2	-1	1	0.99891
53	2.1883	5	5	0	7.125	1	1	1	0.99882
54	5.4722	5	5	0	19.375	1	-1	1	1.2695
55	3.8303	5	5	0	19.375	1	-1	1	1.0228
56	7.1142	5	5	999	13.25	2	1	1	1.046
57	3.8303	5	5	0	25.5	2	-1	1	0.95179
58	2.1883	5	5	90	1	1	1	1	1.0812
59	2.1883	5	5	999	1	1	1	1	1.0224
60	7.1142	5	5	90	25.5	1	1	1	0.97536
61	0.5464	5	5	90	25.5	1	-1	1	0.92828
62	7.1142	5	5	0	13.25	1	1	1	1.5238
63	5.4722	5	5	0	13.25	2	1	1	1.2576
64	3.8303	5	5	0	13.25	1	-1	1	1.0813
65	5.4722	5	5	0	13.25	1	-1	1	1.0107
66	7.1142	5	5	90	13.25	2	1	0	1.093
67	7.1142	5	5	0	13.25	1	1	1	1.046
68	2.1883	5	5	0	7.125	2	-1	1	0.92829
69	0.5464	5	5	0	1	1	1	1	1.2694
70	7.1142	5	5	90	7.125	2	1	0	1.5877
71	7.1142	5	5	999	19.375	1	1	1	1.0107
72	3.8303	5	5	999	25.5	2	-1	1	0.98706
73	2.1883	5	5	999	1	1	-1	1	1.2812
74	0.5464	5	5	999	25.5	1	1	1	0.98698
75	3.8303	5	5	999	1	1	-1	1	1.1165
76	7.1142	5	5	999	19.375	1	-1	1	1.0577
77	3.8303	5	5	999	13.25	2	1	1	1.8407
78	3.8303	5	5	0	7.125	1	1	1	0.97534
79	0.5464	5	5	90	7.125	1	1	1	1.093
80	3.8303	5	5	90	25.5	1	1	1	0.92831
81	0.5464	5	5	90	7.125	2	1	1	1.0341
82	2.1883	5	5	0	1	1	-1	1	0.99889
83	0.5464	5	5	999	1	1	-1	1	1.0929
84	5.4722	5	5	999	25.5	2	-1	1	0.96357
85	5.4722	5	5	999	7.125	1	-1	1	0.91656
86	0.5464	5	5	999	7.125	1	-1	1	0.9754
87	3.8303	5	5	0	13.25	2	-1	1	0.99894
88	5.4722	5	5	90	19.375	2	1	1	1.0342
89	7.1142	5	5	0	1	2	-1	0	1.4743
90	0.5464	5	5	0	7.125	1	-1	0	1.093
91	3.8303	5	5	999	19.375	1	-1	1	0.91649
92	2.1883	5	5	999	7.125	1	-1	1	0.95184
93	7.1142	5	5	999	25.5	1	-1	1	0.92828
94	7.1142	5	5	90	1	1	-1	0	1.0695
95	5.4722	5	5	90	25.5	2	1	1	1.0224
96	7.1142	5	5	90	19.375	1	-1	1	0.91654
97	2.1883	5	5	999	19.375	2	-1	1	0.97532
98	7.1142	5	5	90	13.25	2	1	1	1.0459
99	5.4722	5	5	90	1	2	1	0	1.093
100	7.1142	5	5	90	25.5	1	-1	1	0.94008
101	0.5464	5	5	90	19.375	1	1	1	1.2811
102	0.5464	5	5	90	7.125	2	-1	1	1.3048
103	2.1883	5	5	999	25.5	1	-1	1	0.92833
104	3.8303	5	5	90	19.375	2	1	1	1.0224
105	2.1883	5	5	90	13.25	1	1	1	0.95181
106	7.1142	5	5	90	25.5	1	-1	1	0.99885
107	3.8303	5	5	90	25.5	2	1	1	0.95181
108	5.4722	5	5	90	13.25	2	-1	1	0.98716
109	0.5464	5	5	0	25.5	1	1	1	1.1048
110	7.1142	5	5	0	7.125	2	-1	1	1.0459
111	2.1883	5	5	999	19.375	2	1	1	1.2106
112	2.1883	5	5	90	19.375	1	-1	1	0.99932
113	3.8303	5	5	999	7.125	1	-1	1	0.95176
114	3.8303	5	5	0	13.25	2	-1	1	0.91661
115	0.5464	5	5	999	19.375	1	-1	1	0.97536
116	0.5464	5	5	90	13.25	2	-1	1	1.1753
117	2.1883	5	5	0	19.375	2	1	1	1.0577
118	3.8303	5	5	0	25.5	2	1	1	1.0812
119	0.5464	5	5	999	13.25	1	1	1	1.0461
120	5.4722	5	5	90	1	1	1	0	1.2577
121	0.5464	5	5	90	19.375	1	1	1	1.1757
122	3.8303	5	5	0	19.375	1	1	1	1.0228
123	7.1142	5	5	0	25.5	1	-1	1	1.0224
124	0.5464	5	5	999	19.375	2	-1	1	0.99888
125	7.1142	5	5	999	25.5	1	1	1	0.94008
126	2.1883	5	5	999	19.375	1	1	1	0.96358
127	3.8303	5	5	999	13.25	2	1	1	1.0459
128	0.5464	5	5	999	1	2	1	1	0.97533
129	2.1883	5	5	999	13.25	1	-1	1	0.91653
130	3.8303	5	5	999	7.125	1	1	1	0.94006
131	3.8303	5	5	90	13.25	2	1	1	1.0577
132	3.8303	5	5	0	1	1	1	1	1.0811
133	5.4722	5	5	0	25.5	1	1	1	0.86947
134	3.8303	5	5	999	1	2	-1	0	1.7046
135	5.4722	5	5	0	1	1	-1	0	1.1169
136	3.8303	5	5	999	1	1	1	1	1.0577
137	0.5464	5	5	999	19.375	2	-1	1	0.99886
138	5.4722	5	5	90	13.25	2	1	1	1.093
139	0.5464	5	5	0	19.375	2	-1	1	1.1283
140	3.8303	5	5	0	13.25	2	-1	1	0.97536
141	7.1142	5	5	90	1	2	1	1	1.7264
142	7.1142	5	5	999	25.5	2	-1	1	0.97538
143	5.4722	5	5	999	25.5	1	1	1	0.93999
144	0.5464	5	5	0	25.5	2	1	0	0.92833
145	0.5464	5	5	0	1	2	1	1	1.3282
146	0.5464	5	5	90	19.375	2	1	1	1.0812
147	7.1142	5	5	90	25.5	1	1	1	0.94006
148	2.1883	5	5	90	25.5	2	1	1	1.0106
149	7.1142	5	5	0	13.25	2	1	1	1.0577
150	0.5464	5	5	90	13.25	1	-1	1	1.1518
151	2.1883	5	5	0	7.125	2	-1	1	1.0229
152	3.8303	5	5	90	7.125	2	-1	1	1.1165
153	3.8303	5	5	90	19.375	2	-1	1	1.1163
154	7.1142	5	5	0	1	1	-1	0	1.9884
155	2.1883	5	5	0	13.25	2	-1	1	1.0695
156	5.4722	5	5	90	7.125	1	-1	1	1.2459
157	7.1142	5	5	90	1	1	1	0	1.8189
158	3.8303	5	5	0	19.375	2	1	1	1.4811
159	2.1883	5	5	90	7.125	1	1	1	1.1993
160	2.1883	5	5	999	7.125	1	-1	1	0.92873
161	7.1142	5	5	0	13.25	1	1	1	1.0224
162	3.8303	5	5	999	19.375	2	-1	1	1.14
163	3.8303	5	5	0	7.125	2	-1	1	1.0695
164	2.1883	5	5	999	13.25	1	-1	1	1.1401
165	2.1883	5	5	90	25.5	2	1	1	0.964
166	2.1883	5	5	90	25.5	2	1	1	0.98711
167	5.4722	5	5	999	19.375	2	1	1	1.0342
168	3.8303	5	5	0	13.25	1	-1	1	0.91659
169	7.1142	5	5	0	19.375	1	-1	1	1.0459
170	5.4722	5	5	90	7.125	1	1	1	1.0459
171	3.8303	5	5	0	7.125	2	-1	1	0.99886
172	3.8303	5	5	0	7.125	2	1	1	1.1165
173	5.4722	5	5	0	7.125	1	-1	0	1.5531
174	7.1142	5	5	999	1	2	-1	0	1.3696
175	5.4722	5	5	90	25.5	1	1	1	1.1988
176	2.1883	5	5	999	1	2	-1	1	1.0342
177	0.5464	5	5	999	25.5	2	-1	1	1.3753
178	2.1883	5	5	999	1	2	1	1	1.0695
179	3.8303	5	5	90	7.125	1	-1	1	0.96367
180	3.8303	5	5	999	7.125	2	1	1	1.1283
181	0.5464	5	5	0	7.125	1	-1	1	1.0106
182	7.1142	5	5	0	13.25	2	-1	1	0.99877
183	3.8303	5	5	0	25.5	2	-1	1	1.1283
184	5.4722	5	5	999	7.125	2	-1	1	1.0698
185	3.8303	5	5	90	13.25	1	1	1	0.91648
186	3.8303	5	5	999	19.375	2	1	1	1.0223
187	3.8303	5	5	90	7.125	2	-1	1	0.99891
188	2.1883	5	5	999	19.375	2	1	1	1.1165
189	7.1142	5	5	999	1	2	-1	0	1.0812
190	7.1142	5	5	999	19.375	2	-1	1	0.99886
191	0.5464	5	5	90	1	2	1	1	1.093
192	3.8303	5	5	90	19.375	2	-1	1	0.99885
193	0.5464	5	5	90	19.375	1	-1	1	1.0106
194	7.1142	5	5	90	19.375	1	1	1	0.9636
195	5.4722	5	5	0	13.25	2	1	1	0.99891
196	5.4722	5	5	0	19.375	2	-1	1	0.90481
197	3.8303	5	5	0	7.125	2	1	1	1.1165
198	5.4722	5	5	0	25.5	1	1	1	0.9283
199	2.1883	5	5	90	13.25	2	1	1	1.0459
200	3.8303	5	5	999	25.5	1	-1	1	0.95181
201	2.1883	5	5	90	7.125	2	1	1	1.0224
202	0.5464	5	5	90	7.125	1	-1	1	1.0106
203	0.5464	5	5	0	7.125	2	-1	1	0.99888
204	7.1142	5	5	999	7.125	1	1	1	0.98714
205	7.1142	5	5	0	25.5	2	-1	1	1.0106
206	3.8303	5	5	999	13.25	2	-1	1	0.96362
207	7.1142	5	5	0	7.125	2	-1	1	0.98715
208	5.4722	5	5	90	19.375	2	1	1	1.0577
209	0.5464	5	5	999	13.25	2	1	1	1.1164
210	5.4722	5	5	999	19.375	1	-1	1	0.98717
211	7.1142	5	5	999	7.125	2	1	1	1.1165
212	5.4722	5	5	90	1	1	1	0	1.7102
213	7.1142	5	5	999	13.25	1	-1	1	0.96359
214	5.4722	5	5	999	7.125	2	1	1	0.97535
215	7.1142	5	5	999	19.375	1	1	1	1.0342
216	5.4722	5	5	90	1	2	1	1	2.044
217	5.4722	5	5	0	13.25	1	-1	1	0.94008
218	2.1883	5	5	999	19.375	1	-1	1	0.86941
219	5.4722	5	5	999	13.25	1	1	1	0.95182
220	5.4722	5	5	999	1	1	1	1	1.1283
221	2.1883	5	5	90	25.5	1	-1	1	1.246
222	2.1883	5	5	90	13.25	2	1	1	0.99891
223	2.1883	5	5	0	1	2	-1	1	1.1047
224	3.8303	5	5	90	13.25	1	-1	1	0.96355
225	7.1142	5	5	0	1	2	1	0	1.0576
226	0.5464	5	5	0	1	1	1	1	1.1164
227	5.4722	5	5	90	1	2	-1	0	2.0613
228	3.8303	5	5	90	25.5	1	-1	1	0.96354
229	7.1142	5	5	0	25.5	2	-1	1	0.98708
230	5.4722	5	5	999	19.375	1	1	1	0.88128
231	5.4722	5	5	90	7.125	2	-1	0	1.1636
232	2.1883	5	5	0	19.375	1	-1	1	0.90479
233	3.8303	5	5	90	19.375	2	-1	1	1.1282
234	7.1142	5	5	0	13.25	1	1	1	1.0698
235	7.1142	5	5	999	25.5	2	-1	1	1.0106
236	0.5464	5	5	90	13.25	1	-1	1	0.99877
237	5.4722	5	5	999	13.25	2	-1	1	1.0695
238	7.1142	5	5	999	13.25	2	1	1	1.093
239	7.1142	5	5	999	7.125	2	1	1	1.1282
240	3.8303	5	5	90	13.25	1	-1	1	0.97533
241	2.1883	5	5	0	19.375	2	-1	1	0.97544
242	0.5464	5	5	999	1	2	-1	1	1.2223
243	7.1142	5	5	0	19.375	2	1	1	1.0811
244	3.8303	5	5	999	13.25	1	1	1	1.0224
245	2.1883	5	5	0	7.125	2	-1	1	0.99885
246	3.8303	5	5	999	19.375	1	-1	1	0.95181
247	5.4722	5	5	999	19.375	1	-1	1	0.97532
248	3.8303	5	5	0	25.5	2	-1	1	0.98711
249	3.8303	5	5	90	7.125	2	-1	1	0.98716
250	2.1883	5	5	999	7.125	2	-1	1	1.0341
251	2.1883	5	5	999	19.375	1	-1	1	1.4693
252	7.1142	5	5	999	25.5	1	-1	1	0.96358
253	3.8303	5	5	0	13.25	1	1	1	0.95175
254	0.5464	5	5	999	25.5	1	1	1	1.0459
255	5.4722	5	5	0	1	1	1	0	1.0459
256	0.5464	5	5	999	19.375	2	-1	1	0.96357
257	7.1142	5	5	90	7.125	1	1	1	2.6245
258	3.8303	5	5	999	13.25	2	1	1	1.0812
259	0.5464	5	5	999	7.125	1	-1	1	1.0343
260	3.8303	5	5	999	7.125	1	1	1	0.99887
261	0.5464	5	5	999	19.375	2	-1	1	1.187
262	7.1142	5	5	999	19.375	2	1	1	1.1518
263	0.5464	5	5	0	25.5	1	1	1	0.99888
264	5.4722	5	5	90	13.25	1	-1	1	0.96354
265	5.4722	5	5	0	1	2	-1	0	1.8325
266	0.5464	5	5	999	7.125	2	1	1	1.2459
267	2.1883	5	5	0	1	1	-1	1	1.0106
268	7.1142	5	5	0	19.375	1	-1	1	0.97539
269	2.1883	5	5	0	25.5	2	1	1	1.1753
270	2.1883	5	5	999	1	2	-1	1	1.0929
271	7.1142	5	5	0	7.125	2	1	1	1.6983
272	5.4722	5	5	90	25.5	2	-1	1	1.2699
273	5.4722	5	5	999	1	1	1	0	1.5714
274	0.5464	5	5	90	19.375	1	1	1	1.0341
275	5.4722	5	5	90	13.25	2	-1	1	1.14
276	7.1142	5	5	0	25.5	1	1	0	1.479
277	0.5464	5	5	90	25.5	2	1	1	1.0577
278	0.5464	5	5	0	25.5	2	-1	1	1.14
279	0.5464	5	5	90	1	1	-1	1	1.1048
280	5.4722	5	5	0	25.5	2	-1	1	1.0224
281	7.1142	5	5	999	1	2	-1	1	1.5007
282	2.1883	5	5	999	13.25	2	-1	1	1.0107
283	5.4722	5	5	90	25.5	2	-1	1	1.0695
284	7.1142	5	5	0	7.125	2	-1	1	1.234
285	2.1883	5	5	999	7.125	1	-1	1	1.0694
286	2.1883	5	5	999	13.25	1	-1	1	0.9401
287	5.4722	5	5	999	13.25	1	-1	1	0.99887
288	5.4722	5	5	0	19.375	1	1	1	1.093
289	2.1883	5	5	999	25.5	1	1	1	0.97535
290	5.4722	5	5	999	13.25	2	-1	1	1.14
291	2.1883	5	5	0	13.25	2	-1	1	0.98751
292	0.5464	5	5	90	25.5	2	-1	1	1.0224
293	0.5464	5	5	0	1	2	-1	1	1.1399
294	2.1883	5	5	0	1	1	1	1	1.3987
295	2.1883	5	5	999	1	2	1	1	1.3282
296	5.4722	5	5	0	13.25	2	-1	1	1.0341
297	2.1883	5	5	90	25.5	2	1	1	1.2459
298	3.8303	5	5	999	13.25	1	-1	1	0.97538
299	7.1142	5	5	90	13.25	1	-1	1	0.95181
300	3.8303	5	5	0	19.375	2	-1	1	1.0224
301	3.8303	5	5	0	19.375	2	-1	1	0.98711
302	7.1142	5	5	0	13.25	1	-1	1	1.2811
303	0.5464	5	5	999	25.5	2	1	1	1.1047
304	5.4722	5	5	999	7.125	1	-1	1	1.1988
305	5.4722	5	5	0	25.5	2	-1	1	0.95226
306	0.5464	5	5	0	19.375	1	-1	1	0.97534
307	5.4722	5	5	0	19.375	1	-1	1	0.96356
308	2.1883	5	5	999	7.125	2	-1	1	0.9401
309	7.1142	5	5	90	13.25	2	-1	0	1.6243
310	3.8303	5	5	90	13.25	2	1	1	1.1401
311	0.5464	5	5	999	1	2	1	1	1.1283
312	5.4722	5	5	0	25.5	2	1	1	1.0934
313	0.5464	5	5	90	19.375	2	1	1	1.3286
314	0.5464	5	5	90	25.5	2	-1	1	1.2816
315	5.4722	5	5	90	7.125	2	-1	0	2.151
316	0.5464	5	5	90	1	2	-1	1	1.1517
317	2.1883	5	5	999	25.5	2	1	1	1.3752
318	2.1883	5	5	0	1	2	1	0	2.2226
319	7.1142	5	5	999	13.25	1	-1	1	1.0577
320	5.4722	5	5	999	7.125	2	1	1	1.1399
321	2.1883	5	5	0	1	1	1	1	1.0812
322	0.5464	5	5	90	13.25	1	-1	1	1.6811
323	7.1142	5	5	0	25.5	2	1	1	1.3932
324	0.5464	5	5	0	19.375	1	1	1	1.2222
325	0.5464	5	5	0	7.125	2	1	1	1.0934
326	2.1883	5	5	0	25.5	1	1	1	1.1758
327	5.4722	5	5	0	25.5	2	-1	1	1.0928
328	5.4722	5	5	0	13.25	2	1	1	1.0816
329	3.8303	5	5	0	1	1	-1	1	1.9749
330	3.8303	5	5	90	25.5	2	-1	1	1.1992
331	0.5464	5	5	0	19.375	2	-1	1	1.2576
332	0.5464	5	5	999	7.125	2	-1	1	1.093
333	0.5464	5	5	90	19.375	2	-1	1	1.34
334	7.1142	5	5	0	1	1	1	1	1.3748
335	0.5464	5	5	0	1	1	-1	1	0.97533
336	5.4722	5	5	999	25.5	2	1	1	1.0342
337	0.5464	5	5	90	7.125	1	-1	1	1.2341
338	0.5464	5	5	999	25.5	2	1	1	1.2575
339	0.5464	5	5	0	25.5	2	-1	1	0.89301
340	5.4722	5	5	0	19.375	2	-1	1	0.92822
341	5.4722	5	5	90	19.375	2	1	1	0.98712
342	5.4722	5	5	0	19.375	1	-1	1	1.1517
343	5.4722	5	5	0	1	2	1	0	1.1988
344	0.5464	5	5	999	7.125	2	-1	1	1.011
345	7.1142	5	5	999	19.375	2	1	1	1.0813
346	3.8303	5	5	90	1	1	-1	1	1.2576
347	5.4722	5	5	90	13.25	1	-1	1	0.9636
348	3.8303	5	5	0	7.125	1	-1	1	1.0106
349	5.4722	5	5	90	7.125	2	-1	1	1.1871
350	2.1883	5	5	90	7.125	1	-1	1	0.99932
351	0.5464	5	5	0	1	2	-1	1	2.0805
352	3.8303	5	5	0	1	2	-1	1	1.1522
353	3.8303	5	5	0	13.25	1	-1	1	1.587
354	3.8303	5	5	0	25.5	1	-1	1	1.387
355	7.1142	5	5	90	7.125	2	1	0	1.9376
356	3.8303	5	5	0	7.125	1	1	1	1.2929
357	7.1142	5	5	999	13.25	1	1	1	1.1401
358	5.4722	5	5	90	25.5	1	-1	1	1.0342
359	3.8303	5	5	0	7.125	1	1	1	1.0695
360	7.1142	5	5	90	13.25	1	1	1	1.0107
361	7.1142	5	5	90	19.375	2	1	0	1.885
362	2.1883	5	5	999	1	1	1	1	0.99889
363	7.1142	5	5	90	13.25	1	1	1	0.95186
364	2.1883	5	5	999	25.5	2	-1	1	1.0224
365	5.4722	5	5	0	7.125	2	1	1	1.3517
366	2.1883	5	5	90	13.25	2	-1	1	1.0342
367	2.1883	5	5	0	19.375	1	1	1	1.0694
368	2.1883	5	5	90	19.375	1	-1	1	0.97538
369	5.4722	5	5	999	19.375	2	-1	1	0.98707
370	3.8303	5	5	0	19.375	1	1	1	0.95181
371	2.1883	5	5	0	7.125	1	1	1	0.97533
372	7.1142	5	5	90	25.5	2	-1	0	1.7382
373	5.4722	5	5	0	1	1	-1	0	0.98714
374	2.1883	5	5	90	7.125	2	1	1	1.1283
375	2.1883	5	5	90	19.375	1	-1	1	0.90479
376	0.5464	5	5	999	7.125	1	-1	1	1.011
377	0.5464	5	5	90	1	2	-1	1	1.0812
378	7.1142	5	5	999	13.25	1	-1	1	1.1048
379	0.5464	5	5	999	1	1	1	1	1.0577
380	5.4722	5	5	0	1	2	-1	0	1.7954
381	2.1883	5	5	999	7.125	1	1	1	1.0341
382	2.1883	5	5	90	13.25	1	-1	1	1.14
383	5.4722	5	5	999	25.5	1	-1	1	0.94006
384	7.1142	5	5	0	1	2	-1	0	1.5853
385	7.1142	5	5	0	19.375	1	-1	1	1.0107
386	5.4722	5	5	999	19.375	1	1	1	0.98709
387	2.1883	5	5	90	7.125	1	1	1	0.95184
388	2.1883	5	5	0	13.25	1	-1	1	0.89294
389	2.1883	5	5	999	19.375	1	1	1	0.987
390	0.5464	5	5	0	13.25	2	-1	1	1.34
391	7.1142	5	5	90	13.25	1	-1	1	0.92816
392	2.1883	5	5	0	25.5	2	-1	1	0.96357
393	0.5464	5	5	90	19.375	1	-1	1	0.94005
394	7.1142	5	5	0	7.125	2	-1	1	0.9636
395	0.5464	5	5	0	7.125	1	1	1	1.14
396	0.5464	5	5	90	19.375	2	-1	1	0.91697
397	5.4722	5	5	999	1	2	-1	1	1.4983
398	5.4722	5	5	0	1	2	1	0	1.7843
399	7.1142	5	5	90	25.5	1	-1	1	0.90478
400	2.1883	5	5	0	13.25	2	1	1	1.4341
401	0.5464	5	5	999	19.375	1	1	1	1.211
402	5.4722	5	5	999	7.125	2	-1	1	1.0107
403	0.5464	5	5	90	1	1	-1	1	1.0342
404	7.1142	5	5	0	1	1	-1	0	1.7033
405	2.1883	5	5	0	7.125	2	-1	1	1.0694
406	0.5464	5	5	90	25.5	2	1	1	1.2341
407	2.1883	5	5	0	25.5	1	-1	1	0.9052
408	7.1142	5	5	0	19.375	1	1	1	1.0812
409	5.4722	5	5	90	19.375	2	1	1	1.3282
410	2.1883	5	5	90	7.125	1	1	1	0.95181
411	3.8303	5	5	999	19.375	1	-1	1	0.89304
412	7.1142	5	5	90	1	2	1	1	1.0223
413	2.1883	5	5	0	7.125	1	-1	1	0.98707
414	5.4722	5	5	90	25.5	1	-1	1	0.9636
415	2.1883	5	5	0	19.375	2	-1	1	1.4105
416	0.5464	5	5	999	7.125	1	-1	1	1.2812
417	0.5464	5	5	0	7.125	2	1	1	1.2341
418	5.4722	5	5	0	7.125	2	-1	1	1.0577
419	0.5464	5	5	90	13.25	2	-1	1	1.1636
420	5.4722	5	5	0	19.375	1	1	1	0.97534
421	5.4722	5	5	999	19.375	2	-1	1	1.093
422	0.5464	5	5	0	7.125	1	1	1	1.0107
423	5.4722	5	5	0	19.375	2	-1	1	1.0341
424	0.5464	5	5	90	7.125	1	1	1	1.0341
425	3.8303	5	5	0	25.5	2	-1	1	1.0577
426	0.5464	5	5	999	19.375	1	-1	1	0.99883
427	0.5464	5	5	90	13.25	1	-1	1	0.96337
428	0.5464	5	5	90	25.5	1	1	1	1.0224
429	5.4722	5	5	999	1	2	1	0	1.8417
430	5.4722	5	5	90	13.25	1	1	1	1.0931
431	3.8303	5	5	999	1	2	-1	0	1.6928
432	0.5464	5	5	0	7.125	2	-1	1	1.0811
433	5.4722	5	5	999	25.5	1	1	1	0.95183
434	3.8303	5	5	0	25.5	1	1	1	0.94007
435	2.1883	5	5	999	7.125	2	-1	1	1.1871
436	5.4722	5	5	0	1	2	-1	0	1.1869
437	7.1142	5	5	90	25.5	2	-1	1	1.4863
438	7.1142	5	5	999	7.125	2	1	1	1.2337
439	3.8303	5	5	999	19.375	2	1	1	1.211
440	5.4722	5	5	0	7.125	1	1	1	1.1052
441	3.8303	5	5	90	1	2	1	0	1.3874
442	7.1142	5	5	90	7.125	1	1	1	0.98755
443	5.4722	5	5	90	25.5	2	-1	1	0.97537
444	2.1883	5	5	0	25.5	1	-1	1	0.9518
445	2.1883	5	5	0	1	1	-1	1	1.4576
446	7.1142	5	5	90	7.125	2	1	1	1.2223
447	2.1883	5	5	90	25.5	1	-1	1	1.1165
448	3.8303	5	5	999	13.25	1	1	1	1.0225
449	0.5464	5	5	999	25.5	1	1	1	1.1399
450	7.1142	5	5	90	25.5	2	1	1	1.0816
451	0.5464	5	5	90	13.25	2	-1	1	0.98704
452	5.4722	5	5	999	19.375	2	1	1	1.2105
453	3.8303	5	5	90	25.5	1	-1	1	1.0107
454	5.4722	5	5	999	1	2	-1	0	2.1396
455	3.8303	5	5	999	25.5	1	-1	1	0.99888
456	3.8303	5	5	999	7.125	1	-1	1	0.97531
457	3.8303	5	5	999	1	2	1	0	1.4928
458	3.8303	5	5	999	7.125	2	-1	1	1.0699
459	7.1142	5	5	999	25.5	2	-1	1	1.0694
460	2.1883	5	5	999	13.25	2	1	1	1.0459
461	5.4722	5	5	999	7.125	1	1	1	1.1635
462	5.4722	5	5	0	7.125	2	-1	1	1.0106
463	7.1142	5	5	999	7.125	1	-1	1	1.1283
464	7.1142	5	5	90	13.25	2	1	1	1.0463
465	7.1142	5	5	0	1	1	-1	0	1.3576
466	5.4722	5	5	90	19.375	2	-1	1	0.96345
467	2.1883	5	5	90	25.5	2	-1	1	1.0107
468	2.1883	5	5	0	25.5	1	1	1	1.0107
469	0.5464	5	5	999	13.25	1	1	1	0.9283
470	5.4722	5	5	999	25.5	2	1	1	1.1752
471	7.1142	5	5	0	25.5	1	1	1	0.92832
472	7.1142	5	5	0	19.375	1	1	1	0.98707
473	2.1883	5	5	0	7.125	1	-1	1	0.91652
474	2.1883	5	5	90	13.25	1	-1	1	1.093
475	0.5464	5	5	90	7.125	2	1	1	1.1283
476	7.1142	5	5	90	1	2	-1	0	1.2694
477	7.1142	5	5	999	1	1	1	1	1.6586
478	5.4722	5	5	90	1	2	1	1	1.34
479	0.5464	5	5	90	7.125	2	-1	1	1.164
480	3.8303	5	5	0	13.25	1	1	1	1.0464
481	2.1883	5	5	999	25.5	1	-1	1	0.94009
482	7.1142	5	5	0	7.125	1	1	1	0.8695
483	2.1883	5	5	90	19.375	2	1	1	1.0459
484	0.5464	5	5	999	13.25	2	1	1	1.0459
485	2.1883	5	5	0	13.25	1	-1	1	1.1045
486	0.5464	5	5	0	13.25	2	1	1	1.2105
487	7.1142	5	5	0	13.25	2	-1	1	1.1517
488	3.8303	5	5	0	25.5	1	1	1	1.0225
489	0.5464	5	5	0	19.375	2	-1	1	1.0812
490	3.8303	5	5	999	1	2	-1	0	1.5164
491	2.1883	5	5	999	13.25	2	-1	1	1.0812
492	3.8303	5	5	0	7.125	1	1	1	0.97534
493	0.5464	5	5	0	13.25	1	1	1	1.0695
494	0.5464	5	5	90	1	1	1	1	1.3047
495	0.5464	5	5	0	25.5	1	-1	1	0.92825
496	0.5464	5	5	0	13.25	1	1	1	1.3518
497	7.1142	5	5	999	7.125	2	-1	1	1.0695
498	5.4722	5	5	999	25.5	2	-1	1	1.0816
499	3.8303	5	5	999	25.5	2	-1	1	0.97538
500	3.8303	5	5	0	19.375	1	1	1	0.94007
501	0.5464	5	5	90	1	2	-1	1	1.4105
502	0.5464	5	5	999	13.25	1	-1	1	1.1048
503	0.5464	5	5	999	7.125	1	1	1	0.96359
504	7.1142	5	5	0	19.375	2	1	1	0.99887
505	2.1883	5	5	0	25.5	2	-1	1	1.0929
506	7.1142	5	5	0	25.5	2	-1	1	0.97537
507	0.5464	5	5	90	7.125	1	-1	1	1.0341
508	7.1142	5	5	90	25.5	2	-1	1	1.3247
509	3.8303	5	5	90	1	2	1	1	1.0812
510	2.1883	5	5	90	19.375	2	-1	1	1.0106
511	2.1883	5	5	999	1	1	1	1	1.0812
512	2.1883	5	5	999	1	2	-1	1	1.0812
513	7.1142	5	5	999	7.125	1	1	1	0.9871
514	0.5464	5	5	0	19.375	1	-1	1	0.92827
515	7.1142	5	5	0	1	1	-1	0	1.475
516	3.8303	5	5	90	7.125	1	-1	1	0.98755
517	7.1142	5	5	999	25.5	2	1	1	1.1047
518	2.1883	5	5	0	25.5	2	-1	1	0.96358
519	5.4722	5	5	0	13.25	1	1	1	0.9519
520	0.5464	5	5	999	1	1	-1	1	1.1988
521	3.8303	5	5	999	13.25	2	-1	1	1.093
522	2.1883	5	5	90	13.25	1	1	1	0.88176
523	5.4722	5	5	0	7.125	1	-1	0	1.4693
524	7.1142	5	5	90	19.375	2	1	1	1.1635
525	5.4722	5	5	999	13.25	1	-1	1	1.4831
526	2.1883	5	5	90	13.25	1	-1	1	0.92832
527	7.1142	5	5	90	7.125	1	-1	0	1.2694
528	0.5464	5	5	0	1	2	-1	1	1.1753
529	7.1142	5	5	90	1	1	-1	0	2.0409
530	7.1142	5	5	999	19.375	1	-1	1	0.98714
531	0.5464	5	5	999	1	2	-1	1	1.1046
532	3.8303	5	5	0	1	1	1	1	1.3169
533	7.1142	5	5	90	19.375	2	1	1	0.99892
534	5.4722	5	5	0	7.125	2	-1	1	1.1518
535	3.8303	5	5	90	1	1	1	0	1.3282
536	3.8303	5	5	90	19.375	1	-1	1	1.9591
537	5.4722	5	5	999	25.5	1	-1	1	1.1993
538	3.8303	5	5	90	13.25	1	-1	1	1.0929
539	0.5464	5	5	0	13.25	2	-1	1	1.1282
540	3.8303	5	5	0	25.5	1	1	1	1.0817
541	3.8303	5	5	90	25.5	1	1	1	0.99882
542	2.1883	5	5	0	19.375	1	-1	1	1.0107
543	5.4722	5	5	0	13.25	1	1	1	1.0929
544	7.1142	5	5	90	7.125	2	-1	1	1.2341
545	5.4722	5	5	999	1	2	-1	1	1.4576
546	0.5464	5	5	0	25.5	1	-1	1	1.0577
547	3.8303	5	5	999	25.5	2	-1	1	1.0224
548	3.8303	5	5	0	19.375	1	-1	1	0.98706
549	3.8303	5	5	999	7.125	2	-1	1	1.0341
550	5.4722	5	5	90	13.25	2	1	1	1.2341
551	3.8303	5	5	0	1	2	-1	0	2.2141
552	2.1883	5	5	90	19.375	1	1	1	1.2694
553	7.1142	5	5	999	13.25	2	-1	0	1.5855
554	3.8303	5	5	90	25.5	2	1	1	1.3046
555	5.4722	5	5	999	1	1	-1	1	1.6574
556	2.1883	5	5	90	19.375	2	-1	1	1.3522
557	0.5464	5	5	90	7.125	2	-1	1	1.1753
558	3.8303	5	5	90	1	2	-1	0	2.2254
559	7.1142	5	5	0	13.25	2	-1	1	1.0228
560	0.5464	5	5	90	1	2	1	1	1.3165
561	5.4722	5	5	999	19.375	1	1	1	1.2698
562	2.1883	5	5	999	7.125	2	-1	1	0.94005
563	3.8303	5	5	90	13.25	2	1	1	1.1047
564	2.1883	5	5	999	1	1	-1	1	1.0224
565	2.1883	5	5	999	7.125	2	1	1	0.99886
566	3.8303	5	5	0	25.5	1	1	1	0.89305
567	2.1883	5	5	90	19.375	2	-1	1	1.0461
568	7.1142	5	5	90	1	2	-1	0	1.2459
569	3.8303	5	5	0	19.375	2	-1	1	1.0224
570	5.4722	5	5	999	13.25	1	-1	1	0.98712
571	5.4722	5	5	90	25.5	2	-1	1	0.98716
572	2.1883	5	5	999	25.5	2	1	1	1.0577
573	2.1883	5	5	90	7.125	2	-1	1	1.0224
574	3.8303	5	5	90	7.125	2	1	1	1.3988
575	0.5464	5	5	0	1	1	-1	1	0.95181
576	7.1142	5	5	999	25.5	1	-1	1	0.95186
577	5.4722	5	5	90	25.5	1	1	1	0.9401
578	7.1142	5	5	999	13.25	2	1	1	1.2458
579	2.1883	5	5	0	1	2	-1	1	1.1988
580	0.5464	5	5	0	1	1	1	1	1.1282
581	5.4722	5	5	999	1	1	1	1	1.8196
582	3.8303	5	5	90	19.375	1	1	0	0.94003
583	7.1142	5	5	0	19.375	2	-1	1	1.0224
584	2.1883	5	5	0	13.25	1	-1	1	1.0812
585	0.5464	5	5	999	13.25	2	1	1	1.3043
586	2.1883	5	5	90	1	1	-1	1	1.011
587	5.4722	5	5	90	1	1	-1	0	1.7891
588	2.1883	5	5	999	19.375	2	1	1	1.0812
589	3.8303	5	5	90	7.125	1	1	1	1.0812
590	0.5464	5	5	999	1	2	1	1	1.7634
591	5.4722	5	5	90	1	2	-1	0	2.0389
592	5.4722	5	5	90	13.25	1	1	1	0.94009
593	0.5464	5	5	90	25.5	2	-1	1	1.0459
594	5.4722	5	5	999	7.125	2	-1	1	1.0342
595	0.5464	5	5	0	25.5	2	1	1	1.1282
596	0.5464	5	5	999	13.25	2	-1	1	0.9753
597	0.5464	5	5	90	13.25	2	1	1	1.7281
598	5.4722	5	5	0	25.5	1	1	1	0.99923
599	7.1142	5	5	999	1	2	1	0	1.6732
600	7.1142	5	5	90	7.125	1	1	1	1.2106
601	5.4722	5	5	999	1	1	1	1	1.1047
602	5.4722	5	5	999	25.5	2	-1	1	1.3637
603	0.5464	5	5	0	13.25	2	-1	1	1.1048
604	2.1883	5	5	999	13.25	1	-1	1	0.98707
605	7.1142	5	5	0	7.125	1	1	1	1.0695
606	5.4722	5	5	999	7.125	1	-1	1	0.91655
607	2.1883	5	5	90	7.125	2	-1	1	0.94008
608	2.1883	5	5	999	25.5	1	-1	1	1.1048
609	3.8303	5	5	0	13.25	2	1	1	1.0933
610	0.5464	5	5	0	25.5	1	1	1	1.1051
611	3.8303	5	5	90	19.375	1	-1	1	0.96356
612	0.5464	5	5	999	19.375	2	1	1	1.1048
613	0.5464	5	5	0	25.5	2	-1	1	1.1401
614	0.5464	5	5	0	7.125	1	-1	1	1.1875
615	0.5464	5	5	999	25.5	2	-1	1	1.0577
616	5.4722	5	5	0	1	1	-1	0	1.3164
617	3.8303	5	5	0	13.25	2	-1	1	0.96357
618	0.5464	5	5	90	25.5	1	1	1	0.95184
619	3.8303	5	5	999	25.5	1	-1	1	0.96359
620	7.1142	5	5	999	1	1	-1	0	1.4012
621	3.8303	5	5	999	25.5	2	1	1	1.0111
622	7.1142	5	5	90	1	2	1	0	1.8189
623	0.5464	5	5	999	19.375	1	1	1	0.97533
624	5.4722	5	5	0	25.5	2	-1	1	1.0106
625	3.8303	5	5	90	7.125	1	-1	1	0.98715
626	7.1142	5	5	90	7.125	2	1	1	1.5726
627	2.1883	5	5	999	7.125	1	1	1	0.96359
628	3.8303	5	5	90	7.125	2	-1	1	0.96355
629	3.8303	5	5	999	19.375	2	1	1	1.0577
630	7.1142	5	5	999	7.125	2	1	1	0.97537
631	5.4722	5	5	90	7.125	2	-1	1	1.3047
632	5.4722	5	5	999	13.25	2	1	1	1.0341
633	5.4722	5	5	90	1	1	1	1	1.1047
634	3.8303	5	5	90	19.375	2	-1	1	1.0459
635	3.8303	5	5	999	1	1	1	1	1.093
636	3.8303	5	5	90	19.375	1	-1	1	0.97541
637	3.8303	5	5	90	25.5	2	-1	1	0.98702
638	0.5464	5	5	90	1	1	1	1	1.7281
639	5.4722	5	5	90	13.25	1	-1	1	0.96356
640	5.4722	5	5	90	13.25	2	1	1	1.0694
641	5.4722	5	5	999	1	2	1	1	1.1282
642	5.4722	5	5	90	19.375	1	1	1	0.96359
643	7.1142	5	5	0	19.375	2	1	1	1.0576
644	5.4722	5	5	999	7.125	1	1	1	0.92828
645	7.1142	5	5	999	25.5	2	1	1	1.14
646	0.5464	5	5	0	19.375	1	-1	1	0.99883
647	3.8303	5	5	90	13.25	2	-1	1	1.293
648	5.4722	5	5	0	25.5	1	-1	1	1.0228
649	5.4722	5	5	999	19.375	2	-1	1	1.2105
650	0.5464	5	5	0	19.375	2	-1	1	0.95185
651	2.1883	5	5	90	7.125	1	-1	1	0.95184
652	2.1883	5	5	999	25.5	2	1	1	1.0695
653	0.5464	5	5	90	13.25	1	1	1	1.0341
654	3.8303	5	5	999	1	2	-1	1	1.0461
655	0.5464	5	5	90	13.25	2	1	1	1.6693
656	2.1883	5	5	90	1	2	1	1	1.0341
657	3.8303	5	5	0	1	2	-1	1	1.6807
658	0.5464	5	5	999	1	1	1	1	0.96351
659	3.8303	5	5	90	13.25	2	1	1	1.0341
660	2.1883	5	5	0	13.25	2	1	1	1.1285
661	0.5464	5	5	0	13.25	1	1	1	0.99889
662	7.1142	5	5	90	13.25	1	1	1	1.0106
663	0.5464	5	5	999	25.5	1	1	1	1.0106
664	2.1883	5	5	0	25.5	1	1	1	1.1753
665	3.8303	5	5	999	25.5	1	-1	1	1.4105
666	7.1142	5	5	999	19.375	2	-1	1	1.0812
667	7.1142	5	5	999	13.25	2	1	1	1.0694
668	2.1883	5	5	90	1	2	-1	0	1.5634
669	7.1142	5	5	999	1	1	1	0	1.2345
670	5.4722	5	5	999	13.25	2	-1	1	1.0225
671	0.5464	5	5	90	19.375	2	1	1	1.0341
672	0.5464	5	5	0	13.25	1	-1	1	1.0224
673	3.8303	5	5	999	19.375	1	-1	1	1.5046
674	5.4722	5	5	0	1	1	1	1	1.8122
675	3.8303	5	5	999	25.5	2	-1	1	1.0224
676	0.5464	5	5	0	7.125	2	1	1	1.0224
677	7.1142	5	5	0	25.5	1	1	1	1.0459
678	2.1883	5	5	999	19.375	2	-1	1	1.0106
679	0.5464	5	5	0	1	2	-1	1	1.1871
680	0.5464	5	5	999	25.5	1	1	1	0.97533
681	3.8303	5	5	999	19.375	2	-1	1	0.96357
682	2.1883	5	5	999	13.25	2	1	1	1.1871
683	3.8303	5	5	999	1	1	-1	1	1.0107
684	0.5464	5	5	999	25.5	2	-1	1	0.96361
685	2.1883	5	5	0	7.125	2	-1	1	0.97532
686	3.8303	5	5	90	1	1	1	0	0.88125
687	7.1142	5	5	999	1	2	1	0	1.4363
688	7.1142	5	5	999	7.125	1	-1	1	1.1875
689	5.4722	5	5	0	7.125	1	-1	1	1.0581
690	0.5464	5	5	90	1	1	-1	1	1.0929
691	3.8303	5	5	999	1	1	-1	1	1.0346
692	7.1142	5	5	0	7.125	1	-1	0	1.0577
693	3.8303	5	5	999	19.375	1	1	1	1.1047
694	0.5464	5	5	999	13.25	2	1	1	1.0577
695	5.4722	5	5	0	7.125	2	-1	1	1.14
696	5.4722	5	5	90	7.125	2	1	0	1.4816
697	2.1883	5	5	999	25.5	1	-1	1	0.98693
698	2.1883	5	5	0	13.25	1	-1	1	1.481
699	5.4722	5	5	0	19.375	2	-1	1	1.1282
700	3.8303	5	5	0	1	2	-1	1	1.0111
701	5.4722	5	5	90	1	1	-1	0	0.99886
702	0.5464	5	5	0	13.25	2	-1	1	1.0106
703	0.5464	5	5	90	25.5	1	1	1	1.1165
704	3.8303	5	5	999	25.5	1	-1	1	0.98714
705	7.1142	5	5	999	1	1	1	1	1.791
706	7.1142	5	5	0	7.125	1	1	1	1.2576
707	7.1142	5	5	0	25.5	1	-1	1	1.0342
708	7.1142	5	5	90	7.125	1	-1	1	1.2106
709	5.4722	5	5	0	13.25	2	-1	1	0.9523
710	7.1142	5	5	0	25.5	2	1	1	2.1568
711	5.4722	5	5	0	19.375	2	-1	1	1.3047
712	3.8303	5	5	0	1	1	-1	1	1.1282
713	2.1883	5	5	0	13.25	1	-1	1	0.86996
714	2.1883	5	5	90	19.375	2	-1	1	0.88126
715	5.4722	5	5	90	19.375	1	-1	1	0.89305
716	2.1883	5	5	999	25.5	2	-1	1	0.85769
717	3.8303	5	5	90	13.25	1	1	1	0.96357
718	2.1883	5	5	90	13.25	2	-1	1	0.90473
719	2.1883	5	5	0	13.25	2	1	1	1.0694
720	2.1883	5	5	0	19.375	1	1	1	0.99881
721	5.4722	5	5	90	19.375	1	-1	1	0.99887
722	2.1883	5	5	0	1	2	1	1	1.1635
723	7.1142	5	5	0	1	2	1	1	1.4602
724	3.8303	5	5	0	1	1	-1	1	0.97539
725	0.5464	5	5	999	13.25	1	1	1	1.14
726	0.5464	5	5	999	7.125	2	-1	1	1.1518
727	7.1142	5	5	999	19.375	1	-1	1	0.88119
728	2.1883	5	5	90	25.5	1	1	1	0.97586
729	5.4722	5	5	90	25.5	1	1	1	0.89295
730	2.1883	5	5	90	13.25	2	-1	1	0.95185
731	7.1142	5	5	90	19.375	1	-1	1	1.0224
732	7.1142	5	5	999	13.25	1	-1	1	0.97536
733	2.1883	5	5	90	1	1	-1	1	0.97534
734	0.5464	5	5	999	19.375	1	1	1	1.1165
735	0.5464	5	5	0	13.25	1	-1	1	0.96358
736	0.5464	5	5	0	19.375	1	1	1	0.98711
737	0.5464	5	5	0	19.375	2	1	1	2.1398
738	3.8303	5	5	0	1	2	1	0	2.1722
739	2.1883	5	5	999	13.25	1	1	1	0.95184
740	2.1883	5	5	90	1	2	-1	1	1.2224
741	3.8303	5	5	0	19.375	2	-1	1	1.0341
742	2.1883	5	5	999	19.375	1	1	1	1.0107
743	7.1142	5	5	999	25.5	1	-1	1	1.1988
744	7.1142	5	5	90	1	1	-1	0	2.5159
745	0.5464	5	5	999	13.25	1	-1	1	1.0342
746	0.5464	5	5	999	1	1	-1	1	0.9636
747	0.5464	5	5	999	7.125	2	1	1	1.1753
748	2.1883	5	5	0	25.5	2	-1	1	1.0345
749	3.8303	5	5	90	1	1	1	0	1.3164
750	5.4722	5	5	90	19.375	1	-1	1	1.0346
