# Supplementary material for: Temporal Integration of Motion Streaks in Migraine
Source: Vision (Basel). 2018 Jul 13;2(3):27. doi: 10.3390/vision2030027 (PMC6836222; doi:10.3390/vision2030027)
Supplement: Supplementary file 1 [file vision-02-00027-s001.zip › supplementary information/resultsmark3/resultsObs19/allResponsesObs19Block4.txt]

1	5.4722	5	5	0	1	1	-1	0	1.7914
2	2.1883	5	5	0	1	2	1	0	3.0134
3	3.8303	5	5	0	25.5	1	-1	1	1.0111
4	3.8303	5	5	999	25.5	2	-1	1	0.94003
5	5.4722	5	5	0	19.375	1	-1	1	0.94011
6	0.5464	5	5	999	25.5	2	1	1	0.97537
7	5.4722	5	5	999	1	2	-1	1	1.7594
8	3.8303	5	5	0	7.125	1	1	1	1.0694
9	7.1142	5	5	0	7.125	1	1	0	1.7958
10	0.5464	5	5	90	19.375	2	-1	1	0.99882
11	0.5464	5	5	0	19.375	2	1	1	1.0694
12	5.4722	5	5	0	19.375	1	-1	1	1.0224
13	5.4722	5	5	999	25.5	2	1	1	0.97531
14	5.4722	5	5	0	19.375	2	-1	1	0.893
15	0.5464	5	5	90	25.5	1	-1	1	0.91643
16	2.1883	5	5	0	19.375	2	1	1	0.94008
17	2.1883	5	5	0	7.125	2	-1	1	0.95189
18	3.8303	5	5	90	7.125	1	1	1	0.9639
19	0.5464	5	5	0	13.25	1	1	1	1.0106
20	3.8303	5	5	90	19.375	2	1	0	2.1394
21	7.1142	5	5	0	7.125	2	-1	1	0.96356
22	2.1883	5	5	999	1	2	-1	1	0.99889
23	7.1142	5	5	0	1	2	1	0	1.0576
24	0.5464	5	5	999	19.375	1	-1	1	0.9871
25	3.8303	5	5	0	1	1	-1	1	1.1518
26	3.8303	5	5	999	7.125	1	1	1	0.96364
27	7.1142	5	5	999	1	1	1	1	1.6134
28	7.1142	5	5	0	19.375	1	-1	1	1.2228
29	5.4722	5	5	0	7.125	2	-1	1	1.187
30	0.5464	5	5	90	7.125	2	-1	1	0.96356
31	2.1883	5	5	0	1	2	1	1	1.1636
32	3.8303	5	5	90	13.25	2	-1	1	0.90515
33	3.8303	5	5	90	7.125	1	-1	1	0.96357
34	5.4722	5	5	999	25.5	2	1	1	1.0106
35	2.1883	5	5	0	19.375	2	-1	1	0.94
36	7.1142	5	5	90	19.375	1	-1	1	0.94005
37	7.1142	5	5	999	25.5	2	1	1	1.0929
38	3.8303	5	5	0	25.5	1	-1	1	0.94003
39	0.5464	5	5	0	1	1	-1	0	0.97535
40	7.1142	5	5	90	1	2	-1	0	2.3142
41	7.1142	5	5	999	1	1	-1	1	1.7699
42	2.1883	5	5	999	13.25	2	-1	1	0.95178
43	7.1142	5	5	0	13.25	2	-1	1	1.0576
44	7.1142	5	5	90	25.5	2	1	1	1.0459
45	5.4722	5	5	90	19.375	1	-1	1	0.95186
46	5.4722	5	5	0	1	2	1	0	1.3046
47	2.1883	5	5	999	25.5	2	1	1	1.7399
48	0.5464	5	5	0	19.375	1	1	1	1.0577
49	0.5464	5	5	999	25.5	2	1	1	1.0341
50	5.4722	5	5	999	19.375	1	-1	1	0.91657
51	7.1142	5	5	0	7.125	2	-1	1	0.94011
52	2.1883	5	5	90	13.25	2	1	1	1.3635
53	5.4722	5	5	90	1	1	1	0	1.789
54	7.1142	5	5	999	1	1	-1	0	1.462
55	2.1883	5	5	999	19.375	2	-1	1	0.98753
56	2.1883	5	5	0	25.5	1	1	1	0.97537
57	0.5464	5	5	0	19.375	1	1	1	0.99883
58	2.1883	5	5	999	25.5	2	1	1	0.9754
59	3.8303	5	5	0	25.5	1	-1	1	1.4693
60	7.1142	5	5	999	1	1	1	0	1.8348
61	5.4722	5	5	999	25.5	1	-1	1	0.9635
62	2.1883	5	5	999	13.25	2	-1	1	1.1518
63	2.1883	5	5	90	19.375	2	1	1	0.99871
64	7.1142	5	5	90	1	1	-1	0	1.2811
65	0.5464	5	5	0	1	2	1	1	1.1992
66	7.1142	5	5	0	7.125	1	1	1	1.6106
67	0.5464	5	5	0	1	2	1	1	1.1287
68	7.1142	5	5	999	19.375	1	1	1	0.99888
69	7.1142	5	5	999	19.375	2	-1	1	0.95183
70	2.1883	5	5	90	25.5	2	-1	1	0.90479
71	5.4722	5	5	999	19.375	1	-1	1	0.98715
72	3.8303	5	5	90	13.25	1	1	1	0.96354
73	3.8303	5	5	0	13.25	2	-1	1	0.9636
74	0.5464	5	5	0	7.125	2	1	1	1.1399
75	0.5464	5	5	0	25.5	1	1	1	1.0105
76	0.5464	5	5	0	25.5	1	-1	1	1.0341
77	7.1142	5	5	999	13.25	2	1	1	0.99886
78	5.4722	5	5	0	13.25	1	1	1	1.234
79	3.8303	5	5	90	13.25	2	-1	1	1.0694
80	7.1142	5	5	0	1	2	1	0	1.3669
81	3.8303	5	5	999	25.5	1	-1	1	1.0224
82	0.5464	5	5	999	13.25	2	1	1	1.0342
83	7.1142	5	5	90	19.375	2	-1	1	0.9518
84	7.1142	5	5	999	7.125	1	-1	1	1.0107
85	0.5464	5	5	999	7.125	2	-1	1	0.99883
86	3.8303	5	5	0	7.125	2	-1	1	0.9519
87	0.5464	5	5	90	13.25	2	1	1	1.0224
88	0.5464	5	5	0	7.125	2	1	1	1.0694
89	5.4722	5	5	90	7.125	1	1	1	1.0341
90	3.8303	5	5	999	25.5	2	-1	1	0.99888
91	0.5464	5	5	0	13.25	1	1	1	1.0577
92	3.8303	5	5	0	1	1	-1	0	1.3282
93	3.8303	5	5	999	7.125	2	1	1	1.0341
94	0.5464	5	5	0	19.375	2	1	1	0.99884
95	0.5464	5	5	90	1	2	-1	1	1.1047
96	7.1142	5	5	90	1	2	-1	0	1.2928
97	0.5464	5	5	0	19.375	1	-1	1	1.1522
98	5.4722	5	5	90	25.5	1	-1	1	1.0345
99	0.5464	5	5	90	25.5	2	-1	1	0.99882
100	5.4722	5	5	999	25.5	2	-1	1	0.99901
101	5.4722	5	5	999	19.375	1	1	1	0.97528
102	3.8303	5	5	0	13.25	2	1	1	1.0106
103	7.1142	5	5	90	13.25	2	1	1	1.74
104	0.5464	5	5	90	1	2	-1	1	1.14
105	5.4722	5	5	90	13.25	2	1	1	1.0464
106	7.1142	5	5	90	25.5	2	1	1	1.0224
107	7.1142	5	5	90	25.5	1	1	1	0.99886
108	0.5464	5	5	999	7.125	1	1	1	1.093
109	5.4722	5	5	999	25.5	1	-1	1	1.1164
110	5.4722	5	5	0	13.25	1	-1	1	1.0698
111	7.1142	5	5	0	1	2	-1	0	1.4027
112	2.1883	5	5	0	19.375	2	-1	1	0.99885
113	7.1142	5	5	999	19.375	1	1	1	1.0342
114	5.4722	5	5	90	1	2	-1	1	1.2812
115	7.1142	5	5	0	25.5	1	-1	1	1.0342
116	5.4722	5	5	90	25.5	2	-1	1	1.0107
117	5.4722	5	5	0	13.25	1	1	1	1.3749
118	0.5464	5	5	90	1	1	-1	1	1.0935
119	5.4722	5	5	0	19.375	1	1	1	1.0229
120	0.5464	5	5	90	19.375	1	1	1	1.0342
121	5.4722	5	5	999	7.125	2	-1	1	1.0695
122	7.1142	5	5	90	19.375	1	-1	1	1.0106
123	7.1142	5	5	90	13.25	1	1	1	1.0224
124	7.1142	5	5	0	7.125	1	-1	0	1.4763
125	3.8303	5	5	0	25.5	2	1	1	1.1052
126	0.5464	5	5	999	25.5	2	-1	1	1.0341
127	0.5464	5	5	999	1	2	1	1	1.2458
128	3.8303	5	5	0	13.25	2	1	1	1.0224
129	7.1142	5	5	999	7.125	2	1	1	1.0577
130	7.1142	5	5	999	1	2	1	1	1.492
131	0.5464	5	5	999	1	1	-1	1	1.0224
132	0.5464	5	5	0	25.5	2	-1	1	1.0224
133	0.5464	5	5	90	1	1	1	1	1.2106
134	0.5464	5	5	90	19.375	2	-1	1	0.92831
135	5.4722	5	5	999	13.25	1	1	1	1.0106
136	0.5464	5	5	0	25.5	1	1	1	1.1164
137	2.1883	5	5	999	7.125	1	1	1	1.4223
138	7.1142	5	5	0	19.375	2	-1	1	0.97536
139	3.8303	5	5	90	25.5	1	-1	1	0.96353
140	0.5464	5	5	999	25.5	1	-1	1	0.99887
141	0.5464	5	5	0	7.125	2	-1	1	1.0224
142	5.4722	5	5	999	25.5	1	1	1	0.97535
143	0.5464	5	5	90	25.5	2	-1	1	1.0106
144	5.4722	5	5	90	13.25	2	1	1	1.046
145	7.1142	5	5	90	7.125	1	1	0	0.98708
146	3.8303	5	5	999	1	1	-1	1	1.0341
147	5.4722	5	5	0	7.125	2	1	1	1.0459
148	2.1883	5	5	999	7.125	2	1	1	1.0459
149	2.1883	5	5	999	25.5	1	1	1	0.96356
150	7.1142	5	5	0	13.25	1	-1	1	1.1518
151	3.8303	5	5	90	13.25	1	1	1	0.99883
152	2.1883	5	5	90	1	1	-1	1	0.99886
153	5.4722	5	5	90	13.25	1	-1	1	0.99891
154	3.8303	5	5	90	7.125	2	1	1	0.99891
155	0.5464	5	5	0	13.25	2	-1	1	1.0342
156	2.1883	5	5	90	13.25	1	-1	1	0.97535
157	3.8303	5	5	999	25.5	2	1	1	1.0342
158	7.1142	5	5	90	19.375	2	1	1	1.0459
159	7.1142	5	5	0	25.5	2	1	1	1.0107
160	3.8303	5	5	0	7.125	2	1	1	1.0459
161	7.1142	5	5	90	25.5	1	1	1	0.96364
162	7.1142	5	5	90	7.125	2	1	1	1.704
163	7.1142	5	5	0	13.25	2	1	1	1.0342
164	0.5464	5	5	0	13.25	1	-1	1	1.0693
165	0.5464	5	5	0	13.25	2	1	1	0.99877
166	7.1142	5	5	0	7.125	1	1	1	1.4207
167	2.1883	5	5	0	25.5	1	-1	1	1.2581
168	7.1142	5	5	0	7.125	2	-1	1	1.0341
169	7.1142	5	5	90	25.5	2	-1	1	0.91647
170	7.1142	5	5	999	19.375	2	-1	1	0.96362
171	2.1883	5	5	0	13.25	1	1	1	2.0217
172	7.1142	5	5	999	13.25	1	1	1	0.99878
173	7.1142	5	5	999	7.125	2	-1	1	1.0812
174	2.1883	5	5	999	25.5	2	-1	1	0.92826
175	2.1883	5	5	0	13.25	1	-1	1	0.98707
176	3.8303	5	5	90	13.25	2	1	1	1.0341
177	5.4722	5	5	0	13.25	1	-1	1	0.95194
178	0.5464	5	5	90	1	2	-1	1	1.0459
179	3.8303	5	5	999	19.375	1	-1	1	1.0107
180	5.4722	5	5	0	13.25	2	1	1	1.0459
181	5.4722	5	5	90	19.375	2	1	1	1.1635
182	0.5464	5	5	999	1	1	-1	1	1.0694
183	2.1883	5	5	0	7.125	1	-1	1	1.1516
184	5.4722	5	5	0	19.375	1	-1	1	0.98715
185	2.1883	5	5	999	25.5	1	1	1	1.0224
186	2.1883	5	5	999	25.5	2	1	1	1.0812
187	7.1142	5	5	999	25.5	2	1	1	1.0576
188	7.1142	5	5	90	25.5	1	-1	1	1.0577
189	3.8303	5	5	90	1	1	1	1	1.587
190	3.8303	5	5	999	25.5	1	-1	1	1.2812
191	2.1883	5	5	0	19.375	1	1	1	0.99884
192	5.4722	5	5	90	1	1	1	0	1.2223
193	5.4722	5	5	90	13.25	2	1	1	1.1051
194	3.8303	5	5	999	1	1	-1	0	1.6454
195	3.8303	5	5	90	13.25	2	-1	1	0.92828
196	0.5464	5	5	999	13.25	1	-1	1	1.14
197	2.1883	5	5	90	13.25	2	-1	1	0.99882
198	0.5464	5	5	999	25.5	1	1	1	1.2577
199	2.1883	5	5	0	13.25	2	1	1	1.0106
200	5.4722	5	5	90	7.125	1	1	1	1.0342
201	7.1142	5	5	0	13.25	2	1	0	1.9426
202	5.4722	5	5	90	13.25	1	-1	1	1.0464
203	5.4722	5	5	0	25.5	1	1	1	1.3753
204	5.4722	5	5	0	19.375	2	-1	1	1.0106
205	0.5464	5	5	999	19.375	2	-1	1	1.1282
206	5.4722	5	5	0	19.375	2	-1	1	0.97532
207	2.1883	5	5	999	13.25	2	1	1	1.0929
208	2.1883	5	5	0	19.375	2	-1	1	1.2228
209	2.1883	5	5	90	19.375	1	-1	1	1.0341
210	5.4722	5	5	90	25.5	2	-1	1	1.0107
211	5.4722	5	5	999	7.125	2	-1	1	1.0577
212	5.4722	5	5	999	13.25	2	-1	1	1.0224
213	5.4722	5	5	0	25.5	2	-1	1	0.97534
214	0.5464	5	5	999	1	1	1	1	1.093
215	7.1142	5	5	90	7.125	1	-1	1	1.0223
216	5.4722	5	5	90	19.375	1	1	1	1.0224
217	7.1142	5	5	0	13.25	1	1	1	1.1753
218	0.5464	5	5	999	7.125	1	-1	1	1.0817
219	3.8303	5	5	0	7.125	1	1	1	0.98706
220	2.1883	5	5	0	1	1	-1	1	1.3282
221	0.5464	5	5	0	25.5	2	1	1	1.0694
222	7.1142	5	5	999	7.125	1	1	1	1.1515
223	0.5464	5	5	999	13.25	2	1	1	1.0575
224	5.4722	5	5	999	1	2	1	0	1.3164
225	7.1142	5	5	999	19.375	1	-1	1	0.97538
226	2.1883	5	5	90	25.5	1	-1	1	1.2106
227	2.1883	5	5	999	13.25	2	-1	1	1.1752
228	0.5464	5	5	0	7.125	1	-1	1	1.0106
229	7.1142	5	5	0	19.375	1	-1	1	1.0106
230	2.1883	5	5	0	7.125	2	-1	1	1.0694
231	2.1883	5	5	999	13.25	1	1	1	1.1282
232	3.8303	5	5	90	25.5	2	1	1	1.1047
233	2.1883	5	5	0	13.25	2	1	1	0.99891
234	5.4722	5	5	0	19.375	2	1	1	1.0106
235	0.5464	5	5	999	7.125	1	1	1	1.0341
236	0.5464	5	5	90	7.125	2	1	1	0.99887
237	7.1142	5	5	999	25.5	2	-1	1	0.94
238	0.5464	5	5	90	13.25	1	-1	1	0.98712
239	3.8303	5	5	90	19.375	1	-1	1	1.0224
240	3.8303	5	5	0	19.375	2	1	1	0.99883
241	3.8303	5	5	0	7.125	2	1	1	1.0224
242	7.1142	5	5	999	7.125	1	1	1	1.0577
243	7.1142	5	5	90	25.5	2	1	1	1.1635
244	3.8303	5	5	999	13.25	2	1	1	1.0812
245	7.1142	5	5	90	19.375	2	1	1	1.0694
246	2.1883	5	5	0	1	1	-1	0	1.3517
247	3.8303	5	5	999	19.375	2	-1	1	1.1283
248	3.8303	5	5	0	25.5	1	1	1	1.0459
249	3.8303	5	5	90	19.375	2	-1	1	0.95182
250	2.1883	5	5	90	19.375	1	-1	1	1.1518
251	0.5464	5	5	0	19.375	2	1	1	1.0463
252	3.8303	5	5	0	25.5	2	1	1	0.96357
253	2.1883	5	5	999	19.375	1	-1	1	1.0342
254	7.1142	5	5	0	25.5	1	1	1	0.94005
255	7.1142	5	5	0	19.375	2	-1	1	1.1165
256	2.1883	5	5	0	1	1	-1	1	1.0577
257	7.1142	5	5	0	7.125	2	1	1	1.1165
258	3.8303	5	5	999	7.125	2	1	1	0.98705
259	7.1142	5	5	90	1	1	1	0	1.187
260	3.8303	5	5	999	13.25	2	1	1	0.96339
261	7.1142	5	5	999	25.5	1	-1	1	1.0224
262	0.5464	5	5	0	19.375	1	-1	1	1.0342
263	3.8303	5	5	90	19.375	1	-1	1	0.98711
264	0.5464	5	5	90	13.25	2	1	1	1.0812
265	5.4722	5	5	90	7.125	2	-1	1	0.91655
266	7.1142	5	5	999	7.125	1	-1	1	1.0577
267	3.8303	5	5	999	25.5	1	1	1	0.99881
268	0.5464	5	5	999	13.25	1	1	1	0.99884
269	2.1883	5	5	999	1	2	-1	1	1.0342
270	7.1142	5	5	0	19.375	2	-1	1	0.98704
271	2.1883	5	5	0	25.5	2	-1	1	0.99881
272	7.1142	5	5	90	7.125	1	1	0	1.4363
273	3.8303	5	5	90	13.25	1	1	1	0.96355
274	5.4722	5	5	90	19.375	1	1	1	0.97542
275	2.1883	5	5	0	7.125	1	-1	1	0.99866
276	0.5464	5	5	0	13.25	2	-1	1	1.0812
277	5.4722	5	5	0	1	1	1	0	1.1048
278	2.1883	5	5	0	7.125	1	1	1	0.99873
279	2.1883	5	5	90	13.25	2	-1	1	0.91657
280	5.4722	5	5	999	19.375	1	1	1	0.95175
281	2.1883	5	5	999	7.125	2	-1	1	0.98704
282	5.4722	5	5	999	13.25	1	-1	1	0.97534
283	2.1883	5	5	90	7.125	2	-1	1	1.0459
284	5.4722	5	5	90	13.25	1	1	1	1.2224
285	7.1142	5	5	999	25.5	2	-1	1	0.97536
286	2.1883	5	5	90	1	2	-1	1	1.2106
287	2.1883	5	5	999	1	2	-1	1	1.1047
288	5.4722	5	5	999	19.375	2	1	1	1.0577
289	3.8303	5	5	999	1	2	1	0	1.2223
290	2.1883	5	5	999	13.25	1	1	1	0.98755
291	2.1883	5	5	90	19.375	2	-1	1	1.0342
292	3.8303	5	5	90	19.375	2	1	1	1.0106
293	0.5464	5	5	999	19.375	2	1	1	1.093
294	7.1142	5	5	999	13.25	2	1	1	1.14
295	0.5464	5	5	999	1	2	-1	1	1.1758
296	3.8303	5	5	0	25.5	2	-1	1	1.0342
297	7.1142	5	5	999	25.5	1	-1	1	1.0106
298	5.4722	5	5	90	1	2	1	1	2.0043
299	0.5464	5	5	90	13.25	1	-1	1	1.1401
300	0.5464	5	5	90	25.5	2	1	1	1.1288
301	3.8303	5	5	999	19.375	1	-1	1	1.1752
302	7.1142	5	5	90	13.25	2	-1	1	1.6432
303	0.5464	5	5	999	19.375	2	-1	1	1.0577
304	0.5464	5	5	90	7.125	2	1	1	1.0811
305	3.8303	5	5	999	1	2	1	0	1.9462
306	5.4722	5	5	0	13.25	1	1	1	1.0105
307	0.5464	5	5	0	1	1	-1	1	1.3988
308	5.4722	5	5	90	7.125	1	1	1	1.3635
309	2.1883	5	5	90	1	1	1	1	1.0699
310	0.5464	5	5	90	7.125	2	1	1	1.1282
311	0.5464	5	5	90	19.375	1	-1	1	1.0346
312	2.1883	5	5	0	25.5	2	1	1	1.1282
313	5.4722	5	5	999	13.25	1	-1	1	1.2811
314	3.8303	5	5	90	19.375	2	-1	1	1.0106
315	5.4722	5	5	0	1	2	1	0	2.1044
316	2.1883	5	5	0	19.375	1	1	1	1.093
317	5.4722	5	5	999	1	1	1	1	1.3631
318	5.4722	5	5	90	13.25	2	-1	1	1.0463
319	2.1883	5	5	999	19.375	2	-1	1	1.0577
320	3.8303	5	5	90	13.25	1	-1	1	1.0341
321	0.5464	5	5	90	25.5	1	1	1	1.8217
322	2.1883	5	5	0	7.125	2	1	1	1.1405
323	2.1883	5	5	90	1	1	1	1	2.0104
324	7.1142	5	5	0	13.25	2	1	1	1.1517
325	5.4722	5	5	90	7.125	2	-1	0	1.2345
326	7.1142	5	5	0	25.5	1	-1	1	0.9993
327	0.5464	5	5	90	7.125	1	-1	1	1.1517
328	2.1883	5	5	90	13.25	1	-1	1	1.0223
329	2.1883	5	5	0	25.5	1	-1	1	0.96359
330	7.1142	5	5	999	25.5	1	1	1	0.96359
331	7.1142	5	5	90	19.375	1	1	1	1.0341
332	3.8303	5	5	0	19.375	2	1	1	1.2341
333	7.1142	5	5	999	19.375	2	1	1	1.0106
334	7.1142	5	5	999	7.125	2	1	1	0.90476
335	2.1883	5	5	90	7.125	1	-1	1	0.99882
336	5.4722	5	5	90	19.375	2	-1	1	1.0106
337	7.1142	5	5	90	7.125	1	1	1	1.1282
338	2.1883	5	5	90	13.25	2	-1	1	1.0106
339	7.1142	5	5	0	7.125	2	1	1	1.0811
340	0.5464	5	5	999	19.375	1	1	1	1.2341
341	7.1142	5	5	999	1	2	1	1	1.2692
342	0.5464	5	5	90	1	2	-1	1	0.95227
343	5.4722	5	5	0	25.5	1	1	1	1.0106
344	0.5464	5	5	90	7.125	1	1	1	1.0224
345	7.1142	5	5	0	19.375	2	-1	1	0.98707
346	2.1883	5	5	0	13.25	1	1	1	0.92829
347	7.1142	5	5	0	1	1	1	1	1.1753
348	3.8303	5	5	0	1	1	1	0	1.6458
349	2.1883	5	5	999	19.375	1	1	1	1.1046
350	2.1883	5	5	0	19.375	1	1	1	1.0345
351	7.1142	5	5	0	25.5	2	-1	1	1.0224
352	3.8303	5	5	0	19.375	2	1	1	1.0576
353	3.8303	5	5	0	13.25	1	-1	1	1.0576
354	5.4722	5	5	90	19.375	2	-1	1	0.92834
355	7.1142	5	5	999	25.5	2	1	1	1.0341
356	5.4722	5	5	0	1	1	1	1	1.5856
357	7.1142	5	5	90	13.25	2	-1	1	1.1165
358	3.8303	5	5	90	1	1	-1	0	1.5285
359	5.4722	5	5	999	7.125	1	-1	1	1.0811
360	5.4722	5	5	90	1	2	1	1	1.1047
361	5.4722	5	5	90	25.5	2	-1	1	1.0464
362	7.1142	5	5	90	13.25	1	-1	1	1.0224
363	3.8303	5	5	0	7.125	2	1	1	1.0223
364	0.5464	5	5	999	13.25	2	-1	1	1.0342
365	5.4722	5	5	90	1	2	1	1	1.1165
366	3.8303	5	5	90	7.125	1	-1	1	0.987
367	2.1883	5	5	0	19.375	1	1	1	0.95176
368	7.1142	5	5	90	19.375	1	1	1	0.96358
369	0.5464	5	5	0	1	2	-1	1	1.0342
370	2.1883	5	5	90	7.125	1	-1	1	0.9989
371	5.4722	5	5	0	7.125	1	-1	1	1.0341
372	0.5464	5	5	90	7.125	2	1	1	1.1283
373	7.1142	5	5	999	25.5	1	1	1	0.95182
374	2.1883	5	5	0	13.25	2	-1	1	0.94007
375	7.1142	5	5	0	1	1	-1	1	1.2577
376	3.8303	5	5	0	25.5	1	1	1	0.98716
377	3.8303	5	5	999	25.5	2	1	1	0.97535
378	0.5464	5	5	999	25.5	2	-1	1	1.0106
379	2.1883	5	5	90	1	1	-1	1	1.0224
380	0.5464	5	5	999	7.125	2	1	1	1.0576
381	3.8303	5	5	999	7.125	2	1	1	1.1282
382	3.8303	5	5	90	25.5	1	-1	1	0.9758
383	5.4722	5	5	999	25.5	1	1	1	0.95181
384	3.8303	5	5	0	13.25	1	1	1	0.93998
385	7.1142	5	5	999	13.25	2	-1	1	1.1636
386	2.1883	5	5	90	7.125	1	-1	1	1.011
387	3.8303	5	5	90	7.125	2	1	1	1.3164
388	5.4722	5	5	999	25.5	2	-1	1	0.96355
389	3.8303	5	5	999	13.25	2	-1	1	0.97577
390	0.5464	5	5	90	25.5	1	-1	1	0.97531
391	0.5464	5	5	90	25.5	1	-1	1	0.96365
392	2.1883	5	5	90	1	2	-1	1	1.0341
393	7.1142	5	5	999	13.25	2	-1	1	1.14
394	3.8303	5	5	90	19.375	1	-1	1	0.96359
395	7.1142	5	5	0	1	1	-1	0	1.8862
396	5.4722	5	5	0	25.5	2	1	1	0.99915
397	7.1142	5	5	0	13.25	1	1	1	0.97533
398	3.8303	5	5	999	13.25	1	1	1	1.0106
399	2.1883	5	5	999	1	1	-1	1	1.2105
400	3.8303	5	5	0	25.5	2	-1	1	0.98714
401	3.8303	5	5	90	1	1	1	0	0.97534
402	5.4722	5	5	90	19.375	2	1	1	1.0577
403	5.4722	5	5	999	13.25	2	-1	1	0.99886
404	3.8303	5	5	0	19.375	1	1	1	1.4575
405	0.5464	5	5	999	19.375	1	-1	1	1.0812
406	2.1883	5	5	999	19.375	1	1	1	1.0225
407	5.4722	5	5	999	7.125	2	1	1	1.0459
408	0.5464	5	5	999	25.5	1	1	1	0.99895
409	5.4722	5	5	999	7.125	1	-1	1	0.98706
410	2.1883	5	5	999	19.375	1	1	1	1.0223
411	0.5464	5	5	999	7.125	2	-1	1	0.97528
412	5.4722	5	5	999	7.125	2	1	1	1.0812
413	2.1883	5	5	999	19.375	2	1	1	0.98716
414	2.1883	5	5	999	7.125	2	-1	1	0.98718
415	3.8303	5	5	0	13.25	1	1	1	0.98711
416	0.5464	5	5	0	13.25	1	-1	1	0.99886
417	3.8303	5	5	999	1	2	1	1	1.4105
418	2.1883	5	5	90	19.375	2	1	1	0.9993
419	3.8303	5	5	0	1	2	1	1	1.6693
420	0.5464	5	5	0	7.125	1	1	1	1.0581
421	2.1883	5	5	0	13.25	1	1	1	1.0106
422	2.1883	5	5	90	7.125	1	1	1	0.98707
423	5.4722	5	5	999	13.25	2	-1	1	1.3753
424	5.4722	5	5	90	25.5	1	-1	1	0.92872
425	3.8303	5	5	999	7.125	2	1	1	0.97534
426	0.5464	5	5	90	7.125	1	-1	1	1.0224
427	0.5464	5	5	90	19.375	1	1	1	0.97533
428	2.1883	5	5	0	1	2	1	1	1.3282
429	2.1883	5	5	0	13.25	2	-1	1	0.99927
430	7.1142	5	5	90	25.5	1	-1	1	0.95178
431	2.1883	5	5	0	13.25	1	1	1	1.0106
432	7.1142	5	5	999	13.25	2	1	1	0.9989
433	2.1883	5	5	0	19.375	1	1	1	0.9636
434	2.1883	5	5	90	13.25	1	1	1	1.0224
435	5.4722	5	5	90	1	1	1	1	1.3399
436	5.4722	5	5	90	1	1	-1	0	1.1399
437	0.5464	5	5	999	1	2	-1	1	1.0459
438	7.1142	5	5	90	25.5	2	-1	1	0.98706
439	3.8303	5	5	0	19.375	2	1	1	0.96356
440	3.8303	5	5	90	25.5	2	1	1	1.0695
441	5.4722	5	5	0	7.125	2	1	1	1.0341
442	2.1883	5	5	0	7.125	2	1	1	1.0106
443	0.5464	5	5	999	7.125	1	-1	1	1.1518
444	7.1142	5	5	0	1	1	1	1	1.2933
445	7.1142	5	5	90	13.25	2	-1	1	0.98759
446	5.4722	5	5	999	13.25	1	-1	1	1.0342
447	3.8303	5	5	999	13.25	1	1	1	0.96353
448	5.4722	5	5	999	7.125	1	1	1	0.97536
449	2.1883	5	5	999	1	2	-1	1	1.0341
450	3.8303	5	5	0	19.375	1	-1	1	0.99888
451	7.1142	5	5	999	7.125	2	-1	1	1.0694
452	3.8303	5	5	90	25.5	1	-1	1	1.0224
453	2.1883	5	5	90	13.25	1	1	1	1.0107
454	7.1142	5	5	0	19.375	1	1	1	1.2694
455	0.5464	5	5	999	13.25	1	-1	1	0.99879
456	2.1883	5	5	90	25.5	1	-1	1	1.0224
457	3.8303	5	5	90	19.375	1	1	1	0.98709
458	0.5464	5	5	90	19.375	2	-1	1	0.99885
459	5.4722	5	5	999	25.5	1	1	1	0.9871
460	3.8303	5	5	999	13.25	1	-1	1	1.0223
461	5.4722	5	5	0	7.125	1	-1	1	0.98709
462	0.5464	5	5	90	1	2	1	1	1.1165
463	0.5464	5	5	90	25.5	2	1	1	1.0811
464	7.1142	5	5	999	19.375	2	-1	1	0.99883
465	0.5464	5	5	90	1	1	-1	1	1.0929
466	7.1142	5	5	90	7.125	2	-1	0	1.316
467	5.4722	5	5	90	7.125	2	-1	0	1.5876
468	5.4722	5	5	90	13.25	1	1	1	1.0106
469	3.8303	5	5	999	13.25	1	-1	1	1.046
470	2.1883	5	5	90	25.5	1	-1	1	0.98701
471	0.5464	5	5	90	13.25	2	1	1	1.1047
472	2.1883	5	5	999	25.5	2	-1	1	1.2341
473	5.4722	5	5	999	7.125	1	1	1	1.1752
474	0.5464	5	5	90	19.375	2	-1	1	1.1164
475	3.8303	5	5	0	7.125	2	-1	1	0.96351
476	0.5464	5	5	999	1	2	-1	1	1.0224
477	7.1142	5	5	90	13.25	1	1	1	1.0577
478	7.1142	5	5	999	1	2	1	0	1.4453
479	2.1883	5	5	90	7.125	2	-1	1	1.1048
480	7.1142	5	5	0	1	1	-1	0	1.3526
481	5.4722	5	5	999	7.125	2	-1	1	1.0694
482	3.8303	5	5	0	7.125	1	1	1	1.8909
483	3.8303	5	5	90	25.5	1	1	1	1.0105
484	2.1883	5	5	90	19.375	1	1	1	1.0341
485	7.1142	5	5	999	7.125	2	-1	1	1.0695
486	3.8303	5	5	0	13.25	2	-1	1	0.99889
487	0.5464	5	5	999	7.125	1	-1	1	1.0342
488	7.1142	5	5	999	1	2	-1	0	2.8161
489	0.5464	5	5	90	13.25	1	-1	1	1.2106
490	3.8303	5	5	999	7.125	2	-1	1	0.98707
491	3.8303	5	5	90	7.125	2	1	1	1.1282
492	2.1883	5	5	0	13.25	2	-1	1	1.011
493	0.5464	5	5	0	7.125	1	-1	1	0.95179
494	5.4722	5	5	999	1	1	1	0	1.9817
495	3.8303	5	5	0	19.375	2	1	1	0.99888
496	5.4722	5	5	90	1	2	-1	0	1.2105
497	2.1883	5	5	999	1	1	-1	1	1.093
498	2.1883	5	5	0	25.5	2	-1	1	1.5753
499	3.8303	5	5	90	19.375	2	-1	1	1.2694
500	2.1883	5	5	999	19.375	2	1	1	1.0106
501	3.8303	5	5	999	7.125	1	-1	1	0.9989
502	5.4722	5	5	999	1	1	1	0	1.3399
503	0.5464	5	5	999	1	1	1	1	1.1281
504	5.4722	5	5	999	1	1	1	1	1.2227
505	0.5464	5	5	90	1	1	-1	1	1.1287
506	2.1883	5	5	999	1	1	1	1	1.058
507	2.1883	5	5	90	7.125	2	1	1	1.0106
508	7.1142	5	5	90	7.125	1	1	1	1.1635
509	2.1883	5	5	90	19.375	1	-1	1	0.9989
510	3.8303	5	5	999	7.125	1	-1	1	1.0106
511	5.4722	5	5	999	1	2	-1	0	1.0812
512	0.5464	5	5	999	7.125	2	-1	1	1.0577
513	3.8303	5	5	999	25.5	1	1	1	1.1283
514	5.4722	5	5	0	13.25	2	-1	1	1.0111
515	5.4722	5	5	0	25.5	2	-1	1	0.9871
516	3.8303	5	5	999	13.25	2	1	1	1.0341
517	3.8303	5	5	90	25.5	2	1	1	1.0106
518	2.1883	5	5	999	25.5	1	-1	1	0.97537
519	5.4722	5	5	0	25.5	1	1	1	1.2223
520	0.5464	5	5	90	25.5	2	-1	1	1.0107
521	7.1142	5	5	999	25.5	1	-1	1	1.0342
522	7.1142	5	5	999	1	1	1	0	1.0576
523	2.1883	5	5	0	7.125	2	-1	1	0.97534
524	2.1883	5	5	90	19.375	1	-1	1	1.0577
525	2.1883	5	5	999	7.125	2	-1	1	0.98693
526	3.8303	5	5	999	19.375	2	1	1	1.0459
527	2.1883	5	5	0	1	2	-1	1	1.1165
528	2.1883	5	5	999	1	1	-1	1	1.0223
529	3.8303	5	5	90	19.375	1	-1	1	0.98708
530	7.1142	5	5	0	7.125	1	-1	1	1.14
531	5.4722	5	5	0	19.375	1	1	1	1.011
532	5.4722	5	5	90	19.375	1	1	1	1.0695
533	2.1883	5	5	0	7.125	1	-1	1	0.98707
534	5.4722	5	5	90	25.5	1	1	1	1.0106
535	2.1883	5	5	999	7.125	1	-1	1	0.96357
536	7.1142	5	5	90	19.375	1	1	1	0.94005
537	0.5464	5	5	999	13.25	1	1	1	1.0107
538	5.4722	5	5	0	1	2	1	0	1.14
539	7.1142	5	5	999	7.125	1	-1	1	1.4546
540	5.4722	5	5	0	25.5	1	1	1	1.2816
541	5.4722	5	5	0	13.25	2	-1	1	1.0577
542	0.5464	5	5	90	19.375	2	-1	1	1.0224
543	2.1883	5	5	999	7.125	2	-1	1	1.0458
544	5.4722	5	5	90	19.375	2	-1	1	1.0694
545	0.5464	5	5	0	7.125	1	-1	1	1.0812
546	3.8303	5	5	999	19.375	1	-1	1	1.0223
547	0.5464	5	5	0	7.125	2	-1	1	1.0341
548	5.4722	5	5	90	7.125	1	1	1	1.3282
549	5.4722	5	5	999	13.25	2	1	1	1.1166
550	3.8303	5	5	999	25.5	2	-1	1	1.0106
551	7.1142	5	5	0	25.5	1	-1	1	1.0106
552	7.1142	5	5	999	19.375	1	1	1	1.0224
553	5.4722	5	5	0	13.25	2	1	1	1.1283
554	7.1142	5	5	999	19.375	2	1	1	1.1398
555	2.1883	5	5	90	1	2	-1	1	1.0459
556	5.4722	5	5	0	1	1	-1	0	1.7735
557	7.1142	5	5	90	13.25	2	-1	0	1.3165
558	3.8303	5	5	999	1	2	-1	1	1.1405
559	2.1883	5	5	999	13.25	1	1	1	0.98754
560	0.5464	5	5	0	19.375	2	-1	1	2.3372
561	3.8303	5	5	999	1	2	1	1	1.2341
562	5.4722	5	5	90	25.5	2	1	1	1.0105
563	0.5464	5	5	90	19.375	1	-1	1	1.4811
564	0.5464	5	5	999	13.25	1	-1	1	0.99885
565	5.4722	5	5	90	7.125	2	1	1	1.4336
566	3.8303	5	5	90	1	2	1	1	1.0224
567	0.5464	5	5	999	1	1	1	1	1.1282
568	5.4722	5	5	999	13.25	1	1	1	1.0341
569	2.1883	5	5	999	1	1	1	1	1.1047
570	2.1883	5	5	90	25.5	2	-1	1	0.98713
571	3.8303	5	5	0	7.125	1	-1	1	1.0224
572	3.8303	5	5	90	25.5	1	1	1	0.97529
573	7.1142	5	5	90	19.375	2	1	1	1.1165
574	2.1883	5	5	90	25.5	1	-1	1	1.0341
575	0.5464	5	5	0	13.25	1	-1	1	1.5634
576	3.8303	5	5	999	13.25	2	-1	1	0.96359
577	7.1142	5	5	90	7.125	2	1	1	1.3482
578	0.5464	5	5	0	19.375	2	-1	1	0.98708
579	3.8303	5	5	999	19.375	2	1	1	1.0224
580	2.1883	5	5	999	13.25	1	-1	1	1.0224
581	0.5464	5	5	999	1	2	1	1	2.2077
582	5.4722	5	5	90	13.25	2	1	1	1.1046
583	3.8303	5	5	999	19.375	2	1	1	1.0929
584	2.1883	5	5	999	1	2	-1	1	1.7281
585	3.8303	5	5	90	7.125	1	-1	1	1.0581
586	2.1883	5	5	0	25.5	1	1	1	1.0224
587	0.5464	5	5	0	7.125	1	-1	1	1.2106
588	7.1142	5	5	999	19.375	1	-1	1	1.0816
589	0.5464	5	5	0	1	2	1	1	1.1401
590	3.8303	5	5	90	7.125	1	1	1	1.0222
591	0.5464	5	5	90	13.25	2	1	1	1.0223
592	5.4722	5	5	0	25.5	2	1	1	1.0224
593	2.1883	5	5	90	7.125	2	-1	1	1.1165
594	0.5464	5	5	0	25.5	1	-1	1	1.0694
595	5.4722	5	5	0	25.5	2	1	1	1.093
596	5.4722	5	5	0	19.375	2	-1	1	0.99928
597	5.4722	5	5	0	7.125	1	-1	1	1.34
598	0.5464	5	5	90	1	1	-1	1	1.0694
599	0.5464	5	5	999	25.5	2	1	1	0.98712
600	3.8303	5	5	0	1	2	-1	1	1.1635
601	2.1883	5	5	999	13.25	1	-1	1	1.0341
602	5.4722	5	5	90	25.5	1	1	1	1.093
603	0.5464	5	5	0	25.5	1	-1	1	1.187
604	5.4722	5	5	90	1	1	-1	0	1.0694
605	2.1883	5	5	90	19.375	2	1	1	1.0812
606	7.1142	5	5	90	7.125	2	-1	1	1.5453
607	5.4722	5	5	90	7.125	2	-1	0	1.5684
608	5.4722	5	5	999	19.375	2	-1	1	1.1875
609	7.1142	5	5	0	25.5	2	-1	1	5.0326
610	7.1142	5	5	90	1	1	1	1	1.1753
611	7.1142	5	5	90	1	1	-1	0	1.7182
612	3.8303	5	5	0	19.375	1	1	1	0.96356
613	7.1142	5	5	90	1	1	1	0	3.0039
614	5.4722	5	5	999	1	2	1	0	1.5897
615	5.4722	5	5	90	25.5	1	1	1	0.99879
616	2.1883	5	5	999	19.375	1	1	1	0.9871
617	3.8303	5	5	999	7.125	1	-1	1	1.1165
618	3.8303	5	5	90	13.25	1	-1	1	1.0224
619	0.5464	5	5	0	1	1	1	1	1.1165
620	0.5464	5	5	0	1	2	1	1	1.0699
621	7.1142	5	5	0	25.5	1	-1	1	0.99887
622	3.8303	5	5	0	1	2	1	0	1.5634
623	5.4722	5	5	90	7.125	1	-1	1	1.0107
624	3.8303	5	5	0	19.375	1	1	1	2.047
625	2.1883	5	5	0	1	1	-1	1	1.0581
626	5.4722	5	5	999	19.375	1	1	1	0.95185
627	5.4722	5	5	999	19.375	2	-1	1	1.2106
628	3.8303	5	5	999	1	1	-1	1	1.2576
629	0.5464	5	5	999	19.375	1	-1	1	0.99892
630	0.5464	5	5	0	7.125	2	1	1	1.093
631	7.1142	5	5	999	13.25	1	-1	1	1.0341
632	3.8303	5	5	90	1	2	1	0	1.4694
633	3.8303	5	5	90	25.5	2	1	1	0.92874
634	0.5464	5	5	999	19.375	2	-1	1	0.96352
635	2.1883	5	5	999	13.25	2	1	1	1.1988
636	3.8303	5	5	999	1	1	-1	1	1.0222
637	3.8303	5	5	90	7.125	2	1	1	0.97531
638	0.5464	5	5	0	25.5	2	-1	1	0.95179
639	0.5464	5	5	90	13.25	1	1	1	1.0224
640	2.1883	5	5	90	7.125	1	1	1	0.9871
641	7.1142	5	5	0	19.375	2	1	1	1.0342
642	7.1142	5	5	0	13.25	1	-1	0	1.3752
643	5.4722	5	5	999	25.5	2	-1	1	0.99887
644	5.4722	5	5	0	7.125	1	1	0	1.4576
645	7.1142	5	5	90	1	2	-1	1	1.7261
646	3.8303	5	5	999	1	1	-1	1	1.1287
647	0.5464	5	5	0	1	1	1	1	1.3752
648	3.8303	5	5	0	13.25	1	1	1	0.99893
649	0.5464	5	5	999	25.5	1	-1	1	1.0106
650	2.1883	5	5	90	19.375	2	1	1	0.98707
651	7.1142	5	5	0	13.25	2	-1	1	1.0459
652	0.5464	5	5	999	13.25	2	1	1	1.2812
653	3.8303	5	5	90	25.5	2	1	1	1.1166
654	3.8303	5	5	999	13.25	1	1	1	1.0341
655	7.1142	5	5	999	13.25	1	-1	1	0.96358
656	5.4722	5	5	0	25.5	1	1	1	0.97536
657	2.1883	5	5	0	7.125	1	-1	1	0.98711
658	7.1142	5	5	0	1	2	1	0	1.2807
659	0.5464	5	5	0	25.5	2	-1	1	1.1045
660	2.1883	5	5	90	25.5	1	-1	1	1.3405
661	3.8303	5	5	999	7.125	1	-1	1	1.3168
662	5.4722	5	5	0	13.25	2	1	1	1.2462
663	7.1142	5	5	0	25.5	2	1	1	1.1286
664	2.1883	5	5	999	7.125	1	1	1	1.0106
665	2.1883	5	5	0	1	1	1	1	1.0224
666	2.1883	5	5	0	19.375	2	-1	1	0.97536
667	3.8303	5	5	0	13.25	1	-1	1	0.86947
668	2.1883	5	5	90	25.5	2	-1	1	1.0224
669	2.1883	5	5	999	19.375	2	-1	1	0.99885
670	3.8303	5	5	999	25.5	1	-1	1	0.94005
671	3.8303	5	5	999	19.375	1	-1	1	0.95178
672	5.4722	5	5	999	1	1	1	1	1.387
673	7.1142	5	5	0	13.25	1	1	1	1.3282
674	2.1883	5	5	0	25.5	1	-1	1	0.99884
675	0.5464	5	5	999	25.5	1	1	1	0.96355
676	2.1883	5	5	999	25.5	1	1	1	0.97531
677	5.4722	5	5	90	19.375	1	-1	1	1.0459
678	3.8303	5	5	0	1	2	1	0	1.2694
679	3.8303	5	5	90	1	2	1	1	1.1753
680	3.8303	5	5	0	1	1	1	1	4.082
681	0.5464	5	5	0	25.5	2	-1	1	1.0581
682	7.1142	5	5	90	25.5	1	-1	1	0.97529
683	7.1142	5	5	90	13.25	1	-1	1	0.97535
684	3.8303	5	5	0	25.5	2	-1	1	0.97538
685	2.1883	5	5	0	1	2	1	1	1.187
686	0.5464	5	5	0	19.375	1	1	1	1.0106
687	2.1883	5	5	90	25.5	2	-1	1	0.9753
688	0.5464	5	5	90	25.5	1	-1	1	0.96358
689	3.8303	5	5	999	19.375	1	1	1	0.97534
690	5.4722	5	5	999	19.375	2	-1	1	1.0223
691	5.4722	5	5	0	1	2	-1	0	1.1518
692	3.8303	5	5	90	1	2	1	1	1.4458
693	0.5464	5	5	0	1	1	-1	1	1.0228
694	7.1142	5	5	999	13.25	1	-1	1	1.0812
695	7.1142	5	5	90	1	2	1	0	1.8782
696	2.1883	5	5	90	7.125	2	1	1	1.5603
697	2.1883	5	5	90	13.25	2	1	1	1.1048
698	3.8303	5	5	0	7.125	1	1	0	0.99926
699	7.1142	5	5	0	19.375	1	1	1	0.97533
700	7.1142	5	5	90	13.25	1	-1	1	0.95182
701	0.5464	5	5	90	7.125	1	1	1	1.0694
702	3.8303	5	5	0	1	1	1	1	0.92829
703	5.4722	5	5	90	13.25	1	1	1	0.98711
704	2.1883	5	5	90	13.25	1	-1	1	0.90476
705	5.4722	5	5	999	1	2	-1	1	1.4811
706	7.1142	5	5	0	19.375	1	1	1	1.1988
707	5.4722	5	5	999	13.25	2	1	1	1.1988
708	0.5464	5	5	999	7.125	2	1	1	1.1518
709	3.8303	5	5	0	19.375	1	-1	1	1.1046
710	2.1883	5	5	999	7.125	1	-1	1	0.97538
711	2.1883	5	5	90	1	1	1	1	1.0812
712	3.8303	5	5	90	7.125	2	-1	1	1.1753
713	2.1883	5	5	90	25.5	2	1	1	3.409
714	5.4722	5	5	0	1	2	1	0	1.8698
715	5.4722	5	5	0	7.125	2	1	1	2.0073
716	0.5464	5	5	90	13.25	1	1	1	0.97534
717	2.1883	5	5	0	25.5	2	-1	1	1.5399
718	5.4722	5	5	0	7.125	1	-1	0	1.4341
719	0.5464	5	5	90	7.125	1	1	1	1.1522
720	3.8303	5	5	90	1	2	1	1	4.1859
721	3.8303	5	5	90	1	1	-1	0	1.4341
722	5.4722	5	5	0	1	1	-1	0	1.9552
723	5.4722	5	5	90	25.5	2	1	0	1.9266
724	0.5464	5	5	0	13.25	2	1	1	1.1635
725	7.1142	5	5	90	1	2	1	0	1.2576
726	2.1883	5	5	999	7.125	1	-1	1	0.96359
727	2.1883	5	5	0	25.5	2	1	1	1.0459
728	0.5464	5	5	90	19.375	1	1	1	1.0106
729	7.1142	5	5	0	1	2	-1	0	1.2577
730	0.5464	5	5	999	19.375	2	1	1	1.1993
731	2.1883	5	5	90	1	2	-1	1	0.98751
732	3.8303	5	5	90	13.25	2	1	1	1.14
733	3.8303	5	5	90	1	1	1	1	1.4929
734	2.1883	5	5	999	25.5	1	-1	1	0.96363
735	0.5464	5	5	90	13.25	2	-1	1	0.95182
736	3.8303	5	5	0	13.25	2	1	1	1.0106
737	7.1142	5	5	999	1	2	-1	1	1.3692
738	0.5464	5	5	999	13.25	2	-1	1	0.96353
739	7.1142	5	5	90	7.125	2	-1	1	1.3164
740	5.4722	5	5	0	7.125	2	1	1	1.1635
741	7.1142	5	5	999	13.25	1	1	1	1.0341
742	7.1142	5	5	90	19.375	2	1	1	1.1047
743	0.5464	5	5	999	19.375	1	-1	1	1.0811
744	3.8303	5	5	0	1	2	-1	0	2.2385
745	7.1142	5	5	0	25.5	2	-1	1	1.0929
746	2.1883	5	5	90	1	2	-1	1	1.2695
747	0.5464	5	5	0	13.25	2	1	1	1.1051
748	3.8303	5	5	999	19.375	2	-1	1	1.0812
749	5.4722	5	5	999	7.125	1	-1	1	1.0106
750	5.4722	5	5	999	19.375	2	1	1	1.1282
