# Supplementary material for: Temporal Integration of Motion Streaks in Migraine
Source: Vision (Basel). 2018 Jul 13;2(3):27. doi: 10.3390/vision2030027 (PMC6836222; doi:10.3390/vision2030027)
Supplement: Supplementary file 1 [file vision-02-00027-s001.zip › supplementary information/resultsmark3/resultsObs19/allResponsesObs19Block5.txt]

1	5.4722	5	5	0	25.5	1	-1	1	1.3175
2	3.8303	5	5	90	25.5	1	-1	1	0.93103
3	5.4722	5	5	999	13.25	1	-1	1	0.91654
4	3.8303	5	5	999	7.125	2	1	1	0.99809
5	5.4722	5	5	90	7.125	1	1	1	0.97536
6	2.1883	5	5	90	25.5	1	-1	1	0.96361
7	2.1883	5	5	90	19.375	1	-1	1	0.90477
8	5.4722	5	5	90	19.375	1	-1	1	0.94007
9	2.1883	5	5	90	1	2	-1	0	0.90529
10	3.8303	5	5	999	13.25	1	-1	1	0.94008
11	5.4722	5	5	90	7.125	1	1	1	0.9754
12	5.4722	5	5	0	13.25	1	-1	1	0.95185
13	3.8303	5	5	90	25.5	2	-1	1	0.99891
14	5.4722	5	5	999	13.25	2	1	1	0.92829
15	3.8303	5	5	999	7.125	2	-1	1	0.95182
16	5.4722	5	5	999	25.5	1	-1	1	0.96363
17	3.8303	5	5	90	1	2	1	1	1.3869
18	5.4722	5	5	90	7.125	1	-1	1	0.97533
19	2.1883	5	5	0	7.125	1	1	1	0.99891
20	7.1142	5	5	90	19.375	2	1	1	0.9871
21	2.1883	5	5	90	1	2	1	1	0.97544
22	3.8303	5	5	90	19.375	1	-1	1	0.94004
23	7.1142	5	5	999	1	1	1	1	1.0812
24	3.8303	5	5	999	7.125	1	1	1	0.96362
25	2.1883	5	5	0	19.375	1	-1	1	0.95182
26	7.1142	5	5	0	7.125	1	1	1	1.0812
27	7.1142	5	5	0	19.375	2	-1	1	0.96353
28	2.1883	5	5	90	25.5	1	1	1	0.9048
29	3.8303	5	5	0	7.125	2	-1	1	1.0224
30	7.1142	5	5	90	19.375	2	-1	0	1.1164
31	7.1142	5	5	999	7.125	1	-1	1	1.093
32	2.1883	5	5	90	1	1	1	1	1.1753
33	5.4722	5	5	0	7.125	1	-1	0	1.2815
34	7.1142	5	5	90	25.5	2	-1	1	1.0228
35	7.1142	5	5	90	19.375	1	-1	1	0.98713
36	7.1142	5	5	0	1	2	-1	0	1.093
37	7.1142	5	5	90	13.25	2	-1	1	0.92831
38	2.1883	5	5	90	7.125	2	-1	1	0.88123
39	7.1142	5	5	0	13.25	2	1	1	1.0576
40	3.8303	5	5	999	13.25	1	-1	1	0.92831
41	3.8303	5	5	90	1	1	-1	1	0.94
42	2.1883	5	5	90	1	1	-1	1	1.1282
43	7.1142	5	5	90	1	1	-1	0	1.3357
44	2.1883	5	5	999	13.25	2	1	1	1.0463
45	2.1883	5	5	0	19.375	2	1	1	0.92832
46	3.8303	5	5	90	7.125	1	-1	1	0.96369
47	2.1883	5	5	0	19.375	2	-1	1	0.9635
48	7.1142	5	5	999	19.375	2	-1	1	0.97539
49	3.8303	5	5	90	1	2	-1	0	1.0224
50	0.5464	5	5	90	25.5	1	-1	1	1.1164
51	7.1142	5	5	90	19.375	1	1	1	0.96356
52	2.1883	5	5	0	1	2	-1	1	0.97538
53	2.1883	5	5	0	7.125	1	1	1	0.95181
54	5.4722	5	5	0	19.375	1	-1	1	1.1871
55	3.8303	5	5	0	19.375	1	-1	1	0.89303
56	7.1142	5	5	999	13.25	2	1	1	0.99884
57	3.8303	5	5	0	25.5	2	-1	1	0.9283
58	2.1883	5	5	90	1	1	1	1	1.1518
59	2.1883	5	5	999	1	1	1	1	1.1047
60	7.1142	5	5	90	25.5	1	1	1	0.93999
61	0.5464	5	5	90	25.5	1	-1	1	0.91648
62	7.1142	5	5	0	13.25	1	1	1	0.94003
63	5.4722	5	5	0	13.25	2	1	1	0.98711
64	3.8303	5	5	0	13.25	1	-1	1	0.92836
65	5.4722	5	5	0	13.25	1	-1	1	0.94006
66	7.1142	5	5	90	13.25	2	1	0	1.0223
67	7.1142	5	5	0	13.25	1	1	1	1.0224
68	2.1883	5	5	0	7.125	2	-1	1	1.0107
69	0.5464	5	5	0	1	1	1	1	1.0695
70	7.1142	5	5	90	7.125	2	1	1	1.2106
71	7.1142	5	5	999	19.375	1	1	1	0.94047
72	3.8303	5	5	999	25.5	2	-1	1	0.91656
73	2.1883	5	5	999	1	1	-1	1	1.0577
74	0.5464	5	5	999	25.5	1	1	1	0.98715
75	3.8303	5	5	999	1	1	-1	1	1.0342
76	7.1142	5	5	999	19.375	1	-1	1	0.9636
77	3.8303	5	5	999	13.25	2	1	1	1.0107
78	3.8303	5	5	0	7.125	1	1	1	0.9518
79	0.5464	5	5	90	7.125	1	1	1	1.0107
80	3.8303	5	5	90	25.5	1	1	1	1.4223
81	0.5464	5	5	90	7.125	2	1	1	0.97527
82	2.1883	5	5	0	1	1	-1	1	1.046
83	0.5464	5	5	999	1	1	-1	1	1.0342
84	5.4722	5	5	999	25.5	2	-1	1	0.95177
85	5.4722	5	5	999	7.125	1	-1	1	1.0342
86	0.5464	5	5	999	7.125	1	-1	1	1.0106
87	3.8303	5	5	0	13.25	2	-1	1	0.98708
88	5.4722	5	5	90	19.375	2	1	1	0.92824
89	7.1142	5	5	0	1	2	-1	1	1.7045
90	0.5464	5	5	0	7.125	1	-1	1	1.14
91	3.8303	5	5	999	19.375	1	-1	1	0.96359
92	2.1883	5	5	999	7.125	1	-1	1	0.92828
93	7.1142	5	5	999	25.5	1	-1	1	1.2341
94	7.1142	5	5	90	1	1	-1	0	1.211
95	5.4722	5	5	90	25.5	2	1	1	1.0228
96	7.1142	5	5	90	19.375	1	-1	1	0.99887
97	2.1883	5	5	999	19.375	2	-1	1	0.92827
98	7.1142	5	5	90	13.25	2	1	1	1.0224
99	5.4722	5	5	90	1	2	1	1	1.1048
100	7.1142	5	5	90	25.5	1	-1	1	0.987
101	0.5464	5	5	90	19.375	1	1	1	1.1282
102	0.5464	5	5	90	7.125	2	-1	1	1.093
103	2.1883	5	5	999	25.5	1	-1	1	0.94007
104	3.8303	5	5	90	19.375	2	1	1	0.91658
105	2.1883	5	5	90	13.25	1	1	1	0.99878
106	7.1142	5	5	90	25.5	1	-1	1	0.91654
107	3.8303	5	5	90	25.5	2	1	1	0.95183
108	5.4722	5	5	90	13.25	2	-1	1	0.92833
109	0.5464	5	5	0	25.5	1	1	1	0.9989
110	7.1142	5	5	0	7.125	2	-1	1	0.96351
111	2.1883	5	5	999	19.375	2	1	1	1.0106
112	2.1883	5	5	90	19.375	1	-1	1	0.91661
113	3.8303	5	5	999	7.125	1	-1	1	1.0224
114	3.8303	5	5	0	13.25	2	-1	1	0.9518
115	0.5464	5	5	999	19.375	1	-1	1	1.0224
116	0.5464	5	5	90	13.25	2	-1	1	0.95184
117	2.1883	5	5	0	19.375	2	1	1	0.94012
118	3.8303	5	5	0	25.5	2	1	1	1.0694
119	0.5464	5	5	999	13.25	1	1	1	1.0459
120	5.4722	5	5	90	1	1	1	1	0.97538
121	0.5464	5	5	90	19.375	1	1	1	0.94008
122	3.8303	5	5	0	19.375	1	1	1	0.94006
123	7.1142	5	5	0	25.5	1	-1	1	0.95175
124	0.5464	5	5	999	19.375	2	-1	1	0.92831
125	7.1142	5	5	999	25.5	1	1	1	0.92833
126	2.1883	5	5	999	19.375	1	1	1	0.98714
127	3.8303	5	5	999	13.25	2	1	1	0.97532
128	0.5464	5	5	999	1	2	1	1	0.96359
129	2.1883	5	5	999	13.25	1	-1	1	0.94006
130	3.8303	5	5	999	7.125	1	1	1	0.94005
131	3.8303	5	5	90	13.25	2	1	1	0.97538
132	3.8303	5	5	0	1	1	1	1	1.1988
133	5.4722	5	5	0	25.5	1	1	1	0.97534
134	3.8303	5	5	999	1	2	-1	0	1.2106
135	5.4722	5	5	0	1	1	-1	0	1.5178
136	3.8303	5	5	999	1	1	1	1	0.97536
137	0.5464	5	5	999	19.375	2	-1	1	0.97532
138	5.4722	5	5	90	13.25	2	1	1	0.95183
139	0.5464	5	5	0	19.375	2	-1	1	0.97534
140	3.8303	5	5	0	13.25	2	-1	1	0.90479
141	7.1142	5	5	90	1	2	1	1	1.3282
142	7.1142	5	5	999	25.5	2	-1	1	0.90471
143	5.4722	5	5	999	25.5	1	1	1	0.94001
144	0.5464	5	5	0	25.5	2	1	1	0.94003
145	0.5464	5	5	0	1	2	1	1	1.0459
146	0.5464	5	5	90	19.375	2	1	1	1.0812
147	7.1142	5	5	90	25.5	1	1	1	0.92834
148	2.1883	5	5	90	25.5	2	1	1	0.96355
149	7.1142	5	5	0	13.25	2	1	1	0.97535
150	0.5464	5	5	90	13.25	1	-1	1	0.95184
151	2.1883	5	5	0	7.125	2	-1	1	0.95184
152	3.8303	5	5	90	7.125	2	-1	1	0.97539
153	3.8303	5	5	90	19.375	2	-1	1	0.91653
154	7.1142	5	5	0	1	1	-1	0	1.5614
155	2.1883	5	5	0	13.25	2	-1	1	0.91652
156	5.4722	5	5	90	7.125	1	-1	1	0.99893
157	7.1142	5	5	90	1	1	1	0	1.1518
158	3.8303	5	5	0	19.375	2	1	1	0.95219
159	2.1883	5	5	90	7.125	1	1	1	1.0224
160	2.1883	5	5	999	7.125	1	-1	1	0.92833
161	7.1142	5	5	0	13.25	1	1	1	0.85777
162	3.8303	5	5	999	19.375	2	-1	1	0.92831
163	3.8303	5	5	0	7.125	2	-1	1	0.94005
164	2.1883	5	5	999	13.25	1	-1	1	0.97533
165	2.1883	5	5	90	25.5	2	1	1	0.96358
166	2.1883	5	5	90	25.5	2	1	1	1.0106
167	5.4722	5	5	999	19.375	2	1	1	0.97529
168	3.8303	5	5	0	13.25	1	-1	1	0.96363
169	7.1142	5	5	0	19.375	1	-1	1	0.92832
170	5.4722	5	5	90	7.125	1	1	1	0.98712
171	3.8303	5	5	0	7.125	2	-1	1	0.98704
172	3.8303	5	5	0	7.125	2	1	1	0.9636
173	5.4722	5	5	0	7.125	1	-1	0	1.4694
174	7.1142	5	5	999	1	2	-1	0	1.6561
175	5.4722	5	5	90	25.5	1	1	1	1.1985
176	2.1883	5	5	999	1	2	-1	1	0.97582
177	0.5464	5	5	999	25.5	2	-1	1	0.92828
178	2.1883	5	5	999	1	2	1	1	0.95177
179	3.8303	5	5	90	7.125	1	-1	1	0.94005
180	3.8303	5	5	999	7.125	2	1	1	0.99889
181	0.5464	5	5	0	7.125	1	-1	1	1.0106
182	7.1142	5	5	0	13.25	2	-1	0	1.1518
183	3.8303	5	5	0	25.5	2	-1	1	0.91637
184	5.4722	5	5	999	7.125	2	-1	1	0.92834
185	3.8303	5	5	90	13.25	1	1	1	0.92827
186	3.8303	5	5	999	19.375	2	1	1	0.97537
187	3.8303	5	5	90	7.125	2	-1	1	0.91651
188	2.1883	5	5	999	19.375	2	1	1	1.0106
189	7.1142	5	5	999	1	2	-1	0	2.0637
190	7.1142	5	5	999	19.375	2	-1	1	0.92828
191	0.5464	5	5	90	1	2	1	1	1.0813
192	3.8303	5	5	90	19.375	2	-1	1	0.89309
193	0.5464	5	5	90	19.375	1	-1	1	1.0459
194	7.1142	5	5	90	19.375	1	1	1	0.91657
195	5.4722	5	5	0	13.25	2	1	1	0.94006
196	5.4722	5	5	0	19.375	2	-1	1	0.90477
197	3.8303	5	5	0	7.125	2	1	1	0.94011
198	5.4722	5	5	0	25.5	1	1	1	0.90476
199	2.1883	5	5	90	13.25	2	1	1	0.94008
200	3.8303	5	5	999	25.5	1	-1	1	0.96356
201	2.1883	5	5	90	7.125	2	1	1	0.97538
202	0.5464	5	5	90	7.125	1	-1	1	0.97537
203	0.5464	5	5	0	7.125	2	-1	1	0.88124
204	7.1142	5	5	999	7.125	1	1	1	0.89298
205	7.1142	5	5	0	25.5	2	-1	1	0.89307
206	3.8303	5	5	999	13.25	2	-1	1	0.90476
207	7.1142	5	5	0	7.125	2	-1	1	0.97527
208	5.4722	5	5	90	19.375	2	1	1	1.3164
209	0.5464	5	5	999	13.25	2	1	1	1.1287
210	5.4722	5	5	999	19.375	1	-1	1	0.95178
211	7.1142	5	5	999	7.125	2	1	1	0.98701
212	5.4722	5	5	90	1	1	1	1	1.1754
213	7.1142	5	5	999	13.25	1	-1	1	0.97538
214	5.4722	5	5	999	7.125	2	1	1	1.0459
215	7.1142	5	5	999	19.375	1	1	1	0.95177
216	5.4722	5	5	90	1	2	1	1	1.1636
217	5.4722	5	5	0	13.25	1	-1	1	0.99867
218	2.1883	5	5	999	19.375	1	-1	1	0.92824
219	5.4722	5	5	999	13.25	1	1	1	0.92827
220	5.4722	5	5	999	1	1	1	1	1.0342
221	2.1883	5	5	90	25.5	1	-1	1	0.94001
222	2.1883	5	5	90	13.25	2	1	1	0.89303
223	2.1883	5	5	0	1	2	-1	0	1.1401
224	3.8303	5	5	90	13.25	1	-1	1	0.98753
225	7.1142	5	5	0	1	2	1	0	0.98716
226	0.5464	5	5	0	1	1	1	1	1.1047
227	5.4722	5	5	90	1	2	-1	0	1.0812
228	3.8303	5	5	90	25.5	1	-1	1	0.9636
229	7.1142	5	5	0	25.5	2	-1	1	0.94006
230	5.4722	5	5	999	19.375	1	1	1	0.90472
231	5.4722	5	5	90	7.125	2	-1	1	0.90455
232	2.1883	5	5	0	19.375	1	-1	1	0.88129
233	3.8303	5	5	90	19.375	2	-1	1	0.86948
234	7.1142	5	5	0	13.25	1	1	1	1.1635
235	7.1142	5	5	999	25.5	2	-1	1	0.91653
236	0.5464	5	5	90	13.25	1	-1	1	0.95188
237	5.4722	5	5	999	13.25	2	-1	1	0.9283
238	7.1142	5	5	999	13.25	2	1	1	0.99885
239	7.1142	5	5	999	7.125	2	1	1	1.1047
240	3.8303	5	5	90	13.25	1	-1	1	0.95184
241	2.1883	5	5	0	19.375	2	-1	1	0.8695
242	0.5464	5	5	999	1	2	-1	1	0.98714
243	7.1142	5	5	0	19.375	2	1	1	0.9871
244	3.8303	5	5	999	13.25	1	1	1	0.96349
245	2.1883	5	5	0	7.125	2	-1	1	0.92818
246	3.8303	5	5	999	19.375	1	-1	1	0.96355
247	5.4722	5	5	999	19.375	1	-1	1	0.97532
248	3.8303	5	5	0	25.5	2	-1	1	0.88128
249	3.8303	5	5	90	7.125	2	-1	1	0.98715
250	2.1883	5	5	999	7.125	2	-1	1	0.92829
251	2.1883	5	5	999	19.375	1	-1	1	0.98707
252	7.1142	5	5	999	25.5	1	-1	1	1.0106
253	3.8303	5	5	0	13.25	1	1	1	0.92825
254	0.5464	5	5	999	25.5	1	1	1	0.96358
255	5.4722	5	5	0	1	1	1	1	1.3988
256	0.5464	5	5	999	19.375	2	-1	1	0.90483
257	7.1142	5	5	90	7.125	1	1	1	0.94003
258	3.8303	5	5	999	13.25	2	1	1	1.0106
259	0.5464	5	5	999	7.125	1	-1	1	1.093
260	3.8303	5	5	999	7.125	1	1	1	0.9518
261	0.5464	5	5	999	19.375	2	-1	1	0.89308
262	7.1142	5	5	999	19.375	2	1	1	0.9636
263	0.5464	5	5	0	25.5	1	1	1	0.95186
264	5.4722	5	5	90	13.25	1	-1	1	0.89303
265	5.4722	5	5	0	1	2	-1	0	1.5327
266	0.5464	5	5	999	7.125	2	1	1	1.093
267	2.1883	5	5	0	1	1	-1	1	1.0459
268	7.1142	5	5	0	19.375	1	-1	1	1.0459
269	2.1883	5	5	0	25.5	2	1	1	1.0694
270	2.1883	5	5	999	1	2	-1	0	1.7046
271	7.1142	5	5	0	7.125	2	1	1	1.6544
272	5.4722	5	5	90	25.5	2	-1	1	0.95178
273	5.4722	5	5	999	1	1	1	0	2.2313
274	0.5464	5	5	90	19.375	1	1	1	1.093
275	5.4722	5	5	90	13.25	2	-1	1	0.92828
276	7.1142	5	5	0	25.5	1	1	1	1.0106
277	0.5464	5	5	90	25.5	2	1	1	1.0223
278	0.5464	5	5	0	25.5	2	-1	1	0.91652
279	0.5464	5	5	90	1	1	-1	1	0.96359
280	5.4722	5	5	0	25.5	2	-1	1	0.89299
281	7.1142	5	5	999	1	2	-1	0	1.7871
282	2.1883	5	5	999	13.25	2	-1	1	0.89306
283	5.4722	5	5	90	25.5	2	-1	1	0.99883
284	7.1142	5	5	0	7.125	2	-1	1	0.9871
285	2.1883	5	5	999	7.125	1	-1	1	0.94008
286	2.1883	5	5	999	13.25	1	-1	1	0.92822
287	5.4722	5	5	999	13.25	1	-1	1	0.94003
288	5.4722	5	5	0	19.375	1	1	1	0.97527
289	2.1883	5	5	999	25.5	1	1	1	1.1283
290	5.4722	5	5	999	13.25	2	-1	1	0.90478
291	2.1883	5	5	0	13.25	2	-1	1	0.92874
292	0.5464	5	5	90	25.5	2	-1	1	1.0812
293	0.5464	5	5	0	1	2	-1	1	1.0812
294	2.1883	5	5	0	1	1	1	1	1.2224
295	2.1883	5	5	999	1	2	1	1	1.0694
296	5.4722	5	5	0	13.25	2	-1	1	0.91658
297	2.1883	5	5	90	25.5	2	1	1	1.093
298	3.8303	5	5	999	13.25	1	-1	1	0.97528
299	7.1142	5	5	90	13.25	1	-1	1	1.0695
300	3.8303	5	5	0	19.375	2	-1	1	0.92832
301	3.8303	5	5	0	19.375	2	-1	1	0.98709
302	7.1142	5	5	0	13.25	1	-1	1	1.0342
303	0.5464	5	5	999	25.5	2	1	1	1.0105
304	5.4722	5	5	999	7.125	1	-1	1	0.90478
305	5.4722	5	5	0	25.5	2	-1	1	0.90468
306	0.5464	5	5	0	19.375	1	-1	1	0.91653
307	5.4722	5	5	0	19.375	1	-1	1	0.89302
308	2.1883	5	5	999	7.125	2	-1	1	0.95181
309	7.1142	5	5	90	13.25	2	-1	1	1.1047
310	3.8303	5	5	90	13.25	2	1	1	1.0812
311	0.5464	5	5	999	1	2	1	1	1.0812
312	5.4722	5	5	0	25.5	2	1	1	1.093
313	0.5464	5	5	90	19.375	2	1	1	1.0228
314	0.5464	5	5	90	25.5	2	-1	1	1.4924
315	5.4722	5	5	90	7.125	2	-1	0	1.5649
316	0.5464	5	5	90	1	2	-1	1	0.9518
317	2.1883	5	5	999	25.5	2	1	1	0.97537
318	2.1883	5	5	0	1	2	1	1	1.1047
319	7.1142	5	5	999	13.25	1	-1	1	1.0223
320	5.4722	5	5	999	7.125	2	1	1	0.95182
321	2.1883	5	5	0	1	1	1	1	0.97533
322	0.5464	5	5	90	13.25	1	-1	1	1.0223
323	7.1142	5	5	0	25.5	2	1	1	0.97532
324	0.5464	5	5	0	19.375	1	1	1	1.0694
325	0.5464	5	5	0	7.125	2	1	1	1.0106
326	2.1883	5	5	0	25.5	1	1	1	1.0107
327	5.4722	5	5	0	25.5	2	-1	1	0.94004
328	5.4722	5	5	0	13.25	2	1	1	1.0224
329	3.8303	5	5	0	1	1	-1	0	1.5164
330	3.8303	5	5	90	25.5	2	-1	1	1.0106
331	0.5464	5	5	0	19.375	2	-1	1	1.0107
332	0.5464	5	5	999	7.125	2	-1	1	0.90469
333	0.5464	5	5	90	19.375	2	-1	1	0.97533
334	7.1142	5	5	0	1	1	1	0	1.2694
335	0.5464	5	5	0	1	1	-1	1	0.99891
336	5.4722	5	5	999	25.5	2	1	1	0.99888
337	0.5464	5	5	90	7.125	1	-1	1	1.0694
338	0.5464	5	5	999	25.5	2	1	1	0.97535
339	0.5464	5	5	0	25.5	2	-1	1	1.0107
340	5.4722	5	5	0	19.375	2	-1	1	0.91648
341	5.4722	5	5	90	19.375	2	1	1	1.0106
342	5.4722	5	5	0	19.375	1	-1	1	1.387
343	5.4722	5	5	0	1	2	1	0	1.6734
344	0.5464	5	5	999	7.125	2	-1	1	0.98707
345	7.1142	5	5	999	19.375	2	1	1	1.0106
346	3.8303	5	5	90	1	1	-1	1	0.98707
347	5.4722	5	5	90	13.25	1	-1	1	0.99885
348	3.8303	5	5	0	7.125	1	-1	1	0.94003
349	5.4722	5	5	90	7.125	2	-1	1	1.8764
350	2.1883	5	5	90	7.125	1	-1	1	0.97536
351	0.5464	5	5	0	1	2	-1	1	1.093
352	3.8303	5	5	0	1	2	-1	1	1.0577
353	3.8303	5	5	0	13.25	1	-1	1	1.0695
354	3.8303	5	5	0	25.5	1	-1	1	0.98715
355	7.1142	5	5	90	7.125	2	1	1	1.093
356	3.8303	5	5	0	7.125	1	1	1	1.0106
357	7.1142	5	5	999	13.25	1	1	1	0.95184
358	5.4722	5	5	90	25.5	1	-1	1	0.92831
359	3.8303	5	5	0	7.125	1	1	1	0.91655
360	7.1142	5	5	90	13.25	1	1	1	0.95181
361	7.1142	5	5	90	19.375	2	1	0	1.3046
362	2.1883	5	5	999	1	1	1	1	1.2105
363	7.1142	5	5	90	13.25	1	1	1	0.9758
364	2.1883	5	5	999	25.5	2	-1	1	0.94004
365	5.4722	5	5	0	7.125	2	1	1	1.1047
366	2.1883	5	5	90	13.25	2	-1	1	0.97526
367	2.1883	5	5	0	19.375	1	1	1	0.94007
368	2.1883	5	5	90	19.375	1	-1	1	0.97535
369	5.4722	5	5	999	19.375	2	-1	1	0.90473
370	3.8303	5	5	0	19.375	1	1	1	0.94006
371	2.1883	5	5	0	7.125	1	1	1	0.91654
372	7.1142	5	5	90	25.5	2	-1	1	0.92832
373	5.4722	5	5	0	1	1	-1	0	1.1282
374	2.1883	5	5	90	7.125	2	1	1	0.96358
375	2.1883	5	5	90	19.375	1	-1	1	0.9871
376	0.5464	5	5	999	7.125	1	-1	1	1.0106
377	0.5464	5	5	90	1	2	-1	1	0.98712
378	7.1142	5	5	999	13.25	1	-1	1	0.9636
379	0.5464	5	5	999	1	1	1	1	1.0458
380	5.4722	5	5	0	1	2	-1	0	1.1635
381	2.1883	5	5	999	7.125	1	1	1	0.88128
382	2.1883	5	5	90	13.25	1	-1	1	0.96358
383	5.4722	5	5	999	25.5	1	-1	1	0.99886
384	7.1142	5	5	0	1	2	-1	0	1.1047
385	7.1142	5	5	0	19.375	1	-1	1	1.0224
386	5.4722	5	5	999	19.375	1	1	1	0.92822
387	2.1883	5	5	90	7.125	1	1	1	1.0224
388	2.1883	5	5	0	13.25	1	-1	1	0.99886
389	2.1883	5	5	999	19.375	1	1	1	0.95178
390	0.5464	5	5	0	13.25	2	-1	1	1.0342
391	7.1142	5	5	90	13.25	1	-1	1	0.98706
392	2.1883	5	5	0	25.5	2	-1	1	0.94
393	0.5464	5	5	90	19.375	1	-1	1	0.96364
394	7.1142	5	5	0	7.125	2	-1	1	0.97536
395	0.5464	5	5	0	7.125	1	1	1	0.97533
396	0.5464	5	5	90	19.375	2	-1	1	0.96358
397	5.4722	5	5	999	1	2	-1	1	1.5576
398	5.4722	5	5	0	1	2	1	1	1.3752
399	7.1142	5	5	90	25.5	1	-1	1	1.0106
400	2.1883	5	5	0	13.25	2	1	1	0.98709
401	0.5464	5	5	999	19.375	1	1	1	0.99883
402	5.4722	5	5	999	7.125	2	-1	1	1.0341
403	0.5464	5	5	90	1	1	-1	1	0.99886
404	7.1142	5	5	0	1	1	-1	1	1.4283
405	2.1883	5	5	0	7.125	2	-1	1	0.99887
406	0.5464	5	5	90	25.5	2	1	1	0.94006
407	2.1883	5	5	0	25.5	1	-1	1	0.95179
408	7.1142	5	5	0	19.375	1	1	1	0.95184
409	5.4722	5	5	90	19.375	2	1	1	1.1636
410	2.1883	5	5	90	7.125	1	1	1	0.99887
411	3.8303	5	5	999	19.375	1	-1	1	0.9518
412	7.1142	5	5	90	1	2	1	0	1.6779
413	2.1883	5	5	0	7.125	1	-1	1	0.98694
414	5.4722	5	5	90	25.5	1	-1	1	1.0341
415	2.1883	5	5	0	19.375	2	-1	1	0.89302
416	0.5464	5	5	999	7.125	1	-1	1	0.9753
417	0.5464	5	5	0	7.125	2	1	1	1.0106
418	5.4722	5	5	0	7.125	2	-1	1	0.98708
419	0.5464	5	5	90	13.25	2	-1	1	0.98708
420	5.4722	5	5	0	19.375	1	1	1	0.93996
421	5.4722	5	5	999	19.375	2	-1	1	0.89306
422	0.5464	5	5	0	7.125	1	1	1	1.0224
423	5.4722	5	5	0	19.375	2	-1	1	0.91641
424	0.5464	5	5	90	7.125	1	1	1	1.1282
425	3.8303	5	5	0	25.5	2	-1	1	0.90453
426	0.5464	5	5	999	19.375	1	-1	1	0.88121
427	0.5464	5	5	90	13.25	1	-1	1	0.91651
428	0.5464	5	5	90	25.5	1	1	0	0.92826
429	5.4722	5	5	999	1	2	1	0	1.5872
430	5.4722	5	5	90	13.25	1	1	1	0.85816
431	3.8303	5	5	999	1	2	-1	0	2.3456
432	0.5464	5	5	0	7.125	2	-1	1	0.94041
433	5.4722	5	5	999	25.5	1	1	1	0.98707
434	3.8303	5	5	0	25.5	1	1	1	0.94008
435	2.1883	5	5	999	7.125	2	-1	1	0.91656
436	5.4722	5	5	0	1	2	-1	0	1.1165
437	7.1142	5	5	90	25.5	2	-1	1	1.926
438	7.1142	5	5	999	7.125	2	1	1	1.0694
439	3.8303	5	5	999	19.375	2	1	1	1.0106
440	5.4722	5	5	0	7.125	1	1	1	1.0224
441	3.8303	5	5	90	1	2	1	0	1.2105
442	7.1142	5	5	90	7.125	1	1	1	0.95183
443	5.4722	5	5	90	25.5	2	-1	1	0.90479
444	2.1883	5	5	0	25.5	1	-1	1	0.96359
445	2.1883	5	5	0	1	1	-1	1	0.9636
446	7.1142	5	5	90	7.125	2	1	1	1.2572
447	2.1883	5	5	90	25.5	1	-1	1	0.96396
448	3.8303	5	5	999	13.25	1	1	1	0.92831
449	0.5464	5	5	999	25.5	1	1	1	0.98708
450	7.1142	5	5	90	25.5	2	1	1	0.94014
451	0.5464	5	5	90	13.25	2	-1	1	1.0107
452	5.4722	5	5	999	19.375	2	1	1	1.2812
453	3.8303	5	5	90	25.5	1	-1	1	0.9753
454	5.4722	5	5	999	1	2	-1	0	1.34
455	3.8303	5	5	999	25.5	1	-1	1	0.96361
456	3.8303	5	5	999	7.125	1	-1	1	0.98712
457	3.8303	5	5	999	1	2	1	1	1.1752
458	3.8303	5	5	999	7.125	2	-1	1	0.95182
459	7.1142	5	5	999	25.5	2	-1	1	0.99878
460	2.1883	5	5	999	13.25	2	1	1	1.0459
461	5.4722	5	5	999	7.125	1	1	1	0.97537
462	5.4722	5	5	0	7.125	2	-1	1	0.95185
463	7.1142	5	5	999	7.125	1	-1	1	1.0812
464	7.1142	5	5	90	13.25	2	1	1	0.96353
465	7.1142	5	5	0	1	1	-1	0	0.91648
466	5.4722	5	5	90	19.375	2	-1	1	0.85772
467	2.1883	5	5	90	25.5	2	-1	1	0.99886
468	2.1883	5	5	0	25.5	1	1	1	1.0106
469	0.5464	5	5	999	13.25	1	1	1	1.0106
470	5.4722	5	5	999	25.5	2	1	1	1.0342
471	7.1142	5	5	0	25.5	1	1	1	0.94001
472	7.1142	5	5	0	19.375	1	1	1	1.0106
473	2.1883	5	5	0	7.125	1	-1	1	0.90471
474	2.1883	5	5	90	13.25	1	-1	1	1.1753
475	0.5464	5	5	90	7.125	2	1	1	1.0577
476	7.1142	5	5	90	1	2	-1	1	1.3572
477	7.1142	5	5	999	1	1	1	1	1.1635
478	5.4722	5	5	90	1	2	1	1	1.0813
479	0.5464	5	5	90	7.125	2	-1	1	1.093
480	3.8303	5	5	0	13.25	1	1	1	1.0107
481	2.1883	5	5	999	25.5	1	-1	1	0.95187
482	7.1142	5	5	0	7.125	1	1	1	0.96361
483	2.1883	5	5	90	19.375	2	1	1	1.0224
484	0.5464	5	5	999	13.25	2	1	1	1.1164
485	2.1883	5	5	0	13.25	1	-1	1	1.0346
486	0.5464	5	5	0	13.25	2	1	1	1.093
487	7.1142	5	5	0	13.25	2	-1	1	0.93995
488	3.8303	5	5	0	25.5	1	1	1	0.97531
489	0.5464	5	5	0	19.375	2	-1	1	0.94006
490	3.8303	5	5	999	1	2	-1	1	1.1753
491	2.1883	5	5	999	13.25	2	-1	1	0.96357
492	3.8303	5	5	0	7.125	1	1	1	1.2341
493	0.5464	5	5	0	13.25	1	1	1	0.98715
494	0.5464	5	5	90	1	1	1	1	1.0342
495	0.5464	5	5	0	25.5	1	-1	1	1.0342
496	0.5464	5	5	0	13.25	1	1	1	0.95181
497	7.1142	5	5	999	7.125	2	-1	1	0.98715
498	5.4722	5	5	999	25.5	2	-1	1	0.9988
499	3.8303	5	5	999	25.5	2	-1	1	0.9165
500	3.8303	5	5	0	19.375	1	1	1	0.92827
501	0.5464	5	5	90	1	2	-1	1	1.1282
502	0.5464	5	5	999	13.25	1	-1	1	0.89344
503	0.5464	5	5	999	7.125	1	1	1	0.92835
504	7.1142	5	5	0	19.375	2	1	1	0.97533
505	2.1883	5	5	0	25.5	2	-1	1	0.92829
506	7.1142	5	5	0	25.5	2	-1	1	0.91654
507	0.5464	5	5	90	7.125	1	-1	1	0.99886
508	7.1142	5	5	90	25.5	2	-1	1	0.95176
509	3.8303	5	5	90	1	2	1	1	1.1282
510	2.1883	5	5	90	19.375	2	-1	1	0.95168
511	2.1883	5	5	999	1	1	1	1	1.0342
512	2.1883	5	5	999	1	2	-1	1	1.0694
513	7.1142	5	5	999	7.125	1	1	1	0.99886
514	0.5464	5	5	0	19.375	1	-1	1	1.0577
515	7.1142	5	5	0	1	1	-1	0	1.1753
516	3.8303	5	5	90	7.125	1	-1	1	1.1518
517	7.1142	5	5	999	25.5	2	1	1	0.99887
518	2.1883	5	5	0	25.5	2	-1	1	0.94013
519	5.4722	5	5	0	13.25	1	1	1	0.96356
520	0.5464	5	5	999	1	1	-1	1	1.3047
521	3.8303	5	5	999	13.25	2	-1	1	0.96358
522	2.1883	5	5	90	13.25	1	1	1	0.9518
523	5.4722	5	5	0	7.125	1	-1	0	1.3518
524	7.1142	5	5	90	19.375	2	1	0	1.2698
525	5.4722	5	5	999	13.25	1	-1	1	0.94053
526	2.1883	5	5	90	13.25	1	-1	1	0.94009
527	7.1142	5	5	90	7.125	1	-1	1	1.034
528	0.5464	5	5	0	1	2	-1	1	1.2575
529	7.1142	5	5	90	1	1	-1	1	1.2345
530	7.1142	5	5	999	19.375	1	-1	1	0.96401
531	0.5464	5	5	999	1	2	-1	1	1.0577
532	3.8303	5	5	0	1	1	1	1	1.825
533	7.1142	5	5	90	19.375	2	1	1	1.0346
534	5.4722	5	5	0	7.125	2	-1	1	0.97536
535	3.8303	5	5	90	1	1	1	0	1.4223
536	3.8303	5	5	90	19.375	1	-1	1	0.94005
537	5.4722	5	5	999	25.5	1	-1	1	0.9869
538	3.8303	5	5	90	13.25	1	-1	1	0.99882
539	0.5464	5	5	0	13.25	2	-1	1	1.0106
540	3.8303	5	5	0	25.5	1	1	1	0.91651
541	3.8303	5	5	90	25.5	1	1	1	1.0577
542	2.1883	5	5	0	19.375	1	-1	1	0.94002
543	5.4722	5	5	0	13.25	1	1	1	1.0694
544	7.1142	5	5	90	7.125	2	-1	0	1.5961
545	5.4722	5	5	999	1	2	-1	0	1.2459
546	0.5464	5	5	0	25.5	1	-1	1	0.90475
547	3.8303	5	5	999	25.5	2	-1	1	0.92834
548	3.8303	5	5	0	19.375	1	-1	1	0.88122
549	3.8303	5	5	999	7.125	2	-1	1	1.0106
550	5.4722	5	5	90	13.25	2	1	1	0.95179
551	3.8303	5	5	0	1	2	-1	1	1.2694
552	2.1883	5	5	90	19.375	1	1	1	1.0459
553	7.1142	5	5	999	13.25	2	-1	1	0.97536
554	3.8303	5	5	90	25.5	2	1	1	1.0933
555	5.4722	5	5	999	1	1	-1	0	1.4898
556	2.1883	5	5	90	19.375	2	-1	1	1.0464
557	0.5464	5	5	90	7.125	2	-1	1	1.0106
558	3.8303	5	5	90	1	2	-1	1	1.0224
559	7.1142	5	5	0	13.25	2	-1	1	1.3578
560	0.5464	5	5	90	1	2	1	1	1.0342
561	5.4722	5	5	999	19.375	1	1	1	0.9401
562	2.1883	5	5	999	7.125	2	-1	1	1.1283
563	3.8303	5	5	90	13.25	2	1	1	1.1875
564	2.1883	5	5	999	1	1	-1	1	1.434
565	2.1883	5	5	999	7.125	2	1	1	1.0812
566	3.8303	5	5	0	25.5	1	1	1	0.94002
567	2.1883	5	5	90	19.375	2	-1	1	1.0811
568	7.1142	5	5	90	1	2	-1	0	2.9275
569	3.8303	5	5	0	19.375	2	-1	1	1.0459
570	5.4722	5	5	999	13.25	1	-1	1	0.90483
571	5.4722	5	5	90	25.5	2	-1	1	0.98715
572	2.1883	5	5	999	25.5	2	1	1	1.093
573	2.1883	5	5	90	7.125	2	-1	1	0.96358
574	3.8303	5	5	90	7.125	2	1	1	1.0342
575	0.5464	5	5	0	1	1	-1	1	1.0342
576	7.1142	5	5	999	25.5	1	-1	1	0.95182
577	5.4722	5	5	90	25.5	1	1	1	0.8695
578	7.1142	5	5	999	13.25	2	1	1	1.0106
579	2.1883	5	5	0	1	2	-1	1	0.99883
580	0.5464	5	5	0	1	1	1	1	1.0224
581	5.4722	5	5	999	1	1	1	0	1.4341
582	3.8303	5	5	90	19.375	1	1	1	0.92834
583	7.1142	5	5	0	19.375	2	-1	1	0.92829
584	2.1883	5	5	0	13.25	1	-1	1	0.95178
585	0.5464	5	5	999	13.25	2	1	1	1.0459
586	2.1883	5	5	90	1	1	-1	1	0.97531
587	5.4722	5	5	90	1	1	-1	0	1.2341
588	2.1883	5	5	999	19.375	2	1	1	0.99888
589	3.8303	5	5	90	7.125	1	1	1	1.7046
590	0.5464	5	5	999	1	2	1	1	1.0934
591	5.4722	5	5	90	1	2	-1	0	1.4105
592	5.4722	5	5	90	13.25	1	1	1	0.95175
593	0.5464	5	5	90	25.5	2	-1	1	0.94003
594	5.4722	5	5	999	7.125	2	-1	1	1.0106
595	0.5464	5	5	0	25.5	2	1	1	1.5164
596	0.5464	5	5	999	13.25	2	-1	1	1.1517
597	0.5464	5	5	90	13.25	2	1	1	1.0224
598	5.4722	5	5	0	25.5	1	1	1	0.94007
599	7.1142	5	5	999	1	2	1	0	1.1282
600	7.1142	5	5	90	7.125	1	1	1	1.2816
601	5.4722	5	5	999	1	1	1	1	1.9806
602	5.4722	5	5	999	25.5	2	-1	1	0.95183
603	0.5464	5	5	0	13.25	2	-1	1	0.95182
604	2.1883	5	5	999	13.25	1	-1	1	0.90481
605	7.1142	5	5	0	7.125	1	1	1	1.2577
606	5.4722	5	5	999	7.125	1	-1	0	1.7699
607	2.1883	5	5	90	7.125	2	-1	1	0.99888
608	2.1883	5	5	999	25.5	1	-1	1	0.90478
609	3.8303	5	5	0	13.25	2	1	1	1.0459
610	0.5464	5	5	0	25.5	1	1	1	0.98704
611	3.8303	5	5	90	19.375	1	-1	1	0.95183
612	0.5464	5	5	999	19.375	2	1	1	1.2223
613	0.5464	5	5	0	25.5	2	-1	1	0.92827
614	0.5464	5	5	0	7.125	1	-1	1	1.0694
615	0.5464	5	5	999	25.5	2	-1	1	0.92824
616	5.4722	5	5	0	1	1	-1	0	1.0577
617	3.8303	5	5	0	13.25	2	-1	1	0.96362
618	0.5464	5	5	90	25.5	1	1	1	0.97528
619	3.8303	5	5	999	25.5	1	-1	1	0.893
620	7.1142	5	5	999	1	1	-1	0	1.5118
621	3.8303	5	5	999	25.5	2	1	1	0.99891
622	7.1142	5	5	90	1	2	1	1	1.1518
623	0.5464	5	5	999	19.375	1	1	1	1.0342
624	5.4722	5	5	0	25.5	2	-1	1	0.94
625	3.8303	5	5	90	7.125	1	-1	1	0.95177
626	7.1142	5	5	90	7.125	2	1	1	1.0812
627	2.1883	5	5	999	7.125	1	1	1	0.90478
628	3.8303	5	5	90	7.125	2	-1	1	0.92829
629	3.8303	5	5	999	19.375	2	1	1	0.99892
630	7.1142	5	5	999	7.125	2	1	1	1.1165
631	5.4722	5	5	90	7.125	2	-1	1	1.0345
632	5.4722	5	5	999	13.25	2	1	1	0.98715
633	5.4722	5	5	90	1	1	1	0	1.3399
634	3.8303	5	5	90	19.375	2	-1	1	0.99887
635	3.8303	5	5	999	1	1	1	0	1.1988
636	3.8303	5	5	90	19.375	1	-1	1	0.94002
637	3.8303	5	5	90	25.5	2	-1	1	0.96355
638	0.5464	5	5	90	1	1	1	1	1.5047
639	5.4722	5	5	90	13.25	1	-1	1	1.0225
640	5.4722	5	5	90	13.25	2	1	1	0.96357
641	5.4722	5	5	999	1	2	1	0	1.3753
642	5.4722	5	5	90	19.375	1	1	1	0.99888
643	7.1142	5	5	0	19.375	2	1	1	1.0224
644	5.4722	5	5	999	7.125	1	1	1	1.0811
645	7.1142	5	5	999	25.5	2	1	1	1.0107
646	0.5464	5	5	0	19.375	1	-1	1	0.98701
647	3.8303	5	5	90	13.25	2	-1	0	1.2811
648	5.4722	5	5	0	25.5	1	-1	1	0.96357
649	5.4722	5	5	999	19.375	2	-1	1	1.0459
650	0.5464	5	5	0	19.375	2	-1	1	0.97535
651	2.1883	5	5	90	7.125	1	-1	1	0.96345
652	2.1883	5	5	999	25.5	2	1	1	1.0341
653	0.5464	5	5	90	13.25	1	1	1	0.97529
654	3.8303	5	5	999	1	2	-1	1	1.093
655	0.5464	5	5	90	13.25	2	1	1	1.0107
656	2.1883	5	5	90	1	2	1	1	1.1399
657	3.8303	5	5	0	1	2	-1	1	1.1165
658	0.5464	5	5	999	1	1	1	1	1.0929
659	3.8303	5	5	90	13.25	2	1	1	1.0929
660	2.1883	5	5	0	13.25	2	1	1	1.0459
661	0.5464	5	5	0	13.25	1	1	1	1.3282
662	7.1142	5	5	90	13.25	1	1	1	0.97535
663	0.5464	5	5	999	25.5	1	1	1	0.95179
664	2.1883	5	5	0	25.5	1	1	1	0.88123
665	3.8303	5	5	999	25.5	1	-1	0	0.85769
666	7.1142	5	5	999	19.375	2	-1	0	1.1635
667	7.1142	5	5	999	13.25	2	1	1	1.0816
668	2.1883	5	5	90	1	2	-1	0	1.1048
669	7.1142	5	5	999	1	1	1	0	1.7419
670	5.4722	5	5	999	13.25	2	-1	1	0.99884
671	0.5464	5	5	90	19.375	2	1	1	1.0576
672	0.5464	5	5	0	13.25	1	-1	1	0.91654
673	3.8303	5	5	999	19.375	1	-1	1	0.94012
674	5.4722	5	5	0	1	1	1	0	1.4929
675	3.8303	5	5	999	25.5	2	-1	1	0.96402
676	0.5464	5	5	0	7.125	2	1	1	1.1517
677	7.1142	5	5	0	25.5	1	1	1	1.1522
678	2.1883	5	5	999	19.375	2	-1	1	1.1988
679	0.5464	5	5	0	1	2	-1	1	1.2224
680	0.5464	5	5	999	25.5	1	1	1	1.1753
681	3.8303	5	5	999	19.375	2	-1	1	0.99889
682	2.1883	5	5	999	13.25	2	1	1	1.0341
683	3.8303	5	5	999	1	1	-1	1	1.0459
684	0.5464	5	5	999	25.5	2	-1	1	1.0106
685	2.1883	5	5	0	7.125	2	-1	1	0.90477
686	3.8303	5	5	90	1	1	1	1	0.98709
687	7.1142	5	5	999	1	2	1	1	1.3965
688	7.1142	5	5	999	7.125	1	-1	1	0.97539
689	5.4722	5	5	0	7.125	1	-1	1	0.91654
690	0.5464	5	5	90	1	1	-1	1	1.0459
691	3.8303	5	5	999	1	1	-1	1	1.0106
692	7.1142	5	5	0	7.125	1	-1	0	1.0342
693	3.8303	5	5	999	19.375	1	1	1	0.96357
694	0.5464	5	5	999	13.25	2	1	0	0.89304
695	5.4722	5	5	0	7.125	2	-1	1	1.5228
696	5.4722	5	5	90	7.125	2	1	1	0.99891
697	2.1883	5	5	999	25.5	1	-1	1	0.96357
698	2.1883	5	5	0	13.25	1	-1	1	0.9165
699	5.4722	5	5	0	19.375	2	-1	1	1.0224
700	3.8303	5	5	0	1	2	-1	1	1.0459
701	5.4722	5	5	90	1	1	-1	0	2.3826
702	0.5464	5	5	0	13.25	2	-1	1	0.9989
703	0.5464	5	5	90	25.5	1	1	1	0.98716
704	3.8303	5	5	999	25.5	1	-1	1	0.90476
705	7.1142	5	5	999	1	1	1	1	2.9873
706	7.1142	5	5	0	7.125	1	1	1	1.0224
707	7.1142	5	5	0	25.5	1	-1	1	1.1282
708	7.1142	5	5	90	7.125	1	-1	0	1.1875
709	5.4722	5	5	0	13.25	2	-1	1	1.0934
710	7.1142	5	5	0	25.5	2	1	1	1.1634
711	5.4722	5	5	0	19.375	2	-1	1	1.011
712	3.8303	5	5	0	1	1	-1	1	1.2459
713	2.1883	5	5	0	13.25	1	-1	1	0.9871
714	2.1883	5	5	90	19.375	2	-1	1	1.0577
715	5.4722	5	5	90	19.375	1	-1	1	0.92834
716	2.1883	5	5	999	25.5	2	-1	1	0.9165
717	3.8303	5	5	90	13.25	1	1	1	0.96355
718	2.1883	5	5	90	13.25	2	-1	1	0.94003
719	2.1883	5	5	0	13.25	2	1	1	0.96359
720	2.1883	5	5	0	19.375	1	1	1	1.0106
721	5.4722	5	5	90	19.375	1	-1	1	1.0694
722	2.1883	5	5	0	1	2	1	1	1.7728
723	7.1142	5	5	0	1	2	1	1	1.8684
724	3.8303	5	5	0	1	1	-1	0	1.5517
725	0.5464	5	5	999	13.25	1	1	1	1.0224
726	0.5464	5	5	999	7.125	2	-1	1	0.98708
727	7.1142	5	5	999	19.375	1	-1	1	0.97529
728	2.1883	5	5	90	25.5	1	1	1	0.92833
729	5.4722	5	5	90	25.5	1	1	1	0.91647
730	2.1883	5	5	90	13.25	2	-1	1	1.0223
731	7.1142	5	5	90	19.375	1	-1	1	0.99889
732	7.1142	5	5	999	13.25	1	-1	1	1.0812
733	2.1883	5	5	90	1	1	-1	1	1.2929
734	0.5464	5	5	999	19.375	1	1	1	1.0224
735	0.5464	5	5	0	13.25	1	-1	1	0.98703
736	0.5464	5	5	0	19.375	1	1	1	1.2693
737	0.5464	5	5	0	19.375	2	1	1	1.0342
738	3.8303	5	5	0	1	2	1	1	1.387
739	2.1883	5	5	999	13.25	1	1	1	1.0111
740	2.1883	5	5	90	1	2	-1	1	1.6223
741	3.8303	5	5	0	19.375	2	-1	1	1.1048
742	2.1883	5	5	999	19.375	1	1	1	0.97537
743	7.1142	5	5	999	25.5	1	-1	1	1.0341
744	7.1142	5	5	90	1	1	-1	0	1.3791
745	0.5464	5	5	999	13.25	1	-1	1	1.0342
746	0.5464	5	5	999	1	1	-1	1	1.4223
747	0.5464	5	5	999	7.125	2	1	1	1.6105
748	2.1883	5	5	0	25.5	2	-1	1	0.99891
749	3.8303	5	5	90	1	1	1	0	1.8481
750	5.4722	5	5	90	19.375	1	-1	1	1.011
