# Supplementary material for: Temporal Integration of Motion Streaks in Migraine
Source: Vision (Basel). 2018 Jul 13;2(3):27. doi: 10.3390/vision2030027 (PMC6836222; doi:10.3390/vision2030027)
Supplement: Supplementary file 1 [file vision-02-00027-s001.zip › supplementary information/resultsmark3/resultsObs2/allResponsesObs2Block1.txt]

1	2.1883	5	5	999	1	2	1	0	9.9043
2	3.8303	5	5	999	19.375	2	-1	0	7.9639
3	5.4722	5	5	90	13.25	2	1	0	7.2849
4	0.5464	5	5	999	13.25	1	-1	1	1.9512
5	5.4722	5	5	0	7.125	2	-1	0	2.6463
6	3.8303	5	5	999	25.5	2	-1	0	3.2457
7	7.1142	5	5	90	25.5	1	1	0	2.4081
8	0.5464	5	5	90	19.375	2	1	1	1.587
9	7.1142	5	5	0	19.375	2	-1	0	1.55
10	0.5464	5	5	0	25.5	2	1	1	1.5639
11	2.1883	5	5	999	1	1	-1	0	3.0023
12	3.8303	5	5	90	7.125	1	-1	0	4.3592
13	5.4722	5	5	999	25.5	2	1	0	2.2884
14	0.5464	5	5	999	7.125	2	1	1	2.5644
15	0.5464	5	5	999	25.5	1	-1	1	2.1398
16	2.1883	5	5	90	25.5	1	1	1	1.3404
17	7.1142	5	5	0	13.25	1	1	0	2.4246
18	2.1883	5	5	90	25.5	2	1	1	1.4225
19	5.4722	5	5	0	13.25	1	-1	1	2.5749
20	0.5464	5	5	90	7.125	2	-1	1	1.8223
21	0.5464	5	5	999	19.375	1	-1	1	1.3992
22	3.8303	5	5	999	19.375	2	1	0	1.7285
23	0.5464	5	5	90	25.5	1	-1	1	1.2345
24	5.4722	5	5	999	13.25	1	1	1	1.4341
25	7.1142	5	5	0	13.25	2	1	0	1.7703
26	2.1883	5	5	0	7.125	1	1	1	1.14
27	7.1142	5	5	90	1	2	-1	0	1.9894
28	2.1883	5	5	90	1	1	1	0	1.7163
29	2.1883	5	5	999	7.125	1	1	1	1.3051
30	7.1142	5	5	90	25.5	2	-1	1	1.3164
31	5.4722	5	5	90	7.125	1	-1	0	1.3518
32	7.1142	5	5	999	7.125	2	1	0	2.0847
33	0.5464	5	5	999	7.125	2	-1	1	1.4224
34	2.1883	5	5	0	25.5	2	1	1	1.34
35	3.8303	5	5	999	13.25	2	-1	1	1.0929
36	7.1142	5	5	0	25.5	1	-1	1	1.2224
37	0.5464	5	5	999	25.5	2	-1	1	1.3046
38	0.5464	5	5	0	7.125	1	-1	1	1.2458
39	2.1883	5	5	999	13.25	2	1	1	1.5753
40	2.1883	5	5	999	25.5	1	1	1	1.1165
41	3.8303	5	5	0	13.25	2	-1	0	2.0996
42	7.1142	5	5	999	1	2	-1	0	2.512
43	0.5464	5	5	0	1	2	1	0	1.1988
44	5.4722	5	5	90	13.25	1	1	0	1.7748
45	0.5464	5	5	90	25.5	1	1	1	1.3051
46	0.5464	5	5	0	19.375	1	-1	1	1.3635
47	5.4722	5	5	999	13.25	2	1	0	2.0635
48	5.4722	5	5	999	7.125	1	1	0	2.1826
49	3.8303	5	5	0	13.25	1	1	1	1.2577
50	0.5464	5	5	0	13.25	1	1	0	1.3522
51	7.1142	5	5	0	1	2	-1	0	1.5372
52	3.8303	5	5	90	13.25	2	-1	1	1.8209
53	2.1883	5	5	0	13.25	2	-1	1	1.1876
54	3.8303	5	5	0	1	1	-1	0	1.1047
55	0.5464	5	5	90	25.5	2	-1	1	1.4106
56	7.1142	5	5	90	13.25	1	1	0	2.0187
57	2.1883	5	5	0	19.375	1	-1	1	1.4341
58	0.5464	5	5	0	19.375	2	-1	1	1.1871
59	5.4722	5	5	999	25.5	2	1	0	1.4694
60	3.8303	5	5	0	13.25	1	1	1	1.1635
61	5.4722	5	5	90	1	2	-1	1	2.0324
62	3.8303	5	5	999	7.125	1	-1	1	1.5398
63	7.1142	5	5	90	19.375	1	1	0	1.8151
64	2.1883	5	5	90	25.5	2	-1	1	1.1518
65	7.1142	5	5	0	7.125	1	-1	0	1.9394
66	3.8303	5	5	0	7.125	1	1	0	1.5752
67	5.4722	5	5	90	25.5	1	-1	0	2.1913
68	0.5464	5	5	90	13.25	1	-1	1	1.2694
69	2.1883	5	5	0	25.5	1	1	1	1.14
70	3.8303	5	5	90	19.375	1	1	1	1.2105
71	5.4722	5	5	90	7.125	1	-1	0	1.3988
72	2.1883	5	5	0	1	2	-1	0	1.387
73	0.5464	5	5	90	7.125	2	1	0	1.3282
74	5.4722	5	5	90	19.375	2	-1	1	1.6306
75	7.1142	5	5	999	7.125	1	1	1	2.1168
76	2.1883	5	5	0	13.25	2	-1	1	1.2459
77	2.1883	5	5	0	7.125	1	1	1	1.093
78	5.4722	5	5	0	1	2	1	0	1.2929
79	3.8303	5	5	0	19.375	1	1	1	1.2341
80	0.5464	5	5	0	19.375	1	-1	1	1.2576
81	5.4722	5	5	0	7.125	1	-1	1	2.13
82	7.1142	5	5	999	19.375	1	-1	0	2.5541
83	5.4722	5	5	999	1	1	1	0	2.4071
84	2.1883	5	5	0	19.375	2	1	1	1.387
85	0.5464	5	5	0	1	2	-1	0	1.3047
86	7.1142	5	5	90	25.5	1	1	0	1.8873
87	3.8303	5	5	90	1	2	-1	0	2.5728
88	0.5464	5	5	90	19.375	1	-1	1	1.2699
89	3.8303	5	5	0	7.125	1	1	1	1.1992
90	2.1883	5	5	90	1	1	-1	1	1.3051
91	7.1142	5	5	0	7.125	1	1	0	2.3063
92	0.5464	5	5	999	25.5	2	1	1	1.4576
93	5.4722	5	5	0	13.25	2	-1	0	2.0331
94	3.8303	5	5	999	19.375	1	1	1	1.2106
95	7.1142	5	5	999	19.375	2	-1	0	1.8205
96	2.1883	5	5	90	25.5	2	1	1	1.4576
97	2.1883	5	5	90	7.125	2	1	1	1.3634
98	3.8303	5	5	999	25.5	2	-1	1	1.1992
99	0.5464	5	5	90	25.5	2	1	1	1.3281
100	5.4722	5	5	0	7.125	2	1	0	2.2887
101	2.1883	5	5	0	1	1	-1	0	1.5282
102	7.1142	5	5	90	7.125	2	-1	0	2.0142
103	5.4722	5	5	999	19.375	1	1	1	1.1517
104	0.5464	5	5	999	19.375	2	-1	1	1.1517
105	2.1883	5	5	90	7.125	2	1	1	1.4815
106	7.1142	5	5	0	13.25	2	1	0	1.9752
107	2.1883	5	5	0	13.25	1	-1	1	1.1753
108	2.1883	5	5	999	25.5	2	-1	1	1.2346
109	2.1883	5	5	90	19.375	1	1	1	1.14
110	7.1142	5	5	999	13.25	1	1	1	1.7818
111	0.5464	5	5	90	19.375	2	1	1	1.4459
112	0.5464	5	5	999	25.5	1	-1	1	1.1283
113	0.5464	5	5	999	13.25	1	1	1	1.1282
114	0.5464	5	5	0	7.125	2	1	1	1.4345
115	2.1883	5	5	90	13.25	2	-1	1	1.1753
116	7.1142	5	5	999	1	2	1	1	1.6193
117	3.8303	5	5	999	19.375	1	-1	1	1.1165
118	0.5464	5	5	0	1	2	1	1	1.7281
119	5.4722	5	5	90	1	1	1	0	2.1205
120	3.8303	5	5	999	7.125	2	-1	0	2.3166
121	0.5464	5	5	0	13.25	2	-1	1	1.658
122	3.8303	5	5	0	1	1	1	0	2.4056
123	3.8303	5	5	90	7.125	2	1	0	2.4502
124	5.4722	5	5	999	19.375	2	-1	1	2.2499
125	0.5464	5	5	0	19.375	1	-1	1	1.3282
126	3.8303	5	5	0	19.375	2	-1	0	2.2063
127	7.1142	5	5	0	7.125	2	1	1	1.9312
128	5.4722	5	5	90	13.25	2	1	0	2.1539
129	0.5464	5	5	999	19.375	2	1	1	1.4694
130	2.1883	5	5	999	25.5	2	1	1	1.3988
131	7.1142	5	5	0	7.125	2	-1	0	1.9663
132	7.1142	5	5	0	25.5	1	1	0	1.3707
133	5.4722	5	5	0	7.125	1	1	0	2.247
134	5.4722	5	5	0	7.125	2	-1	0	2.3449
135	0.5464	5	5	0	25.5	2	-1	1	1.4572
136	0.5464	5	5	90	19.375	2	-1	1	1.1634
137	3.8303	5	5	0	25.5	2	-1	1	1.1287
138	7.1142	5	5	999	25.5	1	-1	1	1.8735
139	3.8303	5	5	0	19.375	1	1	1	1.3283
140	7.1142	5	5	90	1	2	-1	1	1.392
141	2.1883	5	5	999	1	2	1	1	1.8453
142	5.4722	5	5	0	1	1	1	0	2.6196
143	0.5464	5	5	999	13.25	2	-1	1	1.3282
144	3.8303	5	5	0	19.375	1	-1	0	1.9249
145	0.5464	5	5	90	7.125	2	-1	0	1.4812
146	5.4722	5	5	90	19.375	2	1	0	1.3518
147	5.4722	5	5	90	1	1	-1	0	1.6818
148	7.1142	5	5	999	19.375	1	1	0	1.5646
149	3.8303	5	5	90	7.125	1	1	0	1.3871
150	3.8303	5	5	999	13.25	2	1	0	1.4341
151	5.4722	5	5	999	13.25	1	1	1	1.525
152	2.1883	5	5	90	25.5	1	1	1	1.0816
153	0.5464	5	5	999	7.125	1	-1	1	1.1753
154	5.4722	5	5	999	1	1	-1	0	2.0416
155	3.8303	5	5	999	1	2	-1	0	1.3639
156	2.1883	5	5	999	25.5	1	1	1	1.1989
157	5.4722	5	5	999	7.125	2	1	0	1.5824
158	2.1883	5	5	90	7.125	1	-1	1	1.187
159	5.4722	5	5	90	1	2	1	0	1.34
160	0.5464	5	5	0	19.375	2	-1	1	1.3047
161	7.1142	5	5	0	19.375	2	-1	1	1.893
162	2.1883	5	5	0	7.125	2	-1	0	1.3517
163	3.8303	5	5	90	7.125	2	1	1	1.2341
164	2.1883	5	5	90	25.5	1	1	1	1.1404
165	5.4722	5	5	90	1	2	-1	1	1.995
166	0.5464	5	5	999	19.375	2	1	1	1.4575
167	2.1883	5	5	90	1	2	1	1	1.5987
168	0.5464	5	5	90	1	2	1	1	1.7404
169	3.8303	5	5	999	7.125	2	1	0	2.4411
170	0.5464	5	5	0	25.5	2	1	1	1.2463
171	0.5464	5	5	999	1	2	-1	1	3.021
172	7.1142	5	5	0	25.5	2	1	0	3.7267
173	2.1883	5	5	90	19.375	1	-1	1	1.2223
174	2.1883	5	5	90	1	2	1	0	2.3509
175	5.4722	5	5	0	25.5	1	-1	1	1.2227
176	2.1883	5	5	999	19.375	1	1	1	1.1047
177	7.1142	5	5	0	19.375	1	1	0	2.2327
178	3.8303	5	5	0	13.25	2	1	0	2.2142
179	0.5464	5	5	0	1	1	1	0	2.9949
180	0.5464	5	5	999	25.5	1	1	1	1.1875
181	5.4722	5	5	999	25.5	1	1	1	1.0107
182	5.4722	5	5	90	1	2	-1	0	2.2226
183	7.1142	5	5	0	19.375	1	1	1	1.964
184	3.8303	5	5	90	25.5	2	-1	1	1.2224
185	7.1142	5	5	0	13.25	2	1	0	2.1526
186	5.4722	5	5	0	13.25	1	-1	1	1.3164
187	5.4722	5	5	90	19.375	1	-1	1	1.3517
188	3.8303	5	5	0	1	2	1	0	2.2305
189	7.1142	5	5	0	1	1	-1	0	1.7846
190	3.8303	5	5	0	19.375	1	-1	1	1.1753
191	0.5464	5	5	90	1	2	-1	0	1.4345
192	7.1142	5	5	999	13.25	1	-1	0	2.3667
193	7.1142	5	5	90	13.25	2	-1	0	1.767
194	0.5464	5	5	999	7.125	1	1	1	1.1989
195	2.1883	5	5	999	13.25	2	1	1	1.3752
196	5.4722	5	5	999	25.5	2	-1	1	1.2695
197	2.1883	5	5	999	13.25	1	1	1	1.1635
198	0.5464	5	5	90	7.125	1	1	1	1.857
199	7.1142	5	5	90	19.375	2	-1	1	2.093
200	7.1142	5	5	999	25.5	2	1	1	1.7722
201	5.4722	5	5	90	1	1	-1	0	1.3634
202	0.5464	5	5	0	25.5	1	1	1	1.2458
203	7.1142	5	5	999	1	2	-1	0	1.8109
204	5.4722	5	5	999	13.25	1	1	1	1.7969
205	0.5464	5	5	0	7.125	1	-1	1	1.2341
206	0.5464	5	5	90	25.5	2	1	1	1.3051
207	0.5464	5	5	90	13.25	1	-1	1	1.211
208	5.4722	5	5	90	1	1	-1	0	1.5667
209	7.1142	5	5	999	13.25	1	-1	1	1.4717
210	5.4722	5	5	0	1	2	1	1	2.2379
211	2.1883	5	5	0	25.5	1	1	1	1.0694
212	5.4722	5	5	999	1	2	1	0	1.9749
213	5.4722	5	5	90	7.125	1	1	0	1.5313
214	5.4722	5	5	90	1	1	1	0	2.1266
215	3.8303	5	5	90	1	1	1	0	1.387
216	7.1142	5	5	0	19.375	1	-1	0	1.2812
217	3.8303	5	5	999	7.125	2	1	0	1.7163
218	3.8303	5	5	0	13.25	2	-1	0	1.3992
219	5.4722	5	5	0	19.375	1	1	1	1.2222
220	2.1883	5	5	0	7.125	2	-1	1	1.34
221	5.4722	5	5	0	13.25	2	1	1	1.5621
222	7.1142	5	5	90	7.125	1	1	0	2.0417
223	0.5464	5	5	90	25.5	2	1	1	1.4224
224	3.8303	5	5	90	25.5	2	-1	1	1.2341
225	5.4722	5	5	90	25.5	2	1	1	1.3404
226	2.1883	5	5	999	13.25	2	-1	1	1.2228
227	2.1883	5	5	90	13.25	1	-1	1	1.0228
228	2.1883	5	5	90	19.375	2	1	1	1.3517
229	7.1142	5	5	0	13.25	1	-1	0	2.1338
230	2.1883	5	5	0	1	2	-1	1	3.3736
231	2.1883	5	5	0	1	1	1	0	3.1148
232	5.4722	5	5	999	25.5	1	1	1	1.2227
233	2.1883	5	5	90	19.375	2	1	1	1.3516
234	2.1883	5	5	0	13.25	2	-1	1	1.1993
235	7.1142	5	5	999	13.25	2	-1	1	2.5297
236	3.8303	5	5	0	19.375	2	-1	0	2.4051
237	7.1142	5	5	0	1	2	1	1	1.9104
238	2.1883	5	5	0	19.375	2	-1	1	1.1047
239	3.8303	5	5	999	1	1	1	0	1.3516
240	0.5464	5	5	90	13.25	2	-1	1	1.4933
241	3.8303	5	5	0	1	1	1	0	1.7865
242	7.1142	5	5	0	1	1	-1	0	1.5933
243	3.8303	5	5	90	7.125	2	1	1	1.3282
244	2.1883	5	5	999	13.25	1	-1	1	1.1283
245	0.5464	5	5	999	13.25	2	1	1	1.3988
246	7.1142	5	5	999	7.125	2	1	0	1.4229
247	7.1142	5	5	999	7.125	1	-1	1	1.917
248	7.1142	5	5	0	1	1	-1	0	1.5882
249	2.1883	5	5	999	25.5	1	1	1	1.0224
250	7.1142	5	5	999	19.375	2	1	1	1.1749
251	3.8303	5	5	0	25.5	2	-1	1	1.281
252	2.1883	5	5	999	13.25	1	1	1	1.0929
253	3.8303	5	5	0	1	2	1	0	2.1747
254	2.1883	5	5	0	1	1	1	0	2.9664
255	0.5464	5	5	999	1	1	-1	1	1.8575
256	0.5464	5	5	90	7.125	1	1	1	1.5991
257	7.1142	5	5	999	7.125	2	1	0	1.8595
258	2.1883	5	5	0	13.25	2	1	1	1.4106
259	5.4722	5	5	999	7.125	2	1	0	1.3635
260	2.1883	5	5	0	13.25	1	1	1	1.1635
261	7.1142	5	5	999	7.125	1	-1	1	1.6487
262	5.4722	5	5	0	19.375	2	-1	1	2.0747
263	2.1883	5	5	0	19.375	2	-1	1	1.3753
264	7.1142	5	5	0	19.375	1	1	0	1.7581
265	3.8303	5	5	0	19.375	2	1	0	1.4341
266	5.4722	5	5	999	7.125	2	-1	0	1.9879
267	7.1142	5	5	90	1	1	-1	1	1.8285
268	5.4722	5	5	0	7.125	1	1	0	1.6419
269	7.1142	5	5	90	13.25	2	-1	0	1.4672
270	3.8303	5	5	90	1	2	-1	0	1.5987
271	0.5464	5	5	90	1	1	1	1	1.7167
272	5.4722	5	5	999	13.25	2	-1	0	2.2198
273	0.5464	5	5	90	19.375	1	-1	1	1.4106
274	3.8303	5	5	0	25.5	1	-1	1	1.0224
275	3.8303	5	5	0	1	1	1	0	1.3635
276	3.8303	5	5	999	13.25	2	-1	1	1.3517
277	5.4722	5	5	90	13.25	2	-1	0	1.916
278	5.4722	5	5	0	7.125	1	1	0	1.931
279	0.5464	5	5	999	13.25	2	1	1	1.4223
280	2.1883	5	5	0	1	2	1	0	1.7404
281	7.1142	5	5	0	7.125	1	-1	0	2.7364
282	2.1883	5	5	0	19.375	1	1	1	1.2223
283	7.1142	5	5	999	13.25	2	1	0	1.8501
284	7.1142	5	5	0	1	2	1	0	1.9599
285	7.1142	5	5	999	1	1	1	0	1.6927
286	0.5464	5	5	999	19.375	2	-1	1	1.1988
287	5.4722	5	5	999	13.25	2	-1	1	1.1871
288	5.4722	5	5	90	13.25	2	-1	0	2.1063
289	7.1142	5	5	999	13.25	1	1	1	1.4865
290	7.1142	5	5	0	7.125	2	-1	1	1.7846
291	3.8303	5	5	0	19.375	2	-1	0	1.0341
292	2.1883	5	5	90	13.25	1	1	1	1.2694
293	2.1883	5	5	90	13.25	2	1	1	1.4106
294	5.4722	5	5	0	25.5	2	-1	0	2.1539
295	7.1142	5	5	90	7.125	2	1	0	2.602
296	7.1142	5	5	90	7.125	2	-1	0	1.7355
297	7.1142	5	5	0	7.125	1	1	0	1.7069
298	5.4722	5	5	0	19.375	2	1	0	1.4689
299	7.1142	5	5	90	13.25	1	-1	0	1.58
300	7.1142	5	5	999	1	1	-1	0	1.8253
301	7.1142	5	5	90	7.125	2	1	0	1.3829
302	2.1883	5	5	90	7.125	1	1	1	1.5517
303	5.4722	5	5	90	19.375	1	-1	1	1.2106
304	5.4722	5	5	999	13.25	2	-1	1	2.0732
305	3.8303	5	5	999	19.375	2	1	1	1.434
306	5.4722	5	5	999	7.125	2	-1	1	2.1034
307	2.1883	5	5	999	19.375	2	-1	1	1.1754
308	2.1883	5	5	0	25.5	2	-1	1	1.2929
309	3.8303	5	5	999	25.5	1	-1	1	1.1165
310	7.1142	5	5	0	13.25	2	1	1	1.9858
311	3.8303	5	5	0	7.125	1	1	1	1.5399
312	3.8303	5	5	999	1	2	1	0	2.6593
313	7.1142	5	5	90	13.25	1	-1	0	2.0211
314	3.8303	5	5	90	1	2	1	0	2.3506
315	0.5464	5	5	90	7.125	2	1	1	1.8222
316	7.1142	5	5	90	1	2	1	0	2.1246
317	5.4722	5	5	0	25.5	1	1	0	2.1393
318	5.4722	5	5	999	13.25	2	1	0	2.2001
319	5.4722	5	5	90	7.125	2	1	1	1.653
320	2.1883	5	5	999	7.125	2	1	1	1.3282
321	3.8303	5	5	90	13.25	1	-1	1	1.34
322	7.1142	5	5	999	25.5	2	1	1	1.4328
323	0.5464	5	5	90	1	2	1	1	3.1617
324	5.4722	5	5	0	1	2	1	0	1.1287
325	2.1883	5	5	0	7.125	2	-1	0	3.0298
326	3.8303	5	5	0	25.5	1	-1	1	1.1518
327	0.5464	5	5	999	7.125	2	-1	1	1.4341
328	7.1142	5	5	90	7.125	1	1	0	2.5402
329	5.4722	5	5	999	19.375	2	-1	0	1.8656
330	7.1142	5	5	90	13.25	2	1	0	1.8522
331	5.4722	5	5	90	19.375	2	1	0	1.5337
332	3.8303	5	5	90	13.25	1	-1	1	2.225
333	3.8303	5	5	999	13.25	1	1	1	1.3874
334	5.4722	5	5	90	7.125	2	1	0	2.036
335	5.4722	5	5	999	19.375	2	-1	0	1.8865
336	7.1142	5	5	999	25.5	1	1	1	1.1635
337	5.4722	5	5	90	7.125	1	-1	0	2.258
338	5.4722	5	5	90	7.125	2	1	0	1.4924
339	2.1883	5	5	90	13.25	1	-1	1	1.1751
340	5.4722	5	5	90	19.375	1	1	0	1.4576
341	2.1883	5	5	90	1	1	-1	0	1.5164
342	7.1142	5	5	999	1	2	-1	0	1.8094
343	2.1883	5	5	999	19.375	2	-1	1	1.3283
344	2.1883	5	5	0	25.5	2	-1	1	1.3875
345	0.5464	5	5	90	19.375	1	-1	1	1.4811
346	0.5464	5	5	999	25.5	2	-1	1	1.187
347	7.1142	5	5	0	7.125	2	1	0	3.8109
348	7.1142	5	5	0	7.125	1	1	0	1.4482
349	7.1142	5	5	999	1	1	1	0	1.3282
350	5.4722	5	5	0	1	1	1	0	1.3047
351	0.5464	5	5	999	7.125	2	1	1	1.681
352	0.5464	5	5	90	1	2	-1	0	1.1636
353	3.8303	5	5	0	7.125	1	1	1	1.3522
354	0.5464	5	5	999	7.125	1	-1	1	1.2345
355	3.8303	5	5	90	13.25	2	1	1	1.4109
356	5.4722	5	5	999	25.5	2	1	0	2.4818
357	0.5464	5	5	0	13.25	1	1	1	1.2812
358	2.1883	5	5	999	25.5	1	1	1	1.2577
359	5.4722	5	5	0	25.5	2	-1	1	1.2341
360	2.1883	5	5	0	25.5	2	1	1	1.3282
361	0.5464	5	5	90	19.375	1	-1	1	1.2576
362	5.4722	5	5	0	1	1	-1	0	2.049
363	3.8303	5	5	999	1	1	1	0	2.6355
364	5.4722	5	5	0	19.375	2	1	1	1.4694
365	2.1883	5	5	999	25.5	1	-1	1	1.1047
366	2.1883	5	5	999	7.125	2	-1	1	1.34
367	0.5464	5	5	0	1	2	-1	0	1.6103
368	3.8303	5	5	999	13.25	1	-1	1	1.2346
369	2.1883	5	5	0	25.5	2	-1	1	1.2812
370	0.5464	5	5	999	1	2	-1	1	3.1066
371	5.4722	5	5	90	25.5	2	1	1	2.1029
372	3.8303	5	5	999	7.125	1	1	1	1.3282
373	5.4722	5	5	0	25.5	1	1	1	1.2933
374	2.1883	5	5	90	13.25	1	-1	1	1.1758
375	3.8303	5	5	90	25.5	1	1	1	1.4104
376	3.8303	5	5	999	1	2	1	1	2.3827
377	7.1142	5	5	90	25.5	2	-1	0	1.8075
378	0.5464	5	5	90	13.25	2	1	1	1.387
379	7.1142	5	5	0	1	2	-1	0	1.7534
380	2.1883	5	5	90	7.125	2	-1	1	1.5164
381	7.1142	5	5	0	1	2	1	0	2.0406
382	3.8303	5	5	90	13.25	2	-1	0	2.3788
383	3.8303	5	5	90	25.5	2	1	1	1.3518
384	3.8303	5	5	90	1	2	1	0	1.8193
385	0.5464	5	5	0	25.5	1	1	1	1.2933
386	0.5464	5	5	90	13.25	2	-1	1	1.4228
387	2.1883	5	5	0	7.125	2	1	1	1.4346
388	3.8303	5	5	0	7.125	2	-1	1	2.3418
389	7.1142	5	5	90	19.375	1	1	1	1.9377
390	2.1883	5	5	999	19.375	1	1	1	1.1635
391	2.1883	5	5	999	7.125	2	1	1	1.4928
392	3.8303	5	5	0	25.5	2	1	1	1.4223
393	3.8303	5	5	90	13.25	1	1	1	2.1829
394	2.1883	5	5	999	7.125	2	1	1	1.4228
395	3.8303	5	5	90	25.5	2	-1	0	1.552
396	0.5464	5	5	90	7.125	1	-1	1	1.3992
397	2.1883	5	5	0	7.125	1	-1	0	3.0937
398	7.1142	5	5	90	19.375	2	1	0	3.6648
399	7.1142	5	5	999	19.375	2	-1	0	2.4159
400	7.1142	5	5	0	19.375	1	1	1	1.8772
401	3.8303	5	5	90	25.5	1	1	1	1.3988
402	0.5464	5	5	90	1	1	1	0	1.5521
403	0.5464	5	5	90	1	1	1	0	2.3627
404	0.5464	5	5	90	25.5	1	-1	1	1.5286
405	0.5464	5	5	0	25.5	2	-1	1	1.3165
406	3.8303	5	5	0	7.125	2	1	0	2.4912
407	7.1142	5	5	90	1	1	1	0	2.37
408	3.8303	5	5	999	1	1	1	0	2.4037
409	7.1142	5	5	0	13.25	1	-1	0	2.0282
410	3.8303	5	5	90	19.375	1	-1	0	1.7281
411	2.1883	5	5	90	7.125	1	-1	1	3.1415
412	5.4722	5	5	0	19.375	1	-1	1	1.3401
413	2.1883	5	5	0	1	2	1	0	3.2251
414	3.8303	5	5	999	25.5	1	1	1	1.211
415	0.5464	5	5	999	7.125	1	1	1	1.34
416	3.8303	5	5	90	19.375	2	-1	1	1.1871
417	5.4722	5	5	0	19.375	1	1	0	2.9608
418	3.8303	5	5	0	13.25	2	-1	1	1.8252
419	2.1883	5	5	90	25.5	1	-1	1	1.14
420	5.4722	5	5	0	25.5	1	1	0	4.8377
421	0.5464	5	5	90	25.5	1	1	1	1.2812
422	7.1142	5	5	0	19.375	2	1	1	1.4584
423	3.8303	5	5	999	13.25	2	-1	0	1.5992
424	0.5464	5	5	999	1	1	1	0	1.9987
425	3.8303	5	5	90	25.5	2	-1	1	1.3405
426	3.8303	5	5	90	1	1	1	0	1.8829
427	7.1142	5	5	999	19.375	1	-1	0	1.8073
428	2.1883	5	5	999	7.125	1	1	1	1.246
429	7.1142	5	5	0	25.5	2	1	0	1.6747
430	3.8303	5	5	90	25.5	1	1	0	1.3635
431	5.4722	5	5	0	25.5	2	-1	0	2.2294
432	7.1142	5	5	999	1	1	-1	0	2.0592
433	2.1883	5	5	90	1	2	-1	0	3.1258
434	7.1142	5	5	0	25.5	1	-1	0	1.9859
435	0.5464	5	5	90	19.375	2	1	1	1.3635
436	5.4722	5	5	90	7.125	2	1	0	2.2622
437	7.1142	5	5	0	13.25	1	1	0	2.2206
438	7.1142	5	5	90	19.375	1	1	1	1.8979
439	7.1142	5	5	999	7.125	2	-1	1	1.8697
440	0.5464	5	5	0	7.125	2	1	1	1.6458
441	3.8303	5	5	999	7.125	1	1	1	1.8312
442	7.1142	5	5	90	13.25	1	-1	0	5.5808
443	5.4722	5	5	90	13.25	2	-1	1	1.5898
444	3.8303	5	5	90	13.25	2	-1	1	1.6689
445	5.4722	5	5	0	19.375	2	1	1	4.0892
446	2.1883	5	5	0	19.375	2	-1	0	1.7634
447	0.5464	5	5	999	25.5	2	1	1	1.3753
448	2.1883	5	5	0	13.25	1	-1	1	1.0577
449	0.5464	5	5	999	25.5	2	1	1	1.4459
450	2.1883	5	5	90	7.125	1	-1	1	1.3871
451	0.5464	5	5	0	1	1	-1	1	2.5786
452	3.8303	5	5	90	7.125	2	-1	0	2.4711
453	0.5464	5	5	0	13.25	1	-1	1	1.3165
454	3.8303	5	5	90	7.125	1	-1	0	3.0247
455	3.8303	5	5	0	25.5	1	-1	1	1.3047
456	2.1883	5	5	999	1	2	-1	0	1.3753
457	2.1883	5	5	999	19.375	2	1	1	1.3871
458	0.5464	5	5	0	13.25	2	-1	1	1.34
459	5.4722	5	5	0	1	2	-1	0	1.656
460	0.5464	5	5	0	1	1	1	0	1.2459
461	7.1142	5	5	999	19.375	1	1	0	1.9643
462	5.4722	5	5	0	7.125	2	-1	1	1.4811
463	0.5464	5	5	0	13.25	2	-1	0	2.3041
464	0.5464	5	5	999	25.5	1	1	1	1.2934
465	0.5464	5	5	999	19.375	1	-1	1	1.14
466	3.8303	5	5	0	1	1	-1	1	2.1871
467	2.1883	5	5	999	19.375	2	-1	1	1.1635
468	5.4722	5	5	0	13.25	1	1	1	1.3753
469	5.4722	5	5	999	7.125	1	-1	0	2.9542
470	3.8303	5	5	999	13.25	1	1	1	1.2812
471	7.1142	5	5	90	19.375	1	-1	0	1.8179
472	3.8303	5	5	90	7.125	1	1	0	1.6573
473	5.4722	5	5	999	19.375	1	-1	1	1.2106
474	3.8303	5	5	0	25.5	2	-1	1	1.1634
475	0.5464	5	5	0	25.5	1	1	1	1.1987
476	5.4722	5	5	999	25.5	1	1	1	1.117
477	5.4722	5	5	90	13.25	1	-1	1	1.4227
478	2.1883	5	5	999	25.5	2	-1	1	1.3993
479	5.4722	5	5	0	19.375	2	1	0	2.1665
480	3.8303	5	5	90	25.5	1	1	0	2.7154
481	2.1883	5	5	999	13.25	1	-1	1	1.1282
482	5.4722	5	5	999	19.375	1	1	1	1.4576
483	2.1883	5	5	999	7.125	2	1	1	1.5047
484	7.1142	5	5	999	13.25	2	1	0	1.8869
485	5.4722	5	5	999	25.5	1	-1	1	1.1753
486	7.1142	5	5	999	7.125	1	1	0	2.3079
487	2.1883	5	5	90	7.125	2	-1	0	3.0188
488	7.1142	5	5	90	13.25	1	1	0	1.8849
489	3.8303	5	5	90	7.125	2	-1	0	1.5164
490	5.4722	5	5	0	1	2	-1	0	1.4575
491	3.8303	5	5	999	25.5	1	-1	1	1.3283
492	3.8303	5	5	999	25.5	1	-1	1	1.1401
493	2.1883	5	5	90	13.25	2	-1	1	1.4816
494	7.1142	5	5	999	13.25	1	-1	0	2.8554
495	7.1142	5	5	999	7.125	1	1	0	2.0632
496	5.4722	5	5	90	19.375	2	-1	0	2.0256
497	0.5464	5	5	999	13.25	1	1	1	1.2459
498	7.1142	5	5	90	7.125	2	-1	0	2.2214
499	0.5464	5	5	0	25.5	1	1	1	1.2107
500	7.1142	5	5	90	7.125	1	-1	0	1.5434
501	0.5464	5	5	0	1	2	1	1	2.5552
502	5.4722	5	5	999	7.125	1	-1	0	1.4816
503	5.4722	5	5	999	13.25	1	1	0	1.3631
504	0.5464	5	5	90	13.25	2	1	1	1.5638
505	2.1883	5	5	0	19.375	1	-1	1	1.1988
506	0.5464	5	5	0	19.375	2	1	1	1.4105
507	2.1883	5	5	999	25.5	2	-1	1	1.2459
508	2.1883	5	5	0	13.25	2	1	1	1.246
509	7.1142	5	5	90	19.375	2	-1	0	1.9181
510	0.5464	5	5	999	1	1	1	0	1.6693
511	5.4722	5	5	0	25.5	2	1	1	1.293
512	2.1883	5	5	999	7.125	1	-1	1	1.1522
513	2.1883	5	5	999	1	1	1	0	1.2694
514	3.8303	5	5	0	1	2	1	1	1.5399
515	0.5464	5	5	90	25.5	2	1	1	1.2698
516	3.8303	5	5	0	13.25	1	-1	1	1.0109
517	3.8303	5	5	0	7.125	1	1	1	1.1283
518	5.4722	5	5	0	7.125	2	-1	1	1.8256
519	7.1142	5	5	0	1	1	1	0	1.2106
520	3.8303	5	5	999	19.375	1	1	1	1.246
521	0.5464	5	5	999	1	1	-1	0	1.9395
522	3.8303	5	5	999	13.25	2	1	0	2.8696
523	0.5464	5	5	0	13.25	1	1	1	1.3988
524	2.1883	5	5	999	1	2	1	0	2.0109
525	5.4722	5	5	999	1	2	-1	1	2.1725
526	5.4722	5	5	999	7.125	1	1	0	1.4811
527	3.8303	5	5	0	19.375	2	1	1	1.5046
528	5.4722	5	5	90	13.25	1	-1	0	1.8268
529	7.1142	5	5	999	1	1	-1	1	1.721
530	2.1883	5	5	90	19.375	2	1	1	1.3161
531	3.8303	5	5	0	7.125	2	-1	0	2.8829
532	7.1142	5	5	999	7.125	2	-1	0	1.8022
533	3.8303	5	5	0	25.5	1	1	1	1.2694
534	2.1883	5	5	999	7.125	1	1	1	1.2576
535	2.1883	5	5	999	25.5	2	-1	1	1.1988
536	5.4722	5	5	90	19.375	1	1	0	2.0822
537	3.8303	5	5	999	25.5	1	1	1	1.1284
538	0.5464	5	5	90	19.375	1	-1	1	1.5051
539	2.1883	5	5	0	19.375	1	1	1	1.2816
540	7.1142	5	5	999	25.5	1	-1	0	1.9551
541	5.4722	5	5	999	19.375	1	-1	0	1.4837
542	5.4722	5	5	90	25.5	1	-1	1	1.2934
543	7.1142	5	5	90	1	2	-1	0	1.7006
544	7.1142	5	5	0	25.5	1	1	0	1.3282
545	3.8303	5	5	90	19.375	2	1	1	1.9026
546	3.8303	5	5	90	7.125	1	-1	1	1.3287
547	7.1142	5	5	90	25.5	1	-1	0	1.7727
548	7.1142	5	5	0	25.5	2	1	0	1.929
549	0.5464	5	5	999	1	1	1	0	1.657
550	2.1883	5	5	90	7.125	1	1	1	1.3052
551	3.8303	5	5	0	1	2	1	0	1.7869
552	3.8303	5	5	999	1	1	-1	0	2.436
553	3.8303	5	5	0	25.5	2	-1	1	1.54
554	0.5464	5	5	999	19.375	2	1	1	1.4109
555	5.4722	5	5	90	13.25	1	-1	1	1.0929
556	5.4722	5	5	999	1	2	-1	0	1.8631
557	7.1142	5	5	0	25.5	1	-1	0	1.3455
558	0.5464	5	5	999	19.375	1	1	1	1.1166
559	2.1883	5	5	0	1	1	-1	1	3.0577
560	3.8303	5	5	90	19.375	2	-1	1	1.5752
561	3.8303	5	5	999	7.125	2	1	0	2.7414
562	5.4722	5	5	90	13.25	1	-1	0	2.153
563	0.5464	5	5	999	1	2	-1	0	2.4337
564	0.5464	5	5	999	25.5	1	-1	1	1.4581
565	3.8303	5	5	0	7.125	2	-1	1	1.4223
566	2.1883	5	5	0	25.5	1	1	1	1.1753
567	5.4722	5	5	0	1	1	1	0	1.0928
568	3.8303	5	5	999	25.5	2	-1	1	1.6219
569	5.4722	5	5	999	1	2	1	0	1.9861
570	5.4722	5	5	0	13.25	2	-1	1	2.142
571	5.4722	5	5	999	19.375	2	-1	1	1.9671
572	2.1883	5	5	999	1	2	1	0	2.2222
573	3.8303	5	5	90	19.375	1	1	1	1.2816
574	0.5464	5	5	0	19.375	1	-1	1	1.2929
575	5.4722	5	5	0	25.5	1	-1	1	1.2224
576	7.1142	5	5	90	1	1	-1	0	2.2036
577	0.5464	5	5	999	19.375	1	-1	1	1.7046
578	2.1883	5	5	999	1	1	1	0	1.5051
579	0.5464	5	5	0	7.125	1	-1	1	1.1875
580	0.5464	5	5	0	1	1	-1	0	3.2534
581	5.4722	5	5	90	25.5	1	1	1	1.3874
582	7.1142	5	5	90	1	1	-1	1	2.1885
583	5.4722	5	5	999	1	1	1	0	1.4812
584	2.1883	5	5	0	13.25	1	1	1	1.1282
585	0.5464	5	5	0	13.25	2	-1	1	1.6929
586	7.1142	5	5	999	25.5	1	1	0	2.2196
587	7.1142	5	5	999	25.5	2	1	0	1.9342
588	2.1883	5	5	0	7.125	2	1	0	1.9512
589	2.1883	5	5	90	25.5	2	-1	1	1.3521
590	5.4722	5	5	90	1	2	1	0	1.8732
591	0.5464	5	5	0	7.125	1	1	1	1.2576
592	7.1142	5	5	999	19.375	2	-1	0	1.7749
593	2.1883	5	5	90	25.5	1	1	1	1.0459
594	3.8303	5	5	90	13.25	1	1	1	2.5165
595	2.1883	5	5	90	19.375	2	1	1	1.7286
596	3.8303	5	5	999	19.375	1	1	1	1.1989
597	2.1883	5	5	90	1	1	-1	0	1.4342
598	7.1142	5	5	90	13.25	2	-1	0	1.7746
599	3.8303	5	5	0	1	2	-1	0	1.3518
600	2.1883	5	5	90	19.375	1	1	1	1.164
601	5.4722	5	5	90	7.125	2	1	0	1.3753
602	7.1142	5	5	90	7.125	1	1	0	1.5436
603	0.5464	5	5	90	13.25	1	1	1	1.2224
604	2.1883	5	5	0	7.125	1	-1	1	1.7515
605	3.8303	5	5	90	1	1	-1	0	1.6345
606	3.8303	5	5	999	1	2	-1	1	1.3047
607	3.8303	5	5	90	1	1	-1	0	2.3262
608	3.8303	5	5	90	19.375	1	1	1	1.093
609	3.8303	5	5	0	13.25	1	-1	1	1.4929
610	2.1883	5	5	90	13.25	2	1	1	1.4927
611	7.1142	5	5	999	13.25	2	-1	0	1.8698
612	2.1883	5	5	999	13.25	2	1	1	1.387
613	2.1883	5	5	0	1	2	-1	1	2.4921
614	0.5464	5	5	90	1	1	1	0	3.0687
615	5.4722	5	5	999	1	1	-1	0	2.2084
616	5.4722	5	5	0	7.125	1	1	0	2.1648
617	3.8303	5	5	999	7.125	2	-1	0	1.9983
618	5.4722	5	5	999	19.375	2	-1	0	2.1881
619	7.1142	5	5	0	25.5	2	-1	1	1.6409
620	7.1142	5	5	999	19.375	2	-1	0	1.3195
621	2.1883	5	5	0	25.5	1	1	1	1.3282
622	2.1883	5	5	999	19.375	1	1	1	1.2463
623	7.1142	5	5	999	25.5	2	1	0	1.8897
624	7.1142	5	5	0	25.5	2	1	0	2.7081
625	2.1883	5	5	90	19.375	1	-1	1	1.1165
626	0.5464	5	5	999	13.25	2	-1	1	1.3043
627	3.8303	5	5	999	19.375	1	1	1	1.1047
628	0.5464	5	5	0	13.25	1	1	1	1.2463
629	5.4722	5	5	0	13.25	2	-1	0	2.4596
630	0.5464	5	5	0	19.375	2	-1	0	1.2694
631	3.8303	5	5	90	25.5	1	-1	1	1.1282
632	5.4722	5	5	999	25.5	2	1	0	1.9888
633	7.1142	5	5	0	1	1	1	0	1.7617
634	5.4722	5	5	999	1	2	1	0	1.7428
635	3.8303	5	5	999	19.375	2	-1	1	1.5043
636	7.1142	5	5	999	19.375	1	1	0	1.6201
637	2.1883	5	5	999	19.375	2	1	1	1.4811
638	5.4722	5	5	0	1	1	1	1	2.1212
639	0.5464	5	5	90	13.25	1	1	1	1.3047
640	7.1142	5	5	999	25.5	2	-1	1	1.7759
641	3.8303	5	5	999	19.375	2	-1	1	1.2812
642	0.5464	5	5	0	13.25	2	1	1	1.5169
643	0.5464	5	5	0	7.125	2	1	1	1.6929
644	5.4722	5	5	999	7.125	1	-1	0	1.895
645	2.1883	5	5	999	13.25	1	-1	1	1.2934
646	3.8303	5	5	0	7.125	2	-1	1	1.977
647	7.1142	5	5	999	1	2	1	0	2.1192
648	3.8303	5	5	999	1	2	-1	0	1.6928
649	3.8303	5	5	0	19.375	1	-1	1	2.337
650	3.8303	5	5	90	1	2	1	0	2.1007
651	5.4722	5	5	0	19.375	1	-1	0	1.5757
652	7.1142	5	5	90	1	2	-1	0	1.1518
653	7.1142	5	5	90	19.375	2	1	1	1.6114
654	2.1883	5	5	90	19.375	1	1	1	1.0696
655	0.5464	5	5	90	7.125	1	1	1	1.1988
656	3.8303	5	5	90	1	1	-1	0	1.9238
657	2.1883	5	5	90	7.125	2	1	1	1.2577
658	2.1883	5	5	999	19.375	1	-1	1	1.2576
659	3.8303	5	5	0	13.25	2	-1	0	2.4034
660	3.8303	5	5	999	7.125	1	1	0	1.411
661	0.5464	5	5	0	7.125	2	-1	0	2.6991
662	0.5464	5	5	0	7.125	2	-1	1	1.4109
663	2.1883	5	5	0	13.25	1	-1	0	1.2576
664	3.8303	5	5	90	19.375	2	1	1	1.4933
665	7.1142	5	5	90	25.5	2	-1	0	1.9285
666	7.1142	5	5	90	19.375	2	-1	0	1.8877
667	2.1883	5	5	0	25.5	1	-1	1	1.4463
668	5.4722	5	5	0	13.25	2	1	1	2.3
669	0.5464	5	5	90	13.25	2	-1	1	1.5165
670	5.4722	5	5	999	13.25	1	1	0	1.2459
671	0.5464	5	5	999	13.25	1	1	1	1.1989
672	5.4722	5	5	90	19.375	1	-1	0	3.1909
673	5.4722	5	5	999	1	1	1	0	3.5127
674	7.1142	5	5	90	13.25	2	-1	1	1.8642
675	0.5464	5	5	90	7.125	2	1	0	3.9504
676	3.8303	5	5	90	19.375	1	-1	0	2.9354
677	0.5464	5	5	0	1	1	-1	0	3.6312
678	5.4722	5	5	90	25.5	2	1	0	2.8971
679	0.5464	5	5	90	7.125	1	1	0	1.6806
680	7.1142	5	5	90	25.5	2	1	0	9.63
681	3.8303	5	5	999	25.5	2	1	0	3.2662
682	3.8303	5	5	90	19.375	2	1	1	1.7516
683	7.1142	5	5	90	1	1	1	0	2.4408
684	7.1142	5	5	0	7.125	2	-1	0	2.1503
685	2.1883	5	5	0	1	1	-1	0	1.7634
686	5.4722	5	5	999	7.125	2	1	0	1.6676
687	2.1883	5	5	90	25.5	2	-1	1	1.3287
688	3.8303	5	5	0	25.5	1	-1	1	1.0813
689	5.4722	5	5	0	13.25	1	-1	1	1.5269
690	3.8303	5	5	0	13.25	1	1	1	1.2224
691	5.4722	5	5	90	7.125	1	-1	0	2.2596
692	3.8303	5	5	999	25.5	2	-1	1	1.046
693	7.1142	5	5	0	19.375	2	-1	1	1.4009
694	7.1142	5	5	90	25.5	1	1	0	1.2694
695	5.4722	5	5	90	25.5	1	1	1	1.3397
696	7.1142	5	5	0	13.25	2	1	0	1.6925
697	5.4722	5	5	0	19.375	1	-1	1	1.1753
698	5.4722	5	5	999	25.5	1	-1	1	1.2812
699	7.1142	5	5	0	13.25	1	-1	1	1.2812
700	5.4722	5	5	90	25.5	1	-1	1	2.0167
701	0.5464	5	5	90	19.375	2	-1	1	1.093
702	0.5464	5	5	999	19.375	1	-1	1	1.3987
703	2.1883	5	5	999	1	1	1	0	1.881
704	7.1142	5	5	999	13.25	2	-1	0	1.5315
705	0.5464	5	5	0	19.375	1	1	1	1.2223
706	2.1883	5	5	999	19.375	1	-1	1	1.0812
707	0.5464	5	5	999	1	2	1	0	1.9865
708	3.8303	5	5	999	13.25	1	1	1	1.0582
709	0.5464	5	5	0	25.5	2	1	1	1.5871
710	2.1883	5	5	90	13.25	1	1	1	1.2224
711	2.1883	5	5	90	13.25	2	1	1	1.387
712	0.5464	5	5	90	13.25	1	1	1	1.2577
713	0.5464	5	5	0	19.375	2	-1	1	1.658
714	0.5464	5	5	999	13.25	1	-1	1	1.1636
715	3.8303	5	5	999	13.25	1	-1	1	1.6693
716	5.4722	5	5	90	19.375	2	1	0	2.4952
717	2.1883	5	5	999	1	1	1	0	3.1706
718	2.1883	5	5	90	1	2	-1	1	3.1795
719	5.4722	5	5	999	19.375	1	-1	1	2.1126
720	0.5464	5	5	0	7.125	1	1	1	1.6458
721	2.1883	5	5	90	19.375	2	1	1	1.3522
722	7.1142	5	5	0	19.375	2	-1	0	1.0929
723	3.8303	5	5	90	13.25	1	-1	1	2.3153
724	0.5464	5	5	999	13.25	2	1	1	1.6341
725	0.5464	5	5	90	1	1	1	1	3.0855
726	2.1883	5	5	0	7.125	1	1	1	1.8576
727	2.1883	5	5	90	1	1	1	0	3.0309
728	2.1883	5	5	999	7.125	1	-1	1	1.1874
729	7.1142	5	5	90	19.375	1	1	0	2.1941
730	3.8303	5	5	999	1	1	1	1	2.3999
731	0.5464	5	5	999	7.125	1	1	1	1.3639
732	0.5464	5	5	999	1	2	-1	0	2.9392
733	7.1142	5	5	90	25.5	2	1	0	1.731
734	3.8303	5	5	90	13.25	2	1	1	1.5753
735	2.1883	5	5	90	1	2	-1	1	3.0987
736	7.1142	5	5	90	25.5	1	1	0	1.8059
737	0.5464	5	5	90	1	2	-1	0	1.5988
738	5.4722	5	5	90	25.5	2	1	1	1.4996
739	2.1883	5	5	0	19.375	1	1	1	1.4929
740	7.1142	5	5	999	25.5	1	-1	0	2.0385
741	0.5464	5	5	90	25.5	1	-1	1	1.1636
742	2.1883	5	5	999	13.25	2	-1	1	1.2694
743	0.5464	5	5	999	7.125	2	-1	1	1.787
744	3.8303	5	5	999	7.125	1	-1	0	2.3298
745	5.4722	5	5	90	25.5	2	-1	0	2.1206
746	0.5464	5	5	0	25.5	1	1	1	1.1634
747	7.1142	5	5	90	7.125	1	1	1	1.4764
748	5.4722	5	5	0	13.25	1	1	0	2.035
749	5.4722	5	5	0	25.5	2	1	0	1.6324
750	2.1883	5	5	0	19.375	2	-1	1	1.54
