# Supplementary material for: Temporal Integration of Motion Streaks in Migraine
Source: Vision (Basel). 2018 Jul 13;2(3):27. doi: 10.3390/vision2030027 (PMC6836222; doi:10.3390/vision2030027)
Supplement: Supplementary file 1 [file vision-02-00027-s001.zip › supplementary information/resultsmark3/resultsObs2/allResponsesObs2Block2.txt]

1	5.4722	5	5	0	1	1	-1	1	5.818
2	2.1883	5	5	0	1	2	1	0	2.059
3	3.8303	5	5	0	25.5	1	-1	0	2.6829
4	3.8303	5	5	999	25.5	2	-1	0	2.4498
5	5.4722	5	5	0	19.375	1	-1	1	2.4034
6	0.5464	5	5	999	25.5	2	1	1	1.5282
7	5.4722	5	5	999	1	2	-1	0	1.5843
8	3.8303	5	5	0	7.125	1	1	0	1.7517
9	7.1142	5	5	0	7.125	1	1	0	2.0874
10	0.5464	5	5	90	19.375	2	-1	1	1.387
11	0.5464	5	5	0	19.375	2	1	1	1.6932
12	5.4722	5	5	0	19.375	1	-1	1	1.8195
13	5.4722	5	5	999	25.5	2	1	1	1.9447
14	5.4722	5	5	0	19.375	2	-1	0	1.8597
15	0.5464	5	5	90	25.5	1	-1	1	1.5281
16	2.1883	5	5	0	19.375	2	1	1	1.2576
17	2.1883	5	5	0	7.125	2	-1	0	3.0658
18	3.8303	5	5	90	7.125	1	1	1	1.9198
19	0.5464	5	5	0	13.25	1	1	0	1.2816
20	3.8303	5	5	90	19.375	2	1	0	2.1091
21	7.1142	5	5	0	7.125	2	-1	0	1.2341
22	2.1883	5	5	999	1	2	-1	0	2.0458
23	7.1142	5	5	0	1	2	1	0	2.0111
24	0.5464	5	5	999	19.375	1	-1	1	1.1988
25	3.8303	5	5	0	1	1	-1	0	1.1516
26	3.8303	5	5	999	7.125	1	1	1	2.2567
27	7.1142	5	5	999	1	1	1	1	1.3675
28	7.1142	5	5	0	19.375	1	-1	1	1.2341
29	5.4722	5	5	0	7.125	2	-1	0	1.3635
30	0.5464	5	5	90	7.125	2	-1	1	1.6105
31	2.1883	5	5	0	1	2	1	0	2.0343
32	3.8303	5	5	90	13.25	2	-1	1	1.2812
33	3.8303	5	5	90	7.125	1	-1	1	1.3286
34	5.4722	5	5	999	25.5	2	1	0	1.9754
35	2.1883	5	5	0	19.375	2	-1	1	1.1988
36	7.1142	5	5	90	19.375	1	-1	0	1.9036
37	7.1142	5	5	999	25.5	2	1	1	1.3164
38	3.8303	5	5	0	25.5	1	-1	1	1.1636
39	0.5464	5	5	0	1	1	-1	1	1.7634
40	7.1142	5	5	90	1	2	-1	0	1.7805
41	7.1142	5	5	999	1	1	-1	0	1.5733
42	2.1883	5	5	999	13.25	2	-1	1	1.2576
43	7.1142	5	5	0	13.25	2	-1	0	1.3268
44	7.1142	5	5	90	25.5	2	1	0	1.5574
45	5.4722	5	5	90	19.375	1	-1	0	1.5405
46	5.4722	5	5	0	1	2	1	0	1.9197
47	2.1883	5	5	999	25.5	2	1	1	1.0812
48	0.5464	5	5	0	19.375	1	1	1	1.4222
49	0.5464	5	5	999	25.5	2	1	1	1.2577
50	5.4722	5	5	999	19.375	1	-1	1	1.1165
51	7.1142	5	5	0	7.125	2	-1	0	1.6948
52	2.1883	5	5	90	13.25	2	1	1	1.8104
53	5.4722	5	5	90	1	1	1	0	2.2854
54	7.1142	5	5	999	1	1	-1	0	1.9802
55	2.1883	5	5	999	19.375	2	-1	1	1.1047
56	2.1883	5	5	0	25.5	1	1	1	1.1869
57	0.5464	5	5	0	19.375	1	1	1	1.1051
58	2.1883	5	5	999	25.5	2	1	1	1.2223
59	3.8303	5	5	0	25.5	1	-1	1	1.1048
60	7.1142	5	5	999	1	1	1	0	1.5214
61	5.4722	5	5	999	25.5	1	-1	1	1.3753
62	2.1883	5	5	999	13.25	2	-1	1	1.2463
63	2.1883	5	5	90	19.375	2	1	1	1.34
64	7.1142	5	5	90	1	1	-1	1	1.4583
65	0.5464	5	5	0	1	2	1	0	1.4697
66	7.1142	5	5	0	7.125	1	1	1	1.8164
67	0.5464	5	5	0	1	2	1	1	1.5281
68	7.1142	5	5	999	19.375	1	1	1	1.8208
69	7.1142	5	5	999	19.375	2	-1	1	1.8228
70	2.1883	5	5	90	25.5	2	-1	1	1.2106
71	5.4722	5	5	999	19.375	1	-1	1	1.1518
72	3.8303	5	5	90	13.25	1	1	1	1.2698
73	3.8303	5	5	0	13.25	2	-1	1	1.3991
74	0.5464	5	5	0	7.125	2	1	1	1.4463
75	0.5464	5	5	0	25.5	1	1	1	1.1283
76	0.5464	5	5	0	25.5	1	-1	1	1.1753
77	7.1142	5	5	999	13.25	2	1	0	1.8061
78	5.4722	5	5	0	13.25	1	1	0	1.1753
79	3.8303	5	5	90	13.25	2	-1	0	1.3399
80	7.1142	5	5	0	1	2	1	0	1.9251
81	3.8303	5	5	999	25.5	1	-1	1	1.1165
82	0.5464	5	5	999	13.25	2	1	1	1.4458
83	7.1142	5	5	90	19.375	2	-1	1	2.0654
84	7.1142	5	5	999	7.125	1	-1	0	1.7836
85	0.5464	5	5	999	7.125	2	-1	0	1.5164
86	3.8303	5	5	0	7.125	2	-1	1	1.7512
87	0.5464	5	5	90	13.25	2	1	1	1.5168
88	0.5464	5	5	0	7.125	2	1	1	1.5756
89	5.4722	5	5	90	7.125	1	1	0	1.8924
90	3.8303	5	5	999	25.5	2	-1	1	1.2812
91	0.5464	5	5	0	13.25	1	1	1	1.3045
92	3.8303	5	5	0	1	1	-1	0	2.2835
93	3.8303	5	5	999	7.125	2	1	1	1.211
94	0.5464	5	5	0	19.375	2	1	1	1.4811
95	0.5464	5	5	90	1	2	-1	0	3.349
96	7.1142	5	5	90	1	2	-1	1	1.8604
97	0.5464	5	5	0	19.375	1	-1	0	3.0413
98	5.4722	5	5	90	25.5	1	-1	0	2.059
99	0.5464	5	5	90	25.5	2	-1	1	1.3282
100	5.4722	5	5	999	25.5	2	-1	0	2.0516
101	5.4722	5	5	999	19.375	1	1	0	1.9021
102	3.8303	5	5	0	13.25	2	1	1	1.2341
103	7.1142	5	5	90	13.25	2	1	0	2.0329
104	0.5464	5	5	90	1	2	-1	1	2.0453
105	5.4722	5	5	90	13.25	2	1	1	1.9353
106	7.1142	5	5	90	25.5	2	1	1	1.3282
107	7.1142	5	5	90	25.5	1	1	0	1.5805
108	0.5464	5	5	999	7.125	1	1	1	1.5045
109	5.4722	5	5	999	25.5	1	-1	1	1.1754
110	5.4722	5	5	0	13.25	1	-1	1	1.1871
111	7.1142	5	5	0	1	2	-1	0	1.6835
112	2.1883	5	5	0	19.375	2	-1	1	1.2576
113	7.1142	5	5	999	19.375	1	1	1	1.5879
114	5.4722	5	5	90	1	2	-1	0	1.9753
115	7.1142	5	5	0	25.5	1	-1	0	1.4149
116	5.4722	5	5	90	25.5	2	-1	1	1.3635
117	5.4722	5	5	0	13.25	1	1	1	2.1231
118	0.5464	5	5	90	1	1	-1	0	2.0221
119	5.4722	5	5	0	19.375	1	1	1	1.2693
120	0.5464	5	5	90	19.375	1	1	1	1.1636
121	5.4722	5	5	999	7.125	2	-1	0	2.6042
122	7.1142	5	5	90	19.375	1	-1	0	1.46
123	7.1142	5	5	90	13.25	1	1	1	1.833
124	7.1142	5	5	0	7.125	1	-1	1	1.7899
125	3.8303	5	5	0	25.5	2	1	1	1.2812
126	0.5464	5	5	999	25.5	2	-1	1	1.2695
127	0.5464	5	5	999	1	2	1	0	1.9398
128	3.8303	5	5	0	13.25	2	1	0	1.9707
129	7.1142	5	5	999	7.125	2	1	1	1.511
130	7.1142	5	5	999	1	2	1	0	1.3425
131	0.5464	5	5	999	1	1	-1	0	1.9041
132	0.5464	5	5	0	25.5	2	-1	1	1.3404
133	0.5464	5	5	90	1	1	1	0	2.257
134	0.5464	5	5	90	19.375	2	-1	1	1.3874
135	5.4722	5	5	999	13.25	1	1	0	5.0621
136	0.5464	5	5	0	25.5	1	1	1	1.2106
137	2.1883	5	5	999	7.125	1	1	1	1.3517
138	7.1142	5	5	0	19.375	2	-1	1	1.1165
139	3.8303	5	5	90	25.5	1	-1	1	1.1636
140	0.5464	5	5	999	25.5	1	-1	1	1.093
141	0.5464	5	5	0	7.125	2	-1	1	1.5869
142	5.4722	5	5	999	25.5	1	1	1	1.1401
143	0.5464	5	5	90	25.5	2	-1	1	1.1523
144	5.4722	5	5	90	13.25	2	1	1	1.3635
145	7.1142	5	5	90	7.125	1	1	0	1.8572
146	3.8303	5	5	999	1	1	-1	1	1.9472
147	5.4722	5	5	0	7.125	2	1	0	1.5469
148	2.1883	5	5	999	7.125	2	1	1	1.2694
149	2.1883	5	5	999	25.5	1	1	1	1.1753
150	7.1142	5	5	0	13.25	1	-1	0	2.4766
151	3.8303	5	5	90	13.25	1	1	1	1.1635
152	2.1883	5	5	90	1	1	-1	0	3.6621
153	5.4722	5	5	90	13.25	1	-1	0	3.6245
154	3.8303	5	5	90	7.125	2	1	0	2.3849
155	0.5464	5	5	0	13.25	2	-1	1	1.4581
156	2.1883	5	5	90	13.25	1	-1	1	1.4933
157	3.8303	5	5	999	25.5	2	1	1	1.2933
158	7.1142	5	5	90	19.375	2	1	0	1.7117
159	7.1142	5	5	0	25.5	2	1	0	1.0224
160	3.8303	5	5	0	7.125	2	1	1	2.6341
161	7.1142	5	5	90	25.5	1	1	0	1.463
162	7.1142	5	5	90	7.125	2	1	0	1.0346
163	7.1142	5	5	0	13.25	2	1	0	1.9411
164	0.5464	5	5	0	13.25	1	-1	1	1.2812
165	0.5464	5	5	0	13.25	2	1	1	1.3752
166	7.1142	5	5	0	7.125	1	1	1	1.2106
167	2.1883	5	5	0	25.5	1	-1	1	1.1287
168	7.1142	5	5	0	7.125	2	-1	1	1.9362
169	7.1142	5	5	90	25.5	2	-1	1	1.6188
170	7.1142	5	5	999	19.375	2	-1	0	1.8206
171	2.1883	5	5	0	13.25	1	1	1	1.2812
172	7.1142	5	5	999	13.25	1	1	1	2.1402
173	7.1142	5	5	999	7.125	2	-1	0	1.6885
174	2.1883	5	5	999	25.5	2	-1	1	1.3518
175	2.1883	5	5	0	13.25	1	-1	1	1.1753
176	3.8303	5	5	90	13.25	2	1	1	1.3517
177	5.4722	5	5	0	13.25	1	-1	0	1.6212
178	0.5464	5	5	90	1	2	-1	1	2.0927
179	3.8303	5	5	999	19.375	1	-1	1	1.046
180	5.4722	5	5	0	13.25	2	1	0	1.5219
181	5.4722	5	5	90	19.375	2	1	1	1.2929
182	0.5464	5	5	999	1	1	-1	0	1.5164
183	2.1883	5	5	0	7.125	1	-1	1	1.2934
184	5.4722	5	5	0	19.375	1	-1	1	1.2222
185	2.1883	5	5	999	25.5	1	1	1	1.1281
186	2.1883	5	5	999	25.5	2	1	1	1.4106
187	7.1142	5	5	999	25.5	2	1	0	1.8233
188	7.1142	5	5	90	25.5	1	-1	0	1.2694
189	3.8303	5	5	90	1	1	1	1	1.4458
190	3.8303	5	5	999	25.5	1	-1	1	1.1283
191	2.1883	5	5	0	19.375	1	1	1	1.093
192	5.4722	5	5	90	1	1	1	0	1.9356
193	5.4722	5	5	90	13.25	2	1	1	1.4458
194	3.8303	5	5	999	1	1	-1	1	1.4929
195	3.8303	5	5	90	13.25	2	-1	0	2.2509
196	0.5464	5	5	999	13.25	1	-1	1	1.164
197	2.1883	5	5	90	13.25	2	-1	1	1.0694
198	0.5464	5	5	999	25.5	1	1	1	1.1047
199	2.1883	5	5	0	13.25	2	1	1	1.3163
200	5.4722	5	5	90	7.125	1	1	0	1.9476
201	7.1142	5	5	0	13.25	2	1	1	1.3047
202	5.4722	5	5	90	13.25	1	-1	1	1.2694
203	5.4722	5	5	0	25.5	1	1	0	2.4306
204	5.4722	5	5	0	19.375	2	-1	0	2.0675
205	0.5464	5	5	999	19.375	2	-1	1	1.2577
206	5.4722	5	5	0	19.375	2	-1	1	2.3597
207	2.1883	5	5	999	13.25	2	1	1	1.2693
208	2.1883	5	5	0	19.375	2	-1	1	1.2459
209	2.1883	5	5	90	19.375	1	-1	1	1.1518
210	5.4722	5	5	90	25.5	2	-1	1	1.6539
211	5.4722	5	5	999	7.125	2	-1	1	1.624
212	5.4722	5	5	999	13.25	2	-1	0	1.5778
213	5.4722	5	5	0	25.5	2	-1	1	1.3517
214	0.5464	5	5	999	1	1	1	1	1.6454
215	7.1142	5	5	90	7.125	1	-1	0	1.4915
216	5.4722	5	5	90	19.375	1	1	0	1.34
217	7.1142	5	5	0	13.25	1	1	0	1.5321
218	0.5464	5	5	999	7.125	1	-1	1	1.4576
219	3.8303	5	5	0	7.125	1	1	1	1.1988
220	2.1883	5	5	0	1	1	-1	0	1.5045
221	0.5464	5	5	0	25.5	2	1	1	1.4462
222	7.1142	5	5	999	7.125	1	1	0	1.8661
223	0.5464	5	5	999	13.25	2	1	1	1.3752
224	5.4722	5	5	999	1	2	1	0	2.1376
225	7.1142	5	5	999	19.375	1	-1	0	1.3293
226	2.1883	5	5	90	25.5	1	-1	1	1.1047
227	2.1883	5	5	999	13.25	2	-1	0	2.1511
228	0.5464	5	5	0	7.125	1	-1	1	1.211
229	7.1142	5	5	0	19.375	1	-1	1	3.1871
230	2.1883	5	5	0	7.125	2	-1	0	1.3753
231	2.1883	5	5	999	13.25	1	1	1	1.3869
232	3.8303	5	5	90	25.5	2	1	1	1.3635
233	2.1883	5	5	0	13.25	2	1	1	1.34
234	5.4722	5	5	0	19.375	2	1	1	1.14
235	0.5464	5	5	999	7.125	1	1	1	1.3283
236	0.5464	5	5	90	7.125	2	1	1	1.587
237	7.1142	5	5	999	25.5	2	-1	0	2.2988
238	0.5464	5	5	90	13.25	1	-1	1	1.1169
239	3.8303	5	5	90	19.375	1	-1	0	1.9714
240	3.8303	5	5	0	19.375	2	1	1	1.1988
241	3.8303	5	5	0	7.125	2	1	1	1.3399
242	7.1142	5	5	999	7.125	1	1	1	1.4594
243	7.1142	5	5	90	25.5	2	1	1	1.2223
244	3.8303	5	5	999	13.25	2	1	1	0.99906
245	7.1142	5	5	90	19.375	2	1	0	1.3282
246	2.1883	5	5	0	1	1	-1	0	1.1636
247	3.8303	5	5	999	19.375	2	-1	1	1.3871
248	3.8303	5	5	0	25.5	1	1	1	1.14
249	3.8303	5	5	90	19.375	2	-1	1	1.1399
250	2.1883	5	5	90	19.375	1	-1	1	1.0342
251	0.5464	5	5	0	19.375	2	1	1	1.4929
252	3.8303	5	5	0	25.5	2	1	1	1.2576
253	2.1883	5	5	999	19.375	1	-1	1	1.0929
254	7.1142	5	5	0	25.5	1	1	0	1.8822
255	7.1142	5	5	0	19.375	2	-1	1	2.5161
256	2.1883	5	5	0	1	1	-1	1	1.9982
257	7.1142	5	5	0	7.125	2	1	0	2.132
258	3.8303	5	5	999	7.125	2	1	1	1.6575
259	7.1142	5	5	90	1	1	1	0	1.7054
260	3.8303	5	5	999	13.25	2	1	1	1.0929
261	7.1142	5	5	999	25.5	1	-1	1	1.7077
262	0.5464	5	5	0	19.375	1	-1	1	1.1988
263	3.8303	5	5	90	19.375	1	-1	1	1.117
264	0.5464	5	5	90	13.25	2	1	1	1.4698
265	5.4722	5	5	90	7.125	2	-1	1	1.3757
266	7.1142	5	5	999	7.125	1	-1	1	1.3348
267	3.8303	5	5	999	25.5	1	1	1	1.1752
268	0.5464	5	5	999	13.25	1	1	1	1.5517
269	2.1883	5	5	999	1	2	-1	0	3.0795
270	7.1142	5	5	0	19.375	2	-1	0	1.774
271	2.1883	5	5	0	25.5	2	-1	1	1.3753
272	7.1142	5	5	90	7.125	1	1	0	1.7968
273	3.8303	5	5	90	13.25	1	1	0	2.0095
274	5.4722	5	5	90	19.375	1	1	1	1.7945
275	2.1883	5	5	0	7.125	1	-1	1	1.1754
276	0.5464	5	5	0	13.25	2	-1	1	1.4693
277	5.4722	5	5	0	1	1	1	0	2.0515
278	2.1883	5	5	0	7.125	1	1	1	1.2928
279	2.1883	5	5	90	13.25	2	-1	1	1.3635
280	5.4722	5	5	999	19.375	1	1	1	1.1518
281	2.1883	5	5	999	7.125	2	-1	1	3.1833
282	5.4722	5	5	999	13.25	1	-1	1	2.0771
283	2.1883	5	5	90	7.125	2	-1	0	2.2452
284	5.4722	5	5	90	13.25	1	1	1	1.1287
285	7.1142	5	5	999	25.5	2	-1	1	1.4355
286	2.1883	5	5	90	1	2	-1	0	3.1569
287	2.1883	5	5	999	1	2	-1	0	3.0937
288	5.4722	5	5	999	19.375	2	1	0	2.0813
289	3.8303	5	5	999	1	2	1	0	2.3921
290	2.1883	5	5	999	13.25	1	1	1	1.2111
291	2.1883	5	5	90	19.375	2	-1	1	1.2929
292	3.8303	5	5	90	19.375	2	1	0	2.8839
293	0.5464	5	5	999	19.375	2	1	1	1.6109
294	7.1142	5	5	999	13.25	2	1	1	1.6413
295	0.5464	5	5	999	1	2	-1	1	2.9829
296	3.8303	5	5	0	25.5	2	-1	1	1.3047
297	7.1142	5	5	999	25.5	1	-1	0	2.2745
298	5.4722	5	5	90	1	2	1	1	1.9923
299	0.5464	5	5	90	13.25	1	-1	1	1.2576
300	0.5464	5	5	90	25.5	2	1	1	3.0658
301	3.8303	5	5	999	19.375	1	-1	1	1.2698
302	7.1142	5	5	90	13.25	2	-1	0	1.834
303	0.5464	5	5	999	19.375	2	-1	1	1.3164
304	0.5464	5	5	90	7.125	2	1	1	1.5164
305	3.8303	5	5	999	1	2	1	0	2.363
306	5.4722	5	5	0	13.25	1	1	1	1.5025
307	0.5464	5	5	0	1	1	-1	1	1.5634
308	5.4722	5	5	90	7.125	1	1	0	2.7481
309	2.1883	5	5	90	1	1	1	0	2.1045
310	0.5464	5	5	90	7.125	2	1	1	1.2811
311	0.5464	5	5	90	19.375	1	-1	1	1.2816
312	2.1883	5	5	0	25.5	2	1	1	1.3281
313	5.4722	5	5	999	13.25	1	-1	1	1.3634
314	3.8303	5	5	90	19.375	2	-1	1	1.3521
315	5.4722	5	5	0	1	2	1	0	2.1079
316	2.1883	5	5	0	19.375	1	1	1	1.1047
317	5.4722	5	5	999	1	1	1	0	2.0694
318	5.4722	5	5	90	13.25	2	-1	0	1.9792
319	2.1883	5	5	999	19.375	2	-1	1	1.3635
320	3.8303	5	5	90	13.25	1	-1	0	2.2197
321	0.5464	5	5	90	25.5	1	1	1	1.1875
322	2.1883	5	5	0	7.125	2	1	1	1.5282
323	2.1883	5	5	90	1	1	1	1	3.1035
324	7.1142	5	5	0	13.25	2	1	0	1.7782
325	5.4722	5	5	90	7.125	2	-1	0	2.1336
326	7.1142	5	5	0	25.5	1	-1	1	1.9606
327	0.5464	5	5	90	7.125	1	-1	1	1.3752
328	2.1883	5	5	90	13.25	1	-1	1	1.1404
329	2.1883	5	5	0	25.5	1	-1	1	1.2934
330	7.1142	5	5	999	25.5	1	1	0	2.186
331	7.1142	5	5	90	19.375	1	1	1	1.8181
332	3.8303	5	5	0	19.375	2	1	1	1.1518
333	7.1142	5	5	999	19.375	2	1	0	1.915
334	7.1142	5	5	999	7.125	2	1	0	1.8229
335	2.1883	5	5	90	7.125	1	-1	1	1.5988
336	5.4722	5	5	90	19.375	2	-1	1	1.3164
337	7.1142	5	5	90	7.125	1	1	0	1.7701
338	2.1883	5	5	90	13.25	2	-1	1	1.3047
339	7.1142	5	5	0	7.125	2	1	0	2.0367
340	0.5464	5	5	999	19.375	1	1	1	1.1753
341	7.1142	5	5	999	1	2	1	0	1.8192
342	0.5464	5	5	90	1	2	-1	0	2.9877
343	5.4722	5	5	0	25.5	1	1	1	1.2933
344	0.5464	5	5	90	7.125	1	1	1	1.14
345	7.1142	5	5	0	19.375	2	-1	1	1.8368
346	2.1883	5	5	0	13.25	1	1	1	1.1283
347	7.1142	5	5	0	1	1	1	1	1.8002
348	3.8303	5	5	0	1	1	1	1	2.1565
349	2.1883	5	5	999	19.375	1	1	1	1.1052
350	2.1883	5	5	0	19.375	1	1	1	1.0224
351	7.1142	5	5	0	25.5	2	-1	0	1.9239
352	3.8303	5	5	0	19.375	2	1	1	1.3867
353	3.8303	5	5	0	13.25	1	-1	1	1.481
354	5.4722	5	5	90	19.375	2	-1	1	1.1287
355	7.1142	5	5	999	25.5	2	1	0	1.932
356	5.4722	5	5	0	1	1	1	1	1.7829
357	7.1142	5	5	90	13.25	2	-1	1	1.8028
358	3.8303	5	5	90	1	1	-1	1	2.255
359	5.4722	5	5	999	7.125	1	-1	0	2.1897
360	5.4722	5	5	90	1	2	1	0	1.9899
361	5.4722	5	5	90	25.5	2	-1	1	1.9341
362	7.1142	5	5	90	13.25	1	-1	0	1.8969
363	3.8303	5	5	0	7.125	2	1	1	1.3752
364	0.5464	5	5	999	13.25	2	-1	1	1.3757
365	5.4722	5	5	90	1	2	1	0	2.0522
366	3.8303	5	5	90	7.125	1	-1	1	1.4223
367	2.1883	5	5	0	19.375	1	1	1	1.1752
368	7.1142	5	5	90	19.375	1	1	1	1.8213
369	0.5464	5	5	0	1	2	-1	0	3.0858
370	2.1883	5	5	90	7.125	1	-1	1	1.1875
371	5.4722	5	5	0	7.125	1	-1	1	1.1871
372	0.5464	5	5	90	7.125	2	1	1	3.0996
373	7.1142	5	5	999	25.5	1	1	0	1.8157
374	2.1883	5	5	0	13.25	2	-1	1	1.4458
375	7.1142	5	5	0	1	1	-1	0	3.8726
376	3.8303	5	5	0	25.5	1	1	1	1.1048
377	3.8303	5	5	999	25.5	2	1	1	1.9062
378	0.5464	5	5	999	25.5	2	-1	1	1.3639
379	2.1883	5	5	90	1	1	-1	1	2.9935
380	0.5464	5	5	999	7.125	2	1	1	1.4227
381	3.8303	5	5	999	7.125	2	1	0	2.4842
382	3.8303	5	5	90	25.5	1	-1	1	1.1989
383	5.4722	5	5	999	25.5	1	1	1	1.3983
384	3.8303	5	5	0	13.25	1	1	1	1.1639
385	7.1142	5	5	999	13.25	2	-1	0	1.7921
386	2.1883	5	5	90	7.125	1	-1	1	1.1635
387	3.8303	5	5	90	7.125	2	1	1	1.8758
388	5.4722	5	5	999	25.5	2	-1	1	1.2463
389	3.8303	5	5	999	13.25	2	-1	1	1.2462
390	0.5464	5	5	90	25.5	1	-1	1	1.1875
391	0.5464	5	5	90	25.5	1	-1	1	1.0934
392	2.1883	5	5	90	1	2	-1	0	3.404
393	7.1142	5	5	999	13.25	2	-1	0	2.2741
394	3.8303	5	5	90	19.375	1	-1	1	2.5834
395	7.1142	5	5	0	1	1	-1	0	1.8755
396	5.4722	5	5	0	25.5	2	1	1	1.5932
397	7.1142	5	5	0	13.25	1	1	1	1.2224
398	3.8303	5	5	999	13.25	1	1	1	1.1165
399	2.1883	5	5	999	1	1	-1	0	1.5634
400	3.8303	5	5	0	25.5	2	-1	1	1.164
401	3.8303	5	5	90	1	1	1	0	1.1871
402	5.4722	5	5	90	19.375	2	1	0	1.3517
403	5.4722	5	5	999	13.25	2	-1	0	1.5981
404	3.8303	5	5	0	19.375	1	1	0	2.1981
405	0.5464	5	5	999	19.375	1	-1	1	1.0934
406	2.1883	5	5	999	19.375	1	1	1	1.0106
407	5.4722	5	5	999	7.125	2	1	0	1.9081
408	0.5464	5	5	999	25.5	1	1	1	1.2694
409	5.4722	5	5	999	7.125	1	-1	0	1.2811
410	2.1883	5	5	999	19.375	1	1	1	1.1871
411	0.5464	5	5	999	7.125	2	-1	0	1.3987
412	5.4722	5	5	999	7.125	2	1	0	1.7239
413	2.1883	5	5	999	19.375	2	1	1	1.2459
414	2.1883	5	5	999	7.125	2	-1	1	1.4106
415	3.8303	5	5	0	13.25	1	1	1	1.2224
416	0.5464	5	5	0	13.25	1	-1	1	1.0813
417	3.8303	5	5	999	1	2	1	1	1.6457
418	2.1883	5	5	90	19.375	2	1	1	1.3399
419	3.8303	5	5	0	1	2	1	0	1.6691
420	0.5464	5	5	0	7.125	1	1	1	1.0934
421	2.1883	5	5	0	13.25	1	1	1	1.1048
422	2.1883	5	5	90	7.125	1	1	1	1.2812
423	5.4722	5	5	999	13.25	2	-1	0	1.9347
424	5.4722	5	5	90	25.5	1	-1	1	1.1282
425	3.8303	5	5	999	7.125	2	1	0	2.1936
426	0.5464	5	5	90	7.125	1	-1	1	1.2112
427	0.5464	5	5	90	19.375	1	1	1	1.634
428	2.1883	5	5	0	1	2	1	1	3.1472
429	2.1883	5	5	0	13.25	2	-1	1	1.4463
430	7.1142	5	5	90	25.5	1	-1	0	1.8077
431	2.1883	5	5	0	13.25	1	1	1	1.1754
432	7.1142	5	5	999	13.25	2	1	0	1.9245
433	2.1883	5	5	0	19.375	1	1	1	1.0694
434	2.1883	5	5	90	13.25	1	1	1	0.97531
435	5.4722	5	5	90	1	1	1	1	2.1041
436	5.4722	5	5	90	1	1	-1	0	1.7664
437	0.5464	5	5	999	1	2	-1	0	1.9279
438	7.1142	5	5	90	25.5	2	-1	0	1.2929
439	3.8303	5	5	0	19.375	2	1	1	1.3399
440	3.8303	5	5	90	25.5	2	1	1	1.3168
441	5.4722	5	5	0	7.125	2	1	1	1.8059
442	2.1883	5	5	0	7.125	2	1	0	1.2224
443	0.5464	5	5	999	7.125	1	-1	1	1.3282
444	7.1142	5	5	0	1	1	1	0	1.8388
445	7.1142	5	5	90	13.25	2	-1	0	1.6155
446	5.4722	5	5	999	13.25	1	-1	1	1.14
447	3.8303	5	5	999	13.25	1	1	1	0.98706
448	5.4722	5	5	999	7.125	1	1	1	1.1518
449	2.1883	5	5	999	1	2	-1	0	1.5986
450	3.8303	5	5	0	19.375	1	-1	1	1.3639
451	7.1142	5	5	999	7.125	2	-1	0	1.7478
452	3.8303	5	5	90	25.5	1	-1	1	1.1047
453	2.1883	5	5	90	13.25	1	1	1	1.14
454	7.1142	5	5	0	19.375	1	1	0	1.6682
455	0.5464	5	5	999	13.25	1	-1	1	1.14
456	2.1883	5	5	90	25.5	1	-1	1	1.0936
457	3.8303	5	5	90	19.375	1	1	1	1.0226
458	0.5464	5	5	90	19.375	2	-1	1	1.387
459	5.4722	5	5	999	25.5	1	1	1	1.3047
460	3.8303	5	5	999	13.25	1	-1	1	1.2577
461	5.4722	5	5	0	7.125	1	-1	0	2.0993
462	0.5464	5	5	90	1	2	1	0	1.5047
463	0.5464	5	5	90	25.5	2	1	1	1.434
464	7.1142	5	5	999	19.375	2	-1	0	1.7742
465	0.5464	5	5	90	1	1	-1	1	1.8693
466	7.1142	5	5	90	7.125	2	-1	0	1.5156
467	5.4722	5	5	90	7.125	2	-1	0	1.2812
468	5.4722	5	5	90	13.25	1	1	0	1.3517
469	3.8303	5	5	999	13.25	1	-1	1	1.1047
470	2.1883	5	5	90	25.5	1	-1	1	1.1988
471	0.5464	5	5	90	13.25	2	1	1	1.387
472	2.1883	5	5	999	25.5	2	-1	1	1.2694
473	5.4722	5	5	999	7.125	1	1	0	2.1057
474	0.5464	5	5	90	19.375	2	-1	1	1.3988
475	3.8303	5	5	0	7.125	2	-1	1	1.3988
476	0.5464	5	5	999	1	2	-1	1	2.1981
477	7.1142	5	5	90	13.25	1	1	0	1.4627
478	7.1142	5	5	999	1	2	1	0	1.9488
479	2.1883	5	5	90	7.125	2	-1	1	1.5164
480	7.1142	5	5	0	1	1	-1	0	1.875
481	5.4722	5	5	999	7.125	2	-1	1	1.6016
482	3.8303	5	5	0	7.125	1	1	0	1.1989
483	3.8303	5	5	90	25.5	1	1	1	1.4105
484	2.1883	5	5	90	19.375	1	1	1	1.2106
485	7.1142	5	5	999	7.125	2	-1	0	1.924
486	3.8303	5	5	0	13.25	2	-1	1	1.8746
487	0.5464	5	5	999	7.125	1	-1	1	0.74005
488	7.1142	5	5	999	1	2	-1	0	1.2689
489	0.5464	5	5	90	13.25	1	-1	1	1.3281
490	3.8303	5	5	999	7.125	2	-1	1	2.2593
491	3.8303	5	5	90	7.125	2	1	0	1.4812
492	2.1883	5	5	0	13.25	2	-1	1	1.4345
493	0.5464	5	5	0	7.125	1	-1	1	1.293
494	5.4722	5	5	999	1	1	1	0	2.1309
495	3.8303	5	5	0	19.375	2	1	1	1.2812
496	5.4722	5	5	90	1	2	-1	0	1.3164
497	2.1883	5	5	999	1	1	-1	0	1.8924
498	2.1883	5	5	0	25.5	2	-1	1	1.2933
499	3.8303	5	5	90	19.375	2	-1	1	1.1051
500	2.1883	5	5	999	19.375	2	1	1	1.2106
501	3.8303	5	5	999	7.125	1	-1	1	1.1758
502	5.4722	5	5	999	1	1	1	0	2.5086
503	0.5464	5	5	999	1	1	1	1	1.434
504	5.4722	5	5	999	1	1	1	0	1.4698
505	0.5464	5	5	90	1	1	-1	0	1.1051
506	2.1883	5	5	999	1	1	1	0	1.0576
507	2.1883	5	5	90	7.125	2	1	1	1.3753
508	7.1142	5	5	90	7.125	1	1	0	1.8167
509	2.1883	5	5	90	19.375	1	-1	1	1.0816
510	3.8303	5	5	999	7.125	1	-1	1	1.9561
511	5.4722	5	5	999	1	2	-1	0	1.387
512	0.5464	5	5	999	7.125	2	-1	1	1.2811
513	3.8303	5	5	999	25.5	1	1	1	1.0228
514	5.4722	5	5	0	13.25	2	-1	1	1.2459
515	5.4722	5	5	0	25.5	2	-1	1	1.3283
516	3.8303	5	5	999	13.25	2	1	1	1.1989
517	3.8303	5	5	90	25.5	2	1	1	1.234
518	2.1883	5	5	999	25.5	1	-1	1	1.1282
519	5.4722	5	5	0	25.5	1	1	0	0.96355
520	0.5464	5	5	90	25.5	2	-1	0	0.97535
521	7.1142	5	5	999	25.5	1	-1	0	1.2811
522	7.1142	5	5	999	1	1	1	0	1.3283
523	2.1883	5	5	0	7.125	2	-1	1	1.3282
524	2.1883	5	5	90	19.375	1	-1	1	1.2809
525	2.1883	5	5	999	7.125	2	-1	1	1.8579
526	3.8303	5	5	999	19.375	2	1	1	1.2227
527	2.1883	5	5	0	1	2	-1	1	1.2811
528	2.1883	5	5	999	1	1	-1	1	1.9281
529	3.8303	5	5	90	19.375	1	-1	1	1.093
530	7.1142	5	5	0	7.125	1	-1	0	1.7979
531	5.4722	5	5	0	19.375	1	1	1	1.2106
532	5.4722	5	5	90	19.375	1	1	1	1.2929
533	2.1883	5	5	0	7.125	1	-1	1	1.1871
534	5.4722	5	5	90	25.5	1	1	1	1.1871
535	2.1883	5	5	999	7.125	1	-1	1	1.0812
536	7.1142	5	5	90	19.375	1	1	0	1.4188
537	0.5464	5	5	999	13.25	1	1	1	1.2694
538	5.4722	5	5	0	1	2	1	0	1.9581
539	7.1142	5	5	999	7.125	1	-1	1	1.9427
540	5.4722	5	5	0	25.5	1	1	0	2.2857
541	5.4722	5	5	0	13.25	2	-1	1	1.2577
542	0.5464	5	5	90	19.375	2	-1	1	1.1988
543	2.1883	5	5	999	7.125	2	-1	1	1.2224
544	5.4722	5	5	90	19.375	2	-1	1	1.34
545	0.5464	5	5	0	7.125	1	-1	1	1.1047
546	3.8303	5	5	999	19.375	1	-1	1	1.1988
547	0.5464	5	5	0	7.125	2	-1	1	1.3164
548	5.4722	5	5	90	7.125	1	1	0	1.1635
549	5.4722	5	5	999	13.25	2	1	0	0.63427
550	3.8303	5	5	999	25.5	2	-1	0	0.74006
551	7.1142	5	5	0	25.5	1	-1	0	1.7336
552	7.1142	5	5	999	19.375	1	1	0	1.246
553	5.4722	5	5	0	13.25	2	1	0	1.6587
554	7.1142	5	5	999	19.375	2	1	0	1.8178
555	2.1883	5	5	90	1	2	-1	1	2.2339
556	5.4722	5	5	0	1	1	-1	0	1.5635
557	7.1142	5	5	90	13.25	2	-1	1	1.8509
558	3.8303	5	5	999	1	2	-1	0	1.7868
559	2.1883	5	5	999	13.25	1	1	1	1.281
560	0.5464	5	5	0	19.375	2	-1	1	1.1522
561	3.8303	5	5	999	1	2	1	0	2.1809
562	5.4722	5	5	90	25.5	2	1	0	1.5208
563	0.5464	5	5	90	19.375	1	-1	1	1.3282
564	0.5464	5	5	999	13.25	1	-1	1	1.1052
565	5.4722	5	5	90	7.125	2	1	0	1.1757
566	3.8303	5	5	90	1	2	1	0	2.2491
567	0.5464	5	5	999	1	1	1	1	1.5635
568	5.4722	5	5	999	13.25	1	1	1	1.1989
569	2.1883	5	5	999	1	1	1	1	1.54
570	2.1883	5	5	90	25.5	2	-1	1	1.1518
571	3.8303	5	5	0	7.125	1	-1	1	1.1522
572	3.8303	5	5	90	25.5	1	1	1	1.2581
573	7.1142	5	5	90	19.375	2	1	0	1.6879
574	2.1883	5	5	90	25.5	1	-1	1	1.2342
575	0.5464	5	5	0	13.25	1	-1	1	1.5281
576	3.8303	5	5	999	13.25	2	-1	1	1.2694
577	7.1142	5	5	90	7.125	2	1	0	1.8004
578	0.5464	5	5	0	19.375	2	-1	1	1.2459
579	3.8303	5	5	999	19.375	2	1	1	1.5165
580	2.1883	5	5	999	13.25	1	-1	1	1.0816
581	0.5464	5	5	999	1	2	1	0	2.8887
582	5.4722	5	5	90	13.25	2	1	0	1.9474
583	3.8303	5	5	999	19.375	2	1	1	1.2224
584	2.1883	5	5	999	1	2	-1	1	2.304
585	3.8303	5	5	90	7.125	1	-1	0	1.3404
586	2.1883	5	5	0	25.5	1	1	1	1.1047
587	0.5464	5	5	0	7.125	1	-1	1	1.1047
588	7.1142	5	5	999	19.375	1	-1	0	2.176
589	0.5464	5	5	0	1	2	1	0	1.587
590	3.8303	5	5	90	7.125	1	1	0	2.4044
591	0.5464	5	5	90	13.25	2	1	1	1.4105
592	5.4722	5	5	0	25.5	2	1	1	1.1988
593	2.1883	5	5	90	7.125	2	-1	0	2.7495
594	0.5464	5	5	0	25.5	1	-1	1	1.1288
595	5.4722	5	5	0	25.5	2	1	1	1.3282
596	5.4722	5	5	0	19.375	2	-1	0	2.538
597	5.4722	5	5	0	7.125	1	-1	0	1.6332
598	0.5464	5	5	90	1	1	-1	1	1.6698
599	0.5464	5	5	999	25.5	2	1	1	1.3404
600	3.8303	5	5	0	1	2	-1	0	2.2238
601	2.1883	5	5	999	13.25	1	-1	1	1.258
602	5.4722	5	5	90	25.5	1	1	0	1.434
603	0.5464	5	5	0	25.5	1	-1	1	1.2929
604	5.4722	5	5	90	1	1	-1	1	1.9824
605	2.1883	5	5	90	19.375	2	1	1	1.3046
606	7.1142	5	5	90	7.125	2	-1	0	2.6282
607	5.4722	5	5	90	7.125	2	-1	0	1.0224
608	5.4722	5	5	999	19.375	2	-1	1	1.3871
609	7.1142	5	5	0	25.5	2	-1	0	1.7756
610	7.1142	5	5	90	1	1	1	0	1.7389
611	7.1142	5	5	90	1	1	-1	1	0.77541
612	3.8303	5	5	0	19.375	1	1	1	1.14
613	7.1142	5	5	90	1	1	1	1	1.4804
614	5.4722	5	5	999	1	2	1	0	1.4929
615	5.4722	5	5	90	25.5	1	1	0	1.6493
616	2.1883	5	5	999	19.375	1	1	1	1.14
617	3.8303	5	5	999	7.125	1	-1	0	1.7159
618	3.8303	5	5	90	13.25	1	-1	1	1.14
619	0.5464	5	5	0	1	1	1	0	1.8457
620	0.5464	5	5	0	1	2	1	0	1.5756
621	7.1142	5	5	0	25.5	1	-1	1	1.3776
622	3.8303	5	5	0	1	2	1	0	1.1871
623	5.4722	5	5	90	7.125	1	-1	0	2.0855
624	3.8303	5	5	0	19.375	1	1	1	1.187
625	2.1883	5	5	0	1	1	-1	1	1.4223
626	5.4722	5	5	999	19.375	1	1	1	1.4341
627	5.4722	5	5	999	19.375	2	-1	1	1.5833
628	3.8303	5	5	999	1	1	-1	0	1.3283
629	0.5464	5	5	999	19.375	1	-1	1	1.187
630	0.5464	5	5	0	7.125	2	1	1	1.3517
631	7.1142	5	5	999	13.25	1	-1	1	1.4207
632	3.8303	5	5	90	1	2	1	0	1.2812
633	3.8303	5	5	90	25.5	2	1	1	1.1871
634	0.5464	5	5	999	19.375	2	-1	1	1.4106
635	2.1883	5	5	999	13.25	2	1	1	1.3164
636	3.8303	5	5	999	1	1	-1	1	1.861
637	3.8303	5	5	90	7.125	2	1	1	1.458
638	0.5464	5	5	0	25.5	2	-1	1	1.2812
639	0.5464	5	5	90	13.25	1	1	1	1.3047
640	2.1883	5	5	90	7.125	1	1	1	1.3635
641	7.1142	5	5	0	19.375	2	1	0	1.7791
642	7.1142	5	5	0	13.25	1	-1	0	1.7543
643	5.4722	5	5	999	25.5	2	-1	0	1.4907
644	5.4722	5	5	0	7.125	1	1	0	1.3163
645	7.1142	5	5	90	1	2	-1	0	1.0346
646	3.8303	5	5	999	1	1	-1	0	1.387
647	0.5464	5	5	0	1	1	1	0	1.4221
648	3.8303	5	5	0	13.25	1	1	1	1.1404
649	0.5464	5	5	999	25.5	1	-1	1	1.14
650	2.1883	5	5	90	19.375	2	1	1	1.0816
651	7.1142	5	5	0	13.25	2	-1	0	1.5064
652	0.5464	5	5	999	13.25	2	1	1	1.5164
653	3.8303	5	5	90	25.5	2	1	1	1.3051
654	3.8303	5	5	999	13.25	1	1	1	1.2458
655	7.1142	5	5	999	13.25	1	-1	0	1.2572
656	5.4722	5	5	0	25.5	1	1	1	1.2105
657	2.1883	5	5	0	7.125	1	-1	1	1.3168
658	7.1142	5	5	0	1	2	1	0	1.9421
659	0.5464	5	5	0	25.5	2	-1	1	1.2812
660	2.1883	5	5	90	25.5	1	-1	1	1.0934
661	3.8303	5	5	999	7.125	1	-1	0	1.3635
662	5.4722	5	5	0	13.25	2	1	0	1.458
663	7.1142	5	5	0	25.5	2	1	0	1.2101
664	2.1883	5	5	999	7.125	1	1	1	1.0581
665	2.1883	5	5	0	1	1	1	0	1.2929
666	2.1883	5	5	0	19.375	2	-1	1	1.2815
667	3.8303	5	5	0	13.25	1	-1	1	1.0581
668	2.1883	5	5	90	25.5	2	-1	1	1.1753
669	2.1883	5	5	999	19.375	2	-1	1	1.2459
670	3.8303	5	5	999	25.5	1	-1	1	1.1283
671	3.8303	5	5	999	19.375	1	-1	1	1.187
672	5.4722	5	5	999	1	1	1	0	1.8228
673	7.1142	5	5	0	13.25	1	1	1	1.2812
674	2.1883	5	5	0	25.5	1	-1	1	1.1051
675	0.5464	5	5	999	25.5	1	1	1	1.1753
676	2.1883	5	5	999	25.5	1	1	1	1.1871
677	5.4722	5	5	90	19.375	1	-1	0	1.49
678	3.8303	5	5	0	1	2	1	0	1.6571
679	3.8303	5	5	90	1	2	1	1	1.3522
680	3.8303	5	5	0	1	1	1	1	1.3639
681	0.5464	5	5	0	25.5	2	-1	1	1.2106
682	7.1142	5	5	90	25.5	1	-1	0	1.6486
683	7.1142	5	5	90	13.25	1	-1	0	1.3047
684	3.8303	5	5	0	25.5	2	-1	1	1.2698
685	2.1883	5	5	0	1	2	1	1	1.3404
686	0.5464	5	5	0	19.375	1	1	1	1.3163
687	2.1883	5	5	90	25.5	2	-1	1	1.1405
688	0.5464	5	5	90	25.5	1	-1	1	1.1282
689	3.8303	5	5	999	19.375	1	1	1	1.1639
690	5.4722	5	5	999	19.375	2	-1	0	1.8303
691	5.4722	5	5	0	1	2	-1	1	1.7791
692	3.8303	5	5	90	1	2	1	0	1.7869
693	0.5464	5	5	0	1	1	-1	1	1.1518
694	7.1142	5	5	999	13.25	1	-1	0	1.7951
695	7.1142	5	5	90	1	2	1	1	1.3754
696	2.1883	5	5	90	7.125	2	1	1	1.505
697	2.1883	5	5	90	13.25	2	1	1	1.2581
698	3.8303	5	5	0	7.125	1	1	0	2.1786
699	7.1142	5	5	0	19.375	1	1	0	1.7746
700	7.1142	5	5	90	13.25	1	-1	0	1.4905
701	0.5464	5	5	90	7.125	1	1	1	1.6345
702	3.8303	5	5	0	1	1	1	0	1.5756
703	5.4722	5	5	90	13.25	1	1	1	1.2577
704	2.1883	5	5	90	13.25	1	-1	1	1.4816
705	5.4722	5	5	999	1	2	-1	0	1.5614
706	7.1142	5	5	0	19.375	1	1	0	2.2603
707	5.4722	5	5	999	13.25	2	1	1	1.2813
708	0.5464	5	5	999	7.125	2	1	0	1.5987
709	3.8303	5	5	0	19.375	1	-1	1	1.3753
710	2.1883	5	5	999	7.125	1	-1	1	1.1753
711	2.1883	5	5	90	1	1	1	0	2.7185
712	3.8303	5	5	90	7.125	2	-1	1	1.6345
713	2.1883	5	5	90	25.5	2	1	1	1.2228
714	5.4722	5	5	0	1	2	1	0	1.387
715	5.4722	5	5	0	7.125	2	1	0	2.0515
716	0.5464	5	5	90	13.25	1	1	1	1.3752
717	2.1883	5	5	0	25.5	2	-1	1	1.2812
718	5.4722	5	5	0	7.125	1	-1	0	1.6181
719	0.5464	5	5	90	7.125	1	1	1	1.2457
720	3.8303	5	5	90	1	2	1	0	1.3635
721	3.8303	5	5	90	1	1	-1	1	0.9283
722	5.4722	5	5	0	1	1	-1	0	1.9455
723	5.4722	5	5	90	25.5	2	1	0	1.5448
724	0.5464	5	5	0	13.25	2	1	1	1.5163
725	7.1142	5	5	90	1	2	1	1	2.5306
726	2.1883	5	5	999	7.125	1	-1	1	2.5783
727	2.1883	5	5	0	25.5	2	1	1	1.4697
728	0.5464	5	5	90	19.375	1	1	1	1.6927
729	7.1142	5	5	0	1	2	-1	0	2.0107
730	0.5464	5	5	999	19.375	2	1	1	1.3282
731	2.1883	5	5	90	1	2	-1	0	2.3275
732	3.8303	5	5	90	13.25	2	1	0	1.5286
733	3.8303	5	5	90	1	1	1	1	1.2106
734	2.1883	5	5	999	25.5	1	-1	1	1.1875
735	0.5464	5	5	90	13.25	2	-1	1	1.0694
736	3.8303	5	5	0	13.25	2	1	1	1.9348
737	7.1142	5	5	999	1	2	-1	0	1.1287
738	0.5464	5	5	999	13.25	2	-1	1	1.3635
739	7.1142	5	5	90	7.125	2	-1	1	2.1027
740	5.4722	5	5	0	7.125	2	1	0	1.1047
741	7.1142	5	5	999	13.25	1	1	1	1.5324
742	7.1142	5	5	90	19.375	2	1	1	1.5913
743	0.5464	5	5	999	19.375	1	-1	1	1.2106
744	3.8303	5	5	0	1	2	-1	1	1.5517
745	7.1142	5	5	0	25.5	2	-1	1	1.3165
746	2.1883	5	5	90	1	2	-1	0	1.2341
747	0.5464	5	5	0	13.25	2	1	1	1.5046
748	3.8303	5	5	999	19.375	2	-1	1	2.3304
749	5.4722	5	5	999	7.125	1	-1	1	1.2694
750	5.4722	5	5	999	19.375	2	1	0	1.4929
