# Supplementary material for: Temporal Integration of Motion Streaks in Migraine
Source: Vision (Basel). 2018 Jul 13;2(3):27. doi: 10.3390/vision2030027 (PMC6836222; doi:10.3390/vision2030027)
Supplement: Supplementary file 1 [file vision-02-00027-s001.zip › supplementary information/resultsmark3/resultsObs2/allResponsesObs2Block3.txt]

1	5.4722	5	5	0	25.5	1	-1	0	1.5755
2	3.8303	5	5	90	25.5	1	-1	1	1.0842
3	5.4722	5	5	999	13.25	1	-1	1	1.8237
4	3.8303	5	5	999	7.125	2	1	0	1.2568
5	5.4722	5	5	90	7.125	1	1	0	1.4223
6	2.1883	5	5	90	25.5	1	-1	1	1.1051
7	2.1883	5	5	90	19.375	1	-1	1	1.0817
8	5.4722	5	5	90	19.375	1	-1	1	1.2459
9	2.1883	5	5	90	1	2	-1	0	1.2106
10	3.8303	5	5	999	13.25	1	-1	1	1.1283
11	5.4722	5	5	90	7.125	1	1	1	1.8713
12	5.4722	5	5	0	13.25	1	-1	1	1.2459
13	3.8303	5	5	90	25.5	2	-1	1	1.2345
14	5.4722	5	5	999	13.25	2	1	0	1.3165
15	3.8303	5	5	999	7.125	2	-1	1	1.9113
16	5.4722	5	5	999	25.5	1	-1	1	1.2341
17	3.8303	5	5	90	1	2	1	0	2.1635
18	5.4722	5	5	90	7.125	1	-1	1	1.3404
19	2.1883	5	5	0	7.125	1	1	0	1.3047
20	7.1142	5	5	90	19.375	2	1	0	1.14
21	2.1883	5	5	90	1	2	1	0	1.1165
22	3.8303	5	5	90	19.375	1	-1	1	1.0461
23	7.1142	5	5	999	1	1	1	0	1.1514
24	3.8303	5	5	999	7.125	1	1	1	1.1988
25	2.1883	5	5	0	19.375	1	-1	1	1.1398
26	7.1142	5	5	0	7.125	1	1	0	2.0181
27	7.1142	5	5	0	19.375	2	-1	0	1.5661
28	2.1883	5	5	90	25.5	1	1	1	1.2576
29	3.8303	5	5	0	7.125	2	-1	0	1.5516
30	7.1142	5	5	90	19.375	2	-1	0	1.2699
31	7.1142	5	5	999	7.125	1	-1	0	1.4244
32	2.1883	5	5	90	1	1	1	0	1.3047
33	5.4722	5	5	0	7.125	1	-1	1	1.2812
34	7.1142	5	5	90	25.5	2	-1	0	1.093
35	7.1142	5	5	90	19.375	1	-1	0	1.3625
36	7.1142	5	5	0	1	2	-1	0	1.3164
37	7.1142	5	5	90	13.25	2	-1	0	1.0929
38	2.1883	5	5	90	7.125	2	-1	1	1.4222
39	7.1142	5	5	0	13.25	2	1	0	1.1753
40	3.8303	5	5	999	13.25	1	-1	1	1.1988
41	3.8303	5	5	90	1	1	-1	0	1.2341
42	2.1883	5	5	90	1	1	-1	1	1.1517
43	7.1142	5	5	90	1	1	-1	0	0.95184
44	2.1883	5	5	999	13.25	2	1	1	1.3517
45	2.1883	5	5	0	19.375	2	1	0	1.1751
46	3.8303	5	5	90	7.125	1	-1	0	1.1871
47	2.1883	5	5	0	19.375	2	-1	1	1.3163
48	7.1142	5	5	999	19.375	2	-1	1	1.8215
49	3.8303	5	5	90	1	2	-1	1	2.1416
50	0.5464	5	5	90	25.5	1	-1	1	1.2463
51	7.1142	5	5	90	19.375	1	1	0	1.9854
52	2.1883	5	5	0	1	2	-1	1	1.6457
53	2.1883	5	5	0	7.125	1	1	1	1.4105
54	5.4722	5	5	0	19.375	1	-1	0	2.2792
55	3.8303	5	5	0	19.375	1	-1	1	1.0577
56	7.1142	5	5	999	13.25	2	1	0	1.2694
57	3.8303	5	5	0	25.5	2	-1	1	1.1639
58	2.1883	5	5	90	1	1	1	1	1.2698
59	2.1883	5	5	999	1	1	1	1	1.4341
60	7.1142	5	5	90	25.5	1	1	1	1.7435
61	0.5464	5	5	90	25.5	1	-1	1	1.3286
62	7.1142	5	5	0	13.25	1	1	1	1.5365
63	5.4722	5	5	0	13.25	2	1	1	1.2341
64	3.8303	5	5	0	13.25	1	-1	1	1.258
65	5.4722	5	5	0	13.25	1	-1	0	1.5859
66	7.1142	5	5	90	13.25	2	1	0	1.3779
67	7.1142	5	5	0	13.25	1	1	0	1.2694
68	2.1883	5	5	0	7.125	2	-1	1	1.5634
69	0.5464	5	5	0	1	1	1	0	2.5162
70	7.1142	5	5	90	7.125	2	1	0	1.9046
71	7.1142	5	5	999	19.375	1	1	1	1.7956
72	3.8303	5	5	999	25.5	2	-1	1	1.2341
73	2.1883	5	5	999	1	1	-1	1	1.3404
74	0.5464	5	5	999	25.5	1	1	1	1.1518
75	3.8303	5	5	999	1	1	-1	0	1.7869
76	7.1142	5	5	999	19.375	1	-1	1	1.7487
77	3.8303	5	5	999	13.25	2	1	1	1.3635
78	3.8303	5	5	0	7.125	1	1	0	1.387
79	0.5464	5	5	90	7.125	1	1	1	1.3399
80	3.8303	5	5	90	25.5	1	1	1	1.4221
81	0.5464	5	5	90	7.125	2	1	0	1.2699
82	2.1883	5	5	0	1	1	-1	0	1.1988
83	0.5464	5	5	999	1	1	-1	0	1.5282
84	5.4722	5	5	999	25.5	2	-1	0	1.4694
85	5.4722	5	5	999	7.125	1	-1	0	1.1048
86	0.5464	5	5	999	7.125	1	-1	1	1.2694
87	3.8303	5	5	0	13.25	2	-1	1	1.211
88	5.4722	5	5	90	19.375	2	1	1	1.1518
89	7.1142	5	5	0	1	2	-1	1	1.2453
90	0.5464	5	5	0	7.125	1	-1	1	1.2811
91	3.8303	5	5	999	19.375	1	-1	1	1.1758
92	2.1883	5	5	999	7.125	1	-1	1	1.1516
93	7.1142	5	5	999	25.5	1	-1	1	1.1283
94	7.1142	5	5	90	1	1	-1	1	1.5404
95	5.4722	5	5	90	25.5	2	1	0	1.1047
96	7.1142	5	5	90	19.375	1	-1	0	1.3533
97	2.1883	5	5	999	19.375	2	-1	1	1.1517
98	7.1142	5	5	90	13.25	2	1	0	0.89339
99	5.4722	5	5	90	1	2	1	0	1.2223
100	7.1142	5	5	90	25.5	1	-1	0	1.3871
101	0.5464	5	5	90	19.375	1	1	1	1.1518
102	0.5464	5	5	90	7.125	2	-1	1	2.9258
103	2.1883	5	5	999	25.5	1	-1	1	1.0695
104	3.8303	5	5	90	19.375	2	1	1	1.2812
105	2.1883	5	5	90	13.25	1	1	1	1.1993
106	7.1142	5	5	90	25.5	1	-1	1	1.7052
107	3.8303	5	5	90	25.5	2	1	1	1.1282
108	5.4722	5	5	90	13.25	2	-1	0	1.5414
109	0.5464	5	5	0	25.5	1	1	1	1.5634
110	7.1142	5	5	0	7.125	2	-1	0	1.74
111	2.1883	5	5	999	19.375	2	1	1	1.4463
112	2.1883	5	5	90	19.375	1	-1	1	1.2577
113	3.8303	5	5	999	7.125	1	-1	1	1.093
114	3.8303	5	5	0	13.25	2	-1	0	2.2006
115	0.5464	5	5	999	19.375	1	-1	1	1.1287
116	0.5464	5	5	90	13.25	2	-1	1	1.5868
117	2.1883	5	5	0	19.375	2	1	1	1.2581
118	3.8303	5	5	0	25.5	2	1	0	2.4576
119	0.5464	5	5	999	13.25	1	1	1	1.1875
120	5.4722	5	5	90	1	1	1	0	1.5758
121	0.5464	5	5	90	19.375	1	1	1	1.2933
122	3.8303	5	5	0	19.375	1	1	1	1.2345
123	7.1142	5	5	0	25.5	1	-1	0	1.7385
124	0.5464	5	5	999	19.375	2	-1	1	1.3165
125	7.1142	5	5	999	25.5	1	1	0	1.5296
126	2.1883	5	5	999	19.375	1	1	1	1.2106
127	3.8303	5	5	999	13.25	2	1	1	1.2812
128	0.5464	5	5	999	1	2	1	1	1.2459
129	2.1883	5	5	999	13.25	1	-1	1	1.1635
130	3.8303	5	5	999	7.125	1	1	1	1.093
131	3.8303	5	5	90	13.25	2	1	1	1.3404
132	3.8303	5	5	0	1	1	1	0	1.7044
133	5.4722	5	5	0	25.5	1	1	1	1.1639
134	3.8303	5	5	999	1	2	-1	0	2.0476
135	5.4722	5	5	0	1	1	-1	0	1.6411
136	3.8303	5	5	999	1	1	1	0	1.4106
137	0.5464	5	5	999	19.375	2	-1	1	1.34
138	5.4722	5	5	90	13.25	2	1	0	1.755
139	0.5464	5	5	0	19.375	2	-1	1	1.5751
140	3.8303	5	5	0	13.25	2	-1	1	2.1983
141	7.1142	5	5	90	1	2	1	0	1.4183
142	7.1142	5	5	999	25.5	2	-1	0	1.3838
143	5.4722	5	5	999	25.5	1	1	1	1.2576
144	0.5464	5	5	0	25.5	2	1	1	1.3518
145	0.5464	5	5	0	1	2	1	1	1.434
146	0.5464	5	5	90	19.375	2	1	1	1.387
147	7.1142	5	5	90	25.5	1	1	0	1.1516
148	2.1883	5	5	90	25.5	2	1	1	1.2227
149	7.1142	5	5	0	13.25	2	1	1	1.1639
150	0.5464	5	5	90	13.25	1	-1	1	1.0699
151	2.1883	5	5	0	7.125	2	-1	0	2.9496
152	3.8303	5	5	90	7.125	2	-1	1	1.7281
153	3.8303	5	5	90	19.375	2	-1	1	1.2697
154	7.1142	5	5	0	1	1	-1	0	1.8768
155	2.1883	5	5	0	13.25	2	-1	1	1.3752
156	5.4722	5	5	90	7.125	1	-1	1	1.9626
157	7.1142	5	5	90	1	1	1	0	1.5581
158	3.8303	5	5	0	19.375	2	1	1	1.2459
159	2.1883	5	5	90	7.125	1	1	1	1.0464
160	2.1883	5	5	999	7.125	1	-1	1	1.1166
161	7.1142	5	5	0	13.25	1	1	1	1.0341
162	3.8303	5	5	999	19.375	2	-1	0	1.4694
163	3.8303	5	5	0	7.125	2	-1	0	1.1522
164	2.1883	5	5	999	13.25	1	-1	1	1.1518
165	2.1883	5	5	90	25.5	2	1	1	1.2105
166	2.1883	5	5	90	25.5	2	1	1	1.211
167	5.4722	5	5	999	19.375	2	1	1	1.2341
168	3.8303	5	5	0	13.25	1	-1	1	0.96403
169	7.1142	5	5	0	19.375	1	-1	1	1.0459
170	5.4722	5	5	90	7.125	1	1	0	1.8512
171	3.8303	5	5	0	7.125	2	-1	0	1.211
172	3.8303	5	5	0	7.125	2	1	0	1.3869
173	5.4722	5	5	0	7.125	1	-1	1	2.2809
174	7.1142	5	5	999	1	2	-1	1	1.5795
175	5.4722	5	5	90	25.5	1	1	0	1.2812
176	2.1883	5	5	999	1	2	-1	0	1.8575
177	0.5464	5	5	999	25.5	2	-1	1	1.3288
178	2.1883	5	5	999	1	2	1	0	1.4227
179	3.8303	5	5	90	7.125	1	-1	1	1.364
180	3.8303	5	5	999	7.125	2	1	1	1.681
181	0.5464	5	5	0	7.125	1	-1	0	1.3517
182	7.1142	5	5	0	13.25	2	-1	0	2.3184
183	3.8303	5	5	0	25.5	2	-1	0	1.046
184	5.4722	5	5	999	7.125	2	-1	1	1.2693
185	3.8303	5	5	90	13.25	1	1	0	0.96353
186	3.8303	5	5	999	19.375	2	1	1	1.3988
187	3.8303	5	5	90	7.125	2	-1	1	1.0812
188	2.1883	5	5	999	19.375	2	1	1	1.3047
189	7.1142	5	5	999	1	2	-1	0	1.9469
190	7.1142	5	5	999	19.375	2	-1	0	1.187
191	0.5464	5	5	90	1	2	1	0	2.9709
192	3.8303	5	5	90	19.375	2	-1	1	1.2106
193	0.5464	5	5	90	19.375	1	-1	1	1.2459
194	7.1142	5	5	90	19.375	1	1	0	2.0799
195	5.4722	5	5	0	13.25	2	1	1	1.8456
196	5.4722	5	5	0	19.375	2	-1	1	1.4572
197	3.8303	5	5	0	7.125	2	1	1	1.5397
198	5.4722	5	5	0	25.5	1	1	1	1.0817
199	2.1883	5	5	90	13.25	2	1	0	1.8104
200	3.8303	5	5	999	25.5	1	-1	1	1.1047
201	2.1883	5	5	90	7.125	2	1	1	1.3047
202	0.5464	5	5	90	7.125	1	-1	0	2.128
203	0.5464	5	5	0	7.125	2	-1	0	1.8105
204	7.1142	5	5	999	7.125	1	1	1	1.515
205	7.1142	5	5	0	25.5	2	-1	1	1.369
206	3.8303	5	5	999	13.25	2	-1	0	1.4576
207	7.1142	5	5	0	7.125	2	-1	0	1.1636
208	5.4722	5	5	90	19.375	2	1	0	1.2341
209	0.5464	5	5	999	13.25	2	1	1	1.4693
210	5.4722	5	5	999	19.375	1	-1	1	1.8836
211	7.1142	5	5	999	7.125	2	1	0	1.622
212	5.4722	5	5	90	1	1	1	0	1.4223
213	7.1142	5	5	999	13.25	1	-1	1	1.4446
214	5.4722	5	5	999	7.125	2	1	1	1.535
215	7.1142	5	5	999	19.375	1	1	1	1.535
216	5.4722	5	5	90	1	2	1	0	1.5104
217	5.4722	5	5	0	13.25	1	-1	1	1.2224
218	2.1883	5	5	999	19.375	1	-1	1	1.2577
219	5.4722	5	5	999	13.25	1	1	0	1.7046
220	5.4722	5	5	999	1	1	1	1	1.3517
221	2.1883	5	5	90	25.5	1	-1	1	1.387
222	2.1883	5	5	90	13.25	2	1	1	1.1871
223	2.1883	5	5	0	1	2	-1	0	2.888
224	3.8303	5	5	90	13.25	1	-1	1	1.5051
225	7.1142	5	5	0	1	2	1	0	1.3326
226	0.5464	5	5	0	1	1	1	0	1.4692
227	5.4722	5	5	90	1	2	-1	0	1.989
228	3.8303	5	5	90	25.5	1	-1	1	1.34
229	7.1142	5	5	0	25.5	2	-1	0	1.1518
230	5.4722	5	5	999	19.375	1	1	0	1.636
231	5.4722	5	5	90	7.125	2	-1	0	1.1871
232	2.1883	5	5	0	19.375	1	-1	1	1.0929
233	3.8303	5	5	90	19.375	2	-1	1	1.6811
234	7.1142	5	5	0	13.25	1	1	0	1.7975
235	7.1142	5	5	999	25.5	2	-1	1	1.4785
236	0.5464	5	5	90	13.25	1	-1	1	1.5164
237	5.4722	5	5	999	13.25	2	-1	1	1.844
238	7.1142	5	5	999	13.25	2	1	0	1.6017
239	7.1142	5	5	999	7.125	2	1	0	1.9872
240	3.8303	5	5	90	13.25	1	-1	0	1.4105
241	2.1883	5	5	0	19.375	2	-1	1	1.4815
242	0.5464	5	5	999	1	2	-1	0	1.9511
243	7.1142	5	5	0	19.375	2	1	0	1.1635
244	3.8303	5	5	999	13.25	1	1	0	1.14
245	2.1883	5	5	0	7.125	2	-1	1	1.211
246	3.8303	5	5	999	19.375	1	-1	1	1.0222
247	5.4722	5	5	999	19.375	1	-1	1	1.34
248	3.8303	5	5	0	25.5	2	-1	1	1.2578
249	3.8303	5	5	90	7.125	2	-1	0	1.4341
250	2.1883	5	5	999	7.125	2	-1	1	1.387
251	2.1883	5	5	999	19.375	1	-1	1	1.1047
252	7.1142	5	5	999	25.5	1	-1	0	1.8239
253	3.8303	5	5	0	13.25	1	1	1	1.34
254	0.5464	5	5	999	25.5	1	1	1	1.2806
255	5.4722	5	5	0	1	1	1	0	1.819
256	0.5464	5	5	999	19.375	2	-1	1	1.4224
257	7.1142	5	5	90	7.125	1	1	1	1.7095
258	3.8303	5	5	999	13.25	2	1	1	1.4576
259	0.5464	5	5	999	7.125	1	-1	1	1.3992
260	3.8303	5	5	999	7.125	1	1	1	1.4576
261	0.5464	5	5	999	19.375	2	-1	1	1.3752
262	7.1142	5	5	999	19.375	2	1	1	1.5639
263	0.5464	5	5	0	25.5	1	1	1	1.034
264	5.4722	5	5	90	13.25	1	-1	1	1.9606
265	5.4722	5	5	0	1	2	-1	0	1.4576
266	0.5464	5	5	999	7.125	2	1	1	1.3282
267	2.1883	5	5	0	1	1	-1	0	1.7631
268	7.1142	5	5	0	19.375	1	-1	0	2.1333
269	2.1883	5	5	0	25.5	2	1	1	1.4223
270	2.1883	5	5	999	1	2	-1	0	3.3696
271	7.1142	5	5	0	7.125	2	1	0	1.8181
272	5.4722	5	5	90	25.5	2	-1	0	1.9184
273	5.4722	5	5	999	1	1	1	0	1.5463
274	0.5464	5	5	90	19.375	1	1	1	1.434
275	5.4722	5	5	90	13.25	2	-1	0	1.9104
276	7.1142	5	5	0	25.5	1	1	0	1.8005
277	0.5464	5	5	90	25.5	2	1	1	1.3752
278	0.5464	5	5	0	25.5	2	-1	1	1.3753
279	0.5464	5	5	90	1	1	-1	0	1.5164
280	5.4722	5	5	0	25.5	2	-1	0	1.3399
281	7.1142	5	5	999	1	2	-1	0	1.4789
282	2.1883	5	5	999	13.25	2	-1	1	1.2694
283	5.4722	5	5	90	25.5	2	-1	1	1.524
284	7.1142	5	5	0	7.125	2	-1	1	1.1753
285	2.1883	5	5	999	7.125	1	-1	1	1.1753
286	2.1883	5	5	999	13.25	1	-1	1	1.1875
287	5.4722	5	5	999	13.25	1	-1	0	1.6651
288	5.4722	5	5	0	19.375	1	1	0	1.3521
289	2.1883	5	5	999	25.5	1	1	1	1.1164
290	5.4722	5	5	999	13.25	2	-1	1	1.5388
291	2.1883	5	5	0	13.25	2	-1	1	1.3046
292	0.5464	5	5	90	25.5	2	-1	1	1.3988
293	0.5464	5	5	0	1	2	-1	1	1.4223
294	2.1883	5	5	0	1	1	1	0	1.3518
295	2.1883	5	5	999	1	2	1	0	1.1989
296	5.4722	5	5	0	13.25	2	-1	0	0.96397
297	2.1883	5	5	90	25.5	2	1	1	1.2341
298	3.8303	5	5	999	13.25	1	-1	1	1.2812
299	7.1142	5	5	90	13.25	1	-1	0	1.2105
300	3.8303	5	5	0	19.375	2	-1	0	1.1281
301	3.8303	5	5	0	19.375	2	-1	1	1.2929
302	7.1142	5	5	0	13.25	1	-1	0	1.3341
303	0.5464	5	5	999	25.5	2	1	1	1.14
304	5.4722	5	5	999	7.125	1	-1	1	1.1282
305	5.4722	5	5	0	25.5	2	-1	1	1.2929
306	0.5464	5	5	0	19.375	1	-1	1	1.2811
307	5.4722	5	5	0	19.375	1	-1	0	1.4848
308	2.1883	5	5	999	7.125	2	-1	1	1.3282
309	7.1142	5	5	90	13.25	2	-1	0	1.3165
310	3.8303	5	5	90	13.25	2	1	0	1.1635
311	0.5464	5	5	999	1	2	1	0	1.1517
312	5.4722	5	5	0	25.5	2	1	1	1.187
313	0.5464	5	5	90	19.375	2	1	1	1.7044
314	0.5464	5	5	90	25.5	2	-1	1	1.1283
315	5.4722	5	5	90	7.125	2	-1	0	1.6458
316	0.5464	5	5	90	1	2	-1	0	1.2575
317	2.1883	5	5	999	25.5	2	1	1	1.2459
318	2.1883	5	5	0	1	2	1	1	1.1751
319	7.1142	5	5	999	13.25	1	-1	1	1.1639
320	5.4722	5	5	999	7.125	2	1	0	1.2816
321	2.1883	5	5	0	1	1	1	1	1.5168
322	0.5464	5	5	90	13.25	1	-1	1	1.2933
323	7.1142	5	5	0	25.5	2	1	0	1.0106
324	0.5464	5	5	0	19.375	1	1	1	1.3518
325	0.5464	5	5	0	7.125	2	1	1	1.8809
326	2.1883	5	5	0	25.5	1	1	1	1.1752
327	5.4722	5	5	0	25.5	2	-1	0	1.7037
328	5.4722	5	5	0	13.25	2	1	0	0.82238
329	3.8303	5	5	0	1	1	-1	1	0.92827
330	3.8303	5	5	90	25.5	2	-1	0	1.1165
331	0.5464	5	5	0	19.375	2	-1	1	1.387
332	0.5464	5	5	999	7.125	2	-1	1	1.1753
333	0.5464	5	5	90	19.375	2	-1	1	1.1871
334	7.1142	5	5	0	1	1	1	1	1.5805
335	0.5464	5	5	0	1	1	-1	0	1.293
336	5.4722	5	5	999	25.5	2	1	1	1.234
337	0.5464	5	5	90	7.125	1	-1	1	1.3756
338	0.5464	5	5	999	25.5	2	1	1	1.2929
339	0.5464	5	5	0	25.5	2	-1	1	1.4575
340	5.4722	5	5	0	19.375	2	-1	1	1.4227
341	5.4722	5	5	90	19.375	2	1	1	1.3517
342	5.4722	5	5	0	19.375	1	-1	0	1.6042
343	5.4722	5	5	0	1	2	1	0	1.2927
344	0.5464	5	5	999	7.125	2	-1	1	1.3635
345	7.1142	5	5	999	19.375	2	1	1	1.3721
346	3.8303	5	5	90	1	1	-1	1	1.4697
347	5.4722	5	5	90	13.25	1	-1	0	1.3282
348	3.8303	5	5	0	7.125	1	-1	0	1.3164
349	5.4722	5	5	90	7.125	2	-1	0	1.3517
350	2.1883	5	5	90	7.125	1	-1	1	1.14
351	0.5464	5	5	0	1	2	-1	0	1.3988
352	3.8303	5	5	0	1	2	-1	1	1.4811
353	3.8303	5	5	0	13.25	1	-1	1	1.6815
354	3.8303	5	5	0	25.5	1	-1	1	1.2345
355	7.1142	5	5	90	7.125	2	1	0	2.0576
356	3.8303	5	5	0	7.125	1	1	1	1.6928
357	7.1142	5	5	999	13.25	1	1	1	1.2341
358	5.4722	5	5	90	25.5	1	-1	0	1.6953
359	3.8303	5	5	0	7.125	1	1	1	1.3992
360	7.1142	5	5	90	13.25	1	1	1	1.1282
361	7.1142	5	5	90	19.375	2	1	0	1.8445
362	2.1883	5	5	999	1	1	1	1	1.4458
363	7.1142	5	5	90	13.25	1	1	1	1.628
364	2.1883	5	5	999	25.5	2	-1	1	1.4105
365	5.4722	5	5	0	7.125	2	1	0	1.6256
366	2.1883	5	5	90	13.25	2	-1	1	1.8928
367	2.1883	5	5	0	19.375	1	1	1	1.1287
368	2.1883	5	5	90	19.375	1	-1	1	1.1164
369	5.4722	5	5	999	19.375	2	-1	1	1.8627
370	3.8303	5	5	0	19.375	1	1	1	1.2223
371	2.1883	5	5	0	7.125	1	1	1	1.1287
372	7.1142	5	5	90	25.5	2	-1	0	1.9
373	5.4722	5	5	0	1	1	-1	0	1.6656
374	2.1883	5	5	90	7.125	2	1	0	1.5636
375	2.1883	5	5	90	19.375	1	-1	1	1.1287
376	0.5464	5	5	999	7.125	1	-1	1	1.2577
377	0.5464	5	5	90	1	2	-1	0	1.5402
378	7.1142	5	5	999	13.25	1	-1	1	1.6241
379	0.5464	5	5	999	1	1	1	1	1.0695
380	5.4722	5	5	0	1	2	-1	0	1.0811
381	2.1883	5	5	999	7.125	1	1	1	1.1871
382	2.1883	5	5	90	13.25	1	-1	1	1.1757
383	5.4722	5	5	999	25.5	1	-1	1	1.3161
384	7.1142	5	5	0	1	2	-1	0	1.1287
385	7.1142	5	5	0	19.375	1	-1	1	1.8687
386	5.4722	5	5	999	19.375	1	1	0	2.2077
387	2.1883	5	5	90	7.125	1	1	1	1.9747
388	2.1883	5	5	0	13.25	1	-1	1	1.4815
389	2.1883	5	5	999	19.375	1	1	1	1.2576
390	0.5464	5	5	0	13.25	2	-1	0	1.7399
391	7.1142	5	5	90	13.25	1	-1	0	1.2341
392	2.1883	5	5	0	25.5	2	-1	1	1.658
393	0.5464	5	5	90	19.375	1	-1	1	1.3169
394	7.1142	5	5	0	7.125	2	-1	0	1.1753
395	0.5464	5	5	0	7.125	1	1	1	1.4694
396	0.5464	5	5	90	19.375	2	-1	1	1.2812
397	5.4722	5	5	999	1	2	-1	1	1.9602
398	5.4722	5	5	0	1	2	1	1	1.6672
399	7.1142	5	5	90	25.5	1	-1	1	1.2929
400	2.1883	5	5	0	13.25	2	1	1	1.4463
401	0.5464	5	5	999	19.375	1	1	1	1.1993
402	5.4722	5	5	999	7.125	2	-1	0	1.4807
403	0.5464	5	5	90	1	1	-1	1	1.5522
404	7.1142	5	5	0	1	1	-1	1	1.5644
405	2.1883	5	5	0	7.125	2	-1	1	1.1988
406	0.5464	5	5	90	25.5	2	1	1	1.4109
407	2.1883	5	5	0	25.5	1	-1	1	1.1287
408	7.1142	5	5	0	19.375	1	1	0	2.1548
409	5.4722	5	5	90	19.375	2	1	1	1.2459
410	2.1883	5	5	90	7.125	1	1	1	1.0699
411	3.8303	5	5	999	19.375	1	-1	1	1.4929
412	7.1142	5	5	90	1	2	1	0	2.032
413	2.1883	5	5	0	7.125	1	-1	1	1.0224
414	5.4722	5	5	90	25.5	1	-1	0	1.3516
415	2.1883	5	5	0	19.375	2	-1	1	1.2105
416	0.5464	5	5	999	7.125	1	-1	1	1.1282
417	0.5464	5	5	0	7.125	2	1	0	2.2099
418	5.4722	5	5	0	7.125	2	-1	0	1.3404
419	0.5464	5	5	90	13.25	2	-1	0	1.2576
420	5.4722	5	5	0	19.375	1	1	1	1.2694
421	5.4722	5	5	999	19.375	2	-1	0	1.6724
422	0.5464	5	5	0	7.125	1	1	1	1.387
423	5.4722	5	5	0	19.375	2	-1	0	2.2144
424	0.5464	5	5	90	7.125	1	1	1	1.2929
425	3.8303	5	5	0	25.5	2	-1	0	1.8404
426	0.5464	5	5	999	19.375	1	-1	1	1.3284
427	0.5464	5	5	90	13.25	1	-1	1	1.3753
428	0.5464	5	5	90	25.5	1	1	0	1.4345
429	5.4722	5	5	999	1	2	1	0	1.6512
430	5.4722	5	5	90	13.25	1	1	1	1.4341
431	3.8303	5	5	999	1	2	-1	0	1.8786
432	0.5464	5	5	0	7.125	2	-1	1	1.3168
433	5.4722	5	5	999	25.5	1	1	0	1.4693
434	3.8303	5	5	0	25.5	1	1	1	1.5399
435	2.1883	5	5	999	7.125	2	-1	1	1.4577
436	5.4722	5	5	0	1	2	-1	0	1.0812
437	7.1142	5	5	90	25.5	2	-1	0	1.741
438	7.1142	5	5	999	7.125	2	1	0	1.0582
439	3.8303	5	5	999	19.375	2	1	1	1.8798
440	5.4722	5	5	0	7.125	1	1	0	1.2458
441	3.8303	5	5	90	1	2	1	0	1.3987
442	7.1142	5	5	90	7.125	1	1	0	1.1635
443	5.4722	5	5	90	25.5	2	-1	0	0.91657
444	2.1883	5	5	0	25.5	1	-1	1	1.5751
445	2.1883	5	5	0	1	1	-1	1	1.5988
446	7.1142	5	5	90	7.125	2	1	0	1.4655
447	2.1883	5	5	90	25.5	1	-1	1	1.2929
448	3.8303	5	5	999	13.25	1	1	0	2.3619
449	0.5464	5	5	999	25.5	1	1	1	1.3165
450	7.1142	5	5	90	25.5	2	1	0	1.4817
451	0.5464	5	5	90	13.25	2	-1	0	0.72829
452	5.4722	5	5	999	19.375	2	1	0	1.3516
453	3.8303	5	5	90	25.5	1	-1	1	1.2346
454	5.4722	5	5	999	1	2	-1	1	2.4889
455	3.8303	5	5	999	25.5	1	-1	1	1.1752
456	3.8303	5	5	999	7.125	1	-1	1	1.5163
457	3.8303	5	5	999	1	2	1	0	1.4811
458	3.8303	5	5	999	7.125	2	-1	1	1.1164
459	7.1142	5	5	999	25.5	2	-1	1	1.1399
460	2.1883	5	5	999	13.25	2	1	1	1.5521
461	5.4722	5	5	999	7.125	1	1	0	1.3988
462	5.4722	5	5	0	7.125	2	-1	0	1.2341
463	7.1142	5	5	999	7.125	1	-1	0	1.8387
464	7.1142	5	5	90	13.25	2	1	0	1.187
465	7.1142	5	5	0	1	1	-1	0	1.424
466	5.4722	5	5	90	19.375	2	-1	1	1.0581
467	2.1883	5	5	90	25.5	2	-1	1	1.4694
468	2.1883	5	5	0	25.5	1	1	1	1.2345
469	0.5464	5	5	999	13.25	1	1	1	1.1753
470	5.4722	5	5	999	25.5	2	1	0	1.5509
471	7.1142	5	5	0	25.5	1	1	1	1.1047
472	7.1142	5	5	0	19.375	1	1	1	1.6365
473	2.1883	5	5	0	7.125	1	-1	1	1.4105
474	2.1883	5	5	90	13.25	1	-1	1	1.2341
475	0.5464	5	5	90	7.125	2	1	1	1.5635
476	7.1142	5	5	90	1	2	-1	0	1.7776
477	7.1142	5	5	999	1	1	1	0	1.7942
478	5.4722	5	5	90	1	2	1	0	1.9782
479	0.5464	5	5	90	7.125	2	-1	1	2.2103
480	3.8303	5	5	0	13.25	1	1	1	1.2223
481	2.1883	5	5	999	25.5	1	-1	1	1.0106
482	7.1142	5	5	0	7.125	1	1	1	1.4724
483	2.1883	5	5	90	19.375	2	1	1	1.3282
484	0.5464	5	5	999	13.25	2	1	1	1.387
485	2.1883	5	5	0	13.25	1	-1	1	1.0459
486	0.5464	5	5	0	13.25	2	1	1	1.0929
487	7.1142	5	5	0	13.25	2	-1	0	1.5968
488	3.8303	5	5	0	25.5	1	1	0	1.2812
489	0.5464	5	5	0	19.375	2	-1	1	1.2698
490	3.8303	5	5	999	1	2	-1	0	1.2698
491	2.1883	5	5	999	13.25	2	-1	1	1.2577
492	3.8303	5	5	0	7.125	1	1	1	1.7168
493	0.5464	5	5	0	13.25	1	1	1	1.1992
494	0.5464	5	5	90	1	1	1	0	1.9512
495	0.5464	5	5	0	25.5	1	-1	1	1.3169
496	0.5464	5	5	0	13.25	1	1	1	1.3516
497	7.1142	5	5	999	7.125	2	-1	0	2.2296
498	5.4722	5	5	999	25.5	2	-1	0	1.3988
499	3.8303	5	5	999	25.5	2	-1	0	1.3633
500	3.8303	5	5	0	19.375	1	1	1	1.0816
501	0.5464	5	5	90	1	2	-1	0	1.6693
502	0.5464	5	5	999	13.25	1	-1	1	1.2933
503	0.5464	5	5	999	7.125	1	1	1	1.9394
504	7.1142	5	5	0	19.375	2	1	0	1.9641
505	2.1883	5	5	0	25.5	2	-1	1	1.3517
506	7.1142	5	5	0	25.5	2	-1	0	1.3751
507	0.5464	5	5	90	7.125	1	-1	1	1.705
508	7.1142	5	5	90	25.5	2	-1	0	1.5251
509	3.8303	5	5	90	1	2	1	0	1.4693
510	2.1883	5	5	90	19.375	2	-1	1	1.2816
511	2.1883	5	5	999	1	1	1	0	1.8104
512	2.1883	5	5	999	1	2	-1	1	1.6576
513	7.1142	5	5	999	7.125	1	1	0	1.4644
514	0.5464	5	5	0	19.375	1	-1	1	1.3399
515	7.1142	5	5	0	1	1	-1	1	1.8926
516	3.8303	5	5	90	7.125	1	-1	0	1.4693
517	7.1142	5	5	999	25.5	2	1	0	1.1517
518	2.1883	5	5	0	25.5	2	-1	1	1.0934
519	5.4722	5	5	0	13.25	1	1	0	1.2109
520	0.5464	5	5	999	1	1	-1	0	1.5051
521	3.8303	5	5	999	13.25	2	-1	1	1.1282
522	2.1883	5	5	90	13.25	1	1	0	1.0581
523	5.4722	5	5	0	7.125	1	-1	1	1.2694
524	7.1142	5	5	90	19.375	2	1	0	1.3416
525	5.4722	5	5	999	13.25	1	-1	0	1.3987
526	2.1883	5	5	90	13.25	1	-1	1	1.0934
527	7.1142	5	5	90	7.125	1	-1	0	1.628
528	0.5464	5	5	0	1	2	-1	1	1.2699
529	7.1142	5	5	90	1	1	-1	1	1.5984
530	7.1142	5	5	999	19.375	1	-1	1	1.3914
531	0.5464	5	5	999	1	2	-1	0	1.2576
532	3.8303	5	5	0	1	1	1	0	1.4693
533	7.1142	5	5	90	19.375	2	1	0	1.5762
534	5.4722	5	5	0	7.125	2	-1	1	1.4835
535	3.8303	5	5	90	1	1	1	0	1.2929
536	3.8303	5	5	90	19.375	1	-1	0	1.7955
537	5.4722	5	5	999	25.5	1	-1	0	1.0577
538	3.8303	5	5	90	13.25	1	-1	0	0.893
539	0.5464	5	5	0	13.25	2	-1	1	0.88127
540	3.8303	5	5	0	25.5	1	1	1	1.0695
541	3.8303	5	5	90	25.5	1	1	1	1.3988
542	2.1883	5	5	0	19.375	1	-1	1	1.0581
543	5.4722	5	5	0	13.25	1	1	0	1.1753
544	7.1142	5	5	90	7.125	2	-1	0	1.164
545	5.4722	5	5	999	1	2	-1	1	1.1986
546	0.5464	5	5	0	25.5	1	-1	1	1.1399
547	3.8303	5	5	999	25.5	2	-1	1	1.1519
548	3.8303	5	5	0	19.375	1	-1	0	2.5726
549	3.8303	5	5	999	7.125	2	-1	1	1.3639
550	5.4722	5	5	90	13.25	2	1	1	1.6776
551	3.8303	5	5	0	1	2	-1	0	1.5752
552	2.1883	5	5	90	19.375	1	1	1	1.1518
553	7.1142	5	5	999	13.25	2	-1	0	1.1518
554	3.8303	5	5	90	25.5	2	1	1	1.3987
555	5.4722	5	5	999	1	1	-1	1	1.676
556	2.1883	5	5	90	19.375	2	-1	1	0.74016
557	0.5464	5	5	90	7.125	2	-1	1	1.4576
558	3.8303	5	5	90	1	2	-1	0	1.7977
559	7.1142	5	5	0	13.25	2	-1	1	1.9061
560	0.5464	5	5	90	1	2	1	0	2.1986
561	5.4722	5	5	999	19.375	1	1	0	1.5618
562	2.1883	5	5	999	7.125	2	-1	0	1.2576
563	3.8303	5	5	90	13.25	2	1	0	1.5992
564	2.1883	5	5	999	1	1	-1	0	3.1373
565	2.1883	5	5	999	7.125	2	1	1	1.5756
566	3.8303	5	5	0	25.5	1	1	1	1.1052
567	2.1883	5	5	90	19.375	2	-1	1	1.6693
568	7.1142	5	5	90	1	2	-1	0	1.5254
569	3.8303	5	5	0	19.375	2	-1	1	1.3522
570	5.4722	5	5	999	13.25	1	-1	1	1.4886
571	5.4722	5	5	90	25.5	2	-1	1	1.3399
572	2.1883	5	5	999	25.5	2	1	1	1.4928
573	2.1883	5	5	90	7.125	2	-1	1	1.2811
574	3.8303	5	5	90	7.125	2	1	0	1.505
575	0.5464	5	5	0	1	1	-1	1	1.8456
576	7.1142	5	5	999	25.5	1	-1	0	1.7318
577	5.4722	5	5	90	25.5	1	1	0	1.4943
578	7.1142	5	5	999	13.25	2	1	1	1.5135
579	2.1883	5	5	0	1	2	-1	0	1.4223
580	0.5464	5	5	0	1	1	1	0	1.4223
581	5.4722	5	5	999	1	1	1	0	1.1518
582	3.8303	5	5	90	19.375	1	1	0	1.1641
583	7.1142	5	5	0	19.375	2	-1	1	1.5378
584	2.1883	5	5	0	13.25	1	-1	1	1.5639
585	0.5464	5	5	999	13.25	2	1	1	1.3987
586	2.1883	5	5	90	1	1	-1	0	1.6928
587	5.4722	5	5	90	1	1	-1	0	1.4106
588	2.1883	5	5	999	19.375	2	1	1	1.5051
589	3.8303	5	5	90	7.125	1	1	0	1.5403
590	0.5464	5	5	999	1	2	1	1	1.7163
591	5.4722	5	5	90	1	2	-1	0	1.5383
592	5.4722	5	5	90	13.25	1	1	0	1.3522
593	0.5464	5	5	90	25.5	2	-1	1	1.2576
594	5.4722	5	5	999	7.125	2	-1	1	1.4827
595	0.5464	5	5	0	25.5	2	1	1	1.4105
596	0.5464	5	5	999	13.25	2	-1	1	1.2223
597	0.5464	5	5	90	13.25	2	1	1	1.3987
598	5.4722	5	5	0	25.5	1	1	1	1.4106
599	7.1142	5	5	999	1	2	1	0	1.3692
600	7.1142	5	5	90	7.125	1	1	0	1.4647
601	5.4722	5	5	999	1	1	1	0	1.2928
602	5.4722	5	5	999	25.5	2	-1	0	1.3163
603	0.5464	5	5	0	13.25	2	-1	0	1.0698
604	2.1883	5	5	999	13.25	1	-1	1	1.2105
605	7.1142	5	5	0	7.125	1	1	0	1.2463
606	5.4722	5	5	999	7.125	1	-1	0	1.2694
607	2.1883	5	5	90	7.125	2	-1	1	1.2345
608	2.1883	5	5	999	25.5	1	-1	1	1.1046
609	3.8303	5	5	0	13.25	2	1	1	1.2224
610	0.5464	5	5	0	25.5	1	1	1	1.2341
611	3.8303	5	5	90	19.375	1	-1	0	1.387
612	0.5464	5	5	999	19.375	2	1	1	1.093
613	0.5464	5	5	0	25.5	2	-1	1	1.1634
614	0.5464	5	5	0	7.125	1	-1	1	1.1988
615	0.5464	5	5	999	25.5	2	-1	1	1.093
616	5.4722	5	5	0	1	1	-1	1	1.6796
617	3.8303	5	5	0	13.25	2	-1	1	1.1517
618	0.5464	5	5	90	25.5	1	1	0	1.6575
619	3.8303	5	5	999	25.5	1	-1	1	1.5992
620	7.1142	5	5	999	1	1	-1	0	1.577
621	3.8303	5	5	999	25.5	2	1	1	1.5516
622	7.1142	5	5	90	1	2	1	0	1.4052
623	0.5464	5	5	999	19.375	1	1	1	1.187
624	5.4722	5	5	0	25.5	2	-1	1	1.9825
625	3.8303	5	5	90	7.125	1	-1	1	1.1165
626	7.1142	5	5	90	7.125	2	1	0	1.2105
627	2.1883	5	5	999	7.125	1	1	1	1.2811
628	3.8303	5	5	90	7.125	2	-1	1	1.728
629	3.8303	5	5	999	19.375	2	1	1	2.8765
630	7.1142	5	5	999	7.125	2	1	1	1.8313
631	5.4722	5	5	90	7.125	2	-1	0	1.2342
632	5.4722	5	5	999	13.25	2	1	1	1.5058
633	5.4722	5	5	90	1	1	1	0	1.3757
634	3.8303	5	5	90	19.375	2	-1	0	1.5051
635	3.8303	5	5	999	1	1	1	0	1.3753
636	3.8303	5	5	90	19.375	1	-1	0	1.8113
637	3.8303	5	5	90	25.5	2	-1	0	1.4933
638	0.5464	5	5	90	1	1	1	0	1.3051
639	5.4722	5	5	90	13.25	1	-1	1	1.187
640	5.4722	5	5	90	13.25	2	1	0	1.3753
641	5.4722	5	5	999	1	2	1	0	1.1283
642	5.4722	5	5	90	19.375	1	1	0	1.2811
643	7.1142	5	5	0	19.375	2	1	1	1.421
644	5.4722	5	5	999	7.125	1	1	0	1.3518
645	7.1142	5	5	999	25.5	2	1	0	2.0755
646	0.5464	5	5	0	19.375	1	-1	0	1.5987
647	3.8303	5	5	90	13.25	2	-1	0	1.5285
648	5.4722	5	5	0	25.5	1	-1	0	1.4576
649	5.4722	5	5	999	19.375	2	-1	0	1.4698
650	0.5464	5	5	0	19.375	2	-1	1	1.3753
651	2.1883	5	5	90	7.125	1	-1	1	1.3518
652	2.1883	5	5	999	25.5	2	1	1	1.3517
653	0.5464	5	5	90	13.25	1	1	1	1.5874
654	3.8303	5	5	999	1	2	-1	1	2.2487
655	0.5464	5	5	90	13.25	2	1	1	1.6105
656	2.1883	5	5	90	1	2	1	1	2.8149
657	3.8303	5	5	0	1	2	-1	0	1.705
658	0.5464	5	5	999	1	1	1	0	1.3757
659	3.8303	5	5	90	13.25	2	1	0	1.3047
660	2.1883	5	5	0	13.25	2	1	1	1.3752
661	0.5464	5	5	0	13.25	1	1	0	1.4458
662	7.1142	5	5	90	13.25	1	1	0	3.2702
663	0.5464	5	5	999	25.5	1	1	1	1.3282
664	2.1883	5	5	0	25.5	1	1	1	1.7286
665	3.8303	5	5	999	25.5	1	-1	1	1.6227
666	7.1142	5	5	999	19.375	2	-1	1	3.1144
667	7.1142	5	5	999	13.25	2	1	0	2.494
668	2.1883	5	5	90	1	2	-1	1	1.7399
669	7.1142	5	5	999	1	1	1	0	1.4848
670	5.4722	5	5	999	13.25	2	-1	0	1.8194
671	0.5464	5	5	90	19.375	2	1	1	1.1988
672	0.5464	5	5	0	13.25	1	-1	1	1.4104
673	3.8303	5	5	999	19.375	1	-1	1	1.2341
674	5.4722	5	5	0	1	1	1	0	1.7867
675	3.8303	5	5	999	25.5	2	-1	1	1.4693
676	0.5464	5	5	0	7.125	2	1	1	1.3752
677	7.1142	5	5	0	25.5	1	1	0	1.9854
678	2.1883	5	5	999	19.375	2	-1	1	2.057
679	0.5464	5	5	0	1	2	-1	0	1.3757
680	0.5464	5	5	999	25.5	1	1	1	1.1753
681	3.8303	5	5	999	19.375	2	-1	0	1.6929
682	2.1883	5	5	999	13.25	2	1	1	1.6109
683	3.8303	5	5	999	1	1	-1	0	1.5517
684	0.5464	5	5	999	25.5	2	-1	1	1.3047
685	2.1883	5	5	0	7.125	2	-1	0	2.7891
686	3.8303	5	5	90	1	1	1	1	1.0817
687	7.1142	5	5	999	1	2	1	0	1.3479
688	7.1142	5	5	999	7.125	1	-1	0	1.1401
689	5.4722	5	5	0	7.125	1	-1	0	1.1988
690	0.5464	5	5	90	1	1	-1	0	1.1165
691	3.8303	5	5	999	1	1	-1	1	1.1047
692	7.1142	5	5	0	7.125	1	-1	0	1.0111
693	3.8303	5	5	999	19.375	1	1	1	1.7163
694	0.5464	5	5	999	13.25	2	1	1	1.6344
695	5.4722	5	5	0	7.125	2	-1	0	1.5917
696	5.4722	5	5	90	7.125	2	1	1	1.5113
697	2.1883	5	5	999	25.5	1	-1	1	1.2929
698	2.1883	5	5	0	13.25	1	-1	1	1.5639
699	5.4722	5	5	0	19.375	2	-1	0	1.5804
700	3.8303	5	5	0	1	2	-1	0	1.0224
701	5.4722	5	5	90	1	1	-1	1	0.97532
702	0.5464	5	5	0	13.25	2	-1	0	0.94007
703	0.5464	5	5	90	25.5	1	1	1	1.4105
704	3.8303	5	5	999	25.5	1	-1	1	1.3518
705	7.1142	5	5	999	1	1	1	0	1.6096
706	7.1142	5	5	0	7.125	1	1	0	0.77529
707	7.1142	5	5	0	25.5	1	-1	1	1.1518
708	7.1142	5	5	90	7.125	1	-1	1	3.0927
709	5.4722	5	5	0	13.25	2	-1	0	1.1871
710	7.1142	5	5	0	25.5	2	1	1	1.3749
711	5.4722	5	5	0	19.375	2	-1	0	0.91693
712	3.8303	5	5	0	1	1	-1	1	1.6576
713	2.1883	5	5	0	13.25	1	-1	1	1.2933
714	2.1883	5	5	90	19.375	2	-1	1	1.3639
715	5.4722	5	5	90	19.375	1	-1	1	1.7798
716	2.1883	5	5	999	25.5	2	-1	1	1.3047
717	3.8303	5	5	90	13.25	1	1	1	2.2029
718	2.1883	5	5	90	13.25	2	-1	0	1.5168
719	2.1883	5	5	0	13.25	2	1	1	1.3992
720	2.1883	5	5	0	19.375	1	1	1	1.1869
721	5.4722	5	5	90	19.375	1	-1	1	1.4693
722	2.1883	5	5	0	1	2	1	0	1.1752
723	7.1142	5	5	0	1	2	1	0	1.6425
724	3.8303	5	5	0	1	1	-1	0	1.6928
725	0.5464	5	5	999	13.25	1	1	1	1.3399
726	0.5464	5	5	999	7.125	2	-1	1	1.4576
727	7.1142	5	5	999	19.375	1	-1	1	1.3652
728	2.1883	5	5	90	25.5	1	1	1	1.0459
729	5.4722	5	5	90	25.5	1	1	1	1.1871
730	2.1883	5	5	90	13.25	2	-1	1	1.3635
731	7.1142	5	5	90	19.375	1	-1	0	2.0851
732	7.1142	5	5	999	13.25	1	-1	0	1.234
733	2.1883	5	5	90	1	1	-1	1	1.0933
734	0.5464	5	5	999	19.375	1	1	1	1.1752
735	0.5464	5	5	0	13.25	1	-1	1	1.3286
736	0.5464	5	5	0	19.375	1	1	1	1.4933
737	0.5464	5	5	0	19.375	2	1	1	1.2345
738	3.8303	5	5	0	1	2	1	0	1.7399
739	2.1883	5	5	999	13.25	1	1	1	1.3869
740	2.1883	5	5	90	1	2	-1	0	3.1704
741	3.8303	5	5	0	19.375	2	-1	1	2.2823
742	2.1883	5	5	999	19.375	1	1	1	1.1287
743	7.1142	5	5	999	25.5	1	-1	1	1.8848
744	7.1142	5	5	90	1	1	-1	0	1.1518
745	0.5464	5	5	999	13.25	1	-1	1	1.4221
746	0.5464	5	5	999	1	1	-1	1	1.9516
747	0.5464	5	5	999	7.125	2	1	1	1.728
748	2.1883	5	5	0	25.5	2	-1	1	1.4228
749	3.8303	5	5	90	1	1	1	0	2.2575
750	5.4722	5	5	90	19.375	1	-1	0	1.1518
