# Supplementary material for: Temporal Integration of Motion Streaks in Migraine
Source: Vision (Basel). 2018 Jul 13;2(3):27. doi: 10.3390/vision2030027 (PMC6836222; doi:10.3390/vision2030027)
Supplement: Supplementary file 1 [file vision-02-00027-s001.zip › supplementary information/resultsmark3/resultsObs2/allResponsesObs2Block4.txt]

1	5.4722	5	5	90	1	1	1	0	14.459
2	7.1142	5	5	999	7.125	1	-1	0	1.9052
3	3.8303	5	5	0	13.25	1	-1	0	1.5164
4	7.1142	5	5	0	25.5	2	-1	0	1.593
5	2.1883	5	5	90	19.375	1	1	1	1.1169
6	5.4722	5	5	0	1	2	1	0	1.7481
7	2.1883	5	5	90	7.125	1	1	1	1.34
8	0.5464	5	5	999	19.375	1	1	1	1.3635
9	7.1142	5	5	0	1	1	-1	0	1.8983
10	3.8303	5	5	90	25.5	2	1	1	1.5048
11	7.1142	5	5	90	13.25	2	-1	0	1.406
12	0.5464	5	5	0	13.25	1	1	1	1.6458
13	7.1142	5	5	0	25.5	1	-1	0	1.975
14	7.1142	5	5	90	7.125	1	1	0	1.7182
15	2.1883	5	5	90	7.125	1	1	1	1.2812
16	2.1883	5	5	999	25.5	2	-1	1	1.2107
17	5.4722	5	5	0	7.125	1	1	1	1.9153
18	5.4722	5	5	90	7.125	1	1	0	1.3518
19	3.8303	5	5	0	13.25	1	1	1	1.5633
20	0.5464	5	5	999	19.375	1	1	1	1.1758
21	7.1142	5	5	999	7.125	1	1	0	1.5976
22	2.1883	5	5	999	7.125	1	-1	1	1.3753
23	5.4722	5	5	90	19.375	2	-1	0	1.8022
24	7.1142	5	5	90	7.125	1	-1	0	1.7468
25	5.4722	5	5	999	19.375	2	1	1	1.387
26	5.4722	5	5	90	7.125	1	-1	0	2.2465
27	3.8303	5	5	999	19.375	1	1	1	1.1871
28	0.5464	5	5	999	1	1	1	1	3.1215
29	0.5464	5	5	90	1	2	-1	0	2.1163
30	2.1883	5	5	999	13.25	2	1	1	1.2106
31	5.4722	5	5	999	19.375	1	1	0	1.9651
32	0.5464	5	5	0	25.5	2	1	1	1.1871
33	7.1142	5	5	0	7.125	2	1	0	1.4879
34	5.4722	5	5	0	25.5	2	-1	0	1.387
35	0.5464	5	5	0	19.375	2	-1	0	1.164
36	0.5464	5	5	90	25.5	1	-1	1	1.2228
37	7.1142	5	5	999	7.125	2	-1	0	1.6699
38	7.1142	5	5	999	13.25	1	1	1	1.6892
39	2.1883	5	5	90	13.25	1	-1	1	1.1518
40	0.5464	5	5	0	19.375	1	1	1	1.5635
41	2.1883	5	5	0	7.125	1	1	1	1.2341
42	2.1883	5	5	90	25.5	1	-1	1	1.1052
43	0.5464	5	5	0	19.375	2	-1	1	1.3639
44	0.5464	5	5	90	25.5	2	1	1	1.5757
45	2.1883	5	5	90	1	2	1	0	2.9987
46	3.8303	5	5	999	25.5	2	-1	1	1.2345
47	5.4722	5	5	0	25.5	1	-1	1	1.0934
48	0.5464	5	5	0	1	2	-1	0	3.1865
49	0.5464	5	5	90	13.25	1	1	1	1.1989
50	2.1883	5	5	999	13.25	1	1	1	1.0342
51	0.5464	5	5	999	25.5	2	-1	1	1.2581
52	2.1883	5	5	90	13.25	1	-1	0	1.2459
53	7.1142	5	5	0	1	2	-1	1	1.3551
54	7.1142	5	5	0	19.375	2	-1	0	1.6343
55	2.1883	5	5	90	19.375	1	1	1	1.0577
56	7.1142	5	5	0	25.5	1	-1	1	0.92825
57	0.5464	5	5	999	25.5	1	1	1	1.1047
58	2.1883	5	5	90	1	2	-1	0	1.1636
59	2.1883	5	5	999	25.5	1	1	1	1.0458
60	7.1142	5	5	90	19.375	2	-1	1	1.3047
61	0.5464	5	5	90	7.125	2	1	1	1.458
62	7.1142	5	5	999	25.5	2	1	1	1.5875
63	0.5464	5	5	999	7.125	2	-1	1	1.634
64	7.1142	5	5	0	13.25	2	1	0	1.4177
65	2.1883	5	5	999	19.375	1	-1	1	1.093
66	0.5464	5	5	90	19.375	1	-1	1	1.7869
67	2.1883	5	5	0	19.375	1	-1	1	1.0929
68	0.5464	5	5	0	7.125	2	-1	1	1.4576
69	7.1142	5	5	90	7.125	1	1	0	1.5798
70	7.1142	5	5	999	25.5	2	-1	0	1.7842
71	5.4722	5	5	90	1	1	-1	0	1.5037
72	0.5464	5	5	0	13.25	1	-1	1	2.7982
73	7.1142	5	5	999	25.5	1	1	0	1.9956
74	5.4722	5	5	0	7.125	1	-1	0	1.3753
75	7.1142	5	5	999	7.125	1	-1	0	1.2695
76	3.8303	5	5	90	7.125	1	1	0	1.6811
77	2.1883	5	5	90	7.125	2	-1	1	1.9403
78	5.4722	5	5	90	1	1	1	0	2.0025
79	0.5464	5	5	999	1	1	1	0	2.9353
80	7.1142	5	5	90	25.5	1	-1	0	1.6946
81	7.1142	5	5	90	7.125	2	1	0	1.4485
82	2.1883	5	5	0	1	1	1	0	1.5282
83	7.1142	5	5	999	19.375	2	1	1	1.4895
84	7.1142	5	5	90	1	2	1	0	1.5431
85	5.4722	5	5	999	1	1	1	0	1.3282
86	5.4722	5	5	0	13.25	2	1	0	1.7013
87	3.8303	5	5	0	7.125	2	1	1	1.9992
88	0.5464	5	5	999	13.25	1	1	1	1.2341
89	0.5464	5	5	999	7.125	2	-1	1	1.3047
90	3.8303	5	5	999	1	1	1	0	2.3018
91	2.1883	5	5	90	19.375	2	-1	1	1.0577
92	2.1883	5	5	999	19.375	2	-1	1	1.2694
93	5.4722	5	5	0	13.25	1	1	0	1.1286
94	0.5464	5	5	0	13.25	2	-1	1	1.3286
95	2.1883	5	5	0	25.5	2	1	1	1.2692
96	3.8303	5	5	90	25.5	1	1	1	1.1052
97	7.1142	5	5	0	13.25	2	-1	1	1.6164
98	5.4722	5	5	999	13.25	1	1	1	1.8135
99	7.1142	5	5	90	25.5	2	1	1	1.14
100	7.1142	5	5	0	13.25	1	1	0	1.5612
101	3.8303	5	5	90	19.375	2	-1	0	1.5168
102	7.1142	5	5	90	13.25	2	1	1	1.2345
103	2.1883	5	5	999	13.25	1	-1	1	1.1753
104	7.1142	5	5	90	7.125	1	1	1	1.4717
105	5.4722	5	5	0	13.25	2	1	0	1.2694
106	7.1142	5	5	0	13.25	1	1	0	1.3283
107	5.4722	5	5	999	25.5	2	1	1	1.187
108	0.5464	5	5	999	19.375	2	-1	1	1.3282
109	5.4722	5	5	999	25.5	2	-1	0	1.2929
110	3.8303	5	5	999	19.375	2	1	1	1.3282
111	3.8303	5	5	90	25.5	1	1	0	1.3047
112	7.1142	5	5	90	13.25	2	-1	1	1.3428
113	0.5464	5	5	90	7.125	2	-1	0	1.1988
114	2.1883	5	5	999	13.25	1	1	1	1.093
115	7.1142	5	5	90	25.5	1	1	0	1.5247
116	2.1883	5	5	0	25.5	2	1	1	1.3164
117	2.1883	5	5	0	1	2	1	0	1.7046
118	5.4722	5	5	999	1	2	-1	0	1.3286
119	0.5464	5	5	0	1	2	-1	0	1.0228
120	2.1883	5	5	999	13.25	1	-1	1	1.0813
121	2.1883	5	5	0	13.25	2	1	0	1.1048
122	2.1883	5	5	90	19.375	1	1	1	1.1636
123	7.1142	5	5	90	19.375	1	-1	0	1.5399
124	3.8303	5	5	0	7.125	1	-1	1	1.1518
125	7.1142	5	5	0	1	2	1	0	1.3896
126	5.4722	5	5	0	19.375	1	1	0	1.1758
127	5.4722	5	5	999	19.375	2	-1	0	1.458
128	3.8303	5	5	90	1	2	-1	0	2.2597
129	3.8303	5	5	0	1	2	-1	0	1.3634
130	7.1142	5	5	0	13.25	2	-1	1	1.4202
131	3.8303	5	5	90	7.125	2	1	0	1.4106
132	5.4722	5	5	0	1	1	1	1	1.1047
133	0.5464	5	5	90	7.125	1	1	1	1.4694
134	7.1142	5	5	90	13.25	2	1	0	1.9279
135	7.1142	5	5	999	25.5	1	-1	1	1.6758
136	2.1883	5	5	90	13.25	1	1	1	1.1165
137	2.1883	5	5	0	7.125	2	-1	0	1.7163
138	7.1142	5	5	0	1	1	-1	0	1.6061
139	2.1883	5	5	999	7.125	1	-1	1	1.2816
140	0.5464	5	5	0	25.5	2	1	1	1.4693
141	2.1883	5	5	999	13.25	2	1	1	1.2106
142	3.8303	5	5	999	13.25	1	-1	1	1.093
143	2.1883	5	5	0	13.25	2	1	1	1.5399
144	3.8303	5	5	999	13.25	2	-1	1	1.3051
145	0.5464	5	5	0	13.25	1	1	1	1.3164
146	5.4722	5	5	90	13.25	1	1	0	1.4947
147	5.4722	5	5	90	19.375	1	-1	1	1.1165
148	5.4722	5	5	0	1	1	1	0	1.723
149	2.1883	5	5	999	7.125	2	1	1	1.2808
150	5.4722	5	5	90	25.5	2	1	1	1.2226
151	2.1883	5	5	999	7.125	2	-1	1	1.1754
152	2.1883	5	5	90	25.5	1	-1	1	1.1051
153	7.1142	5	5	999	1	2	1	0	1.4446
154	3.8303	5	5	0	13.25	1	1	0	1.0694
155	3.8303	5	5	999	25.5	2	1	1	1.2459
156	3.8303	5	5	999	13.25	2	-1	1	1.2812
157	0.5464	5	5	0	19.375	1	1	1	1.4105
158	3.8303	5	5	999	19.375	2	-1	1	1.2341
159	7.1142	5	5	90	1	2	1	1	1.3374
160	3.8303	5	5	999	7.125	2	1	0	1.5987
161	3.8303	5	5	999	13.25	1	1	1	1.0459
162	3.8303	5	5	999	7.125	1	1	1	1.0577
163	0.5464	5	5	0	7.125	2	1	0	0.92827
164	3.8303	5	5	90	13.25	2	1	1	1.5164
165	0.5464	5	5	999	19.375	1	-1	1	1.1988
166	5.4722	5	5	999	1	2	-1	1	2.1166
167	3.8303	5	5	0	1	2	-1	1	1.3282
168	3.8303	5	5	0	19.375	1	-1	1	1.0575
169	2.1883	5	5	999	25.5	1	1	1	1.0811
170	3.8303	5	5	0	19.375	2	1	1	1.2577
171	2.1883	5	5	999	25.5	1	-1	1	1.14
172	3.8303	5	5	999	19.375	1	-1	1	1.1162
173	2.1883	5	5	0	19.375	1	-1	1	1.0816
174	2.1883	5	5	999	13.25	1	-1	1	1.2107
175	3.8303	5	5	90	13.25	1	-1	1	1.211
176	0.5464	5	5	999	25.5	1	1	1	1.2223
177	3.8303	5	5	90	7.125	2	-1	0	3.7385
178	7.1142	5	5	0	19.375	1	1	0	1.1757
179	7.1142	5	5	999	25.5	1	1	0	1.1398
180	5.4722	5	5	0	25.5	1	-1	0	1.9454
181	5.4722	5	5	0	1	2	-1	1	1.4811
182	3.8303	5	5	0	13.25	1	-1	0	1.1522
183	7.1142	5	5	0	19.375	2	1	0	2.0327
184	2.1883	5	5	0	7.125	1	-1	1	1.14
185	7.1142	5	5	0	25.5	1	1	0	1.7521
186	0.5464	5	5	999	19.375	2	-1	1	1.3165
187	7.1142	5	5	999	19.375	2	-1	0	1.2227
188	2.1883	5	5	0	19.375	2	-1	1	1.3169
189	3.8303	5	5	999	13.25	1	-1	1	1.0699
190	3.8303	5	5	999	13.25	2	1	1	2.1504
191	2.1883	5	5	999	1	2	-1	0	1.6929
192	7.1142	5	5	999	19.375	2	-1	0	1.7302
193	3.8303	5	5	999	1	2	1	0	1.3988
194	2.1883	5	5	999	1	1	1	0	1.4341
195	0.5464	5	5	0	1	2	1	1	1.3168
196	7.1142	5	5	90	1	1	-1	1	1.8178
197	3.8303	5	5	999	25.5	1	1	1	1.0812
198	0.5464	5	5	0	25.5	2	1	1	1.3046
199	2.1883	5	5	90	25.5	1	-1	1	1.1871
200	5.4722	5	5	999	19.375	2	-1	0	1.9964
201	5.4722	5	5	999	7.125	1	1	1	1.2459
202	2.1883	5	5	0	25.5	1	-1	1	1.116
203	3.8303	5	5	90	19.375	2	1	1	1.2934
204	0.5464	5	5	0	7.125	1	1	1	1.6221
205	2.1883	5	5	999	1	1	-1	0	2.5689
206	0.5464	5	5	999	7.125	1	-1	1	1.2224
207	2.1883	5	5	90	19.375	2	1	1	1.1518
208	0.5464	5	5	90	7.125	2	1	1	1.6105
209	2.1883	5	5	999	19.375	1	1	1	1.1048
210	7.1142	5	5	999	13.25	1	1	1	1.8452
211	5.4722	5	5	999	13.25	2	-1	1	1.1165
212	2.1883	5	5	999	13.25	2	1	1	1.3399
213	5.4722	5	5	999	25.5	2	1	1	1.293
214	0.5464	5	5	999	7.125	2	-1	0	1.4224
215	7.1142	5	5	90	19.375	2	-1	0	1.2106
216	0.5464	5	5	0	25.5	1	-1	1	1.211
217	5.4722	5	5	999	7.125	1	1	1	1.1875
218	0.5464	5	5	999	13.25	1	1	1	1.1753
219	2.1883	5	5	0	13.25	2	1	1	1.4223
220	2.1883	5	5	90	7.125	2	1	1	1.4223
221	7.1142	5	5	999	1	2	1	0	1.4517
222	0.5464	5	5	999	7.125	2	-1	1	1.4104
223	3.8303	5	5	999	7.125	1	-1	0	1.7517
224	0.5464	5	5	90	25.5	1	1	1	1.1518
225	2.1883	5	5	0	25.5	2	1	1	1.3047
226	5.4722	5	5	0	25.5	2	1	0	1.8794
227	3.8303	5	5	0	1	1	1	0	1.8771
228	5.4722	5	5	0	19.375	1	-1	1	1.3048
229	2.1883	5	5	90	19.375	2	-1	1	1.4463
230	3.8303	5	5	0	13.25	1	-1	1	1.1752
231	5.4722	5	5	0	7.125	1	1	1	1.7939
232	2.1883	5	5	999	19.375	1	-1	1	0.98713
233	5.4722	5	5	0	13.25	1	1	1	1.7824
234	3.8303	5	5	999	25.5	1	-1	1	1.4576
235	2.1883	5	5	999	19.375	1	-1	1	1.1871
236	5.4722	5	5	0	7.125	2	1	0	1.9978
237	3.8303	5	5	999	25.5	1	1	1	1.1052
238	5.4722	5	5	999	19.375	1	-1	1	1.6784
239	7.1142	5	5	999	7.125	1	1	0	1.8492
240	5.4722	5	5	0	13.25	2	1	0	1.9462
241	2.1883	5	5	0	7.125	2	1	1	1.5987
242	0.5464	5	5	999	19.375	1	1	1	1.3517
243	2.1883	5	5	999	19.375	2	1	1	1.3165
244	5.4722	5	5	0	25.5	1	1	1	1.0223
245	0.5464	5	5	90	7.125	1	1	1	1.3514
246	5.4722	5	5	999	13.25	1	1	1	1.8258
247	2.1883	5	5	90	7.125	1	-1	1	1.1989
248	0.5464	5	5	999	13.25	1	1	1	1.3635
249	5.4722	5	5	999	25.5	1	1	0	1.6527
250	0.5464	5	5	90	25.5	2	-1	1	1.5047
251	2.1883	5	5	90	25.5	1	-1	1	1.1992
252	2.1883	5	5	0	19.375	2	1	1	1.3163
253	5.4722	5	5	90	13.25	2	-1	1	1.211
254	2.1883	5	5	999	7.125	2	-1	1	1.2811
255	0.5464	5	5	0	19.375	2	1	1	1.6927
256	5.4722	5	5	999	1	2	-1	0	1.6846
257	2.1883	5	5	999	25.5	2	-1	1	1.2341
258	2.1883	5	5	0	25.5	1	1	1	1.1165
259	2.1883	5	5	90	7.125	2	-1	1	1.2576
260	5.4722	5	5	90	1	2	-1	0	1.9241
261	7.1142	5	5	999	1	2	-1	0	1.7833
262	3.8303	5	5	90	19.375	1	1	1	1.4341
263	7.1142	5	5	90	19.375	1	-1	0	1.7362
264	3.8303	5	5	90	19.375	2	-1	1	1.2106
265	2.1883	5	5	0	7.125	2	1	1	1.3165
266	2.1883	5	5	999	7.125	2	-1	1	1.3988
267	3.8303	5	5	0	13.25	2	1	0	1.7752
268	7.1142	5	5	999	25.5	2	-1	1	1.2224
269	2.1883	5	5	999	7.125	1	1	1	1.1753
270	0.5464	5	5	90	13.25	1	1	1	1.2227
271	0.5464	5	5	0	13.25	1	1	1	2.0691
272	0.5464	5	5	0	19.375	1	1	1	1.1283
273	5.4722	5	5	0	19.375	1	-1	0	2.042
274	0.5464	5	5	0	13.25	1	1	1	1.3282
275	3.8303	5	5	0	19.375	1	-1	0	1.6807
276	3.8303	5	5	0	25.5	2	1	1	1.8873
277	3.8303	5	5	999	19.375	1	1	1	1.1753
278	3.8303	5	5	90	1	1	1	1	1.7748
279	0.5464	5	5	0	1	2	-1	0	1.7756
280	7.1142	5	5	0	7.125	2	1	0	1.797
281	2.1883	5	5	0	7.125	1	-1	1	1.1401
282	7.1142	5	5	999	13.25	1	-1	1	2.0008
283	3.8303	5	5	0	19.375	2	-1	0	2.2248
284	7.1142	5	5	999	13.25	2	-1	1	1.1753
285	2.1883	5	5	999	1	2	1	0	1.8218
286	7.1142	5	5	0	7.125	2	-1	0	1.8207
287	0.5464	5	5	90	13.25	2	1	0	3.1408
288	3.8303	5	5	0	19.375	1	-1	1	1.3282
289	0.5464	5	5	90	19.375	1	-1	1	1.34
290	3.8303	5	5	0	7.125	1	-1	1	1.3518
291	5.4722	5	5	90	13.25	1	1	0	1.9368
292	0.5464	5	5	999	19.375	2	1	1	1.3987
293	5.4722	5	5	0	25.5	2	-1	1	2.2728
294	3.8303	5	5	90	1	2	1	0	1.763
295	5.4722	5	5	999	7.125	1	1	0	1.9394
296	7.1142	5	5	0	25.5	2	-1	0	1.7979
297	2.1883	5	5	0	7.125	1	-1	1	1.1164
298	5.4722	5	5	90	13.25	2	1	1	1.4929
299	2.1883	5	5	999	7.125	2	1	1	1.3517
300	3.8303	5	5	0	7.125	1	1	0	2.0307
301	3.8303	5	5	90	19.375	1	-1	1	1.1757
302	2.1883	5	5	0	19.375	2	1	1	1.4459
303	0.5464	5	5	90	19.375	1	-1	1	1.5753
304	0.5464	5	5	90	7.125	2	-1	0	3.044
305	0.5464	5	5	90	13.25	1	1	1	1.3051
306	0.5464	5	5	90	25.5	2	-1	1	1.2933
307	7.1142	5	5	0	13.25	2	1	0	1.7645
308	7.1142	5	5	90	1	2	-1	0	1.6805
309	3.8303	5	5	90	1	2	-1	0	1.9817
310	7.1142	5	5	0	19.375	1	-1	1	1.4017
311	7.1142	5	5	999	1	1	-1	0	1.5869
312	5.4722	5	5	90	25.5	1	1	1	1.2698
313	7.1142	5	5	0	19.375	2	1	0	1.9968
314	0.5464	5	5	90	13.25	1	1	1	1.3047
315	5.4722	5	5	90	1	2	-1	1	2.4831
316	5.4722	5	5	999	13.25	2	-1	1	1.3282
317	2.1883	5	5	0	13.25	1	1	1	1.1399
318	5.4722	5	5	0	13.25	2	-1	0	1.9791
319	3.8303	5	5	0	25.5	2	1	1	1.387
320	7.1142	5	5	0	25.5	2	1	0	1.6953
321	0.5464	5	5	90	1	1	1	0	1.7276
322	7.1142	5	5	999	13.25	2	-1	0	1.3811
323	0.5464	5	5	90	1	2	-1	0	1.2457
324	3.8303	5	5	90	19.375	1	-1	1	1.5168
325	5.4722	5	5	999	1	2	-1	0	1.5213
326	5.4722	5	5	999	19.375	1	1	1	1.1873
327	3.8303	5	5	90	25.5	2	1	1	1.3517
328	3.8303	5	5	0	25.5	1	1	1	1.1048
329	7.1142	5	5	0	19.375	2	1	0	1.834
330	2.1883	5	5	0	19.375	1	1	1	1.1871
331	0.5464	5	5	0	1	1	1	1	1.7521
332	2.1883	5	5	90	1	2	-1	0	2.914
333	5.4722	5	5	999	1	1	-1	0	2.0019
334	3.8303	5	5	0	19.375	1	-1	1	1.1165
335	7.1142	5	5	90	13.25	1	1	0	1.5966
336	0.5464	5	5	0	7.125	2	1	0	1.8697
337	5.4722	5	5	90	19.375	1	1	0	1.6303
338	7.1142	5	5	999	13.25	2	-1	0	1.3638
339	3.8303	5	5	0	25.5	1	1	1	0.82236
340	5.4722	5	5	90	25.5	1	1	1	0.97536
341	7.1142	5	5	0	13.25	1	-1	0	1.4549
342	5.4722	5	5	0	1	2	-1	0	1.2459
343	5.4722	5	5	999	13.25	2	-1	1	1.34
344	0.5464	5	5	0	1	1	-1	0	1.0106
345	7.1142	5	5	90	7.125	2	1	0	1.1635
346	5.4722	5	5	0	13.25	1	1	1	1.2694
347	5.4722	5	5	999	7.125	1	-1	0	1.4222
348	2.1883	5	5	0	13.25	1	1	0	1.0225
349	3.8303	5	5	90	13.25	2	-1	1	1.2929
350	0.5464	5	5	0	1	2	-1	0	1.6928
351	3.8303	5	5	0	7.125	1	-1	1	1.6816
352	7.1142	5	5	0	7.125	1	1	1	1.3665
353	2.1883	5	5	999	25.5	2	1	1	1.2223
354	2.1883	5	5	90	1	2	1	0	1.7865
355	3.8303	5	5	999	7.125	1	-1	1	1.2224
356	7.1142	5	5	0	19.375	1	-1	0	1.7605
357	0.5464	5	5	999	25.5	2	1	1	1.3757
358	2.1883	5	5	90	13.25	2	1	1	1.3635
359	0.5464	5	5	0	25.5	2	1	1	1.3518
360	5.4722	5	5	0	25.5	1	1	1	1.2929
361	3.8303	5	5	999	13.25	1	-1	1	1.7159
362	3.8303	5	5	999	25.5	1	1	1	1.2463
363	2.1883	5	5	90	7.125	2	-1	0	1.5281
364	3.8303	5	5	999	19.375	1	-1	1	1.1282
365	7.1142	5	5	90	7.125	2	1	0	1.7374
366	7.1142	5	5	0	25.5	1	-1	0	1.5003
367	3.8303	5	5	90	1	2	-1	0	1.5048
368	5.4722	5	5	90	25.5	1	-1	0	1.8452
369	2.1883	5	5	999	19.375	1	-1	1	1.1282
370	5.4722	5	5	90	7.125	2	-1	0	1.9581
371	7.1142	5	5	999	1	1	1	0	1.8147
372	3.8303	5	5	999	13.25	2	-1	1	1.2106
373	0.5464	5	5	90	19.375	2	1	1	1.3635
374	5.4722	5	5	90	7.125	2	1	1	1.9718
375	5.4722	5	5	999	7.125	2	-1	0	2.1644
376	3.8303	5	5	90	7.125	2	-1	1	1.1988
377	5.4722	5	5	0	19.375	2	1	0	1.14
378	7.1142	5	5	999	13.25	2	-1	1	2.0321
379	3.8303	5	5	999	13.25	2	1	1	1.187
380	0.5464	5	5	0	25.5	1	-1	1	1.7398
381	0.5464	5	5	0	25.5	1	-1	1	1.2345
382	3.8303	5	5	90	7.125	1	1	0	2.1935
383	7.1142	5	5	999	1	1	-1	0	2.6788
384	7.1142	5	5	90	19.375	2	-1	0	1.2694
385	3.8303	5	5	90	19.375	1	-1	1	1.4929
386	5.4722	5	5	90	13.25	1	-1	0	1.4228
387	5.4722	5	5	90	19.375	1	1	0	1.434
388	5.4722	5	5	0	19.375	2	-1	0	1.6739
389	0.5464	5	5	999	25.5	2	-1	1	1.2106
390	5.4722	5	5	90	13.25	2	1	0	1.4811
391	5.4722	5	5	0	13.25	1	1	0	1.9546
392	5.4722	5	5	999	7.125	2	1	0	1.3282
393	7.1142	5	5	0	7.125	2	-1	0	1.6343
394	5.4722	5	5	0	7.125	1	1	0	1.4929
395	5.4722	5	5	999	19.375	1	-1	1	1.1636
396	0.5464	5	5	0	19.375	2	-1	1	1.2929
397	0.5464	5	5	0	13.25	2	-1	1	1.5045
398	0.5464	5	5	90	13.25	2	1	1	1.4105
399	0.5464	5	5	0	7.125	2	-1	0	1.4576
400	7.1142	5	5	999	7.125	1	-1	1	1.7799
401	5.4722	5	5	0	13.25	1	-1	0	1.1283
402	2.1883	5	5	90	19.375	2	-1	0	1.4575
403	5.4722	5	5	0	7.125	1	1	1	1.14
404	5.4722	5	5	90	7.125	2	-1	0	2.0858
405	3.8303	5	5	0	25.5	1	1	1	1.1754
406	2.1883	5	5	999	19.375	2	-1	0	2.128
407	7.1142	5	5	0	1	2	-1	0	2.0158
408	3.8303	5	5	90	7.125	1	-1	0	2.312
409	0.5464	5	5	999	7.125	1	-1	1	2.1868
410	3.8303	5	5	999	1	1	1	0	1.5282
411	5.4722	5	5	0	1	1	-1	1	0.8342
412	5.4722	5	5	90	1	2	-1	1	1.2223
413	0.5464	5	5	999	1	2	1	0	1.834
414	0.5464	5	5	0	13.25	2	1	0	3.1351
415	0.5464	5	5	999	13.25	2	-1	0	1.458
416	3.8303	5	5	0	1	2	1	0	1.3398
417	2.1883	5	5	90	25.5	2	-1	1	1.1405
418	3.8303	5	5	90	13.25	2	-1	0	2.0787
419	3.8303	5	5	90	25.5	2	-1	0	1.7513
420	7.1142	5	5	999	19.375	1	-1	0	2.4367
421	3.8303	5	5	90	13.25	2	1	1	1.5399
422	5.4722	5	5	999	1	1	-1	0	1.6585
423	5.4722	5	5	999	25.5	2	-1	0	1.9365
424	5.4722	5	5	0	7.125	2	-1	0	1.4459
425	2.1883	5	5	90	13.25	1	-1	1	1.164
426	7.1142	5	5	999	25.5	1	-1	1	1.8735
427	2.1883	5	5	90	7.125	1	-1	0	1.2694
428	5.4722	5	5	90	1	1	1	0	1.4576
429	3.8303	5	5	90	19.375	2	-1	1	1.6223
430	5.4722	5	5	999	1	1	1	0	1.4341
431	0.5464	5	5	90	1	2	-1	0	1.3874
432	7.1142	5	5	0	1	2	1	0	1.404
433	3.8303	5	5	90	13.25	1	-1	0	1.3399
434	0.5464	5	5	90	7.125	1	1	1	1.3047
435	2.1883	5	5	90	19.375	1	-1	1	1.1047
436	7.1142	5	5	0	1	1	1	0	1.7749
437	3.8303	5	5	0	7.125	2	-1	0	1.6694
438	2.1883	5	5	0	1	2	1	0	1.7752
439	0.5464	5	5	999	25.5	2	-1	1	1.3169
440	0.5464	5	5	999	1	1	-1	1	1.5874
441	3.8303	5	5	0	13.25	2	1	0	2.4414
442	0.5464	5	5	90	1	2	-1	0	1.7517
443	3.8303	5	5	0	19.375	2	1	1	1.5051
444	7.1142	5	5	999	25.5	2	-1	1	1.2458
445	0.5464	5	5	999	25.5	1	-1	1	1.1283
446	2.1883	5	5	999	7.125	1	1	1	1.1988
447	0.5464	5	5	0	25.5	1	1	1	1.5992
448	3.8303	5	5	999	1	1	-1	1	1.787
449	5.4722	5	5	0	7.125	2	1	1	1.3522
450	2.1883	5	5	90	13.25	2	1	1	1.3639
451	0.5464	5	5	999	1	1	1	0	1.787
452	0.5464	5	5	999	1	2	1	0	1.705
453	3.8303	5	5	90	1	1	-1	1	1.4815
454	2.1883	5	5	999	1	1	-1	0	1.328
455	5.4722	5	5	90	25.5	1	-1	1	1.9299
456	3.8303	5	5	999	7.125	2	-1	0	1.7277
457	0.5464	5	5	0	7.125	2	1	1	1.6109
458	0.5464	5	5	90	1	1	1	0	1.4811
459	3.8303	5	5	90	25.5	2	1	0	1.9385
460	5.4722	5	5	90	25.5	2	1	1	1.2342
461	3.8303	5	5	999	1	2	-1	0	1.6576
462	0.5464	5	5	999	25.5	1	-1	1	1.1518
463	0.5464	5	5	90	1	1	1	0	1.4341
464	0.5464	5	5	90	19.375	1	-1	1	1.2459
465	5.4722	5	5	0	19.375	1	-1	1	1.2111
466	5.4722	5	5	0	1	2	1	0	1.4222
467	5.4722	5	5	999	25.5	1	-1	0	1.5011
468	3.8303	5	5	0	25.5	2	-1	0	1.5517
469	5.4722	5	5	90	7.125	1	-1	0	1.3988
470	2.1883	5	5	90	25.5	2	1	1	1.5756
471	0.5464	5	5	90	25.5	1	-1	1	1.2228
472	0.5464	5	5	999	1	2	-1	0	1.8928
473	0.5464	5	5	999	1	1	-1	0	1.1753
474	7.1142	5	5	999	1	1	-1	1	1.4314
475	3.8303	5	5	999	1	1	1	0	1.2341
476	2.1883	5	5	0	25.5	2	1	1	1.7163
477	7.1142	5	5	90	7.125	2	-1	0	1.3047
478	2.1883	5	5	999	13.25	2	-1	1	1.3287
479	0.5464	5	5	90	13.25	2	1	1	1.5286
480	3.8303	5	5	90	13.25	2	-1	0	2.1855
481	3.8303	5	5	90	1	1	-1	0	1.387
482	3.8303	5	5	90	7.125	2	-1	0	1.5988
483	7.1142	5	5	0	1	1	1	0	1.9292
484	3.8303	5	5	90	13.25	1	-1	1	1.5282
485	5.4722	5	5	0	25.5	1	-1	1	1.2106
486	5.4722	5	5	90	19.375	2	1	0	1.9671
487	7.1142	5	5	90	25.5	2	-1	0	1.4503
488	3.8303	5	5	0	7.125	2	1	0	1.8274
489	5.4722	5	5	90	13.25	1	1	0	1.856
490	2.1883	5	5	90	25.5	2	1	1	1.34
491	2.1883	5	5	90	1	1	1	0	2.0456
492	3.8303	5	5	0	13.25	2	1	1	1.2576
493	2.1883	5	5	0	19.375	2	-1	1	1.3281
494	7.1142	5	5	90	13.25	1	1	0	1.2339
495	3.8303	5	5	90	7.125	2	-1	1	1.3286
496	5.4722	5	5	90	19.375	1	-1	1	1.3287
497	7.1142	5	5	999	13.25	1	1	0	1.6799
498	3.8303	5	5	999	1	2	-1	1	1.4106
499	3.8303	5	5	90	7.125	1	-1	0	1.1988
500	7.1142	5	5	90	19.375	2	-1	0	1.2106
501	0.5464	5	5	90	1	1	-1	0	1.6805
502	7.1142	5	5	0	25.5	1	-1	1	1.2111
503	2.1883	5	5	0	1	2	-1	0	1.6815
504	0.5464	5	5	90	1	2	-1	1	1.9752
505	5.4722	5	5	999	1	2	1	0	1.5519
506	2.1883	5	5	0	1	1	-1	0	2.6065
507	3.8303	5	5	999	19.375	2	-1	1	1.0812
508	2.1883	5	5	0	19.375	1	-1	0	1.6105
509	2.1883	5	5	0	13.25	2	-1	0	1.1753
510	2.1883	5	5	0	7.125	2	-1	0	1.4344
511	5.4722	5	5	999	7.125	2	-1	0	1.5673
512	0.5464	5	5	0	7.125	1	1	1	1.2694
513	2.1883	5	5	999	25.5	2	1	1	1.3165
514	3.8303	5	5	999	1	2	1	0	1.8215
515	7.1142	5	5	90	1	1	-1	0	1.2111
516	7.1142	5	5	90	13.25	2	1	0	1.2345
517	7.1142	5	5	90	7.125	2	1	1	1.5187
518	7.1142	5	5	0	13.25	1	-1	0	1.0464
519	5.4722	5	5	90	13.25	2	1	0	1.3399
520	7.1142	5	5	999	19.375	1	-1	0	1.4947
521	5.4722	5	5	90	13.25	1	1	0	0.99876
522	0.5464	5	5	90	19.375	2	-1	0	1.6929
523	3.8303	5	5	0	7.125	2	-1	1	1.2816
524	2.1883	5	5	90	1	1	1	0	1.3635
525	2.1883	5	5	90	7.125	2	1	0	1.2224
526	3.8303	5	5	999	25.5	2	-1	1	1.3164
527	2.1883	5	5	90	19.375	2	-1	0	1.2576
528	2.1883	5	5	0	1	1	-1	0	1.5987
529	7.1142	5	5	999	25.5	1	-1	1	1.3819
530	2.1883	5	5	999	25.5	1	1	1	1.1282
531	2.1883	5	5	999	25.5	1	-1	1	1.1169
532	3.8303	5	5	0	1	1	1	0	1.2341
533	0.5464	5	5	0	7.125	1	1	1	1.2458
534	0.5464	5	5	999	13.25	2	-1	1	1.3635
535	3.8303	5	5	0	7.125	1	-1	1	1.0695
536	0.5464	5	5	90	25.5	1	-1	1	1.1519
537	7.1142	5	5	999	19.375	2	-1	0	1.4322
538	2.1883	5	5	999	25.5	2	1	1	1.2694
539	7.1142	5	5	0	13.25	1	-1	0	1.2459
540	2.1883	5	5	999	1	2	-1	0	1.2223
541	7.1142	5	5	0	25.5	2	-1	0	1.7985
542	5.4722	5	5	90	19.375	2	-1	1	1.4218
543	3.8303	5	5	90	25.5	2	-1	0	1.1757
544	2.1883	5	5	0	13.25	2	1	0	1.1164
545	7.1142	5	5	0	25.5	2	-1	1	1.63
546	7.1142	5	5	999	1	2	1	0	1.6997
547	2.1883	5	5	90	13.25	2	1	1	1.3046
548	3.8303	5	5	999	1	2	1	0	2.1452
549	3.8303	5	5	0	25.5	2	1	1	1.2698
550	0.5464	5	5	90	19.375	1	-1	1	1.2459
551	3.8303	5	5	999	7.125	1	-1	1	2.2286
552	0.5464	5	5	0	19.375	1	1	1	1.505
553	5.4722	5	5	999	13.25	1	1	0	1.2812
554	3.8303	5	5	90	25.5	1	-1	0	1.2576
555	0.5464	5	5	999	19.375	2	-1	1	1.6099
556	5.4722	5	5	999	7.125	1	-1	0	1.598
557	3.8303	5	5	90	13.25	1	1	0	1.34
558	5.4722	5	5	999	25.5	1	-1	0	1.14
559	2.1883	5	5	999	1	2	-1	0	1.4459
560	5.4722	5	5	999	1	1	-1	1	1.5677
561	2.1883	5	5	0	1	2	1	0	1.3046
562	2.1883	5	5	0	13.25	1	1	0	1.2812
563	7.1142	5	5	90	19.375	1	1	0	2.1153
564	5.4722	5	5	90	13.25	2	1	0	1.0812
565	2.1883	5	5	90	13.25	2	-1	0	1.1988
566	7.1142	5	5	999	1	1	-1	0	1.7803
567	0.5464	5	5	0	1	1	1	0	0.71653
568	3.8303	5	5	90	7.125	1	-1	0	1.8742
569	2.1883	5	5	0	25.5	2	1	1	1.2228
570	5.4722	5	5	0	25.5	2	-1	0	1.3168
571	0.5464	5	5	90	13.25	2	-1	1	1.4816
572	5.4722	5	5	999	19.375	2	1	0	1.2345
573	0.5464	5	5	999	13.25	2	1	0	1.1283
574	2.1883	5	5	90	7.125	1	-1	0	1.3404
575	0.5464	5	5	999	7.125	1	1	0	1.293
576	3.8303	5	5	90	19.375	2	-1	1	1.1522
577	3.8303	5	5	999	25.5	2	1	1	1.0695
578	3.8303	5	5	999	25.5	2	1	1	1.2812
579	2.1883	5	5	999	13.25	2	1	1	1.34
580	7.1142	5	5	0	7.125	1	1	0	1.3574
581	3.8303	5	5	0	7.125	2	-1	0	1.34
582	7.1142	5	5	90	25.5	2	1	0	1.2106
583	7.1142	5	5	90	25.5	2	-1	0	1.9361
584	7.1142	5	5	999	13.25	1	1	0	1.1636
585	7.1142	5	5	999	19.375	1	-1	0	1.3884
586	7.1142	5	5	90	1	1	1	0	1.0577
587	7.1142	5	5	0	1	2	1	0	1.1753
588	0.5464	5	5	90	7.125	1	1	1	1.4811
589	0.5464	5	5	0	7.125	1	-1	1	1.3635
590	7.1142	5	5	0	7.125	1	-1	1	1.8097
591	0.5464	5	5	90	19.375	2	1	1	1.4341
592	3.8303	5	5	0	1	2	-1	0	1.6693
593	5.4722	5	5	90	1	1	1	0	1.497
594	0.5464	5	5	0	13.25	2	-1	0	1.4579
595	2.1883	5	5	999	1	1	1	0	1.2341
596	7.1142	5	5	999	25.5	2	1	0	1.2458
597	3.8303	5	5	999	25.5	1	1	0	1.0928
598	7.1142	5	5	999	7.125	2	1	0	1.7805
599	3.8303	5	5	90	25.5	1	-1	1	1.0811
600	3.8303	5	5	999	7.125	2	1	0	1.9549
601	7.1142	5	5	0	19.375	1	-1	0	2.0782
602	0.5464	5	5	0	19.375	1	1	1	1.3753
603	7.1142	5	5	90	13.25	1	-1	1	1.708
604	3.8303	5	5	999	19.375	1	1	1	1.1518
605	7.1142	5	5	0	7.125	2	-1	0	1.3348
606	7.1142	5	5	90	25.5	2	-1	0	1.8416
607	7.1142	5	5	90	25.5	1	1	0	1.2812
608	0.5464	5	5	90	25.5	2	1	1	1.4345
609	5.4722	5	5	999	7.125	2	-1	0	1.8062
610	0.5464	5	5	90	13.25	2	1	1	1.5046
611	5.4722	5	5	999	25.5	1	-1	0	1.8059
612	3.8303	5	5	90	13.25	1	-1	1	1.5051
613	2.1883	5	5	90	1	1	1	0	2.9118
614	7.1142	5	5	0	1	1	-1	0	2.131
615	3.8303	5	5	0	25.5	1	-1	1	1.6104
616	2.1883	5	5	90	19.375	1	-1	1	1.2228
617	2.1883	5	5	90	1	1	1	0	1.5987
618	0.5464	5	5	999	25.5	1	-1	1	1.1635
619	5.4722	5	5	999	13.25	2	-1	0	1.8198
620	5.4722	5	5	999	13.25	2	-1	1	1.3169
621	7.1142	5	5	90	7.125	1	-1	0	1.6726
622	0.5464	5	5	0	19.375	2	1	1	1.54
623	7.1142	5	5	90	1	1	-1	1	1.8688
624	0.5464	5	5	999	25.5	2	-1	1	1.2815
625	3.8303	5	5	0	13.25	2	-1	0	1.3165
626	0.5464	5	5	999	1	2	1	0	1.7517
627	5.4722	5	5	90	25.5	2	1	0	1.6162
628	7.1142	5	5	999	7.125	2	-1	0	1.3051
629	5.4722	5	5	90	25.5	2	-1	1	1.5554
630	5.4722	5	5	0	1	1	1	1	1.8307
631	7.1142	5	5	90	1	1	-1	0	1.2576
632	5.4722	5	5	90	19.375	2	1	0	1.5287
633	5.4722	5	5	0	19.375	2	1	1	1.2694
634	0.5464	5	5	999	7.125	2	1	1	1.434
635	0.5464	5	5	999	1	2	-1	0	1.3282
636	2.1883	5	5	999	1	2	1	0	1.1283
637	5.4722	5	5	999	19.375	2	1	1	1.2812
638	7.1142	5	5	90	13.25	1	1	0	1.3457
639	3.8303	5	5	0	19.375	2	1	1	1.2459
640	3.8303	5	5	999	19.375	2	-1	1	1.3047
641	0.5464	5	5	90	1	1	-1	0	1.1871
642	5.4722	5	5	90	19.375	2	-1	0	1.293
643	7.1142	5	5	0	19.375	1	-1	1	1.1989
644	3.8303	5	5	999	7.125	2	1	1	1.3518
645	2.1883	5	5	0	19.375	1	-1	1	1.2459
646	5.4722	5	5	0	7.125	2	-1	1	1.5039
647	7.1142	5	5	999	7.125	2	1	0	1.4751
648	7.1142	5	5	0	13.25	2	1	1	1.1169
649	3.8303	5	5	0	1	1	1	0	1.3633
650	2.1883	5	5	0	7.125	1	1	0	1.411
651	2.1883	5	5	0	13.25	1	1	1	1.3169
652	2.1883	5	5	999	1	1	1	1	1.587
653	3.8303	5	5	90	1	2	1	0	1.705
654	7.1142	5	5	999	1	2	-1	0	1.9422
655	2.1883	5	5	999	19.375	2	1	1	1.3988
656	7.1142	5	5	0	7.125	1	1	0	1.9145
657	0.5464	5	5	0	1	1	1	0	3.1485
658	5.4722	5	5	90	7.125	2	-1	1	1.6443
659	0.5464	5	5	0	7.125	1	1	1	1.5164
660	5.4722	5	5	0	7.125	2	1	0	1.8316
661	5.4722	5	5	0	25.5	2	-1	1	1.34
662	5.4722	5	5	90	19.375	1	-1	0	1.6233
663	5.4722	5	5	0	1	2	1	0	1.2227
664	0.5464	5	5	0	13.25	2	1	1	1.7986
665	7.1142	5	5	0	19.375	2	-1	0	1.3165
666	5.4722	5	5	0	19.375	2	-1	1	1.1988
667	0.5464	5	5	999	7.125	1	-1	1	1.3521
668	2.1883	5	5	0	1	2	1	0	1.1635
669	5.4722	5	5	90	25.5	1	-1	0	1.6622
670	0.5464	5	5	999	19.375	1	-1	1	1.2689
671	0.5464	5	5	90	19.375	2	-1	1	1.2928
672	3.8303	5	5	999	19.375	2	1	1	1.164
673	2.1883	5	5	999	19.375	2	1	1	1.4693
674	0.5464	5	5	90	7.125	2	1	1	1.905
675	2.1883	5	5	90	25.5	2	1	1	1.5634
676	7.1142	5	5	90	1	2	1	0	1.3491
677	3.8303	5	5	0	13.25	2	1	1	1.1282
678	7.1142	5	5	999	19.375	2	1	0	1.6756
679	2.1883	5	5	999	7.125	1	1	1	1.2105
680	3.8303	5	5	0	25.5	2	-1	1	2.1866
681	0.5464	5	5	0	25.5	1	-1	1	1.1404
682	5.4722	5	5	90	1	2	1	1	2.1016
683	3.8303	5	5	90	25.5	1	-1	1	1.2459
684	7.1142	5	5	90	1	2	-1	0	1.9011
685	2.1883	5	5	0	25.5	1	1	1	0.99884
686	2.1883	5	5	90	1	1	-1	0	2.2805
687	7.1142	5	5	999	19.375	1	-1	1	1.6983
688	7.1142	5	5	90	13.25	1	1	0	1.4721
689	5.4722	5	5	90	7.125	1	1	0	1.9219
690	5.4722	5	5	90	25.5	2	1	0	1.2694
691	5.4722	5	5	999	25.5	1	-1	1	1.2345
692	3.8303	5	5	999	7.125	2	1	0	0.9048
693	0.5464	5	5	0	25.5	2	1	0	1.5164
694	3.8303	5	5	999	7.125	1	1	1	1.093
695	7.1142	5	5	999	13.25	2	-1	0	1.1989
696	0.5464	5	5	999	13.25	1	-1	1	1.2459
697	2.1883	5	5	90	13.25	1	-1	1	1.3404
698	7.1142	5	5	90	25.5	1	1	0	1.4267
699	0.5464	5	5	90	25.5	1	-1	1	1.0812
700	2.1883	5	5	0	7.125	2	-1	0	1.2459
701	2.1883	5	5	90	25.5	1	1	1	1.1871
702	7.1142	5	5	90	19.375	2	1	0	1.4102
703	2.1883	5	5	0	25.5	1	1	1	1.1283
704	3.8303	5	5	999	1	1	1	1	2.1983
705	2.1883	5	5	0	19.375	2	-1	1	1.2694
706	7.1142	5	5	999	7.125	2	1	0	1.8289
707	3.8303	5	5	0	19.375	1	-1	0	1.2342
708	5.4722	5	5	0	19.375	1	1	1	1.9668
709	3.8303	5	5	0	1	1	1	0	1.6105
710	7.1142	5	5	90	25.5	1	1	0	1.6191
711	5.4722	5	5	999	25.5	2	1	0	1.7524
712	0.5464	5	5	999	13.25	2	-1	1	1.34
713	0.5464	5	5	999	7.125	1	-1	1	1.3165
714	5.4722	5	5	999	19.375	1	1	0	2.0407
715	5.4722	5	5	999	7.125	2	-1	0	1.6145
716	0.5464	5	5	0	1	1	1	0	1.2694
717	0.5464	5	5	90	19.375	2	1	1	1.2106
718	2.1883	5	5	0	25.5	1	1	1	1.093
719	0.5464	5	5	999	19.375	2	-1	1	1.2811
720	5.4722	5	5	0	1	1	-1	0	2.0368
721	3.8303	5	5	0	25.5	1	-1	1	1.2107
722	2.1883	5	5	0	13.25	1	-1	1	1.387
723	3.8303	5	5	0	1	2	-1	0	1.994
724	2.1883	5	5	90	25.5	2	-1	0	1.4462
725	5.4722	5	5	90	7.125	1	1	1	1.4106
726	0.5464	5	5	999	13.25	2	-1	1	1.2693
727	2.1883	5	5	90	13.25	2	1	1	1.4694
728	7.1142	5	5	999	19.375	1	-1	1	1.8014
729	0.5464	5	5	90	7.125	1	-1	1	1.4694
730	7.1142	5	5	90	19.375	1	-1	0	1.6349
731	2.1883	5	5	0	1	1	-1	0	1.9164
732	7.1142	5	5	90	19.375	1	1	0	1.7227
733	5.4722	5	5	999	13.25	1	-1	1	1.5901
734	3.8303	5	5	999	13.25	1	-1	1	1.2339
735	5.4722	5	5	90	7.125	2	1	0	1.676
736	3.8303	5	5	90	1	1	-1	0	2.0215
737	2.1883	5	5	0	1	1	1	0	2.3633
738	0.5464	5	5	90	25.5	2	-1	1	1.5285
739	3.8303	5	5	0	19.375	2	-1	1	1.4698
740	0.5464	5	5	90	13.25	1	-1	1	1.4692
741	3.8303	5	5	90	1	1	-1	0	1.4576
742	5.4722	5	5	0	13.25	2	1	1	1.4106
743	5.4722	5	5	999	13.25	1	1	0	1.7661
744	2.1883	5	5	90	1	2	-1	0	2.8974
745	3.8303	5	5	90	19.375	1	-1	1	1.1639
746	5.4722	5	5	90	1	2	1	0	2.0511
747	0.5464	5	5	999	13.25	1	-1	1	1.4694
748	5.4722	5	5	0	19.375	2	-1	1	1.8832
749	3.8303	5	5	0	1	1	-1	0	1.634
750	7.1142	5	5	0	7.125	1	1	0	1.7699
