# Supplementary material for: Temporal Integration of Motion Streaks in Migraine
Source: Vision (Basel). 2018 Jul 13;2(3):27. doi: 10.3390/vision2030027 (PMC6836222; doi:10.3390/vision2030027)
Supplement: Supplementary file 1 [file vision-02-00027-s001.zip › supplementary information/resultsmark3/resultsObs2/allResponsesObs2Block5.txt]

1	5.4722	5	5	90	7.125	2	-1	0	3.0402
2	2.1883	5	5	0	1	2	1	0	1.9308
3	2.1883	5	5	90	1	1	1	0	1.5159
4	0.5464	5	5	999	1	2	-1	0	2.9578
5	3.8303	5	5	999	25.5	1	-1	1	1.2698
6	3.8303	5	5	90	19.375	1	1	0	1.0459
7	7.1142	5	5	90	1	1	-1	0	1.4327
8	2.1883	5	5	90	7.125	2	-1	0	1.1165
9	0.5464	5	5	999	19.375	1	-1	1	1.2929
10	2.1883	5	5	90	1	2	1	0	1.1635
11	0.5464	5	5	90	13.25	1	-1	1	1.34
12	5.4722	5	5	999	7.125	1	-1	0	1.5863
13	3.8303	5	5	90	19.375	1	1	1	1.2341
14	7.1142	5	5	999	1	2	-1	0	1.2459
15	2.1883	5	5	999	7.125	2	-1	0	1.1636
16	5.4722	5	5	999	1	2	-1	0	1.0812
17	5.4722	5	5	90	25.5	1	-1	0	1.1753
18	7.1142	5	5	999	13.25	2	-1	0	1.2572
19	5.4722	5	5	0	25.5	1	-1	0	1.0817
20	5.4722	5	5	90	1	2	1	0	1.1283
21	5.4722	5	5	90	13.25	2	1	0	1.2816
22	3.8303	5	5	0	25.5	1	-1	1	1.0464
23	0.5464	5	5	999	25.5	1	1	1	1.2106
24	5.4722	5	5	90	1	2	-1	1	1.2341
25	0.5464	5	5	999	1	2	-1	0	1.3634
26	2.1883	5	5	999	13.25	1	1	1	1.2223
27	0.5464	5	5	90	1	1	-1	0	0.8695
28	2.1883	5	5	90	7.125	2	1	0	1.6458
29	3.8303	5	5	0	1	2	-1	1	1.2581
30	2.1883	5	5	0	25.5	1	1	1	1.1282
31	2.1883	5	5	90	13.25	2	-1	1	1.4106
32	0.5464	5	5	0	19.375	2	-1	1	1.2694
33	3.8303	5	5	0	13.25	1	1	1	1.1635
34	0.5464	5	5	999	7.125	1	-1	1	1.1635
35	5.4722	5	5	999	13.25	1	1	0	1.2577
36	5.4722	5	5	999	7.125	2	-1	1	1.4459
37	0.5464	5	5	90	1	2	-1	0	1.681
38	5.4722	5	5	90	13.25	1	1	1	1.2224
39	5.4722	5	5	0	19.375	1	-1	1	1.57
40	5.4722	5	5	0	13.25	1	-1	0	1.1405
41	3.8303	5	5	999	13.25	1	-1	1	1.4345
42	0.5464	5	5	0	7.125	1	-1	1	1.5286
43	2.1883	5	5	0	25.5	2	-1	1	1.1993
44	7.1142	5	5	999	25.5	1	-1	0	1.9332
45	2.1883	5	5	0	1	1	1	0	1.4106
46	0.5464	5	5	0	19.375	2	-1	1	1.4227
47	0.5464	5	5	999	1	2	-1	0	1.5874
48	0.5464	5	5	0	7.125	2	-1	0	1.187
49	2.1883	5	5	0	13.25	2	1	1	1.1282
50	2.1883	5	5	90	1	1	1	0	1.4693
51	0.5464	5	5	0	13.25	1	-1	1	1.1871
52	5.4722	5	5	90	13.25	1	-1	0	1.7533
53	7.1142	5	5	90	7.125	2	-1	1	1.1522
54	0.5464	5	5	90	19.375	1	1	1	1.4694
55	2.1883	5	5	90	13.25	1	-1	1	1.2816
56	3.8303	5	5	90	13.25	2	-1	0	2.1781
57	2.1883	5	5	0	1	1	-1	0	1.3517
58	0.5464	5	5	90	7.125	2	1	1	1.4223
59	5.4722	5	5	90	19.375	1	1	0	1.1989
60	3.8303	5	5	90	13.25	2	1	0	1.387
61	7.1142	5	5	0	7.125	2	1	0	1.3813
62	3.8303	5	5	0	25.5	1	-1	1	1.1051
63	2.1883	5	5	999	13.25	2	1	1	1.4458
64	3.8303	5	5	999	25.5	1	1	1	1.1165
65	7.1142	5	5	90	1	1	1	0	1.2698
66	3.8303	5	5	90	25.5	1	-1	1	1.2463
67	0.5464	5	5	0	1	2	1	0	1.5403
68	7.1142	5	5	90	1	2	1	0	1.3165
69	2.1883	5	5	90	19.375	2	1	1	1.117
70	0.5464	5	5	0	1	2	-1	0	2.9377
71	7.1142	5	5	999	19.375	2	-1	0	1.3863
72	7.1142	5	5	90	13.25	2	1	0	1.4856
73	5.4722	5	5	999	13.25	1	-1	0	1.5285
74	2.1883	5	5	999	1	1	1	0	1.2929
75	2.1883	5	5	90	19.375	1	1	1	1.2228
76	3.8303	5	5	0	25.5	2	-1	1	1.1871
77	0.5464	5	5	90	19.375	1	-1	1	1.1283
78	7.1142	5	5	999	19.375	1	1	1	1.4863
79	0.5464	5	5	999	1	1	1	0	1.3988
80	5.4722	5	5	0	1	2	1	1	1.4457
81	5.4722	5	5	90	19.375	2	1	1	1.2694
82	3.8303	5	5	90	19.375	1	-1	1	1.2226
83	0.5464	5	5	90	19.375	2	-1	1	1.2341
84	5.4722	5	5	90	19.375	1	-1	1	1.6168
85	0.5464	5	5	90	7.125	2	-1	0	1.211
86	5.4722	5	5	999	7.125	1	-1	0	1.4462
87	5.4722	5	5	999	25.5	2	-1	1	1.1871
88	5.4722	5	5	90	13.25	2	1	0	1.6566
89	0.5464	5	5	999	19.375	2	-1	1	1.2699
90	2.1883	5	5	90	19.375	1	-1	1	1.1993
91	2.1883	5	5	999	19.375	2	1	1	1.2576
92	7.1142	5	5	0	13.25	2	1	0	1.2228
93	2.1883	5	5	90	13.25	1	-1	1	1.5286
94	0.5464	5	5	999	13.25	1	-1	1	1.1635
95	3.8303	5	5	0	13.25	1	1	0	1.4462
96	5.4722	5	5	90	13.25	2	-1	0	1.3052
97	0.5464	5	5	90	1	2	1	0	1.3635
98	0.5464	5	5	999	13.25	1	-1	1	1.1989
99	7.1142	5	5	0	7.125	2	-1	0	1.5527
100	2.1883	5	5	999	25.5	2	-1	1	1.2694
101	3.8303	5	5	999	7.125	2	1	1	1.2576
102	5.4722	5	5	90	19.375	1	-1	1	1.1872
103	3.8303	5	5	0	1	1	-1	0	1.5046
104	3.8303	5	5	0	19.375	1	1	1	1.34
105	7.1142	5	5	90	19.375	1	1	1	1.2228
106	0.5464	5	5	999	7.125	1	1	0	1.0582
107	2.1883	5	5	999	1	2	-1	0	1.3281
108	5.4722	5	5	90	13.25	1	-1	1	1.1636
109	0.5464	5	5	90	13.25	1	1	1	1.387
110	5.4722	5	5	90	7.125	1	1	0	1.4694
111	5.4722	5	5	90	13.25	1	-1	0	1.4966
112	7.1142	5	5	90	7.125	2	-1	1	1.2934
113	3.8303	5	5	999	1	2	1	1	1.4345
114	3.8303	5	5	90	1	2	1	0	1.3168
115	3.8303	5	5	999	25.5	2	1	1	1.3282
116	2.1883	5	5	90	7.125	2	1	0	1.834
117	5.4722	5	5	90	7.125	1	-1	0	1.8371
118	5.4722	5	5	0	19.375	1	-1	0	1.3517
119	0.5464	5	5	0	13.25	1	-1	1	1.1281
120	7.1142	5	5	90	7.125	1	1	0	1.5189
121	3.8303	5	5	90	7.125	1	1	0	1.3988
122	7.1142	5	5	0	1	1	-1	0	1.8817
123	5.4722	5	5	999	19.375	2	1	0	1.4811
124	7.1142	5	5	0	25.5	2	1	0	1.164
125	7.1142	5	5	0	19.375	2	1	1	1.164
126	0.5464	5	5	90	25.5	2	1	1	1.7752
127	0.5464	5	5	0	25.5	1	1	1	1.3639
128	2.1883	5	5	999	25.5	2	-1	1	1.1989
129	3.8303	5	5	90	1	2	1	0	2.2045
130	2.1883	5	5	999	1	2	1	0	1.4345
131	3.8303	5	5	0	13.25	2	1	0	1.4463
132	0.5464	5	5	999	25.5	2	1	1	1.5752
133	0.5464	5	5	90	19.375	1	-1	0	1.3518
134	7.1142	5	5	0	1	2	1	0	1.755
135	0.5464	5	5	90	25.5	1	1	1	1.2927
136	0.5464	5	5	999	13.25	2	1	1	1.4811
137	0.5464	5	5	0	7.125	2	1	0	2.3279
138	7.1142	5	5	999	13.25	2	-1	0	1.7758
139	3.8303	5	5	0	19.375	1	-1	0	1.7747
140	5.4722	5	5	90	7.125	2	-1	0	1.591
141	3.8303	5	5	90	1	1	1	0	1.3757
142	2.1883	5	5	0	1	1	1	0	1.7286
143	0.5464	5	5	90	25.5	2	-1	1	1.2106
144	5.4722	5	5	90	13.25	2	1	0	1.3164
145	0.5464	5	5	0	13.25	2	-1	1	1.1519
146	2.1883	5	5	999	13.25	1	1	1	1.1518
147	7.1142	5	5	90	19.375	2	-1	0	1.6661
148	7.1142	5	5	90	19.375	2	-1	1	1.3476
149	7.1142	5	5	90	1	1	-1	0	1.3189
150	3.8303	5	5	999	1	2	-1	0	1.3283
151	0.5464	5	5	0	1	2	1	0	1.3287
152	7.1142	5	5	90	13.25	2	1	0	1.0699
153	7.1142	5	5	999	13.25	1	-1	0	1.234
154	7.1142	5	5	0	13.25	2	1	0	1.1052
155	5.4722	5	5	999	1	1	1	1	1.2576
156	3.8303	5	5	0	13.25	2	1	0	1.1752
157	0.5464	5	5	90	19.375	2	-1	1	1.0581
158	2.1883	5	5	90	7.125	1	1	1	1.1871
159	3.8303	5	5	90	1	2	1	0	1.3517
160	3.8303	5	5	0	7.125	1	-1	0	1.0812
161	3.8303	5	5	90	13.25	1	-1	0	1.2694
162	7.1142	5	5	999	1	1	1	1	1.342
163	2.1883	5	5	999	19.375	2	-1	1	1.3752
164	3.8303	5	5	90	13.25	1	1	0	1.3635
165	2.1883	5	5	90	25.5	1	-1	1	1.2106
166	0.5464	5	5	999	13.25	2	-1	1	1.5047
167	0.5464	5	5	999	19.375	1	1	1	1.3282
168	5.4722	5	5	90	1	1	-1	0	1.4694
169	5.4722	5	5	0	1	1	1	0	1.246
170	0.5464	5	5	999	13.25	2	1	0	1.5047
171	5.4722	5	5	90	7.125	2	1	1	1.1758
172	5.4722	5	5	999	7.125	2	-1	1	1.3749
173	7.1142	5	5	999	25.5	2	-1	0	1.4672
174	0.5464	5	5	999	13.25	1	-1	1	1.4812
175	5.4722	5	5	0	19.375	1	-1	0	1.2699
176	0.5464	5	5	90	13.25	1	1	1	1.7044
177	7.1142	5	5	999	7.125	1	-1	0	1.2106
178	0.5464	5	5	999	1	1	1	0	1.3168
179	5.4722	5	5	90	25.5	1	1	0	1.5125
180	7.1142	5	5	999	25.5	1	1	0	1.4399
181	3.8303	5	5	90	25.5	1	-1	1	1.2345
182	7.1142	5	5	0	19.375	1	1	0	1.4968
183	7.1142	5	5	90	1	1	-1	0	1.3165
184	2.1883	5	5	0	25.5	2	-1	1	1.5634
185	5.4722	5	5	0	7.125	1	1	0	1.2929
186	0.5464	5	5	999	1	1	1	1	1.34
187	3.8303	5	5	90	7.125	2	-1	1	1.1753
188	2.1883	5	5	90	19.375	2	-1	1	1.1757
189	0.5464	5	5	999	7.125	1	-1	0	1.8454
190	7.1142	5	5	0	19.375	2	1	0	1.1875
191	3.8303	5	5	999	7.125	2	1	0	1.293
192	3.8303	5	5	0	13.25	1	-1	1	1.1993
193	3.8303	5	5	999	19.375	2	-1	0	1.6223
194	2.1883	5	5	0	13.25	1	1	1	1.2934
195	3.8303	5	5	90	7.125	2	-1	1	1.8014
196	7.1142	5	5	0	19.375	2	-1	1	1.458
197	5.4722	5	5	0	25.5	2	-1	0	1.117
198	5.4722	5	5	90	1	1	1	0	1.2106
199	0.5464	5	5	90	7.125	1	-1	1	1.4345
200	0.5464	5	5	90	1	1	1	0	1.3052
201	5.4722	5	5	0	13.25	1	1	1	1.293
202	7.1142	5	5	0	1	2	1	0	1.3899
203	0.5464	5	5	0	25.5	1	-1	1	1.2812
204	2.1883	5	5	90	25.5	2	-1	1	1.1165
205	7.1142	5	5	0	1	2	1	0	1.5177
206	3.8303	5	5	0	1	1	1	0	1.3165
207	7.1142	5	5	999	13.25	1	-1	0	1.864
208	7.1142	5	5	0	13.25	2	-1	1	1.1871
209	3.8303	5	5	0	19.375	2	-1	0	1.1636
210	2.1883	5	5	0	25.5	2	1	1	1.4458
211	3.8303	5	5	90	25.5	1	1	1	1.1048
212	3.8303	5	5	0	19.375	1	-1	0	1.2812
213	0.5464	5	5	999	7.125	2	1	1	1.7516
214	7.1142	5	5	90	25.5	2	1	0	1.6299
215	7.1142	5	5	0	19.375	1	-1	0	1.3783
216	5.4722	5	5	0	7.125	2	-1	0	1.2224
217	0.5464	5	5	999	25.5	2	-1	1	1.4459
218	2.1883	5	5	90	13.25	2	-1	1	2.0575
219	5.4722	5	5	90	1	2	1	0	1.5067
220	2.1883	5	5	0	19.375	1	-1	1	1.1757
221	2.1883	5	5	90	1	2	-1	0	1.6458
222	5.4722	5	5	90	19.375	2	-1	0	1.211
223	7.1142	5	5	0	7.125	1	-1	0	1.0459
224	2.1883	5	5	999	1	1	1	0	1.1518
225	2.1883	5	5	90	7.125	2	-1	0	0.97577
226	0.5464	5	5	999	25.5	2	-1	0	1.0812
227	0.5464	5	5	0	1	2	1	0	1.0342
228	2.1883	5	5	0	25.5	2	-1	1	1.4694
229	2.1883	5	5	999	13.25	2	-1	1	1.0459
230	2.1883	5	5	90	7.125	1	-1	0	1.2103
231	2.1883	5	5	999	7.125	1	-1	1	1.046
232	3.8303	5	5	90	19.375	1	-1	0	1.0812
233	0.5464	5	5	90	7.125	1	-1	0	0.92832
234	7.1142	5	5	999	13.25	1	1	0	1.2342
235	7.1142	5	5	999	7.125	1	-1	1	1.515
236	7.1142	5	5	999	13.25	2	1	0	1.1635
237	2.1883	5	5	999	25.5	1	1	1	1.0341
238	2.1883	5	5	0	13.25	2	-1	1	1.3635
239	3.8303	5	5	90	1	1	1	0	2.2115
240	5.4722	5	5	0	1	1	1	1	1.1636
241	0.5464	5	5	999	1	1	1	0	2.0927
242	7.1142	5	5	0	7.125	1	-1	0	1.0111
243	3.8303	5	5	999	7.125	1	-1	1	1.1753
244	5.4722	5	5	0	13.25	2	-1	1	1.14
245	3.8303	5	5	0	25.5	1	-1	1	0.96364
246	5.4722	5	5	90	13.25	1	-1	0	1.1754
247	7.1142	5	5	90	1	2	1	0	1.0228
248	2.1883	5	5	999	19.375	1	-1	1	1.0577
249	3.8303	5	5	90	19.375	2	1	0	1.1519
250	3.8303	5	5	999	7.125	1	1	0	1.3283
251	3.8303	5	5	90	7.125	1	1	0	0.9635
252	2.1883	5	5	999	25.5	1	-1	1	1.1636
253	0.5464	5	5	999	19.375	1	1	1	1.4815
254	0.5464	5	5	90	7.125	1	1	0	1.3404
255	3.8303	5	5	0	13.25	1	1	1	1.2463
256	7.1142	5	5	999	13.25	1	1	1	1.3047
257	3.8303	5	5	0	13.25	1	-1	0	1.211
258	2.1883	5	5	90	25.5	1	-1	1	1.0346
259	7.1142	5	5	90	7.125	2	1	0	1.1165
260	7.1142	5	5	90	13.25	1	1	0	1.2463
261	5.4722	5	5	0	13.25	2	-1	0	1.1051
262	3.8303	5	5	90	19.375	2	-1	0	1.1165
263	0.5464	5	5	999	25.5	1	-1	1	1.3164
264	3.8303	5	5	0	13.25	2	-1	1	1.3517
265	0.5464	5	5	999	7.125	1	1	1	1.54
266	7.1142	5	5	999	1	2	-1	0	1.3455
267	7.1142	5	5	90	25.5	1	-1	1	1.3958
268	7.1142	5	5	90	13.25	1	-1	0	1.1875
269	7.1142	5	5	0	19.375	2	-1	1	1.164
270	3.8303	5	5	999	7.125	1	1	1	1.211
271	3.8303	5	5	90	1	2	1	1	1.34
272	3.8303	5	5	90	7.125	1	1	0	1.1048
273	5.4722	5	5	0	7.125	1	-1	0	1.0928
274	3.8303	5	5	999	7.125	1	-1	1	1.3518
275	3.8303	5	5	999	7.125	2	1	0	1.1283
276	0.5464	5	5	90	1	1	1	0	1.2695
277	7.1142	5	5	90	7.125	1	-1	0	1.573
278	3.8303	5	5	90	25.5	1	-1	1	1.1635
279	2.1883	5	5	999	1	1	1	0	2.7136
280	5.4722	5	5	90	19.375	1	1	0	1.5205
281	3.8303	5	5	0	1	2	-1	0	2.1026
282	2.1883	5	5	90	25.5	1	-1	1	1.387
283	2.1883	5	5	999	7.125	2	1	0	2.826
284	0.5464	5	5	90	19.375	2	1	0	1.6462
285	2.1883	5	5	999	7.125	1	-1	1	1.3282
286	2.1883	5	5	0	13.25	1	-1	1	1.2929
287	0.5464	5	5	999	19.375	1	1	1	1.2106
288	7.1142	5	5	999	7.125	2	1	0	2.4082
289	5.4722	5	5	0	1	2	1	0	2.2927
290	7.1142	5	5	90	25.5	1	1	1	1.7468
291	7.1142	5	5	999	25.5	1	-1	1	1.6194
292	5.4722	5	5	0	13.25	2	-1	0	1.6524
293	5.4722	5	5	0	7.125	1	-1	0	1.2224
294	3.8303	5	5	0	7.125	2	1	0	1.5046
295	0.5464	5	5	90	19.375	1	1	0	1.6227
296	5.4722	5	5	90	19.375	1	1	0	1.4463
297	0.5464	5	5	0	7.125	2	-1	1	1.7046
298	0.5464	5	5	90	7.125	1	1	0	3.0718
299	2.1883	5	5	0	7.125	2	1	1	2.1519
300	0.5464	5	5	90	13.25	2	1	0	2.8325
301	5.4722	5	5	999	1	2	-1	0	1.5067
302	5.4722	5	5	999	25.5	2	-1	0	1.3399
303	3.8303	5	5	0	7.125	2	-1	0	1.4576
304	7.1142	5	5	0	25.5	1	-1	1	1.3047
305	0.5464	5	5	999	13.25	1	-1	1	1.3045
306	3.8303	5	5	999	1	1	1	0	2.0848
307	2.1883	5	5	90	7.125	1	1	1	1.3521
308	7.1142	5	5	999	25.5	2	-1	0	1.2812
309	3.8303	5	5	0	7.125	2	1	0	1.3399
310	5.4722	5	5	0	19.375	2	1	0	1.3987
311	5.4722	5	5	0	25.5	2	-1	1	1.7398
312	3.8303	5	5	90	1	2	1	0	1.3753
313	3.8303	5	5	999	19.375	2	-1	1	1.4341
314	5.4722	5	5	0	1	2	1	0	1.3399
315	0.5464	5	5	90	1	2	-1	1	1.2929
316	5.4722	5	5	0	7.125	2	1	0	1.5694
317	5.4722	5	5	90	7.125	2	-1	0	1.1405
318	3.8303	5	5	999	25.5	2	1	1	1.2929
319	7.1142	5	5	0	1	1	-1	0	1.4428
320	7.1142	5	5	90	1	2	1	0	1.1045
321	5.4722	5	5	0	1	2	1	0	1.1988
322	3.8303	5	5	90	13.25	2	-1	1	1.364
323	3.8303	5	5	0	1	1	1	0	1.2105
324	0.5464	5	5	0	25.5	2	1	0	1.14
325	0.5464	5	5	999	1	2	1	0	1.4341
326	3.8303	5	5	999	25.5	2	1	1	1.3993
327	7.1142	5	5	90	25.5	1	1	0	1.3165
328	5.4722	5	5	999	19.375	1	-1	1	1.1871
329	7.1142	5	5	0	19.375	1	1	0	1.6866
330	5.4722	5	5	999	1	2	1	1	1.6775
331	7.1142	5	5	0	13.25	1	-1	0	1.2229
332	5.4722	5	5	999	25.5	1	-1	1	1.6935
333	0.5464	5	5	0	7.125	1	-1	0	2.8589
334	7.1142	5	5	0	7.125	2	-1	0	1.8651
335	0.5464	5	5	0	25.5	1	-1	1	1.2224
336	5.4722	5	5	999	19.375	2	1	0	1.5323
337	5.4722	5	5	999	7.125	2	1	1	1.4342
338	2.1883	5	5	999	19.375	2	-1	1	1.1869
339	7.1142	5	5	0	25.5	1	1	0	1.7463
340	3.8303	5	5	90	7.125	2	1	0	1.5988
341	0.5464	5	5	90	13.25	2	1	1	1.5753
342	0.5464	5	5	0	25.5	1	1	1	1.0695
343	0.5464	5	5	999	7.125	2	1	1	1.4458
344	5.4722	5	5	999	1	1	-1	1	1.4458
345	2.1883	5	5	90	13.25	1	-1	0	1.0816
346	2.1883	5	5	0	1	1	-1	0	0.96361
347	3.8303	5	5	999	1	2	1	0	1.3518
348	5.4722	5	5	999	13.25	2	1	1	1.3988
349	5.4722	5	5	90	7.125	2	-1	0	1.1166
350	5.4722	5	5	0	19.375	2	1	1	1.4576
351	0.5464	5	5	90	1	2	1	0	2.0814
352	3.8303	5	5	0	25.5	2	-1	0	1.2342
353	7.1142	5	5	0	13.25	1	-1	0	1.14
354	7.1142	5	5	999	25.5	1	-1	1	1.5186
355	7.1142	5	5	90	13.25	1	1	1	1.1283
356	5.4722	5	5	999	7.125	1	-1	1	1.2577
357	2.1883	5	5	999	1	1	1	0	1.5634
358	2.1883	5	5	90	1	2	-1	0	1.2341
359	5.4722	5	5	0	1	1	-1	1	1.4463
360	7.1142	5	5	90	25.5	2	1	1	1.4849
361	5.4722	5	5	999	19.375	1	-1	1	1.1514
362	7.1142	5	5	90	13.25	1	1	1	1.0934
363	2.1883	5	5	999	13.25	1	-1	1	1.34
364	2.1883	5	5	90	13.25	2	-1	1	1.4933
365	2.1883	5	5	999	13.25	2	-1	1	1.5986
366	0.5464	5	5	0	19.375	1	1	1	1.1522
367	0.5464	5	5	999	19.375	2	1	1	1.2929
368	2.1883	5	5	90	25.5	2	1	1	1.2811
369	2.1883	5	5	90	25.5	1	-1	1	1.1399
370	3.8303	5	5	0	19.375	1	1	1	1.2577
371	2.1883	5	5	0	7.125	2	-1	0	2.2569
372	3.8303	5	5	999	13.25	2	-1	0	1.3874
373	7.1142	5	5	999	1	2	-1	0	1.7597
374	0.5464	5	5	999	19.375	1	-1	1	1.3753
375	2.1883	5	5	90	1	1	-1	0	1.4223
376	3.8303	5	5	999	7.125	2	-1	0	1.3046
377	7.1142	5	5	90	25.5	1	1	0	1.164
378	7.1142	5	5	90	19.375	2	1	0	0.95219
379	5.4722	5	5	999	1	1	1	0	1.1517
380	2.1883	5	5	0	1	2	-1	0	1.0459
381	5.4722	5	5	0	13.25	1	-1	0	0.90479
382	3.8303	5	5	90	13.25	2	1	0	1.1048
383	0.5464	5	5	0	25.5	2	-1	1	1.3987
384	3.8303	5	5	0	7.125	2	1	0	1.4104
385	0.5464	5	5	0	13.25	2	1	0	0.964
386	2.1883	5	5	90	25.5	2	1	1	1.2694
387	0.5464	5	5	999	1	1	1	0	1.5634
388	3.8303	5	5	0	7.125	1	1	0	1.0463
389	2.1883	5	5	90	19.375	2	-1	1	1.2338
390	2.1883	5	5	0	25.5	2	1	1	1.387
391	0.5464	5	5	999	25.5	2	-1	1	1.4459
392	7.1142	5	5	999	7.125	1	1	0	1.3857
393	7.1142	5	5	0	7.125	1	-1	1	1.1165
394	0.5464	5	5	0	7.125	2	-1	0	0.99865
395	3.8303	5	5	90	25.5	2	-1	1	1.2459
396	2.1883	5	5	0	7.125	2	1	0	1.6816
397	2.1883	5	5	0	13.25	1	-1	1	1.5286
398	7.1142	5	5	90	13.25	1	1	0	1.8016
399	3.8303	5	5	0	25.5	2	1	1	1.2341
400	2.1883	5	5	90	13.25	1	1	1	1.093
401	7.1142	5	5	999	7.125	2	-1	0	1.6619
402	3.8303	5	5	999	19.375	1	1	1	1.1871
403	2.1883	5	5	999	19.375	2	-1	1	1.7752
404	0.5464	5	5	90	25.5	1	1	1	1.3047
405	5.4722	5	5	999	25.5	1	-1	1	1.5045
406	7.1142	5	5	999	19.375	2	1	0	1.8961
407	7.1142	5	5	999	7.125	1	1	0	1.3954
408	2.1883	5	5	0	13.25	2	1	1	1.4576
409	7.1142	5	5	999	13.25	1	1	1	1.5063
410	7.1142	5	5	90	25.5	1	-1	1	1.3685
411	3.8303	5	5	90	25.5	1	1	1	1.364
412	0.5464	5	5	90	19.375	2	-1	1	1.9046
413	3.8303	5	5	999	19.375	1	-1	1	2.2466
414	3.8303	5	5	90	25.5	2	-1	1	1.2224
415	7.1142	5	5	90	25.5	2	-1	1	1.4961
416	3.8303	5	5	999	13.25	1	-1	1	1.4929
417	3.8303	5	5	999	7.125	1	1	1	1.2693
418	3.8303	5	5	0	25.5	1	-1	1	1.2929
419	5.4722	5	5	0	13.25	2	1	0	1.7135
420	7.1142	5	5	999	19.375	2	1	1	1.3331
421	7.1142	5	5	0	13.25	2	1	0	1.56
422	3.8303	5	5	90	19.375	1	-1	0	1.1169
423	7.1142	5	5	0	1	2	-1	0	1.1634
424	0.5464	5	5	0	7.125	1	1	0	1.1869
425	3.8303	5	5	999	13.25	1	1	0	1.6106
426	2.1883	5	5	90	19.375	2	1	1	1.364
427	7.1142	5	5	999	1	1	1	0	1.2224
428	5.4722	5	5	0	25.5	1	-1	0	1.2577
429	3.8303	5	5	0	1	1	1	1	1.128
430	0.5464	5	5	0	19.375	2	-1	1	1.3753
431	0.5464	5	5	90	1	2	1	1	1.34
432	7.1142	5	5	90	19.375	2	1	0	1.2341
433	5.4722	5	5	90	7.125	1	-1	0	1.2224
434	7.1142	5	5	999	1	1	1	0	1.3875
435	0.5464	5	5	90	1	1	-1	1	1.4811
436	0.5464	5	5	999	13.25	2	-1	1	1.2929
437	2.1883	5	5	999	25.5	1	-1	1	1.1635
438	3.8303	5	5	999	1	1	1	0	1.587
439	0.5464	5	5	0	25.5	2	-1	1	1.587
440	2.1883	5	5	90	1	1	-1	0	1.3639
441	7.1142	5	5	0	25.5	2	1	0	1.7416
442	7.1142	5	5	999	25.5	1	-1	0	1.3855
443	5.4722	5	5	90	1	1	1	0	1.2576
444	0.5464	5	5	0	19.375	1	1	1	1.1757
445	5.4722	5	5	90	25.5	2	-1	1	1.3051
446	7.1142	5	5	999	7.125	2	-1	1	1.4299
447	0.5464	5	5	0	13.25	2	1	1	1.4581
448	0.5464	5	5	90	1	1	1	0	1.1757
449	5.4722	5	5	999	7.125	2	1	0	2.1602
450	2.1883	5	5	0	7.125	1	1	0	1.0812
451	5.4722	5	5	90	1	2	-1	0	1.0694
452	2.1883	5	5	999	1	2	1	0	2.5159
453	7.1142	5	5	999	1	1	1	0	1.3283
454	2.1883	5	5	999	1	2	-1	0	1.0812
455	2.1883	5	5	999	7.125	1	-1	1	1.7163
456	0.5464	5	5	999	25.5	1	-1	1	1.1988
457	0.5464	5	5	0	1	2	1	0	1.7517
458	5.4722	5	5	0	7.125	1	-1	0	0.85771
459	3.8303	5	5	0	7.125	2	-1	0	1.0107
460	2.1883	5	5	90	7.125	1	-1	0	1.0342
461	2.1883	5	5	0	7.125	2	-1	0	1.2459
462	2.1883	5	5	0	7.125	1	-1	0	1.0577
463	3.8303	5	5	0	1	1	1	0	3.5891
464	2.1883	5	5	0	19.375	2	1	0	1.3164
465	5.4722	5	5	999	25.5	2	-1	1	1.6659
466	5.4722	5	5	999	1	1	1	0	1.1989
467	2.1883	5	5	90	25.5	2	1	1	1.5403
468	2.1883	5	5	0	25.5	1	-1	1	1.1871
469	2.1883	5	5	0	19.375	2	1	1	1.1752
470	3.8303	5	5	90	25.5	2	-1	1	1.2694
471	7.1142	5	5	0	13.25	2	1	0	1.4878
472	3.8303	5	5	0	19.375	2	-1	1	1.5281
473	0.5464	5	5	0	1	1	1	0	1.387
474	5.4722	5	5	90	25.5	2	1	0	1.6604
475	3.8303	5	5	90	1	1	-1	0	1.7281
476	2.1883	5	5	999	25.5	2	-1	1	1.2341
477	5.4722	5	5	999	25.5	1	-1	0	1.7149
478	0.5464	5	5	90	25.5	1	1	1	1.4226
479	2.1883	5	5	999	13.25	2	1	1	1.5517
480	0.5464	5	5	999	25.5	1	-1	1	1.5281
481	5.4722	5	5	90	1	2	-1	0	1.675
482	2.1883	5	5	999	7.125	2	1	0	1.6811
483	0.5464	5	5	90	25.5	1	-1	1	1.1639
484	7.1142	5	5	0	19.375	1	1	1	1.7785
485	3.8303	5	5	999	13.25	1	-1	1	1.4576
486	7.1142	5	5	0	7.125	2	-1	0	1.1747
487	5.4722	5	5	0	13.25	2	1	0	0.97525
488	7.1142	5	5	999	7.125	1	-1	1	1.2224
489	0.5464	5	5	90	25.5	2	1	0	0.96402
490	3.8303	5	5	90	25.5	2	-1	1	1.3399
491	0.5464	5	5	0	1	1	1	0	1.1753
492	0.5464	5	5	90	13.25	1	1	1	1.14
493	5.4722	5	5	0	25.5	2	1	1	2.0218
494	3.8303	5	5	0	25.5	2	1	1	1.2341
495	7.1142	5	5	999	19.375	1	1	0	2.0764
496	5.4722	5	5	999	19.375	1	-1	1	1.1871
497	3.8303	5	5	90	1	1	1	0	1.164
498	2.1883	5	5	90	7.125	2	1	1	1.2463
499	3.8303	5	5	999	13.25	2	1	1	1.2107
500	7.1142	5	5	90	13.25	2	1	1	1.14
501	5.4722	5	5	90	25.5	1	1	0	1.1047
502	0.5464	5	5	999	7.125	2	1	1	1.2458
503	7.1142	5	5	0	25.5	1	1	0	0.90473
504	7.1142	5	5	0	7.125	2	1	1	1.0576
505	2.1883	5	5	999	7.125	2	-1	0	1.0224
506	7.1142	5	5	0	25.5	2	1	1	1.1871
507	3.8303	5	5	90	19.375	2	1	1	1.2929
508	3.8303	5	5	90	13.25	1	-1	0	1.0106
509	3.8303	5	5	0	25.5	2	-1	0	1.0694
510	5.4722	5	5	0	13.25	1	1	0	1.093
511	5.4722	5	5	0	25.5	2	-1	0	1.0459
512	5.4722	5	5	999	19.375	1	-1	0	1.281
513	5.4722	5	5	999	13.25	2	1	0	1.3051
514	2.1883	5	5	0	1	2	-1	0	1.1165
515	2.1883	5	5	999	1	1	-1	0	1.3985
516	7.1142	5	5	90	19.375	1	1	0	1.4254
517	7.1142	5	5	0	13.25	1	1	1	1.1516
518	5.4722	5	5	999	19.375	2	1	1	1.4979
519	2.1883	5	5	999	1	2	1	0	1.0813
520	5.4722	5	5	90	1	1	-1	0	1.4811
521	2.1883	5	5	0	19.375	1	1	1	1.3286
522	7.1142	5	5	0	1	2	1	0	1.996
523	3.8303	5	5	90	13.25	1	1	0	1.1282
524	7.1142	5	5	999	7.125	2	-1	0	1.1518
525	3.8303	5	5	0	25.5	1	1	1	1.3635
526	7.1142	5	5	90	25.5	2	-1	1	1.4424
527	2.1883	5	5	999	13.25	1	1	1	1.1753
528	5.4722	5	5	0	19.375	2	-1	1	1.0693
529	2.1883	5	5	90	25.5	2	1	0	0.55186
530	0.5464	5	5	0	13.25	1	1	1	1.0106
531	2.1883	5	5	0	7.125	1	-1	0	0.95178
532	7.1142	5	5	0	25.5	2	1	0	1.5595
533	5.4722	5	5	0	7.125	2	-1	0	1.1989
534	3.8303	5	5	999	13.25	2	-1	1	1.3282
535	2.1883	5	5	999	7.125	1	-1	0	1.2459
536	7.1142	5	5	0	7.125	1	1	0	1.14
537	0.5464	5	5	90	7.125	1	-1	1	1.3517
538	2.1883	5	5	0	7.125	1	-1	1	1.1165
539	7.1142	5	5	90	1	2	-1	1	1.9612
540	5.4722	5	5	0	7.125	2	-1	1	1.1283
541	0.5464	5	5	0	1	1	-1	0	1.1753
542	5.4722	5	5	999	19.375	1	-1	0	2.4395
543	0.5464	5	5	90	7.125	2	1	0	1.0224
544	7.1142	5	5	0	13.25	1	-1	1	1.14
545	3.8303	5	5	999	19.375	2	-1	1	0.98756
546	2.1883	5	5	999	7.125	2	-1	0	1.5635
547	7.1142	5	5	90	25.5	2	-1	0	1.2106
548	7.1142	5	5	0	25.5	1	-1	0	1.081
549	2.1883	5	5	0	13.25	1	1	1	1.1166
550	3.8303	5	5	999	25.5	1	1	1	1.1283
551	3.8303	5	5	0	19.375	2	1	0	1.6457
552	2.1883	5	5	0	13.25	1	-1	1	1.1988
553	0.5464	5	5	0	13.25	2	1	1	1.2228
554	5.4722	5	5	999	1	1	1	1	1.2342
555	3.8303	5	5	0	13.25	2	-1	1	1.2224
556	5.4722	5	5	90	25.5	1	-1	1	1.6374
557	2.1883	5	5	90	13.25	2	-1	1	1.3993
558	5.4722	5	5	0	1	1	-1	0	1.1987
559	7.1142	5	5	999	19.375	1	1	1	0.98709
560	3.8303	5	5	90	13.25	1	-1	0	0.65781
561	7.1142	5	5	90	7.125	1	-1	1	0.68134
562	7.1142	5	5	90	19.375	1	-1	0	0.94008
563	7.1142	5	5	90	19.375	2	-1	0	0.89289
564	7.1142	5	5	999	7.125	2	-1	0	1.093
565	3.8303	5	5	0	7.125	1	-1	1	0.89298
566	3.8303	5	5	999	19.375	1	1	1	1.2223
567	3.8303	5	5	90	13.25	2	1	0	1.3635
568	2.1883	5	5	999	7.125	1	1	1	1.0812
569	5.4722	5	5	999	25.5	1	-1	0	1.0813
570	3.8303	5	5	999	13.25	1	1	0	1.7046
571	5.4722	5	5	90	1	1	-1	0	0.89352
572	5.4722	5	5	999	1	2	1	0	1.2458
573	7.1142	5	5	999	13.25	2	1	1	1.2341
574	0.5464	5	5	90	25.5	2	1	1	1.6463
575	0.5464	5	5	90	19.375	2	-1	1	1.3165
576	3.8303	5	5	999	13.25	2	1	0	1.5752
577	0.5464	5	5	0	1	1	1	1	1.5988
578	7.1142	5	5	90	1	1	-1	0	1.1989
579	2.1883	5	5	0	25.5	1	-1	1	1.1405
580	5.4722	5	5	999	19.375	2	-1	1	1.1516
581	3.8303	5	5	0	19.375	2	-1	1	1.8478
582	3.8303	5	5	90	19.375	2	-1	1	1.3992
583	7.1142	5	5	999	19.375	1	1	0	1.6017
584	2.1883	5	5	0	19.375	1	1	1	1.1518
585	5.4722	5	5	0	25.5	1	-1	0	1.3871
586	2.1883	5	5	0	7.125	2	1	1	1.8103
587	5.4722	5	5	999	25.5	2	1	1	1.0581
588	2.1883	5	5	0	19.375	2	1	1	1.0106
589	2.1883	5	5	90	1	2	1	1	1.1519
590	3.8303	5	5	0	1	2	-1	0	1.6103
591	0.5464	5	5	0	19.375	1	-1	1	1.0694
592	2.1883	5	5	90	19.375	1	1	1	1.2105
593	7.1142	5	5	0	25.5	2	1	0	1.5368
594	3.8303	5	5	999	1	2	-1	0	1.1048
595	2.1883	5	5	999	19.375	1	-1	1	1.1754
596	0.5464	5	5	999	7.125	1	1	1	1.4104
597	5.4722	5	5	90	7.125	1	-1	0	1.3517
598	7.1142	5	5	0	13.25	1	-1	1	1.5244
599	0.5464	5	5	0	7.125	1	-1	0	0.92837
600	2.1883	5	5	0	19.375	2	1	0	0.97535
601	0.5464	5	5	999	13.25	1	1	1	1.1871
602	7.1142	5	5	999	25.5	2	1	0	1.4751
603	3.8303	5	5	999	25.5	1	-1	0	1.5164
604	3.8303	5	5	999	19.375	1	-1	0	0.90482
605	7.1142	5	5	0	19.375	1	-1	1	0.9048
606	2.1883	5	5	90	19.375	2	-1	0	1.0459
607	3.8303	5	5	0	13.25	2	1	0	0.52865
608	5.4722	5	5	0	19.375	2	-1	1	1.6524
609	0.5464	5	5	999	25.5	2	-1	1	1.6105
610	7.1142	5	5	90	7.125	2	-1	0	1.7154
611	2.1883	5	5	999	25.5	2	-1	1	1.0812
612	3.8303	5	5	999	1	1	1	0	1.4105
613	2.1883	5	5	90	19.375	1	1	1	1.0581
614	7.1142	5	5	90	13.25	2	-1	0	1.2576
615	0.5464	5	5	0	1	1	1	1	1.0223
616	2.1883	5	5	999	19.375	1	1	1	1.093
617	7.1142	5	5	90	7.125	2	1	0	1.4636
618	3.8303	5	5	90	19.375	2	1	0	0.52909
619	0.5464	5	5	0	7.125	1	1	0	0.6342
620	0.5464	5	5	0	19.375	1	-1	1	0.61068
621	3.8303	5	5	999	25.5	1	1	0	1.7282
622	7.1142	5	5	0	1	1	-1	0	2.081
623	5.4722	5	5	0	19.375	1	1	0	1.4693
624	0.5464	5	5	0	19.375	2	1	1	1.3282
625	2.1883	5	5	0	25.5	1	1	1	1.1283
626	5.4722	5	5	0	25.5	1	1	1	1.1753
627	3.8303	5	5	90	7.125	1	-1	0	1.2459
628	3.8303	5	5	0	1	2	-1	1	2.1383
629	5.4722	5	5	0	25.5	1	1	0	1.8137
630	3.8303	5	5	999	25.5	2	1	0	1.4816
631	2.1883	5	5	0	1	2	1	0	1.3869
632	5.4722	5	5	999	13.25	1	-1	0	1.34
633	2.1883	5	5	90	7.125	1	1	0	1.3047
634	5.4722	5	5	0	7.125	1	-1	1	1.2929
635	2.1883	5	5	0	25.5	1	1	1	1.1635
636	5.4722	5	5	90	19.375	2	-1	1	2.0243
637	5.4722	5	5	999	13.25	2	-1	1	1.6103
638	0.5464	5	5	90	25.5	2	-1	1	1.1518
639	0.5464	5	5	0	13.25	1	1	1	1.5988
640	3.8303	5	5	999	25.5	2	1	1	1.6576
641	2.1883	5	5	90	19.375	1	1	1	1.9285
642	7.1142	5	5	0	19.375	2	-1	0	1.8192
643	5.4722	5	5	0	19.375	1	1	0	1.7558
644	5.4722	5	5	999	7.125	1	1	0	1.0341
645	3.8303	5	5	90	7.125	2	1	0	1.0694
646	3.8303	5	5	0	1	2	-1	0	0.97535
647	0.5464	5	5	999	19.375	2	1	0	1.0224
648	2.1883	5	5	999	19.375	1	1	1	1.0694
649	2.1883	5	5	999	13.25	1	1	1	1.446
650	7.1142	5	5	90	7.125	1	-1	0	1.4485
651	3.8303	5	5	90	1	1	1	0	1.528
652	0.5464	5	5	90	13.25	2	1	0	1.1286
653	0.5464	5	5	999	7.125	2	1	0	1.1047
654	7.1142	5	5	0	1	1	-1	1	1.0693
655	7.1142	5	5	90	13.25	2	1	0	0.90483
656	5.4722	5	5	0	1	1	-1	0	1.1871
657	2.1883	5	5	0	7.125	1	1	0	0.99885
658	7.1142	5	5	90	19.375	1	-1	0	1.0224
659	3.8303	5	5	999	1	1	-1	0	0.82247
660	3.8303	5	5	90	7.125	2	-1	1	0.65781
661	5.4722	5	5	90	25.5	2	1	0	1.0105
662	0.5464	5	5	90	13.25	2	-1	1	1.6576
663	5.4722	5	5	90	25.5	1	-1	0	1.1869
664	5.4722	5	5	999	13.25	2	1	0	1.3164
665	7.1142	5	5	90	19.375	1	1	0	1.1629
666	5.4722	5	5	999	1	2	1	0	1.1399
667	7.1142	5	5	999	1	2	1	0	1.6136
668	2.1883	5	5	90	1	1	1	1	1.4462
669	0.5464	5	5	90	19.375	1	1	1	1.2227
670	5.4722	5	5	90	19.375	2	-1	0	1.6475
671	5.4722	5	5	999	7.125	1	-1	0	1.6098
672	7.1142	5	5	999	25.5	2	-1	0	1.6433
673	5.4722	5	5	0	1	2	1	0	1.6363
674	5.4722	5	5	0	25.5	2	1	1	1.5972
675	2.1883	5	5	90	1	2	1	0	1.5286
676	5.4722	5	5	999	13.25	1	1	0	1.889
677	2.1883	5	5	999	25.5	1	-1	1	1.2224
678	3.8303	5	5	0	7.125	1	-1	1	1.2111
679	2.1883	5	5	999	25.5	1	1	1	1.1282
680	5.4722	5	5	90	13.25	2	-1	1	1.3518
681	2.1883	5	5	999	25.5	2	1	1	1.4338
682	5.4722	5	5	999	13.25	2	1	0	1.5917
683	0.5464	5	5	0	25.5	1	-1	1	1.3168
684	3.8303	5	5	999	1	2	1	0	2.3069
685	0.5464	5	5	90	7.125	2	-1	1	1.2103
686	5.4722	5	5	0	13.25	1	1	0	1.8614
687	2.1883	5	5	0	19.375	2	1	0	1.4811
688	3.8303	5	5	999	13.25	2	-1	1	1.1401
689	3.8303	5	5	0	7.125	1	-1	0	1.0929
690	0.5464	5	5	90	7.125	2	1	1	1.6454
691	5.4722	5	5	90	7.125	1	-1	0	1.5402
692	5.4722	5	5	90	25.5	2	1	1	1.4342
693	7.1142	5	5	0	25.5	1	1	0	1.1871
694	5.4722	5	5	999	25.5	2	-1	0	1.2576
695	3.8303	5	5	999	19.375	2	1	1	1.5163
696	7.1142	5	5	999	19.375	1	1	0	1.4587
697	5.4722	5	5	0	19.375	2	-1	0	1.2458
698	7.1142	5	5	999	1	1	1	1	1.1754
699	2.1883	5	5	0	19.375	1	1	1	1.3988
700	2.1883	5	5	0	1	1	1	1	1.2694
701	3.8303	5	5	999	19.375	2	1	0	1.1988
702	7.1142	5	5	999	19.375	2	1	0	1.2459
703	0.5464	5	5	999	19.375	2	1	0	1.1165
704	7.1142	5	5	0	1	1	-1	0	0.90482
705	2.1883	5	5	999	13.25	2	-1	1	1.2458
706	3.8303	5	5	90	7.125	1	-1	0	2.0109
707	0.5464	5	5	90	13.25	2	-1	0	1.2106
708	3.8303	5	5	0	19.375	1	-1	0	1.2106
709	7.1142	5	5	999	19.375	2	-1	0	1.8209
710	5.4722	5	5	0	7.125	2	1	0	2.029
711	2.1883	5	5	0	19.375	1	1	1	1.2459
712	3.8303	5	5	90	25.5	2	-1	1	2.547
713	5.4722	5	5	90	25.5	2	1	0	1.5539
714	5.4722	5	5	999	13.25	1	1	1	1.1635
715	0.5464	5	5	999	25.5	1	-1	1	1.1282
716	5.4722	5	5	999	19.375	2	1	1	1.5749
717	0.5464	5	5	999	13.25	2	1	0	1.3752
718	2.1883	5	5	999	19.375	2	-1	1	1.4341
719	3.8303	5	5	999	7.125	2	-1	1	1.0812
720	7.1142	5	5	90	7.125	1	1	0	1.1988
721	0.5464	5	5	0	19.375	2	1	1	1.387
722	0.5464	5	5	0	13.25	2	-1	1	1.3282
723	3.8303	5	5	999	19.375	1	1	1	1.3988
724	2.1883	5	5	0	13.25	2	1	0	1.5753
725	0.5464	5	5	999	7.125	2	-1	1	1.0224
726	0.5464	5	5	999	19.375	2	-1	1	1.5399
727	2.1883	5	5	90	13.25	1	1	1	1.1988
728	7.1142	5	5	90	1	2	-1	0	1.4171
729	5.4722	5	5	90	19.375	2	-1	0	1.2341
730	5.4722	5	5	999	25.5	1	1	0	1.3635
731	2.1883	5	5	90	13.25	2	1	1	1.081
732	0.5464	5	5	0	25.5	2	1	1	1.7747
733	0.5464	5	5	0	25.5	2	-1	1	1.952
734	2.1883	5	5	0	13.25	2	1	0	1.3992
735	0.5464	5	5	90	25.5	1	-1	1	1.2463
736	3.8303	5	5	999	1	1	1	0	2.5213
737	3.8303	5	5	0	19.375	2	1	0	1.2341
738	2.1883	5	5	999	19.375	1	-1	1	1.3634
739	0.5464	5	5	0	19.375	1	-1	1	1.4694
740	7.1142	5	5	999	25.5	2	-1	1	1.3526
741	2.1883	5	5	90	25.5	1	-1	1	1.0577
742	5.4722	5	5	999	7.125	2	1	0	2.2498
743	0.5464	5	5	90	13.25	1	1	1	1.2341
744	0.5464	5	5	999	1	2	-1	0	1.2929
745	0.5464	5	5	0	7.125	2	-1	0	1.0224
746	2.1883	5	5	0	1	2	1	0	1.0578
747	7.1142	5	5	0	7.125	1	-1	0	1.0694
748	7.1142	5	5	999	13.25	2	1	0	1.1988
749	7.1142	5	5	999	1	2	-1	0	1.1518
750	0.5464	5	5	0	13.25	1	-1	1	1.387
