# Supplementary material for: Temporal Integration of Motion Streaks in Migraine
Source: Vision (Basel). 2018 Jul 13;2(3):27. doi: 10.3390/vision2030027 (PMC6836222; doi:10.3390/vision2030027)
Supplement: Supplementary file 1 [file vision-02-00027-s001.zip › supplementary information/resultsmark3/resultsObs20/allResponsesObs20Block1.txt]

1	2.1883	5	5	0	7.125	2	-1	1	5.9863
2	3.8303	5	5	999	13.25	1	-1	1	1.4132
3	5.4722	5	5	90	7.125	1	-1	1	1.258
4	2.1883	5	5	90	13.25	2	1	1	1.5992
5	0.5464	5	5	0	7.125	2	-1	1	1.3051
6	2.1883	5	5	0	25.5	2	-1	1	1.0224
7	5.4722	5	5	0	25.5	1	1	0	4.6005
8	5.4722	5	5	0	1	2	-1	0	2.1212
9	3.8303	5	5	0	7.125	1	1	1	1.9317
10	3.8303	5	5	90	7.125	1	1	1	1.2698
11	0.5464	5	5	0	7.125	1	1	1	1.4812
12	2.1883	5	5	0	25.5	1	-1	1	1.1636
13	2.1883	5	5	0	1	2	1	0	1.4575
14	0.5464	5	5	999	1	2	-1	1	1.4694
15	7.1142	5	5	999	19.375	2	1	0	2.5821
16	3.8303	5	5	999	7.125	2	1	0	2.3429
17	7.1142	5	5	90	7.125	2	1	1	2.4339
18	2.1883	5	5	999	25.5	2	1	0	4.9639
19	7.1142	5	5	90	7.125	2	-1	1	1.7883
20	5.4722	5	5	90	13.25	2	-1	1	2.3116
21	3.8303	5	5	999	19.375	2	-1	1	1.2458
22	3.8303	5	5	90	19.375	2	1	1	1.4812
23	7.1142	5	5	999	13.25	2	1	0	2.3715
24	5.4722	5	5	90	25.5	2	1	1	1.6427
25	2.1883	5	5	0	13.25	2	1	1	1.2463
26	7.1142	5	5	90	13.25	1	1	0	3.181
27	5.4722	5	5	999	1	2	-1	0	3.9338
28	0.5464	5	5	90	13.25	1	-1	1	1.9274
29	2.1883	5	5	999	25.5	2	-1	1	1.2346
30	0.5464	5	5	90	19.375	1	-1	1	1.0813
31	5.4722	5	5	90	7.125	1	1	1	3.6559
32	0.5464	5	5	0	7.125	1	1	1	1.4458
33	2.1883	5	5	999	1	1	-1	1	1.7046
34	5.4722	5	5	0	7.125	1	1	1	1.2228
35	0.5464	5	5	90	7.125	2	-1	1	2.4338
36	3.8303	5	5	90	1	1	1	0	2.6155
37	7.1142	5	5	999	13.25	1	1	1	1.1401
38	0.5464	5	5	999	7.125	1	1	1	1.1636
39	5.4722	5	5	0	25.5	1	1	1	0.99889
40	2.1883	5	5	999	19.375	1	-1	1	0.99886
41	7.1142	5	5	90	19.375	2	-1	1	3.6012
42	3.8303	5	5	0	1	1	1	1	3.6977
43	3.8303	5	5	90	19.375	2	-1	0	2.0323
44	0.5464	5	5	0	13.25	2	1	1	1.7756
45	2.1883	5	5	0	19.375	2	1	1	1.2695
46	3.8303	5	5	999	7.125	1	1	1	1.14
47	5.4722	5	5	90	13.25	1	-1	1	1.9786
48	5.4722	5	5	90	1	2	-1	0	2.2705
49	5.4722	5	5	0	7.125	2	1	0	4.0956
50	0.5464	5	5	90	1	2	1	1	3.7022
51	0.5464	5	5	0	1	1	-1	1	1.3875
52	7.1142	5	5	90	13.25	1	-1	0	3.345
53	2.1883	5	5	0	13.25	2	1	1	1.2106
54	5.4722	5	5	0	7.125	2	1	0	5.024
55	3.8303	5	5	90	1	2	1	0	3.2492
56	5.4722	5	5	90	1	1	-1	0	3.1386
57	3.8303	5	5	0	7.125	1	1	1	0.99846
58	5.4722	5	5	999	1	2	1	0	1.815
59	7.1142	5	5	0	19.375	1	1	0	5.2677
60	3.8303	5	5	90	7.125	1	-1	0	3.0455
61	5.4722	5	5	0	25.5	2	-1	1	1.0695
62	7.1142	5	5	90	19.375	2	-1	0	2.4882
63	5.4722	5	5	999	13.25	2	-1	1	0.98711
64	3.8303	5	5	0	25.5	2	-1	1	0.94009
65	5.4722	5	5	90	19.375	2	1	0	2.8181
66	2.1883	5	5	90	13.25	1	-1	1	1.1165
67	2.1883	5	5	90	7.125	2	1	1	1.4228
68	2.1883	5	5	999	13.25	2	1	1	1.1518
69	0.5464	5	5	90	25.5	2	-1	1	1.3051
70	3.8303	5	5	0	13.25	2	1	1	1.1516
71	5.4722	5	5	999	25.5	2	1	1	2.3282
72	3.8303	5	5	90	25.5	1	-1	1	1.1047
73	0.5464	5	5	90	7.125	2	1	1	1.4698
74	3.8303	5	5	0	13.25	2	-1	0	4.8505
75	7.1142	5	5	90	1	1	-1	1	2.4923
76	2.1883	5	5	0	19.375	1	1	1	1.0341
77	2.1883	5	5	0	19.375	1	-1	1	1.0694
78	0.5464	5	5	0	25.5	2	-1	1	1.14
79	2.1883	5	5	0	25.5	2	-1	1	0.94006
80	3.8303	5	5	90	25.5	1	-1	1	1.6342
81	5.4722	5	5	90	25.5	2	1	1	1.3399
82	7.1142	5	5	90	1	2	1	0	2.1702
83	7.1142	5	5	999	13.25	1	-1	1	1.1635
84	7.1142	5	5	999	13.25	1	1	1	0.96363
85	7.1142	5	5	90	13.25	1	-1	0	1.9825
86	3.8303	5	5	0	7.125	1	-1	0	3.0183
87	5.4722	5	5	999	19.375	1	1	1	1.2812
88	0.5464	5	5	90	1	2	1	0	3.4382
89	0.5464	5	5	0	19.375	2	1	1	1.4816
90	2.1883	5	5	0	13.25	1	-1	1	0.93997
91	0.5464	5	5	90	1	1	1	0	3.2913
92	7.1142	5	5	0	19.375	1	-1	0	2.07
93	5.4722	5	5	999	1	1	-1	0	2.3285
94	2.1883	5	5	90	1	2	-1	0	3.1192
95	5.4722	5	5	90	25.5	2	1	0	1.8664
96	2.1883	5	5	0	7.125	1	1	1	1.2812
97	2.1883	5	5	0	7.125	2	1	1	1.14
98	2.1883	5	5	0	13.25	2	1	1	1.0812
99	7.1142	5	5	90	7.125	2	1	1	2.3534
100	0.5464	5	5	999	7.125	2	-1	1	1.1636
101	0.5464	5	5	999	1	2	-1	1	1.3517
102	2.1883	5	5	999	19.375	1	1	1	0.94053
103	3.8303	5	5	90	1	1	1	0	2.4455
104	0.5464	5	5	999	7.125	2	-1	1	1.0699
105	2.1883	5	5	90	1	2	-1	0	4.0216
106	3.8303	5	5	999	7.125	1	1	1	1.0816
107	2.1883	5	5	999	7.125	2	-1	1	4.5462
108	3.8303	5	5	90	25.5	1	1	1	1.117
109	7.1142	5	5	0	13.25	2	-1	0	2.1121
110	3.8303	5	5	999	13.25	2	1	0	1.0224
111	0.5464	5	5	999	13.25	2	1	1	1.5047
112	0.5464	5	5	999	25.5	1	1	1	1.093
113	3.8303	5	5	0	19.375	2	1	1	1.1635
114	2.1883	5	5	90	7.125	2	-1	1	1.1753
115	5.4722	5	5	0	19.375	1	1	1	2.3612
116	7.1142	5	5	90	19.375	1	-1	0	1.8207
117	5.4722	5	5	90	19.375	2	-1	1	2.0132
118	5.4722	5	5	0	7.125	1	1	0	1.7977
119	7.1142	5	5	0	19.375	2	-1	1	1.4139
120	5.4722	5	5	999	25.5	1	1	1	1.0106
121	2.1883	5	5	999	19.375	2	1	1	1.1283
122	0.5464	5	5	0	19.375	2	1	1	1.0929
123	0.5464	5	5	999	13.25	2	1	1	1.1282
124	2.1883	5	5	999	13.25	1	-1	1	1.0928
125	5.4722	5	5	90	7.125	2	-1	1	2.3117
126	2.1883	5	5	90	1	2	1	1	2.974
127	5.4722	5	5	90	19.375	1	-1	0	2.1822
128	5.4722	5	5	90	13.25	1	-1	0	1.8695
129	7.1142	5	5	0	13.25	1	1	0	1.927
130	5.4722	5	5	0	25.5	2	1	1	1.1637
131	2.1883	5	5	0	7.125	1	1	1	1.0343
132	3.8303	5	5	999	7.125	1	1	1	1.2106
133	3.8303	5	5	0	19.375	2	-1	1	1.1518
134	2.1883	5	5	0	19.375	1	-1	1	1.0694
135	5.4722	5	5	0	13.25	2	-1	1	1.2341
136	2.1883	5	5	0	7.125	2	-1	1	1.0105
137	5.4722	5	5	999	13.25	2	-1	1	0.94013
138	3.8303	5	5	999	19.375	1	-1	1	0.94004
139	2.1883	5	5	999	25.5	2	-1	1	0.92824
140	0.5464	5	5	0	7.125	2	1	1	1.9512
141	5.4722	5	5	0	7.125	1	-1	0	2.6998
142	0.5464	5	5	999	19.375	1	-1	1	1.0695
143	7.1142	5	5	0	7.125	2	1	0	2.2963
144	7.1142	5	5	999	19.375	1	-1	0	1.9477
145	5.4722	5	5	90	1	2	1	1	4.0268
146	3.8303	5	5	0	25.5	2	-1	1	1.3753
147	2.1883	5	5	90	19.375	1	-1	1	0.97581
148	5.4722	5	5	999	7.125	2	-1	1	1.72
149	5.4722	5	5	90	13.25	2	1	1	1.9107
150	2.1883	5	5	999	7.125	1	1	1	1.1635
151	2.1883	5	5	90	13.25	2	-1	1	0.90521
152	2.1883	5	5	0	7.125	1	-1	1	1.0459
153	3.8303	5	5	90	7.125	1	1	0	2.3085
154	3.8303	5	5	90	13.25	2	1	1	1.2694
155	3.8303	5	5	0	1	1	1	0	2.9444
156	5.4722	5	5	90	13.25	1	1	1	1.4933
157	3.8303	5	5	0	19.375	1	-1	1	0.9283
158	3.8303	5	5	90	25.5	2	1	1	2.3202
159	3.8303	5	5	0	19.375	1	-1	1	1.6458
160	5.4722	5	5	90	1	2	1	0	1.9321
161	0.5464	5	5	0	19.375	1	1	1	1.1523
162	2.1883	5	5	90	19.375	2	1	1	1.2223
163	3.8303	5	5	90	7.125	2	-1	1	5.7376
164	7.1142	5	5	999	19.375	2	-1	0	2.9786
165	7.1142	5	5	999	25.5	2	1	1	1.2576
166	2.1883	5	5	0	13.25	1	-1	1	0.92834
167	3.8303	5	5	0	19.375	2	1	1	1.0576
168	2.1883	5	5	0	19.375	2	1	1	3.6125
169	5.4722	5	5	999	1	1	1	0	2.1066
170	5.4722	5	5	0	13.25	1	1	1	1.3165
171	0.5464	5	5	90	7.125	1	1	1	1.3404
172	7.1142	5	5	999	19.375	2	1	0	4.2397
173	3.8303	5	5	90	13.25	2	1	1	2.3886
174	5.4722	5	5	999	1	2	-1	0	2.1218
175	0.5464	5	5	0	13.25	2	1	1	1.7399
176	5.4722	5	5	90	7.125	2	1	0	1.956
177	5.4722	5	5	90	13.25	1	1	1	1.1165
178	2.1883	5	5	999	19.375	2	1	1	1.1518
179	5.4722	5	5	0	25.5	2	-1	1	2.625
180	3.8303	5	5	90	25.5	2	-1	0	2.3539
181	5.4722	5	5	0	13.25	1	1	1	3.3371
182	5.4722	5	5	90	25.5	1	-1	1	1.0222
183	7.1142	5	5	90	7.125	2	1	1	2.2569
184	0.5464	5	5	999	13.25	2	1	1	1.2929
185	3.8303	5	5	999	25.5	1	-1	1	0.98714
186	3.8303	5	5	0	13.25	2	-1	1	1.1283
187	3.8303	5	5	999	7.125	2	1	1	1.1992
188	2.1883	5	5	90	25.5	1	-1	1	1.0111
189	2.1883	5	5	999	1	2	-1	0	2.8316
190	5.4722	5	5	90	7.125	2	-1	0	1.793
191	7.1142	5	5	999	7.125	1	-1	1	1.8216
192	3.8303	5	5	90	25.5	2	-1	1	1.3518
193	3.8303	5	5	999	19.375	2	1	1	1.1283
194	0.5464	5	5	90	19.375	2	-1	0	1.5992
195	3.8303	5	5	0	13.25	1	1	0	2.1933
196	0.5464	5	5	90	7.125	2	-1	1	1.1047
197	2.1883	5	5	0	25.5	1	1	1	1.0342
198	0.5464	5	5	999	25.5	2	-1	1	1.34
199	3.8303	5	5	0	19.375	1	1	1	1.2228
200	5.4722	5	5	90	19.375	1	-1	1	0.98748
201	7.1142	5	5	0	1	1	1	1	1.0812
202	2.1883	5	5	90	25.5	2	1	0	2.866
203	0.5464	5	5	0	25.5	1	-1	1	0.95182
204	0.5464	5	5	90	19.375	2	-1	1	0.95221
205	7.1142	5	5	0	25.5	2	-1	1	0.99885
206	2.1883	5	5	0	1	2	1	1	3.7737
207	3.8303	5	5	90	19.375	2	1	1	1.3169
208	5.4722	5	5	0	19.375	2	-1	1	2.2768
209	0.5464	5	5	90	7.125	1	1	1	1.5047
210	0.5464	5	5	90	25.5	1	-1	1	1.2106
211	2.1883	5	5	90	7.125	1	-1	1	0.99887
212	5.4722	5	5	999	19.375	1	1	1	0.9871
213	2.1883	5	5	90	7.125	1	-1	1	1.1635
214	3.8303	5	5	90	13.25	2	1	0	3.0209
215	3.8303	5	5	999	7.125	2	-1	1	0.98712
216	2.1883	5	5	90	13.25	2	-1	1	1.046
217	7.1142	5	5	90	7.125	1	-1	0	2.0922
218	5.4722	5	5	0	19.375	1	1	1	1.1283
219	3.8303	5	5	0	7.125	2	-1	0	1.1052
220	3.8303	5	5	90	19.375	2	1	1	1.1993
221	3.8303	5	5	0	7.125	2	-1	0	1.4927
222	3.8303	5	5	90	13.25	2	-1	0	1.411
223	2.1883	5	5	0	19.375	1	1	1	1.1052
224	3.8303	5	5	999	19.375	1	-1	1	0.99884
225	3.8303	5	5	999	19.375	1	1	1	0.92829
226	2.1883	5	5	0	7.125	1	1	1	0.91652
227	2.1883	5	5	90	1	1	-1	0	3.0155
228	7.1142	5	5	0	13.25	1	-1	1	1.0229
229	7.1142	5	5	90	25.5	2	-1	1	1.0342
230	3.8303	5	5	90	1	2	1	0	2.3535
231	3.8303	5	5	0	7.125	2	1	1	2.1292
232	2.1883	5	5	90	7.125	2	1	1	1.1756
233	3.8303	5	5	90	13.25	2	-1	1	1.1401
234	7.1142	5	5	999	25.5	2	-1	1	1.3165
235	0.5464	5	5	90	1	1	1	0	3.7983
236	7.1142	5	5	90	13.25	2	-1	1	1.5513
237	3.8303	5	5	0	19.375	1	1	1	1.0694
238	5.4722	5	5	999	19.375	1	-1	1	0.99888
239	2.1883	5	5	999	1	2	-1	1	2.8541
240	0.5464	5	5	0	1	1	-1	1	1.3287
241	5.4722	5	5	999	1	1	1	0	2.0837
242	7.1142	5	5	0	7.125	2	-1	0	4.5975
243	0.5464	5	5	0	1	2	1	0	2.8424
244	0.5464	5	5	90	13.25	1	-1	1	1.1522
245	0.5464	5	5	90	25.5	1	-1	1	0.94025
246	5.4722	5	5	90	25.5	1	-1	1	1.0459
247	3.8303	5	5	90	19.375	1	1	1	1.0223
248	7.1142	5	5	0	1	2	-1	0	1.6353
249	0.5464	5	5	999	1	2	1	1	1.5517
250	5.4722	5	5	90	1	1	1	0	0.99873
251	0.5464	5	5	90	7.125	2	1	1	1.881
252	0.5464	5	5	999	19.375	1	-1	1	1.0581
253	2.1883	5	5	0	1	2	1	1	1.1871
254	5.4722	5	5	0	25.5	2	1	1	0.9753
255	7.1142	5	5	90	7.125	1	1	0	1.1989
256	2.1883	5	5	90	25.5	1	1	1	1.0229
257	3.8303	5	5	0	1	2	-1	0	3.0006
258	5.4722	5	5	90	7.125	1	1	1	1.4691
259	0.5464	5	5	999	7.125	2	1	1	1.1518
260	3.8303	5	5	90	1	1	1	0	1.4576
261	2.1883	5	5	0	25.5	2	-1	1	0.99886
262	7.1142	5	5	90	1	2	1	0	1.6689
263	0.5464	5	5	0	25.5	1	-1	1	1.0228
264	3.8303	5	5	0	13.25	1	1	1	1.1635
265	0.5464	5	5	0	13.25	2	1	1	1.3051
266	0.5464	5	5	90	7.125	2	1	1	1.0463
267	5.4722	5	5	0	1	2	-1	1	3.0376
268	7.1142	5	5	0	7.125	1	-1	1	1.6709
269	7.1142	5	5	999	7.125	2	1	0	2.4898
270	0.5464	5	5	90	25.5	2	1	1	1.0812
271	5.4722	5	5	0	19.375	2	-1	0	1.8418
272	7.1142	5	5	999	19.375	2	1	1	1.8842
273	2.1883	5	5	0	13.25	1	-1	1	0.9401
274	7.1142	5	5	0	1	1	-1	1	1.8572
275	7.1142	5	5	999	13.25	2	-1	0	1.6481
276	0.5464	5	5	0	7.125	1	1	1	1.1283
277	3.8303	5	5	0	7.125	1	-1	1	2.4724
278	7.1142	5	5	0	25.5	1	-1	0	1.8977
279	3.8303	5	5	0	1	2	1	0	3.0399
280	2.1883	5	5	999	13.25	2	1	1	1.4811
281	5.4722	5	5	999	7.125	1	-1	1	3.33
282	5.4722	5	5	999	1	1	1	1	1.9939
283	3.8303	5	5	999	13.25	2	1	1	1.3516
284	0.5464	5	5	0	19.375	2	1	1	1.2224
285	0.5464	5	5	0	7.125	1	-1	0	1.6222
286	2.1883	5	5	90	1	1	1	0	2.1756
287	0.5464	5	5	0	19.375	2	-1	1	1.34
288	5.4722	5	5	999	19.375	1	1	0	3.7597
289	7.1142	5	5	999	13.25	2	-1	0	1.6768
290	2.1883	5	5	0	7.125	1	1	1	1.5046
291	0.5464	5	5	999	13.25	1	1	1	1.2577
292	5.4722	5	5	90	13.25	2	-1	1	1.0695
293	0.5464	5	5	0	25.5	2	1	1	1.0459
294	3.8303	5	5	90	13.25	1	1	1	1.0695
295	5.4722	5	5	0	7.125	1	1	0	2.0394
296	7.1142	5	5	0	25.5	1	-1	0	1.8644
297	7.1142	5	5	999	7.125	2	1	0	1.8631
298	3.8303	5	5	90	7.125	2	1	1	1.7635
299	0.5464	5	5	999	19.375	2	1	1	1.1518
300	0.5464	5	5	0	13.25	1	1	1	1.0576
301	7.1142	5	5	0	7.125	1	-1	1	2.862
302	0.5464	5	5	999	19.375	2	1	1	1.1754
303	3.8303	5	5	999	1	1	1	0	2.2222
304	2.1883	5	5	0	25.5	2	1	1	1.093
305	2.1883	5	5	999	25.5	2	1	1	1.1165
306	2.1883	5	5	999	25.5	1	1	1	1.0107
307	7.1142	5	5	90	25.5	2	1	0	1.746
308	5.4722	5	5	0	1	2	1	0	1.8651
309	2.1883	5	5	0	7.125	2	-1	0	1.3282
310	0.5464	5	5	0	19.375	1	1	1	0.99891
311	7.1142	5	5	0	25.5	1	-1	1	5.7012
312	7.1142	5	5	0	19.375	1	1	0	1.6245
313	0.5464	5	5	0	1	2	1	1	1.7991
314	0.5464	5	5	999	13.25	1	1	1	1.0107
315	7.1142	5	5	999	19.375	1	1	1	1.5406
316	0.5464	5	5	999	1	2	-1	1	1.0812
317	2.1883	5	5	999	19.375	2	-1	1	0.86947
318	0.5464	5	5	0	7.125	2	-1	1	1.0812
319	2.1883	5	5	999	1	2	-1	1	1.0342
320	5.4722	5	5	90	13.25	2	-1	1	0.71659
321	0.5464	5	5	999	1	1	-1	1	1.1165
322	7.1142	5	5	90	19.375	1	1	0	2.131
323	0.5464	5	5	999	25.5	2	1	1	3.5146
324	5.4722	5	5	0	13.25	2	-1	0	1.8055
325	2.1883	5	5	999	7.125	2	-1	1	1.046
326	5.4722	5	5	999	7.125	2	-1	1	1.7611
327	7.1142	5	5	0	19.375	2	1	1	1.4844
328	2.1883	5	5	90	25.5	1	1	1	0.9401
329	5.4722	5	5	999	7.125	2	-1	0	4.5464
330	2.1883	5	5	90	25.5	2	-1	1	1.2459
331	2.1883	5	5	999	7.125	1	-1	1	1.14
332	5.4722	5	5	90	1	1	1	1	2.0833
333	0.5464	5	5	0	1	1	1	1	1.1989
334	3.8303	5	5	999	1	1	1	0	2.0868
335	5.4722	5	5	0	1	1	1	0	1.9128
336	2.1883	5	5	999	13.25	1	-1	1	0.98714
337	7.1142	5	5	999	1	2	1	1	3.2454
338	2.1883	5	5	0	13.25	1	1	1	1.2812
339	5.4722	5	5	0	7.125	2	1	0	1.7323
340	0.5464	5	5	90	19.375	1	1	1	1.2693
341	7.1142	5	5	999	19.375	1	1	1	1.1282
342	5.4722	5	5	0	1	1	1	1	1.1518
343	7.1142	5	5	0	25.5	2	-1	1	1.6715
344	5.4722	5	5	0	7.125	2	-1	1	1.4812
345	3.8303	5	5	0	7.125	2	-1	1	1.0816
346	7.1142	5	5	90	1	2	1	0	1.4968
347	2.1883	5	5	0	19.375	2	1	1	1.4341
348	7.1142	5	5	999	13.25	1	1	1	1.429
349	0.5464	5	5	999	19.375	2	-1	1	1.2929
350	0.5464	5	5	0	7.125	2	1	1	1.1988
351	7.1142	5	5	999	1	1	-1	1	2.2943
352	3.8303	5	5	90	1	1	-1	0	2.0685
353	2.1883	5	5	999	13.25	2	-1	1	1.164
354	3.8303	5	5	90	25.5	1	1	1	4.0149
355	5.4722	5	5	90	25.5	1	-1	0	1.4454
356	2.1883	5	5	0	25.5	1	1	1	1.1517
357	2.1883	5	5	999	1	1	-1	1	6.2572
358	3.8303	5	5	999	25.5	2	-1	1	0.99937
359	0.5464	5	5	90	19.375	2	-1	1	1.1518
360	5.4722	5	5	999	25.5	2	-1	1	1.0813
361	0.5464	5	5	90	19.375	1	-1	1	1.3047
362	3.8303	5	5	999	13.25	2	1	1	1.093
363	7.1142	5	5	999	25.5	2	1	1	1.2691
364	3.8303	5	5	90	19.375	1	1	1	1.434
365	0.5464	5	5	90	19.375	2	-1	1	1.164
366	7.1142	5	5	999	25.5	2	1	0	2.4642
367	2.1883	5	5	90	13.25	1	1	1	1.3399
368	7.1142	5	5	0	7.125	2	1	0	4.0649
369	7.1142	5	5	90	13.25	1	-1	0	1.4988
370	0.5464	5	5	999	25.5	1	-1	1	1.1048
371	3.8303	5	5	90	25.5	2	1	0	1.187
372	3.8303	5	5	999	19.375	2	-1	1	0.95182
373	5.4722	5	5	0	13.25	1	1	0	1.2808
374	5.4722	5	5	90	25.5	1	-1	1	1.0105
375	2.1883	5	5	0	19.375	1	-1	1	2.1751
376	3.8303	5	5	90	1	1	-1	0	2.3513
377	0.5464	5	5	999	7.125	2	-1	1	1.1283
378	5.4722	5	5	999	7.125	1	-1	0	1.4811
379	3.8303	5	5	999	25.5	2	1	1	1.3165
380	0.5464	5	5	999	13.25	1	1	1	1.1871
381	7.1142	5	5	0	19.375	2	1	0	2.8105
382	3.8303	5	5	90	13.25	1	1	1	1.2931
383	2.1883	5	5	999	7.125	1	-1	1	1.14
384	7.1142	5	5	0	13.25	2	1	0	3.1368
385	7.1142	5	5	90	19.375	2	-1	0	1.3165
386	7.1142	5	5	999	1	2	-1	0	2.6683
387	5.4722	5	5	0	1	2	-1	0	1.7015
388	3.8303	5	5	999	7.125	1	1	1	1.2695
389	5.4722	5	5	0	19.375	2	-1	0	1.5669
390	2.1883	5	5	999	25.5	2	1	1	1.1757
391	0.5464	5	5	90	19.375	1	-1	1	1.2581
392	7.1142	5	5	999	1	1	1	0	2.2299
393	5.4722	5	5	999	13.25	1	1	1	1.4934
394	3.8303	5	5	999	25.5	2	1	1	1.1757
395	2.1883	5	5	0	1	2	-1	0	2.8821
396	7.1142	5	5	0	7.125	2	1	0	1.8208
397	7.1142	5	5	90	19.375	1	-1	1	1.4688
398	0.5464	5	5	999	25.5	2	-1	1	1.8457
399	2.1883	5	5	90	13.25	1	1	1	1.6344
400	3.8303	5	5	999	1	2	1	0	3.2628
401	7.1142	5	5	999	7.125	1	1	0	2.0139
402	3.8303	5	5	90	25.5	1	1	1	1.0694
403	7.1142	5	5	999	1	1	-1	0	1.777
404	7.1142	5	5	999	25.5	1	-1	1	1.714
405	0.5464	5	5	0	13.25	1	1	1	1.234
406	5.4722	5	5	0	19.375	1	-1	0	1.9173
407	2.1883	5	5	0	25.5	2	-1	1	1.1875
408	0.5464	5	5	90	1	2	1	1	2.2335
409	2.1883	5	5	90	13.25	2	-1	1	1.1639
410	7.1142	5	5	0	1	2	-1	1	1.8765
411	0.5464	5	5	90	25.5	1	-1	1	1.1636
412	0.5464	5	5	999	13.25	1	-1	1	1.7982
413	3.8303	5	5	999	7.125	1	1	1	1.3404
414	3.8303	5	5	0	1	1	-1	0	1.2811
415	3.8303	5	5	0	25.5	2	1	1	2.133
416	5.4722	5	5	999	25.5	1	-1	1	1.0929
417	0.5464	5	5	999	1	1	1	1	1.3752
418	3.8303	5	5	999	1	1	1	0	2.3215
419	5.4722	5	5	999	7.125	1	-1	1	2.117
420	7.1142	5	5	999	13.25	2	-1	0	1.697
421	7.1142	5	5	90	25.5	2	1	1	1.0578
422	3.8303	5	5	90	1	2	1	1	2.1844
423	2.1883	5	5	0	13.25	2	1	1	1.3048
424	2.1883	5	5	999	25.5	1	-1	1	1.2694
425	0.5464	5	5	90	13.25	1	1	1	1.1399
426	2.1883	5	5	0	1	2	-1	1	3.5768
427	0.5464	5	5	0	25.5	2	-1	1	1.1875
428	0.5464	5	5	0	25.5	2	-1	1	1.0928
429	7.1142	5	5	90	13.25	2	-1	0	1.9827
430	7.1142	5	5	90	25.5	1	1	1	1.8982
431	3.8303	5	5	0	13.25	2	1	1	2.2484
432	0.5464	5	5	0	7.125	1	-1	1	1.2581
433	0.5464	5	5	0	19.375	1	-1	1	1.1518
434	3.8303	5	5	0	25.5	2	1	1	1.2576
435	3.8303	5	5	0	1	1	-1	0	2.2351
436	2.1883	5	5	999	1	2	-1	0	2.8979
437	7.1142	5	5	0	1	2	1	0	2.3326
438	2.1883	5	5	999	19.375	1	-1	1	1.2459
439	3.8303	5	5	999	25.5	1	1	1	3.7025
440	5.4722	5	5	90	19.375	1	1	1	1.1518
441	3.8303	5	5	0	19.375	2	1	1	1.1165
442	7.1142	5	5	90	1	2	-1	1	1.8309
443	7.1142	5	5	999	13.25	1	-1	0	1.8931
444	2.1883	5	5	90	19.375	1	1	1	1.0812
445	2.1883	5	5	999	19.375	1	-1	1	1.1048
446	7.1142	5	5	0	13.25	1	-1	1	4.0928
447	7.1142	5	5	0	7.125	1	1	0	4.0596
448	5.4722	5	5	999	19.375	2	-1	1	1.0694
449	3.8303	5	5	999	25.5	1	-1	1	1.9616
450	5.4722	5	5	999	19.375	2	1	1	1.2694
451	0.5464	5	5	90	7.125	1	-1	1	1.0341
452	2.1883	5	5	90	25.5	2	1	1	1.1047
453	2.1883	5	5	0	25.5	1	-1	1	1.4809
454	5.4722	5	5	999	25.5	1	1	0	2.4659
455	7.1142	5	5	0	19.375	2	-1	0	1.4991
456	3.8303	5	5	999	19.375	1	-1	1	1.093
457	5.4722	5	5	90	13.25	1	1	1	1.1754
458	3.8303	5	5	0	13.25	1	1	1	1.034
459	5.4722	5	5	90	19.375	1	1	1	1.4811
460	3.8303	5	5	90	7.125	1	-1	1	1.2464
461	7.1142	5	5	90	1	1	1	0	1.9322
462	2.1883	5	5	999	1	2	1	1	2.0104
463	5.4722	5	5	999	1	2	-1	1	3.034
464	2.1883	5	5	999	1	1	1	1	1.2459
465	3.8303	5	5	999	7.125	2	-1	1	1.0581
466	5.4722	5	5	90	1	2	1	0	1.2695
467	2.1883	5	5	999	19.375	2	1	1	2.3986
468	2.1883	5	5	90	19.375	1	1	0	1.3992
469	7.1142	5	5	90	13.25	1	-1	0	3.5509
470	5.4722	5	5	0	19.375	2	1	1	1.2812
471	7.1142	5	5	999	19.375	1	-1	1	1.1165
472	2.1883	5	5	90	19.375	2	-1	1	1.1166
473	0.5464	5	5	0	1	1	1	1	1.3635
474	7.1142	5	5	0	13.25	2	1	1	2.457
475	2.1883	5	5	0	13.25	2	1	1	1.0577
476	0.5464	5	5	0	25.5	1	-1	1	1.0694
477	3.8303	5	5	999	19.375	2	1	1	1.0694
478	0.5464	5	5	90	1	2	-1	0	3.056
479	3.8303	5	5	999	1	1	-1	0	2.1274
480	7.1142	5	5	90	7.125	1	-1	1	1.6941
481	5.4722	5	5	0	1	1	1	0	1.2929
482	0.5464	5	5	999	1	1	-1	1	1.5282
483	5.4722	5	5	999	13.25	1	1	0	1.8512
484	3.8303	5	5	0	1	2	-1	1	1.6105
485	7.1142	5	5	0	13.25	1	1	1	1.2457
486	0.5464	5	5	0	25.5	1	1	1	1.0812
487	5.4722	5	5	999	1	2	-1	0	1.8325
488	7.1142	5	5	999	1	2	-1	0	1.1165
489	0.5464	5	5	90	25.5	2	-1	1	0.92829
490	2.1883	5	5	999	25.5	1	-1	1	0.99894
491	2.1883	5	5	90	7.125	1	-1	0	1.7865
492	5.4722	5	5	90	19.375	2	-1	0	2.7855
493	2.1883	5	5	90	25.5	1	1	1	1.2929
494	2.1883	5	5	0	13.25	1	-1	1	1.4104
495	0.5464	5	5	0	19.375	1	1	1	1.1287
496	2.1883	5	5	90	1	1	-1	1	0.9052
497	5.4722	5	5	90	7.125	1	1	0	2.1042
498	3.8303	5	5	999	1	2	-1	0	1.9599
499	7.1142	5	5	90	25.5	1	-1	1	1.2581
500	3.8303	5	5	999	13.25	2	-1	1	1.0577
501	3.8303	5	5	999	19.375	2	-1	1	1.0106
502	5.4722	5	5	90	19.375	2	-1	1	1.1047
503	0.5464	5	5	0	25.5	1	1	1	1.2812
504	2.1883	5	5	90	7.125	2	-1	1	1.0342
505	0.5464	5	5	90	25.5	1	1	1	0.99883
506	0.5464	5	5	999	13.25	2	1	1	1.1048
507	2.1883	5	5	999	13.25	1	-1	1	1.0228
508	3.8303	5	5	90	7.125	2	1	1	1.5516
509	3.8303	5	5	0	25.5	1	1	1	2.5422
510	5.4722	5	5	90	13.25	2	1	1	2.6968
511	5.4722	5	5	0	1	2	1	0	1.6472
512	7.1142	5	5	90	1	1	1	0	1.3329
513	7.1142	5	5	0	1	1	1	0	1.2576
514	5.4722	5	5	0	25.5	1	-1	0	1.1283
515	3.8303	5	5	90	19.375	1	-1	0	1.0224
516	7.1142	5	5	0	13.25	2	1	0	1.4117
517	7.1142	5	5	999	25.5	1	-1	0	3.7777
518	0.5464	5	5	0	1	2	-1	1	2.3736
519	0.5464	5	5	0	1	2	1	1	2.0457
520	0.5464	5	5	999	1	2	1	1	1.5281
521	3.8303	5	5	999	13.25	2	-1	1	1.1047
522	0.5464	5	5	999	25.5	1	1	1	0.96357
523	0.5464	5	5	90	25.5	1	-1	1	0.9048
524	7.1142	5	5	90	19.375	1	-1	1	1.1518
525	7.1142	5	5	999	1	2	-1	0	5.7131
526	0.5464	5	5	0	13.25	2	1	1	2.4765
527	2.1883	5	5	999	13.25	2	1	1	1.5716
528	7.1142	5	5	90	19.375	1	-1	1	1.6032
529	5.4722	5	5	999	7.125	1	1	0	1.6328
530	2.1883	5	5	999	7.125	1	-1	1	0.94004
531	7.1142	5	5	0	1	2	1	1	1.3777
532	7.1142	5	5	90	7.125	2	-1	0	2.7259
533	3.8303	5	5	999	19.375	1	1	1	1.0223
534	2.1883	5	5	999	13.25	1	-1	1	0.99893
535	0.5464	5	5	999	7.125	1	1	1	1.046
536	7.1142	5	5	999	7.125	1	1	0	1.5709
537	3.8303	5	5	0	25.5	1	1	0	1.2576
538	0.5464	5	5	0	13.25	1	1	1	1.2936
539	3.8303	5	5	90	1	2	1	0	2.2222
540	3.8303	5	5	0	1	2	-1	0	2.9305
541	5.4722	5	5	999	19.375	1	-1	1	5.2107
542	2.1883	5	5	999	25.5	1	1	1	1.0341
543	7.1142	5	5	90	25.5	1	1	0	1.5621
544	2.1883	5	5	90	19.375	1	-1	0	0.77542
545	3.8303	5	5	999	1	2	-1	0	1.5635
546	7.1142	5	5	0	7.125	2	1	0	1.2581
547	5.4722	5	5	999	13.25	1	-1	1	1.3047
548	2.1883	5	5	90	19.375	2	-1	1	1.9864
549	0.5464	5	5	90	13.25	2	-1	1	1.2581
550	2.1883	5	5	90	7.125	2	1	1	1.6104
551	3.8303	5	5	0	7.125	2	1	0	1.1167
552	2.1883	5	5	0	1	1	1	0	1.1871
553	3.8303	5	5	90	7.125	1	-1	0	0.9871
554	3.8303	5	5	999	1	1	-1	0	1.2222
555	5.4722	5	5	0	1	1	1	1	1.0934
556	3.8303	5	5	0	19.375	2	-1	1	1.3168
557	5.4722	5	5	0	19.375	2	1	0	2.1403
558	3.8303	5	5	0	1	1	1	0	1.634
559	5.4722	5	5	0	7.125	1	1	1	1.4462
560	7.1142	5	5	0	19.375	2	1	1	3.3654
561	7.1142	5	5	0	25.5	1	1	0	3.8374
562	7.1142	5	5	90	1	2	-1	0	1.5988
563	0.5464	5	5	90	1	1	1	0	1.5164
564	0.5464	5	5	0	13.25	1	-1	1	0.98713
565	3.8303	5	5	0	19.375	1	-1	1	1.6924
566	7.1142	5	5	999	13.25	2	1	0	1.6172
567	7.1142	5	5	90	25.5	2	1	1	1.3282
568	5.4722	5	5	999	7.125	2	-1	0	1.3635
569	7.1142	5	5	90	13.25	2	-1	0	0.717
570	5.4722	5	5	90	1	1	1	0	0.65783
571	5.4722	5	5	999	19.375	2	-1	1	1.0106
572	5.4722	5	5	90	7.125	2	1	0	1.8175
573	2.1883	5	5	999	7.125	2	1	1	1.3518
574	5.4722	5	5	999	7.125	2	1	0	2.0561
575	5.4722	5	5	999	25.5	2	1	0	1.4458
576	2.1883	5	5	90	25.5	2	1	1	1.2458
577	5.4722	5	5	90	1	1	1	0	1.7088
578	0.5464	5	5	999	19.375	2	-1	1	0.92826
579	2.1883	5	5	90	25.5	2	-1	1	1.2929
580	5.4722	5	5	0	13.25	1	-1	0	2.1331
581	0.5464	5	5	999	25.5	1	1	1	5.2448
582	2.1883	5	5	90	7.125	1	-1	1	1.1753
583	7.1142	5	5	0	19.375	1	1	0	1.5425
584	5.4722	5	5	999	19.375	2	-1	1	1.567
585	7.1142	5	5	999	1	1	1	0	1.4644
586	5.4722	5	5	90	7.125	2	-1	0	1.5213
587	0.5464	5	5	90	13.25	2	-1	1	1.1988
588	2.1883	5	5	999	1	1	-1	1	1.1282
589	7.1142	5	5	999	25.5	1	1	0	1.293
590	5.4722	5	5	90	25.5	1	1	0	2.6911
591	7.1142	5	5	90	7.125	1	1	0	1.0694
592	5.4722	5	5	0	25.5	1	-1	1	0.81068
593	7.1142	5	5	90	7.125	1	-1	0	0.95182
594	0.5464	5	5	90	25.5	2	-1	0	0.78714
595	0.5464	5	5	90	13.25	1	-1	1	1.9041
596	7.1142	5	5	999	7.125	2	1	0	1.9059
597	3.8303	5	5	999	1	2	1	0	1.7042
598	0.5464	5	5	90	13.25	2	1	0	1.0695
599	3.8303	5	5	0	25.5	1	1	0	1.681
600	0.5464	5	5	90	13.25	2	1	1	1.3051
601	3.8303	5	5	0	13.25	2	-1	1	1.4929
602	3.8303	5	5	90	7.125	2	1	0	1.7752
603	2.1883	5	5	0	1	1	-1	0	1.34
604	0.5464	5	5	999	25.5	1	1	1	1.1753
605	7.1142	5	5	999	7.125	1	1	0	2.6833
606	3.8303	5	5	0	1	2	1	0	3.2934
607	5.4722	5	5	90	19.375	1	1	0	3.9963
608	2.1883	5	5	90	13.25	1	1	1	1.2341
609	3.8303	5	5	90	13.25	1	1	1	1.2809
610	5.4722	5	5	0	19.375	1	1	1	0.8932
611	0.5464	5	5	90	1	1	1	1	5.9458
612	7.1142	5	5	999	25.5	2	1	0	1.7915
613	0.5464	5	5	999	1	1	1	1	1.2811
614	0.5464	5	5	0	1	2	-1	1	1.1753
615	5.4722	5	5	999	25.5	2	1	1	1.3752
616	5.4722	5	5	0	13.25	1	-1	1	1.0106
617	3.8303	5	5	0	7.125	1	-1	0	1.3518
618	2.1883	5	5	90	7.125	1	-1	1	1.1518
619	7.1142	5	5	999	7.125	1	1	1	1.3283
620	0.5464	5	5	999	7.125	1	-1	1	1.1518
621	7.1142	5	5	0	13.25	1	1	0	1.8131
622	3.8303	5	5	999	25.5	1	-1	1	2.4028
623	2.1883	5	5	90	19.375	2	-1	0	1.4811
624	7.1142	5	5	90	25.5	2	-1	1	1.2812
625	7.1142	5	5	90	13.25	2	1	1	1.1404
626	5.4722	5	5	999	25.5	1	1	1	1.2811
627	2.1883	5	5	90	19.375	2	-1	1	0.99883
628	0.5464	5	5	0	19.375	2	1	1	1.2341
629	7.1142	5	5	90	1	1	1	0	1.8617
630	5.4722	5	5	90	25.5	2	-1	1	1.3752
631	7.1142	5	5	999	7.125	2	-1	1	1.1636
632	0.5464	5	5	90	13.25	2	-1	1	0.99886
633	5.4722	5	5	90	25.5	2	-1	0	0.95182
634	3.8303	5	5	90	13.25	1	1	0	3.1068
635	7.1142	5	5	90	19.375	2	-1	0	1.2581
636	7.1142	5	5	0	13.25	2	-1	0	1.4108
637	0.5464	5	5	90	7.125	1	-1	0	1.0694
638	5.4722	5	5	999	13.25	2	1	0	1.3517
639	3.8303	5	5	0	13.25	1	-1	1	1.4693
640	2.1883	5	5	0	1	1	1	1	0.95186
641	0.5464	5	5	999	25.5	2	1	1	1.1753
642	2.1883	5	5	90	1	1	1	0	2.1981
643	2.1883	5	5	0	7.125	2	-1	1	1.1639
644	7.1142	5	5	0	19.375	1	1	0	2.6186
645	0.5464	5	5	999	7.125	1	1	1	1.763
646	0.5464	5	5	999	13.25	2	1	1	1.5874
647	7.1142	5	5	0	25.5	1	1	0	7.6616
648	0.5464	5	5	90	19.375	1	-1	1	1.1165
649	3.8303	5	5	999	25.5	2	1	1	1.046
650	0.5464	5	5	90	1	1	-1	0	2.3511
651	2.1883	5	5	0	1	1	-1	1	1.7987
652	5.4722	5	5	0	25.5	1	-1	0	16.28
653	0.5464	5	5	999	19.375	2	-1	1	1.1047
654	2.1883	5	5	90	1	1	1	0	1.5164
655	5.4722	5	5	999	1	1	1	0	1.6642
656	0.5464	5	5	90	7.125	1	-1	1	1.0459
657	2.1883	5	5	0	19.375	2	-1	1	0.99888
658	0.5464	5	5	0	7.125	2	1	1	1.093
659	3.8303	5	5	999	25.5	1	-1	1	0.91651
660	2.1883	5	5	999	7.125	2	1	1	1.0694
661	0.5464	5	5	999	7.125	1	-1	1	0.9753
662	0.5464	5	5	999	13.25	1	-1	1	0.96358
663	0.5464	5	5	999	19.375	1	-1	1	0.92831
664	3.8303	5	5	0	25.5	1	1	1	0.99889
665	3.8303	5	5	90	19.375	2	1	1	1.3283
666	0.5464	5	5	90	13.25	1	1	1	1.0111
667	3.8303	5	5	0	25.5	2	1	1	1.0694
668	2.1883	5	5	999	7.125	1	1	1	1.2342
669	5.4722	5	5	999	19.375	2	-1	0	1.829
670	0.5464	5	5	90	25.5	2	1	1	1.0934
671	7.1142	5	5	90	25.5	1	-1	0	1.3048
672	0.5464	5	5	90	1	2	-1	1	1.1875
673	2.1883	5	5	90	1	2	-1	1	1.4341
674	5.4722	5	5	999	7.125	1	1	1	1.3517
675	2.1883	5	5	90	13.25	2	1	0	0.9165
676	5.4722	5	5	0	13.25	2	1	1	2.0371
677	0.5464	5	5	999	19.375	1	-1	1	0.99869
678	5.4722	5	5	0	7.125	2	1	0	1.5257
679	0.5464	5	5	90	19.375	2	-1	0	4.6405
680	7.1142	5	5	0	1	1	-1	0	4.2986
681	3.8303	5	5	999	13.25	1	-1	1	1.0577
682	5.4722	5	5	999	13.25	1	-1	0	1.5166
683	7.1142	5	5	90	13.25	2	1	1	1.187
684	3.8303	5	5	0	13.25	1	1	1	1.4463
685	7.1142	5	5	0	25.5	2	1	0	0.96341
686	3.8303	5	5	90	19.375	1	-1	1	1.811
687	7.1142	5	5	999	19.375	2	1	0	1.4007
688	0.5464	5	5	999	19.375	1	-1	1	1.2929
689	3.8303	5	5	90	19.375	1	-1	1	0.94004
690	3.8303	5	5	999	25.5	2	-1	1	1.1518
691	2.1883	5	5	0	1	1	1	0	1.5992
692	2.1883	5	5	999	1	1	-1	0	1.2929
693	5.4722	5	5	0	19.375	1	-1	1	0.95181
694	3.8303	5	5	90	13.25	1	-1	1	0.95183
695	2.1883	5	5	0	25.5	1	-1	1	0.86945
696	2.1883	5	5	999	19.375	2	-1	1	0.97532
697	5.4722	5	5	90	7.125	1	1	1	1.8911
698	7.1142	5	5	90	19.375	2	-1	0	1.1635
699	5.4722	5	5	0	13.25	2	-1	0	0.9518
700	2.1883	5	5	999	13.25	2	-1	1	1.1048
701	7.1142	5	5	0	25.5	2	-1	1	1.093
702	5.4722	5	5	0	13.25	2	1	0	2.041
703	2.1883	5	5	90	19.375	1	1	1	1.3752
704	3.8303	5	5	999	13.25	1	1	1	1.258
705	3.8303	5	5	90	1	2	-1	0	2.1925
706	2.1883	5	5	90	1	2	-1	1	1.2812
707	3.8303	5	5	90	7.125	2	-1	1	1.164
708	2.1883	5	5	999	13.25	1	1	1	1.1753
709	2.1883	5	5	0	19.375	2	1	1	1.3404
710	2.1883	5	5	999	19.375	1	-1	1	1.093
711	7.1142	5	5	0	7.125	1	-1	0	2.6964
712	7.1142	5	5	0	7.125	1	-1	0	1.093
713	7.1142	5	5	90	25.5	1	1	0	1.1282
714	2.1883	5	5	90	13.25	1	-1	1	1.164
715	5.4722	5	5	999	13.25	2	1	0	4.7801
716	0.5464	5	5	0	13.25	1	-1	1	1.1635
717	5.4722	5	5	999	25.5	1	1	1	1.505
718	0.5464	5	5	0	13.25	2	-1	1	1.3047
719	7.1142	5	5	90	1	1	-1	0	1.4856
720	5.4722	5	5	0	1	1	-1	0	4.5035
721	2.1883	5	5	999	7.125	2	1	1	1.7163
722	7.1142	5	5	999	1	1	-1	1	1.4354
723	5.4722	5	5	90	1	2	1	0	1.5164
724	2.1883	5	5	90	25.5	1	-1	1	1.0577
725	0.5464	5	5	999	1	1	-1	1	1.3752
726	0.5464	5	5	0	25.5	2	1	1	1.1517
727	3.8303	5	5	90	25.5	2	1	1	1.1047
728	2.1883	5	5	999	25.5	1	-1	1	1.1752
729	5.4722	5	5	0	25.5	2	-1	1	1.1518
730	7.1142	5	5	999	1	2	1	0	2.8321
731	5.4722	5	5	999	13.25	1	-1	1	1.1635
732	3.8303	5	5	999	13.25	1	-1	1	0.99883
733	3.8303	5	5	999	13.25	1	1	1	1.2577
734	7.1142	5	5	999	19.375	1	1	1	1.0581
735	7.1142	5	5	999	25.5	1	1	1	0.99889
736	7.1142	5	5	999	25.5	1	-1	0	2.1468
737	7.1142	5	5	0	1	1	-1	0	1.9859
738	3.8303	5	5	999	1	2	-1	0	1.14
739	7.1142	5	5	999	7.125	2	1	0	1.1281
740	7.1142	5	5	0	1	2	-1	0	0.61073
741	0.5464	5	5	0	19.375	1	1	0	0.52878
742	5.4722	5	5	90	19.375	2	1	0	0.63417
743	3.8303	5	5	999	7.125	2	-1	0	1.2576
744	5.4722	5	5	999	13.25	2	1	1	1.1753
745	7.1142	5	5	0	25.5	2	-1	1	1.1518
746	5.4722	5	5	999	25.5	2	-1	1	1.0577
747	3.8303	5	5	0	25.5	1	1	1	1.0695
748	0.5464	5	5	999	7.125	2	-1	0	0.8695
749	0.5464	5	5	0	1	1	-1	0	1.5282
750	0.5464	5	5	999	25.5	2	1	1	1.1047
