# Supplementary material for: Temporal Integration of Motion Streaks in Migraine
Source: Vision (Basel). 2018 Jul 13;2(3):27. doi: 10.3390/vision2030027 (PMC6836222; doi:10.3390/vision2030027)
Supplement: Supplementary file 1 [file vision-02-00027-s001.zip › supplementary information/resultsmark3/resultsObs20/allResponsesObs20Block2.txt]

1	3.8303	5	5	999	1	1	1	0	3.3578
2	5.4722	5	5	0	13.25	2	1	0	1.8835
3	5.4722	5	5	0	1	2	1	0	1.8264
4	0.5464	5	5	0	1	2	1	0	2.9065
5	2.1883	5	5	90	25.5	1	1	1	1.5521
6	2.1883	5	5	999	25.5	1	1	1	1.0224
7	2.1883	5	5	90	13.25	1	1	1	0.9871
8	5.4722	5	5	0	19.375	1	1	1	1.1165
9	0.5464	5	5	90	19.375	1	-1	1	1.3282
10	3.8303	5	5	0	13.25	2	-1	1	1.3163
11	5.4722	5	5	90	13.25	1	1	1	1.0577
12	5.4722	5	5	999	1	2	-1	0	2.1105
13	0.5464	5	5	90	19.375	2	-1	1	1.0813
14	0.5464	5	5	999	13.25	1	1	1	0.98704
15	3.8303	5	5	90	25.5	2	-1	1	1.3399
16	7.1142	5	5	0	1	1	1	0	1.9302
17	0.5464	5	5	0	7.125	1	-1	1	1.0106
18	7.1142	5	5	0	25.5	2	-1	1	1.645
19	2.1883	5	5	0	19.375	1	1	1	1.0694
20	3.8303	5	5	999	19.375	2	-1	1	5.6246
21	7.1142	5	5	0	19.375	2	1	0	2.9859
22	7.1142	5	5	999	7.125	2	1	0	2.0191
23	5.4722	5	5	90	1	2	1	1	3.1957
24	2.1883	5	5	999	13.25	2	-1	1	1.2459
25	0.5464	5	5	0	25.5	2	1	1	1.6338
26	2.1883	5	5	999	19.375	1	1	1	1.634
27	3.8303	5	5	0	7.125	2	-1	0	1.1993
28	3.8303	5	5	90	1	2	1	0	1.8326
29	2.1883	5	5	90	1	2	-1	0	3.0256
30	2.1883	5	5	90	25.5	1	1	1	1.4224
31	7.1142	5	5	0	1	1	-1	0	3.5942
32	7.1142	5	5	0	1	1	-1	0	1.7026
33	7.1142	5	5	999	7.125	1	1	1	1.2694
34	3.8303	5	5	999	25.5	1	-1	1	1.0341
35	0.5464	5	5	90	25.5	2	-1	1	1.0577
36	5.4722	5	5	90	25.5	1	1	1	1.1518
37	7.1142	5	5	90	19.375	1	-1	0	5.1536
38	2.1883	5	5	0	19.375	1	1	1	1.0341
39	2.1883	5	5	0	7.125	2	-1	1	0.99892
40	0.5464	5	5	90	1	2	1	1	2.7978
41	3.8303	5	5	0	25.5	2	1	1	1.1875
42	5.4722	5	5	90	25.5	2	1	0	1.0695
43	3.8303	5	5	90	13.25	2	1	0	1.4929
44	0.5464	5	5	999	25.5	2	-1	1	1.1283
45	2.1883	5	5	0	13.25	1	1	1	1.3046
46	2.1883	5	5	90	19.375	1	-1	1	0.95187
47	3.8303	5	5	999	1	2	1	1	2.312
48	2.1883	5	5	0	19.375	2	1	1	1.0459
49	3.8303	5	5	0	7.125	1	1	1	1.1636
50	5.4722	5	5	999	19.375	1	-1	1	0.92834
51	3.8303	5	5	0	1	1	1	1	2.3702
52	5.4722	5	5	0	19.375	2	1	1	2.5977
53	3.8303	5	5	999	13.25	1	1	1	1.0342
54	0.5464	5	5	0	1	2	1	0	2.01
55	3.8303	5	5	90	7.125	2	1	0	7.4523
56	2.1883	5	5	0	19.375	1	1	1	1.1518
57	3.8303	5	5	999	7.125	1	1	1	1.0577
58	7.1142	5	5	90	13.25	1	-1	0	4.4237
59	5.4722	5	5	0	1	2	1	1	7.0131
60	0.5464	5	5	0	13.25	1	-1	1	1.2341
61	0.5464	5	5	999	13.25	1	-1	1	1.0812
62	5.4722	5	5	90	13.25	2	1	0	1.8061
63	0.5464	5	5	0	25.5	1	1	1	1.5046
64	3.8303	5	5	0	25.5	1	-1	1	1.1636
65	0.5464	5	5	999	1	1	-1	1	1.2342
66	5.4722	5	5	0	1	1	1	1	1.8578
67	5.4722	5	5	0	19.375	1	-1	1	1.0458
68	3.8303	5	5	0	19.375	2	1	1	2.1758
69	3.8303	5	5	999	7.125	2	1	0	3.3407
70	5.4722	5	5	90	25.5	1	-1	1	0.95185
71	7.1142	5	5	0	13.25	1	1	1	1.2459
72	5.4722	5	5	999	25.5	2	1	1	1.1757
73	7.1142	5	5	999	19.375	2	-1	1	1.1047
74	5.4722	5	5	90	13.25	2	1	0	1.2459
75	2.1883	5	5	90	19.375	2	1	1	1.8222
76	2.1883	5	5	999	13.25	2	1	1	1.1518
77	7.1142	5	5	0	13.25	1	-1	0	2.2662
78	3.8303	5	5	999	19.375	2	-1	1	5.7524
79	3.8303	5	5	0	13.25	1	-1	1	9.3606
80	3.8303	5	5	90	19.375	2	1	0	2.2773
81	2.1883	5	5	999	19.375	1	-1	1	0.94054
82	3.8303	5	5	0	25.5	1	-1	1	1.0459
83	0.5464	5	5	90	19.375	1	-1	1	1.0342
84	0.5464	5	5	999	7.125	2	1	1	1.1165
85	7.1142	5	5	999	13.25	2	1	0	1.7052
86	7.1142	5	5	90	19.375	2	-1	0	1.5833
87	7.1142	5	5	0	13.25	1	1	1	1.1518
88	7.1142	5	5	90	25.5	2	-1	0	1.8986
89	0.5464	5	5	0	1	1	1	0	1.8453
90	2.1883	5	5	90	13.25	1	1	1	1.0345
91	7.1142	5	5	999	1	1	-1	0	1.1518
92	0.5464	5	5	0	25.5	1	-1	0	0.77526
93	2.1883	5	5	999	13.25	1	1	1	0.86949
94	3.8303	5	5	999	19.375	2	-1	1	1.046
95	2.1883	5	5	0	1	1	-1	0	1.6924
96	2.1883	5	5	0	13.25	1	-1	1	1.0341
97	3.8303	5	5	90	19.375	1	-1	1	1.1283
98	7.1142	5	5	90	13.25	2	-1	0	1.164
99	2.1883	5	5	90	19.375	1	-1	1	0.86988
100	2.1883	5	5	0	1	1	1	1	0.94014
101	3.8303	5	5	999	7.125	1	1	1	0.92833
102	3.8303	5	5	999	1	1	-1	1	1.3164
103	5.4722	5	5	0	13.25	1	1	1	1.093
104	2.1883	5	5	90	25.5	2	1	1	1.2812
105	2.1883	5	5	0	7.125	2	-1	1	1.0341
106	3.8303	5	5	90	19.375	2	-1	1	1.0107
107	5.4722	5	5	999	7.125	2	1	1	2.2551
108	7.1142	5	5	90	7.125	2	-1	0	1.9527
109	0.5464	5	5	999	1	1	-1	1	1.4223
110	2.1883	5	5	999	1	2	1	1	1.3635
111	7.1142	5	5	999	1	2	1	0	1.293
112	7.1142	5	5	999	25.5	1	1	1	1.6543
113	5.4722	5	5	999	1	2	-1	1	1.2694
114	5.4722	5	5	0	25.5	2	-1	0	1.0223
115	5.4722	5	5	0	7.125	1	-1	0	0.99891
116	0.5464	5	5	90	7.125	2	-1	0	0.74005
117	7.1142	5	5	90	7.125	1	1	0	0.96359
118	3.8303	5	5	90	25.5	1	-1	1	0.82242
119	5.4722	5	5	999	19.375	2	-1	1	1.0107
120	0.5464	5	5	90	19.375	1	1	1	1.0813
121	3.8303	5	5	90	7.125	1	-1	1	2.1513
122	3.8303	5	5	999	19.375	2	1	1	1.4811
123	0.5464	5	5	0	19.375	2	-1	0	2.9658
124	3.8303	5	5	0	7.125	1	1	1	1.1992
125	5.4722	5	5	0	25.5	1	1	1	1.1165
126	0.5464	5	5	0	25.5	1	-1	1	1.1282
127	2.1883	5	5	999	25.5	2	1	1	1.2106
128	5.4722	5	5	0	1	2	-1	1	2.8153
129	0.5464	5	5	90	1	1	-1	1	2.0222
130	5.4722	5	5	0	13.25	1	-1	0	2.4928
131	5.4722	5	5	999	19.375	2	1	0	39.915
132	7.1142	5	5	999	7.125	2	1	0	1.7992
133	7.1142	5	5	90	7.125	2	-1	0	1.7273
134	5.4722	5	5	0	1	2	-1	0	1.7819
135	7.1142	5	5	90	25.5	1	1	0	1.846
136	3.8303	5	5	0	1	2	-1	1	1.399
137	3.8303	5	5	999	13.25	2	1	1	2.748
138	0.5464	5	5	0	25.5	2	1	1	1.1522
139	2.1883	5	5	999	1	2	1	1	1.222
140	2.1883	5	5	90	7.125	1	1	1	1.0699
141	2.1883	5	5	90	25.5	2	1	1	1.0106
142	7.1142	5	5	90	25.5	1	-1	1	1.7287
143	7.1142	5	5	90	19.375	2	1	1	1.3514
144	2.1883	5	5	0	1	2	-1	1	1.2107
145	0.5464	5	5	999	1	1	1	1	1.0577
146	5.4722	5	5	999	25.5	1	1	1	2.0979
147	0.5464	5	5	90	1	1	-1	0	1.7042
148	3.8303	5	5	999	1	2	-1	0	2.2636
149	0.5464	5	5	999	1	2	1	1	1.3987
150	7.1142	5	5	999	7.125	2	-1	0	1.9433
151	7.1142	5	5	90	7.125	2	-1	0	1.7104
152	7.1142	5	5	999	25.5	2	-1	0	1.3338
153	7.1142	5	5	90	25.5	1	-1	0	1.1052
154	0.5464	5	5	999	25.5	1	1	1	0.99882
155	5.4722	5	5	999	13.25	1	1	1	0.99888
156	2.1883	5	5	999	7.125	2	1	1	1.1048
157	3.8303	5	5	90	13.25	2	1	1	1.3282
158	2.1883	5	5	90	19.375	1	1	1	1.0464
159	0.5464	5	5	90	13.25	1	-1	1	1.1283
160	3.8303	5	5	999	13.25	1	-1	1	1.0459
161	2.1883	5	5	0	25.5	2	-1	1	1.3165
162	3.8303	5	5	90	1	2	1	0	4.3227
163	7.1142	5	5	0	19.375	2	-1	0	1.5816
164	2.1883	5	5	90	1	1	-1	0	3.2734
165	7.1142	5	5	0	1	2	1	1	1.7232
166	2.1883	5	5	90	7.125	2	-1	1	1.093
167	2.1883	5	5	0	25.5	1	-1	1	0.98714
168	0.5464	5	5	90	7.125	1	1	1	1.6576
169	2.1883	5	5	999	13.25	2	1	1	1.1048
170	7.1142	5	5	0	7.125	1	1	0	1.1282
171	3.8303	5	5	90	13.25	1	-1	0	2.37
172	5.4722	5	5	90	1	2	1	0	2.0695
173	5.4722	5	5	0	25.5	1	1	1	1.2459
174	2.1883	5	5	999	19.375	2	1	1	1.4811
175	3.8303	5	5	0	1	1	-1	0	5.4586
176	2.1883	5	5	90	25.5	2	1	1	23.649
177	5.4722	5	5	0	19.375	2	-1	0	2.4907
178	7.1142	5	5	0	7.125	1	-1	0	1.2341
179	7.1142	5	5	999	13.25	2	-1	0	1.7182
180	3.8303	5	5	999	13.25	2	1	1	1.14
181	0.5464	5	5	999	7.125	1	-1	1	1.387
182	3.8303	5	5	999	19.375	1	-1	1	0.95183
183	2.1883	5	5	999	25.5	2	1	0	0.82285
184	2.1883	5	5	0	25.5	2	-1	1	1.0695
185	5.4722	5	5	999	1	1	1	0	1.4459
186	0.5464	5	5	0	25.5	2	-1	1	1.2106
187	2.1883	5	5	0	19.375	2	-1	1	1.0342
188	5.4722	5	5	90	13.25	1	-1	1	1.3047
189	3.8303	5	5	0	1	1	-1	0	1.2811
190	7.1142	5	5	90	25.5	2	-1	0	1.9997
191	3.8303	5	5	0	13.25	1	-1	1	1.1871
192	7.1142	5	5	999	25.5	2	-1	1	1.5009
193	0.5464	5	5	999	19.375	2	-1	1	1.0342
194	5.4722	5	5	999	7.125	2	1	1	1.0106
195	0.5464	5	5	90	1	1	-1	0	1.2577
196	5.4722	5	5	90	7.125	2	-1	0	0.9758
197	7.1142	5	5	0	25.5	2	1	0	0.9636
198	0.5464	5	5	999	7.125	2	-1	1	1.0929
199	5.4722	5	5	0	25.5	1	1	1	0.92835
200	0.5464	5	5	90	7.125	1	1	1	1.1753
201	2.1883	5	5	999	19.375	2	-1	1	0.9405
202	0.5464	5	5	0	13.25	2	1	1	1.0694
203	5.4722	5	5	999	25.5	2	1	1	1.0342
204	3.8303	5	5	0	1	2	1	0	1.9906
205	0.5464	5	5	90	13.25	2	1	1	1.1752
206	5.4722	5	5	90	7.125	2	-1	1	0.83421
207	3.8303	5	5	0	13.25	2	1	1	1.0342
208	7.1142	5	5	0	13.25	2	1	0	1.4153
209	3.8303	5	5	90	1	1	-1	0	1.0934
210	7.1142	5	5	999	13.25	2	-1	0	0.75188
211	7.1142	5	5	0	7.125	2	1	0	0.98709
212	5.4722	5	5	0	19.375	2	1	0	0.83421
213	7.1142	5	5	0	13.25	2	-1	0	1.0342
214	5.4722	5	5	0	25.5	1	-1	1	1.0106
215	5.4722	5	5	999	19.375	2	-1	1	0.86948
216	2.1883	5	5	999	25.5	2	-1	0	0.82246
217	3.8303	5	5	90	19.375	2	1	0	0.69306
218	2.1883	5	5	0	19.375	2	-1	1	1.0694
219	2.1883	5	5	90	19.375	1	-1	1	1.0107
220	2.1883	5	5	999	13.25	2	-1	1	1.0812
221	5.4722	5	5	0	13.25	1	-1	0	1.5228
222	2.1883	5	5	90	1	1	1	0	1.34
223	3.8303	5	5	999	13.25	2	-1	1	0.97537
224	0.5464	5	5	90	25.5	1	-1	1	1.3048
225	0.5464	5	5	0	13.25	2	-1	1	0.96362
226	7.1142	5	5	999	25.5	1	-1	0	11.916
227	7.1142	5	5	90	19.375	1	1	1	3.2206
228	5.4722	5	5	999	7.125	1	1	0	1.6186
229	3.8303	5	5	999	13.25	1	-1	1	1.0695
230	5.4722	5	5	0	19.375	1	1	0	1.8058
231	2.1883	5	5	999	13.25	1	-1	1	1.0224
232	2.1883	5	5	90	1	1	-1	1	1.4222
233	0.5464	5	5	90	1	2	1	0	1.7164
234	3.8303	5	5	999	19.375	2	1	1	1.2812
235	2.1883	5	5	999	1	1	1	0	267.52
236	0.5464	5	5	0	1	2	1	0	2.7901
237	5.4722	5	5	0	19.375	2	1	0	1.858
238	3.8303	5	5	0	19.375	2	1	1	0.99886
239	5.4722	5	5	0	7.125	2	-1	1	1.3165
240	2.1883	5	5	0	7.125	1	-1	1	1.1875
241	0.5464	5	5	90	7.125	2	-1	0	1.1405
242	2.1883	5	5	0	19.375	2	-1	1	1.0346
243	2.1883	5	5	0	7.125	1	1	1	1.7983
244	0.5464	5	5	0	1	2	1	1	1.4815
245	0.5464	5	5	999	7.125	1	1	1	1.0342
246	3.8303	5	5	999	25.5	2	-1	1	0.95183
247	5.4722	5	5	999	19.375	1	-1	1	0.98716
248	5.4722	5	5	90	1	2	-1	0	1.2459
249	3.8303	5	5	0	19.375	1	-1	1	1.0695
250	5.4722	5	5	999	7.125	2	1	1	1.034
251	2.1883	5	5	90	7.125	1	1	1	1.1401
252	5.4722	5	5	90	19.375	1	-1	1	0.99934
253	3.8303	5	5	90	1	2	-1	0	1.7512
254	0.5464	5	5	999	13.25	1	1	1	1.0342
255	2.1883	5	5	999	25.5	2	-1	1	0.99888
256	0.5464	5	5	0	13.25	1	-1	1	0.99889
257	3.8303	5	5	999	25.5	1	-1	1	0.8578
258	0.5464	5	5	999	25.5	2	-1	1	1.0341
259	2.1883	5	5	90	7.125	2	-1	1	0.98705
260	7.1142	5	5	0	25.5	1	-1	0	1.7359
261	7.1142	5	5	0	7.125	2	1	0	0.99885
262	7.1142	5	5	90	13.25	1	-1	0	1.0929
263	5.4722	5	5	0	19.375	1	-1	1	0.99891
264	7.1142	5	5	0	1	2	-1	1	1.1517
265	7.1142	5	5	0	13.25	2	1	0	0.8577
266	0.5464	5	5	0	1	1	1	1	1.2576
267	2.1883	5	5	999	19.375	2	1	1	1.1404
268	3.8303	5	5	999	1	1	1	0	1.1284
269	2.1883	5	5	0	1	2	-1	1	1.2106
270	5.4722	5	5	90	25.5	2	1	1	1.1989
271	0.5464	5	5	90	7.125	1	-1	0	1.293
272	7.1142	5	5	999	19.375	2	-1	0	24.818
273	7.1142	5	5	90	1	2	1	0	1.14
274	3.8303	5	5	999	1	1	1	1	1.1518
275	5.4722	5	5	90	7.125	2	1	0	1.2224
276	0.5464	5	5	0	1	1	1	1	1.14
277	5.4722	5	5	0	7.125	1	1	0	1.4224
278	5.4722	5	5	90	19.375	1	1	0	1.647
279	7.1142	5	5	90	7.125	1	1	0	1.8362
280	2.1883	5	5	90	1	2	1	1	1.8448
281	2.1883	5	5	90	13.25	2	1	1	1.1638
282	7.1142	5	5	90	25.5	2	1	0	2.0378
283	3.8303	5	5	90	25.5	2	-1	1	1.1282
284	2.1883	5	5	999	7.125	1	-1	1	0.94008
285	0.5464	5	5	90	13.25	2	-1	1	0.94001
286	5.4722	5	5	999	25.5	1	1	1	0.92823
287	0.5464	5	5	0	1	1	-1	1	1.0576
288	2.1883	5	5	999	19.375	2	1	1	0.94007
289	2.1883	5	5	0	25.5	1	-1	1	1.0342
290	2.1883	5	5	90	1	2	1	1	1.6575
291	5.4722	5	5	90	13.25	1	1	1	1.3165
292	5.4722	5	5	0	1	1	1	1	1.3635
293	2.1883	5	5	0	19.375	1	1	1	0.99873
294	5.4722	5	5	0	13.25	1	1	1	1.0106
295	7.1142	5	5	999	13.25	1	1	1	1.0225
296	7.1142	5	5	999	25.5	2	-1	0	0.95186
297	7.1142	5	5	999	13.25	2	-1	1	1.2576
298	3.8303	5	5	999	7.125	1	1	1	1.0459
299	7.1142	5	5	0	13.25	2	-1	1	1.1518
300	2.1883	5	5	999	1	2	1	1	1.4341
301	2.1883	5	5	0	7.125	1	1	0	3.534
302	0.5464	5	5	0	7.125	2	1	1	1.3047
303	3.8303	5	5	999	1	2	1	0	4.8807
304	7.1142	5	5	90	19.375	1	1	0	1.6274
305	7.1142	5	5	999	19.375	1	1	1	1.1283
306	5.4722	5	5	999	1	1	1	1	0.97531
307	5.4722	5	5	999	13.25	2	1	1	1.1522
308	2.1883	5	5	999	25.5	1	1	1	0.94048
309	5.4722	5	5	999	13.25	2	-1	0	1.7506
310	7.1142	5	5	0	19.375	2	1	1	1.4142
311	5.4722	5	5	999	7.125	1	1	1	1.0342
312	5.4722	5	5	90	25.5	1	-1	1	0.8931
313	3.8303	5	5	999	19.375	1	-1	1	1.14
314	2.1883	5	5	90	13.25	1	1	1	1.0459
315	7.1142	5	5	999	1	2	-1	1	1.9323
316	0.5464	5	5	0	13.25	1	1	1	1.0459
317	7.1142	5	5	999	13.25	1	-1	0	1.6254
318	0.5464	5	5	0	7.125	2	1	1	1.2341
319	7.1142	5	5	90	13.25	2	-1	0	1.1875
320	3.8303	5	5	90	7.125	1	1	1	1.1993
321	3.8303	5	5	999	7.125	2	-1	1	1.3988
322	3.8303	5	5	999	13.25	2	-1	1	1.0106
323	5.4722	5	5	999	19.375	2	-1	1	1.1753
324	0.5464	5	5	0	7.125	1	1	1	0.89303
325	2.1883	5	5	999	25.5	1	-1	1	0.91658
326	2.1883	5	5	90	1	2	1	0	1.0459
327	2.1883	5	5	0	7.125	1	1	0	0.63423
328	7.1142	5	5	0	25.5	1	-1	0	0.66949
329	0.5464	5	5	999	13.25	2	-1	1	1.2929
330	3.8303	5	5	999	1	2	1	0	2.2599
331	7.1142	5	5	90	7.125	2	-1	0	3.2379
332	0.5464	5	5	999	19.375	1	1	1	1.9046
333	7.1142	5	5	999	19.375	1	-1	1	1.14
334	3.8303	5	5	0	1	2	1	0	2.0223
335	3.8303	5	5	999	1	2	-1	0	1.9048
336	0.5464	5	5	0	25.5	2	1	1	1.1052
337	5.4722	5	5	90	13.25	2	-1	0	2.2534
338	0.5464	5	5	0	7.125	1	1	1	2.9144
339	5.4722	5	5	90	13.25	2	-1	1	2.4655
340	2.1883	5	5	0	13.25	2	1	0	3.4587
341	0.5464	5	5	999	19.375	2	1	1	1.2228
342	5.4722	5	5	999	13.25	1	1	0	2.1639
343	0.5464	5	5	999	13.25	2	1	1	1.2228
344	3.8303	5	5	90	13.25	2	1	0	2.4487
345	0.5464	5	5	999	25.5	1	1	1	0.9875
346	3.8303	5	5	0	19.375	2	-1	1	0.95179
347	0.5464	5	5	999	19.375	2	-1	1	1.0106
348	3.8303	5	5	90	19.375	1	-1	1	1.4218
349	3.8303	5	5	999	19.375	1	-1	1	1.0342
350	0.5464	5	5	0	7.125	2	-1	1	1.1518
351	3.8303	5	5	999	7.125	1	-1	1	1.1047
352	3.8303	5	5	90	1	2	-1	0	4.4731
353	7.1142	5	5	90	1	2	1	0	1.6314
354	2.1883	5	5	90	7.125	2	-1	1	0.90525
355	2.1883	5	5	999	25.5	2	1	1	1.1753
356	5.4722	5	5	90	13.25	1	-1	0	1.8072
357	2.1883	5	5	999	1	2	1	1	1.2695
358	3.8303	5	5	999	25.5	1	-1	1	1.4106
359	2.1883	5	5	0	25.5	2	1	1	1.0811
360	0.5464	5	5	90	25.5	2	1	1	1.2577
361	3.8303	5	5	90	13.25	1	1	1	1.5515
362	2.1883	5	5	999	25.5	1	1	1	0.90523
363	7.1142	5	5	0	19.375	1	1	1	1.0224
364	0.5464	5	5	999	1	2	-1	0	1.2223
365	3.8303	5	5	0	13.25	2	-1	1	0.92831
366	5.4722	5	5	0	19.375	2	1	0	1.1282
367	7.1142	5	5	90	1	2	1	0	2.0686
368	0.5464	5	5	0	1	2	1	1	3.5543
369	2.1883	5	5	999	7.125	2	-1	1	1.0816
370	2.1883	5	5	90	19.375	1	-1	0	1.3281
371	5.4722	5	5	999	19.375	1	1	1	1.293
372	2.1883	5	5	90	25.5	1	1	1	0.95223
373	7.1142	5	5	0	25.5	2	-1	0	1.4142
374	0.5464	5	5	0	19.375	2	1	1	1.1987
375	7.1142	5	5	999	13.25	2	-1	0	1.5838
376	3.8303	5	5	0	1	2	1	0	0.99884
377	7.1142	5	5	0	19.375	2	-1	1	2.012
378	2.1883	5	5	999	25.5	1	1	1	1.8222
379	0.5464	5	5	90	1	2	-1	0	1.5169
380	7.1142	5	5	90	19.375	2	-1	0	1.3573
381	5.4722	5	5	0	13.25	2	-1	1	1.0458
382	5.4722	5	5	90	1	1	1	0	1.3517
383	2.1883	5	5	999	7.125	1	-1	1	1.3282
384	0.5464	5	5	90	25.5	2	1	1	1.4225
385	7.1142	5	5	999	25.5	1	1	0	1.9461
386	5.4722	5	5	90	25.5	2	-1	0	1.5612
387	3.8303	5	5	0	1	2	-1	1	1.1287
388	0.5464	5	5	999	13.25	2	-1	1	1.0224
389	5.4722	5	5	999	13.25	1	1	0	1.3753
390	3.8303	5	5	90	13.25	1	-1	0	1.0341
391	2.1883	5	5	0	1	1	1	0	0.88134
392	2.1883	5	5	999	13.25	1	1	1	1.0342
393	3.8303	5	5	90	19.375	2	1	1	1.1989
394	7.1142	5	5	0	19.375	1	1	0	1.1048
395	3.8303	5	5	0	13.25	1	-1	0	1.2695
396	0.5464	5	5	90	25.5	1	-1	0	0.95184
397	5.4722	5	5	90	1	1	-1	0	1.6451
398	0.5464	5	5	90	19.375	2	-1	1	1.1048
399	0.5464	5	5	999	7.125	2	1	1	1.2459
400	7.1142	5	5	90	19.375	2	-1	1	1.0225
401	7.1142	5	5	0	13.25	1	1	0	1.6269
402	2.1883	5	5	90	1	1	-1	0	2.9196
403	2.1883	5	5	999	19.375	1	-1	1	1.0345
404	2.1883	5	5	0	19.375	2	-1	1	0.96359
405	5.4722	5	5	999	13.25	2	1	0	5.0329
406	2.1883	5	5	90	7.125	1	-1	1	2.057
407	2.1883	5	5	999	7.125	2	1	1	1.5521
408	2.1883	5	5	999	7.125	2	1	1	1.1988
409	2.1883	5	5	90	19.375	2	1	0	1.0576
410	7.1142	5	5	999	25.5	1	1	1	0.9518
411	7.1142	5	5	90	1	2	1	0	1.4392
412	7.1142	5	5	90	25.5	1	1	0	1.1987
413	7.1142	5	5	90	13.25	1	1	0	1.3322
414	3.8303	5	5	90	19.375	2	-1	1	1.1047
415	3.8303	5	5	0	25.5	2	1	0	1.5281
416	5.4722	5	5	90	25.5	2	-1	1	0.94005
417	5.4722	5	5	90	7.125	1	1	0	1.4576
418	0.5464	5	5	0	19.375	1	1	1	1.0695
419	7.1142	5	5	999	7.125	1	-1	1	2.0909
420	5.4722	5	5	90	19.375	2	1	1	1.4924
421	3.8303	5	5	90	19.375	1	-1	1	1.0929
422	7.1142	5	5	999	1	1	-1	1	1.3503
423	0.5464	5	5	999	25.5	2	-1	1	1.0812
424	7.1142	5	5	0	25.5	1	1	1	0.89298
425	2.1883	5	5	90	25.5	2	-1	1	0.92834
426	3.8303	5	5	999	19.375	1	1	1	0.97538
427	7.1142	5	5	90	13.25	2	-1	0	1.6575
428	2.1883	5	5	0	13.25	1	-1	1	0.98751
429	3.8303	5	5	999	7.125	2	-1	1	0.96357
430	5.4722	5	5	999	7.125	1	-1	1	1.1165
431	2.1883	5	5	999	19.375	1	-1	1	0.97542
432	0.5464	5	5	0	19.375	1	-1	1	1.1871
433	7.1142	5	5	999	7.125	1	-1	0	1.6846
434	0.5464	5	5	90	13.25	1	-1	1	1.0695
435	3.8303	5	5	0	7.125	2	1	1	1.4223
436	7.1142	5	5	0	19.375	1	-1	1	0.97529
437	3.8303	5	5	0	1	1	1	0	2.5489
438	0.5464	5	5	999	1	1	1	1	1.1988
439	0.5464	5	5	999	19.375	2	-1	1	1.0812
440	5.4722	5	5	999	7.125	1	-1	1	1.34
441	7.1142	5	5	90	13.25	2	1	1	2.4762
442	0.5464	5	5	0	19.375	2	-1	1	0.9989
443	0.5464	5	5	0	13.25	1	-1	1	1.0106
444	3.8303	5	5	0	13.25	1	-1	0	2.7747
445	3.8303	5	5	0	13.25	1	1	1	2.3986
446	5.4722	5	5	0	7.125	2	1	0	2.6913
447	2.1883	5	5	0	7.125	2	1	0	2.9895
448	7.1142	5	5	90	19.375	2	-1	1	1.6096
449	3.8303	5	5	90	25.5	1	-1	1	0.94006
450	7.1142	5	5	90	13.25	1	-1	0	3.9601
451	7.1142	5	5	999	25.5	2	-1	0	1.6934
452	0.5464	5	5	90	13.25	2	1	1	1.5521
453	7.1142	5	5	999	13.25	1	1	1	1.0341
454	3.8303	5	5	90	25.5	1	-1	1	0.88125
455	3.8303	5	5	999	25.5	2	-1	1	0.92829
456	3.8303	5	5	0	19.375	2	-1	1	0.97532
457	7.1142	5	5	90	7.125	2	1	0	1.1166
458	7.1142	5	5	999	13.25	1	-1	1	1.7534
459	5.4722	5	5	999	19.375	1	-1	1	1.0459
460	3.8303	5	5	0	25.5	1	-1	1	0.95179
461	3.8303	5	5	999	25.5	2	-1	1	0.96359
462	0.5464	5	5	999	19.375	1	-1	1	1.0694
463	3.8303	5	5	90	7.125	2	1	1	1.0577
464	7.1142	5	5	0	7.125	1	1	1	1.4545
465	0.5464	5	5	999	1	2	-1	1	1.5164
466	0.5464	5	5	0	7.125	1	-1	1	0.99889
467	7.1142	5	5	0	13.25	2	1	0	1.1989
468	5.4722	5	5	90	7.125	1	-1	1	1.387
469	5.4722	5	5	90	19.375	2	-1	0	1.3635
470	0.5464	5	5	0	19.375	1	-1	1	1.1753
471	0.5464	5	5	999	25.5	2	1	1	1.1164
472	3.8303	5	5	999	13.25	2	1	1	1.0695
473	5.4722	5	5	999	1	2	1	1	1.1282
474	7.1142	5	5	90	7.125	1	-1	0	1.1993
475	3.8303	5	5	90	1	1	-1	0	2.1926
476	2.1883	5	5	999	1	1	-1	1	1.2223
477	5.4722	5	5	0	13.25	1	-1	0	1.4223
478	0.5464	5	5	999	13.25	2	-1	1	1.0811
479	2.1883	5	5	90	19.375	2	-1	1	1.4106
480	7.1142	5	5	90	1	1	1	0	1.3282
481	7.1142	5	5	999	25.5	1	-1	0	1.7178
482	2.1883	5	5	999	13.25	2	-1	1	0.99886
483	7.1142	5	5	90	13.25	2	1	0	90.047
484	7.1142	5	5	0	13.25	1	-1	1	1.0694
485	0.5464	5	5	0	25.5	1	-1	1	0.94007
486	2.1883	5	5	999	7.125	1	-1	1	0.893
487	2.1883	5	5	0	25.5	2	1	1	0.99889
488	7.1142	5	5	90	7.125	1	-1	0	1.5926
489	0.5464	5	5	90	25.5	1	-1	1	0.91657
490	2.1883	5	5	90	25.5	2	1	1	1.0223
491	2.1883	5	5	90	7.125	1	1	1	1.1988
492	5.4722	5	5	90	19.375	1	-1	1	1.0224
493	5.4722	5	5	999	13.25	2	1	1	1.1988
494	5.4722	5	5	0	13.25	2	1	1	1.0811
495	2.1883	5	5	999	1	1	-1	1	1.1283
496	2.1883	5	5	999	7.125	1	1	1	0.97573
497	3.8303	5	5	0	25.5	2	-1	1	1.0929
498	7.1142	5	5	0	25.5	2	-1	1	1.0224
499	0.5464	5	5	0	1	1	-1	1	1.1988
500	0.5464	5	5	90	19.375	1	-1	1	0.92872
501	7.1142	5	5	999	1	1	-1	0	4.1692
502	3.8303	5	5	90	13.25	2	-1	1	2.1533
503	7.1142	5	5	0	19.375	2	-1	1	1.0346
504	7.1142	5	5	90	25.5	2	1	1	1.1871
505	7.1142	5	5	999	7.125	1	-1	1	0.97538
506	0.5464	5	5	90	25.5	2	-1	1	0.98712
507	0.5464	5	5	0	13.25	2	1	0	0.93995
508	7.1142	5	5	0	19.375	1	1	1	1.1988
509	3.8303	5	5	0	7.125	2	-1	1	1.3987
510	0.5464	5	5	0	13.25	1	1	0	1.1988
511	3.8303	5	5	90	1	2	-1	0	1.3164
512	7.1142	5	5	0	1	1	-1	1	0.92828
513	0.5464	5	5	90	1	1	1	1	1.14
514	2.1883	5	5	90	1	2	-1	1	0.92832
515	3.8303	5	5	999	19.375	1	-1	1	1.2929
516	2.1883	5	5	0	7.125	2	1	0	2.4456
517	0.5464	5	5	90	25.5	2	-1	1	1.3286
518	2.1883	5	5	999	19.375	2	-1	1	1.1283
519	5.4722	5	5	90	19.375	2	-1	0	1.3518
520	5.4722	5	5	90	7.125	2	1	1	1.2109
521	3.8303	5	5	999	25.5	1	1	1	1.0106
522	5.4722	5	5	0	1	2	1	0	1.4459
523	0.5464	5	5	90	13.25	1	-1	1	1.4927
524	3.8303	5	5	999	7.125	1	1	0	1.8248
525	2.1883	5	5	999	7.125	1	1	1	1.4574
526	2.1883	5	5	90	19.375	2	-1	1	1.0459
527	3.8303	5	5	0	7.125	1	1	1	1.2342
528	5.4722	5	5	0	19.375	1	1	0	4.654
529	0.5464	5	5	999	25.5	1	1	1	1.2224
530	3.8303	5	5	90	25.5	2	-1	1	1.1752
531	7.1142	5	5	999	13.25	1	1	0	1.1163
532	2.1883	5	5	999	1	1	1	0	1.281
533	3.8303	5	5	999	25.5	2	-1	1	1.0812
534	5.4722	5	5	999	7.125	2	1	0	2.8674
535	0.5464	5	5	0	19.375	2	1	1	1.1753
536	2.1883	5	5	90	13.25	2	-1	1	1.1287
537	0.5464	5	5	0	7.125	1	-1	1	1.0693
538	3.8303	5	5	90	25.5	2	-1	1	0.9636
539	0.5464	5	5	90	19.375	2	1	1	1.0576
540	2.1883	5	5	0	25.5	1	-1	1	1.046
541	5.4722	5	5	999	25.5	1	1	1	1.3518
542	3.8303	5	5	90	25.5	1	1	1	1.011
543	7.1142	5	5	90	25.5	1	-1	0	1.5669
544	7.1142	5	5	999	1	2	1	0	1.0577
545	0.5464	5	5	0	19.375	1	-1	1	1.8104
546	5.4722	5	5	999	13.25	1	-1	1	1.1992
547	7.1142	5	5	90	1	2	-1	0	1.2812
548	5.4722	5	5	999	1	2	-1	0	1.6376
549	5.4722	5	5	999	13.25	2	1	1	1.0578
550	2.1883	5	5	0	7.125	2	-1	1	0.98707
551	3.8303	5	5	999	25.5	2	-1	1	0.89301
552	3.8303	5	5	90	13.25	2	1	0	1.34
553	2.1883	5	5	0	1	2	1	1	2.8108
554	7.1142	5	5	0	1	2	-1	0	1.4718
555	0.5464	5	5	999	7.125	1	1	1	1.0459
556	0.5464	5	5	999	7.125	2	-1	1	1.0929
557	5.4722	5	5	999	25.5	2	1	1	1.1753
558	7.1142	5	5	90	1	1	1	0	1.1052
559	0.5464	5	5	90	13.25	2	-1	1	1.0111
560	5.4722	5	5	0	1	1	1	1	1.4935
561	3.8303	5	5	90	1	1	1	0	1.211
562	3.8303	5	5	90	7.125	1	1	1	1.6698
563	3.8303	5	5	90	7.125	1	1	1	1.0346
564	5.4722	5	5	90	1	2	1	0	1.514
565	0.5464	5	5	0	13.25	2	1	1	1.5046
566	5.4722	5	5	999	1	2	-1	1	2.1445
567	7.1142	5	5	999	1	2	-1	0	1.4567
568	0.5464	5	5	999	25.5	1	1	0	2.875
569	0.5464	5	5	90	13.25	1	-1	1	1.0106
570	0.5464	5	5	999	13.25	1	-1	1	0.9518
571	2.1883	5	5	0	1	2	1	1	1.2105
572	5.4722	5	5	90	1	2	1	0	1.4694
573	3.8303	5	5	90	7.125	2	1	1	1.2699
574	3.8303	5	5	90	7.125	2	1	1	1.5169
575	2.1883	5	5	90	13.25	2	-1	1	1.0934
576	2.1883	5	5	0	7.125	1	-1	1	1.3635
577	3.8303	5	5	90	19.375	1	-1	1	0.88125
578	7.1142	5	5	999	1	2	1	0	3.125
579	0.5464	5	5	0	19.375	2	1	1	1.2341
580	5.4722	5	5	999	1	1	1	0	1.9666
581	3.8303	5	5	0	7.125	2	-1	0	0.82246
582	5.4722	5	5	999	13.25	1	1	1	1.2459
583	2.1883	5	5	0	13.25	2	-1	1	0.99921
584	7.1142	5	5	90	1	1	1	0	1.2459
585	7.1142	5	5	0	1	2	-1	0	1.1753
586	2.1883	5	5	999	7.125	2	-1	1	1.1518
587	7.1142	5	5	90	25.5	2	-1	0	2.1498
588	0.5464	5	5	0	25.5	2	-1	1	0.98714
589	7.1142	5	5	90	19.375	1	1	1	1.0106
590	7.1142	5	5	999	7.125	2	1	0	1.0695
591	7.1142	5	5	0	7.125	2	-1	0	1.0695
592	2.1883	5	5	0	1	1	-1	0	1.3281
593	5.4722	5	5	0	7.125	1	1	0	1.6638
594	7.1142	5	5	999	1	1	-1	0	1.5104
595	7.1142	5	5	0	25.5	1	-1	0	1.3293
596	2.1883	5	5	90	25.5	1	-1	0	0.91657
597	7.1142	5	5	0	1	2	1	0	1.7417
598	2.1883	5	5	90	25.5	1	1	1	1.0107
599	0.5464	5	5	999	19.375	2	-1	1	0.99888
600	5.4722	5	5	0	7.125	2	-1	0	0.85769
601	5.4722	5	5	999	25.5	2	-1	1	1.1283
602	5.4722	5	5	90	1	1	-1	1	0.86952
603	5.4722	5	5	0	7.125	2	1	0	0.893
604	3.8303	5	5	999	1	1	-1	0	0.74011
605	0.5464	5	5	999	1	2	1	0	0.8342
606	5.4722	5	5	90	19.375	2	-1	1	0.82239
607	2.1883	5	5	90	13.25	2	1	0	0.65765
608	3.8303	5	5	90	19.375	1	1	1	1.1871
609	2.1883	5	5	0	13.25	2	1	1	1.6924
610	0.5464	5	5	90	7.125	1	-1	1	107.74
611	2.1883	5	5	0	13.25	2	1	1	1.0464
612	0.5464	5	5	999	13.25	1	1	1	1.046
613	3.8303	5	5	0	13.25	2	1	0	1.8245
614	7.1142	5	5	90	1	1	-1	1	1.2575
615	0.5464	5	5	90	7.125	2	-1	1	1.1287
616	3.8303	5	5	0	13.25	2	1	0	1.0698
617	0.5464	5	5	90	19.375	2	1	1	1.0577
618	5.4722	5	5	999	19.375	1	-1	1	0.9636
619	3.8303	5	5	90	25.5	1	-1	1	0.92829
620	0.5464	5	5	999	19.375	1	-1	1	0.99891
621	2.1883	5	5	999	1	2	-1	0	1.9281
622	7.1142	5	5	999	25.5	2	-1	0	1.2341
623	3.8303	5	5	999	7.125	2	-1	1	1.3752
624	2.1883	5	5	0	25.5	1	1	1	0.97536
625	2.1883	5	5	90	7.125	2	-1	1	0.9753
626	5.4722	5	5	0	13.25	2	1	0	1.8701
627	2.1883	5	5	90	13.25	1	-1	1	0.98719
628	7.1142	5	5	0	7.125	2	-1	0	1.5552
629	7.1142	5	5	0	7.125	1	1	0	0.89282
630	0.5464	5	5	0	7.125	2	-1	1	1.0341
631	3.8303	5	5	999	13.25	1	-1	1	1.1165
632	5.4722	5	5	90	25.5	2	-1	1	5.8969
633	3.8303	5	5	90	7.125	1	-1	1	1.3282
634	5.4722	5	5	999	19.375	2	1	1	1.3516
635	5.4722	5	5	90	25.5	1	-1	1	1.2345
636	2.1883	5	5	0	25.5	2	1	1	1.0459
637	0.5464	5	5	0	13.25	2	-1	1	1.1518
638	3.8303	5	5	0	7.125	1	1	1	1.2693
639	7.1142	5	5	999	19.375	2	-1	1	2.9225
640	7.1142	5	5	0	25.5	2	-1	1	1.0694
641	5.4722	5	5	999	25.5	1	1	1	1.1164
642	5.4722	5	5	0	25.5	2	1	0	2.5987
643	0.5464	5	5	999	13.25	2	-1	1	1.0459
644	2.1883	5	5	0	19.375	1	-1	1	0.91658
645	0.5464	5	5	0	25.5	1	-1	1	1.0695
646	2.1883	5	5	90	7.125	2	-1	1	0.95184
647	5.4722	5	5	0	7.125	1	-1	0	2.088
648	3.8303	5	5	999	7.125	2	-1	1	1.0929
649	2.1883	5	5	0	1	2	1	0	0.99891
650	5.4722	5	5	999	25.5	1	-1	1	0.98709
651	3.8303	5	5	0	25.5	1	1	1	0.97535
652	5.4722	5	5	999	25.5	2	-1	1	0.98712
653	3.8303	5	5	0	19.375	1	1	1	1.1048
654	5.4722	5	5	90	13.25	1	-1	1	13.909
655	5.4722	5	5	90	7.125	1	1	1	2.0019
656	3.8303	5	5	999	13.25	1	-1	1	0.98758
657	2.1883	5	5	0	13.25	1	-1	1	1.0106
658	3.8303	5	5	0	19.375	2	1	1	1.0812
659	5.4722	5	5	0	25.5	2	-1	1	0.91655
660	3.8303	5	5	90	13.25	1	1	1	1.093
661	7.1142	5	5	999	19.375	1	1	1	1.0695
662	3.8303	5	5	0	19.375	1	-1	1	1.0224
663	0.5464	5	5	90	25.5	1	-1	1	0.99888
664	0.5464	5	5	90	7.125	2	1	1	1.1636
665	0.5464	5	5	999	25.5	1	-1	1	1.1048
666	0.5464	5	5	999	1	2	-1	1	1.4576
667	5.4722	5	5	90	1	1	-1	0	1.8706
668	2.1883	5	5	0	25.5	1	-1	1	1.0105
669	7.1142	5	5	999	7.125	2	-1	0	1.8094
670	5.4722	5	5	0	25.5	2	1	0	1.8819
671	0.5464	5	5	999	7.125	1	-1	1	0.99887
672	5.4722	5	5	0	7.125	2	-1	0	1.9971
673	7.1142	5	5	0	19.375	1	1	1	0.92833
674	3.8303	5	5	90	25.5	2	1	1	1.4458
675	0.5464	5	5	90	1	1	-1	0	1.1166
676	5.4722	5	5	0	1	1	1	1	1.3282
677	5.4722	5	5	90	19.375	2	1	0	2.0261
678	3.8303	5	5	90	1	1	-1	0	1.4105
679	3.8303	5	5	0	25.5	2	-1	1	1.1518
680	7.1142	5	5	0	7.125	2	-1	0	0.86944
681	0.5464	5	5	999	7.125	1	-1	1	1.1283
682	5.4722	5	5	999	1	1	1	0	1.5136
683	3.8303	5	5	999	25.5	1	-1	1	1.0105
684	7.1142	5	5	999	19.375	1	-1	1	0.89306
685	0.5464	5	5	90	7.125	2	-1	1	0.96359
686	0.5464	5	5	0	19.375	1	1	1	1.0812
687	5.4722	5	5	0	25.5	1	1	1	0.90472
688	3.8303	5	5	0	19.375	1	-1	1	0.99886
689	5.4722	5	5	999	7.125	2	1	1	1.8599
690	2.1883	5	5	90	13.25	2	-1	1	0.98705
691	0.5464	5	5	90	19.375	1	-1	1	0.99888
692	2.1883	5	5	0	13.25	2	1	1	1.1281
693	5.4722	5	5	90	13.25	2	-1	1	1.1287
694	2.1883	5	5	999	1	1	-1	1	0.96362
695	3.8303	5	5	0	1	1	1	0	1.1635
696	7.1142	5	5	90	1	1	-1	0	1.0812
697	5.4722	5	5	90	1	1	-1	1	1.1518
698	5.4722	5	5	90	19.375	1	-1	1	0.90475
699	2.1883	5	5	90	7.125	1	-1	1	0.9987
700	7.1142	5	5	999	19.375	2	-1	1	1.0812
701	2.1883	5	5	0	1	1	1	1	1.2224
702	3.8303	5	5	0	7.125	2	1	1	1.0812
703	2.1883	5	5	999	19.375	1	1	1	0.90479
704	2.1883	5	5	90	13.25	1	-1	1	0.96356
705	2.1883	5	5	0	13.25	1	1	1	0.9754
706	0.5464	5	5	90	13.25	1	-1	1	0.97536
707	7.1142	5	5	999	7.125	1	1	1	1.0459
708	2.1883	5	5	90	19.375	2	-1	1	0.95184
709	2.1883	5	5	999	13.25	1	-1	1	0.86945
710	0.5464	5	5	90	1	2	-1	0	1.9516
711	0.5464	5	5	999	19.375	1	-1	1	0.98713
712	0.5464	5	5	999	25.5	2	-1	1	1.0577
713	5.4722	5	5	999	1	1	-1	0	5.4844
714	7.1142	5	5	0	1	1	-1	0	1.1165
715	5.4722	5	5	90	19.375	1	1	1	1.1164
716	5.4722	5	5	0	25.5	2	1	1	1.1635
717	7.1142	5	5	0	7.125	1	1	1	1.0107
718	5.4722	5	5	90	7.125	1	1	0	1.4929
719	7.1142	5	5	90	7.125	1	-1	0	1.0699
720	5.4722	5	5	999	7.125	1	1	0	1.1753
721	0.5464	5	5	0	7.125	2	1	1	1.1634
722	3.8303	5	5	90	1	1	1	0	1.4229
723	0.5464	5	5	999	19.375	1	-1	1	1.1987
724	0.5464	5	5	90	13.25	2	1	1	1.2815
725	5.4722	5	5	0	7.125	1	1	1	2.2314
726	5.4722	5	5	0	1	1	1	0	1.1048
727	7.1142	5	5	90	13.25	1	-1	1	1.4587
728	5.4722	5	5	90	7.125	1	1	0	39.518
729	7.1142	5	5	90	19.375	1	-1	0	1.5104
730	0.5464	5	5	90	7.125	1	-1	1	1.0459
731	3.8303	5	5	0	25.5	1	1	1	0.99892
732	3.8303	5	5	0	19.375	1	-1	1	0.98708
733	3.8303	5	5	0	25.5	2	1	1	0.97531
734	0.5464	5	5	90	1	2	1	1	1.3047
735	7.1142	5	5	0	25.5	1	1	1	0.98754
736	0.5464	5	5	999	7.125	2	1	1	0.97533
737	3.8303	5	5	90	13.25	1	-1	1	0.88124
738	0.5464	5	5	90	25.5	1	-1	1	0.96364
739	3.8303	5	5	90	7.125	2	-1	0	1.6223
740	5.4722	5	5	0	13.25	2	-1	1	0.96403
741	5.4722	5	5	90	7.125	2	1	1	0.64608
742	3.8303	5	5	0	7.125	1	-1	1	0.81071
743	2.1883	5	5	999	13.25	1	1	1	0.9165
744	7.1142	5	5	999	1	1	1	0	1.3474
745	7.1142	5	5	999	19.375	2	1	1	0.99886
746	0.5464	5	5	90	19.375	2	1	0	0.7754
747	2.1883	5	5	90	1	1	-1	1	1.0459
748	0.5464	5	5	999	1	1	1	0	1.0224
749	7.1142	5	5	999	19.375	1	-1	1	1.1751
750	5.4722	5	5	90	25.5	1	1	1	0.99934
