# Supplementary material for: Temporal Integration of Motion Streaks in Migraine
Source: Vision (Basel). 2018 Jul 13;2(3):27. doi: 10.3390/vision2030027 (PMC6836222; doi:10.3390/vision2030027)
Supplement: Supplementary file 1 [file vision-02-00027-s001.zip › supplementary information/resultsmark3/resultsObs20/allResponsesObs20Block3.txt]

1	2.1883	5	5	999	25.5	1	-1	1	1.1512
2	7.1142	5	5	0	25.5	2	1	1	1.0126
3	2.1883	5	5	0	13.25	1	-1	1	1.9538
4	2.1883	5	5	999	25.5	2	1	1	1.1518
5	2.1883	5	5	90	25.5	2	1	1	0.96404
6	0.5464	5	5	0	7.125	1	1	1	1.0105
7	7.1142	5	5	90	1	1	-1	1	0.9989
8	3.8303	5	5	999	25.5	1	-1	0	0.89299
9	2.1883	5	5	90	19.375	2	-1	0	0.82238
10	0.5464	5	5	0	13.25	1	1	1	0.98712
11	0.5464	5	5	90	19.375	2	-1	1	1.093
12	0.5464	5	5	90	7.125	2	1	1	1.3165
13	0.5464	5	5	0	1	1	-1	0	1.5403
14	2.1883	5	5	999	13.25	1	1	1	1.1169
15	3.8303	5	5	0	1	2	1	0	1.1868
16	3.8303	5	5	999	7.125	2	1	1	0.88133
17	0.5464	5	5	0	1	1	-1	1	1.2459
18	2.1883	5	5	90	1	1	-1	0	1.5164
19	2.1883	5	5	999	13.25	2	-1	1	0.88125
20	7.1142	5	5	90	13.25	1	-1	0	1.1165
21	3.8303	5	5	90	7.125	1	-1	0	1.4458
22	3.8303	5	5	0	19.375	2	1	0	1.2224
23	3.8303	5	5	999	19.375	2	1	0	2.5434
24	7.1142	5	5	90	1	1	1	0	0.94007
25	5.4722	5	5	0	13.25	2	-1	0	0.84599
26	7.1142	5	5	90	13.25	1	-1	0	0.77545
27	3.8303	5	5	90	7.125	1	-1	0	0.66957
28	3.8303	5	5	90	1	2	1	0	1.293
29	7.1142	5	5	0	1	1	1	0	0.6582
30	5.4722	5	5	0	7.125	2	-1	0	0.59871
31	2.1883	5	5	999	19.375	2	-1	0	0.52828
32	3.8303	5	5	999	13.25	2	1	1	1.1282
33	2.1883	5	5	90	7.125	1	1	1	0.97519
34	3.8303	5	5	0	25.5	1	-1	1	0.97529
35	3.8303	5	5	0	13.25	1	-1	0	0.58721
36	7.1142	5	5	90	1	2	1	0	1.5163
37	5.4722	5	5	999	1	2	-1	0	1.14
38	3.8303	5	5	0	25.5	2	1	1	1.0105
39	2.1883	5	5	999	19.375	1	1	1	0.94002
40	5.4722	5	5	999	19.375	2	-1	1	1.0107
41	3.8303	5	5	999	13.25	2	1	0	0.94003
42	3.8303	5	5	999	13.25	1	-1	1	1.0106
43	7.1142	5	5	999	1	2	-1	0	1.1282
44	7.1142	5	5	90	25.5	1	-1	0	1.3812
45	0.5464	5	5	90	19.375	1	1	1	1.0699
46	7.1142	5	5	999	1	2	-1	0	1.2106
47	3.8303	5	5	999	25.5	1	-1	1	1.1047
48	5.4722	5	5	999	19.375	1	1	1	1.0812
49	5.4722	5	5	90	19.375	2	-1	1	0.95183
50	2.1883	5	5	0	1	2	1	0	2.2456
51	7.1142	5	5	0	1	2	-1	0	2.6815
52	2.1883	5	5	0	1	1	1	1	1.0107
53	3.8303	5	5	90	19.375	2	-1	1	1.4341
54	0.5464	5	5	90	7.125	1	-1	1	1.3752
55	5.4722	5	5	90	13.25	2	-1	0	1.9518
56	2.1883	5	5	0	1	2	1	1	1.2459
57	3.8303	5	5	999	19.375	1	1	1	1.0224
58	0.5464	5	5	0	7.125	2	-1	0	1.3282
59	2.1883	5	5	999	7.125	1	1	1	1.0577
60	5.4722	5	5	0	25.5	2	-1	1	1.0578
61	5.4722	5	5	999	13.25	2	-1	1	0.99887
62	0.5464	5	5	0	25.5	1	1	1	0.95182
63	3.8303	5	5	90	1	1	1	0	0.9283
64	0.5464	5	5	999	13.25	1	-1	1	0.94005
65	5.4722	5	5	999	19.375	1	1	1	1.3518
66	3.8303	5	5	0	19.375	1	1	1	0.94011
67	7.1142	5	5	999	25.5	2	1	1	1.33
68	0.5464	5	5	0	25.5	2	1	1	1.0457
69	7.1142	5	5	0	7.125	1	1	0	1.5496
70	0.5464	5	5	0	19.375	1	1	1	0.97528
71	0.5464	5	5	0	1	1	-1	0	1.0812
72	0.5464	5	5	999	19.375	2	-1	1	1.0694
73	5.4722	5	5	90	1	2	-1	1	1.5362
74	5.4722	5	5	999	7.125	2	-1	0	1.5842
75	5.4722	5	5	0	1	2	1	0	1.4105
76	3.8303	5	5	90	7.125	2	1	1	2.8486
77	5.4722	5	5	0	13.25	1	-1	1	1.0107
78	5.4722	5	5	90	1	1	1	1	1.1517
79	7.1142	5	5	0	25.5	1	1	0	0.89303
80	5.4722	5	5	999	1	1	1	1	1.1636
81	2.1883	5	5	90	13.25	1	1	1	0.97518
82	7.1142	5	5	90	1	2	-1	0	1.2459
83	3.8303	5	5	90	19.375	2	-1	0	0.90465
84	5.4722	5	5	90	25.5	1	1	0	1.3283
85	7.1142	5	5	90	25.5	1	-1	1	2.7997
86	2.1883	5	5	0	1	2	-1	1	1.6575
87	5.4722	5	5	999	19.375	1	-1	0	1.164
88	5.4722	5	5	999	7.125	1	-1	0	0.99886
89	2.1883	5	5	0	1	1	-1	0	1.5046
90	3.8303	5	5	0	13.25	2	1	1	0.98757
91	5.4722	5	5	999	13.25	1	-1	1	1.1518
92	3.8303	5	5	999	7.125	1	1	0	0.8342
93	7.1142	5	5	90	7.125	1	1	1	1.7028
94	2.1883	5	5	90	19.375	1	-1	1	1.0577
95	5.4722	5	5	0	13.25	1	-1	1	1.3283
96	2.1883	5	5	999	13.25	2	1	1	1.4576
97	2.1883	5	5	999	1	2	1	0	4.2607
98	3.8303	5	5	999	1	2	-1	0	1.1047
99	0.5464	5	5	90	25.5	1	-1	1	1.2459
100	0.5464	5	5	999	7.125	1	-1	1	1.0342
101	5.4722	5	5	0	25.5	2	-1	1	0.99889
102	7.1142	5	5	999	13.25	2	1	0	1.1871
103	7.1142	5	5	999	7.125	1	1	1	9.3981
104	3.8303	5	5	90	13.25	2	1	1	0.9871
105	0.5464	5	5	90	1	1	-1	0	0.78718
106	0.5464	5	5	999	13.25	1	1	0	0.78709
107	3.8303	5	5	0	1	2	1	0	0.5288
108	5.4722	5	5	999	1	2	-1	1	1.1635
109	2.1883	5	5	90	7.125	2	-1	0	0.65823
110	3.8303	5	5	999	1	1	1	1	1.7656
111	0.5464	5	5	0	13.25	2	1	0	0.86954
112	5.4722	5	5	90	7.125	2	-1	0	1.2341
113	3.8303	5	5	0	7.125	2	-1	1	1.3165
114	5.4722	5	5	999	25.5	2	-1	0	1.2693
115	7.1142	5	5	999	19.375	1	-1	1	1.0106
116	5.4722	5	5	999	25.5	1	-1	1	0.98714
117	2.1883	5	5	0	1	2	1	0	0.52877
118	2.1883	5	5	999	25.5	2	1	0	1.0694
119	7.1142	5	5	999	13.25	1	1	0	0.94013
120	7.1142	5	5	999	25.5	2	1	0	0.88129
121	2.1883	5	5	90	13.25	2	-1	0	0.66959
122	3.8303	5	5	90	19.375	1	-1	0	0.54014
123	2.1883	5	5	0	7.125	1	-1	1	1.1753
124	0.5464	5	5	90	7.125	1	-1	0	0.99883
125	7.1142	5	5	0	25.5	1	-1	1	1.2925
126	3.8303	5	5	0	13.25	2	1	1	2.4592
127	2.1883	5	5	90	1	2	-1	1	1.1166
128	7.1142	5	5	999	13.25	2	1	0	1.0811
129	0.5464	5	5	999	1	2	-1	0	0.62247
130	0.5464	5	5	999	1	1	-1	1	0.94008
131	2.1883	5	5	999	19.375	2	1	1	0.84595
132	3.8303	5	5	999	19.375	1	-1	1	1.0224
133	0.5464	5	5	999	1	2	1	1	1.2341
134	3.8303	5	5	0	25.5	1	1	1	0.99869
135	3.8303	5	5	90	19.375	1	-1	1	1.0578
136	7.1142	5	5	999	19.375	2	-1	1	1.1989
137	0.5464	5	5	0	19.375	2	-1	1	1.293
138	7.1142	5	5	999	1	1	1	1	3.0816
139	0.5464	5	5	0	1	1	-1	0	1.3518
140	5.4722	5	5	90	25.5	1	1	0	2.0308
141	0.5464	5	5	90	1	2	-1	1	1.1047
142	5.4722	5	5	90	25.5	2	1	1	1.7219
143	2.1883	5	5	90	7.125	2	-1	1	1.1283
144	5.4722	5	5	0	7.125	2	1	0	10.57
145	5.4722	5	5	90	7.125	1	1	0	1.3282
146	5.4722	5	5	999	13.25	2	1	1	1.2223
147	5.4722	5	5	90	1	2	-1	0	0.9989
148	0.5464	5	5	90	1	1	1	1	1.1522
149	7.1142	5	5	0	13.25	2	1	1	1.2459
150	0.5464	5	5	0	7.125	2	-1	1	1.2929
151	0.5464	5	5	0	19.375	2	-1	1	0.95187
152	7.1142	5	5	0	19.375	1	-1	0	16.129
153	2.1883	5	5	90	7.125	1	1	1	1.1753
154	7.1142	5	5	90	13.25	2	-1	1	1.2572
155	7.1142	5	5	0	7.125	2	-1	0	1.1753
156	0.5464	5	5	90	13.25	2	-1	1	1.0111
157	5.4722	5	5	90	19.375	2	-1	0	1.2812
158	2.1883	5	5	999	7.125	2	1	1	1.1048
159	2.1883	5	5	999	19.375	2	1	1	1.1168
160	7.1142	5	5	0	1	1	-1	0	1.3751
161	3.8303	5	5	0	13.25	1	-1	1	1.1166
162	3.8303	5	5	0	13.25	2	1	1	1.0812
163	3.8303	5	5	0	19.375	2	1	1	1.14
164	0.5464	5	5	999	13.25	2	1	1	1.1044
165	0.5464	5	5	0	25.5	1	-1	1	1.4692
166	5.4722	5	5	90	25.5	1	1	1	1.1875
167	2.1883	5	5	999	1	1	1	0	1.4929
168	0.5464	5	5	0	25.5	1	-1	1	1.1287
169	3.8303	5	5	0	7.125	1	1	1	1.093
170	2.1883	5	5	999	7.125	1	-1	0	0.82237
171	0.5464	5	5	0	25.5	2	1	0	0.86947
172	3.8303	5	5	0	1	1	-1	0	1.3753
173	2.1883	5	5	0	19.375	2	1	0	5.4596
174	5.4722	5	5	90	19.375	2	-1	0	8.5983
175	0.5464	5	5	90	19.375	1	-1	1	0.89298
176	5.4722	5	5	90	7.125	1	1	0	2.0331
177	7.1142	5	5	999	13.25	2	-1	0	2.9631
178	0.5464	5	5	0	19.375	1	-1	1	0.66949
179	0.5464	5	5	0	1	2	-1	0	1.7747
180	5.4722	5	5	0	13.25	2	-1	1	2.256
181	7.1142	5	5	0	19.375	1	1	0	3.7089
182	3.8303	5	5	90	25.5	2	1	1	1.0459
183	7.1142	5	5	999	19.375	1	-1	1	1.1753
184	5.4722	5	5	999	1	1	1	0	1.1165
185	2.1883	5	5	0	25.5	2	1	1	1.1047
186	7.1142	5	5	999	1	2	1	0	2.3203
187	7.1142	5	5	90	19.375	1	1	0	3.0187
188	0.5464	5	5	0	7.125	2	1	0	0.83422
189	3.8303	5	5	999	19.375	1	-1	1	0.91653
190	5.4722	5	5	90	25.5	2	-1	1	1.5354
191	2.1883	5	5	0	25.5	2	1	1	0.9988
192	2.1883	5	5	999	25.5	2	-1	1	1.046
193	3.8303	5	5	999	25.5	2	1	1	1.1753
194	7.1142	5	5	999	25.5	2	-1	0	47.733
195	0.5464	5	5	999	19.375	2	-1	1	1.2106
196	3.8303	5	5	90	13.25	1	1	0	3.5279
197	0.5464	5	5	999	13.25	1	1	1	1.0107
198	5.4722	5	5	999	7.125	1	-1	1	1.0577
199	2.1883	5	5	0	25.5	2	1	0	0.62253
200	3.8303	5	5	90	1	2	-1	1	1.3047
201	5.4722	5	5	0	25.5	2	-1	1	1.105
202	5.4722	5	5	90	1	1	-1	0	1.6513
203	0.5464	5	5	999	1	1	-1	1	0.94002
204	7.1142	5	5	90	7.125	2	-1	0	0.79888
205	7.1142	5	5	0	7.125	1	1	0	0.78718
206	7.1142	5	5	999	25.5	1	-1	0	0.84603
207	5.4722	5	5	90	1	1	1	0	1.1753
208	2.1883	5	5	999	7.125	2	-1	1	0.99893
209	7.1142	5	5	0	13.25	1	-1	0	1.0106
210	3.8303	5	5	90	1	2	-1	0	0.65782
211	7.1142	5	5	0	7.125	2	1	0	0.6578
212	7.1142	5	5	0	19.375	1	-1	0	0.71657
213	3.8303	5	5	90	19.375	2	1	0	0.74011
214	5.4722	5	5	0	13.25	1	-1	0	0.64602
215	2.1883	5	5	0	1	1	-1	0	0.52843
216	3.8303	5	5	999	7.125	1	1	1	0.68125
217	7.1142	5	5	999	19.375	1	-1	0	0.52877
218	2.1883	5	5	0	19.375	1	1	0	0.5402
219	3.8303	5	5	0	19.375	1	1	0	0.74009
220	7.1142	5	5	999	25.5	2	1	1	1.1988
221	7.1142	5	5	0	25.5	1	1	0	1.5153
222	5.4722	5	5	999	7.125	2	-1	0	0.78714
223	0.5464	5	5	999	7.125	2	-1	0	0.89294
224	7.1142	5	5	90	25.5	1	-1	1	1.2106
225	7.1142	5	5	90	13.25	2	-1	0	1.8264
226	7.1142	5	5	999	7.125	2	1	0	1.7164
227	0.5464	5	5	999	7.125	1	1	1	1.1992
228	5.4722	5	5	0	1	2	1	0	1.6602
229	7.1142	5	5	999	19.375	2	-1	1	1.9229
230	7.1142	5	5	999	13.25	1	-1	0	2.4626
231	3.8303	5	5	0	19.375	1	1	1	1.1988
232	7.1142	5	5	0	13.25	2	-1	1	1.7922
233	5.4722	5	5	0	7.125	1	1	0	2.3165
234	7.1142	5	5	0	7.125	1	-1	0	1.0105
235	0.5464	5	5	90	19.375	2	-1	1	1.0812
236	3.8303	5	5	90	1	1	1	0	1.0459
237	5.4722	5	5	90	13.25	2	1	0	1.6148
238	2.1883	5	5	0	13.25	1	-1	1	1.1875
239	5.4722	5	5	0	19.375	2	1	1	0.96403
240	5.4722	5	5	999	25.5	2	-1	1	1.0459
241	0.5464	5	5	999	25.5	2	1	1	1.0694
242	3.8303	5	5	90	13.25	2	-1	0	1.9715
243	0.5464	5	5	0	7.125	2	-1	1	1.3282
244	5.4722	5	5	999	7.125	2	-1	1	1.234
245	0.5464	5	5	90	1	1	-1	1	1.2934
246	3.8303	5	5	0	19.375	2	1	1	1.1046
247	5.4722	5	5	0	19.375	2	1	0	1.4698
248	2.1883	5	5	0	13.25	1	1	1	0.92821
249	5.4722	5	5	0	25.5	1	-1	1	0.98712
250	0.5464	5	5	999	1	2	-1	1	1.14
251	7.1142	5	5	0	13.25	2	1	1	1.046
252	5.4722	5	5	999	25.5	2	1	1	1.1047
253	3.8303	5	5	999	13.25	2	-1	1	1.0107
254	3.8303	5	5	999	13.25	1	1	1	1.0224
255	7.1142	5	5	999	13.25	2	-1	0	1.2925
256	0.5464	5	5	999	19.375	1	1	1	0.99928
257	7.1142	5	5	90	25.5	2	-1	1	1.093
258	3.8303	5	5	90	13.25	2	1	1	1.4341
259	7.1142	5	5	90	13.25	1	1	1	2.0163
260	5.4722	5	5	90	19.375	1	-1	1	0.97537
261	2.1883	5	5	0	19.375	2	1	1	1.1047
262	3.8303	5	5	999	19.375	2	-1	1	1.187
263	7.1142	5	5	999	19.375	2	1	0	1.2341
264	5.4722	5	5	999	1	1	-1	0	1.0813
265	3.8303	5	5	90	7.125	2	1	1	0.78711
266	2.1883	5	5	999	7.125	2	-1	1	1.0576
267	5.4722	5	5	0	25.5	2	-1	1	1.3399
268	2.1883	5	5	90	13.25	1	-1	1	1.0459
269	2.1883	5	5	0	13.25	2	1	0	4.1031
270	5.4722	5	5	0	7.125	1	1	0	1.3046
271	0.5464	5	5	0	25.5	1	1	0	0.97531
272	3.8303	5	5	90	25.5	2	1	1	0.9165
273	5.4722	5	5	90	13.25	1	-1	1	1.093
274	3.8303	5	5	999	7.125	2	-1	1	1.0106
275	2.1883	5	5	0	13.25	2	-1	1	0.92831
276	3.8303	5	5	90	19.375	2	-1	1	1.0342
277	3.8303	5	5	999	19.375	1	1	1	1.0459
278	7.1142	5	5	0	25.5	2	-1	1	1.1988
279	5.4722	5	5	90	7.125	1	1	0	1.0224
280	5.4722	5	5	0	13.25	1	1	1	1.2342
281	5.4722	5	5	0	1	2	1	0	3.1806
282	2.1883	5	5	0	7.125	1	1	0	1.0694
283	3.8303	5	5	0	13.25	2	1	0	0.72834
284	0.5464	5	5	999	13.25	1	1	0	0.68132
285	2.1883	5	5	90	7.125	1	1	1	1.1047
286	0.5464	5	5	999	7.125	2	-1	1	1.0698
287	0.5464	5	5	90	13.25	2	1	1	1.1048
288	3.8303	5	5	0	19.375	1	1	1	1.6811
289	2.1883	5	5	90	25.5	2	1	1	1.1165
290	5.4722	5	5	0	25.5	2	-1	1	1.2459
291	3.8303	5	5	90	13.25	1	-1	0	2.2396
292	3.8303	5	5	999	25.5	2	-1	0	0.88171
293	7.1142	5	5	0	7.125	2	1	1	1.7628
294	7.1142	5	5	0	13.25	2	1	0	2.7783
295	3.8303	5	5	90	19.375	1	1	0	1.1871
296	5.4722	5	5	0	1	1	-1	0	1.5503
297	2.1883	5	5	90	13.25	2	1	1	1.1753
298	7.1142	5	5	999	19.375	1	1	0	2.2025
299	3.8303	5	5	90	19.375	1	1	0	6.2947
300	7.1142	5	5	999	7.125	2	1	0	1.3471
301	3.8303	5	5	0	7.125	2	1	0	1.0224
302	5.4722	5	5	999	25.5	1	-1	1	1.1165
303	0.5464	5	5	0	1	2	1	1	1.9149
304	0.5464	5	5	999	1	2	-1	1	1.2812
305	3.8303	5	5	0	1	1	-1	0	1.7047
306	7.1142	5	5	0	25.5	2	-1	1	1.0699
307	0.5464	5	5	90	13.25	1	-1	1	1.1164
308	5.4722	5	5	90	1	2	1	1	1.5989
309	0.5464	5	5	90	19.375	2	1	1	1.1284
310	3.8303	5	5	999	25.5	1	1	1	1.14
311	0.5464	5	5	999	25.5	2	1	1	1.0934
312	2.1883	5	5	90	19.375	2	1	1	1.2457
313	7.1142	5	5	0	1	1	-1	1	4.2701
314	2.1883	5	5	999	7.125	1	-1	1	1.0929
315	7.1142	5	5	999	7.125	2	1	0	1.6362
316	5.4722	5	5	90	7.125	2	1	0	1.5491
317	0.5464	5	5	0	13.25	2	1	1	1.1398
318	7.1142	5	5	90	1	2	-1	0	1.4113
319	2.1883	5	5	90	13.25	1	-1	1	1.1283
320	2.1883	5	5	90	7.125	2	1	1	1.0931
321	2.1883	5	5	0	25.5	1	1	0	1.2694
322	7.1142	5	5	999	25.5	1	1	1	1.2106
323	2.1883	5	5	0	25.5	2	-1	1	1.011
324	2.1883	5	5	999	13.25	2	-1	1	0.91647
325	3.8303	5	5	90	13.25	2	1	1	1.1989
326	5.4722	5	5	0	13.25	2	-1	1	1.9753
327	3.8303	5	5	999	13.25	2	-1	1	0.91654
328	5.4722	5	5	999	19.375	2	-1	1	0.9283
329	7.1142	5	5	999	1	2	1	0	1.5397
330	5.4722	5	5	90	25.5	2	-1	0	3.1948
331	2.1883	5	5	90	7.125	2	1	0	0.74005
332	2.1883	5	5	90	1	2	-1	0	0.64601
333	5.4722	5	5	0	13.25	2	1	1	0.75192
334	3.8303	5	5	90	7.125	2	1	0	0.92824
335	0.5464	5	5	90	1	1	-1	1	1.3636
336	3.8303	5	5	999	1	1	1	0	1.3165
337	7.1142	5	5	0	1	2	1	1	1.6566
338	7.1142	5	5	0	1	2	1	0	1.3616
339	0.5464	5	5	999	7.125	2	1	1	1.1635
340	5.4722	5	5	90	13.25	1	-1	0	1.2811
341	0.5464	5	5	0	13.25	1	1	1	1.0342
342	7.1142	5	5	0	1	2	1	0	1.3839
343	2.1883	5	5	0	7.125	2	-1	1	4.9556
344	0.5464	5	5	999	1	1	1	0	1.0816
345	2.1883	5	5	999	19.375	1	1	0	1.3518
346	2.1883	5	5	999	13.25	1	1	0	0.54018
347	3.8303	5	5	0	25.5	2	-1	1	2.5055
348	7.1142	5	5	90	19.375	2	-1	0	1.2341
349	7.1142	5	5	999	7.125	2	-1	0	1.2106
350	2.1883	5	5	90	1	1	1	1	1.7516
351	2.1883	5	5	90	1	1	-1	0	1.093
352	2.1883	5	5	0	13.25	2	-1	1	1.0459
353	0.5464	5	5	90	1	2	1	1	1.2223
354	0.5464	5	5	0	7.125	1	1	1	0.99888
355	0.5464	5	5	90	7.125	2	-1	1	1.0694
356	3.8303	5	5	0	25.5	2	-1	1	0.97541
357	3.8303	5	5	90	25.5	1	-1	1	0.95183
358	0.5464	5	5	90	25.5	1	-1	1	0.98709
359	7.1142	5	5	0	19.375	2	1	0	1.2812
360	0.5464	5	5	90	19.375	2	1	1	1.34
361	0.5464	5	5	90	25.5	2	1	1	0.98717
362	3.8303	5	5	0	13.25	1	-1	1	1.1988
363	2.1883	5	5	90	25.5	1	1	1	0.98715
364	3.8303	5	5	0	7.125	2	1	1	1.5399
365	2.1883	5	5	0	13.25	2	1	1	1.0459
366	7.1142	5	5	90	25.5	2	-1	1	1.6538
367	2.1883	5	5	90	13.25	2	1	1	1.14
368	5.4722	5	5	999	25.5	2	-1	0	1.8628
369	5.4722	5	5	999	13.25	2	1	1	1.387
370	3.8303	5	5	0	19.375	2	1	1	1.0342
371	0.5464	5	5	999	25.5	2	1	1	1.0224
372	3.8303	5	5	999	19.375	2	-1	1	1.0577
373	5.4722	5	5	90	25.5	2	-1	1	1.1283
374	7.1142	5	5	90	13.25	1	-1	0	1.0342
375	7.1142	5	5	999	13.25	1	1	1	1.1283
376	7.1142	5	5	90	19.375	1	1	1	0.64646
377	3.8303	5	5	90	19.375	1	1	0	0.74013
378	3.8303	5	5	0	7.125	2	-1	1	1.0693
379	5.4722	5	5	999	25.5	1	-1	0	1.1165
380	7.1142	5	5	90	7.125	1	1	0	0.76367
381	3.8303	5	5	999	25.5	2	-1	1	0.99887
382	5.4722	5	5	999	1	1	1	0	1.293
383	5.4722	5	5	90	19.375	1	-1	0	1.0341
384	5.4722	5	5	90	7.125	2	1	0	2.195
385	5.4722	5	5	999	7.125	2	1	1	1.1635
386	7.1142	5	5	90	19.375	2	-1	0	8.2237
387	2.1883	5	5	999	19.375	1	-1	1	0.89301
388	0.5464	5	5	90	7.125	1	1	1	1.2106
389	3.8303	5	5	0	1	1	-1	0	1.0927
390	0.5464	5	5	90	7.125	1	1	1	1.0699
391	2.1883	5	5	999	19.375	1	-1	1	1.4576
392	5.4722	5	5	0	25.5	1	1	1	1.1165
393	3.8303	5	5	999	1	1	-1	0	2.6024
394	7.1142	5	5	999	7.125	1	1	0	1.1639
395	7.1142	5	5	90	13.25	2	1	0	1.2459
396	2.1883	5	5	999	19.375	1	1	1	0.95182
397	0.5464	5	5	999	7.125	2	1	1	1.1634
398	2.1883	5	5	999	25.5	2	1	1	1.2111
399	2.1883	5	5	999	7.125	2	1	1	1.1051
400	3.8303	5	5	999	25.5	1	1	1	0.99864
401	0.5464	5	5	999	7.125	1	-1	1	1.0459
402	7.1142	5	5	0	13.25	1	-1	0	1.0929
403	5.4722	5	5	0	19.375	1	-1	1	1.0459
404	3.8303	5	5	90	25.5	2	-1	1	0.98707
405	2.1883	5	5	90	7.125	1	-1	1	1.1164
406	3.8303	5	5	0	25.5	1	-1	1	0.91648
407	7.1142	5	5	90	19.375	1	1	0	1.7214
408	0.5464	5	5	999	25.5	2	-1	1	0.98709
409	3.8303	5	5	0	25.5	1	1	1	1.0811
410	5.4722	5	5	999	13.25	1	-1	1	1.0459
411	0.5464	5	5	90	19.375	1	1	1	0.9989
412	5.4722	5	5	0	19.375	1	-1	1	0.98711
413	3.8303	5	5	90	13.25	1	-1	1	0.9283
414	2.1883	5	5	90	19.375	2	1	1	2.0574
415	5.4722	5	5	999	19.375	2	1	0	4.1823
416	3.8303	5	5	0	25.5	2	1	0	0.91655
417	2.1883	5	5	999	1	2	-1	0	1.9164
418	7.1142	5	5	90	25.5	2	-1	1	2.6529
419	0.5464	5	5	999	25.5	1	1	1	4.2593
420	7.1142	5	5	0	19.375	2	1	0	1.1046
421	0.5464	5	5	999	7.125	2	1	1	1.211
422	7.1142	5	5	0	7.125	1	-1	0	1.6696
423	0.5464	5	5	90	25.5	2	-1	1	1.0107
424	2.1883	5	5	999	1	2	1	0	1.5399
425	2.1883	5	5	90	19.375	1	-1	1	1.0577
426	5.4722	5	5	0	7.125	1	1	0	1.4106
427	2.1883	5	5	999	13.25	1	1	1	1.1401
428	2.1883	5	5	0	25.5	1	1	0	1.2577
429	5.4722	5	5	999	7.125	1	1	0	2.0711
430	5.4722	5	5	0	1	1	1	0	1.645
431	5.4722	5	5	0	1	1	-1	1	1.6341
432	7.1142	5	5	999	1	2	-1	0	3.2006
433	7.1142	5	5	90	19.375	1	-1	0	1.1165
434	5.4722	5	5	90	25.5	1	1	1	1.0582
435	7.1142	5	5	90	7.125	2	1	0	1.187
436	0.5464	5	5	999	1	2	-1	1	1.3282
437	2.1883	5	5	90	19.375	1	1	1	0.96359
438	5.4722	5	5	999	19.375	1	1	1	0.94006
439	5.4722	5	5	0	25.5	1	1	1	0.91651
440	2.1883	5	5	0	13.25	1	-1	1	0.99887
441	0.5464	5	5	999	19.375	1	1	1	1.0341
442	0.5464	5	5	0	1	2	-1	1	1.2576
443	0.5464	5	5	999	13.25	2	1	1	1.0693
444	7.1142	5	5	90	19.375	2	-1	1	1.8126
445	2.1883	5	5	999	7.125	1	-1	1	0.96359
446	5.4722	5	5	90	13.25	1	1	0	2.6818
447	7.1142	5	5	90	19.375	1	1	0	1.0695
448	0.5464	5	5	90	13.25	2	1	1	1.0929
449	3.8303	5	5	90	25.5	2	1	1	1.0341
450	2.1883	5	5	999	19.375	2	1	1	0.9635
451	2.1883	5	5	90	25.5	2	1	1	0.92828
452	3.8303	5	5	999	25.5	2	1	1	0.99888
453	7.1142	5	5	0	13.25	1	1	1	1.0575
454	5.4722	5	5	90	19.375	1	1	1	0.95184
455	7.1142	5	5	90	25.5	2	-1	0	1.3607
456	2.1883	5	5	0	19.375	2	1	1	0.98707
457	7.1142	5	5	90	13.25	2	1	0	1.6475
458	7.1142	5	5	999	1	1	1	1	1.187
459	2.1883	5	5	999	13.25	1	1	1	0.98695
460	2.1883	5	5	90	13.25	2	-1	1	1.2104
461	0.5464	5	5	0	13.25	1	1	1	0.86952
462	2.1883	5	5	0	1	1	1	0	1.2459
463	5.4722	5	5	0	7.125	2	-1	0	1.0222
464	5.4722	5	5	90	13.25	1	-1	0	0.99891
465	2.1883	5	5	0	7.125	2	1	1	1.0107
466	5.4722	5	5	0	19.375	1	-1	1	3.2101
467	0.5464	5	5	90	19.375	2	1	0	1.0342
468	7.1142	5	5	999	7.125	1	-1	0	1.3769
469	5.4722	5	5	90	7.125	1	-1	0	0.77544
470	0.5464	5	5	999	13.25	2	-1	1	0.91654
471	2.1883	5	5	90	1	2	-1	1	1.2577
472	0.5464	5	5	90	13.25	2	-1	1	1.0106
473	3.8303	5	5	90	25.5	1	-1	1	0.94013
474	3.8303	5	5	999	1	2	-1	0	1.4576
475	2.1883	5	5	999	1	1	-1	0	1.3282
476	7.1142	5	5	999	1	1	-1	0	0.91694
477	7.1142	5	5	999	19.375	2	1	0	0.85772
478	0.5464	5	5	90	13.25	1	-1	0	0.8577
479	5.4722	5	5	999	25.5	1	-1	1	1.0459
480	7.1142	5	5	999	19.375	1	-1	1	1.0577
481	2.1883	5	5	90	25.5	1	1	1	0.88124
482	5.4722	5	5	0	19.375	1	1	0	0.99888
483	5.4722	5	5	0	19.375	2	-1	1	0.88125
484	5.4722	5	5	0	19.375	2	1	0	0.96356
485	0.5464	5	5	90	25.5	2	1	1	1.2342
486	2.1883	5	5	0	19.375	1	1	1	1.0111
487	2.1883	5	5	999	7.125	2	-1	1	1.0107
488	3.8303	5	5	0	13.25	2	1	1	1.387
489	7.1142	5	5	0	7.125	1	1	1	1.0106
490	2.1883	5	5	0	7.125	2	1	1	1.046
491	2.1883	5	5	90	19.375	2	-1	1	1.0577
492	3.8303	5	5	90	13.25	1	-1	1	1.1753
493	0.5464	5	5	0	7.125	1	-1	1	0.97538
494	0.5464	5	5	999	1	1	1	1	1.4106
495	3.8303	5	5	90	25.5	2	1	1	1.0933
496	2.1883	5	5	0	13.25	2	-1	1	0.98697
497	0.5464	5	5	0	13.25	2	1	1	1.3752
498	5.4722	5	5	999	25.5	2	-1	1	1.0223
499	5.4722	5	5	90	13.25	2	1	1	1.4576
500	2.1883	5	5	999	13.25	2	1	1	1.1753
501	2.1883	5	5	999	7.125	1	1	1	1.0577
502	0.5464	5	5	0	13.25	2	-1	1	1.0811
503	7.1142	5	5	0	25.5	1	-1	0	1.2219
504	7.1142	5	5	999	13.25	1	-1	0	1.2459
505	2.1883	5	5	0	19.375	1	1	1	1.1282
506	3.8303	5	5	0	7.125	1	-1	1	1.2223
507	2.1883	5	5	999	13.25	2	-1	1	1.0457
508	5.4722	5	5	999	13.25	1	1	1	1.0459
509	2.1883	5	5	90	25.5	1	1	1	1.0694
510	5.4722	5	5	999	7.125	1	1	0	0.94006
511	0.5464	5	5	0	7.125	1	1	0	0.66952
512	0.5464	5	5	0	19.375	2	1	1	1.0577
513	3.8303	5	5	90	25.5	1	-1	0	0.70484
514	0.5464	5	5	999	19.375	1	-1	1	1.046
515	0.5464	5	5	90	7.125	2	-1	1	1.0342
516	2.1883	5	5	90	13.25	1	1	1	1.0341
517	7.1142	5	5	999	25.5	1	-1	0	1.987
518	5.4722	5	5	90	25.5	2	1	1	1.0341
519	0.5464	5	5	999	25.5	1	1	1	0.95179
520	0.5464	5	5	90	25.5	2	1	1	1.0576
521	2.1883	5	5	999	25.5	1	-1	1	0.96369
522	2.1883	5	5	999	1	1	1	0	0.96359
523	0.5464	5	5	90	25.5	1	1	1	1.1988
524	3.8303	5	5	90	7.125	1	1	1	1.1993
525	3.8303	5	5	0	1	2	1	1	1.211
526	7.1142	5	5	90	25.5	1	1	0	1.1399
527	3.8303	5	5	90	7.125	2	1	1	1.1875
528	3.8303	5	5	0	7.125	2	-1	1	1.0816
529	2.1883	5	5	0	19.375	1	-1	1	1.1517
530	2.1883	5	5	90	25.5	1	1	1	1.0576
531	0.5464	5	5	90	13.25	1	1	1	1.1518
532	7.1142	5	5	90	7.125	2	1	0	1.4188
533	5.4722	5	5	0	19.375	1	-1	0	1.7953
534	3.8303	5	5	0	7.125	1	-1	0	0.9993
535	7.1142	5	5	999	7.125	1	-1	0	1.2105
536	7.1142	5	5	999	13.25	2	1	0	1.6262
537	5.4722	5	5	90	19.375	1	-1	0	1.1866
538	5.4722	5	5	90	19.375	1	-1	0	2.2024
539	7.1142	5	5	90	25.5	2	1	1	1.1635
540	3.8303	5	5	999	19.375	2	-1	1	1.4346
541	0.5464	5	5	90	25.5	1	1	1	0.97574
542	2.1883	5	5	0	7.125	1	-1	1	1.0695
543	0.5464	5	5	0	19.375	2	-1	1	1.0224
544	0.5464	5	5	90	25.5	2	-1	1	0.88128
545	7.1142	5	5	0	1	1	-1	0	1.3043
546	2.1883	5	5	90	1	1	-1	0	0.99929
547	0.5464	5	5	0	19.375	1	1	1	1.1047
548	2.1883	5	5	0	25.5	2	1	1	1.1752
549	0.5464	5	5	0	25.5	2	1	1	1.0458
550	2.1883	5	5	999	1	2	1	0	1.7746
551	2.1883	5	5	0	25.5	1	-1	1	1.1048
552	7.1142	5	5	0	1	1	-1	0	1.732
553	0.5464	5	5	0	19.375	1	1	1	0.86947
554	5.4722	5	5	999	19.375	1	1	1	1.093
555	0.5464	5	5	999	7.125	1	1	1	1.1399
556	3.8303	5	5	0	19.375	2	1	1	1.0811
557	0.5464	5	5	999	13.25	2	-1	1	1.0459
558	5.4722	5	5	999	1	1	-1	0	1.2811
559	3.8303	5	5	90	1	1	-1	0	1.5521
560	0.5464	5	5	0	7.125	1	-1	0	1.1047
561	7.1142	5	5	999	7.125	1	1	0	1.046
562	3.8303	5	5	90	1	1	1	0	1.3048
563	5.4722	5	5	999	13.25	1	1	1	0.89347
564	2.1883	5	5	90	1	2	-1	1	0.89306
565	2.1883	5	5	90	19.375	1	1	1	1.0341
566	7.1142	5	5	90	19.375	2	1	1	0.97535
567	7.1142	5	5	0	7.125	2	1	0	0.86948
568	3.8303	5	5	999	19.375	1	1	0	0.89299
569	0.5464	5	5	90	7.125	1	-1	1	1.187
570	5.4722	5	5	0	1	2	-1	0	1.0224
571	2.1883	5	5	90	19.375	2	-1	1	1.0576
572	3.8303	5	5	90	13.25	1	-1	0	0.98697
573	5.4722	5	5	0	13.25	2	1	0	0.91657
574	0.5464	5	5	90	19.375	1	1	0	0.88126
575	3.8303	5	5	999	1	2	-1	0	1.2576
576	0.5464	5	5	999	25.5	2	1	1	0.97536
577	0.5464	5	5	0	19.375	1	-1	1	0.92827
578	2.1883	5	5	90	25.5	1	-1	1	1.0225
579	7.1142	5	5	90	1	1	-1	1	0.99885
580	0.5464	5	5	0	25.5	2	-1	1	0.91653
581	7.1142	5	5	90	1	1	1	0	1.3282
582	3.8303	5	5	90	1	1	-1	0	2.0157
583	5.4722	5	5	0	7.125	1	-1	0	1.1052
584	3.8303	5	5	999	25.5	1	-1	1	4.1916
585	7.1142	5	5	0	1	2	1	0	1.2224
586	7.1142	5	5	999	1	1	-1	0	1.1753
587	0.5464	5	5	999	25.5	1	1	1	1.093
588	2.1883	5	5	0	7.125	1	1	1	1.0928
589	5.4722	5	5	999	13.25	2	1	0	1.4996
590	0.5464	5	5	0	19.375	2	-1	1	0.90479
591	5.4722	5	5	0	7.125	2	1	0	1.293
592	3.8303	5	5	999	13.25	1	-1	1	1.046
593	3.8303	5	5	999	7.125	2	1	1	1.0342
594	7.1142	5	5	999	13.25	1	-1	0	1.234
595	3.8303	5	5	0	1	2	1	0	1.458
596	0.5464	5	5	90	1	2	-1	1	0.85818
597	2.1883	5	5	999	1	1	-1	1	1.2106
598	3.8303	5	5	90	7.125	1	1	0	0.98714
599	0.5464	5	5	90	13.25	2	-1	1	1.0812
600	0.5464	5	5	0	13.25	1	-1	1	0.99885
601	0.5464	5	5	90	25.5	1	1	1	1.3165
602	7.1142	5	5	0	13.25	2	1	0	1.7455
603	2.1883	5	5	90	7.125	1	-1	0	0.98715
604	7.1142	5	5	90	7.125	2	-1	0	1.3047
605	0.5464	5	5	0	13.25	2	-1	0	0.94006
606	7.1142	5	5	90	1	2	-1	0	1.8894
607	0.5464	5	5	999	7.125	1	-1	1	0.9871
608	0.5464	5	5	90	13.25	1	-1	1	1.4811
609	5.4722	5	5	0	1	2	-1	0	2.1988
610	7.1142	5	5	999	7.125	2	-1	0	1.4363
611	7.1142	5	5	90	7.125	1	1	0	1.2341
612	2.1883	5	5	999	13.25	1	-1	1	1.0577
613	0.5464	5	5	999	13.25	2	1	1	1.1283
614	3.8303	5	5	999	7.125	1	1	1	1.093
615	0.5464	5	5	999	19.375	1	1	1	1.0812
616	7.1142	5	5	999	25.5	1	-1	0	3.4032
617	2.1883	5	5	0	1	1	-1	1	1.5399
618	5.4722	5	5	90	13.25	2	-1	0	1.3169
619	7.1142	5	5	0	25.5	2	1	0	0.78719
620	2.1883	5	5	0	25.5	1	-1	1	1.0225
621	7.1142	5	5	90	7.125	1	-1	1	1.3164
622	5.4722	5	5	999	13.25	1	-1	1	1.3753
623	7.1142	5	5	90	13.25	1	-1	0	1.0464
624	3.8303	5	5	999	1	1	1	1	0.98714
625	0.5464	5	5	0	13.25	1	-1	0	0.71667
626	5.4722	5	5	90	19.375	2	1	0	0.95179
627	5.4722	5	5	999	19.375	2	-1	1	1.7095
628	0.5464	5	5	0	1	2	-1	1	1.7633
629	0.5464	5	5	90	1	1	1	0	1.7404
630	5.4722	5	5	0	19.375	2	1	0	1.4933
631	7.1142	5	5	0	25.5	1	-1	0	1.1987
632	7.1142	5	5	0	13.25	1	1	0	0.96359
633	0.5464	5	5	999	19.375	2	-1	1	0.96358
634	5.4722	5	5	0	1	1	-1	0	1.1636
635	5.4722	5	5	999	1	2	-1	0	1.0694
636	2.1883	5	5	999	25.5	1	1	1	0.99888
637	7.1142	5	5	90	7.125	1	1	1	1.3283
638	3.8303	5	5	90	13.25	2	1	1	1.1164
639	0.5464	5	5	90	1	2	-1	0	0.95227
640	0.5464	5	5	0	25.5	1	-1	1	0.9871
641	7.1142	5	5	90	7.125	2	-1	1	1.0812
642	7.1142	5	5	90	19.375	2	1	1	0.91651
643	0.5464	5	5	90	1	2	-1	1	1.1164
644	2.1883	5	5	999	25.5	2	-1	0	0.6931
645	2.1883	5	5	0	1	2	1	0	1.046
646	7.1142	5	5	999	19.375	2	-1	0	1.0343
647	7.1142	5	5	0	19.375	2	1	0	0.75185
648	7.1142	5	5	0	25.5	2	1	1	1.2341
649	5.4722	5	5	0	1	1	-1	0	1.1636
650	7.1142	5	5	999	1	1	-1	1	1.4851
651	3.8303	5	5	999	19.375	2	1	1	1.3517
652	3.8303	5	5	999	7.125	2	1	1	1.1283
653	3.8303	5	5	999	1	1	-1	0	1.3281
654	5.4722	5	5	90	13.25	2	1	1	1.0816
655	5.4722	5	5	0	7.125	2	1	1	1.1635
656	3.8303	5	5	999	13.25	1	-1	1	1.046
657	2.1883	5	5	90	7.125	2	1	0	1.1165
658	3.8303	5	5	90	7.125	2	1	0	1.1283
659	0.5464	5	5	90	13.25	1	-1	1	1.2459
660	2.1883	5	5	0	19.375	2	1	1	1.0342
661	2.1883	5	5	999	25.5	1	1	1	1.0342
662	5.4722	5	5	90	7.125	2	1	1	1.0695
663	3.8303	5	5	0	25.5	2	1	1	1.0106
664	3.8303	5	5	999	7.125	1	1	1	1.5988
665	0.5464	5	5	999	25.5	1	-1	1	1.0577
666	7.1142	5	5	90	25.5	1	-1	1	1.1283
667	2.1883	5	5	0	13.25	1	-1	1	0.78716
668	2.1883	5	5	0	7.125	2	1	1	1.3517
669	0.5464	5	5	90	19.375	1	-1	1	0.97516
670	5.4722	5	5	0	7.125	1	-1	1	1.1047
671	2.1883	5	5	999	25.5	1	1	1	1.3875
672	2.1883	5	5	999	19.375	2	-1	1	0.99888
673	5.4722	5	5	999	1	2	-1	0	1.0342
674	7.1142	5	5	0	19.375	2	1	0	0.89296
675	3.8303	5	5	999	7.125	1	1	1	0.91651
676	3.8303	5	5	0	7.125	1	1	1	1.0812
677	7.1142	5	5	0	19.375	2	-1	0	0.88127
678	3.8303	5	5	0	25.5	1	-1	0	0.75188
679	3.8303	5	5	90	19.375	2	1	1	1.0812
680	3.8303	5	5	999	13.25	1	1	1	0.90479
681	3.8303	5	5	0	13.25	1	-1	1	0.86951
682	3.8303	5	5	90	25.5	1	1	1	0.97536
683	5.4722	5	5	90	13.25	1	-1	1	1.1636
684	7.1142	5	5	999	25.5	1	-1	1	1.1048
685	0.5464	5	5	0	25.5	2	1	1	1.0105
686	2.1883	5	5	90	1	1	-1	1	0.98708
687	5.4722	5	5	90	25.5	1	-1	1	0.97537
688	7.1142	5	5	90	1	1	-1	0	1.0459
689	2.1883	5	5	999	1	2	1	0	1.2812
690	7.1142	5	5	999	25.5	2	1	1	0.78714
691	0.5464	5	5	0	7.125	2	-1	0	0.95184
692	3.8303	5	5	999	1	2	-1	0	1.0577
693	5.4722	5	5	90	1	1	1	0	1.2224
694	5.4722	5	5	0	25.5	1	-1	0	0.88168
695	0.5464	5	5	90	7.125	2	1	1	1.5047
696	3.8303	5	5	999	13.25	2	1	1	0.97531
697	7.1142	5	5	90	13.25	2	1	1	1.6376
698	0.5464	5	5	999	19.375	2	-1	1	1.0107
699	7.1142	5	5	90	1	2	-1	0	1.32
700	2.1883	5	5	90	13.25	2	-1	1	3.1264
701	5.4722	5	5	999	25.5	1	1	1	0.97579
702	7.1142	5	5	0	19.375	1	1	1	0.98707
703	7.1142	5	5	0	19.375	1	1	1	1.0342
704	2.1883	5	5	90	13.25	1	1	1	0.86953
705	5.4722	5	5	90	19.375	2	-1	1	0.99882
706	3.8303	5	5	999	25.5	2	-1	1	0.9048
707	2.1883	5	5	90	25.5	2	1	1	1.1283
708	2.1883	5	5	0	7.125	1	-1	1	0.92821
709	5.4722	5	5	999	1	2	-1	0	1.3282
710	5.4722	5	5	0	13.25	1	1	1	1.0107
711	0.5464	5	5	999	1	1	-1	0	1.2342
712	5.4722	5	5	999	7.125	2	-1	0	5.2643
713	5.4722	5	5	999	13.25	2	-1	0	1.0341
714	3.8303	5	5	0	7.125	1	-1	0	0.52879
715	3.8303	5	5	0	1	1	1	1	0.89301
716	0.5464	5	5	999	25.5	1	1	0	0.75185
717	0.5464	5	5	999	19.375	2	-1	1	0.9871
718	0.5464	5	5	0	1	1	-1	1	1.0105
719	2.1883	5	5	0	19.375	2	1	1	1.0224
720	2.1883	5	5	90	19.375	1	1	1	0.94005
721	2.1883	5	5	0	19.375	1	1	1	0.91659
722	2.1883	5	5	999	1	1	-1	1	1.1399
723	3.8303	5	5	0	19.375	1	-1	1	1.1165
724	2.1883	5	5	90	25.5	2	-1	1	1.1048
725	3.8303	5	5	999	1	2	1	0	1.5399
726	3.8303	5	5	90	7.125	1	-1	0	1.0695
727	0.5464	5	5	999	13.25	1	-1	1	1.434
728	2.1883	5	5	0	7.125	2	1	1	1.3518
729	2.1883	5	5	0	25.5	1	-1	1	0.96359
730	5.4722	5	5	90	1	2	1	0	1.4341
731	0.5464	5	5	999	19.375	1	-1	1	1.2929
732	3.8303	5	5	999	7.125	2	-1	0	1.6811
733	5.4722	5	5	90	1	1	1	1	1.6034
734	5.4722	5	5	90	7.125	1	-1	0	0.98706
735	5.4722	5	5	90	1	2	-1	0	1.093
736	7.1142	5	5	0	13.25	1	-1	0	1.3613
737	0.5464	5	5	0	1	2	1	1	1.1634
738	3.8303	5	5	0	1	2	1	1	1.1869
739	5.4722	5	5	999	19.375	2	1	0	1.187
740	3.8303	5	5	90	25.5	1	-1	1	1.081
741	3.8303	5	5	0	13.25	1	1	1	1.0224
742	3.8303	5	5	90	1	2	1	0	0.97542
743	7.1142	5	5	0	7.125	2	-1	1	1.0929
744	3.8303	5	5	90	1	2	-1	0	0.84593
745	0.5464	5	5	90	7.125	2	-1	1	1.0459
746	5.4722	5	5	999	7.125	1	1	1	1.0577
747	2.1883	5	5	90	1	2	-1	0	1.6693
748	5.4722	5	5	90	7.125	2	-1	0	1.0577
749	3.8303	5	5	0	1	1	1	0	1.3282
750	5.4722	5	5	0	25.5	1	-1	0	1.3517
