# Supplementary material for: Temporal Integration of Motion Streaks in Migraine
Source: Vision (Basel). 2018 Jul 13;2(3):27. doi: 10.3390/vision2030027 (PMC6836222; doi:10.3390/vision2030027)
Supplement: Supplementary file 1 [file vision-02-00027-s001.zip › supplementary information/resultsmark3/resultsObs20/allResponsesObs20Block4.txt]

1	5.4722	5	5	0	1	1	-1	0	2.2399
2	2.1883	5	5	0	1	2	1	0	2.9093
3	3.8303	5	5	0	25.5	1	-1	1	1.1052
4	3.8303	5	5	999	25.5	2	-1	1	0.98753
5	5.4722	5	5	0	19.375	1	-1	1	0.90477
6	0.5464	5	5	999	25.5	2	1	1	1.093
7	5.4722	5	5	999	1	2	-1	0	4.7296
8	3.8303	5	5	0	7.125	1	1	1	1.2812
9	7.1142	5	5	0	7.125	1	1	0	7.0386
10	0.5464	5	5	90	19.375	2	-1	1	1.1048
11	0.5464	5	5	0	19.375	2	1	1	1.1993
12	5.4722	5	5	0	19.375	1	-1	1	1.915
13	5.4722	5	5	999	25.5	2	1	0	1.2577
14	5.4722	5	5	0	19.375	2	-1	1	1.1283
15	0.5464	5	5	90	25.5	1	-1	1	1.2459
16	2.1883	5	5	0	19.375	2	1	1	1.0224
17	2.1883	5	5	0	7.125	2	-1	1	1.1283
18	3.8303	5	5	90	7.125	1	1	1	1.0341
19	0.5464	5	5	0	13.25	1	1	1	1.14
20	3.8303	5	5	90	19.375	2	1	0	1.4579
21	7.1142	5	5	0	7.125	2	-1	0	1.5144
22	2.1883	5	5	999	1	2	-1	0	1.6227
23	7.1142	5	5	0	1	2	1	0	1.0695
24	0.5464	5	5	999	19.375	1	-1	1	0.99889
25	3.8303	5	5	0	1	1	-1	0	1.3282
26	3.8303	5	5	999	7.125	1	1	1	1.0107
27	7.1142	5	5	999	1	1	1	0	1.3937
28	7.1142	5	5	0	19.375	1	-1	0	1.1634
29	5.4722	5	5	0	7.125	2	-1	0	3.1483
30	0.5464	5	5	90	7.125	2	-1	1	1.14
31	2.1883	5	5	0	1	2	1	0	1.1047
32	3.8303	5	5	90	13.25	2	-1	0	0.92829
33	3.8303	5	5	90	7.125	1	-1	1	1.14
34	5.4722	5	5	999	25.5	2	1	1	1.2577
35	2.1883	5	5	0	19.375	2	-1	1	0.99872
36	7.1142	5	5	90	19.375	1	-1	0	1.444
37	7.1142	5	5	999	25.5	2	1	1	1.0577
38	3.8303	5	5	0	25.5	1	-1	1	0.94006
39	0.5464	5	5	0	1	1	-1	0	1.0812
40	7.1142	5	5	90	1	2	-1	1	1.2694
41	7.1142	5	5	999	1	1	-1	0	27.838
42	2.1883	5	5	999	13.25	2	-1	1	1.046
43	7.1142	5	5	0	13.25	2	-1	0	1.4988
44	7.1142	5	5	90	25.5	2	1	0	1.7567
45	5.4722	5	5	90	19.375	1	-1	1	1.0342
46	5.4722	5	5	0	1	2	1	0	1.6086
47	2.1883	5	5	999	25.5	2	1	1	0.97536
48	0.5464	5	5	0	19.375	1	1	1	1.0225
49	0.5464	5	5	999	25.5	2	1	1	1.0459
50	5.4722	5	5	999	19.375	1	-1	1	0.91657
51	7.1142	5	5	0	7.125	2	-1	1	1.0459
52	2.1883	5	5	90	13.25	2	1	0	1.1165
53	5.4722	5	5	90	1	1	1	0	0.9052
54	7.1142	5	5	999	1	1	-1	0	1.3164
55	2.1883	5	5	999	19.375	2	-1	1	1.0695
56	2.1883	5	5	0	25.5	1	1	0	1.3282
57	0.5464	5	5	0	19.375	1	1	1	0.99886
58	2.1883	5	5	999	25.5	2	1	1	0.99891
59	3.8303	5	5	0	25.5	1	-1	1	0.91654
60	7.1142	5	5	999	1	1	1	0	2.0413
61	5.4722	5	5	999	25.5	1	-1	1	1.1753
62	2.1883	5	5	999	13.25	2	-1	1	1.4811
63	2.1883	5	5	90	19.375	2	1	1	2.422
64	7.1142	5	5	90	1	1	-1	0	5.3192
65	0.5464	5	5	0	1	2	1	0	2.0571
66	7.1142	5	5	0	7.125	1	1	1	1.7156
67	0.5464	5	5	0	1	2	1	1	1.1165
68	7.1142	5	5	999	19.375	1	1	0	3.5292
69	7.1142	5	5	999	19.375	2	-1	0	1.4855
70	2.1883	5	5	90	25.5	2	-1	1	1.0107
71	5.4722	5	5	999	19.375	1	-1	1	1.0224
72	3.8303	5	5	90	13.25	1	1	0	1.0695
73	3.8303	5	5	0	13.25	2	-1	1	0.97536
74	0.5464	5	5	0	7.125	2	1	0	1.1283
75	0.5464	5	5	0	25.5	1	1	1	1.0581
76	0.5464	5	5	0	25.5	1	-1	1	1.14
77	7.1142	5	5	999	13.25	2	1	0	1.6855
78	5.4722	5	5	0	13.25	1	1	0	1.4336
79	3.8303	5	5	90	13.25	2	-1	1	1.4227
80	7.1142	5	5	0	1	2	1	0	1.1875
81	3.8303	5	5	999	25.5	1	-1	1	0.98708
82	0.5464	5	5	999	13.25	2	1	1	1.187
83	7.1142	5	5	90	19.375	2	-1	1	1.0577
84	7.1142	5	5	999	7.125	1	-1	1	1.0577
85	0.5464	5	5	999	7.125	2	-1	1	0.99894
86	3.8303	5	5	0	7.125	2	-1	1	1.2106
87	0.5464	5	5	90	13.25	2	1	1	1.1287
88	0.5464	5	5	0	7.125	2	1	1	1.2928
89	5.4722	5	5	90	7.125	1	1	0	1.1758
90	3.8303	5	5	999	25.5	2	-1	1	0.97521
91	0.5464	5	5	0	13.25	1	1	1	1.0695
92	3.8303	5	5	0	1	1	-1	1	2.121
93	3.8303	5	5	999	7.125	2	1	0	1.4222
94	0.5464	5	5	0	19.375	2	1	1	1.0934
95	0.5464	5	5	90	1	2	-1	1	1.3047
96	7.1142	5	5	90	1	2	-1	0	1.8297
97	0.5464	5	5	0	19.375	1	-1	1	0.84598
98	5.4722	5	5	90	25.5	1	-1	1	1.4576
99	0.5464	5	5	90	25.5	2	-1	1	1.0106
100	5.4722	5	5	999	25.5	2	-1	1	1.2224
101	5.4722	5	5	999	19.375	1	1	1	0.98709
102	3.8303	5	5	0	13.25	2	1	1	1.0106
103	7.1142	5	5	90	13.25	2	1	0	0.99891
104	0.5464	5	5	90	1	2	-1	1	2.2687
105	5.4722	5	5	90	13.25	2	1	0	1.458
106	7.1142	5	5	90	25.5	2	1	0	1.4136
107	7.1142	5	5	90	25.5	1	1	1	1.2463
108	0.5464	5	5	999	7.125	1	1	1	1.0929
109	5.4722	5	5	999	25.5	1	-1	1	0.98692
110	5.4722	5	5	0	13.25	1	-1	1	1.0224
111	7.1142	5	5	0	1	2	-1	0	1.1518
112	2.1883	5	5	0	19.375	2	-1	1	0.98747
113	7.1142	5	5	999	19.375	1	1	1	1.0459
114	5.4722	5	5	90	1	2	-1	0	1.0695
115	7.1142	5	5	0	25.5	1	-1	1	0.93998
116	5.4722	5	5	90	25.5	2	-1	1	1.1047
117	5.4722	5	5	0	13.25	1	1	1	1.211
118	0.5464	5	5	90	1	1	-1	0	1.2816
119	5.4722	5	5	0	19.375	1	1	1	0.97575
120	0.5464	5	5	90	19.375	1	1	1	0.94002
121	5.4722	5	5	999	7.125	2	-1	1	1.1048
122	7.1142	5	5	90	19.375	1	-1	0	1.7043
123	7.1142	5	5	90	13.25	1	1	0	7.0304
124	7.1142	5	5	0	7.125	1	-1	0	1.6003
125	3.8303	5	5	0	25.5	2	1	1	1.0694
126	0.5464	5	5	999	25.5	2	-1	1	1.1047
127	0.5464	5	5	999	1	2	1	1	1.387
128	3.8303	5	5	0	13.25	2	1	0	0.99903
129	7.1142	5	5	999	7.125	2	1	0	2.4428
130	7.1142	5	5	999	1	2	1	0	3.4092
131	0.5464	5	5	999	1	1	-1	1	1.1165
132	0.5464	5	5	0	25.5	2	-1	1	1.0459
133	0.5464	5	5	90	1	1	1	1	1.7281
134	0.5464	5	5	90	19.375	2	-1	1	1.1522
135	5.4722	5	5	999	13.25	1	1	1	1.1283
136	0.5464	5	5	0	25.5	1	1	1	1.1401
137	2.1883	5	5	999	7.125	1	1	1	1.1405
138	7.1142	5	5	0	19.375	2	-1	0	1.0934
139	3.8303	5	5	90	25.5	1	-1	1	1.011
140	0.5464	5	5	999	25.5	1	-1	1	1.0106
141	0.5464	5	5	0	7.125	2	-1	1	1.1749
142	5.4722	5	5	999	25.5	1	1	1	0.98699
143	0.5464	5	5	90	25.5	2	-1	1	1.0224
144	5.4722	5	5	90	13.25	2	1	0	1.63
145	7.1142	5	5	90	7.125	1	1	0	1.187
146	3.8303	5	5	999	1	1	-1	0	1.2346
147	5.4722	5	5	0	7.125	2	1	0	1.1636
148	2.1883	5	5	999	7.125	2	1	1	1.1753
149	2.1883	5	5	999	25.5	1	1	1	0.98713
150	7.1142	5	5	0	13.25	1	-1	0	1.745
151	3.8303	5	5	90	13.25	1	1	1	1.1283
152	2.1883	5	5	90	1	1	-1	1	2.6504
153	5.4722	5	5	90	13.25	1	-1	1	1.0224
154	3.8303	5	5	90	7.125	2	1	0	1.8925
155	0.5464	5	5	0	13.25	2	-1	1	0.99931
156	2.1883	5	5	90	13.25	1	-1	1	1.0106
157	3.8303	5	5	999	25.5	2	1	1	1.0812
158	7.1142	5	5	90	19.375	2	1	1	1.2224
159	7.1142	5	5	0	25.5	2	1	1	1.4259
160	3.8303	5	5	0	7.125	2	1	0	2.1063
161	7.1142	5	5	90	25.5	1	1	1	1.1636
162	7.1142	5	5	90	7.125	2	1	0	2.2002
163	7.1142	5	5	0	13.25	2	1	0	4.1039
164	0.5464	5	5	0	13.25	1	-1	1	1.0106
165	0.5464	5	5	0	13.25	2	1	1	1.1871
166	7.1142	5	5	0	7.125	1	1	0	1.6503
167	2.1883	5	5	0	25.5	1	-1	1	0.97537
168	7.1142	5	5	0	7.125	2	-1	0	1.7069
169	7.1142	5	5	90	25.5	2	-1	0	2.225
170	7.1142	5	5	999	19.375	2	-1	0	1.483
171	2.1883	5	5	0	13.25	1	1	1	1.1046
172	7.1142	5	5	999	13.25	1	1	0	5.8959
173	7.1142	5	5	999	7.125	2	-1	0	1.7964
174	2.1883	5	5	999	25.5	2	-1	1	1.0459
175	2.1883	5	5	0	13.25	1	-1	1	0.98707
176	3.8303	5	5	90	13.25	2	1	1	1.1282
177	5.4722	5	5	0	13.25	1	-1	1	1.5167
178	0.5464	5	5	90	1	2	-1	1	1.1165
179	3.8303	5	5	999	19.375	1	-1	1	0.97538
180	5.4722	5	5	0	13.25	2	1	1	1.093
181	5.4722	5	5	90	19.375	2	1	0	1.387
182	0.5464	5	5	999	1	1	-1	0	18.96
183	2.1883	5	5	0	7.125	1	-1	1	0.97581
184	5.4722	5	5	0	19.375	1	-1	1	0.99886
185	2.1883	5	5	999	25.5	1	1	1	0.99889
186	2.1883	5	5	999	25.5	2	1	1	1.0694
187	7.1142	5	5	999	25.5	2	1	1	1.1753
188	7.1142	5	5	90	25.5	1	-1	0	1.319
189	3.8303	5	5	90	1	1	1	1	0.9988
190	3.8303	5	5	999	25.5	1	-1	1	1.0341
191	2.1883	5	5	0	19.375	1	1	1	0.99888
192	5.4722	5	5	90	1	1	1	0	1.9389
193	5.4722	5	5	90	13.25	2	1	0	2.1979
194	3.8303	5	5	999	1	1	-1	0	2.0314
195	3.8303	5	5	90	13.25	2	-1	0	1.3169
196	0.5464	5	5	999	13.25	1	-1	1	1.0106
197	2.1883	5	5	90	13.25	2	-1	1	1.1165
198	0.5464	5	5	999	25.5	1	1	1	1.164
199	2.1883	5	5	0	13.25	2	1	1	3.5424
200	5.4722	5	5	90	7.125	1	1	0	5.2581
201	7.1142	5	5	0	13.25	2	1	0	1.8558
202	5.4722	5	5	90	13.25	1	-1	1	1.0694
203	5.4722	5	5	0	25.5	1	1	0	1.093
204	5.4722	5	5	0	19.375	2	-1	0	1.4811
205	0.5464	5	5	999	19.375	2	-1	1	0.99889
206	5.4722	5	5	0	19.375	2	-1	1	1.0929
207	2.1883	5	5	999	13.25	2	1	1	1.0929
208	2.1883	5	5	0	19.375	2	-1	1	1.1634
209	2.1883	5	5	90	19.375	1	-1	1	1.1635
210	5.4722	5	5	90	25.5	2	-1	0	1.8878
211	5.4722	5	5	999	7.125	2	-1	0	1.8467
212	5.4722	5	5	999	13.25	2	-1	1	1.2459
213	5.4722	5	5	0	25.5	2	-1	1	0.92833
214	0.5464	5	5	999	1	1	1	0	3.1462
215	7.1142	5	5	90	7.125	1	-1	0	3.0817
216	5.4722	5	5	90	19.375	1	1	1	1.2459
217	7.1142	5	5	0	13.25	1	1	0	3.0688
218	0.5464	5	5	999	7.125	1	-1	1	1.0695
219	3.8303	5	5	0	7.125	1	1	1	1.0106
220	2.1883	5	5	0	1	1	-1	1	1.6576
221	0.5464	5	5	0	25.5	2	1	1	1.1165
222	7.1142	5	5	999	7.125	1	1	1	2.1067
223	0.5464	5	5	999	13.25	2	1	1	1.0694
224	5.4722	5	5	999	1	2	1	0	1.8809
225	7.1142	5	5	999	19.375	1	-1	1	1.568
226	2.1883	5	5	90	25.5	1	-1	1	0.96364
227	2.1883	5	5	999	13.25	2	-1	1	1.4694
228	0.5464	5	5	0	7.125	1	-1	1	1.0694
229	7.1142	5	5	0	19.375	1	-1	0	1.9868
230	2.1883	5	5	0	7.125	2	-1	1	1.0694
231	2.1883	5	5	999	13.25	1	1	1	1.0224
232	3.8303	5	5	90	25.5	2	1	0	2.1979
233	2.1883	5	5	0	13.25	2	1	1	1.1282
234	5.4722	5	5	0	19.375	2	1	1	1.1634
235	0.5464	5	5	999	7.125	1	1	1	0.99875
236	0.5464	5	5	90	7.125	2	1	1	1.1753
237	7.1142	5	5	999	25.5	2	-1	1	1.1283
238	0.5464	5	5	90	13.25	1	-1	1	1.1282
239	3.8303	5	5	90	19.375	1	-1	1	1.0812
240	3.8303	5	5	0	19.375	2	1	1	1.0459
241	3.8303	5	5	0	7.125	2	1	0	0.83421
242	7.1142	5	5	999	7.125	1	1	1	2.1477
243	7.1142	5	5	90	25.5	2	1	0	1.6509
244	3.8303	5	5	999	13.25	2	1	1	1.187
245	7.1142	5	5	90	19.375	2	1	0	1.5092
246	2.1883	5	5	0	1	1	-1	0	1.1871
247	3.8303	5	5	999	19.375	2	-1	1	0.9871
248	3.8303	5	5	0	25.5	1	1	1	0.91649
249	3.8303	5	5	90	19.375	2	-1	1	0.89301
250	2.1883	5	5	90	19.375	1	-1	1	0.95182
251	0.5464	5	5	0	19.375	2	1	1	1.0577
252	3.8303	5	5	0	25.5	2	1	1	1.0107
253	2.1883	5	5	999	19.375	1	-1	1	1.0106
254	7.1142	5	5	0	25.5	1	1	1	1.1048
255	7.1142	5	5	0	19.375	2	-1	0	1.1282
256	2.1883	5	5	0	1	1	-1	1	1.5282
257	7.1142	5	5	0	7.125	2	1	0	1.7429
258	3.8303	5	5	999	7.125	2	1	1	1.0816
259	7.1142	5	5	90	1	1	1	0	1.3164
260	3.8303	5	5	999	13.25	2	1	0	1.5163
261	7.1142	5	5	999	25.5	1	-1	0	1.4478
262	0.5464	5	5	0	19.375	1	-1	1	1.1165
263	3.8303	5	5	90	19.375	1	-1	1	0.97539
264	0.5464	5	5	90	13.25	2	1	1	1.2694
265	5.4722	5	5	90	7.125	2	-1	0	1.904
266	7.1142	5	5	999	7.125	1	-1	0	2.7917
267	3.8303	5	5	999	25.5	1	1	1	1.0929
268	0.5464	5	5	999	13.25	1	1	1	1.0226
269	2.1883	5	5	999	1	2	-1	0	2.257
270	7.1142	5	5	0	19.375	2	-1	1	2.1322
271	2.1883	5	5	0	25.5	2	-1	0	0.76364
272	7.1142	5	5	90	7.125	1	1	0	1.5299
273	3.8303	5	5	90	13.25	1	1	1	1.2577
274	5.4722	5	5	90	19.375	1	1	1	1.2459
275	2.1883	5	5	0	7.125	1	-1	1	0.97533
276	0.5464	5	5	0	13.25	2	-1	1	1.0577
277	5.4722	5	5	0	1	1	1	0	1.9114
278	2.1883	5	5	0	7.125	1	1	1	1.0577
279	2.1883	5	5	90	13.25	2	-1	1	1.2577
280	5.4722	5	5	999	19.375	1	1	0	5.7495
281	2.1883	5	5	999	7.125	2	-1	1	1.093
282	5.4722	5	5	999	13.25	1	-1	1	1.3517
283	2.1883	5	5	90	7.125	2	-1	1	1.5164
284	5.4722	5	5	90	13.25	1	1	1	3.5885
285	7.1142	5	5	999	25.5	2	-1	0	1.1282
286	2.1883	5	5	90	1	2	-1	0	1.0695
287	2.1883	5	5	999	1	2	-1	1	2.3746
288	5.4722	5	5	999	19.375	2	1	1	1.0224
289	3.8303	5	5	999	1	2	1	0	1.4223
290	2.1883	5	5	999	13.25	1	1	1	1.0106
291	2.1883	5	5	90	19.375	2	-1	1	1.2342
292	3.8303	5	5	90	19.375	2	1	1	1.2577
293	0.5464	5	5	999	19.375	2	1	1	2.3874
294	7.1142	5	5	999	13.25	2	1	0	1.7369
295	0.5464	5	5	999	1	2	-1	1	1.5517
296	3.8303	5	5	0	25.5	2	-1	1	0.95172
297	7.1142	5	5	999	25.5	1	-1	1	1.9682
298	5.4722	5	5	90	1	2	1	0	1.9679
299	0.5464	5	5	90	13.25	1	-1	1	1.0695
300	0.5464	5	5	90	25.5	2	1	1	1.2577
301	3.8303	5	5	999	19.375	1	-1	1	0.92871
302	7.1142	5	5	90	13.25	2	-1	1	1.5862
303	0.5464	5	5	999	19.375	2	-1	1	0.96364
304	0.5464	5	5	90	7.125	2	1	1	1.4105
305	3.8303	5	5	999	1	2	1	0	2.4689
306	5.4722	5	5	0	13.25	1	1	1	1.0934
307	0.5464	5	5	0	1	1	-1	1	7.6237
308	5.4722	5	5	90	7.125	1	1	0	1.8624
309	2.1883	5	5	90	1	1	1	0	1.3517
310	0.5464	5	5	90	7.125	2	1	1	1.3168
311	0.5464	5	5	90	19.375	1	-1	1	0.97523
312	2.1883	5	5	0	25.5	2	1	1	1.093
313	5.4722	5	5	999	13.25	1	-1	0	2.2036
314	3.8303	5	5	90	19.375	2	-1	1	1.1282
315	5.4722	5	5	0	1	2	1	0	2.0545
316	2.1883	5	5	0	19.375	1	1	0	1.3635
317	5.4722	5	5	999	1	1	1	0	1.5286
318	5.4722	5	5	90	13.25	2	-1	0	1.3399
319	2.1883	5	5	999	19.375	2	-1	1	1.0929
320	3.8303	5	5	90	13.25	1	-1	0	2.3972
321	0.5464	5	5	90	25.5	1	1	1	1.0111
322	2.1883	5	5	0	7.125	2	1	1	1.4341
323	2.1883	5	5	90	1	1	1	0	1.5047
324	7.1142	5	5	0	13.25	2	1	0	1.5291
325	5.4722	5	5	90	7.125	2	-1	0	1.9913
326	7.1142	5	5	0	25.5	1	-1	0	1.3164
327	0.5464	5	5	90	7.125	1	-1	1	1.3169
328	2.1883	5	5	90	13.25	1	-1	1	0.97534
329	2.1883	5	5	0	25.5	1	-1	1	1.1047
330	7.1142	5	5	999	25.5	1	1	1	1.187
331	7.1142	5	5	90	19.375	1	1	0	2.4679
332	3.8303	5	5	0	19.375	2	1	1	1.869
333	7.1142	5	5	999	19.375	2	1	0	1.584
334	7.1142	5	5	999	7.125	2	1	0	1.4533
335	2.1883	5	5	90	7.125	1	-1	1	1.1052
336	5.4722	5	5	90	19.375	2	-1	1	1.0693
337	7.1142	5	5	90	7.125	1	1	0	1.5058
338	2.1883	5	5	90	13.25	2	-1	1	1.0581
339	7.1142	5	5	0	7.125	2	1	0	2.8653
340	0.5464	5	5	999	19.375	1	1	1	1.0812
341	7.1142	5	5	999	1	2	1	0	1.7351
342	0.5464	5	5	90	1	2	-1	1	0.98688
343	5.4722	5	5	0	25.5	1	1	1	1.0695
344	0.5464	5	5	90	7.125	1	1	1	1.2341
345	7.1142	5	5	0	19.375	2	-1	1	1.1165
346	2.1883	5	5	0	13.25	1	1	1	0.82241
347	7.1142	5	5	0	1	1	1	0	1.5787
348	3.8303	5	5	0	1	1	1	0	2.3748
349	2.1883	5	5	999	19.375	1	1	1	0.96362
350	2.1883	5	5	0	19.375	1	1	1	0.99889
351	7.1142	5	5	0	25.5	2	-1	0	1.4268
352	3.8303	5	5	0	19.375	2	1	1	1.0694
353	3.8303	5	5	0	13.25	1	-1	0	1.2341
354	5.4722	5	5	90	19.375	2	-1	1	0.94008
355	7.1142	5	5	999	25.5	2	1	0	1.3285
356	5.4722	5	5	0	1	1	1	0	1.1047
357	7.1142	5	5	90	13.25	2	-1	0	1.834
358	3.8303	5	5	90	1	1	-1	0	1.4811
359	5.4722	5	5	999	7.125	1	-1	1	1.2104
360	5.4722	5	5	90	1	2	1	0	1.6579
361	5.4722	5	5	90	25.5	2	-1	0	1.3282
362	7.1142	5	5	90	13.25	1	-1	0	1.6779
363	3.8303	5	5	0	7.125	2	1	0	1.4458
364	0.5464	5	5	999	13.25	2	-1	1	1.0577
365	5.4722	5	5	90	1	2	1	0	6.9229
366	3.8303	5	5	90	7.125	1	-1	1	1.0577
367	2.1883	5	5	0	19.375	1	1	1	1.1283
368	7.1142	5	5	90	19.375	1	1	1	1.0694
369	0.5464	5	5	0	1	2	-1	0	1.7281
370	2.1883	5	5	90	7.125	1	-1	1	1.14
371	5.4722	5	5	0	7.125	1	-1	1	1.0224
372	0.5464	5	5	90	7.125	2	1	1	1.1988
373	7.1142	5	5	999	25.5	1	1	1	1.1165
374	2.1883	5	5	0	13.25	2	-1	1	0.98712
375	7.1142	5	5	0	1	1	-1	0	1.1755
376	3.8303	5	5	0	25.5	1	1	1	0.987
377	3.8303	5	5	999	25.5	2	1	1	2.1613
378	0.5464	5	5	999	25.5	2	-1	1	1.3165
379	2.1883	5	5	90	1	1	-1	1	1.4223
380	0.5464	5	5	999	7.125	2	1	1	1.1518
381	3.8303	5	5	999	7.125	2	1	0	1.634
382	3.8303	5	5	90	25.5	1	-1	1	0.98716
383	5.4722	5	5	999	25.5	1	1	1	0.97537
384	3.8303	5	5	0	13.25	1	1	1	1.1048
385	7.1142	5	5	999	13.25	2	-1	0	1.1636
386	2.1883	5	5	90	7.125	1	-1	0	1.211
387	3.8303	5	5	90	7.125	2	1	0	1.1753
388	5.4722	5	5	999	25.5	2	-1	1	0.94008
389	3.8303	5	5	999	13.25	2	-1	1	0.95224
390	0.5464	5	5	90	25.5	1	-1	1	0.9755
391	0.5464	5	5	90	25.5	1	-1	1	0.97521
392	2.1883	5	5	90	1	2	-1	0	1.2812
393	7.1142	5	5	999	13.25	2	-1	0	1.6133
394	3.8303	5	5	90	19.375	1	-1	1	0.99891
395	7.1142	5	5	0	1	1	-1	1	1.1753
396	5.4722	5	5	0	25.5	2	1	1	1.6932
397	7.1142	5	5	0	13.25	1	1	1	1.0106
398	3.8303	5	5	999	13.25	1	1	1	0.9283
399	2.1883	5	5	999	1	1	-1	1	1.187
400	3.8303	5	5	0	25.5	2	-1	1	1.046
401	3.8303	5	5	90	1	1	1	0	1.3753
402	5.4722	5	5	90	19.375	2	1	0	1.3404
403	5.4722	5	5	999	13.25	2	-1	1	1.0934
404	3.8303	5	5	0	19.375	1	1	1	1.5168
405	0.5464	5	5	999	19.375	1	-1	1	1.0111
406	2.1883	5	5	999	19.375	1	1	1	1.0577
407	5.4722	5	5	999	7.125	2	1	0	1.8305
408	0.5464	5	5	999	25.5	1	1	1	1.0577
409	5.4722	5	5	999	7.125	1	-1	1	1.2458
410	2.1883	5	5	999	19.375	1	1	1	0.94007
411	0.5464	5	5	999	7.125	2	-1	1	1.2934
412	5.4722	5	5	999	7.125	2	1	1	2.7286
413	2.1883	5	5	999	19.375	2	1	1	1.3047
414	2.1883	5	5	999	7.125	2	-1	1	1.1282
415	3.8303	5	5	0	13.25	1	1	1	1.187
416	0.5464	5	5	0	13.25	1	-1	1	1.5753
417	3.8303	5	5	999	1	2	1	0	2.2116
418	2.1883	5	5	90	19.375	2	1	1	1.164
419	3.8303	5	5	0	1	2	1	0	1.4223
420	0.5464	5	5	0	7.125	1	1	1	0.9989
421	2.1883	5	5	0	13.25	1	1	1	1.2694
422	2.1883	5	5	90	7.125	1	1	1	1.0577
423	5.4722	5	5	999	13.25	2	-1	1	1.1753
424	5.4722	5	5	90	25.5	1	-1	0	1.2576
425	3.8303	5	5	999	7.125	2	1	0	1.1518
426	0.5464	5	5	90	7.125	1	-1	1	0.96403
427	0.5464	5	5	90	19.375	1	1	1	1.0577
428	2.1883	5	5	0	1	2	1	1	1.2694
429	2.1883	5	5	0	13.25	2	-1	0	0.89308
430	7.1142	5	5	90	25.5	1	-1	1	1.3362
431	2.1883	5	5	0	13.25	1	1	1	1.1518
432	7.1142	5	5	999	13.25	2	1	1	2.0276
433	2.1883	5	5	0	19.375	1	1	1	1.0577
434	2.1883	5	5	90	13.25	1	1	1	0.99886
435	5.4722	5	5	90	1	1	1	0	1.3753
436	5.4722	5	5	90	1	1	-1	0	1.1404
437	0.5464	5	5	999	1	2	-1	1	1.0464
438	7.1142	5	5	90	25.5	2	-1	1	0.9048
439	3.8303	5	5	0	19.375	2	1	1	1.0106
440	3.8303	5	5	90	25.5	2	1	1	1.0928
441	5.4722	5	5	0	7.125	2	1	0	1.3517
442	2.1883	5	5	0	7.125	2	1	0	1.0106
443	0.5464	5	5	999	7.125	1	-1	1	1.0576
444	7.1142	5	5	0	1	1	1	1	17.232
445	7.1142	5	5	90	13.25	2	-1	0	1.5528
446	5.4722	5	5	999	13.25	1	-1	1	1.1282
447	3.8303	5	5	999	13.25	1	1	1	1.1047
448	5.4722	5	5	999	7.125	1	1	0	1.4459
449	2.1883	5	5	999	1	2	-1	1	1.2459
450	3.8303	5	5	0	19.375	1	-1	1	1.1047
451	7.1142	5	5	999	7.125	2	-1	0	1.6115
452	3.8303	5	5	90	25.5	1	-1	1	1.0577
453	2.1883	5	5	90	13.25	1	1	1	1.0929
454	7.1142	5	5	0	19.375	1	1	0	1.1753
455	0.5464	5	5	999	13.25	1	-1	0	0.91692
456	2.1883	5	5	90	25.5	1	-1	1	0.94009
457	3.8303	5	5	90	19.375	1	1	1	0.98713
458	0.5464	5	5	90	19.375	2	-1	1	1.0342
459	5.4722	5	5	999	25.5	1	1	1	1.34
460	3.8303	5	5	999	13.25	1	-1	1	0.95182
461	5.4722	5	5	0	7.125	1	-1	1	1.2458
462	0.5464	5	5	90	1	2	1	0	1.1518
463	0.5464	5	5	90	25.5	2	1	1	1.0576
464	7.1142	5	5	999	19.375	2	-1	1	20.564
465	0.5464	5	5	90	1	1	-1	0	2.1511
466	7.1142	5	5	90	7.125	2	-1	0	1.7919
467	5.4722	5	5	90	7.125	2	-1	0	1.4875
468	5.4722	5	5	90	13.25	1	1	1	1.0695
469	3.8303	5	5	999	13.25	1	-1	1	0.94007
470	2.1883	5	5	90	25.5	1	-1	1	0.94007
471	0.5464	5	5	90	13.25	2	1	1	1.14
472	2.1883	5	5	999	25.5	2	-1	1	0.95183
473	5.4722	5	5	999	7.125	1	1	1	1.0342
474	0.5464	5	5	90	19.375	2	-1	1	0.94002
475	3.8303	5	5	0	7.125	2	-1	0	1.5987
476	0.5464	5	5	999	1	2	-1	0	1.7517
477	7.1142	5	5	90	13.25	1	1	0	1.1993
478	7.1142	5	5	999	1	2	1	1	1.211
479	2.1883	5	5	90	7.125	2	-1	1	2.7395
480	7.1142	5	5	0	1	1	-1	0	5.8952
481	5.4722	5	5	999	7.125	2	-1	0	1.3165
482	3.8303	5	5	0	7.125	1	1	0	0.95171
483	3.8303	5	5	90	25.5	1	1	1	0.98708
484	2.1883	5	5	90	19.375	1	1	1	1.0459
485	7.1142	5	5	999	7.125	2	-1	0	1.1753
486	3.8303	5	5	0	13.25	2	-1	1	0.9871
487	0.5464	5	5	999	7.125	1	-1	1	1.093
488	7.1142	5	5	999	1	2	-1	0	1.4062
489	0.5464	5	5	90	13.25	1	-1	1	1.1401
490	3.8303	5	5	999	7.125	2	-1	0	1.1988
491	3.8303	5	5	90	7.125	2	1	0	1.0341
492	2.1883	5	5	0	13.25	2	-1	1	0.96364
493	0.5464	5	5	0	7.125	1	-1	0	0.92827
494	5.4722	5	5	999	1	1	1	0	1.1282
495	3.8303	5	5	0	19.375	2	1	1	1.1518
496	5.4722	5	5	90	1	2	-1	0	1.3164
497	2.1883	5	5	999	1	1	-1	1	1.3635
498	2.1883	5	5	0	25.5	2	-1	1	1.0224
499	3.8303	5	5	90	19.375	2	-1	0	4.3836
500	2.1883	5	5	999	19.375	2	1	1	1.0464
501	3.8303	5	5	999	7.125	1	-1	1	0.97537
502	5.4722	5	5	999	1	1	1	0	3.5162
503	0.5464	5	5	999	1	1	1	0	1.6575
504	5.4722	5	5	999	1	1	1	1	1.3988
505	0.5464	5	5	90	1	1	-1	1	1.0694
506	2.1883	5	5	999	1	1	1	1	1.6928
507	2.1883	5	5	90	7.125	2	1	1	1.093
508	7.1142	5	5	90	7.125	1	1	0	1.9016
509	2.1883	5	5	90	19.375	1	-1	1	1.928
510	3.8303	5	5	999	7.125	1	-1	0	3.1963
511	5.4722	5	5	999	1	2	-1	0	1.8941
512	0.5464	5	5	999	7.125	2	-1	1	1.1283
513	3.8303	5	5	999	25.5	1	1	1	1.1988
514	5.4722	5	5	0	13.25	2	-1	1	1.0575
515	5.4722	5	5	0	25.5	2	-1	1	1.1047
516	3.8303	5	5	999	13.25	2	1	0	1.2224
517	3.8303	5	5	90	25.5	2	1	1	1.093
518	2.1883	5	5	999	25.5	1	-1	1	0.96362
519	5.4722	5	5	0	25.5	1	1	1	1.3749
520	0.5464	5	5	90	25.5	2	-1	1	1.281
521	7.1142	5	5	999	25.5	1	-1	1	1.5638
522	7.1142	5	5	999	1	1	1	0	1.7761
523	2.1883	5	5	0	7.125	2	-1	1	1.0224
524	2.1883	5	5	90	19.375	1	-1	1	0.9401
525	2.1883	5	5	999	7.125	2	-1	1	1.0577
526	3.8303	5	5	999	19.375	2	1	1	1.0459
527	2.1883	5	5	0	1	2	-1	0	1.3988
528	2.1883	5	5	999	1	1	-1	0	1.1988
529	3.8303	5	5	90	19.375	1	-1	0	14.877
530	7.1142	5	5	0	7.125	1	-1	1	1.3175
531	5.4722	5	5	0	19.375	1	1	1	0.95182
532	5.4722	5	5	90	19.375	1	1	1	1.0341
533	2.1883	5	5	0	7.125	1	-1	1	0.99891
534	5.4722	5	5	90	25.5	1	1	0	1.14
535	2.1883	5	5	999	7.125	1	-1	1	1.0346
536	7.1142	5	5	90	19.375	1	1	1	1.093
537	0.5464	5	5	999	13.25	1	1	1	0.99889
538	5.4722	5	5	0	1	2	1	0	1.0224
539	7.1142	5	5	999	7.125	1	-1	0	1.0694
540	5.4722	5	5	0	25.5	1	1	1	1.0812
541	5.4722	5	5	0	13.25	2	-1	0	1.2576
542	0.5464	5	5	90	19.375	2	-1	1	0.94004
543	2.1883	5	5	999	7.125	2	-1	1	1.1165
544	5.4722	5	5	90	19.375	2	-1	1	1.1758
545	0.5464	5	5	0	7.125	1	-1	1	0.96348
546	3.8303	5	5	999	19.375	1	-1	1	2.5403
547	0.5464	5	5	0	7.125	2	-1	1	1.1165
548	5.4722	5	5	90	7.125	1	1	0	1.8342
549	5.4722	5	5	999	13.25	2	1	0	1.72
550	3.8303	5	5	999	25.5	2	-1	1	1.234
551	7.1142	5	5	0	25.5	1	-1	1	1.2223
552	7.1142	5	5	999	19.375	1	1	1	1.2694
553	5.4722	5	5	0	13.25	2	1	0	1.2341
554	7.1142	5	5	999	19.375	2	1	0	1.3579
555	2.1883	5	5	90	1	2	-1	1	1.0107
556	5.4722	5	5	0	1	1	-1	0	0.9401
557	7.1142	5	5	90	13.25	2	-1	0	1.1283
558	3.8303	5	5	999	1	2	-1	0	1.1875
559	2.1883	5	5	999	13.25	1	1	1	1.0459
560	0.5464	5	5	0	19.375	2	-1	1	0.96363
561	3.8303	5	5	999	1	2	1	0	1.0695
562	5.4722	5	5	90	25.5	2	1	0	0.78715
563	0.5464	5	5	90	19.375	1	-1	1	1.187
564	0.5464	5	5	999	13.25	1	-1	1	1.0577
565	5.4722	5	5	90	7.125	2	1	0	0.79891
566	3.8303	5	5	90	1	2	1	0	0.9283
567	0.5464	5	5	999	1	1	1	0	0.88129
568	5.4722	5	5	999	13.25	1	1	1	1.0342
569	2.1883	5	5	999	1	1	1	1	1.1282
570	2.1883	5	5	90	25.5	2	-1	1	0.97539
571	3.8303	5	5	0	7.125	1	-1	1	0.97532
572	3.8303	5	5	90	25.5	1	1	1	1.3514
573	7.1142	5	5	90	19.375	2	1	1	6.2848
574	2.1883	5	5	90	25.5	1	-1	1	0.96362
575	0.5464	5	5	0	13.25	1	-1	1	2.034
576	3.8303	5	5	999	13.25	2	-1	1	2.373
577	7.1142	5	5	90	7.125	2	1	1	3.0527
578	0.5464	5	5	0	19.375	2	-1	0	1.0342
579	3.8303	5	5	999	19.375	2	1	1	1.8719
580	2.1883	5	5	999	13.25	1	-1	1	0.92871
581	0.5464	5	5	999	1	2	1	0	1.7046
582	5.4722	5	5	90	13.25	2	1	0	1.7095
583	3.8303	5	5	999	19.375	2	1	1	1.0812
584	2.1883	5	5	999	1	2	-1	0	1.6575
585	3.8303	5	5	90	7.125	1	-1	0	1.2933
586	2.1883	5	5	0	25.5	1	1	1	0.95178
587	0.5464	5	5	0	7.125	1	-1	1	1.0224
588	7.1142	5	5	999	19.375	1	-1	0	1.6035
589	0.5464	5	5	0	1	2	1	1	1.164
590	3.8303	5	5	90	7.125	1	1	1	2.1309
591	0.5464	5	5	90	13.25	2	1	1	1.3165
592	5.4722	5	5	0	25.5	2	1	1	1.3522
593	2.1883	5	5	90	7.125	2	-1	0	1.2346
594	0.5464	5	5	0	25.5	1	-1	1	0.97529
595	5.4722	5	5	0	25.5	2	1	0	2.068
596	5.4722	5	5	0	19.375	2	-1	1	1.5416
597	5.4722	5	5	0	7.125	1	-1	0	3.5283
598	0.5464	5	5	90	1	1	-1	1	1.9395
599	0.5464	5	5	999	25.5	2	1	1	1.0695
600	3.8303	5	5	0	1	2	-1	0	1.3635
601	2.1883	5	5	999	13.25	1	-1	1	0.91649
602	5.4722	5	5	90	25.5	1	1	1	0.92833
603	0.5464	5	5	0	25.5	1	-1	1	1.1165
604	5.4722	5	5	90	1	1	-1	1	5.0689
605	2.1883	5	5	90	19.375	2	1	1	1.1165
606	7.1142	5	5	90	7.125	2	-1	1	1.3164
607	5.4722	5	5	90	7.125	2	-1	0	1.2581
608	5.4722	5	5	999	19.375	2	-1	0	1.1169
609	7.1142	5	5	0	25.5	2	-1	0	1.1287
610	7.1142	5	5	90	1	1	1	0	1.211
611	7.1142	5	5	90	1	1	-1	0	1.2345
612	3.8303	5	5	0	19.375	1	1	1	1.458
613	7.1142	5	5	90	1	1	1	0	1.164
614	5.4722	5	5	999	1	2	1	0	1.2933
615	5.4722	5	5	90	25.5	1	1	1	1.2698
616	2.1883	5	5	999	19.375	1	1	1	1.0581
617	3.8303	5	5	999	7.125	1	-1	0	1.2929
618	3.8303	5	5	90	13.25	1	-1	0	0.96361
619	0.5464	5	5	0	1	1	1	1	1.834
620	0.5464	5	5	0	1	2	1	1	1.2694
621	7.1142	5	5	0	25.5	1	-1	0	1.0463
622	3.8303	5	5	0	1	2	1	0	0.62243
623	5.4722	5	5	90	7.125	1	-1	0	1.0577
624	3.8303	5	5	0	19.375	1	1	0	0.55196
625	2.1883	5	5	0	1	1	-1	0	0.52851
626	5.4722	5	5	999	19.375	1	1	0	0.52852
627	5.4722	5	5	999	19.375	2	-1	1	0.5284
628	3.8303	5	5	999	1	1	-1	0	0.58721
629	0.5464	5	5	999	19.375	1	-1	1	1.1517
630	0.5464	5	5	0	7.125	2	1	1	1.0929
631	7.1142	5	5	999	13.25	1	-1	0	1.5307
632	3.8303	5	5	90	1	2	1	1	1.2694
633	3.8303	5	5	90	25.5	2	1	1	1.0929
634	0.5464	5	5	999	19.375	2	-1	1	0.98719
635	2.1883	5	5	999	13.25	2	1	1	1.0694
636	3.8303	5	5	999	1	1	-1	0	1.434
637	3.8303	5	5	90	7.125	2	1	1	1.2224
638	0.5464	5	5	0	25.5	2	-1	0	1.0459
639	0.5464	5	5	90	13.25	1	1	1	0.94007
640	2.1883	5	5	90	7.125	1	1	1	1.1401
641	7.1142	5	5	0	19.375	2	1	0	1.1635
642	7.1142	5	5	0	13.25	1	-1	0	1.269
643	5.4722	5	5	999	25.5	2	-1	1	1.1166
644	5.4722	5	5	0	7.125	1	1	0	0.82232
645	7.1142	5	5	90	1	2	-1	0	0.99884
646	3.8303	5	5	999	1	1	-1	0	1.1282
647	0.5464	5	5	0	1	1	1	0	0.98713
648	3.8303	5	5	0	13.25	1	1	1	1.0224
649	0.5464	5	5	999	25.5	1	-1	1	1.0578
650	2.1883	5	5	90	19.375	2	1	1	1.1518
651	7.1142	5	5	0	13.25	2	-1	0	1.1871
652	0.5464	5	5	999	13.25	2	1	1	1.3753
653	3.8303	5	5	90	25.5	2	1	1	1.0695
654	3.8303	5	5	999	13.25	1	1	1	1.1635
655	7.1142	5	5	999	13.25	1	-1	0	1.2934
656	5.4722	5	5	0	25.5	1	1	1	1.1169
657	2.1883	5	5	0	7.125	1	-1	1	1.2339
658	7.1142	5	5	0	1	2	1	0	1.2345
659	0.5464	5	5	0	25.5	2	-1	1	1.034
660	2.1883	5	5	90	25.5	1	-1	1	0.96374
661	3.8303	5	5	999	7.125	1	-1	1	0.97535
662	5.4722	5	5	0	13.25	2	1	1	1.1282
663	7.1142	5	5	0	25.5	2	1	1	1.1052
664	2.1883	5	5	999	7.125	1	1	1	1.3635
665	2.1883	5	5	0	1	1	1	1	1.093
666	2.1883	5	5	0	19.375	2	-1	1	1.2224
667	3.8303	5	5	0	13.25	1	-1	1	0.99881
668	2.1883	5	5	90	25.5	2	-1	1	1.0577
669	2.1883	5	5	999	19.375	2	-1	1	0.95182
670	3.8303	5	5	999	25.5	1	-1	1	1.0106
671	3.8303	5	5	999	19.375	1	-1	1	1.0812
672	5.4722	5	5	999	1	1	1	1	2.2146
673	7.1142	5	5	0	13.25	1	1	1	1.1636
674	2.1883	5	5	0	25.5	1	-1	1	1.0224
675	0.5464	5	5	999	25.5	1	1	1	0.98709
676	2.1883	5	5	999	25.5	1	1	1	0.99883
677	5.4722	5	5	90	19.375	1	-1	1	1.2694
678	3.8303	5	5	0	1	2	1	0	1.1283
679	3.8303	5	5	90	1	2	1	0	1.093
680	3.8303	5	5	0	1	1	1	1	1.2694
681	0.5464	5	5	0	25.5	2	-1	1	1.481
682	7.1142	5	5	90	25.5	1	-1	1	0.99926
683	7.1142	5	5	90	13.25	1	-1	1	1.046
684	3.8303	5	5	0	25.5	2	-1	1	0.99888
685	2.1883	5	5	0	1	2	1	1	1.14
686	0.5464	5	5	0	19.375	1	1	1	1.1517
687	2.1883	5	5	90	25.5	2	-1	1	4.0182
688	0.5464	5	5	90	25.5	1	-1	1	0.95188
689	3.8303	5	5	999	19.375	1	1	1	1.0459
690	5.4722	5	5	999	19.375	2	-1	1	0.9754
691	5.4722	5	5	0	1	2	-1	0	1.0106
692	3.8303	5	5	90	1	2	1	1	1.046
693	0.5464	5	5	0	1	1	-1	1	1.0694
694	7.1142	5	5	999	13.25	1	-1	1	1.7683
695	7.1142	5	5	90	1	2	1	1	1.504
696	2.1883	5	5	90	7.125	2	1	1	1.1047
697	2.1883	5	5	90	13.25	2	1	1	1.0812
698	3.8303	5	5	0	7.125	1	1	1	2.0823
699	7.1142	5	5	0	19.375	1	1	0	1.1988
700	7.1142	5	5	90	13.25	1	-1	1	1.1871
701	0.5464	5	5	90	7.125	1	1	1	1.2224
702	3.8303	5	5	0	1	1	1	1	1.1047
703	5.4722	5	5	90	13.25	1	1	0	1.5383
704	2.1883	5	5	90	13.25	1	-1	1	1.1047
705	5.4722	5	5	999	1	2	-1	1	1.3752
706	7.1142	5	5	0	19.375	1	1	1	1.2812
707	5.4722	5	5	999	13.25	2	1	1	1.2695
708	0.5464	5	5	999	7.125	2	1	1	1.1047
709	3.8303	5	5	0	19.375	1	-1	1	0.89298
710	2.1883	5	5	999	7.125	1	-1	1	0.94006
711	2.1883	5	5	90	1	1	1	0	1.1518
712	3.8303	5	5	90	7.125	2	-1	0	1.0577
713	2.1883	5	5	90	25.5	2	1	1	1.7281
714	5.4722	5	5	0	1	2	1	0	1.2345
715	5.4722	5	5	0	7.125	2	1	0	15.374
716	0.5464	5	5	90	13.25	1	1	1	1.1753
717	2.1883	5	5	0	25.5	2	-1	1	0.93991
718	5.4722	5	5	0	7.125	1	-1	0	1.0225
719	0.5464	5	5	90	7.125	1	1	1	1.0459
720	3.8303	5	5	90	1	2	1	0	0.94009
721	3.8303	5	5	90	1	1	-1	1	0.97535
722	5.4722	5	5	0	1	1	-1	0	1.5517
723	5.4722	5	5	90	25.5	2	1	1	0.96405
724	0.5464	5	5	0	13.25	2	1	1	1.1282
725	7.1142	5	5	90	1	2	1	0	1.14
726	2.1883	5	5	999	7.125	1	-1	1	0.98711
727	2.1883	5	5	0	25.5	2	1	1	1.0224
728	0.5464	5	5	90	19.375	1	1	0	1.1283
729	7.1142	5	5	0	1	2	-1	1	2.3884
730	0.5464	5	5	999	19.375	2	1	1	1.0577
731	2.1883	5	5	90	1	2	-1	0	1.2694
732	3.8303	5	5	90	13.25	2	1	0	1.4576
733	3.8303	5	5	90	1	1	1	0	2.7255
734	2.1883	5	5	999	25.5	1	-1	1	1.0695
735	0.5464	5	5	90	13.25	2	-1	1	0.98713
736	3.8303	5	5	0	13.25	2	1	0	2.0664
737	7.1142	5	5	999	1	2	-1	0	1.3174
738	0.5464	5	5	999	13.25	2	-1	1	0.98712
739	7.1142	5	5	90	7.125	2	-1	0	1.1988
740	5.4722	5	5	0	7.125	2	1	0	1.2576
741	7.1142	5	5	999	13.25	1	1	0	1.2224
742	7.1142	5	5	90	19.375	2	1	1	3.3355
743	0.5464	5	5	999	19.375	1	-1	1	1.7281
744	3.8303	5	5	0	1	2	-1	0	1.3635
745	7.1142	5	5	0	25.5	2	-1	0	1.2463
746	2.1883	5	5	90	1	2	-1	0	1.3404
747	0.5464	5	5	0	13.25	2	1	1	0.90523
748	3.8303	5	5	999	19.375	2	-1	1	1.2811
749	5.4722	5	5	999	7.125	1	-1	1	1.34
750	5.4722	5	5	999	19.375	2	1	1	1.14
