# Supplementary material for: Temporal Integration of Motion Streaks in Migraine
Source: Vision (Basel). 2018 Jul 13;2(3):27. doi: 10.3390/vision2030027 (PMC6836222; doi:10.3390/vision2030027)
Supplement: Supplementary file 1 [file vision-02-00027-s001.zip › supplementary information/resultsmark3/resultsObs20/allResponsesObs20Block5.txt]

1	5.4722	5	5	0	25.5	1	-1	1	3.0354
2	3.8303	5	5	90	25.5	1	-1	1	1.0607
3	5.4722	5	5	999	13.25	1	-1	1	0.97536
4	3.8303	5	5	999	7.125	2	1	0	1.0098
5	5.4722	5	5	90	7.125	1	1	0	0.84598
6	2.1883	5	5	90	25.5	1	-1	1	0.89305
7	2.1883	5	5	90	19.375	1	-1	1	0.893
8	5.4722	5	5	90	19.375	1	-1	1	0.98708
9	2.1883	5	5	90	1	2	-1	1	0.91653
10	3.8303	5	5	999	13.25	1	-1	1	1.093
11	5.4722	5	5	90	7.125	1	1	0	0.88124
12	5.4722	5	5	0	13.25	1	-1	1	1.0224
13	3.8303	5	5	90	25.5	2	-1	0	1.2106
14	5.4722	5	5	999	13.25	2	1	0	1.3165
15	3.8303	5	5	999	7.125	2	-1	0	1.093
16	5.4722	5	5	999	25.5	1	-1	1	0.97536
17	3.8303	5	5	90	1	2	1	0	1.0106
18	5.4722	5	5	90	7.125	1	-1	1	1.1871
19	2.1883	5	5	0	7.125	1	1	0	1.0581
20	7.1142	5	5	90	19.375	2	1	0	1.4536
21	2.1883	5	5	90	1	2	1	1	4.8111
22	3.8303	5	5	90	19.375	1	-1	1	1.5635
23	7.1142	5	5	999	1	1	1	0	1.3766
24	3.8303	5	5	999	7.125	1	1	0	0.95181
25	2.1883	5	5	0	19.375	1	-1	0	0.79891
26	7.1142	5	5	0	7.125	1	1	0	1.14
27	7.1142	5	5	0	19.375	2	-1	0	1.093
28	2.1883	5	5	90	25.5	1	1	1	1.0929
29	3.8303	5	5	0	7.125	2	-1	0	0.98709
30	7.1142	5	5	90	19.375	2	-1	1	0.99889
31	7.1142	5	5	999	7.125	1	-1	0	0.83421
32	2.1883	5	5	90	1	1	1	0	0.94013
33	5.4722	5	5	0	7.125	1	-1	1	1.3988
34	7.1142	5	5	90	25.5	2	-1	0	0.97578
35	7.1142	5	5	90	19.375	1	-1	0	0.92827
36	7.1142	5	5	0	1	2	-1	1	0.97534
37	7.1142	5	5	90	13.25	2	-1	0	1.1871
38	2.1883	5	5	90	7.125	2	-1	1	1.0346
39	7.1142	5	5	0	13.25	2	1	0	1.1635
40	3.8303	5	5	999	13.25	1	-1	1	1.0459
41	3.8303	5	5	90	1	1	-1	0	1.0342
42	2.1883	5	5	90	1	1	-1	0	6.0138
43	7.1142	5	5	90	1	1	-1	1	1.1287
44	2.1883	5	5	999	13.25	2	1	1	1.0111
45	2.1883	5	5	0	19.375	2	1	1	1.1165
46	3.8303	5	5	90	7.125	1	-1	0	1.2106
47	2.1883	5	5	0	19.375	2	-1	1	1.0577
48	7.1142	5	5	999	19.375	2	-1	0	1.6399
49	3.8303	5	5	90	1	2	-1	1	1.2459
50	0.5464	5	5	90	25.5	1	-1	1	0.97536
51	7.1142	5	5	90	19.375	1	1	1	1.2224
52	2.1883	5	5	0	1	2	-1	0	1.387
53	2.1883	5	5	0	7.125	1	1	1	1.1753
54	5.4722	5	5	0	19.375	1	-1	0	1.2105
55	3.8303	5	5	0	19.375	1	-1	1	1.0107
56	7.1142	5	5	999	13.25	2	1	0	1.0812
57	3.8303	5	5	0	25.5	2	-1	1	0.95179
58	2.1883	5	5	90	1	1	1	0	1.6101
59	2.1883	5	5	999	1	1	1	0	1.1047
60	7.1142	5	5	90	25.5	1	1	1	1.3169
61	0.5464	5	5	90	25.5	1	-1	1	1.3283
62	7.1142	5	5	0	13.25	1	1	0	1.9123
63	5.4722	5	5	0	13.25	2	1	0	1.3282
64	3.8303	5	5	0	13.25	1	-1	1	1.2341
65	5.4722	5	5	0	13.25	1	-1	1	2.9815
66	7.1142	5	5	90	13.25	2	1	0	1.8978
67	7.1142	5	5	0	13.25	1	1	0	1.2459
68	2.1883	5	5	0	7.125	2	-1	0	0.70485
69	0.5464	5	5	0	1	1	1	0	1.4458
70	7.1142	5	5	90	7.125	2	1	0	1.8521
71	7.1142	5	5	999	19.375	1	1	0	2.878
72	3.8303	5	5	999	25.5	2	-1	1	1.1871
73	2.1883	5	5	999	1	1	-1	1	1.0341
74	0.5464	5	5	999	25.5	1	1	1	1.2929
75	3.8303	5	5	999	1	1	-1	0	2.1472
76	7.1142	5	5	999	19.375	1	-1	0	4.3997
77	3.8303	5	5	999	13.25	2	1	1	1.0342
78	3.8303	5	5	0	7.125	1	1	0	1.5869
79	0.5464	5	5	90	7.125	1	1	1	0.98753
80	3.8303	5	5	90	25.5	1	1	1	1.0695
81	0.5464	5	5	90	7.125	2	1	1	1.747
82	2.1883	5	5	0	1	1	-1	0	0.62248
83	0.5464	5	5	999	1	1	-1	0	0.52856
84	5.4722	5	5	999	25.5	2	-1	0	0.62255
85	5.4722	5	5	999	7.125	1	-1	0	0.52824
86	0.5464	5	5	999	7.125	1	-1	1	1.1988
87	3.8303	5	5	0	13.25	2	-1	1	0.61073
88	5.4722	5	5	90	19.375	2	1	0	0.66958
89	7.1142	5	5	0	1	2	-1	1	0.64599
90	0.5464	5	5	0	7.125	1	-1	0	0.5755
91	3.8303	5	5	999	19.375	1	-1	0	0.62277
92	2.1883	5	5	999	7.125	1	-1	1	1.0339
93	7.1142	5	5	999	25.5	1	-1	1	1.5561
94	7.1142	5	5	90	1	1	-1	0	1.1753
95	5.4722	5	5	90	25.5	2	1	0	1.1165
96	7.1142	5	5	90	19.375	1	-1	0	1.1165
97	2.1883	5	5	999	19.375	2	-1	1	0.90478
98	7.1142	5	5	90	13.25	2	1	0	1.3545
99	5.4722	5	5	90	1	2	1	1	2.1299
100	7.1142	5	5	90	25.5	1	-1	1	1.4243
101	0.5464	5	5	90	19.375	1	1	1	1.1052
102	0.5464	5	5	90	7.125	2	-1	1	1.2346
103	2.1883	5	5	999	25.5	1	-1	1	1.1875
104	3.8303	5	5	90	19.375	2	1	1	1.2341
105	2.1883	5	5	90	13.25	1	1	1	1.1871
106	7.1142	5	5	90	25.5	1	-1	0	1.2694
107	3.8303	5	5	90	25.5	2	1	0	1.4105
108	5.4722	5	5	90	13.25	2	-1	1	1.4581
109	0.5464	5	5	0	25.5	1	1	0	14.412
110	7.1142	5	5	0	7.125	2	-1	0	1.4429
111	2.1883	5	5	999	19.375	2	1	1	1.5399
112	2.1883	5	5	90	19.375	1	-1	1	1.0224
113	3.8303	5	5	999	7.125	1	-1	1	1.0812
114	3.8303	5	5	0	13.25	2	-1	1	1.0694
115	0.5464	5	5	999	19.375	1	-1	1	1.0459
116	0.5464	5	5	90	13.25	2	-1	1	1.3047
117	2.1883	5	5	0	19.375	2	1	1	1.0341
118	3.8303	5	5	0	25.5	2	1	1	1.0812
119	0.5464	5	5	999	13.25	1	1	1	1.0224
120	5.4722	5	5	90	1	1	1	0	1.3517
121	0.5464	5	5	90	19.375	1	1	1	1.3051
122	3.8303	5	5	0	19.375	1	1	1	1.0459
123	7.1142	5	5	0	25.5	1	-1	0	2.646
124	0.5464	5	5	999	19.375	2	-1	1	1.0224
125	7.1142	5	5	999	25.5	1	1	1	1.5661
126	2.1883	5	5	999	19.375	1	1	1	1.0341
127	3.8303	5	5	999	13.25	2	1	1	1.0459
128	0.5464	5	5	999	1	2	1	1	1.4223
129	2.1883	5	5	999	13.25	1	-1	1	0.99886
130	3.8303	5	5	999	7.125	1	1	1	1.1282
131	3.8303	5	5	90	13.25	2	1	0	1.0106
132	3.8303	5	5	0	1	1	1	0	0.92827
133	5.4722	5	5	0	25.5	1	1	1	2.023
134	3.8303	5	5	999	1	2	-1	0	1.5164
135	5.4722	5	5	0	1	1	-1	0	1.34
136	3.8303	5	5	999	1	1	1	0	2.3671
137	0.5464	5	5	999	19.375	2	-1	1	1.3639
138	5.4722	5	5	90	13.25	2	1	0	2.0116
139	0.5464	5	5	0	19.375	2	-1	1	1.1283
140	3.8303	5	5	0	13.25	2	-1	1	0.9401
141	7.1142	5	5	90	1	2	1	1	1.4647
142	7.1142	5	5	999	25.5	2	-1	0	1.2342
143	5.4722	5	5	999	25.5	1	1	0	1.4929
144	0.5464	5	5	0	25.5	2	1	1	1.0695
145	0.5464	5	5	0	1	2	1	1	1.1165
146	0.5464	5	5	90	19.375	2	1	1	1.0577
147	7.1142	5	5	90	25.5	1	1	0	0.52826
148	2.1883	5	5	90	25.5	2	1	1	0.56367
149	7.1142	5	5	0	13.25	2	1	0	1.329
150	0.5464	5	5	90	13.25	1	-1	1	0.90525
151	2.1883	5	5	0	7.125	2	-1	1	0.96363
152	3.8303	5	5	90	7.125	2	-1	0	1.2106
153	3.8303	5	5	90	19.375	2	-1	1	1.1988
154	7.1142	5	5	0	1	1	-1	0	1.0812
155	2.1883	5	5	0	13.25	2	-1	0	0.98713
156	5.4722	5	5	90	7.125	1	-1	0	0.52873
157	7.1142	5	5	90	1	1	1	1	0.52835
158	3.8303	5	5	0	19.375	2	1	1	1.187
159	2.1883	5	5	90	7.125	1	1	0	0.77534
160	2.1883	5	5	999	7.125	1	-1	0	0.7876
161	7.1142	5	5	0	13.25	1	1	1	0.89303
162	3.8303	5	5	999	19.375	2	-1	0	1.4223
163	3.8303	5	5	0	7.125	2	-1	0	1.2698
164	2.1883	5	5	999	13.25	1	-1	0	0.84599
165	2.1883	5	5	90	25.5	2	1	0	0.96356
166	2.1883	5	5	90	25.5	2	1	1	1.2576
167	5.4722	5	5	999	19.375	2	1	1	0.9636
168	3.8303	5	5	0	13.25	1	-1	1	1.2812
169	7.1142	5	5	0	19.375	1	-1	1	1.3524
170	5.4722	5	5	90	7.125	1	1	0	1.4105
171	3.8303	5	5	0	7.125	2	-1	1	0.88126
172	3.8303	5	5	0	7.125	2	1	0	1.0106
173	5.4722	5	5	0	7.125	1	-1	1	0.52867
174	7.1142	5	5	999	1	2	-1	0	0.58719
175	5.4722	5	5	90	25.5	1	1	0	1.1988
176	2.1883	5	5	999	1	2	-1	0	0.85775
177	0.5464	5	5	999	25.5	2	-1	0	0.52848
178	2.1883	5	5	999	1	2	1	0	0.68141
179	3.8303	5	5	90	7.125	1	-1	1	0.66954
180	3.8303	5	5	999	7.125	2	1	0	0.52866
181	0.5464	5	5	0	7.125	1	-1	1	1.5164
182	7.1142	5	5	0	13.25	2	-1	0	1.3763
183	3.8303	5	5	0	25.5	2	-1	1	1.0106
184	5.4722	5	5	999	7.125	2	-1	0	1.1988
185	3.8303	5	5	90	13.25	1	1	1	1.3635
186	3.8303	5	5	999	19.375	2	1	1	1.0577
187	3.8303	5	5	90	7.125	2	-1	0	1.0106
188	2.1883	5	5	999	19.375	2	1	1	1.1047
189	7.1142	5	5	999	1	2	-1	0	1.0224
190	7.1142	5	5	999	19.375	2	-1	0	1.0694
191	0.5464	5	5	90	1	2	1	0	1.1165
192	3.8303	5	5	90	19.375	2	-1	1	1.211
193	0.5464	5	5	90	19.375	1	-1	1	1.3992
194	7.1142	5	5	90	19.375	1	1	0	2.2899
195	5.4722	5	5	0	13.25	2	1	1	1.1518
196	5.4722	5	5	0	19.375	2	-1	1	1.0934
197	3.8303	5	5	0	7.125	2	1	1	1.0698
198	5.4722	5	5	0	25.5	1	1	1	0.95185
199	2.1883	5	5	90	13.25	2	1	1	1.5987
200	3.8303	5	5	999	25.5	1	-1	1	1.14
201	2.1883	5	5	90	7.125	2	1	1	1.0816
202	0.5464	5	5	90	7.125	1	-1	1	1.1871
203	0.5464	5	5	0	7.125	2	-1	1	1.34
204	7.1142	5	5	999	7.125	1	1	0	100.5
205	7.1142	5	5	0	25.5	2	-1	0	1.1282
206	3.8303	5	5	999	13.25	2	-1	1	0.7755
207	7.1142	5	5	0	7.125	2	-1	1	1.1988
208	5.4722	5	5	90	19.375	2	1	0	1.411
209	0.5464	5	5	999	13.25	2	1	1	1.1162
210	5.4722	5	5	999	19.375	1	-1	1	1.2459
211	7.1142	5	5	999	7.125	2	1	0	1.0346
212	5.4722	5	5	90	1	1	1	0	1.0459
213	7.1142	5	5	999	13.25	1	-1	0	0.98712
214	5.4722	5	5	999	7.125	2	1	1	1.2929
215	7.1142	5	5	999	19.375	1	1	1	0.90488
216	5.4722	5	5	90	1	2	1	0	0.94
217	5.4722	5	5	0	13.25	1	-1	0	0.85775
218	2.1883	5	5	999	19.375	1	-1	1	0.95181
219	5.4722	5	5	999	13.25	1	1	1	1.0224
220	5.4722	5	5	999	1	1	1	0	1.0224
221	2.1883	5	5	90	25.5	1	-1	1	0.94011
222	2.1883	5	5	90	13.25	2	1	1	1.1164
223	2.1883	5	5	0	1	2	-1	0	1.1165
224	3.8303	5	5	90	13.25	1	-1	1	1.1988
225	7.1142	5	5	0	1	2	1	0	1.2106
226	0.5464	5	5	0	1	1	1	1	1.2224
227	5.4722	5	5	90	1	2	-1	1	1.0694
228	3.8303	5	5	90	25.5	1	-1	1	2.1455
229	7.1142	5	5	0	25.5	2	-1	0	1.8412
230	5.4722	5	5	999	19.375	1	1	1	0.85773
231	5.4722	5	5	90	7.125	2	-1	1	1.14
232	2.1883	5	5	0	19.375	1	-1	1	0.9283
233	3.8303	5	5	90	19.375	2	-1	1	0.91651
234	7.1142	5	5	0	13.25	1	1	0	1.2341
235	7.1142	5	5	999	25.5	2	-1	1	0.88122
236	0.5464	5	5	90	13.25	1	-1	1	1.1166
237	5.4722	5	5	999	13.25	2	-1	1	1.2926
238	7.1142	5	5	999	13.25	2	1	0	1.3164
239	7.1142	5	5	999	7.125	2	1	0	1.1287
240	3.8303	5	5	90	13.25	1	-1	1	0.91642
241	2.1883	5	5	0	19.375	2	-1	1	0.95153
242	0.5464	5	5	999	1	2	-1	1	1.1283
243	7.1142	5	5	0	19.375	2	1	1	1.1634
244	3.8303	5	5	999	13.25	1	1	1	0.95222
245	2.1883	5	5	0	7.125	2	-1	1	0.99887
246	3.8303	5	5	999	19.375	1	-1	1	0.92831
247	5.4722	5	5	999	19.375	1	-1	1	1.0224
248	3.8303	5	5	0	25.5	2	-1	1	0.97534
249	3.8303	5	5	90	7.125	2	-1	0	1.2694
250	2.1883	5	5	999	7.125	2	-1	1	0.97528
251	2.1883	5	5	999	19.375	1	-1	1	0.94004
252	7.1142	5	5	999	25.5	1	-1	0	1.3165
253	3.8303	5	5	0	13.25	1	1	1	1.1048
254	0.5464	5	5	999	25.5	1	1	1	1.1988
255	5.4722	5	5	0	1	1	1	0	1.4458
256	0.5464	5	5	999	19.375	2	-1	1	0.99882
257	7.1142	5	5	90	7.125	1	1	1	1.6477
258	3.8303	5	5	999	13.25	2	1	1	1.1048
259	0.5464	5	5	999	7.125	1	-1	1	1.0224
260	3.8303	5	5	999	7.125	1	1	1	1.0577
261	0.5464	5	5	999	19.375	2	-1	1	1.1519
262	7.1142	5	5	999	19.375	2	1	0	1.5462
263	0.5464	5	5	0	25.5	1	1	1	0.84587
264	5.4722	5	5	90	13.25	1	-1	1	1.2459
265	5.4722	5	5	0	1	2	-1	0	2.8313
266	0.5464	5	5	999	7.125	2	1	1	1.1047
267	2.1883	5	5	0	1	1	-1	0	1.2928
268	7.1142	5	5	0	19.375	1	-1	1	1.0224
269	2.1883	5	5	0	25.5	2	1	1	2.1628
270	2.1883	5	5	999	1	2	-1	0	1.8461
271	7.1142	5	5	0	7.125	2	1	0	2.8801
272	5.4722	5	5	90	25.5	2	-1	1	1.2929
273	5.4722	5	5	999	1	1	1	0	1.0812
274	0.5464	5	5	90	19.375	1	1	0	0.83421
275	5.4722	5	5	90	13.25	2	-1	0	1.3635
276	7.1142	5	5	0	25.5	1	1	0	0.70469
277	0.5464	5	5	90	25.5	2	1	1	1.1988
278	0.5464	5	5	0	25.5	2	-1	0	28.748
279	0.5464	5	5	90	1	1	-1	0	1.1287
280	5.4722	5	5	0	25.5	2	-1	0	1.2811
281	7.1142	5	5	999	1	2	-1	0	1.0105
282	2.1883	5	5	999	13.25	2	-1	1	0.9753
283	5.4722	5	5	90	25.5	2	-1	0	1.5158
284	7.1142	5	5	0	7.125	2	-1	1	0.98715
285	2.1883	5	5	999	7.125	1	-1	1	1.2224
286	2.1883	5	5	999	13.25	1	-1	1	0.94001
287	5.4722	5	5	999	13.25	1	-1	1	0.95182
288	5.4722	5	5	0	19.375	1	1	1	0.91655
289	2.1883	5	5	999	25.5	1	1	1	1.0224
290	5.4722	5	5	999	13.25	2	-1	1	1.0577
291	2.1883	5	5	0	13.25	2	-1	1	0.94009
292	0.5464	5	5	90	25.5	2	-1	1	1.2576
293	0.5464	5	5	0	1	2	-1	1	1.387
294	2.1883	5	5	0	1	1	1	0	1.1753
295	2.1883	5	5	999	1	2	1	0	1.0577
296	5.4722	5	5	0	13.25	2	-1	0	1.4223
297	2.1883	5	5	90	25.5	2	1	1	1.1636
298	3.8303	5	5	999	13.25	1	-1	1	1.14
299	7.1142	5	5	90	13.25	1	-1	0	1.1518
300	3.8303	5	5	0	19.375	2	-1	1	0.95181
301	3.8303	5	5	0	19.375	2	-1	1	0.90478
302	7.1142	5	5	0	13.25	1	-1	0	0.96361
303	0.5464	5	5	999	25.5	2	1	1	1.2576
304	5.4722	5	5	999	7.125	1	-1	0	1.1636
305	5.4722	5	5	0	25.5	2	-1	1	1.9882
306	0.5464	5	5	0	19.375	1	-1	0	1.1635
307	5.4722	5	5	0	19.375	1	-1	1	0.95201
308	2.1883	5	5	999	7.125	2	-1	1	1.093
309	7.1142	5	5	90	13.25	2	-1	0	1.3047
310	3.8303	5	5	90	13.25	2	1	0	1.0694
311	0.5464	5	5	999	1	2	1	0	0.84595
312	5.4722	5	5	0	25.5	2	1	0	1.0695
313	0.5464	5	5	90	19.375	2	1	0	0.86945
314	0.5464	5	5	90	25.5	2	-1	0	0.56372
315	5.4722	5	5	90	7.125	2	-1	0	0.76361
316	0.5464	5	5	90	1	2	-1	1	1.2812
317	2.1883	5	5	999	25.5	2	1	1	1.0341
318	2.1883	5	5	0	1	2	1	0	1.0341
319	7.1142	5	5	999	13.25	1	-1	1	0.9401
320	5.4722	5	5	999	7.125	2	1	0	1.8234
321	2.1883	5	5	0	1	1	1	1	1.1282
322	0.5464	5	5	90	13.25	1	-1	1	1.0459
323	7.1142	5	5	0	25.5	2	1	0	1.1988
324	0.5464	5	5	0	19.375	1	1	1	1.0812
325	0.5464	5	5	0	7.125	2	1	1	1.3517
326	2.1883	5	5	0	25.5	1	1	1	1.0577
327	5.4722	5	5	0	25.5	2	-1	1	1.0816
328	5.4722	5	5	0	13.25	2	1	1	0.96359
329	3.8303	5	5	0	1	1	-1	1	1.763
330	3.8303	5	5	90	25.5	2	-1	0	11.894
331	0.5464	5	5	0	19.375	2	-1	1	1.1048
332	0.5464	5	5	999	7.125	2	-1	1	1.1875
333	0.5464	5	5	90	19.375	2	-1	1	1.1757
334	7.1142	5	5	0	1	1	1	1	1.1517
335	0.5464	5	5	0	1	1	-1	0	0.99889
336	5.4722	5	5	999	25.5	2	1	1	1.0929
337	0.5464	5	5	90	7.125	1	-1	1	0.97537
338	0.5464	5	5	999	25.5	2	1	1	1.0812
339	0.5464	5	5	0	25.5	2	-1	1	1.3282
340	5.4722	5	5	0	19.375	2	-1	1	0.98713
341	5.4722	5	5	90	19.375	2	1	0	1.293
342	5.4722	5	5	0	19.375	1	-1	0	1.1283
343	5.4722	5	5	0	1	2	1	0	0.99881
344	0.5464	5	5	999	7.125	2	-1	1	0.89301
345	7.1142	5	5	999	19.375	2	1	1	1.1636
346	3.8303	5	5	90	1	1	-1	1	0.91656
347	5.4722	5	5	90	13.25	1	-1	0	1.3282
348	3.8303	5	5	0	7.125	1	-1	0	1.1048
349	5.4722	5	5	90	7.125	2	-1	0	3.2472
350	2.1883	5	5	90	7.125	1	-1	1	1.2223
351	0.5464	5	5	0	1	2	-1	0	0.91654
352	3.8303	5	5	0	1	2	-1	1	0.92833
353	3.8303	5	5	0	13.25	1	-1	0	1.1283
354	3.8303	5	5	0	25.5	1	-1	1	1.0811
355	7.1142	5	5	90	7.125	2	1	0	1.3047
356	3.8303	5	5	0	7.125	1	1	0	1.2929
357	7.1142	5	5	999	13.25	1	1	0	2.2039
358	5.4722	5	5	90	25.5	1	-1	1	1.2459
359	3.8303	5	5	0	7.125	1	1	1	1.3048
360	7.1142	5	5	90	13.25	1	1	0	1.5754
361	7.1142	5	5	90	19.375	2	1	1	1.4865
362	2.1883	5	5	999	1	1	1	0	1.0576
363	7.1142	5	5	90	13.25	1	1	1	1.1283
364	2.1883	5	5	999	25.5	2	-1	1	1.0228
365	5.4722	5	5	0	7.125	2	1	0	1.1283
366	2.1883	5	5	90	13.25	2	-1	0	1.0459
367	2.1883	5	5	0	19.375	1	1	1	1.0107
368	2.1883	5	5	90	19.375	1	-1	1	1.1985
369	5.4722	5	5	999	19.375	2	-1	1	1.0229
370	3.8303	5	5	0	19.375	1	1	1	1.3047
371	2.1883	5	5	0	7.125	1	1	0	1.5051
372	7.1142	5	5	90	25.5	2	-1	0	1.1286
373	5.4722	5	5	0	1	1	-1	0	1.5645
374	2.1883	5	5	90	7.125	2	1	0	1.3047
375	2.1883	5	5	90	19.375	1	-1	1	0.95184
376	0.5464	5	5	999	7.125	1	-1	1	1.0224
377	0.5464	5	5	90	1	2	-1	1	1.4219
378	7.1142	5	5	999	13.25	1	-1	1	1.4004
379	0.5464	5	5	999	1	1	1	1	1.6811
380	5.4722	5	5	0	1	2	-1	0	1.0228
381	2.1883	5	5	999	7.125	1	1	1	1.2576
382	2.1883	5	5	90	13.25	1	-1	1	1.1283
383	5.4722	5	5	999	25.5	1	-1	1	3.6507
384	7.1142	5	5	0	1	2	-1	1	1.9364
385	7.1142	5	5	0	19.375	1	-1	0	0.94006
386	5.4722	5	5	999	19.375	1	1	1	1.7435
387	2.1883	5	5	90	7.125	1	1	0	0.9876
388	2.1883	5	5	0	13.25	1	-1	1	0.97538
389	2.1883	5	5	999	19.375	1	1	1	1.0459
390	0.5464	5	5	0	13.25	2	-1	1	1.3753
391	7.1142	5	5	90	13.25	1	-1	1	1.4206
392	2.1883	5	5	0	25.5	2	-1	1	0.94012
393	0.5464	5	5	90	19.375	1	-1	1	0.99888
394	7.1142	5	5	0	7.125	2	-1	0	1.4599
395	0.5464	5	5	0	7.125	1	1	1	1.2459
396	0.5464	5	5	90	19.375	2	-1	1	1.0106
397	5.4722	5	5	999	1	2	-1	0	2.7637
398	5.4722	5	5	0	1	2	1	0	1.3047
399	7.1142	5	5	90	25.5	1	-1	0	1.3824
400	2.1883	5	5	0	13.25	2	1	1	1.458
401	0.5464	5	5	999	19.375	1	1	1	1.1988
402	5.4722	5	5	999	7.125	2	-1	0	1.8341
403	0.5464	5	5	90	1	1	-1	1	1.3752
404	7.1142	5	5	0	1	1	-1	0	1.5866
405	2.1883	5	5	0	7.125	2	-1	1	1.0934
406	0.5464	5	5	90	25.5	2	1	1	1.1522
407	2.1883	5	5	0	25.5	1	-1	1	1.3282
408	7.1142	5	5	0	19.375	1	1	1	6.6062
409	5.4722	5	5	90	19.375	2	1	0	1.2577
410	2.1883	5	5	90	7.125	1	1	0	0.75183
411	3.8303	5	5	999	19.375	1	-1	1	0.97534
412	7.1142	5	5	90	1	2	1	0	1.093
413	2.1883	5	5	0	7.125	1	-1	1	0.93999
414	5.4722	5	5	90	25.5	1	-1	1	1.0459
415	2.1883	5	5	0	19.375	2	-1	1	1.1753
416	0.5464	5	5	999	7.125	1	-1	1	2.2225
417	0.5464	5	5	0	7.125	2	1	1	1.4579
418	5.4722	5	5	0	7.125	2	-1	1	7.1208
419	0.5464	5	5	90	13.25	2	-1	1	1.1282
420	5.4722	5	5	0	19.375	1	1	1	1.0699
421	5.4722	5	5	999	19.375	2	-1	1	1.1165
422	0.5464	5	5	0	7.125	1	1	1	2.1864
423	5.4722	5	5	0	19.375	2	-1	1	1.3639
424	0.5464	5	5	90	7.125	1	1	0	1.2811
425	3.8303	5	5	0	25.5	2	-1	1	3.7537
426	0.5464	5	5	999	19.375	1	-1	1	1.1522
427	0.5464	5	5	90	13.25	1	-1	1	1.0934
428	0.5464	5	5	90	25.5	1	1	1	1.164
429	5.4722	5	5	999	1	2	1	0	1.4815
430	5.4722	5	5	90	13.25	1	1	1	3.3941
431	3.8303	5	5	999	1	2	-1	0	1.1282
432	0.5464	5	5	0	7.125	2	-1	1	1.011
433	5.4722	5	5	999	25.5	1	1	1	1.1636
434	3.8303	5	5	0	25.5	1	1	1	1.6105
435	2.1883	5	5	999	7.125	2	-1	1	0.95184
436	5.4722	5	5	0	1	2	-1	0	1.3047
437	7.1142	5	5	90	25.5	2	-1	0	5.5415
438	7.1142	5	5	999	7.125	2	1	1	1.3306
439	3.8303	5	5	999	19.375	2	1	0	0.93997
440	5.4722	5	5	0	7.125	1	1	0	1.8933
441	3.8303	5	5	90	1	2	1	0	1.6676
442	7.1142	5	5	90	7.125	1	1	0	1.5137
443	5.4722	5	5	90	25.5	2	-1	0	0.9989
444	2.1883	5	5	0	25.5	1	-1	1	2.7277
445	2.1883	5	5	0	1	1	-1	0	21.631
446	7.1142	5	5	90	7.125	2	1	0	1.5203
447	2.1883	5	5	90	25.5	1	-1	1	1.1164
448	3.8303	5	5	999	13.25	1	1	1	1.0459
449	0.5464	5	5	999	25.5	1	1	1	1.0811
450	7.1142	5	5	90	25.5	2	1	1	5.1582
451	0.5464	5	5	90	13.25	2	-1	1	1.1047
452	5.4722	5	5	999	19.375	2	1	1	1.5378
453	3.8303	5	5	90	25.5	1	-1	0	12.981
454	5.4722	5	5	999	1	2	-1	0	1.0577
455	3.8303	5	5	999	25.5	1	-1	1	1.1518
456	3.8303	5	5	999	7.125	1	-1	1	0.92832
457	3.8303	5	5	999	1	2	1	1	1.3988
458	3.8303	5	5	999	7.125	2	-1	0	36.28
459	7.1142	5	5	999	25.5	2	-1	0	0.75188
460	2.1883	5	5	999	13.25	2	1	0	1.1753
461	5.4722	5	5	999	7.125	1	1	0	0.82241
462	5.4722	5	5	0	7.125	2	-1	0	0.59893
463	7.1142	5	5	999	7.125	1	-1	1	0.89304
464	7.1142	5	5	90	13.25	2	1	0	0.76362
465	7.1142	5	5	0	1	1	-1	0	0.52843
466	5.4722	5	5	90	19.375	2	-1	0	0.77541
467	2.1883	5	5	90	25.5	2	-1	0	0.85774
468	2.1883	5	5	0	25.5	1	1	1	1.3518
469	0.5464	5	5	999	13.25	1	1	1	1.6693
470	5.4722	5	5	999	25.5	2	1	0	0.89296
471	7.1142	5	5	0	25.5	1	1	0	1.1047
472	7.1142	5	5	0	19.375	1	1	0	1.5133
473	2.1883	5	5	0	7.125	1	-1	1	3.3957
474	2.1883	5	5	90	13.25	1	-1	1	0.91696
475	0.5464	5	5	90	7.125	2	1	1	2.9983
476	7.1142	5	5	90	1	2	-1	1	9.6311
477	7.1142	5	5	999	1	1	1	0	10.942
478	5.4722	5	5	90	1	2	1	0	2.8036
479	0.5464	5	5	90	7.125	2	-1	0	1.7399
480	3.8303	5	5	0	13.25	1	1	1	1.7399
481	2.1883	5	5	999	25.5	1	-1	0	2.644
482	7.1142	5	5	0	7.125	1	1	0	1.1403
483	2.1883	5	5	90	19.375	2	1	0	0.76363
484	0.5464	5	5	999	13.25	2	1	0	0.74009
485	2.1883	5	5	0	13.25	1	-1	1	0.62242
486	0.5464	5	5	0	13.25	2	1	0	0.75186
487	7.1142	5	5	0	13.25	2	-1	0	0.76364
488	3.8303	5	5	0	25.5	1	1	1	1.681
489	0.5464	5	5	0	19.375	2	-1	0	5.0567
490	3.8303	5	5	999	1	2	-1	0	3.16
491	2.1883	5	5	999	13.25	2	-1	0	1.5873
492	3.8303	5	5	0	7.125	1	1	0	4.0804
493	0.5464	5	5	0	13.25	1	1	0	4.2147
494	0.5464	5	5	90	1	1	1	0	1.8696
495	0.5464	5	5	0	25.5	1	-1	1	1.0224
496	0.5464	5	5	0	13.25	1	1	1	0.96357
497	7.1142	5	5	999	7.125	2	-1	1	1.293
498	5.4722	5	5	999	25.5	2	-1	0	0.98698
499	3.8303	5	5	999	25.5	2	-1	0	0.88122
500	3.8303	5	5	0	19.375	1	1	1	1.0342
501	0.5464	5	5	90	1	2	-1	1	1.0341
502	0.5464	5	5	999	13.25	1	-1	1	0.98712
503	0.5464	5	5	999	7.125	1	1	1	1.1753
504	7.1142	5	5	0	19.375	2	1	0	3.3559
505	2.1883	5	5	0	25.5	2	-1	1	1.0577
506	7.1142	5	5	0	25.5	2	-1	0	1.3168
507	0.5464	5	5	90	7.125	1	-1	1	2.8593
508	7.1142	5	5	90	25.5	2	-1	1	1.0107
509	3.8303	5	5	90	1	2	1	1	1.2341
510	2.1883	5	5	90	19.375	2	-1	1	0.91694
511	2.1883	5	5	999	1	1	1	0	1.1871
512	2.1883	5	5	999	1	2	-1	1	1.0341
513	7.1142	5	5	999	7.125	1	1	0	1.093
514	0.5464	5	5	0	19.375	1	-1	1	1.0106
515	7.1142	5	5	0	1	1	-1	0	1.4517
516	3.8303	5	5	90	7.125	1	-1	0	0.69345
517	7.1142	5	5	999	25.5	2	1	0	0.90477
518	2.1883	5	5	0	25.5	2	-1	1	0.98709
519	5.4722	5	5	0	13.25	1	1	0	1.1751
520	0.5464	5	5	999	1	1	-1	1	1.4811
521	3.8303	5	5	999	13.25	2	-1	1	0.97536
522	2.1883	5	5	90	13.25	1	1	0	0.97532
523	5.4722	5	5	0	7.125	1	-1	1	2.0571
524	7.1142	5	5	90	19.375	2	1	0	1.3278
525	5.4722	5	5	999	13.25	1	-1	1	1.1051
526	2.1883	5	5	90	13.25	1	-1	1	0.90524
527	7.1142	5	5	90	7.125	1	-1	0	1.3305
528	0.5464	5	5	0	1	2	-1	0	1.1871
529	7.1142	5	5	90	1	1	-1	0	1.0577
530	7.1142	5	5	999	19.375	1	-1	1	0.99887
531	0.5464	5	5	999	1	2	-1	1	1.1871
532	3.8303	5	5	0	1	1	1	1	1.3874
533	7.1142	5	5	90	19.375	2	1	0	0.98752
534	5.4722	5	5	0	7.125	2	-1	0	1.0342
535	3.8303	5	5	90	1	1	1	0	1.3164
536	3.8303	5	5	90	19.375	1	-1	1	1.1051
537	5.4722	5	5	999	25.5	1	-1	1	0.96396
538	3.8303	5	5	90	13.25	1	-1	1	1.1636
539	0.5464	5	5	0	13.25	2	-1	1	1.3871
540	3.8303	5	5	0	25.5	1	1	1	1.387
541	3.8303	5	5	90	25.5	1	1	0	1.2929
542	2.1883	5	5	0	19.375	1	-1	1	1.1989
543	5.4722	5	5	0	13.25	1	1	0	3.3725
544	7.1142	5	5	90	7.125	2	-1	0	1.5085
545	5.4722	5	5	999	1	2	-1	0	1.2342
546	0.5464	5	5	0	25.5	1	-1	1	1.0581
547	3.8303	5	5	999	25.5	2	-1	1	0.94005
548	3.8303	5	5	0	19.375	1	-1	1	1.1754
549	3.8303	5	5	999	7.125	2	-1	1	0.91652
550	5.4722	5	5	90	13.25	2	1	0	1.387
551	3.8303	5	5	0	1	2	-1	1	1.034
552	2.1883	5	5	90	19.375	1	1	1	1.1988
553	7.1142	5	5	999	13.25	2	-1	0	1.2224
554	3.8303	5	5	90	25.5	2	1	1	0.86992
555	5.4722	5	5	999	1	1	-1	0	0.98709
556	2.1883	5	5	90	19.375	2	-1	1	1.1283
557	0.5464	5	5	90	7.125	2	-1	1	1.2933
558	3.8303	5	5	90	1	2	-1	0	1.1287
559	7.1142	5	5	0	13.25	2	-1	1	0.97518
560	0.5464	5	5	90	1	2	1	1	0.81069
561	5.4722	5	5	999	19.375	1	1	1	0.90474
562	2.1883	5	5	999	7.125	2	-1	0	0.5285
563	3.8303	5	5	90	13.25	2	1	0	0.62246
564	2.1883	5	5	999	1	1	-1	0	0.52837
565	2.1883	5	5	999	7.125	2	1	0	0.71658
566	3.8303	5	5	0	25.5	1	1	1	1.0577
567	2.1883	5	5	90	19.375	2	-1	1	4.1281
568	7.1142	5	5	90	1	2	-1	1	2.196
569	3.8303	5	5	0	19.375	2	-1	0	1.7277
570	5.4722	5	5	999	13.25	1	-1	0	1.5962
571	5.4722	5	5	90	25.5	2	-1	1	1.3634
572	2.1883	5	5	999	25.5	2	1	1	1.3165
573	2.1883	5	5	90	7.125	2	-1	0	1.1989
574	3.8303	5	5	90	7.125	2	1	0	1.4458
575	0.5464	5	5	0	1	1	-1	1	1.3047
576	7.1142	5	5	999	25.5	1	-1	1	1.034
577	5.4722	5	5	90	25.5	1	1	0	1.1518
578	7.1142	5	5	999	13.25	2	1	0	1.765
579	2.1883	5	5	0	1	2	-1	0	6.2525
580	0.5464	5	5	0	1	1	1	0	1.0463
581	5.4722	5	5	999	1	1	1	0	1.1165
582	3.8303	5	5	90	19.375	1	1	0	1.1283
583	7.1142	5	5	0	19.375	2	-1	1	1.1165
584	2.1883	5	5	0	13.25	1	-1	0	1.2105
585	0.5464	5	5	999	13.25	2	1	1	1.14
586	2.1883	5	5	90	1	1	-1	1	1.3517
587	5.4722	5	5	90	1	1	-1	0	1.3635
588	2.1883	5	5	999	19.375	2	1	1	1.634
589	3.8303	5	5	90	7.125	1	1	0	5.7897
590	0.5464	5	5	999	1	2	1	0	1.1992
591	5.4722	5	5	90	1	2	-1	1	2.576
592	5.4722	5	5	90	13.25	1	1	1	1.4693
593	0.5464	5	5	90	25.5	2	-1	1	1.1635
594	5.4722	5	5	999	7.125	2	-1	0	1.14
595	0.5464	5	5	0	25.5	2	1	1	1.0459
596	0.5464	5	5	999	13.25	2	-1	1	1.2106
597	0.5464	5	5	90	13.25	2	1	1	1.7285
598	5.4722	5	5	0	25.5	1	1	1	1.2341
599	7.1142	5	5	999	1	2	1	0	1.2224
600	7.1142	5	5	90	7.125	1	1	0	1.1988
601	5.4722	5	5	999	1	1	1	0	1.2458
602	5.4722	5	5	999	25.5	2	-1	0	1.6762
603	0.5464	5	5	0	13.25	2	-1	1	0.99892
604	2.1883	5	5	999	13.25	1	-1	1	1.1518
605	7.1142	5	5	0	7.125	1	1	0	1.0812
606	5.4722	5	5	999	7.125	1	-1	0	1.093
607	2.1883	5	5	90	7.125	2	-1	1	0.89304
608	2.1883	5	5	999	25.5	1	-1	1	4.5661
609	3.8303	5	5	0	13.25	2	1	0	0.95214
610	0.5464	5	5	0	25.5	1	1	1	1.0695
611	3.8303	5	5	90	19.375	1	-1	1	0.95186
612	0.5464	5	5	999	19.375	2	1	1	1.1165
613	0.5464	5	5	0	25.5	2	-1	1	0.95164
614	0.5464	5	5	0	7.125	1	-1	1	1.0577
615	0.5464	5	5	999	25.5	2	-1	0	0.94006
616	5.4722	5	5	0	1	1	-1	0	1.0694
617	3.8303	5	5	0	13.25	2	-1	1	0.98714
618	0.5464	5	5	90	25.5	1	1	1	0.97538
619	3.8303	5	5	999	25.5	1	-1	1	0.91658
620	7.1142	5	5	999	1	1	-1	0	1.1165
621	3.8303	5	5	999	25.5	2	1	1	1.1047
622	7.1142	5	5	90	1	2	1	0	1.4801
623	0.5464	5	5	999	19.375	1	1	1	0.96357
624	5.4722	5	5	0	25.5	2	-1	1	1.1988
625	3.8303	5	5	90	7.125	1	-1	1	1.0459
626	7.1142	5	5	90	7.125	2	1	0	1.2929
627	2.1883	5	5	999	7.125	1	1	1	0.96359
628	3.8303	5	5	90	7.125	2	-1	0	12.138
629	3.8303	5	5	999	19.375	2	1	1	1.1518
630	7.1142	5	5	999	7.125	2	1	0	1.1287
631	5.4722	5	5	90	7.125	2	-1	1	1.1636
632	5.4722	5	5	999	13.25	2	1	0	1.187
633	5.4722	5	5	90	1	1	1	0	1.768
634	3.8303	5	5	90	19.375	2	-1	1	1.9436
635	3.8303	5	5	999	1	1	1	1	2.0199
636	3.8303	5	5	90	19.375	1	-1	1	0.964
637	3.8303	5	5	90	25.5	2	-1	0	1.4341
638	0.5464	5	5	90	1	1	1	0	1.2581
639	5.4722	5	5	90	13.25	1	-1	0	0.89294
640	5.4722	5	5	90	13.25	2	1	0	0.95179
641	5.4722	5	5	999	1	2	1	0	0.99889
642	5.4722	5	5	90	19.375	1	1	1	1.1988
643	7.1142	5	5	0	19.375	2	1	0	1.1282
644	5.4722	5	5	999	7.125	1	1	0	1.4105
645	7.1142	5	5	999	25.5	2	1	1	1.2459
646	0.5464	5	5	0	19.375	1	-1	1	0.97522
647	3.8303	5	5	90	13.25	2	-1	1	1.2577
648	5.4722	5	5	0	25.5	1	-1	1	1.0699
649	5.4722	5	5	999	19.375	2	-1	1	0.96368
650	0.5464	5	5	0	19.375	2	-1	1	0.95176
651	2.1883	5	5	90	7.125	1	-1	1	1.2576
652	2.1883	5	5	999	25.5	2	1	1	1.0224
653	0.5464	5	5	90	13.25	1	1	1	1.0224
654	3.8303	5	5	999	1	2	-1	0	1.2341
655	0.5464	5	5	90	13.25	2	1	0	1.1635
656	2.1883	5	5	90	1	2	1	1	1.0812
657	3.8303	5	5	0	1	2	-1	0	1.6928
658	0.5464	5	5	999	1	1	1	0	0.76371
659	3.8303	5	5	90	13.25	2	1	0	1.1522
660	2.1883	5	5	0	13.25	2	1	1	1.093
661	0.5464	5	5	0	13.25	1	1	0	1.2224
662	7.1142	5	5	90	13.25	1	1	1	1.164
663	0.5464	5	5	999	25.5	1	1	1	1.0459
664	2.1883	5	5	0	25.5	1	1	1	0.97536
665	3.8303	5	5	999	25.5	1	-1	1	1.0577
666	7.1142	5	5	999	19.375	2	-1	1	1.3966
667	7.1142	5	5	999	13.25	2	1	0	1.5899
668	2.1883	5	5	90	1	2	-1	0	1.0929
669	7.1142	5	5	999	1	1	1	1	1.1044
670	5.4722	5	5	999	13.25	2	-1	1	1.1281
671	0.5464	5	5	90	19.375	2	1	1	1.1758
672	0.5464	5	5	0	13.25	1	-1	1	1.1052
673	3.8303	5	5	999	19.375	1	-1	1	0.99929
674	5.4722	5	5	0	1	1	1	0	2.0304
675	3.8303	5	5	999	25.5	2	-1	1	1.2106
676	0.5464	5	5	0	7.125	2	1	1	1.1522
677	7.1142	5	5	0	25.5	1	1	1	1.211
678	2.1883	5	5	999	19.375	2	-1	1	0.97516
679	0.5464	5	5	0	1	2	-1	0	0.91654
680	0.5464	5	5	999	25.5	1	1	1	0.99888
681	3.8303	5	5	999	19.375	2	-1	1	0.99883
682	2.1883	5	5	999	13.25	2	1	1	1.1517
683	3.8303	5	5	999	1	1	-1	1	1.9245
684	0.5464	5	5	999	25.5	2	-1	1	1.7756
685	2.1883	5	5	0	7.125	2	-1	1	1.1286
686	3.8303	5	5	90	1	1	1	1	1.2223
687	7.1142	5	5	999	1	2	1	0	1.5124
688	7.1142	5	5	999	7.125	1	-1	1	1.2459
689	5.4722	5	5	0	7.125	1	-1	1	1.1283
690	0.5464	5	5	90	1	1	-1	1	1.3047
691	3.8303	5	5	999	1	1	-1	0	1.7869
692	7.1142	5	5	0	7.125	1	-1	0	1.3956
693	3.8303	5	5	999	19.375	1	1	1	1.0699
694	0.5464	5	5	999	13.25	2	1	1	1.1518
695	5.4722	5	5	0	7.125	2	-1	1	1.4693
696	5.4722	5	5	90	7.125	2	1	0	1.14
697	2.1883	5	5	999	25.5	1	-1	1	0.99893
698	2.1883	5	5	0	13.25	1	-1	1	0.90476
699	5.4722	5	5	0	19.375	2	-1	1	0.97529
700	3.8303	5	5	0	1	2	-1	1	1.0106
701	5.4722	5	5	90	1	1	-1	1	1.34
702	0.5464	5	5	0	13.25	2	-1	1	1.1164
703	0.5464	5	5	90	25.5	1	1	1	1.6575
704	3.8303	5	5	999	25.5	1	-1	1	1.1047
705	7.1142	5	5	999	1	1	1	0	1.8692
706	7.1142	5	5	0	7.125	1	1	0	1.4223
707	7.1142	5	5	0	25.5	1	-1	0	1.3165
708	7.1142	5	5	90	7.125	1	-1	1	1.0695
709	5.4722	5	5	0	13.25	2	-1	1	0.97535
710	7.1142	5	5	0	25.5	2	1	1	1.0694
711	5.4722	5	5	0	19.375	2	-1	1	1.1283
712	3.8303	5	5	0	1	1	-1	0	0.9758
713	2.1883	5	5	0	13.25	1	-1	1	0.90482
714	2.1883	5	5	90	19.375	2	-1	1	1.1988
715	5.4722	5	5	90	19.375	1	-1	0	1.0929
716	2.1883	5	5	999	25.5	2	-1	1	0.97533
717	3.8303	5	5	90	13.25	1	1	1	1.8758
718	2.1883	5	5	90	13.25	2	-1	1	0.92826
719	2.1883	5	5	0	13.25	2	1	0	0.85771
720	2.1883	5	5	0	19.375	1	1	1	1.2224
721	5.4722	5	5	90	19.375	1	-1	1	5.3226
722	2.1883	5	5	0	1	2	1	1	2.6257
723	7.1142	5	5	0	1	2	1	0	2.5991
724	3.8303	5	5	0	1	1	-1	1	0.99885
725	0.5464	5	5	999	13.25	1	1	1	0.96362
726	0.5464	5	5	999	7.125	2	-1	1	0.90482
727	7.1142	5	5	999	19.375	1	-1	0	3.5562
728	2.1883	5	5	90	25.5	1	1	1	0.9871
729	5.4722	5	5	90	25.5	1	1	0	1.2341
730	2.1883	5	5	90	13.25	2	-1	1	0.98711
731	7.1142	5	5	90	19.375	1	-1	0	14.312
732	7.1142	5	5	999	13.25	1	-1	0	1.2106
733	2.1883	5	5	90	1	1	-1	0	1.1635
734	0.5464	5	5	999	19.375	1	1	1	1.1165
735	0.5464	5	5	0	13.25	1	-1	1	2.8104
736	0.5464	5	5	0	19.375	1	1	0	1.0463
737	0.5464	5	5	0	19.375	2	1	1	1.0929
738	3.8303	5	5	0	1	2	1	1	3.6303
739	2.1883	5	5	999	13.25	1	1	0	1.0229
740	2.1883	5	5	90	1	2	-1	1	0.5285
741	3.8303	5	5	0	19.375	2	-1	0	1.34
742	2.1883	5	5	999	19.375	1	1	0	0.74055
743	7.1142	5	5	999	25.5	1	-1	0	0.76367
744	7.1142	5	5	90	1	1	-1	0	0.52843
745	0.5464	5	5	999	13.25	1	-1	1	0.66951
746	0.5464	5	5	999	1	1	-1	1	0.64595
747	0.5464	5	5	999	7.125	2	1	0	0.69307
748	2.1883	5	5	0	25.5	2	-1	0	0.8107
749	3.8303	5	5	90	1	1	1	0	0.8224
750	5.4722	5	5	90	19.375	1	-1	1	1.2576
