# Supplementary material for: Temporal Integration of Motion Streaks in Migraine
Source: Vision (Basel). 2018 Jul 13;2(3):27. doi: 10.3390/vision2030027 (PMC6836222; doi:10.3390/vision2030027)
Supplement: Supplementary file 1 [file vision-02-00027-s001.zip › supplementary information/resultsmark3/resultsObs21/allResponsesObs21Block1.txt]

1	3.8303	5	5	0	7.125	1	1	1	3.7365
2	0.5464	5	5	90	25.5	1	1	1	1.6838
3	7.1142	5	5	90	1	1	1	0	12.867
4	3.8303	5	5	90	19.375	1	1	1	1.1518
5	7.1142	5	5	999	7.125	2	-1	0	12.321
6	2.1883	5	5	90	1	2	1	1	1.3047
7	2.1883	5	5	0	19.375	1	1	1	1.1047
8	0.5464	5	5	999	7.125	1	1	1	0.99888
9	2.1883	5	5	999	7.125	1	-1	1	1.0342
10	0.5464	5	5	90	25.5	2	1	1	1.2106
11	0.5464	5	5	90	7.125	1	1	1	1.2224
12	0.5464	5	5	999	1	1	1	1	1.1753
13	5.4722	5	5	0	1	2	1	0	2.6871
14	7.1142	5	5	90	25.5	2	-1	0	2.9731
15	3.8303	5	5	999	7.125	2	1	1	1.1282
16	2.1883	5	5	999	19.375	1	-1	1	1.093
17	5.4722	5	5	999	13.25	2	-1	1	1.0342
18	5.4722	5	5	90	19.375	2	1	1	1.0576
19	3.8303	5	5	999	1	1	1	1	3.0034
20	7.1142	5	5	999	25.5	1	1	1	0.97537
21	0.5464	5	5	0	13.25	2	-1	1	1.2106
22	3.8303	5	5	999	1	1	-1	0	3.1259
23	5.4722	5	5	0	25.5	2	1	1	1.0812
24	2.1883	5	5	0	7.125	1	1	1	1.0459
25	5.4722	5	5	0	7.125	1	1	1	1.0577
26	0.5464	5	5	0	7.125	2	-1	1	1.1635
27	0.5464	5	5	999	19.375	2	1	1	1.0342
28	5.4722	5	5	999	7.125	1	-1	1	1.0812
29	7.1142	5	5	90	25.5	2	1	1	1.0577
30	2.1883	5	5	90	25.5	2	-1	1	1.0459
31	0.5464	5	5	90	13.25	2	1	1	1.0576
32	3.8303	5	5	90	1	2	1	1	1.8558
33	3.8303	5	5	999	7.125	1	-1	1	1.1636
34	2.1883	5	5	0	1	2	-1	1	1.3518
35	3.8303	5	5	0	1	1	1	0	2.5569
36	5.4722	5	5	90	7.125	2	1	0	1.9241
37	0.5464	5	5	999	25.5	1	-1	1	1.2106
38	5.4722	5	5	90	19.375	2	1	1	1.0459
39	3.8303	5	5	0	25.5	1	1	1	1.0695
40	5.4722	5	5	999	13.25	2	-1	1	1.1048
41	5.4722	5	5	0	7.125	2	-1	1	1.0699
42	3.8303	5	5	0	7.125	2	1	1	1.1871
43	7.1142	5	5	999	1	1	-1	0	1.9553
44	3.8303	5	5	999	25.5	2	-1	1	1.093
45	5.4722	5	5	90	7.125	1	1	1	1.1396
46	7.1142	5	5	999	13.25	2	-1	1	1.0695
47	3.8303	5	5	999	13.25	2	-1	1	1.0342
48	3.8303	5	5	0	19.375	1	1	1	1.1753
49	3.8303	5	5	999	7.125	2	-1	1	1.0577
50	0.5464	5	5	999	1	2	-1	1	1.2224
51	3.8303	5	5	90	13.25	1	1	1	0.92873
52	3.8303	5	5	0	25.5	1	-1	1	1.093
53	5.4722	5	5	999	7.125	1	-1	1	0.96359
54	7.1142	5	5	0	25.5	2	-1	1	1.0106
55	3.8303	5	5	999	1	1	-1	1	1.2812
56	2.1883	5	5	0	13.25	2	1	1	1.1287
57	0.5464	5	5	90	25.5	1	1	1	1.0111
58	5.4722	5	5	999	13.25	2	-1	1	1.0812
59	7.1142	5	5	999	7.125	2	1	0	1.9862
60	7.1142	5	5	0	1	1	1	0	1.7901
61	7.1142	5	5	0	19.375	1	-1	1	1.0459
62	0.5464	5	5	90	7.125	1	-1	1	1.1047
63	0.5464	5	5	0	1	2	-1	1	1.2459
64	0.5464	5	5	90	19.375	2	-1	1	1.0693
65	2.1883	5	5	999	13.25	1	-1	1	1.1635
66	2.1883	5	5	90	19.375	1	1	1	1.1052
67	2.1883	5	5	0	1	2	-1	1	1.7399
68	5.4722	5	5	90	13.25	2	-1	1	2.3163
69	7.1142	5	5	90	7.125	2	-1	1	2.1701
70	0.5464	5	5	999	19.375	2	-1	1	1.0106
71	3.8303	5	5	999	13.25	2	1	1	1.1282
72	3.8303	5	5	0	7.125	2	-1	1	1.0695
73	2.1883	5	5	90	25.5	1	1	1	0.96359
74	3.8303	5	5	0	7.125	1	-1	1	1.34
75	3.8303	5	5	90	25.5	2	1	1	1.1283
76	3.8303	5	5	999	1	2	1	1	1.1752
77	3.8303	5	5	999	7.125	1	1	1	0.98713
78	5.4722	5	5	90	19.375	1	1	1	0.99892
79	2.1883	5	5	90	13.25	2	1	1	1.0342
80	2.1883	5	5	90	1	2	-1	0	3.2432
81	2.1883	5	5	999	7.125	1	1	1	1.1166
82	7.1142	5	5	90	25.5	1	-1	1	1.0817
83	3.8303	5	5	90	7.125	1	1	1	0.9399
84	7.1142	5	5	90	19.375	2	1	1	1.0342
85	2.1883	5	5	999	25.5	2	1	1	0.97537
86	5.4722	5	5	0	25.5	2	1	1	1.1518
87	7.1142	5	5	90	19.375	2	-1	0	0.68174
88	7.1142	5	5	90	25.5	1	1	1	1.0341
89	5.4722	5	5	90	19.375	1	-1	1	1.0577
90	5.4722	5	5	999	7.125	1	1	1	1.0106
91	2.1883	5	5	999	25.5	1	1	1	0.90486
92	2.1883	5	5	0	7.125	1	-1	1	1.1047
93	0.5464	5	5	90	19.375	2	-1	1	1.093
94	3.8303	5	5	90	13.25	2	1	1	1.0224
95	0.5464	5	5	0	25.5	2	-1	1	0.99889
96	7.1142	5	5	0	25.5	1	1	1	1.1165
97	3.8303	5	5	0	7.125	1	1	1	1.3988
98	0.5464	5	5	999	13.25	2	-1	1	1.1518
99	2.1883	5	5	90	7.125	1	1	1	1.0224
100	5.4722	5	5	90	7.125	1	1	1	0.98708
101	3.8303	5	5	90	25.5	1	1	1	0.99884
102	0.5464	5	5	999	25.5	2	-1	1	1.1518
103	5.4722	5	5	0	1	2	1	0	1.9345
104	2.1883	5	5	90	1	1	1	1	1.2457
105	7.1142	5	5	90	1	2	-1	0	2.0423
106	0.5464	5	5	999	13.25	1	-1	1	1.1165
107	5.4722	5	5	999	13.25	1	-1	1	1.0346
108	0.5464	5	5	90	7.125	1	1	1	1.1636
109	3.8303	5	5	90	1	2	1	0	2.6723
110	7.1142	5	5	90	13.25	2	-1	0	2.3623
111	5.4722	5	5	0	25.5	1	1	1	1.4934
112	5.4722	5	5	90	7.125	1	-1	1	1.1871
113	2.1883	5	5	999	1	2	1	1	2.896
114	7.1142	5	5	999	13.25	1	-1	1	1.0346
115	0.5464	5	5	999	1	2	1	1	1.117
116	5.4722	5	5	0	1	1	1	0	2.0957
117	3.8303	5	5	90	1	1	1	0	2.1376
118	0.5464	5	5	90	19.375	2	-1	1	2.549
119	5.4722	5	5	999	1	1	-1	1	1.0817
120	0.5464	5	5	0	7.125	1	-1	1	1.1401
121	3.8303	5	5	999	13.25	1	-1	1	0.92876
122	7.1142	5	5	0	13.25	2	-1	1	1.3047
123	3.8303	5	5	999	19.375	1	-1	1	0.9048
124	3.8303	5	5	0	25.5	2	1	1	1.1165
125	5.4722	5	5	0	13.25	2	-1	1	1.1048
126	0.5464	5	5	90	13.25	2	-1	1	1.1521
127	3.8303	5	5	90	25.5	2	1	1	1.1052
128	0.5464	5	5	0	25.5	1	1	1	1.0458
129	2.1883	5	5	999	13.25	1	1	1	0.9283
130	2.1883	5	5	999	13.25	2	-1	1	1.0812
131	3.8303	5	5	90	13.25	1	-1	1	1.0812
132	0.5464	5	5	0	1	1	1	1	1.1048
133	5.4722	5	5	0	19.375	1	1	1	0.98752
134	7.1142	5	5	90	1	2	1	0	2.2424
135	7.1142	5	5	999	7.125	1	-1	1	0.98712
136	3.8303	5	5	90	25.5	1	-1	1	0.98719
137	2.1883	5	5	0	19.375	2	1	1	1.1283
138	7.1142	5	5	90	1	1	1	1	4.2949
139	2.1883	5	5	90	7.125	1	-1	1	1.046
140	7.1142	5	5	999	19.375	1	-1	1	0.9871
141	0.5464	5	5	0	25.5	1	1	1	0.88127
142	3.8303	5	5	0	25.5	2	-1	1	1.0459
143	2.1883	5	5	0	13.25	2	1	1	1.1753
144	7.1142	5	5	999	19.375	2	-1	1	1.1283
145	5.4722	5	5	999	19.375	1	1	1	0.95183
146	7.1142	5	5	999	1	1	1	1	1.8293
147	7.1142	5	5	90	25.5	2	1	1	6.2462
148	7.1142	5	5	90	19.375	1	1	1	2.1998
149	5.4722	5	5	999	19.375	1	-1	1	1.1047
150	2.1883	5	5	90	19.375	1	1	1	0.90475
151	2.1883	5	5	90	25.5	2	1	1	1.2459
152	3.8303	5	5	90	7.125	2	-1	1	1.2346
153	3.8303	5	5	90	25.5	2	-1	1	1.0928
154	0.5464	5	5	90	13.25	1	-1	1	1.2581
155	5.4722	5	5	0	13.25	1	1	1	0.92815
156	7.1142	5	5	999	13.25	2	-1	1	1.0577
157	5.4722	5	5	0	7.125	2	-1	1	1.1282
158	3.8303	5	5	999	7.125	2	-1	1	1.1048
159	2.1883	5	5	0	25.5	1	-1	1	1.0346
160	2.1883	5	5	90	13.25	1	1	1	0.98714
161	5.4722	5	5	999	13.25	1	1	1	0.90478
162	0.5464	5	5	90	19.375	2	1	1	7.5594
163	2.1883	5	5	90	25.5	1	-1	1	1.0106
164	2.1883	5	5	999	19.375	2	-1	1	0.98712
165	0.5464	5	5	999	25.5	1	1	1	0.94009
166	0.5464	5	5	90	13.25	1	1	1	1.0224
167	5.4722	5	5	999	19.375	2	1	1	0.99886
168	0.5464	5	5	90	19.375	1	1	1	0.99888
169	2.1883	5	5	90	7.125	1	-1	1	1.0812
170	2.1883	5	5	999	7.125	2	-1	1	1.1871
171	7.1142	5	5	0	19.375	1	-1	1	0.91655
172	5.4722	5	5	0	13.25	1	1	1	1.1753
173	3.8303	5	5	0	25.5	1	-1	1	0.99879
174	2.1883	5	5	90	13.25	1	-1	1	1.0341
175	7.1142	5	5	0	13.25	2	-1	0	1.6033
176	5.4722	5	5	90	19.375	1	1	1	0.97536
177	5.4722	5	5	999	13.25	1	1	1	0.96363
178	2.1883	5	5	0	1	1	1	1	0.99888
179	2.1883	5	5	0	13.25	1	-1	1	1.0577
180	2.1883	5	5	90	19.375	1	1	1	0.89301
181	2.1883	5	5	0	7.125	2	-1	1	1.0459
182	5.4722	5	5	999	7.125	2	1	1	1.3517
183	3.8303	5	5	90	25.5	1	1	1	0.90478
184	0.5464	5	5	999	13.25	2	-1	1	1.0577
185	5.4722	5	5	999	1	2	-1	1	1.9765
186	5.4722	5	5	999	19.375	1	1	1	0.98711
187	0.5464	5	5	999	25.5	2	1	1	8.118
188	5.4722	5	5	0	7.125	2	-1	1	1.1636
189	7.1142	5	5	90	13.25	1	1	1	1.0224
190	3.8303	5	5	90	25.5	2	-1	1	0.97532
191	5.4722	5	5	0	7.125	1	1	1	0.90479
192	3.8303	5	5	999	25.5	1	-1	1	1.0106
193	0.5464	5	5	90	13.25	2	1	1	1.1636
194	2.1883	5	5	999	7.125	1	-1	1	0.95185
195	3.8303	5	5	0	25.5	2	-1	1	0.98713
196	7.1142	5	5	0	13.25	1	1	0	1.5629
197	5.4722	5	5	90	7.125	1	-1	1	0.9523
198	5.4722	5	5	999	25.5	1	-1	1	0.92831
199	5.4722	5	5	90	7.125	2	1	1	3.8967
200	2.1883	5	5	999	1	1	1	1	1.2341
201	0.5464	5	5	90	25.5	2	-1	1	1.1052
202	7.1142	5	5	0	13.25	1	1	1	1.1399
203	0.5464	5	5	999	7.125	2	-1	1	1.1165
204	3.8303	5	5	0	19.375	1	1	1	1.4929
205	7.1142	5	5	0	13.25	2	-1	1	1.0459
206	3.8303	5	5	999	19.375	2	1	0	1.0929
207	3.8303	5	5	0	13.25	1	-1	1	1.0694
208	0.5464	5	5	90	25.5	2	1	1	1.6222
209	2.1883	5	5	90	19.375	2	-1	0	1.5047
210	2.1883	5	5	90	19.375	1	1	1	0.88124
211	5.4722	5	5	90	25.5	1	-1	1	0.9753
212	2.1883	5	5	999	1	1	-1	1	0.99891
213	3.8303	5	5	0	1	2	1	0	1.8181
214	7.1142	5	5	999	25.5	2	1	1	1.1635
215	0.5464	5	5	0	25.5	2	1	1	1.1635
216	2.1883	5	5	90	25.5	1	1	1	0.9636
217	3.8303	5	5	90	1	2	1	1	2.3138
218	3.8303	5	5	0	19.375	1	1	1	0.99888
219	0.5464	5	5	90	25.5	2	1	1	1.2223
220	5.4722	5	5	0	1	1	-1	0	2.0488
221	0.5464	5	5	90	13.25	2	1	1	1.3164
222	0.5464	5	5	999	7.125	1	1	1	1.0104
223	2.1883	5	5	90	1	2	-1	1	1.3988
224	2.1883	5	5	0	1	1	-1	0	3.5984
225	7.1142	5	5	0	13.25	2	1	0	2.1188
226	5.4722	5	5	999	1	1	1	0	2.0941
227	2.1883	5	5	999	19.375	1	1	1	1.0342
228	3.8303	5	5	90	1	2	1	0	2.2461
229	7.1142	5	5	0	19.375	2	-1	1	1.0229
230	5.4722	5	5	999	1	2	1	0	1.7892
231	7.1142	5	5	0	7.125	2	1	0	2.121
232	5.4722	5	5	999	25.5	2	1	1	4.3008
233	3.8303	5	5	0	13.25	2	1	1	1.2576
234	0.5464	5	5	0	19.375	2	-1	1	1.2223
235	5.4722	5	5	90	25.5	2	-1	1	1.4223
236	0.5464	5	5	0	7.125	1	-1	1	1.2105
237	5.4722	5	5	999	19.375	2	1	1	0.98754
238	5.4722	5	5	0	13.25	1	-1	1	1.1518
239	3.8303	5	5	999	19.375	1	-1	1	1.2809
240	5.4722	5	5	0	1	2	-1	0	1.8251
241	5.4722	5	5	0	7.125	1	-1	1	1.0694
242	7.1142	5	5	999	7.125	1	-1	1	1.1401
243	7.1142	5	5	90	19.375	1	-1	1	1.0224
244	7.1142	5	5	0	1	2	-1	0	1.9596
245	7.1142	5	5	90	19.375	1	-1	1	1.1985
246	7.1142	5	5	0	25.5	1	-1	1	1.3595
247	3.8303	5	5	90	7.125	1	-1	1	1.1993
248	7.1142	5	5	999	1	1	-1	1	1.8277
249	2.1883	5	5	90	19.375	2	-1	1	2.0687
250	2.1883	5	5	90	13.25	2	-1	1	1.1287
251	0.5464	5	5	0	13.25	1	1	1	1.1988
252	0.5464	5	5	0	7.125	1	1	1	1.1047
253	5.4722	5	5	999	1	1	-1	1	2.1439
254	2.1883	5	5	90	25.5	2	-1	1	0.99885
255	0.5464	5	5	90	19.375	1	1	1	0.99884
256	3.8303	5	5	0	25.5	2	-1	1	0.9753
257	3.8303	5	5	999	13.25	2	-1	1	1.0341
258	2.1883	5	5	90	1	1	-1	1	1.3164
259	7.1142	5	5	0	25.5	2	1	1	1.1163
260	7.1142	5	5	0	25.5	2	-1	1	0.98697
261	7.1142	5	5	90	1	2	-1	1	1.7692
262	0.5464	5	5	999	25.5	2	1	1	1.0338
263	3.8303	5	5	90	25.5	2	1	1	1.0224
264	2.1883	5	5	999	19.375	2	1	1	1.0107
265	5.4722	5	5	90	1	2	-1	0	1.888
266	3.8303	5	5	0	13.25	2	-1	1	1.0693
267	0.5464	5	5	0	1	1	-1	1	1.0929
268	2.1883	5	5	0	25.5	2	-1	1	1.0342
269	5.4722	5	5	0	19.375	1	-1	1	1.0459
270	3.8303	5	5	999	1	1	1	0	2.5042
271	2.1883	5	5	999	13.25	1	-1	1	0.98711
272	5.4722	5	5	0	25.5	2	1	1	0.9753
273	7.1142	5	5	90	7.125	1	1	1	1.0105
274	7.1142	5	5	999	25.5	2	1	1	1.0812
275	0.5464	5	5	999	25.5	1	1	1	1.0577
276	7.1142	5	5	90	1	2	-1	0	1.6648
277	3.8303	5	5	999	19.375	1	1	1	0.92829
278	5.4722	5	5	0	25.5	1	-1	1	1.1871
279	0.5464	5	5	90	7.125	2	-1	1	1.4694
280	2.1883	5	5	0	25.5	2	-1	1	1.0577
281	0.5464	5	5	90	19.375	1	1	1	1.0224
282	7.1142	5	5	999	19.375	1	1	1	0.94004
283	7.1142	5	5	999	7.125	1	-1	0	1.7536
284	2.1883	5	5	999	19.375	2	1	1	1.1517
285	0.5464	5	5	0	25.5	1	1	1	1.1046
286	5.4722	5	5	90	19.375	1	1	1	0.94045
287	2.1883	5	5	90	1	1	1	1	1.3635
288	5.4722	5	5	999	1	2	-1	0	1.9551
289	2.1883	5	5	999	7.125	1	1	1	0.92825
290	5.4722	5	5	999	25.5	1	-1	1	1.093
291	2.1883	5	5	90	1	1	1	1	1.0812
292	7.1142	5	5	90	19.375	1	1	1	0.97538
293	5.4722	5	5	999	19.375	2	-1	1	1.093
294	2.1883	5	5	90	13.25	1	-1	1	1.0342
295	5.4722	5	5	999	25.5	2	-1	1	1.0106
296	5.4722	5	5	90	19.375	2	-1	1	0.90475
297	2.1883	5	5	90	7.125	2	1	1	1.1753
298	5.4722	5	5	999	25.5	1	1	1	0.98715
299	0.5464	5	5	90	7.125	1	1	1	1.0459
300	5.4722	5	5	90	13.25	2	1	1	2.587
301	5.4722	5	5	999	19.375	2	1	1	1.0459
302	3.8303	5	5	999	19.375	1	1	1	1.0812
303	3.8303	5	5	0	25.5	2	1	1	0.94008
304	5.4722	5	5	999	1	1	-1	0	0.90481
305	0.5464	5	5	0	7.125	1	1	1	1.093
306	0.5464	5	5	90	25.5	1	-1	1	1.3988
307	3.8303	5	5	90	7.125	2	-1	1	1.1636
308	5.4722	5	5	999	7.125	2	1	0	2.5686
309	0.5464	5	5	999	25.5	1	-1	1	1.1518
310	2.1883	5	5	999	13.25	2	-1	1	0.98712
311	3.8303	5	5	90	7.125	2	1	1	1.093
312	5.4722	5	5	999	7.125	1	1	1	0.95179
313	0.5464	5	5	999	1	1	-1	1	1.1518
314	2.1883	5	5	0	19.375	1	1	1	1.0224
315	0.5464	5	5	0	13.25	1	1	1	0.99886
316	0.5464	5	5	0	13.25	2	1	1	1.1988
317	7.1142	5	5	90	13.25	2	-1	0	2.2414
318	0.5464	5	5	0	19.375	1	1	1	0.98709
319	0.5464	5	5	999	19.375	2	1	1	0.99894
320	3.8303	5	5	999	7.125	1	-1	1	1.0224
321	5.4722	5	5	0	19.375	1	1	1	1.0341
322	3.8303	5	5	999	25.5	1	-1	1	1.0341
323	2.1883	5	5	0	1	1	-1	1	1.2223
324	2.1883	5	5	0	13.25	2	-1	1	0.91655
325	2.1883	5	5	0	13.25	1	-1	1	1.0106
326	5.4722	5	5	999	25.5	1	1	1	0.90481
327	7.1142	5	5	90	13.25	1	1	1	0.97536
328	7.1142	5	5	90	19.375	2	-1	1	0.97536
329	7.1142	5	5	0	19.375	2	-1	1	0.9636
330	7.1142	5	5	0	25.5	1	1	1	1.0577
331	7.1142	5	5	90	13.25	2	-1	0	1.8006
332	7.1142	5	5	90	7.125	1	1	1	1.0694
333	5.4722	5	5	90	25.5	2	1	1	1.1753
334	0.5464	5	5	90	7.125	2	-1	1	0.90474
335	0.5464	5	5	90	1	1	-1	1	1.1164
336	2.1883	5	5	0	13.25	2	-1	1	1.0933
337	7.1142	5	5	0	7.125	1	-1	0	1.74
338	2.1883	5	5	90	19.375	2	1	1	5.227
339	5.4722	5	5	0	19.375	1	-1	1	1.0577
340	3.8303	5	5	90	13.25	2	-1	1	0.92827
341	2.1883	5	5	90	19.375	1	-1	1	1.0695
342	0.5464	5	5	0	19.375	2	1	1	1.3635
343	5.4722	5	5	999	1	2	-1	0	1.9065
344	3.8303	5	5	999	1	1	1	1	1.2105
345	7.1142	5	5	999	13.25	2	1	1	1.1051
346	3.8303	5	5	90	1	2	1	1	3.266
347	2.1883	5	5	90	13.25	2	1	1	1.0576
348	2.1883	5	5	999	19.375	2	1	1	1.1401
349	3.8303	5	5	999	13.25	1	-1	1	1.6458
350	0.5464	5	5	90	1	2	-1	1	1.6815
351	7.1142	5	5	0	1	1	1	0	2.2323
352	0.5464	5	5	0	25.5	2	-1	1	1.14
353	5.4722	5	5	90	13.25	1	1	1	2.0122
354	7.1142	5	5	0	7.125	2	-1	0	1.7285
355	2.1883	5	5	90	7.125	2	1	1	1.6341
356	0.5464	5	5	90	1	1	1	1	1.6697
357	0.5464	5	5	0	19.375	1	1	1	1.0582
358	2.1883	5	5	0	7.125	2	1	1	1.2106
359	3.8303	5	5	0	13.25	2	-1	1	1.3752
360	5.4722	5	5	0	1	1	1	0	2.8662
361	3.8303	5	5	0	19.375	2	1	0	2.3885
362	0.5464	5	5	999	1	2	1	0	2.4451
363	5.4722	5	5	90	1	1	1	0	1.5474
364	5.4722	5	5	0	25.5	2	-1	1	0.90476
365	0.5464	5	5	999	25.5	2	1	1	1.1871
366	2.1883	5	5	0	7.125	2	-1	1	1.0105
367	7.1142	5	5	0	1	2	1	0	1.7532
368	0.5464	5	5	90	19.375	2	1	1	1.1404
369	7.1142	5	5	999	19.375	1	-1	1	1.0694
370	7.1142	5	5	0	7.125	1	-1	0	1.1866
371	0.5464	5	5	0	1	2	-1	1	1.234
372	7.1142	5	5	999	7.125	1	1	0	1.6279
373	5.4722	5	5	0	1	2	1	0	1.913
374	5.4722	5	5	90	13.25	1	1	1	1.1048
375	2.1883	5	5	90	7.125	1	-1	1	1.4221
376	0.5464	5	5	0	1	2	1	1	4.1612
377	3.8303	5	5	90	1	1	1	0	2.7172
378	2.1883	5	5	999	1	1	1	1	1.7751
379	5.4722	5	5	90	7.125	1	1	1	1.0225
380	0.5464	5	5	0	25.5	1	-1	1	1.1753
381	7.1142	5	5	0	13.25	1	1	0	1.5045
382	5.4722	5	5	90	25.5	1	-1	1	0.90524
383	3.8303	5	5	90	13.25	1	-1	1	0.92828
384	2.1883	5	5	999	13.25	2	-1	1	1.0929
385	3.8303	5	5	0	19.375	1	-1	1	1.0577
386	0.5464	5	5	0	19.375	2	1	1	1.1047
387	2.1883	5	5	0	25.5	2	-1	1	1.1046
388	0.5464	5	5	999	13.25	2	-1	1	0.9869
389	0.5464	5	5	999	13.25	1	-1	1	0.91654
390	3.8303	5	5	0	1	2	1	0	2.1249
391	5.4722	5	5	0	25.5	2	1	1	1.1752
392	2.1883	5	5	999	7.125	1	1	1	1.0106
393	2.1883	5	5	0	7.125	1	1	1	1.0577
394	2.1883	5	5	90	25.5	1	-1	1	0.94007
395	3.8303	5	5	90	19.375	2	-1	1	1.2223
396	2.1883	5	5	999	25.5	1	1	1	0.9872
397	5.4722	5	5	999	19.375	2	1	1	0.98714
398	3.8303	5	5	999	19.375	2	-1	1	1.093
399	3.8303	5	5	90	19.375	1	-1	1	0.97534
400	2.1883	5	5	90	1	2	-1	0	2.3632
401	5.4722	5	5	0	19.375	2	-1	0	1.8259
402	2.1883	5	5	90	1	1	-1	1	3.0382
403	2.1883	5	5	999	25.5	1	-1	1	1.0816
404	5.4722	5	5	90	1	1	-1	1	1.9222
405	3.8303	5	5	999	25.5	1	-1	1	0.95185
406	5.4722	5	5	0	25.5	1	1	1	1.3518
407	7.1142	5	5	999	13.25	1	-1	1	1.2576
408	3.8303	5	5	90	13.25	1	1	1	0.95181
409	0.5464	5	5	90	1	2	-1	1	1.1164
410	3.8303	5	5	0	13.25	1	1	1	0.84599
411	3.8303	5	5	0	1	2	-1	0	2.397
412	3.8303	5	5	90	7.125	1	-1	1	0.9993
413	0.5464	5	5	999	19.375	2	-1	1	1.1165
414	2.1883	5	5	0	19.375	2	1	1	1.0695
415	2.1883	5	5	0	25.5	2	1	1	1.1047
416	7.1142	5	5	999	7.125	2	-1	0	2.1817
417	0.5464	5	5	999	19.375	1	1	1	0.98703
418	5.4722	5	5	0	13.25	1	-1	1	2.4025
419	0.5464	5	5	0	13.25	2	1	1	1.14
420	7.1142	5	5	0	25.5	1	-1	1	0.99872
421	3.8303	5	5	999	19.375	2	-1	1	1.187
422	3.8303	5	5	0	19.375	2	1	1	1.1635
423	5.4722	5	5	0	13.25	1	-1	1	1.1283
424	0.5464	5	5	999	13.25	2	1	1	1.0577
425	7.1142	5	5	90	7.125	2	1	1	1.5988
426	0.5464	5	5	90	25.5	2	1	1	1.0463
427	7.1142	5	5	999	7.125	2	1	1	1.761
428	7.1142	5	5	999	1	2	1	1	2.1178
429	3.8303	5	5	90	1	1	-1	0	2.3085
430	0.5464	5	5	90	1	1	1	1	1.0812
431	3.8303	5	5	999	25.5	1	1	1	0.92823
432	5.4722	5	5	0	13.25	2	-1	1	1.1283
433	2.1883	5	5	0	13.25	2	1	1	1.0811
434	5.4722	5	5	90	13.25	1	-1	1	1.0577
435	7.1142	5	5	0	7.125	1	-1	1	1.4498
436	2.1883	5	5	0	25.5	2	1	1	1.1048
437	3.8303	5	5	0	1	1	1	1	2.2691
438	2.1883	5	5	999	25.5	2	1	1	1.0698
439	5.4722	5	5	90	25.5	1	1	1	0.97537
440	7.1142	5	5	90	25.5	2	1	1	1.4247
441	7.1142	5	5	999	13.25	1	-1	1	1.0228
442	7.1142	5	5	0	13.25	1	1	1	0.96361
443	5.4722	5	5	999	13.25	1	1	1	1.0341
444	3.8303	5	5	90	19.375	1	-1	1	1.1517
445	2.1883	5	5	999	7.125	2	1	1	1.1988
446	5.4722	5	5	90	19.375	2	-1	1	1.0698
447	0.5464	5	5	999	19.375	2	1	1	1.0223
448	7.1142	5	5	999	1	2	1	1	1.8089
449	7.1142	5	5	90	19.375	2	1	1	0.98705
450	3.8303	5	5	999	13.25	1	-1	1	0.98715
451	0.5464	5	5	0	13.25	1	-1	1	1.0106
452	2.1883	5	5	90	13.25	1	-1	1	0.86953
453	7.1142	5	5	90	7.125	2	-1	0	1.7557
454	7.1142	5	5	0	1	2	-1	1	1.8113
455	3.8303	5	5	999	19.375	1	1	1	1.0106
456	2.1883	5	5	0	19.375	1	1	1	1.1048
457	0.5464	5	5	90	25.5	1	-1	1	0.97531
458	3.8303	5	5	90	19.375	2	-1	1	1.2224
459	7.1142	5	5	0	19.375	1	-1	0	2.0788
460	2.1883	5	5	0	19.375	1	1	1	1.3164
461	2.1883	5	5	999	13.25	2	1	1	1.1165
462	3.8303	5	5	0	7.125	1	1	1	1.1634
463	2.1883	5	5	90	7.125	1	-1	1	1.0699
464	5.4722	5	5	999	13.25	1	-1	1	1.1048
465	2.1883	5	5	0	13.25	1	-1	1	1.0107
466	0.5464	5	5	0	1	2	1	1	1.1871
467	5.4722	5	5	999	7.125	2	1	1	1.0812
468	5.4722	5	5	999	25.5	2	-1	1	1.5389
469	3.8303	5	5	90	7.125	1	1	1	0.99884
470	2.1883	5	5	90	13.25	2	-1	1	1.1165
471	3.8303	5	5	0	25.5	1	-1	1	1.1635
472	0.5464	5	5	0	7.125	2	1	1	1.1399
473	7.1142	5	5	0	19.375	1	-1	0	1.7417
474	7.1142	5	5	999	25.5	2	-1	1	1.0577
475	3.8303	5	5	90	13.25	2	-1	1	1.1048
476	0.5464	5	5	999	19.375	1	-1	0	0.85809
477	7.1142	5	5	999	25.5	2	1	1	1.0929
478	7.1142	5	5	90	19.375	2	1	1	1.5673
479	2.1883	5	5	0	25.5	1	1	1	1.0107
480	5.4722	5	5	0	19.375	2	-1	1	1.0577
481	2.1883	5	5	0	19.375	2	1	1	1.1164
482	3.8303	5	5	90	7.125	1	1	1	0.9871
483	5.4722	5	5	90	25.5	1	1	1	0.97537
484	7.1142	5	5	0	7.125	1	1	0	2.4662
485	7.1142	5	5	999	13.25	1	-1	1	0.9518
486	0.5464	5	5	90	1	2	-1	1	1.1988
487	2.1883	5	5	0	1	2	1	0	2.932
488	0.5464	5	5	90	13.25	1	-1	1	1.1639
489	3.8303	5	5	0	19.375	2	1	1	3.4502
490	3.8303	5	5	999	13.25	1	1	1	0.95187
491	2.1883	5	5	999	1	1	-1	1	1.093
492	0.5464	5	5	0	7.125	2	1	1	1.0928
493	5.4722	5	5	0	7.125	2	1	1	1.0576
494	7.1142	5	5	90	25.5	2	-1	0	1.6664
495	5.4722	5	5	90	13.25	2	-1	0	2.1637
496	5.4722	5	5	90	19.375	1	-1	1	1.0342
497	2.1883	5	5	0	7.125	2	1	1	1.1282
498	2.1883	5	5	0	13.25	1	-1	1	1.0224
499	3.8303	5	5	90	25.5	1	1	1	1.0459
500	3.8303	5	5	0	25.5	1	1	1	1.0224
501	0.5464	5	5	90	1	1	-1	1	1.3282
502	7.1142	5	5	0	25.5	2	-1	1	1.0229
503	0.5464	5	5	90	1	1	-1	1	1.481
504	0.5464	5	5	999	7.125	1	1	1	0.94048
505	3.8303	5	5	999	1	2	1	0	2.1994
506	2.1883	5	5	0	1	1	1	1	1.0699
507	3.8303	5	5	999	25.5	2	-1	1	1.1165
508	7.1142	5	5	999	13.25	2	1	0	2.0741
509	3.8303	5	5	90	19.375	1	1	1	1.3399
510	2.1883	5	5	90	25.5	2	-1	1	1.0581
511	2.1883	5	5	0	7.125	1	1	1	0.96357
512	7.1142	5	5	999	19.375	2	-1	1	0.97533
513	0.5464	5	5	999	19.375	1	-1	1	1.1165
514	3.8303	5	5	999	7.125	1	-1	1	1.0577
515	7.1142	5	5	0	25.5	1	-1	1	1.5418
516	7.1142	5	5	0	25.5	2	1	0	1.853
517	7.1142	5	5	0	1	2	-1	0	1.8104
518	2.1883	5	5	90	13.25	2	-1	1	0.96364
519	7.1142	5	5	90	7.125	2	1	1	1.366
520	3.8303	5	5	0	7.125	1	-1	0	2.1418
521	2.1883	5	5	999	19.375	1	-1	1	1.0224
522	0.5464	5	5	0	1	1	-1	1	1.0341
523	0.5464	5	5	90	7.125	1	1	1	1.0224
524	0.5464	5	5	0	1	1	1	1	1.3399
525	2.1883	5	5	0	19.375	2	1	1	1.1165
526	3.8303	5	5	90	1	1	-1	0	2.0005
527	7.1142	5	5	999	7.125	1	1	1	1.0581
528	7.1142	5	5	90	25.5	1	1	1	1.3163
529	3.8303	5	5	999	7.125	2	-1	1	1.5638
530	2.1883	5	5	0	7.125	1	1	1	1.0463
531	3.8303	5	5	0	13.25	1	1	1	0.89298
532	0.5464	5	5	0	7.125	2	-1	1	1.0813
533	2.1883	5	5	90	13.25	1	-1	1	0.99887
534	0.5464	5	5	90	19.375	1	1	1	0.98707
535	0.5464	5	5	0	25.5	2	-1	1	1.1165
536	5.4722	5	5	90	13.25	2	1	1	0.95222
537	2.1883	5	5	999	19.375	2	1	1	1.187
538	0.5464	5	5	999	7.125	2	-1	0	0.88122
539	7.1142	5	5	0	19.375	2	1	1	1.2106
540	3.8303	5	5	90	19.375	2	-1	1	1.0928
541	5.4722	5	5	90	25.5	2	1	1	1.0228
542	3.8303	5	5	999	7.125	2	-1	1	1.1988
543	5.4722	5	5	90	1	1	-1	0	1.584
544	2.1883	5	5	999	25.5	2	1	1	1.0105
545	5.4722	5	5	90	25.5	2	1	1	1.093
546	0.5464	5	5	999	13.25	1	-1	1	0.94007
547	3.8303	5	5	0	19.375	2	-1	1	1.0224
548	5.4722	5	5	0	19.375	2	-1	1	0.99891
549	3.8303	5	5	999	25.5	2	1	1	0.99888
550	5.4722	5	5	999	19.375	1	-1	1	0.97538
551	0.5464	5	5	0	7.125	2	-1	1	1.0694
552	0.5464	5	5	90	7.125	2	-1	1	0.98703
553	2.1883	5	5	999	25.5	1	1	1	0.92828
554	0.5464	5	5	90	13.25	1	-1	1	1.3282
555	7.1142	5	5	999	1	2	1	0	1.5907
556	2.1883	5	5	999	7.125	2	-1	1	1.0224
557	2.1883	5	5	90	25.5	1	1	1	0.91655
558	3.8303	5	5	0	7.125	2	-1	1	1.1401
559	0.5464	5	5	999	7.125	1	1	1	0.9518
560	5.4722	5	5	90	19.375	2	1	1	1.0224
561	2.1883	5	5	999	1	2	1	1	2.144
562	5.4722	5	5	999	7.125	2	-1	1	1.0577
563	0.5464	5	5	90	13.25	2	1	0	0.9283
564	0.5464	5	5	999	25.5	1	1	1	0.9283
565	0.5464	5	5	90	1	2	-1	1	1.0929
566	7.1142	5	5	0	7.125	1	-1	0	1.7141
567	0.5464	5	5	999	1	1	1	1	1.0106
568	0.5464	5	5	999	25.5	2	1	1	1.3753
569	7.1142	5	5	999	19.375	2	-1	0	1.6998
570	2.1883	5	5	0	1	1	1	1	1.5046
571	7.1142	5	5	999	25.5	1	-1	1	0.9401
572	0.5464	5	5	999	7.125	2	-1	1	1.0699
573	3.8303	5	5	90	19.375	2	1	1	0.98708
574	0.5464	5	5	0	1	2	1	1	1.1047
575	5.4722	5	5	0	19.375	2	1	1	0.96351
576	0.5464	5	5	90	13.25	1	1	1	0.99889
577	5.4722	5	5	90	13.25	2	-1	0	1.7886
578	3.8303	5	5	0	13.25	1	-1	0	1.2694
579	5.4722	5	5	90	1	1	1	0	1.7943
580	7.1142	5	5	0	13.25	2	1	1	1.5778
581	5.4722	5	5	0	19.375	2	1	1	1.0695
582	5.4722	5	5	0	19.375	1	1	1	1.4105
583	7.1142	5	5	999	25.5	2	1	1	1.1399
584	3.8303	5	5	999	19.375	2	1	1	0.98702
585	5.4722	5	5	0	1	1	1	0	1.7042
586	5.4722	5	5	0	13.25	2	1	1	0.96359
587	5.4722	5	5	999	25.5	1	-1	1	1.1753
588	0.5464	5	5	999	1	2	-1	1	1.1518
589	7.1142	5	5	90	13.25	2	1	1	1.1169
590	5.4722	5	5	0	7.125	1	-1	1	1.7771
591	5.4722	5	5	0	25.5	1	-1	1	1.1753
592	3.8303	5	5	90	7.125	2	1	1	1.1753
593	0.5464	5	5	0	13.25	1	-1	1	1.0812
594	2.1883	5	5	0	7.125	2	-1	1	1.1048
595	7.1142	5	5	90	1	1	-1	0	1.5718
596	7.1142	5	5	90	13.25	2	-1	1	1.1165
597	5.4722	5	5	0	7.125	2	-1	1	1.5859
598	7.1142	5	5	90	1	2	-1	1	1.0224
599	7.1142	5	5	999	19.375	1	1	1	1.0341
600	3.8303	5	5	999	7.125	1	-1	1	0.91654
601	0.5464	5	5	90	1	2	-1	1	0.98696
602	0.5464	5	5	0	13.25	1	1	1	1.1047
603	3.8303	5	5	999	1	2	1	0	2.1109
604	0.5464	5	5	999	7.125	2	-1	1	1.0577
605	5.4722	5	5	999	13.25	2	-1	0	0.9165
606	5.4722	5	5	0	13.25	2	1	1	1.0812
607	3.8303	5	5	90	7.125	2	1	1	1.3164
608	3.8303	5	5	0	1	2	1	1	1.9517
609	3.8303	5	5	0	1	1	-1	0	2.0471
610	2.1883	5	5	0	1	2	-1	0	1.2104
611	0.5464	5	5	0	1	1	-1	1	1.2222
612	7.1142	5	5	999	1	2	1	0	1.6386
613	7.1142	5	5	90	13.25	1	1	1	1.1753
614	3.8303	5	5	90	13.25	2	1	1	1.2576
615	0.5464	5	5	0	19.375	1	-1	1	1.0694
616	7.1142	5	5	0	1	1	1	0	2.0893
617	7.1142	5	5	0	7.125	2	-1	0	1.6994
618	2.1883	5	5	90	1	2	1	1	1.14
619	7.1142	5	5	999	1	1	-1	0	2.1177
620	0.5464	5	5	0	19.375	2	-1	1	1.1165
621	0.5464	5	5	90	25.5	1	1	1	0.99887
622	5.4722	5	5	999	13.25	2	-1	1	1.0341
623	5.4722	5	5	0	1	2	1	0	2.0728
624	0.5464	5	5	999	13.25	1	-1	1	1.0459
625	2.1883	5	5	999	13.25	1	1	1	0.97536
626	3.8303	5	5	0	19.375	1	1	1	1.0106
627	5.4722	5	5	90	1	2	-1	0	2.0734
628	7.1142	5	5	999	7.125	2	-1	0	1.8284
629	0.5464	5	5	0	25.5	2	-1	1	1.0459
630	2.1883	5	5	999	13.25	1	-1	1	1.0224
631	7.1142	5	5	999	13.25	1	-1	1	0.96361
632	5.4722	5	5	0	7.125	1	-1	1	0.97538
633	0.5464	5	5	999	13.25	2	1	1	1.1518
634	3.8303	5	5	90	25.5	1	-1	1	1.0695
635	7.1142	5	5	0	1	1	1	0	1.6494
636	3.8303	5	5	0	1	1	1	0	1.3047
637	2.1883	5	5	999	25.5	2	1	1	1.1165
638	0.5464	5	5	999	7.125	2	-1	1	1.1753
639	5.4722	5	5	999	7.125	2	-1	1	2.2426
640	2.1883	5	5	0	19.375	2	1	1	1.0107
641	0.5464	5	5	90	7.125	2	-1	1	1.0341
642	7.1142	5	5	90	1	1	1	0	1.7404
643	2.1883	5	5	0	25.5	1	-1	1	1.0463
644	7.1142	5	5	0	19.375	2	1	0	1.3644
645	0.5464	5	5	999	1	2	1	1	1.2459
646	7.1142	5	5	90	7.125	1	-1	0	1.5779
647	5.4722	5	5	999	25.5	2	-1	1	1.0577
648	2.1883	5	5	90	19.375	2	1	1	1.3047
649	5.4722	5	5	90	1	1	-1	0	1.8464
650	3.8303	5	5	999	25.5	1	1	1	1.1753
651	0.5464	5	5	0	19.375	1	-1	1	1.3164
652	2.1883	5	5	999	19.375	1	-1	1	0.98696
653	2.1883	5	5	0	25.5	1	1	1	1.0341
654	5.4722	5	5	90	1	2	1	0	1.7883
655	7.1142	5	5	0	19.375	2	-1	0	2.6843
656	2.1883	5	5	999	19.375	1	-1	1	1.0342
657	5.4722	5	5	90	7.125	2	-1	0	1.9442
658	7.1142	5	5	90	7.125	1	-1	1	1.3835
659	5.4722	5	5	90	13.25	1	-1	1	0.92871
660	0.5464	5	5	0	25.5	1	-1	1	0.96356
661	5.4722	5	5	999	25.5	2	-1	1	1.2576
662	2.1883	5	5	999	1	2	1	1	1.4341
663	7.1142	5	5	90	1	1	-1	0	1.8499
664	3.8303	5	5	0	1	2	-1	1	1.7398
665	7.1142	5	5	999	1	2	1	0	2.1473
666	7.1142	5	5	0	19.375	1	-1	0	1.2341
667	5.4722	5	5	0	1	1	-1	0	1.4458
668	2.1883	5	5	90	19.375	2	-1	1	1.1164
669	7.1142	5	5	90	13.25	1	1	1	1.0341
670	0.5464	5	5	90	19.375	1	-1	1	1.1283
671	2.1883	5	5	90	7.125	2	-1	1	1.0577
672	5.4722	5	5	90	7.125	2	1	0	1.6718
673	0.5464	5	5	999	13.25	1	-1	1	1.1047
674	5.4722	5	5	999	1	2	-1	0	1.642
675	7.1142	5	5	0	1	1	1	0	1.3833
676	3.8303	5	5	90	13.25	2	-1	1	1.1523
677	0.5464	5	5	0	19.375	1	-1	1	1.0463
678	3.8303	5	5	999	25.5	2	1	1	1.0459
679	2.1883	5	5	999	13.25	2	-1	1	1.0106
680	5.4722	5	5	90	13.25	1	1	1	0.98714
681	5.4722	5	5	999	19.375	1	-1	1	0.96363
682	2.1883	5	5	0	19.375	1	1	1	1.1165
683	7.1142	5	5	90	25.5	1	1	1	0.96357
684	3.8303	5	5	0	13.25	2	-1	1	1.0459
685	5.4722	5	5	90	1	2	1	0	1.3871
686	2.1883	5	5	0	25.5	1	1	1	0.98702
687	7.1142	5	5	999	19.375	2	1	1	1.1165
688	7.1142	5	5	999	25.5	1	-1	1	1.0694
689	0.5464	5	5	999	7.125	1	1	1	0.90472
690	7.1142	5	5	90	25.5	1	-1	1	1.0695
691	3.8303	5	5	90	13.25	1	-1	1	1.0694
692	3.8303	5	5	90	19.375	2	-1	1	1.5046
693	3.8303	5	5	0	13.25	2	1	1	1.0812
694	2.1883	5	5	999	25.5	1	-1	1	1.0342
695	2.1883	5	5	90	25.5	2	1	1	1.0812
696	7.1142	5	5	90	13.25	1	1	1	1.0812
697	3.8303	5	5	90	19.375	1	-1	1	1.0107
698	5.4722	5	5	0	25.5	1	1	1	1.0224
699	2.1883	5	5	90	7.125	2	-1	1	1.1283
700	0.5464	5	5	999	19.375	1	-1	1	1.0224
701	0.5464	5	5	999	1	1	1	1	0.98709
702	7.1142	5	5	999	13.25	2	1	1	0.98706
703	3.8303	5	5	999	13.25	2	1	1	0.95184
704	3.8303	5	5	999	25.5	2	1	1	0.91645
705	7.1142	5	5	90	19.375	1	1	1	0.98711
706	5.4722	5	5	90	7.125	2	-1	0	1.093
707	7.1142	5	5	999	25.5	1	1	1	0.91655
708	7.1142	5	5	999	19.375	1	1	1	0.89306
709	0.5464	5	5	0	7.125	1	-1	1	1.1164
710	3.8303	5	5	0	1	1	1	0	1.6693
711	7.1142	5	5	0	1	2	1	0	1.2694
712	2.1883	5	5	90	7.125	2	1	1	5.5287
713	7.1142	5	5	0	13.25	1	-1	0	1.9324
714	3.8303	5	5	0	7.125	2	1	1	1.1047
715	2.1883	5	5	999	7.125	2	-1	1	1.1875
716	5.4722	5	5	0	13.25	2	-1	1	1.1517
717	2.1883	5	5	999	1	2	1	1	1.1989
718	0.5464	5	5	999	1	1	1	1	1.0224
719	3.8303	5	5	999	13.25	1	1	1	0.94001
720	0.5464	5	5	999	19.375	1	1	1	0.90471
721	3.8303	5	5	999	1	2	1	0	1.6222
722	2.1883	5	5	0	13.25	1	1	1	1.0228
723	7.1142	5	5	999	1	1	1	1	1.6273
724	7.1142	5	5	0	7.125	2	-1	1	1.2694
725	3.8303	5	5	0	7.125	2	1	1	1.1636
726	7.1142	5	5	999	19.375	2	-1	1	0.99887
727	2.1883	5	5	999	1	2	1	1	1.2812
728	7.1142	5	5	999	25.5	1	1	0	1.7948
729	0.5464	5	5	90	7.125	2	-1	1	1.0224
730	5.4722	5	5	90	1	2	1	0	1.9309
731	3.8303	5	5	999	13.25	2	1	1	1.0107
732	0.5464	5	5	0	19.375	2	-1	1	1.0577
733	5.4722	5	5	90	25.5	1	-1	1	0.92833
734	7.1142	5	5	90	7.125	2	-1	1	1.3951
735	0.5464	5	5	0	13.25	2	-1	1	1.1636
736	3.8303	5	5	999	1	2	1	0	1.5399
737	7.1142	5	5	90	7.125	1	-1	0	1.7348
738	3.8303	5	5	999	19.375	2	1	1	1.2926
739	5.4722	5	5	999	7.125	1	-1	1	1.187
740	5.4722	5	5	999	1	1	1	0	1.7986
741	7.1142	5	5	0	7.125	2	-1	0	1.5427
742	3.8303	5	5	0	19.375	2	-1	1	1.0577
743	2.1883	5	5	999	1	1	1	1	1.0811
744	5.4722	5	5	90	25.5	2	1	1	1.1518
745	2.1883	5	5	999	7.125	2	1	1	1.1164
746	3.8303	5	5	90	1	1	1	0	1.187
747	2.1883	5	5	0	1	2	1	1	1.0929
748	2.1883	5	5	999	25.5	2	-1	1	1.0224
749	3.8303	5	5	0	13.25	1	1	0	1.9354
750	0.5464	5	5	0	13.25	2	-1	1	1.1281
