# Supplementary material for: Temporal Integration of Motion Streaks in Migraine
Source: Vision (Basel). 2018 Jul 13;2(3):27. doi: 10.3390/vision2030027 (PMC6836222; doi:10.3390/vision2030027)
Supplement: Supplementary file 1 [file vision-02-00027-s001.zip › supplementary information/resultsmark3/resultsObs21/allResponsesObs21Block2.txt]

1	2.1883	5	5	999	25.5	1	-1	1	1.5388
2	7.1142	5	5	0	25.5	2	1	1	2.6898
3	2.1883	5	5	0	13.25	1	-1	1	1.422
4	2.1883	5	5	999	25.5	2	1	1	1.2106
5	2.1883	5	5	90	25.5	2	1	1	1.1517
6	0.5464	5	5	0	7.125	1	1	1	1.0927
7	7.1142	5	5	90	1	1	-1	0	1.8879
8	3.8303	5	5	999	25.5	1	-1	1	1.046
9	2.1883	5	5	90	19.375	2	-1	1	1.1753
10	0.5464	5	5	0	13.25	1	1	1	0.99893
11	0.5464	5	5	90	19.375	2	-1	1	1.1635
12	0.5464	5	5	90	7.125	2	1	1	1.3751
13	0.5464	5	5	0	1	1	-1	1	1.0581
14	2.1883	5	5	999	13.25	1	1	1	1.0106
15	3.8303	5	5	0	1	2	1	1	2.4563
16	3.8303	5	5	999	7.125	2	1	1	0.9993
17	0.5464	5	5	0	1	1	-1	1	1.1753
18	2.1883	5	5	90	1	1	-1	1	1.1283
19	2.1883	5	5	999	13.25	2	-1	1	1.0577
20	7.1142	5	5	90	13.25	1	-1	0	1.715
21	3.8303	5	5	90	7.125	1	-1	1	1.0224
22	3.8303	5	5	0	19.375	2	1	1	1.0106
23	3.8303	5	5	999	19.375	2	1	1	1.0812
24	7.1142	5	5	90	1	1	1	0	1.6126
25	5.4722	5	5	0	13.25	2	-1	1	1.1282
26	7.1142	5	5	90	13.25	1	-1	1	1.2341
27	3.8303	5	5	90	7.125	1	-1	1	1.0106
28	3.8303	5	5	90	1	2	1	0	2.5202
29	7.1142	5	5	0	1	1	1	1	1.8828
30	5.4722	5	5	0	7.125	2	-1	1	1.269
31	2.1883	5	5	999	19.375	2	-1	1	1.0459
32	3.8303	5	5	999	13.25	2	1	1	1.0341
33	2.1883	5	5	90	7.125	1	1	1	0.98709
34	3.8303	5	5	0	25.5	1	-1	1	1.0694
35	3.8303	5	5	0	13.25	1	-1	1	0.92827
36	7.1142	5	5	90	1	2	1	0	1.5811
37	5.4722	5	5	999	1	2	-1	0	1.9661
38	3.8303	5	5	0	25.5	2	1	1	1.1164
39	2.1883	5	5	999	19.375	1	1	1	0.9871
40	5.4722	5	5	999	19.375	2	-1	1	1.0459
41	3.8303	5	5	999	13.25	2	1	1	0.9636
42	3.8303	5	5	999	13.25	1	-1	1	1.0107
43	7.1142	5	5	999	1	2	-1	0	1.6738
44	7.1142	5	5	90	25.5	1	-1	1	0.96352
45	0.5464	5	5	90	19.375	1	1	1	0.96358
46	7.1142	5	5	999	1	2	-1	0	1.595
47	3.8303	5	5	999	25.5	1	-1	1	0.95225
48	5.4722	5	5	999	19.375	1	1	1	0.94004
49	5.4722	5	5	90	19.375	2	-1	1	1.0812
50	2.1883	5	5	0	1	2	1	1	1.1518
51	7.1142	5	5	0	1	2	-1	0	1.6436
52	2.1883	5	5	0	1	1	1	1	1.0107
53	3.8303	5	5	90	19.375	2	-1	1	0.99885
54	0.5464	5	5	90	7.125	1	-1	1	1.1047
55	5.4722	5	5	90	13.25	2	-1	1	1.0699
56	2.1883	5	5	0	1	2	1	1	1.187
57	3.8303	5	5	999	19.375	1	1	1	0.94047
58	0.5464	5	5	0	7.125	2	-1	1	1.0577
59	2.1883	5	5	999	7.125	1	1	1	0.92829
60	5.4722	5	5	0	25.5	2	-1	1	0.96356
61	5.4722	5	5	999	13.25	2	-1	1	0.98714
62	0.5464	5	5	0	25.5	1	1	1	0.9636
63	3.8303	5	5	90	1	1	1	1	1.7163
64	0.5464	5	5	999	13.25	1	-1	1	0.96363
65	5.4722	5	5	999	19.375	1	1	1	0.9166
66	3.8303	5	5	0	19.375	1	1	1	0.89302
67	7.1142	5	5	999	25.5	2	1	1	1.0106
68	0.5464	5	5	0	25.5	2	1	1	1.1871
69	7.1142	5	5	0	7.125	1	1	1	0.9758
70	0.5464	5	5	0	19.375	1	1	1	1.0107
71	0.5464	5	5	0	1	1	-1	1	1.187
72	0.5464	5	5	999	19.375	2	-1	1	1.1048
73	5.4722	5	5	90	1	2	-1	1	1.1871
74	5.4722	5	5	999	7.125	2	-1	1	0.99888
75	5.4722	5	5	0	1	2	1	0	1.1988
76	3.8303	5	5	90	7.125	2	1	1	1.5988
77	5.4722	5	5	0	13.25	1	-1	1	0.9636
78	5.4722	5	5	90	1	1	1	0	2.0277
79	7.1142	5	5	0	25.5	1	1	1	0.99887
80	5.4722	5	5	999	1	1	1	1	1.8413
81	2.1883	5	5	90	13.25	1	1	1	0.92831
82	7.1142	5	5	90	1	2	-1	0	1.789
83	3.8303	5	5	90	19.375	2	-1	1	1.2341
84	5.4722	5	5	90	25.5	1	1	1	0.97576
85	7.1142	5	5	90	25.5	1	-1	1	1.0106
86	2.1883	5	5	0	1	2	-1	1	1.1047
87	5.4722	5	5	999	19.375	1	-1	1	0.94009
88	5.4722	5	5	999	7.125	1	-1	1	0.91657
89	2.1883	5	5	0	1	1	-1	1	1.716
90	3.8303	5	5	0	13.25	2	1	1	1.1875
91	5.4722	5	5	999	13.25	1	-1	1	0.9871
92	3.8303	5	5	999	7.125	1	1	1	0.97537
93	7.1142	5	5	90	7.125	1	1	1	1.0107
94	2.1883	5	5	90	19.375	1	-1	1	1.0224
95	5.4722	5	5	0	13.25	1	-1	1	1.0459
96	2.1883	5	5	999	13.25	2	1	0	0.84598
97	2.1883	5	5	999	1	2	1	1	1.1635
98	3.8303	5	5	999	1	2	-1	0	2.3119
99	0.5464	5	5	90	25.5	1	-1	1	1.0224
100	0.5464	5	5	999	7.125	1	-1	1	1.0106
101	5.4722	5	5	0	25.5	2	-1	1	1.1401
102	7.1142	5	5	999	13.25	2	1	1	1.1636
103	7.1142	5	5	999	7.125	1	1	1	0.92831
104	3.8303	5	5	90	13.25	2	1	1	1.0459
105	0.5464	5	5	90	1	1	-1	1	1.7512
106	0.5464	5	5	999	13.25	1	1	1	1.0459
107	3.8303	5	5	0	1	2	1	1	1.2106
108	5.4722	5	5	999	1	2	-1	0	2.2149
109	2.1883	5	5	90	7.125	2	-1	1	1.1988
110	3.8303	5	5	999	1	1	1	1	2.005
111	0.5464	5	5	0	13.25	2	1	1	1.2581
112	5.4722	5	5	90	7.125	2	-1	1	3.638
113	3.8303	5	5	0	7.125	2	-1	1	1.2459
114	5.4722	5	5	999	25.5	2	-1	1	0.9875
115	7.1142	5	5	999	19.375	1	-1	1	1.1518
116	5.4722	5	5	999	25.5	1	-1	1	0.99887
117	2.1883	5	5	0	1	2	1	1	1.34
118	2.1883	5	5	999	25.5	2	1	1	1.1518
119	7.1142	5	5	999	13.25	1	1	1	1.0224
120	7.1142	5	5	999	25.5	2	1	1	1.14
121	2.1883	5	5	90	13.25	2	-1	1	1.2106
122	3.8303	5	5	90	19.375	1	-1	1	0.9636
123	2.1883	5	5	0	7.125	1	-1	1	0.99889
124	0.5464	5	5	90	7.125	1	-1	1	1.2812
125	7.1142	5	5	0	25.5	1	-1	1	1.0346
126	3.8303	5	5	0	13.25	2	1	1	1.0812
127	2.1883	5	5	90	1	2	-1	1	1.1047
128	7.1142	5	5	999	13.25	2	1	1	1.1165
129	0.5464	5	5	999	1	2	-1	1	1.2459
130	0.5464	5	5	999	1	1	-1	1	1.081
131	2.1883	5	5	999	19.375	2	1	1	1.1047
132	3.8303	5	5	999	19.375	1	-1	1	1.0106
133	0.5464	5	5	999	1	2	1	1	1.0577
134	3.8303	5	5	0	25.5	1	1	1	0.99887
135	3.8303	5	5	90	19.375	1	-1	1	0.96355
136	7.1142	5	5	999	19.375	2	-1	1	1.0342
137	0.5464	5	5	0	19.375	2	-1	1	1.1517
138	7.1142	5	5	999	1	1	1	0	2.3016
139	0.5464	5	5	0	1	1	-1	1	1.3988
140	5.4722	5	5	90	25.5	1	1	1	0.97581
141	0.5464	5	5	90	1	2	-1	1	1.1047
142	5.4722	5	5	90	25.5	2	1	1	4.1373
143	2.1883	5	5	90	7.125	2	-1	1	2.2452
144	5.4722	5	5	0	7.125	2	1	1	0.97539
145	5.4722	5	5	90	7.125	1	1	1	1.2576
146	5.4722	5	5	999	13.25	2	1	1	1.1048
147	5.4722	5	5	90	1	2	-1	0	1.9811
148	0.5464	5	5	90	1	1	1	1	1.4929
149	7.1142	5	5	0	13.25	2	1	1	1.1404
150	0.5464	5	5	0	7.125	2	-1	1	1.0577
151	0.5464	5	5	0	19.375	2	-1	1	1.0577
152	7.1142	5	5	0	19.375	1	-1	0	1.6516
153	2.1883	5	5	90	7.125	1	1	1	1.0346
154	7.1142	5	5	90	13.25	2	-1	1	2.1175
155	7.1142	5	5	0	7.125	2	-1	1	1.9039
156	0.5464	5	5	90	13.25	2	-1	1	1.0577
157	5.4722	5	5	90	19.375	2	-1	1	0.98712
158	2.1883	5	5	999	7.125	2	1	1	1.1048
159	2.1883	5	5	999	19.375	2	1	1	0.94011
160	7.1142	5	5	0	1	1	-1	0	1.634
161	3.8303	5	5	0	13.25	1	-1	1	0.97539
162	3.8303	5	5	0	13.25	2	1	1	1.1165
163	3.8303	5	5	0	19.375	2	1	1	1.0224
164	0.5464	5	5	999	13.25	2	1	1	1.0342
165	0.5464	5	5	0	25.5	1	-1	1	1.0577
166	5.4722	5	5	90	25.5	1	1	1	0.98713
167	2.1883	5	5	999	1	1	1	1	0.97534
168	0.5464	5	5	0	25.5	1	-1	1	0.98709
169	3.8303	5	5	0	7.125	1	1	1	1.046
170	2.1883	5	5	999	7.125	1	-1	1	0.94005
171	0.5464	5	5	0	25.5	2	1	1	1.0812
172	3.8303	5	5	0	1	1	-1	1	1.0106
173	2.1883	5	5	0	19.375	2	1	1	1.0695
174	5.4722	5	5	90	19.375	2	-1	0	1.9432
175	0.5464	5	5	90	19.375	1	-1	1	0.95186
176	5.4722	5	5	90	7.125	1	1	1	0.96354
177	7.1142	5	5	999	13.25	2	-1	1	0.98713
178	0.5464	5	5	0	19.375	1	-1	1	1.1635
179	0.5464	5	5	0	1	2	-1	1	1.4223
180	5.4722	5	5	0	13.25	2	-1	1	0.98703
181	7.1142	5	5	0	19.375	1	1	1	0.98709
182	3.8303	5	5	90	25.5	2	1	1	1.093
183	7.1142	5	5	999	19.375	1	-1	1	1.0577
184	5.4722	5	5	999	1	1	1	1	1.1165
185	2.1883	5	5	0	25.5	2	1	1	1.1169
186	7.1142	5	5	999	1	2	1	1	1.8755
187	7.1142	5	5	90	19.375	1	1	1	0.893
188	0.5464	5	5	0	7.125	2	1	1	1.1047
189	3.8303	5	5	999	19.375	1	-1	1	0.97539
190	5.4722	5	5	90	25.5	2	-1	1	1.1283
191	2.1883	5	5	0	25.5	2	1	1	1.0811
192	2.1883	5	5	999	25.5	2	-1	1	1.1047
193	3.8303	5	5	999	25.5	2	1	1	1.0106
194	7.1142	5	5	999	25.5	2	-1	1	1.093
195	0.5464	5	5	999	19.375	2	-1	1	1.1518
196	3.8303	5	5	90	13.25	1	1	1	0.98753
197	0.5464	5	5	999	13.25	1	1	1	1.093
198	5.4722	5	5	999	7.125	1	-1	1	1.0459
199	2.1883	5	5	0	25.5	2	1	1	1.0812
200	3.8303	5	5	90	1	2	-1	0	2.2314
201	5.4722	5	5	0	25.5	2	-1	1	1.0224
202	5.4722	5	5	90	1	1	-1	0	2.0328
203	0.5464	5	5	999	1	1	-1	1	1.0224
204	7.1142	5	5	90	7.125	2	-1	0	1.7035
205	7.1142	5	5	0	7.125	1	1	1	1.4579
206	7.1142	5	5	999	25.5	1	-1	1	1.0224
207	5.4722	5	5	90	1	1	1	1	2.2766
208	2.1883	5	5	999	7.125	2	-1	1	1.1988
209	7.1142	5	5	0	13.25	1	-1	1	1.4155
210	3.8303	5	5	90	1	2	-1	0	2.224
211	7.1142	5	5	0	7.125	2	1	0	1.8688
212	7.1142	5	5	0	19.375	1	-1	1	1.7583
213	3.8303	5	5	90	19.375	2	1	1	1.2576
214	5.4722	5	5	0	13.25	1	-1	1	1.211
215	2.1883	5	5	0	1	1	-1	1	1.1046
216	3.8303	5	5	999	7.125	1	1	1	1.011
217	7.1142	5	5	999	19.375	1	-1	1	0.97533
218	2.1883	5	5	0	19.375	1	1	1	0.94006
219	3.8303	5	5	0	19.375	1	1	1	1.046
220	7.1142	5	5	999	25.5	2	1	1	1.14
221	7.1142	5	5	0	25.5	1	1	1	1.0459
222	5.4722	5	5	999	7.125	2	-1	1	1.14
223	0.5464	5	5	999	7.125	2	-1	1	1.3517
224	7.1142	5	5	90	25.5	1	-1	1	1.1517
225	7.1142	5	5	90	13.25	2	-1	0	2.7526
226	7.1142	5	5	999	7.125	2	1	1	1.1283
227	0.5464	5	5	999	7.125	1	1	1	0.94007
228	5.4722	5	5	0	1	2	1	0	1.7837
229	7.1142	5	5	999	19.375	2	-1	1	1.1518
230	7.1142	5	5	999	13.25	1	-1	1	0.98712
231	3.8303	5	5	0	19.375	1	1	1	1.3988
232	7.1142	5	5	0	13.25	2	-1	1	1.1169
233	5.4722	5	5	0	7.125	1	1	1	1.0693
234	7.1142	5	5	0	7.125	1	-1	0	1.2812
235	0.5464	5	5	90	19.375	2	-1	1	1.1169
236	3.8303	5	5	90	1	1	1	1	1.4575
237	5.4722	5	5	90	13.25	2	1	1	1.3169
238	2.1883	5	5	0	13.25	1	-1	1	0.99874
239	5.4722	5	5	0	19.375	2	1	1	1.0929
240	5.4722	5	5	999	25.5	2	-1	1	1.1047
241	0.5464	5	5	999	25.5	2	1	1	0.99883
242	3.8303	5	5	90	13.25	2	-1	1	0.98713
243	0.5464	5	5	0	7.125	2	-1	1	1.1871
244	5.4722	5	5	999	7.125	2	-1	1	1.0698
245	0.5464	5	5	90	1	1	-1	1	1.1518
246	3.8303	5	5	0	19.375	2	1	1	1.1048
247	5.4722	5	5	0	19.375	2	1	1	1.14
248	2.1883	5	5	0	13.25	1	1	1	0.97536
249	5.4722	5	5	0	25.5	1	-1	1	1.1165
250	0.5464	5	5	999	1	2	-1	1	1.1988
251	7.1142	5	5	0	13.25	2	1	1	1.1399
252	5.4722	5	5	999	25.5	2	1	1	1.034
253	3.8303	5	5	999	13.25	2	-1	1	1.0224
254	3.8303	5	5	999	13.25	1	1	1	0.90475
255	7.1142	5	5	999	13.25	2	-1	0	0.72833
256	0.5464	5	5	999	19.375	1	1	1	0.9048
257	7.1142	5	5	90	25.5	2	-1	1	1.0459
258	3.8303	5	5	90	13.25	2	1	1	1.2106
259	7.1142	5	5	90	13.25	1	1	1	1.0576
260	5.4722	5	5	90	19.375	1	-1	1	1.0342
261	2.1883	5	5	0	19.375	2	1	1	1.1047
262	3.8303	5	5	999	19.375	2	-1	1	1.1635
263	7.1142	5	5	999	19.375	2	1	1	1.0458
264	5.4722	5	5	999	1	1	-1	0	1.9722
265	3.8303	5	5	90	7.125	2	1	1	1.0812
266	2.1883	5	5	999	7.125	2	-1	1	1.0342
267	5.4722	5	5	0	25.5	2	-1	1	1.0577
268	2.1883	5	5	90	13.25	1	-1	1	0.9283
269	2.1883	5	5	0	13.25	2	1	1	1.0577
270	5.4722	5	5	0	7.125	1	1	1	1.0106
271	0.5464	5	5	0	25.5	1	1	1	0.98706
272	3.8303	5	5	90	25.5	2	1	1	1.0342
273	5.4722	5	5	90	13.25	1	-1	1	1.0224
274	3.8303	5	5	999	7.125	2	-1	1	1.0342
275	2.1883	5	5	0	13.25	2	-1	1	1.093
276	3.8303	5	5	90	19.375	2	-1	1	2.3109
277	3.8303	5	5	999	19.375	1	1	1	0.97534
278	7.1142	5	5	0	25.5	2	-1	1	0.98714
279	5.4722	5	5	90	7.125	1	1	1	0.99891
280	5.4722	5	5	0	13.25	1	1	1	0.92831
281	5.4722	5	5	0	1	2	1	0	1.7723
282	2.1883	5	5	0	7.125	1	1	1	1.0106
283	3.8303	5	5	0	13.25	2	1	1	1.14
284	0.5464	5	5	999	13.25	1	1	1	0.95178
285	2.1883	5	5	90	7.125	1	1	1	0.92829
286	0.5464	5	5	999	7.125	2	-1	1	1.2459
287	0.5464	5	5	90	13.25	2	1	1	1.0929
288	3.8303	5	5	0	19.375	1	1	1	0.98713
289	2.1883	5	5	90	25.5	2	1	1	1.1988
290	5.4722	5	5	0	25.5	2	-1	1	1.8381
291	3.8303	5	5	90	13.25	1	-1	1	1.0459
292	3.8303	5	5	999	25.5	2	-1	1	1.0106
293	7.1142	5	5	0	7.125	2	1	0	2.2492
294	7.1142	5	5	0	13.25	2	1	1	1.093
295	3.8303	5	5	90	19.375	1	1	1	0.92875
296	5.4722	5	5	0	1	1	-1	0	1.715
297	2.1883	5	5	90	13.25	2	1	1	1.1404
298	7.1142	5	5	999	19.375	1	1	1	0.95162
299	3.8303	5	5	90	19.375	1	1	1	0.88126
300	7.1142	5	5	999	7.125	2	1	0	1.2576
301	3.8303	5	5	0	7.125	2	1	1	1.1164
302	5.4722	5	5	999	25.5	1	-1	1	1.0342
303	0.5464	5	5	0	1	2	1	1	1.1518
304	0.5464	5	5	999	1	2	-1	1	1.1282
305	3.8303	5	5	0	1	1	-1	0	2.4494
306	7.1142	5	5	0	25.5	2	-1	1	1.0699
307	0.5464	5	5	90	13.25	1	-1	1	1.0812
308	5.4722	5	5	90	1	2	1	1	1.4341
309	0.5464	5	5	90	19.375	2	1	1	1.0228
310	3.8303	5	5	999	25.5	1	1	1	0.91655
311	0.5464	5	5	999	25.5	2	1	1	1.1165
312	2.1883	5	5	90	19.375	2	1	1	1.1404
313	7.1142	5	5	0	1	1	-1	0	1.7013
314	2.1883	5	5	999	7.125	1	-1	1	0.98709
315	7.1142	5	5	999	7.125	2	1	0	1.7935
316	5.4722	5	5	90	7.125	2	1	0	2.1535
317	0.5464	5	5	0	13.25	2	1	1	1.1635
318	7.1142	5	5	90	1	2	-1	0	1.8125
319	2.1883	5	5	90	13.25	1	-1	1	1.0576
320	2.1883	5	5	90	7.125	2	1	1	1.5634
321	2.1883	5	5	0	25.5	1	1	1	1.1399
322	7.1142	5	5	999	25.5	1	1	1	0.98753
323	2.1883	5	5	0	25.5	2	-1	1	0.9636
324	2.1883	5	5	999	13.25	2	-1	1	1.0812
325	3.8303	5	5	90	13.25	2	1	1	1.0577
326	5.4722	5	5	0	13.25	2	-1	1	1.1165
327	3.8303	5	5	999	13.25	2	-1	1	0.97516
328	5.4722	5	5	999	19.375	2	-1	0	0.82245
329	7.1142	5	5	999	1	2	1	0	1.6434
330	5.4722	5	5	90	25.5	2	-1	1	0.99888
331	2.1883	5	5	90	7.125	2	1	1	1.4105
332	2.1883	5	5	90	1	2	-1	1	1.881
333	5.4722	5	5	0	13.25	2	1	1	1.3518
334	3.8303	5	5	90	7.125	2	1	1	1.1051
335	0.5464	5	5	90	1	1	-1	1	1.9167
336	3.8303	5	5	999	1	1	1	0	2.3404
337	7.1142	5	5	0	1	2	1	0	1.8676
338	7.1142	5	5	0	1	2	1	0	1.7487
339	0.5464	5	5	999	7.125	2	1	1	1.0341
340	5.4722	5	5	90	13.25	1	-1	1	1.0342
341	0.5464	5	5	0	13.25	1	1	1	1.0224
342	7.1142	5	5	0	1	2	1	0	1.659
343	2.1883	5	5	0	7.125	2	-1	1	1.0459
344	0.5464	5	5	999	1	1	1	1	1.1047
345	2.1883	5	5	999	19.375	1	1	1	0.99884
346	2.1883	5	5	999	13.25	1	1	1	0.92837
347	3.8303	5	5	0	25.5	2	-1	1	1.2694
348	7.1142	5	5	90	19.375	2	-1	1	1.0812
349	7.1142	5	5	999	7.125	2	-1	1	0.9989
350	2.1883	5	5	90	1	1	1	1	0.98707
351	2.1883	5	5	90	1	1	-1	1	1.0929
352	2.1883	5	5	0	13.25	2	-1	1	0.96356
353	0.5464	5	5	90	1	2	1	1	1.1635
354	0.5464	5	5	0	7.125	1	1	1	0.98708
355	0.5464	5	5	90	7.125	2	-1	1	0.98711
356	3.8303	5	5	0	25.5	2	-1	1	1.0342
357	3.8303	5	5	90	25.5	1	-1	1	0.98707
358	0.5464	5	5	90	25.5	1	-1	1	0.97534
359	7.1142	5	5	0	19.375	2	1	1	0.92832
360	0.5464	5	5	90	19.375	2	1	1	1.1282
361	0.5464	5	5	90	25.5	2	1	1	1.0816
362	3.8303	5	5	0	13.25	1	-1	1	0.96351
363	2.1883	5	5	90	25.5	1	1	1	0.95182
364	3.8303	5	5	0	7.125	2	1	1	1.0812
365	2.1883	5	5	0	13.25	2	1	1	1.2223
366	7.1142	5	5	90	25.5	2	-1	0	1.751
367	2.1883	5	5	90	13.25	2	1	1	0.92828
368	5.4722	5	5	999	25.5	2	-1	1	1.0694
369	5.4722	5	5	999	13.25	2	1	1	1.422
370	3.8303	5	5	0	19.375	2	1	1	1.1405
371	0.5464	5	5	999	25.5	2	1	1	0.92878
372	3.8303	5	5	999	19.375	2	-1	1	1.0223
373	5.4722	5	5	90	25.5	2	-1	1	1.0223
374	7.1142	5	5	90	13.25	1	-1	1	1.0106
375	7.1142	5	5	999	13.25	1	1	1	0.95181
376	7.1142	5	5	90	19.375	1	1	1	0.98708
377	3.8303	5	5	90	19.375	1	1	1	0.89309
378	3.8303	5	5	0	7.125	2	-1	1	1.1165
379	5.4722	5	5	999	25.5	1	-1	1	0.95222
380	7.1142	5	5	90	7.125	1	1	1	1.1047
381	3.8303	5	5	999	25.5	2	-1	1	0.95184
382	5.4722	5	5	999	1	1	1	0	1.9268
383	5.4722	5	5	90	19.375	1	-1	1	0.91646
384	5.4722	5	5	90	7.125	2	1	0	2.0158
385	5.4722	5	5	999	7.125	2	1	1	1.293
386	7.1142	5	5	90	19.375	2	-1	1	1.1757
387	2.1883	5	5	999	19.375	1	-1	1	0.97514
388	0.5464	5	5	90	7.125	1	1	1	1.0812
389	3.8303	5	5	0	1	1	-1	0	2.1817
390	0.5464	5	5	90	7.125	1	1	1	0.97536
391	2.1883	5	5	999	19.375	1	-1	1	0.95183
392	5.4722	5	5	0	25.5	1	1	1	1.1283
393	3.8303	5	5	999	1	1	-1	0	2.2092
394	7.1142	5	5	999	7.125	1	1	1	1.1286
395	7.1142	5	5	90	13.25	2	1	0	1.8262
396	2.1883	5	5	999	19.375	1	1	1	0.98708
397	0.5464	5	5	999	7.125	2	1	1	1.1753
398	2.1883	5	5	999	25.5	2	1	1	1.0224
399	2.1883	5	5	999	7.125	2	1	1	1.14
400	3.8303	5	5	999	25.5	1	1	1	0.94002
401	0.5464	5	5	999	7.125	1	-1	1	1.0341
402	7.1142	5	5	0	13.25	1	-1	1	1.7484
403	5.4722	5	5	0	19.375	1	-1	1	0.90476
404	3.8303	5	5	90	25.5	2	-1	1	0.97536
405	2.1883	5	5	90	7.125	1	-1	1	1.0107
406	3.8303	5	5	0	25.5	1	-1	1	0.97528
407	7.1142	5	5	90	19.375	1	1	1	0.97534
408	0.5464	5	5	999	25.5	2	-1	1	1.1165
409	3.8303	5	5	0	25.5	1	1	1	0.97521
410	5.4722	5	5	999	13.25	1	-1	1	0.96349
411	0.5464	5	5	90	19.375	1	1	1	0.99884
412	5.4722	5	5	0	19.375	1	-1	1	0.95184
413	3.8303	5	5	90	13.25	1	-1	1	0.95184
414	2.1883	5	5	90	19.375	2	1	1	1.1165
415	5.4722	5	5	999	19.375	2	1	1	0.9048
416	3.8303	5	5	0	25.5	2	1	1	0.91657
417	2.1883	5	5	999	1	2	-1	0	1.0107
418	7.1142	5	5	90	25.5	2	-1	1	0.98708
419	0.5464	5	5	999	25.5	1	1	1	1.0459
420	7.1142	5	5	0	19.375	2	1	1	1.0695
421	0.5464	5	5	999	7.125	2	1	1	1.6454
422	7.1142	5	5	0	7.125	1	-1	1	1.0577
423	0.5464	5	5	90	25.5	2	-1	1	0.9753
424	2.1883	5	5	999	1	2	1	1	1.0459
425	2.1883	5	5	90	19.375	1	-1	1	0.97535
426	5.4722	5	5	0	7.125	1	1	1	1.0342
427	2.1883	5	5	999	13.25	1	1	1	0.96351
428	2.1883	5	5	0	25.5	1	1	1	1.0459
429	5.4722	5	5	999	7.125	1	1	1	0.84595
430	5.4722	5	5	0	1	1	1	1	1.187
431	5.4722	5	5	0	1	1	-1	0	1.8528
432	7.1142	5	5	999	1	2	-1	0	1.6713
433	7.1142	5	5	90	19.375	1	-1	1	1.0107
434	5.4722	5	5	90	25.5	1	1	1	0.987
435	7.1142	5	5	90	7.125	2	1	0	1.681
436	0.5464	5	5	999	1	2	-1	1	1.2694
437	2.1883	5	5	90	19.375	1	1	1	0.96359
438	5.4722	5	5	999	19.375	1	1	1	0.97528
439	5.4722	5	5	0	25.5	1	1	1	0.90452
440	2.1883	5	5	0	13.25	1	-1	1	1.0224
441	0.5464	5	5	999	19.375	1	1	1	0.95185
442	0.5464	5	5	0	1	2	-1	1	1.1988
443	0.5464	5	5	999	13.25	2	1	1	1.1047
444	7.1142	5	5	90	19.375	2	-1	1	1.6972
445	2.1883	5	5	999	7.125	1	-1	1	0.91646
446	5.4722	5	5	90	13.25	1	1	1	0.96359
447	7.1142	5	5	90	19.375	1	1	1	0.94006
448	0.5464	5	5	90	13.25	2	1	1	1.1048
449	3.8303	5	5	90	25.5	2	1	1	0.98704
450	2.1883	5	5	999	19.375	2	1	1	1.0224
451	2.1883	5	5	90	25.5	2	1	1	1.0459
452	3.8303	5	5	999	25.5	2	1	1	0.99886
453	7.1142	5	5	0	13.25	1	1	0	1.4309
454	5.4722	5	5	90	19.375	1	1	1	0.95177
455	7.1142	5	5	90	25.5	2	-1	1	1.14
456	2.1883	5	5	0	19.375	2	1	1	0.97534
457	7.1142	5	5	90	13.25	2	1	1	1.6419
458	7.1142	5	5	999	1	1	1	1	2.0124
459	2.1883	5	5	999	13.25	1	1	1	0.94002
460	2.1883	5	5	90	13.25	2	-1	1	1.2459
461	0.5464	5	5	0	13.25	1	1	1	1.0106
462	2.1883	5	5	0	1	1	1	1	1.0458
463	5.4722	5	5	0	7.125	2	-1	0	1.7913
464	5.4722	5	5	90	13.25	1	-1	0	1.8794
465	2.1883	5	5	0	7.125	2	1	1	1.1047
466	5.4722	5	5	0	19.375	1	-1	1	1.0458
467	0.5464	5	5	90	19.375	2	1	1	1.0576
468	7.1142	5	5	999	7.125	1	-1	1	0.9989
469	5.4722	5	5	90	7.125	1	-1	1	1.0224
470	0.5464	5	5	999	13.25	2	-1	1	0.99884
471	2.1883	5	5	90	1	2	-1	1	2.933
472	0.5464	5	5	90	13.25	2	-1	1	1.0699
473	3.8303	5	5	90	25.5	1	-1	1	0.95176
474	3.8303	5	5	999	1	2	-1	0	1.966
475	2.1883	5	5	999	1	1	-1	1	1.0339
476	7.1142	5	5	999	1	1	-1	1	1.9487
477	7.1142	5	5	999	19.375	2	1	1	1.9971
478	0.5464	5	5	90	13.25	1	-1	1	1.1169
479	5.4722	5	5	999	25.5	1	-1	1	0.94043
480	7.1142	5	5	999	19.375	1	-1	1	0.90478
481	2.1883	5	5	90	25.5	1	1	1	0.98705
482	5.4722	5	5	0	19.375	1	1	1	1.1282
483	5.4722	5	5	0	19.375	2	-1	1	0.98747
484	5.4722	5	5	0	19.375	2	1	1	1.046
485	0.5464	5	5	90	25.5	2	1	1	1.0694
486	2.1883	5	5	0	19.375	1	1	1	1.0459
487	2.1883	5	5	999	7.125	2	-1	1	1.0929
488	3.8303	5	5	0	13.25	2	1	1	1.1988
489	7.1142	5	5	0	7.125	1	1	1	1.034
490	2.1883	5	5	0	7.125	2	1	1	1.0577
491	2.1883	5	5	90	19.375	2	-1	1	1.0106
492	3.8303	5	5	90	13.25	1	-1	1	1.0459
493	0.5464	5	5	0	7.125	1	-1	1	1.2341
494	0.5464	5	5	999	1	1	1	1	0.98761
495	3.8303	5	5	90	25.5	2	1	1	1.1283
496	2.1883	5	5	0	13.25	2	-1	1	1.0224
497	0.5464	5	5	0	13.25	2	1	1	1.2223
498	5.4722	5	5	999	25.5	2	-1	1	0.97534
499	5.4722	5	5	90	13.25	2	1	1	1.0341
500	2.1883	5	5	999	13.25	2	1	1	1.0106
501	2.1883	5	5	999	7.125	1	1	1	0.96359
502	0.5464	5	5	0	13.25	2	-1	1	1.093
503	7.1142	5	5	0	25.5	1	-1	1	1.0104
504	7.1142	5	5	999	13.25	1	-1	1	1.0341
505	2.1883	5	5	0	19.375	1	1	1	0.8695
506	3.8303	5	5	0	7.125	1	-1	1	1.0107
507	2.1883	5	5	999	13.25	2	-1	1	1.0577
508	5.4722	5	5	999	13.25	1	1	1	1.0342
509	2.1883	5	5	90	25.5	1	1	1	0.94002
510	5.4722	5	5	999	7.125	1	1	1	1.0224
511	0.5464	5	5	0	7.125	1	1	1	0.92834
512	0.5464	5	5	0	19.375	2	1	1	1.0929
513	3.8303	5	5	90	25.5	1	-1	1	0.9518
514	0.5464	5	5	999	19.375	1	-1	1	1.2341
515	0.5464	5	5	90	7.125	2	-1	1	0.99926
516	2.1883	5	5	90	13.25	1	1	1	1.0342
517	7.1142	5	5	999	25.5	1	-1	1	0.92827
518	5.4722	5	5	90	25.5	2	1	1	1.0224
519	0.5464	5	5	999	25.5	1	1	1	0.9754
520	0.5464	5	5	90	25.5	2	1	1	1.0812
521	2.1883	5	5	999	25.5	1	-1	1	0.97537
522	2.1883	5	5	999	1	1	1	1	0.9871
523	0.5464	5	5	90	25.5	1	1	1	0.98707
524	3.8303	5	5	90	7.125	1	1	1	0.99887
525	3.8303	5	5	0	1	2	1	0	2.5072
526	7.1142	5	5	90	25.5	1	1	1	0.91646
527	3.8303	5	5	90	7.125	2	1	1	1.1165
528	3.8303	5	5	0	7.125	2	-1	1	1.0694
529	2.1883	5	5	0	19.375	1	-1	1	0.98707
530	2.1883	5	5	90	25.5	1	1	1	0.92829
531	0.5464	5	5	90	13.25	1	1	1	1.0341
532	7.1142	5	5	90	7.125	2	1	0	1.7676
533	5.4722	5	5	0	19.375	1	-1	1	1.046
534	3.8303	5	5	0	7.125	1	-1	1	1.4458
535	7.1142	5	5	999	7.125	1	-1	1	0.97537
536	7.1142	5	5	999	13.25	2	1	1	1.1636
537	5.4722	5	5	90	19.375	1	-1	1	0.97535
538	5.4722	5	5	90	19.375	1	-1	1	1.0107
539	7.1142	5	5	90	25.5	2	1	1	0.99888
540	3.8303	5	5	999	19.375	2	-1	1	0.99886
541	0.5464	5	5	90	25.5	1	1	1	1.2224
542	2.1883	5	5	0	7.125	1	-1	1	0.94008
543	0.5464	5	5	0	19.375	2	-1	1	1.0341
544	0.5464	5	5	90	25.5	2	-1	1	1.0107
545	7.1142	5	5	0	1	1	-1	0	1.7285
546	2.1883	5	5	90	1	1	-1	1	1.0228
547	0.5464	5	5	0	19.375	1	1	1	1.0459
548	2.1883	5	5	0	25.5	2	1	0	0.90483
549	0.5464	5	5	0	25.5	2	1	1	1.0694
550	2.1883	5	5	999	1	2	1	1	1.4693
551	2.1883	5	5	0	25.5	1	-1	1	1.2105
552	7.1142	5	5	0	1	1	-1	1	2.0434
553	0.5464	5	5	0	19.375	1	1	1	0.98704
554	5.4722	5	5	999	19.375	1	1	1	0.98709
555	0.5464	5	5	999	7.125	1	1	1	1.093
556	3.8303	5	5	0	19.375	2	1	1	1.2224
557	0.5464	5	5	999	13.25	2	-1	1	1.1635
558	5.4722	5	5	999	1	1	-1	0	1.9389
559	3.8303	5	5	90	1	1	-1	1	1.3747
560	0.5464	5	5	0	7.125	1	-1	1	1.0934
561	7.1142	5	5	999	7.125	1	1	0	1.7892
562	3.8303	5	5	90	1	1	1	0	2.2447
563	5.4722	5	5	999	13.25	1	1	1	0.96346
564	2.1883	5	5	90	1	2	-1	1	1.0929
565	2.1883	5	5	90	19.375	1	1	1	1.0577
566	7.1142	5	5	90	19.375	2	1	0	1.8941
567	7.1142	5	5	0	7.125	2	1	1	1.5883
568	3.8303	5	5	999	19.375	1	1	1	0.99891
569	0.5464	5	5	90	7.125	1	-1	1	0.98706
570	5.4722	5	5	0	1	2	-1	0	1.877
571	2.1883	5	5	90	19.375	2	-1	1	1.0106
572	3.8303	5	5	90	13.25	1	-1	1	0.96353
573	5.4722	5	5	0	13.25	2	1	1	1.1165
574	0.5464	5	5	90	19.375	1	1	1	1.1517
575	3.8303	5	5	999	1	2	-1	0	1.0459
576	0.5464	5	5	999	25.5	2	1	1	1.1518
577	0.5464	5	5	0	19.375	1	-1	1	1.0228
578	2.1883	5	5	90	25.5	1	-1	1	0.97529
579	7.1142	5	5	90	1	1	-1	1	1.8231
580	0.5464	5	5	0	25.5	2	-1	1	1.0812
581	7.1142	5	5	90	1	1	1	0	1.7578
582	3.8303	5	5	90	1	1	-1	1	1.1282
583	5.4722	5	5	0	7.125	1	-1	1	1.0459
584	3.8303	5	5	999	25.5	1	-1	1	0.90475
585	7.1142	5	5	0	1	2	1	0	1.6559
586	7.1142	5	5	999	1	1	-1	1	1.6145
587	0.5464	5	5	999	25.5	1	1	1	0.98715
588	2.1883	5	5	0	7.125	1	1	1	1.1165
589	5.4722	5	5	999	13.25	2	1	1	1.0812
590	0.5464	5	5	0	19.375	2	-1	1	0.98711
591	5.4722	5	5	0	7.125	2	1	1	1.0106
592	3.8303	5	5	999	13.25	1	-1	1	0.95177
593	3.8303	5	5	999	7.125	2	1	1	0.99889
594	7.1142	5	5	999	13.25	1	-1	1	1.0224
595	3.8303	5	5	0	1	2	1	0	1.634
596	0.5464	5	5	90	1	2	-1	1	1.0346
597	2.1883	5	5	999	1	1	-1	1	1.0576
598	3.8303	5	5	90	7.125	1	1	1	1.0812
599	0.5464	5	5	90	13.25	2	-1	1	1.1165
600	0.5464	5	5	0	13.25	1	-1	1	0.92871
601	0.5464	5	5	90	25.5	1	1	1	1.1164
602	7.1142	5	5	0	13.25	2	1	1	1.1165
603	2.1883	5	5	90	7.125	1	-1	1	1.0459
604	7.1142	5	5	90	7.125	2	-1	0	1.222
605	0.5464	5	5	0	13.25	2	-1	1	1.0581
606	7.1142	5	5	90	1	2	-1	1	1.7671
607	0.5464	5	5	999	7.125	1	-1	1	1.0341
608	0.5464	5	5	90	13.25	1	-1	0	0.94007
609	5.4722	5	5	0	1	2	-1	0	1.4337
610	7.1142	5	5	999	7.125	2	-1	1	1.9294
611	7.1142	5	5	90	7.125	1	1	1	1.0812
612	2.1883	5	5	999	13.25	1	-1	1	0.92829
613	0.5464	5	5	999	13.25	2	1	1	0.98714
614	3.8303	5	5	999	7.125	1	1	1	0.95183
615	0.5464	5	5	999	19.375	1	1	1	0.92832
616	7.1142	5	5	999	25.5	1	-1	1	0.97537
617	2.1883	5	5	0	1	1	-1	1	1.0577
618	5.4722	5	5	90	13.25	2	-1	0	1.4341
619	7.1142	5	5	0	25.5	2	1	1	1.0576
620	2.1883	5	5	0	25.5	1	-1	1	0.99886
621	7.1142	5	5	90	7.125	1	-1	1	1.0459
622	5.4722	5	5	999	13.25	1	-1	1	0.9401
623	7.1142	5	5	90	13.25	1	-1	1	1.0223
624	3.8303	5	5	999	1	1	1	1	2.4141
625	0.5464	5	5	0	13.25	1	-1	1	1.0106
626	5.4722	5	5	90	19.375	2	1	1	1.8989
627	5.4722	5	5	999	19.375	2	-1	1	1.14
628	0.5464	5	5	0	1	2	-1	0	2.9256
629	0.5464	5	5	90	1	1	1	1	1.0933
630	5.4722	5	5	0	19.375	2	1	1	1.0576
631	7.1142	5	5	0	25.5	1	-1	1	1.6995
632	7.1142	5	5	0	13.25	1	1	0	1.8096
633	0.5464	5	5	999	19.375	2	-1	1	1.0575
634	5.4722	5	5	0	1	1	-1	0	2.4166
635	5.4722	5	5	999	1	2	-1	1	2.0427
636	2.1883	5	5	999	25.5	1	1	1	1.0106
637	7.1142	5	5	90	7.125	1	1	1	0.97531
638	3.8303	5	5	90	13.25	2	1	1	1.0459
639	0.5464	5	5	90	1	2	-1	1	1.4105
640	0.5464	5	5	0	25.5	1	-1	1	0.98709
641	7.1142	5	5	90	7.125	2	-1	1	1.5543
642	7.1142	5	5	90	19.375	2	1	1	1.0341
643	0.5464	5	5	90	1	2	-1	1	1.0342
644	2.1883	5	5	999	25.5	2	-1	1	1.0107
645	2.1883	5	5	0	1	2	1	0	1.5987
646	7.1142	5	5	999	19.375	2	-1	1	0.98755
647	7.1142	5	5	0	19.375	2	1	1	1.0106
648	7.1142	5	5	0	25.5	2	1	1	1.0812
649	5.4722	5	5	0	1	1	-1	0	1.9402
650	7.1142	5	5	999	1	1	-1	0	2.1604
651	3.8303	5	5	999	19.375	2	1	1	0.99885
652	3.8303	5	5	999	7.125	2	1	1	0.86949
653	3.8303	5	5	999	1	1	-1	0	1.0577
654	5.4722	5	5	90	13.25	2	1	1	1.0223
655	5.4722	5	5	0	7.125	2	1	1	0.95185
656	3.8303	5	5	999	13.25	1	-1	1	1.093
657	2.1883	5	5	90	7.125	2	1	1	1.1753
658	3.8303	5	5	90	7.125	2	1	1	1.0228
659	0.5464	5	5	90	13.25	1	-1	1	1.2341
660	2.1883	5	5	0	19.375	2	1	1	1.0811
661	2.1883	5	5	999	25.5	1	1	1	0.9753
662	5.4722	5	5	90	7.125	2	1	1	1.7411
663	3.8303	5	5	0	25.5	2	1	1	1.0812
664	3.8303	5	5	999	7.125	1	1	1	0.92832
665	0.5464	5	5	999	25.5	1	-1	1	1.1047
666	7.1142	5	5	90	25.5	1	-1	1	1.0577
667	2.1883	5	5	0	13.25	1	-1	1	0.97532
668	2.1883	5	5	0	7.125	2	1	1	1.1282
669	0.5464	5	5	90	19.375	1	-1	1	1.0817
670	5.4722	5	5	0	7.125	1	-1	1	1.0812
671	2.1883	5	5	999	25.5	1	1	1	0.98716
672	2.1883	5	5	999	19.375	2	-1	1	1.0459
673	5.4722	5	5	999	1	2	-1	1	1.2694
674	7.1142	5	5	0	19.375	2	1	0	1.7264
675	3.8303	5	5	999	7.125	1	1	1	0.96363
676	3.8303	5	5	0	7.125	1	1	0	2.2773
677	7.1142	5	5	0	19.375	2	-1	0	1.5873
678	3.8303	5	5	0	25.5	1	-1	1	0.9287
679	3.8303	5	5	90	19.375	2	1	1	1.1753
680	3.8303	5	5	999	13.25	1	1	1	0.98752
681	3.8303	5	5	0	13.25	1	-1	1	0.97535
682	3.8303	5	5	90	25.5	1	1	1	0.9283
683	5.4722	5	5	90	13.25	1	-1	1	1.1165
684	7.1142	5	5	999	25.5	1	-1	1	0.96403
685	0.5464	5	5	0	25.5	2	1	1	1.0341
686	2.1883	5	5	90	1	1	-1	0	2.2335
687	5.4722	5	5	90	25.5	1	-1	1	1.0228
688	7.1142	5	5	90	1	1	-1	0	1.3165
689	2.1883	5	5	999	1	2	1	1	1.0459
690	7.1142	5	5	999	25.5	2	1	1	1.0459
691	0.5464	5	5	0	7.125	2	-1	1	1.1165
692	3.8303	5	5	999	1	2	-1	1	2.4097
693	5.4722	5	5	90	1	1	1	0	1.9147
694	5.4722	5	5	0	25.5	1	-1	1	0.99885
695	0.5464	5	5	90	7.125	2	1	1	1.3753
696	3.8303	5	5	999	13.25	2	1	1	1.0581
697	7.1142	5	5	90	13.25	2	1	0	1.9669
698	0.5464	5	5	999	19.375	2	-1	1	1.1518
699	7.1142	5	5	90	1	2	-1	1	1.7189
700	2.1883	5	5	90	13.25	2	-1	1	1.093
701	5.4722	5	5	999	25.5	1	1	1	1.0459
702	7.1142	5	5	0	19.375	1	1	1	1.1635
703	7.1142	5	5	0	19.375	1	1	1	1.0224
704	2.1883	5	5	90	13.25	1	1	1	0.94004
705	5.4722	5	5	90	19.375	2	-1	1	1.1282
706	3.8303	5	5	999	25.5	2	-1	1	0.98755
707	2.1883	5	5	90	25.5	2	1	0	0.90475
708	2.1883	5	5	0	7.125	1	-1	1	1.0694
709	5.4722	5	5	999	1	2	-1	0	1.9453
710	5.4722	5	5	0	13.25	1	1	1	1.8085
711	0.5464	5	5	999	1	1	-1	1	1.1399
712	5.4722	5	5	999	7.125	2	-1	1	1.2459
713	5.4722	5	5	999	13.25	2	-1	1	1.0577
714	3.8303	5	5	0	7.125	1	-1	0	2.0779
715	3.8303	5	5	0	1	1	1	0	2.2203
716	0.5464	5	5	999	25.5	1	1	1	1.0464
717	0.5464	5	5	999	19.375	2	-1	1	1.0341
718	0.5464	5	5	0	1	1	-1	1	2.1751
719	2.1883	5	5	0	19.375	2	1	1	3.8932
720	2.1883	5	5	90	19.375	1	1	1	1.0695
721	2.1883	5	5	0	19.375	1	1	1	1.0576
722	2.1883	5	5	999	1	1	-1	1	2.5433
723	3.8303	5	5	0	19.375	1	-1	1	1.1757
724	2.1883	5	5	90	25.5	2	-1	1	1.1283
725	3.8303	5	5	999	1	2	1	0	2.3303
726	3.8303	5	5	90	7.125	1	-1	1	1.505
727	0.5464	5	5	999	13.25	1	-1	1	1.1165
728	2.1883	5	5	0	7.125	2	1	1	2.639
729	2.1883	5	5	0	25.5	1	-1	1	0.97537
730	5.4722	5	5	90	1	2	1	0	1.8518
731	0.5464	5	5	999	19.375	1	-1	1	0.98755
732	3.8303	5	5	999	7.125	2	-1	1	1.2106
733	5.4722	5	5	90	1	1	1	0	1.6
734	5.4722	5	5	90	7.125	1	-1	0	1.8084
735	5.4722	5	5	90	1	2	-1	1	1.4843
736	7.1142	5	5	0	13.25	1	-1	0	1.8946
737	0.5464	5	5	0	1	2	1	1	2.5643
738	3.8303	5	5	0	1	2	1	0	2.3245
739	5.4722	5	5	999	19.375	2	1	1	1.046
740	3.8303	5	5	90	25.5	1	-1	1	1.0106
741	3.8303	5	5	0	13.25	1	1	1	1.2929
742	3.8303	5	5	90	1	2	1	0	1.387
743	7.1142	5	5	0	7.125	2	-1	0	1.8798
744	3.8303	5	5	90	1	2	-1	0	1.1516
745	0.5464	5	5	90	7.125	2	-1	1	1.093
746	5.4722	5	5	999	7.125	1	1	1	1.0342
747	2.1883	5	5	90	1	2	-1	0	4.016
748	5.4722	5	5	90	7.125	2	-1	1	3.9935
749	3.8303	5	5	0	1	1	1	1	2.2336
750	5.4722	5	5	0	25.5	1	-1	1	1.9231
