# Supplementary material for: Temporal Integration of Motion Streaks in Migraine
Source: Vision (Basel). 2018 Jul 13;2(3):27. doi: 10.3390/vision2030027 (PMC6836222; doi:10.3390/vision2030027)
Supplement: Supplementary file 1 [file vision-02-00027-s001.zip › supplementary information/resultsmark3/resultsObs21/allResponsesObs21Block3.txt]

1	2.1883	5	5	0	1	1	1	0	2.8716
2	2.1883	5	5	90	7.125	1	-1	1	1.0134
3	7.1142	5	5	999	13.25	2	1	1	1.0803
4	3.8303	5	5	90	13.25	1	-1	1	0.94008
5	0.5464	5	5	90	13.25	2	1	1	1.1283
6	7.1142	5	5	90	1	1	1	0	1.3283
7	2.1883	5	5	90	1	1	-1	1	1.0695
8	7.1142	5	5	0	13.25	2	-1	0	1.0812
9	0.5464	5	5	90	19.375	1	-1	1	0.97536
10	0.5464	5	5	999	19.375	1	-1	1	0.98715
11	0.5464	5	5	0	13.25	1	1	1	0.92831
12	3.8303	5	5	90	25.5	2	-1	1	0.96361
13	7.1142	5	5	90	1	2	1	1	1.6789
14	2.1883	5	5	999	1	1	-1	1	1.046
15	5.4722	5	5	999	19.375	2	1	1	0.98712
16	7.1142	5	5	0	7.125	2	-1	1	1.0459
17	3.8303	5	5	999	19.375	2	-1	1	1.0459
18	5.4722	5	5	999	19.375	1	-1	1	0.92837
19	3.8303	5	5	999	25.5	2	-1	1	0.94007
20	0.5464	5	5	90	19.375	1	1	1	1.1047
21	7.1142	5	5	999	1	2	-1	0	1.4691
22	3.8303	5	5	90	19.375	2	1	1	1.0459
23	0.5464	5	5	90	13.25	1	-1	0	1.2459
24	2.1883	5	5	90	7.125	1	-1	1	0.99873
25	2.1883	5	5	0	25.5	1	1	1	0.92828
26	7.1142	5	5	90	7.125	1	1	0	1.6147
27	5.4722	5	5	999	7.125	2	1	1	1.4575
28	2.1883	5	5	90	19.375	2	1	1	1.034
29	0.5464	5	5	90	1	1	-1	1	1.3753
30	5.4722	5	5	999	7.125	2	1	1	1.0812
31	5.4722	5	5	0	19.375	2	1	1	0.97532
32	3.8303	5	5	90	7.125	1	1	1	0.9988
33	2.1883	5	5	999	7.125	2	1	1	1.0577
34	2.1883	5	5	90	13.25	2	-1	1	1.093
35	3.8303	5	5	0	25.5	2	1	1	1.0576
36	3.8303	5	5	0	19.375	2	1	1	0.99885
37	0.5464	5	5	90	25.5	2	-1	1	0.96354
38	2.1883	5	5	90	7.125	1	-1	1	1.0811
39	7.1142	5	5	0	13.25	1	1	1	0.97541
40	2.1883	5	5	0	7.125	1	-1	1	1.0106
41	5.4722	5	5	90	25.5	1	1	1	0.86947
42	7.1142	5	5	0	13.25	2	-1	1	0.98711
43	0.5464	5	5	90	25.5	1	1	1	0.92835
44	5.4722	5	5	999	19.375	1	1	1	0.90476
45	5.4722	5	5	0	25.5	2	-1	1	0.96359
46	0.5464	5	5	90	25.5	2	-1	1	0.98712
47	3.8303	5	5	0	25.5	1	1	1	0.89301
48	5.4722	5	5	90	13.25	1	-1	1	0.94005
49	3.8303	5	5	999	13.25	2	1	1	1.0107
50	7.1142	5	5	0	7.125	1	-1	0	1.7611
51	3.8303	5	5	0	7.125	2	-1	1	1.0342
52	0.5464	5	5	999	19.375	1	-1	1	1.1636
53	7.1142	5	5	90	19.375	2	-1	0	1.6978
54	3.8303	5	5	90	25.5	2	-1	1	0.98706
55	0.5464	5	5	999	19.375	2	1	1	1.1047
56	2.1883	5	5	0	19.375	1	1	1	0.96347
57	0.5464	5	5	0	13.25	1	-1	1	1.0459
58	2.1883	5	5	999	19.375	2	-1	1	0.98709
59	5.4722	5	5	0	19.375	1	1	1	1.0812
60	2.1883	5	5	0	19.375	2	-1	1	0.95179
61	0.5464	5	5	999	13.25	1	1	1	0.97532
62	7.1142	5	5	999	7.125	2	-1	1	0.98716
63	0.5464	5	5	90	1	2	1	1	1.0577
64	3.8303	5	5	90	7.125	1	1	1	0.9872
65	2.1883	5	5	0	13.25	1	1	1	0.91659
66	7.1142	5	5	999	19.375	2	1	1	0.99883
67	3.8303	5	5	999	13.25	2	-1	1	0.9754
68	2.1883	5	5	0	7.125	1	-1	1	1.81
69	3.8303	5	5	999	19.375	2	1	1	0.94009
70	0.5464	5	5	90	7.125	1	1	1	0.91657
71	7.1142	5	5	999	7.125	1	1	1	0.97534
72	7.1142	5	5	999	7.125	2	1	0	0.72831
73	5.4722	5	5	90	19.375	1	1	1	0.91653
74	2.1883	5	5	90	25.5	1	1	1	0.95178
75	5.4722	5	5	90	13.25	1	1	1	0.8813
76	2.1883	5	5	90	13.25	2	1	1	1.0342
77	0.5464	5	5	0	13.25	1	-1	1	1.0341
78	5.4722	5	5	999	13.25	1	-1	1	0.96357
79	0.5464	5	5	999	7.125	1	-1	1	1.1283
80	3.8303	5	5	999	1	1	1	1	1.1753
81	7.1142	5	5	0	7.125	1	1	1	2.0502
82	2.1883	5	5	90	13.25	2	1	1	1.093
83	0.5464	5	5	90	1	1	-1	1	1.0577
84	5.4722	5	5	0	25.5	1	-1	1	0.92827
85	5.4722	5	5	90	25.5	2	1	1	1.0929
86	3.8303	5	5	0	13.25	2	1	1	1.0342
87	7.1142	5	5	0	13.25	2	1	1	1.0577
88	2.1883	5	5	0	1	2	1	1	1.0577
89	5.4722	5	5	0	1	1	1	0	1.1753
90	3.8303	5	5	0	25.5	1	-1	1	1.07
91	0.5464	5	5	0	25.5	2	1	1	1.0106
92	7.1142	5	5	90	7.125	1	-1	1	1.0224
93	0.5464	5	5	999	7.125	2	-1	1	0.95183
94	7.1142	5	5	0	1	2	1	0	1.6634
95	5.4722	5	5	90	7.125	1	-1	1	0.9522
96	5.4722	5	5	90	1	1	-1	1	1.0459
97	7.1142	5	5	999	25.5	1	-1	1	0.91655
98	5.4722	5	5	999	1	1	-1	0	1.5812
99	2.1883	5	5	90	13.25	2	1	1	1.0929
100	2.1883	5	5	90	7.125	1	1	1	1.1988
101	5.4722	5	5	90	13.25	1	1	1	0.95183
102	3.8303	5	5	999	25.5	1	1	1	0.92832
103	3.8303	5	5	0	13.25	1	1	1	0.95177
104	0.5464	5	5	0	13.25	2	-1	1	1.0812
105	7.1142	5	5	90	13.25	1	-1	1	0.90482
106	7.1142	5	5	90	7.125	2	-1	0	1.5159
107	5.4722	5	5	90	7.125	2	-1	1	0.96357
108	2.1883	5	5	999	19.375	1	-1	1	0.9283
109	3.8303	5	5	0	1	1	1	0	2.1934
110	2.1883	5	5	0	25.5	1	1	1	1.0699
111	0.5464	5	5	999	19.375	2	-1	1	1.093
112	2.1883	5	5	999	1	2	1	0	2.8869
113	3.8303	5	5	0	19.375	1	-1	1	1.0345
114	2.1883	5	5	90	25.5	2	1	1	1.0694
115	7.1142	5	5	90	25.5	2	1	1	1.3282
116	7.1142	5	5	0	7.125	2	1	1	1.093
117	5.4722	5	5	90	13.25	2	-1	1	1.0341
118	3.8303	5	5	90	13.25	2	-1	1	1.0459
119	3.8303	5	5	90	7.125	2	1	0	1.9457
120	3.8303	5	5	999	25.5	2	-1	1	0.95182
121	0.5464	5	5	0	25.5	2	1	1	1.0577
122	5.4722	5	5	90	25.5	2	1	1	1.0459
123	3.8303	5	5	999	25.5	2	1	1	0.89302
124	0.5464	5	5	0	7.125	2	1	1	0.95178
125	7.1142	5	5	90	13.25	1	1	1	0.98714
126	7.1142	5	5	999	7.125	2	1	1	1.2105
127	5.4722	5	5	90	19.375	1	-1	1	0.96404
128	2.1883	5	5	0	13.25	1	-1	1	1.0225
129	2.1883	5	5	999	25.5	2	-1	1	0.97536
130	0.5464	5	5	999	19.375	2	1	1	1.3399
131	0.5464	5	5	999	7.125	2	-1	1	1.0816
132	7.1142	5	5	90	25.5	2	-1	1	1.7449
133	0.5464	5	5	0	25.5	2	-1	1	1.0812
134	0.5464	5	5	999	13.25	1	-1	1	1.5987
135	2.1883	5	5	999	1	2	-1	0	2.9487
136	5.4722	5	5	999	25.5	2	-1	1	1.0346
137	5.4722	5	5	90	25.5	1	-1	1	0.95181
138	0.5464	5	5	90	19.375	1	1	1	1.0106
139	2.1883	5	5	90	13.25	1	-1	1	0.92833
140	5.4722	5	5	999	13.25	2	-1	1	1.1165
141	5.4722	5	5	999	25.5	1	-1	1	0.95176
142	7.1142	5	5	0	1	2	-1	0	1.7548
143	5.4722	5	5	0	25.5	2	-1	1	1.0223
144	3.8303	5	5	999	25.5	1	1	1	1.3634
145	2.1883	5	5	999	19.375	2	-1	1	0.9989
146	2.1883	5	5	999	1	2	1	0	2.9117
147	7.1142	5	5	0	1	1	1	0	2.0903
148	7.1142	5	5	0	25.5	2	-1	1	1.6684
149	5.4722	5	5	999	1	1	1	1	3.4345
150	5.4722	5	5	90	1	1	-1	0	1.7276
151	5.4722	5	5	90	7.125	1	-1	1	0.97541
152	2.1883	5	5	999	7.125	1	1	1	0.98707
153	5.4722	5	5	0	13.25	2	-1	1	1.2105
154	3.8303	5	5	0	19.375	1	-1	1	0.98709
155	5.4722	5	5	90	25.5	2	-1	1	1.0577
156	0.5464	5	5	999	1	1	-1	1	1.4341
157	2.1883	5	5	0	19.375	2	-1	1	1.0459
158	0.5464	5	5	999	25.5	2	-1	1	1.1165
159	3.8303	5	5	0	7.125	1	-1	1	0.96355
160	2.1883	5	5	90	13.25	1	-1	1	0.96355
161	5.4722	5	5	999	1	2	-1	0	1.3753
162	0.5464	5	5	0	19.375	1	-1	1	0.9635
163	7.1142	5	5	999	1	1	1	0	1.4254
164	2.1883	5	5	999	13.25	2	1	1	1.0812
165	2.1883	5	5	0	25.5	1	1	1	0.97539
166	0.5464	5	5	90	25.5	1	-1	1	1.0812
167	5.4722	5	5	999	1	2	-1	0	1.6072
168	2.1883	5	5	90	1	2	1	1	1.0106
169	2.1883	5	5	90	25.5	1	1	1	0.94012
170	7.1142	5	5	999	13.25	2	-1	1	1.0812
171	0.5464	5	5	90	25.5	1	1	1	0.98713
172	5.4722	5	5	999	7.125	1	1	1	0.95184
173	2.1883	5	5	90	25.5	2	-1	1	0.98708
174	2.1883	5	5	999	7.125	2	-1	1	1.0577
175	2.1883	5	5	999	19.375	2	1	1	1.2576
176	0.5464	5	5	0	7.125	2	-1	1	1.2223
177	0.5464	5	5	90	1	1	1	1	1.1635
178	7.1142	5	5	999	1	2	1	1	1.7699
179	7.1142	5	5	90	7.125	1	-1	1	1.3535
180	5.4722	5	5	90	1	2	1	0	1.9286
181	2.1883	5	5	0	25.5	2	-1	1	1.0346
182	7.1142	5	5	0	7.125	1	-1	0	1.6439
183	5.4722	5	5	90	7.125	1	-1	0	2.1248
184	5.4722	5	5	0	25.5	2	1	1	2.6035
185	5.4722	5	5	0	19.375	2	-1	1	1.0224
186	3.8303	5	5	0	25.5	1	-1	1	1.1635
187	5.4722	5	5	0	1	1	1	0	5.3074
188	0.5464	5	5	0	7.125	1	-1	1	1.1282
189	3.8303	5	5	0	13.25	1	1	1	1.0463
190	2.1883	5	5	0	13.25	2	-1	1	0.99886
191	0.5464	5	5	90	19.375	2	-1	1	1.0812
192	7.1142	5	5	0	7.125	1	-1	0	1.2694
193	3.8303	5	5	0	19.375	2	-1	1	1.1163
194	3.8303	5	5	0	7.125	2	-1	1	1.1047
195	2.1883	5	5	999	19.375	1	1	1	0.94009
196	3.8303	5	5	90	25.5	2	1	1	1.093
197	3.8303	5	5	999	13.25	1	1	1	0.89299
198	2.1883	5	5	999	1	1	-1	1	1.093
199	5.4722	5	5	90	7.125	2	1	0	1.3752
200	7.1142	5	5	999	7.125	1	-1	1	1.0346
201	5.4722	5	5	999	7.125	2	-1	1	1.9637
202	0.5464	5	5	999	1	1	-1	0	3.6926
203	7.1142	5	5	0	19.375	2	-1	1	1.6714
204	0.5464	5	5	999	7.125	1	1	1	0.99889
205	2.1883	5	5	0	7.125	1	-1	1	1.1988
206	5.4722	5	5	999	1	1	1	0	2.3593
207	0.5464	5	5	0	7.125	2	-1	1	1.1165
208	3.8303	5	5	90	13.25	2	-1	1	1.093
209	2.1883	5	5	0	7.125	1	1	1	0.96356
210	3.8303	5	5	999	25.5	2	1	1	1.0342
211	3.8303	5	5	90	1	2	-1	0	2.0485
212	0.5464	5	5	0	25.5	2	1	1	1.1754
213	3.8303	5	5	90	13.25	2	1	1	1.1164
214	2.1883	5	5	0	19.375	2	1	1	1.0812
215	5.4722	5	5	999	25.5	2	1	1	0.95178
216	3.8303	5	5	90	1	1	-1	0	2.3019
217	5.4722	5	5	0	13.25	1	-1	1	2.1322
218	2.1883	5	5	999	13.25	1	-1	1	0.95181
219	3.8303	5	5	90	7.125	2	1	0	2.2075
220	2.1883	5	5	0	1	1	-1	1	1.6108
221	7.1142	5	5	999	1	2	1	0	1.8659
222	5.4722	5	5	0	1	1	1	1	2.075
223	7.1142	5	5	999	13.25	1	1	1	1.093
224	7.1142	5	5	90	19.375	2	-1	1	1.8001
225	2.1883	5	5	999	13.25	1	1	1	0.96357
226	3.8303	5	5	0	13.25	2	1	1	1.0929
227	7.1142	5	5	0	1	2	-1	0	1.5389
228	3.8303	5	5	0	7.125	1	-1	1	1.14
229	0.5464	5	5	0	25.5	1	1	1	1.0341
230	7.1142	5	5	999	19.375	1	-1	1	0.98708
231	0.5464	5	5	0	13.25	1	1	1	0.9989
232	2.1883	5	5	0	1	1	1	1	1.1164
233	7.1142	5	5	90	7.125	2	-1	0	1.6213
234	7.1142	5	5	0	19.375	1	-1	1	0.95182
235	7.1142	5	5	999	7.125	1	1	0	1.6263
236	5.4722	5	5	0	7.125	2	-1	0	2.5191
237	5.4722	5	5	90	1	2	-1	0	2.2538
238	2.1883	5	5	90	13.25	2	-1	1	1.0577
239	2.1883	5	5	0	19.375	2	-1	1	1.1165
240	5.4722	5	5	90	19.375	2	-1	1	1.0817
241	5.4722	5	5	999	19.375	2	-1	1	1.0694
242	3.8303	5	5	999	7.125	2	1	0	1.3047
243	3.8303	5	5	90	7.125	2	-1	0	2.2663
244	7.1142	5	5	999	1	2	1	0	1.5215
245	3.8303	5	5	90	1	2	-1	0	3.1276
246	2.1883	5	5	999	19.375	1	-1	1	0.99929
247	7.1142	5	5	0	1	1	-1	1	1.844
248	0.5464	5	5	999	13.25	2	-1	1	1.1518
249	0.5464	5	5	0	1	1	1	1	1.1639
250	2.1883	5	5	90	13.25	1	-1	1	1.0224
251	5.4722	5	5	999	19.375	2	-1	1	0.9988
252	0.5464	5	5	90	25.5	1	1	1	0.86944
253	2.1883	5	5	999	7.125	1	-1	1	0.99891
254	7.1142	5	5	999	25.5	1	1	1	0.91652
255	5.4722	5	5	0	19.375	1	-1	1	0.95214
256	2.1883	5	5	0	13.25	2	-1	1	0.97537
257	3.8303	5	5	0	1	2	1	0	1.3517
258	7.1142	5	5	0	7.125	2	-1	0	1.5481
259	2.1883	5	5	0	7.125	1	-1	1	0.98708
260	2.1883	5	5	999	13.25	1	-1	1	0.91648
261	7.1142	5	5	90	1	1	-1	1	1.6504
262	0.5464	5	5	0	13.25	2	-1	1	1.093
263	0.5464	5	5	90	1	2	1	0	3.2216
264	5.4722	5	5	999	1	2	1	1	3.2803
265	5.4722	5	5	0	1	2	-1	0	1.9061
266	0.5464	5	5	0	13.25	2	-1	1	1.093
267	0.5464	5	5	999	25.5	2	-1	1	0.9753
268	0.5464	5	5	0	19.375	2	1	1	2.2312
269	7.1142	5	5	0	19.375	2	-1	1	1.636
270	2.1883	5	5	90	19.375	2	-1	1	0.94048
271	7.1142	5	5	90	25.5	2	-1	1	1.3276
272	5.4722	5	5	0	19.375	2	-1	1	0.91695
273	7.1142	5	5	0	19.375	1	1	0	3.1529
274	7.1142	5	5	999	1	1	1	0	2.5057
275	3.8303	5	5	999	1	1	1	0	1.4811
276	2.1883	5	5	999	13.25	2	-1	1	1.0341
277	3.8303	5	5	999	13.25	1	-1	1	0.96357
278	7.1142	5	5	999	25.5	1	1	1	0.9518
279	5.4722	5	5	0	7.125	1	-1	0	2.2223
280	7.1142	5	5	0	25.5	1	-1	0	2.0271
281	5.4722	5	5	0	25.5	2	-1	1	1.0106
282	0.5464	5	5	90	19.375	1	-1	1	1.1165
283	0.5464	5	5	999	25.5	1	1	1	0.9283
284	7.1142	5	5	90	13.25	2	1	0	1.7187
285	2.1883	5	5	999	25.5	2	1	1	1.0577
286	0.5464	5	5	0	25.5	1	-1	1	1.0812
287	0.5464	5	5	999	25.5	1	1	1	0.91654
288	7.1142	5	5	999	13.25	1	1	1	1.0106
289	2.1883	5	5	0	1	1	-1	1	1.0342
290	3.8303	5	5	0	7.125	2	1	1	1.14
291	5.4722	5	5	0	19.375	1	1	1	0.98755
292	0.5464	5	5	999	25.5	1	1	1	1.0106
293	3.8303	5	5	90	13.25	1	1	1	0.88121
294	5.4722	5	5	999	13.25	1	1	1	0.99886
295	7.1142	5	5	90	13.25	2	1	0	1.9109
296	5.4722	5	5	0	25.5	1	1	1	1.1282
297	3.8303	5	5	999	19.375	2	1	1	2.4094
298	2.1883	5	5	999	7.125	2	-1	1	1.0224
299	3.8303	5	5	0	13.25	1	-1	1	1.1397
300	7.1142	5	5	999	25.5	2	-1	1	0.99922
301	0.5464	5	5	0	1	1	1	1	1.0695
302	7.1142	5	5	0	19.375	2	1	1	1.2458
303	2.1883	5	5	0	7.125	2	-1	1	1.0106
304	3.8303	5	5	999	1	1	1	0	2.0678
305	2.1883	5	5	999	19.375	2	-1	1	1.0224
306	3.8303	5	5	90	19.375	2	1	1	1.4576
307	5.4722	5	5	90	7.125	1	1	0	1.8291
308	3.8303	5	5	999	19.375	1	1	1	0.95175
309	7.1142	5	5	0	13.25	1	-1	0	1.9657
310	2.1883	5	5	0	25.5	2	1	1	1.0577
311	3.8303	5	5	999	19.375	1	-1	1	1.0106
312	3.8303	5	5	999	13.25	2	1	1	1.0224
313	7.1142	5	5	90	19.375	2	1	1	1.1165
314	7.1142	5	5	999	13.25	1	1	1	0.97579
315	3.8303	5	5	90	19.375	1	-1	1	0.91651
316	3.8303	5	5	0	7.125	2	-1	1	1.0694
317	7.1142	5	5	0	7.125	1	-1	0	1.5772
318	0.5464	5	5	90	7.125	1	-1	1	1.6575
319	0.5464	5	5	999	13.25	1	1	1	0.95182
320	5.4722	5	5	999	7.125	1	1	1	1.0106
321	7.1142	5	5	90	13.25	2	1	1	1.0812
322	3.8303	5	5	0	13.25	2	1	1	1.0929
323	7.1142	5	5	999	7.125	2	-1	0	1.046
324	0.5464	5	5	0	7.125	2	-1	1	1.0342
325	2.1883	5	5	90	13.25	1	1	1	0.9283
326	0.5464	5	5	90	1	2	-1	1	1.1871
327	7.1142	5	5	90	1	2	-1	1	1.9219
328	2.1883	5	5	90	7.125	2	1	1	1.1635
329	0.5464	5	5	999	13.25	2	1	1	1.0816
330	7.1142	5	5	0	7.125	2	1	0	1.9909
331	3.8303	5	5	0	1	2	1	0	2.311
332	3.8303	5	5	999	1	1	1	1	1.2577
333	5.4722	5	5	0	7.125	1	-1	0	2.1602
334	5.4722	5	5	90	25.5	2	1	1	1.3752
335	0.5464	5	5	999	13.25	2	1	1	1.0694
336	0.5464	5	5	999	1	1	-1	1	1.187
337	5.4722	5	5	90	7.125	1	-1	1	1.0693
338	5.4722	5	5	90	13.25	2	-1	0	2.2771
339	5.4722	5	5	999	7.125	1	-1	1	0.96358
340	2.1883	5	5	999	25.5	2	-1	1	0.97526
341	7.1142	5	5	0	19.375	2	-1	1	1.0577
342	0.5464	5	5	999	19.375	1	1	1	0.99876
343	0.5464	5	5	999	19.375	1	-1	1	1.0577
344	2.1883	5	5	90	1	2	1	0	1.8688
345	5.4722	5	5	999	19.375	1	1	1	0.92826
346	3.8303	5	5	90	25.5	1	-1	1	0.98708
347	7.1142	5	5	0	7.125	2	-1	0	2.3151
348	2.1883	5	5	90	1	2	1	1	1.14
349	3.8303	5	5	90	19.375	1	1	1	0.9989
350	0.5464	5	5	999	1	2	-1	1	1.1635
351	2.1883	5	5	90	19.375	1	1	1	0.91638
352	3.8303	5	5	0	25.5	2	-1	1	0.99889
353	2.1883	5	5	0	13.25	2	-1	1	0.98709
354	7.1142	5	5	0	25.5	1	1	0	3.5913
355	0.5464	5	5	90	13.25	2	1	1	1.0694
356	5.4722	5	5	999	13.25	1	-1	1	0.95183
357	2.1883	5	5	999	25.5	2	-1	1	0.95179
358	0.5464	5	5	999	7.125	1	1	1	1.0341
359	5.4722	5	5	999	25.5	1	-1	1	0.89303
360	5.4722	5	5	90	19.375	1	1	1	0.96358
361	2.1883	5	5	999	13.25	2	-1	1	0.98712
362	0.5464	5	5	0	19.375	1	-1	1	1.0694
363	0.5464	5	5	0	13.25	2	1	1	1.0577
364	7.1142	5	5	90	25.5	1	-1	1	1.0812
365	5.4722	5	5	90	19.375	1	1	1	0.91653
366	7.1142	5	5	999	7.125	1	1	1	0.97535
367	5.4722	5	5	90	19.375	2	1	1	2.5589
368	5.4722	5	5	999	13.25	2	-1	1	1.0341
369	5.4722	5	5	90	13.25	2	-1	0	1.5407
370	2.1883	5	5	0	25.5	2	1	1	1.1518
371	3.8303	5	5	90	25.5	1	-1	1	0.94
372	3.8303	5	5	90	1	2	-1	1	2.03
373	2.1883	5	5	0	1	2	-1	0	2.9386
374	0.5464	5	5	90	7.125	2	1	1	1.1521
375	7.1142	5	5	999	19.375	1	1	1	1.1287
376	0.5464	5	5	0	1	1	1	0	2.9252
377	5.4722	5	5	90	25.5	1	1	1	0.9636
378	7.1142	5	5	0	25.5	1	-1	1	0.91652
379	0.5464	5	5	0	1	1	-1	0	2.9337
380	7.1142	5	5	999	1	1	1	1	1.6545
381	5.4722	5	5	999	13.25	1	-1	1	0.97532
382	2.1883	5	5	0	19.375	1	1	1	0.92832
383	0.5464	5	5	90	19.375	2	1	1	1.2105
384	2.1883	5	5	0	1	2	1	1	1.5751
385	2.1883	5	5	0	25.5	1	1	1	1.0228
386	7.1142	5	5	999	25.5	2	1	1	1.0341
387	2.1883	5	5	0	1	1	1	1	1.0459
388	3.8303	5	5	0	25.5	1	1	1	0.99884
389	0.5464	5	5	90	25.5	2	1	1	1.1518
390	5.4722	5	5	90	1	1	1	0	1.1282
391	3.8303	5	5	0	19.375	2	-1	1	1.0576
392	7.1142	5	5	999	19.375	2	-1	1	0.96359
393	2.1883	5	5	90	13.25	1	-1	1	1.0106
394	3.8303	5	5	90	7.125	2	-1	1	1.1635
395	3.8303	5	5	999	1	2	-1	1	2.1229
396	3.8303	5	5	999	25.5	1	1	1	0.98713
397	7.1142	5	5	0	1	2	-1	0	1.8227
398	5.4722	5	5	90	1	2	1	0	2.052
399	5.4722	5	5	999	19.375	2	-1	1	1.0578
400	3.8303	5	5	999	25.5	1	1	1	0.92835
401	3.8303	5	5	90	1	1	1	1	1.4106
402	2.1883	5	5	999	1	2	-1	0	2.8371
403	3.8303	5	5	0	25.5	2	-1	1	1.0342
404	5.4722	5	5	999	19.375	1	1	1	0.89346
405	3.8303	5	5	90	13.25	2	-1	1	0.99883
406	3.8303	5	5	90	19.375	2	1	1	1.1047
407	3.8303	5	5	0	1	1	1	0	2.0087
408	3.8303	5	5	90	1	1	1	0	1.8456
409	7.1142	5	5	90	25.5	1	1	1	1.0699
410	0.5464	5	5	999	7.125	1	-1	1	1.2105
411	3.8303	5	5	999	13.25	1	-1	1	0.96361
412	0.5464	5	5	0	7.125	1	-1	1	1.0577
413	7.1142	5	5	0	13.25	1	-1	1	0.86936
414	5.4722	5	5	999	1	2	-1	0	1.2929
415	5.4722	5	5	0	1	2	1	0	1.8793
416	2.1883	5	5	999	7.125	2	1	1	1.093
417	5.4722	5	5	0	13.25	2	1	1	1.0932
418	5.4722	5	5	0	25.5	1	1	1	0.95225
419	5.4722	5	5	90	7.125	2	-1	1	1.2811
420	3.8303	5	5	90	25.5	1	-1	1	1.0224
421	2.1883	5	5	90	7.125	2	1	1	1.0577
422	0.5464	5	5	90	13.25	1	1	1	0.97534
423	5.4722	5	5	0	7.125	2	-1	1	1.1401
424	2.1883	5	5	90	19.375	1	-1	1	1.164
425	3.8303	5	5	999	7.125	1	1	1	0.96342
426	0.5464	5	5	999	1	2	1	1	1.1282
427	0.5464	5	5	999	1	1	1	1	1.0694
428	3.8303	5	5	999	7.125	2	1	1	1.0342
429	0.5464	5	5	90	1	1	-1	1	1.3164
430	5.4722	5	5	999	13.25	2	1	1	1.0694
431	3.8303	5	5	90	1	2	1	0	1.1753
432	0.5464	5	5	999	1	2	1	1	1.2459
433	7.1142	5	5	999	1	1	1	0	1.6088
434	0.5464	5	5	999	13.25	1	1	1	1.093
435	3.8303	5	5	0	13.25	1	-1	1	1.0106
436	3.8303	5	5	90	13.25	1	-1	1	1.0107
437	7.1142	5	5	90	1	1	1	0	1.8213
438	5.4722	5	5	90	25.5	1	-1	1	0.98704
439	7.1142	5	5	0	25.5	1	1	1	1.0341
440	0.5464	5	5	0	1	2	1	1	1.093
441	5.4722	5	5	90	13.25	2	1	1	1.046
442	0.5464	5	5	0	19.375	2	-1	1	1.0224
443	7.1142	5	5	0	25.5	2	-1	1	0.97536
444	5.4722	5	5	999	7.125	2	-1	1	1.1047
445	2.1883	5	5	999	7.125	1	-1	1	1.0341
446	7.1142	5	5	90	19.375	2	1	1	1.0341
447	2.1883	5	5	90	25.5	1	1	1	0.94005
448	7.1142	5	5	0	25.5	2	1	1	1.1165
449	3.8303	5	5	90	25.5	2	1	1	0.95182
450	2.1883	5	5	999	13.25	2	-1	1	0.97535
451	7.1142	5	5	999	19.375	1	1	1	1.0341
452	3.8303	5	5	999	7.125	1	1	1	1.0341
453	3.8303	5	5	90	19.375	2	1	1	0.98716
454	3.8303	5	5	0	19.375	1	1	1	1.1634
455	3.8303	5	5	0	1	2	-1	0	1.5404
456	2.1883	5	5	90	1	1	1	1	0.97577
457	5.4722	5	5	999	19.375	2	-1	1	0.95181
458	2.1883	5	5	0	19.375	1	1	1	1.0812
459	2.1883	5	5	90	7.125	1	-1	1	0.98708
460	7.1142	5	5	999	19.375	2	1	1	1.4294
461	7.1142	5	5	90	19.375	1	-1	1	1.0463
462	0.5464	5	5	999	7.125	2	-1	1	1.0812
463	5.4722	5	5	0	25.5	1	-1	1	0.96352
464	2.1883	5	5	90	19.375	2	1	1	1.0342
465	3.8303	5	5	90	13.25	1	-1	1	0.98703
466	3.8303	5	5	999	1	2	1	1	1.6692
467	7.1142	5	5	0	25.5	1	-1	1	0.92876
468	7.1142	5	5	999	13.25	2	-1	1	0.9636
469	5.4722	5	5	0	7.125	2	-1	1	0.94006
470	3.8303	5	5	90	1	1	1	1	1.1635
471	3.8303	5	5	90	7.125	1	1	1	0.92831
472	2.1883	5	5	999	25.5	1	-1	1	0.9048
473	7.1142	5	5	999	19.375	1	1	1	0.96357
474	3.8303	5	5	0	7.125	1	1	1	1.14
475	0.5464	5	5	0	7.125	2	-1	1	1.1165
476	5.4722	5	5	999	25.5	2	-1	1	0.94003
477	3.8303	5	5	90	19.375	1	1	1	0.94006
478	2.1883	5	5	0	13.25	1	1	1	0.91662
479	5.4722	5	5	0	7.125	2	-1	1	0.98707
480	2.1883	5	5	0	19.375	1	1	1	0.98709
481	0.5464	5	5	90	13.25	2	-1	1	0.92822
482	0.5464	5	5	999	1	2	-1	1	1.0224
483	7.1142	5	5	999	25.5	2	1	1	1.0107
484	2.1883	5	5	999	19.375	1	-1	1	0.96357
485	0.5464	5	5	999	7.125	2	-1	1	0.92828
486	5.4722	5	5	999	1	2	-1	0	1.5956
487	3.8303	5	5	0	7.125	2	-1	1	1.0698
488	7.1142	5	5	0	13.25	1	-1	0	1.5094
489	0.5464	5	5	0	19.375	1	1	1	0.95177
490	2.1883	5	5	999	1	2	-1	1	0.94005
491	7.1142	5	5	90	25.5	2	1	1	1.0107
492	7.1142	5	5	0	25.5	2	-1	1	0.94003
493	0.5464	5	5	90	7.125	1	-1	1	1.1046
494	7.1142	5	5	90	13.25	1	1	1	1.0106
495	3.8303	5	5	90	25.5	1	-1	1	0.92825
496	2.1883	5	5	999	19.375	1	1	1	0.92824
497	0.5464	5	5	90	13.25	1	-1	1	0.94002
498	3.8303	5	5	90	19.375	1	1	1	0.89301
499	3.8303	5	5	90	25.5	1	-1	1	0.92828
500	2.1883	5	5	0	25.5	2	1	1	1.0812
501	7.1142	5	5	90	13.25	2	-1	1	0.94006
502	0.5464	5	5	90	13.25	1	-1	1	0.95179
503	3.8303	5	5	999	25.5	1	1	1	0.83419
504	3.8303	5	5	0	25.5	2	1	1	1.0695
505	5.4722	5	5	999	1	1	-1	0	1.4105
506	7.1142	5	5	0	25.5	2	1	1	1.0934
507	2.1883	5	5	999	13.25	1	1	1	1.6103
508	5.4722	5	5	999	25.5	1	-1	1	0.95226
509	0.5464	5	5	999	25.5	2	1	1	1.0577
510	5.4722	5	5	90	7.125	2	-1	0	2.0184
511	2.1883	5	5	0	7.125	2	-1	1	0.99882
512	0.5464	5	5	999	19.375	2	1	1	0.95187
513	3.8303	5	5	999	1	2	1	1	1.7163
514	5.4722	5	5	90	1	2	1	0	2.2478
515	0.5464	5	5	999	13.25	1	-1	1	0.98707
516	2.1883	5	5	90	25.5	2	-1	1	0.95179
517	0.5464	5	5	0	7.125	1	1	1	0.95179
518	7.1142	5	5	90	25.5	1	-1	1	1.1517
519	0.5464	5	5	90	19.375	1	1	1	1.0106
520	0.5464	5	5	0	7.125	1	1	1	0.86954
521	7.1142	5	5	90	1	2	-1	0	1.6408
522	0.5464	5	5	0	25.5	1	-1	1	1.1164
523	2.1883	5	5	90	25.5	1	1	1	0.98746
524	5.4722	5	5	90	19.375	2	1	1	1.2694
525	0.5464	5	5	999	25.5	2	1	1	1.4811
526	3.8303	5	5	0	25.5	1	-1	1	1.4227
527	2.1883	5	5	90	19.375	2	-1	1	1.1046
528	0.5464	5	5	90	19.375	2	1	1	1.0346
529	2.1883	5	5	90	25.5	1	1	1	0.9753
530	0.5464	5	5	0	1	2	-1	0	1.8689
531	3.8303	5	5	90	7.125	1	1	1	1.1992
532	3.8303	5	5	90	13.25	2	-1	0	2.1579
533	0.5464	5	5	0	1	1	1	1	1.011
534	2.1883	5	5	90	25.5	2	-1	1	1.1518
535	3.8303	5	5	0	19.375	2	1	1	0.97577
536	3.8303	5	5	90	7.125	2	1	1	1.2106
537	5.4722	5	5	0	1	2	1	1	2.0246
538	2.1883	5	5	0	13.25	1	1	1	0.97533
539	3.8303	5	5	0	1	1	-1	1	1.1047
540	5.4722	5	5	0	13.25	2	-1	0	1.9271
541	7.1142	5	5	999	25.5	2	1	0	1.7273
542	5.4722	5	5	90	25.5	2	1	0	1.634
543	7.1142	5	5	0	19.375	2	1	0	1.5028
544	5.4722	5	5	0	13.25	2	1	1	1.1753
545	3.8303	5	5	999	7.125	1	1	1	0.97534
546	5.4722	5	5	90	1	1	-1	0	1.7934
547	5.4722	5	5	0	25.5	2	-1	1	1.0929
548	5.4722	5	5	0	13.25	2	-1	1	1.14
549	2.1883	5	5	999	7.125	1	-1	1	1.034
550	3.8303	5	5	999	19.375	1	-1	1	0.91654
551	0.5464	5	5	0	25.5	1	1	1	0.95184
552	7.1142	5	5	0	13.25	2	-1	0	1.3164
553	7.1142	5	5	999	1	2	-1	0	1.6228
554	3.8303	5	5	0	1	2	-1	0	1.2457
555	2.1883	5	5	90	1	1	1	1	1.4815
556	5.4722	5	5	0	19.375	2	1	1	1.1164
557	0.5464	5	5	0	7.125	1	1	1	0.97534
558	7.1142	5	5	999	25.5	1	-1	1	0.91648
559	7.1142	5	5	999	13.25	1	-1	1	0.95183
560	5.4722	5	5	90	13.25	1	1	1	0.98708
561	0.5464	5	5	90	25.5	2	1	1	1.434
562	0.5464	5	5	999	19.375	2	1	1	1.0813
563	7.1142	5	5	999	19.375	2	-1	1	1.1047
564	2.1883	5	5	999	25.5	1	-1	1	0.99931
565	7.1142	5	5	90	13.25	1	-1	1	1.0224
566	0.5464	5	5	999	25.5	1	-1	1	1.0106
567	7.1142	5	5	90	7.125	2	1	1	1.8153
568	0.5464	5	5	90	7.125	2	-1	1	1.0224
569	5.4722	5	5	0	1	2	1	1	1.2105
570	0.5464	5	5	0	19.375	2	-1	1	1.0342
571	3.8303	5	5	999	19.375	1	1	1	0.99884
572	7.1142	5	5	999	25.5	2	1	1	0.95178
573	0.5464	5	5	0	19.375	2	1	1	1.1635
574	5.4722	5	5	0	13.25	1	1	1	0.96359
575	5.4722	5	5	999	19.375	1	-1	1	0.94004
576	3.8303	5	5	0	7.125	1	-1	1	0.97534
577	5.4722	5	5	90	25.5	1	-1	1	0.97536
578	0.5464	5	5	0	1	2	-1	1	1.2929
579	3.8303	5	5	0	25.5	2	1	1	1.0459
580	5.4722	5	5	90	13.25	2	1	1	0.85773
581	5.4722	5	5	0	7.125	1	-1	0	1.8696
582	5.4722	5	5	999	25.5	2	-1	1	0.99885
583	7.1142	5	5	0	1	1	-1	0	1.6733
584	7.1142	5	5	90	1	1	-1	0	1.775
585	3.8303	5	5	0	19.375	1	-1	1	0.9047
586	2.1883	5	5	999	25.5	1	1	1	0.9048
587	3.8303	5	5	0	13.25	2	1	1	0.96361
588	0.5464	5	5	90	13.25	2	1	1	1.1048
589	2.1883	5	5	999	7.125	2	-1	1	1.4104
590	5.4722	5	5	999	7.125	1	-1	1	0.96354
591	5.4722	5	5	999	7.125	1	1	1	1.0695
592	3.8303	5	5	0	13.25	1	1	1	1.1635
593	3.8303	5	5	999	13.25	2	1	1	1.0577
594	7.1142	5	5	999	13.25	1	1	0	1.0224
595	2.1883	5	5	90	19.375	2	1	1	1.0577
596	2.1883	5	5	90	1	2	-1	1	1.5164
597	7.1142	5	5	999	1	1	-1	0	1.9
598	0.5464	5	5	0	13.25	1	1	1	0.98712
599	3.8303	5	5	90	7.125	1	1	1	1.0459
600	0.5464	5	5	90	1	2	1	1	1.6222
601	5.4722	5	5	0	7.125	1	-1	0	2.1559
602	7.1142	5	5	0	1	2	-1	0	1.6069
603	3.8303	5	5	90	25.5	2	-1	1	1.1635
604	0.5464	5	5	0	1	2	1	1	2.422
605	7.1142	5	5	90	1	2	-1	1	2.2276
606	5.4722	5	5	90	19.375	2	-1	1	1.0336
607	5.4722	5	5	90	19.375	2	1	0	1.8009
608	3.8303	5	5	90	19.375	2	1	1	1.0106
609	2.1883	5	5	0	19.375	1	1	1	1.0695
610	0.5464	5	5	999	13.25	2	-1	1	0.97531
611	5.4722	5	5	0	13.25	1	-1	1	0.99887
612	3.8303	5	5	90	19.375	1	-1	1	0.9989
613	7.1142	5	5	999	19.375	1	1	1	0.98711
614	3.8303	5	5	999	19.375	2	-1	1	0.94001
615	7.1142	5	5	90	7.125	2	1	0	1.5654
616	2.1883	5	5	0	13.25	2	-1	1	0.96359
617	2.1883	5	5	999	1	1	1	1	1.2694
618	0.5464	5	5	90	7.125	1	1	1	0.9636
619	7.1142	5	5	90	1	2	-1	1	1.6706
620	5.4722	5	5	999	13.25	1	-1	1	0.90476
621	2.1883	5	5	999	25.5	2	-1	1	0.9989
622	0.5464	5	5	999	1	1	1	1	1.2576
623	7.1142	5	5	90	7.125	2	-1	1	1.0106
624	7.1142	5	5	0	13.25	2	1	0	1.4119
625	3.8303	5	5	90	13.25	1	-1	1	0.92831
626	3.8303	5	5	0	19.375	1	-1	1	0.88129
627	3.8303	5	5	999	7.125	2	1	1	1.0224
628	5.4722	5	5	0	13.25	1	-1	1	1.4577
629	0.5464	5	5	90	25.5	2	-1	1	0.95219
630	3.8303	5	5	90	1	2	1	0	1.4693
631	2.1883	5	5	999	19.375	2	1	1	0.96354
632	3.8303	5	5	0	1	1	1	0	1.4811
633	7.1142	5	5	90	1	1	-1	1	1.8393
634	7.1142	5	5	999	13.25	2	-1	0	1.3335
635	3.8303	5	5	999	7.125	2	-1	1	1.0224
636	0.5464	5	5	90	13.25	2	-1	1	1.1871
637	5.4722	5	5	0	7.125	1	1	1	4.2698
638	2.1883	5	5	0	7.125	2	1	1	1.3046
639	2.1883	5	5	90	1	2	1	1	1.3517
640	0.5464	5	5	90	1	1	-1	1	1.3047
641	0.5464	5	5	999	7.125	2	1	1	1.2693
642	7.1142	5	5	0	19.375	1	1	1	1.1635
643	7.1142	5	5	999	7.125	1	-1	1	1.8274
644	0.5464	5	5	0	19.375	1	1	1	0.96356
645	5.4722	5	5	999	25.5	1	1	1	0.94007
646	2.1883	5	5	90	1	1	-1	1	1.1165
647	2.1883	5	5	0	1	2	-1	0	1.4694
648	3.8303	5	5	0	13.25	2	-1	1	0.95219
649	2.1883	5	5	999	25.5	1	1	1	0.86947
650	3.8303	5	5	999	7.125	1	-1	1	0.97536
651	5.4722	5	5	90	1	1	-1	0	1.5344
652	0.5464	5	5	999	7.125	1	1	1	0.90475
653	0.5464	5	5	90	19.375	2	1	1	3.8128
654	3.8303	5	5	999	25.5	2	-1	1	1.5517
655	2.1883	5	5	90	7.125	2	1	1	1.14
656	0.5464	5	5	0	19.375	2	1	1	1.2698
657	0.5464	5	5	0	13.25	2	-1	1	0.98754
658	5.4722	5	5	999	13.25	2	-1	1	1.0224
659	7.1142	5	5	90	7.125	1	1	0	1.5321
660	0.5464	5	5	90	13.25	1	-1	1	1.0106
661	0.5464	5	5	0	25.5	2	1	1	1.046
662	2.1883	5	5	0	25.5	2	1	1	1.0342
663	5.4722	5	5	0	19.375	1	-1	1	1.0107
664	0.5464	5	5	90	7.125	2	1	1	1.0692
665	0.5464	5	5	90	1	2	-1	1	1.0812
666	3.8303	5	5	0	1	1	1	1	1.0459
667	0.5464	5	5	999	1	2	1	1	1.0929
668	7.1142	5	5	999	25.5	1	-1	1	0.97531
669	3.8303	5	5	90	1	1	-1	1	2.1698
670	2.1883	5	5	0	1	2	1	1	1.3517
671	5.4722	5	5	0	1	1	-1	0	1.8249
672	5.4722	5	5	0	25.5	1	1	1	0.91651
673	2.1883	5	5	0	13.25	2	1	1	1.1165
674	5.4722	5	5	0	19.375	2	-1	1	0.94007
675	7.1142	5	5	0	1	1	-1	0	1.373
676	0.5464	5	5	0	25.5	1	1	1	1.1521
677	0.5464	5	5	0	1	2	-1	1	1.1522
678	3.8303	5	5	0	1	2	1	0	1.3404
679	7.1142	5	5	90	25.5	1	1	1	0.96402
680	2.1883	5	5	999	25.5	1	1	1	0.88126
681	2.1883	5	5	0	7.125	2	-1	1	1.0224
682	2.1883	5	5	90	19.375	1	-1	1	0.95179
683	7.1142	5	5	999	7.125	2	-1	0	1.2106
684	5.4722	5	5	90	19.375	1	1	1	0.94044
685	2.1883	5	5	90	1	1	-1	1	1.2812
686	0.5464	5	5	90	19.375	2	-1	1	0.99884
687	5.4722	5	5	999	25.5	2	1	1	0.98701
688	3.8303	5	5	999	13.25	2	-1	1	0.94007
689	2.1883	5	5	999	13.25	1	-1	1	0.94006
690	5.4722	5	5	90	1	2	1	1	1.4453
691	7.1142	5	5	90	25.5	2	-1	1	1.0694
692	3.8303	5	5	999	13.25	1	-1	1	0.97529
693	7.1142	5	5	90	19.375	1	-1	1	0.93983
694	7.1142	5	5	90	13.25	2	1	0	1.518
695	7.1142	5	5	999	13.25	2	1	1	1.0812
696	2.1883	5	5	999	7.125	1	-1	1	0.98714
697	5.4722	5	5	0	1	2	1	0	1.4929
698	7.1142	5	5	90	25.5	1	-1	1	0.94005
699	3.8303	5	5	999	19.375	1	-1	1	0.90474
700	5.4722	5	5	999	25.5	1	1	1	0.96362
701	7.1142	5	5	0	19.375	1	-1	1	1.0812
702	3.8303	5	5	0	7.125	1	-1	1	1.0224
703	7.1142	5	5	999	19.375	2	1	1	1.1165
704	0.5464	5	5	90	7.125	2	-1	1	0.99925
705	3.8303	5	5	999	13.25	1	1	1	0.95178
706	5.4722	5	5	999	13.25	2	1	1	3.9723
707	0.5464	5	5	0	19.375	1	-1	1	1.3164
708	2.1883	5	5	999	1	1	1	1	1.0464
709	0.5464	5	5	999	19.375	1	1	1	1.0107
710	7.1142	5	5	90	7.125	1	-1	0	1.703
711	7.1142	5	5	0	1	1	-1	0	1.4772
712	3.8303	5	5	999	7.125	2	-1	1	1.0224
713	3.8303	5	5	999	7.125	1	-1	1	0.92827
714	0.5464	5	5	90	7.125	1	-1	1	0.96357
715	7.1142	5	5	90	19.375	1	-1	1	0.90474
716	7.1142	5	5	0	13.25	1	1	1	1.0107
717	0.5464	5	5	90	25.5	1	1	1	0.97536
718	2.1883	5	5	0	19.375	2	1	1	1.0695
719	7.1142	5	5	0	19.375	1	-1	1	0.91654
720	2.1883	5	5	90	7.125	2	-1	1	0.97539
721	5.4722	5	5	999	7.125	2	-1	1	0.96355
722	3.8303	5	5	999	1	2	1	0	1.1048
723	7.1142	5	5	90	19.375	2	1	1	1.1169
724	7.1142	5	5	90	19.375	1	-1	1	0.94044
725	2.1883	5	5	0	25.5	1	-1	1	0.94005
726	2.1883	5	5	0	13.25	1	1	1	0.96354
727	2.1883	5	5	90	19.375	1	1	1	0.89297
728	0.5464	5	5	999	13.25	2	1	1	1.1165
729	0.5464	5	5	90	7.125	2	-1	1	1.0224
730	2.1883	5	5	90	7.125	2	1	1	2.6549
731	5.4722	5	5	0	7.125	2	1	1	1.0229
732	2.1883	5	5	90	19.375	1	-1	1	1.0577
733	7.1142	5	5	90	19.375	1	-1	1	0.98709
734	2.1883	5	5	90	25.5	2	-1	1	0.96355
735	0.5464	5	5	999	25.5	2	1	1	0.9989
736	3.8303	5	5	999	1	2	1	0	2.2235
737	5.4722	5	5	0	1	1	-1	1	1.434
738	5.4722	5	5	0	19.375	1	-1	1	0.99887
739	5.4722	5	5	90	13.25	1	-1	1	0.91657
740	2.1883	5	5	999	1	1	1	1	0.98714
741	0.5464	5	5	999	25.5	1	1	1	1.0694
742	3.8303	5	5	999	19.375	2	-1	1	0.97533
743	5.4722	5	5	0	13.25	1	1	1	0.98715
744	5.4722	5	5	999	1	1	1	0	1.4811
745	2.1883	5	5	0	7.125	2	1	1	1.0345
746	2.1883	5	5	999	13.25	2	1	1	1.1988
747	3.8303	5	5	999	1	1	1	1	1.4105
748	7.1142	5	5	90	13.25	1	1	1	1.0106
749	3.8303	5	5	0	19.375	2	1	1	1.0694
750	5.4722	5	5	90	7.125	2	-1	0	1.4693
