# Supplementary material for: Temporal Integration of Motion Streaks in Migraine
Source: Vision (Basel). 2018 Jul 13;2(3):27. doi: 10.3390/vision2030027 (PMC6836222; doi:10.3390/vision2030027)
Supplement: Supplementary file 1 [file vision-02-00027-s001.zip › supplementary information/resultsmark3/resultsObs21/allResponsesObs21Block4.txt]

1	5.4722	5	5	0	1	1	-1	0	2.5432
2	2.1883	5	5	0	1	2	1	1	2.9424
3	3.8303	5	5	0	25.5	1	-1	1	2.2108
4	3.8303	5	5	999	25.5	2	-1	1	1.0577
5	5.4722	5	5	0	19.375	1	-1	1	0.96353
6	0.5464	5	5	999	25.5	2	1	1	1.0812
7	5.4722	5	5	999	1	2	-1	1	1.8402
8	3.8303	5	5	0	7.125	1	1	1	1.093
9	7.1142	5	5	0	7.125	1	1	1	1.1753
10	0.5464	5	5	90	19.375	2	-1	1	1.2694
11	0.5464	5	5	0	19.375	2	1	1	1.1047
12	5.4722	5	5	0	19.375	1	-1	1	1.4576
13	5.4722	5	5	999	25.5	2	1	1	1.0463
14	5.4722	5	5	0	19.375	2	-1	1	1.1047
15	0.5464	5	5	90	25.5	1	-1	1	1.0107
16	2.1883	5	5	0	19.375	2	1	1	1.1165
17	2.1883	5	5	0	7.125	2	-1	1	1.0695
18	3.8303	5	5	90	7.125	1	1	1	1.0577
19	0.5464	5	5	0	13.25	1	1	1	1.1165
20	3.8303	5	5	90	19.375	2	1	0	2.1146
21	7.1142	5	5	0	7.125	2	-1	1	1.969
22	2.1883	5	5	999	1	2	-1	1	1.1517
23	7.1142	5	5	0	1	2	1	0	1.7284
24	0.5464	5	5	999	19.375	1	-1	1	1.0577
25	3.8303	5	5	0	1	1	-1	0	2.3289
26	3.8303	5	5	999	7.125	1	1	1	1.0817
27	7.1142	5	5	999	1	1	1	0	2.0876
28	7.1142	5	5	0	19.375	1	-1	1	1.706
29	5.4722	5	5	0	7.125	2	-1	1	1.187
30	0.5464	5	5	90	7.125	2	-1	1	1.3282
31	2.1883	5	5	0	1	2	1	0	2.9619
32	3.8303	5	5	90	13.25	2	-1	1	1.1518
33	3.8303	5	5	90	7.125	1	-1	1	0.95217
34	5.4722	5	5	999	25.5	2	1	1	1.0812
35	2.1883	5	5	0	19.375	2	-1	1	0.98715
36	7.1142	5	5	90	19.375	1	-1	1	0.98714
37	7.1142	5	5	999	25.5	2	1	1	1.0342
38	3.8303	5	5	0	25.5	1	-1	1	1.0695
39	0.5464	5	5	0	1	1	-1	1	1.0459
40	7.1142	5	5	90	1	2	-1	1	1.8015
41	7.1142	5	5	999	1	1	-1	0	1.8308
42	2.1883	5	5	999	13.25	2	-1	1	0.98718
43	7.1142	5	5	0	13.25	2	-1	1	1.0694
44	7.1142	5	5	90	25.5	2	1	0	1.6094
45	5.4722	5	5	90	19.375	1	-1	1	0.91702
46	5.4722	5	5	0	1	2	1	0	1.9839
47	2.1883	5	5	999	25.5	2	1	1	1.1283
48	0.5464	5	5	0	19.375	1	1	1	1.0223
49	0.5464	5	5	999	25.5	2	1	1	1.1517
50	5.4722	5	5	999	19.375	1	-1	1	1.0459
51	7.1142	5	5	0	7.125	2	-1	0	1.6735
52	2.1883	5	5	90	13.25	2	1	1	1.0694
53	5.4722	5	5	90	1	1	1	1	2.1482
54	7.1142	5	5	999	1	1	-1	0	1.6006
55	2.1883	5	5	999	19.375	2	-1	1	1.023
56	2.1883	5	5	0	25.5	1	1	1	1.0577
57	0.5464	5	5	0	19.375	1	1	1	0.98716
58	2.1883	5	5	999	25.5	2	1	1	1.1165
59	3.8303	5	5	0	25.5	1	-1	1	0.99884
60	7.1142	5	5	999	1	1	1	0	1.5078
61	5.4722	5	5	999	25.5	1	-1	1	0.94011
62	2.1883	5	5	999	13.25	2	-1	1	1.0107
63	2.1883	5	5	90	19.375	2	1	1	1.0341
64	7.1142	5	5	90	1	1	-1	1	1.7997
65	0.5464	5	5	0	1	2	1	1	1.1752
66	7.1142	5	5	0	7.125	1	1	0	1.8556
67	0.5464	5	5	0	1	2	1	1	1.0577
68	7.1142	5	5	999	19.375	1	1	1	0.96351
69	7.1142	5	5	999	19.375	2	-1	1	0.98711
70	2.1883	5	5	90	25.5	2	-1	1	0.98711
71	5.4722	5	5	999	19.375	1	-1	1	0.98712
72	3.8303	5	5	90	13.25	1	1	1	0.96362
73	3.8303	5	5	0	13.25	2	-1	1	0.97533
74	0.5464	5	5	0	7.125	2	1	1	1.093
75	0.5464	5	5	0	25.5	1	1	1	0.97535
76	0.5464	5	5	0	25.5	1	-1	1	1.1166
77	7.1142	5	5	999	13.25	2	1	1	1.1634
78	5.4722	5	5	0	13.25	1	1	0	1.802
79	3.8303	5	5	90	13.25	2	-1	1	1.0816
80	7.1142	5	5	0	1	2	1	0	1.8796
81	3.8303	5	5	999	25.5	1	-1	1	0.95188
82	0.5464	5	5	999	13.25	2	1	1	1.1165
83	7.1142	5	5	90	19.375	2	-1	1	1.0816
84	7.1142	5	5	999	7.125	1	-1	1	0.9989
85	0.5464	5	5	999	7.125	2	-1	1	1.0459
86	3.8303	5	5	0	7.125	2	-1	1	1.0342
87	0.5464	5	5	90	13.25	2	1	1	1.0577
88	0.5464	5	5	0	7.125	2	1	1	1.0224
89	5.4722	5	5	90	7.125	1	1	1	0.94009
90	3.8303	5	5	999	25.5	2	-1	1	1.0106
91	0.5464	5	5	0	13.25	1	1	1	0.97534
92	3.8303	5	5	0	1	1	-1	0	2.8078
93	3.8303	5	5	999	7.125	2	1	1	1.0459
94	0.5464	5	5	0	19.375	2	1	1	1.1282
95	0.5464	5	5	90	1	2	-1	1	1.2463
96	7.1142	5	5	90	1	2	-1	1	1.6422
97	0.5464	5	5	0	19.375	1	-1	1	2.1041
98	5.4722	5	5	90	25.5	1	-1	1	1.0111
99	0.5464	5	5	90	25.5	2	-1	1	0.99883
100	5.4722	5	5	999	25.5	2	-1	1	0.96361
101	5.4722	5	5	999	19.375	1	1	1	0.95183
102	3.8303	5	5	0	13.25	2	1	1	1.0342
103	7.1142	5	5	90	13.25	2	1	1	1.0813
104	0.5464	5	5	90	1	2	-1	1	1.14
105	5.4722	5	5	90	13.25	2	1	1	1.0929
106	7.1142	5	5	90	25.5	2	1	1	1.0106
107	7.1142	5	5	90	25.5	1	1	1	1.0106
108	0.5464	5	5	999	7.125	1	1	1	1.0343
109	5.4722	5	5	999	25.5	1	-1	1	0.91654
110	5.4722	5	5	0	13.25	1	-1	1	1.0694
111	7.1142	5	5	0	1	2	-1	0	1.6109
112	2.1883	5	5	0	19.375	2	-1	1	0.89304
113	7.1142	5	5	999	19.375	1	1	1	1.0812
114	5.4722	5	5	90	1	2	-1	0	1.8078
115	7.1142	5	5	0	25.5	1	-1	1	0.95185
116	5.4722	5	5	90	25.5	2	-1	1	1.0106
117	5.4722	5	5	0	13.25	1	1	1	1.2576
118	0.5464	5	5	90	1	1	-1	1	1.0581
119	5.4722	5	5	0	19.375	1	1	1	0.96354
120	0.5464	5	5	90	19.375	1	1	1	0.92832
121	5.4722	5	5	999	7.125	2	-1	1	1.0107
122	7.1142	5	5	90	19.375	1	-1	1	0.9048
123	7.1142	5	5	90	13.25	1	1	1	0.90484
124	7.1142	5	5	0	7.125	1	-1	0	1.6447
125	3.8303	5	5	0	25.5	2	1	1	1.0459
126	0.5464	5	5	999	25.5	2	-1	1	0.97539
127	0.5464	5	5	999	1	2	1	1	1.0459
128	3.8303	5	5	0	13.25	2	1	0	0.92837
129	7.1142	5	5	999	7.125	2	1	1	1.2224
130	7.1142	5	5	999	1	2	1	1	1.7061
131	0.5464	5	5	999	1	1	-1	1	1.1753
132	0.5464	5	5	0	25.5	2	-1	1	1.1282
133	0.5464	5	5	90	1	1	1	1	1.1636
134	0.5464	5	5	90	19.375	2	-1	1	1.0459
135	5.4722	5	5	999	13.25	1	1	1	0.9989
136	0.5464	5	5	0	25.5	1	1	1	1.1165
137	2.1883	5	5	999	7.125	1	1	1	0.90518
138	7.1142	5	5	0	19.375	2	-1	1	1.0459
139	3.8303	5	5	90	25.5	1	-1	1	0.91652
140	0.5464	5	5	999	25.5	1	-1	1	1.0459
141	0.5464	5	5	0	7.125	2	-1	1	0.74013
142	5.4722	5	5	999	25.5	1	1	1	0.95181
143	0.5464	5	5	90	25.5	2	-1	1	0.98712
144	5.4722	5	5	90	13.25	2	1	1	1.3164
145	7.1142	5	5	90	7.125	1	1	1	1.0224
146	3.8303	5	5	999	1	1	-1	1	0.94012
147	5.4722	5	5	0	7.125	2	1	1	1.1519
148	2.1883	5	5	999	7.125	2	1	1	1.0224
149	2.1883	5	5	999	25.5	1	1	1	0.98706
150	7.1142	5	5	0	13.25	1	-1	0	1.6426
151	3.8303	5	5	90	13.25	1	1	1	0.98717
152	2.1883	5	5	90	1	1	-1	1	1.0459
153	5.4722	5	5	90	13.25	1	-1	1	0.91655
154	3.8303	5	5	90	7.125	2	1	1	1.0577
155	0.5464	5	5	0	13.25	2	-1	1	1.1517
156	2.1883	5	5	90	13.25	1	-1	1	0.98707
157	3.8303	5	5	999	25.5	2	1	1	0.98752
158	7.1142	5	5	90	19.375	2	1	0	1.5548
159	7.1142	5	5	0	25.5	2	1	1	0.96359
160	3.8303	5	5	0	7.125	2	1	1	1.0458
161	7.1142	5	5	90	25.5	1	1	1	1.1635
162	7.1142	5	5	90	7.125	2	1	1	1.2464
163	7.1142	5	5	0	13.25	2	1	1	1.0222
164	0.5464	5	5	0	13.25	1	-1	1	1.0224
165	0.5464	5	5	0	13.25	2	1	1	1.0577
166	7.1142	5	5	0	7.125	1	1	0	1.717
167	2.1883	5	5	0	25.5	1	-1	1	1.0106
168	7.1142	5	5	0	7.125	2	-1	1	1.2106
169	7.1142	5	5	90	25.5	2	-1	1	1.1047
170	7.1142	5	5	999	19.375	2	-1	1	1.0577
171	2.1883	5	5	0	13.25	1	1	1	1.0811
172	7.1142	5	5	999	13.25	1	1	1	0.9754
173	7.1142	5	5	999	7.125	2	-1	0	1.8921
174	2.1883	5	5	999	25.5	2	-1	1	0.9871
175	2.1883	5	5	0	13.25	1	-1	1	0.94011
176	3.8303	5	5	90	13.25	2	1	1	0.94009
177	5.4722	5	5	0	13.25	1	-1	1	1.0459
178	0.5464	5	5	90	1	2	-1	1	1.1396
179	3.8303	5	5	999	19.375	1	-1	1	1.0106
180	5.4722	5	5	0	13.25	2	1	1	1.0813
181	5.4722	5	5	90	19.375	2	1	1	1.3635
182	0.5464	5	5	999	1	1	-1	1	1.3753
183	2.1883	5	5	0	7.125	1	-1	1	1.2929
184	5.4722	5	5	0	19.375	1	-1	1	1.0106
185	2.1883	5	5	999	25.5	1	1	1	1.0459
186	2.1883	5	5	999	25.5	2	1	1	1.1988
187	7.1142	5	5	999	25.5	2	1	1	0.99929
188	7.1142	5	5	90	25.5	1	-1	1	1.1165
189	3.8303	5	5	90	1	1	1	0	1.3869
190	3.8303	5	5	999	25.5	1	-1	1	0.97536
191	2.1883	5	5	0	19.375	1	1	1	0.95187
192	5.4722	5	5	90	1	1	1	0	4.8466
193	5.4722	5	5	90	13.25	2	1	1	1.0577
194	3.8303	5	5	999	1	1	-1	0	1.8826
195	3.8303	5	5	90	13.25	2	-1	1	1.117
196	0.5464	5	5	999	13.25	1	-1	1	1.0695
197	2.1883	5	5	90	13.25	2	-1	1	1.0459
198	0.5464	5	5	999	25.5	1	1	1	0.98715
199	2.1883	5	5	0	13.25	2	1	1	1.1048
200	5.4722	5	5	90	7.125	1	1	0	1.458
201	7.1142	5	5	0	13.25	2	1	1	0.99883
202	5.4722	5	5	90	13.25	1	-1	1	1.0224
203	5.4722	5	5	0	25.5	1	1	1	1.3518
204	5.4722	5	5	0	19.375	2	-1	1	0.99936
205	0.5464	5	5	999	19.375	2	-1	1	1.2459
206	5.4722	5	5	0	19.375	2	-1	1	0.97533
207	2.1883	5	5	999	13.25	2	1	1	1.14
208	2.1883	5	5	0	19.375	2	-1	1	1.2105
209	2.1883	5	5	90	19.375	1	-1	1	1.14
210	5.4722	5	5	90	25.5	2	-1	1	1.1165
211	5.4722	5	5	999	7.125	2	-1	1	1.2107
212	5.4722	5	5	999	13.25	2	-1	1	1.0228
213	5.4722	5	5	0	25.5	2	-1	1	1.0224
214	0.5464	5	5	999	1	1	1	1	1.3047
215	7.1142	5	5	90	7.125	1	-1	1	1.352
216	5.4722	5	5	90	19.375	1	1	1	0.99887
217	7.1142	5	5	0	13.25	1	1	0	1.5748
218	0.5464	5	5	999	7.125	1	-1	1	1.0459
219	3.8303	5	5	0	7.125	1	1	1	0.92834
220	2.1883	5	5	0	1	1	-1	1	1.2107
221	0.5464	5	5	0	25.5	2	1	1	3.4874
222	7.1142	5	5	999	7.125	1	1	1	5.887
223	0.5464	5	5	999	13.25	2	1	1	1.14
224	5.4722	5	5	999	1	2	1	1	2.1631
225	7.1142	5	5	999	19.375	1	-1	1	0.97528
226	2.1883	5	5	90	25.5	1	-1	1	0.94007
227	2.1883	5	5	999	13.25	2	-1	1	0.96362
228	0.5464	5	5	0	7.125	1	-1	1	1.0812
229	7.1142	5	5	0	19.375	1	-1	1	1.6366
230	2.1883	5	5	0	7.125	2	-1	1	1.1165
231	2.1883	5	5	999	13.25	1	1	1	1.1164
232	3.8303	5	5	90	25.5	2	1	1	4.2797
233	2.1883	5	5	0	13.25	2	1	1	0.96361
234	5.4722	5	5	0	19.375	2	1	1	0.94003
235	0.5464	5	5	999	7.125	1	1	1	1.0694
236	0.5464	5	5	90	7.125	2	1	1	1.1164
237	7.1142	5	5	999	25.5	2	-1	1	1.0694
238	0.5464	5	5	90	13.25	1	-1	1	0.92827
239	3.8303	5	5	90	19.375	1	-1	1	0.91654
240	3.8303	5	5	0	19.375	2	1	1	1.387
241	3.8303	5	5	0	7.125	2	1	1	0.95182
242	7.1142	5	5	999	7.125	1	1	1	1.0224
243	7.1142	5	5	90	25.5	2	1	1	1.1636
244	3.8303	5	5	999	13.25	2	1	1	0.88169
245	7.1142	5	5	90	19.375	2	1	1	1.0577
246	2.1883	5	5	0	1	1	-1	0	1.5987
247	3.8303	5	5	999	19.375	2	-1	1	0.98716
248	3.8303	5	5	0	25.5	1	1	1	1.1282
249	3.8303	5	5	90	19.375	2	-1	1	0.97535
250	2.1883	5	5	90	19.375	1	-1	1	1.0107
251	0.5464	5	5	0	19.375	2	1	1	1.0224
252	3.8303	5	5	0	25.5	2	1	1	1.0459
253	2.1883	5	5	999	19.375	1	-1	1	1.0459
254	7.1142	5	5	0	25.5	1	1	1	0.96363
255	7.1142	5	5	0	19.375	2	-1	1	1.1047
256	2.1883	5	5	0	1	1	-1	1	1.0576
257	7.1142	5	5	0	7.125	2	1	1	2.1792
258	3.8303	5	5	999	7.125	2	1	1	0.9636
259	7.1142	5	5	90	1	1	1	0	1.7957
260	3.8303	5	5	999	13.25	2	1	1	0.95184
261	7.1142	5	5	999	25.5	1	-1	1	1.1282
262	0.5464	5	5	0	19.375	1	-1	1	1.1283
263	3.8303	5	5	90	19.375	1	-1	1	0.9401
264	0.5464	5	5	90	13.25	2	1	1	1.1871
265	5.4722	5	5	90	7.125	2	-1	1	1.2581
266	7.1142	5	5	999	7.125	1	-1	1	1.0104
267	3.8303	5	5	999	25.5	1	1	1	0.85773
268	0.5464	5	5	999	13.25	1	1	1	1.0577
269	2.1883	5	5	999	1	2	-1	1	1.3046
270	7.1142	5	5	0	19.375	2	-1	1	1.1046
271	2.1883	5	5	0	25.5	2	-1	1	1.1047
272	7.1142	5	5	90	7.125	1	1	0	1.9084
273	3.8303	5	5	90	13.25	1	1	1	0.96362
274	5.4722	5	5	90	19.375	1	1	1	0.98713
275	2.1883	5	5	0	7.125	1	-1	1	0.98709
276	0.5464	5	5	0	13.25	2	-1	1	1.0106
277	5.4722	5	5	0	1	1	1	0	1.9462
278	2.1883	5	5	0	7.125	1	1	1	0.89297
279	2.1883	5	5	90	13.25	2	-1	1	1.1047
280	5.4722	5	5	999	19.375	1	1	1	0.97531
281	2.1883	5	5	999	7.125	2	-1	1	0.92835
282	5.4722	5	5	999	13.25	1	-1	1	1.0459
283	2.1883	5	5	90	7.125	2	-1	1	1.1753
284	5.4722	5	5	90	13.25	1	1	1	0.94013
285	7.1142	5	5	999	25.5	2	-1	1	0.9871
286	2.1883	5	5	90	1	2	-1	1	1.5395
287	2.1883	5	5	999	1	2	-1	1	1.0459
288	5.4722	5	5	999	19.375	2	1	1	1.1282
289	3.8303	5	5	999	1	2	1	1	1.1753
290	2.1883	5	5	999	13.25	1	1	1	1.0341
291	2.1883	5	5	90	19.375	2	-1	1	1.0107
292	3.8303	5	5	90	19.375	2	1	1	1.0929
293	0.5464	5	5	999	19.375	2	1	1	1.1283
294	7.1142	5	5	999	13.25	2	1	1	1.14
295	0.5464	5	5	999	1	2	-1	1	1.1518
296	3.8303	5	5	0	25.5	2	-1	1	0.99881
297	7.1142	5	5	999	25.5	1	-1	1	0.98712
298	5.4722	5	5	90	1	2	1	1	1.6586
299	0.5464	5	5	90	13.25	1	-1	1	1.1165
300	0.5464	5	5	90	25.5	2	1	1	1.0816
301	3.8303	5	5	999	19.375	1	-1	1	0.97536
302	7.1142	5	5	90	13.25	2	-1	0	1.1636
303	0.5464	5	5	999	19.375	2	-1	1	1.1514
304	0.5464	5	5	90	7.125	2	1	1	1.0458
305	3.8303	5	5	999	1	2	1	0	1.6101
306	5.4722	5	5	0	13.25	1	1	0	1.9158
307	0.5464	5	5	0	1	1	-1	1	1.093
308	5.4722	5	5	90	7.125	1	1	1	1.0813
309	2.1883	5	5	90	1	1	1	1	1.1165
310	0.5464	5	5	90	7.125	2	1	1	1.14
311	0.5464	5	5	90	19.375	1	-1	1	1.0106
312	2.1883	5	5	0	25.5	2	1	1	1.0459
313	5.4722	5	5	999	13.25	1	-1	1	0.98713
314	3.8303	5	5	90	19.375	2	-1	1	1.046
315	5.4722	5	5	0	1	2	1	0	1.718
316	2.1883	5	5	0	19.375	1	1	1	0.85779
317	5.4722	5	5	999	1	1	1	0	1.9552
318	5.4722	5	5	90	13.25	2	-1	1	1.1399
319	2.1883	5	5	999	19.375	2	-1	1	1.0341
320	3.8303	5	5	90	13.25	1	-1	1	1.0224
321	0.5464	5	5	90	25.5	1	1	1	1.0224
322	2.1883	5	5	0	7.125	2	1	1	1.2459
323	2.1883	5	5	90	1	1	1	0	1.8218
324	7.1142	5	5	0	13.25	2	1	0	1.7426
325	5.4722	5	5	90	7.125	2	-1	1	1.2694
326	7.1142	5	5	0	25.5	1	-1	1	1.0341
327	0.5464	5	5	90	7.125	1	-1	1	0.98706
328	2.1883	5	5	90	13.25	1	-1	1	0.91652
329	2.1883	5	5	0	25.5	1	-1	1	0.91659
330	7.1142	5	5	999	25.5	1	1	1	1.0459
331	7.1142	5	5	90	19.375	1	1	1	0.96357
332	3.8303	5	5	0	19.375	2	1	1	1.1632
333	7.1142	5	5	999	19.375	2	1	1	1.0693
334	7.1142	5	5	999	7.125	2	1	1	1.0106
335	2.1883	5	5	90	7.125	1	-1	1	1.0342
336	5.4722	5	5	90	19.375	2	-1	1	1.0106
337	7.1142	5	5	90	7.125	1	1	1	1.1048
338	2.1883	5	5	90	13.25	2	-1	1	1.0345
339	7.1142	5	5	0	7.125	2	1	1	0.99882
340	0.5464	5	5	999	19.375	1	1	1	0.9754
341	7.1142	5	5	999	1	2	1	0	1.8784
342	0.5464	5	5	90	1	2	-1	1	1.0577
343	5.4722	5	5	0	25.5	1	1	1	1.0223
344	0.5464	5	5	90	7.125	1	1	1	0.9989
345	7.1142	5	5	0	19.375	2	-1	1	1.046
346	2.1883	5	5	0	13.25	1	1	1	0.95186
347	7.1142	5	5	0	1	1	1	0	1.1753
348	3.8303	5	5	0	1	1	1	1	1.8897
349	2.1883	5	5	999	19.375	1	1	1	0.91652
350	2.1883	5	5	0	19.375	1	1	1	0.89305
351	7.1142	5	5	0	25.5	2	-1	1	1.0341
352	3.8303	5	5	0	19.375	2	1	1	1.0459
353	3.8303	5	5	0	13.25	1	-1	1	1.2457
354	5.4722	5	5	90	19.375	2	-1	1	0.97575
355	7.1142	5	5	999	25.5	2	1	1	0.85766
356	5.4722	5	5	0	1	1	1	0	1.34
357	7.1142	5	5	90	13.25	2	-1	1	1.0459
358	3.8303	5	5	90	1	1	-1	0	1.6692
359	5.4722	5	5	999	7.125	1	-1	1	0.92825
360	5.4722	5	5	90	1	2	1	0	1.7514
361	5.4722	5	5	90	25.5	2	-1	1	1.5067
362	7.1142	5	5	90	13.25	1	-1	1	1.2459
363	3.8303	5	5	0	7.125	2	1	1	1.1635
364	0.5464	5	5	999	13.25	2	-1	1	1.1753
365	5.4722	5	5	90	1	2	1	0	2.0499
366	3.8303	5	5	90	7.125	1	-1	1	1.0224
367	2.1883	5	5	0	19.375	1	1	1	0.98713
368	7.1142	5	5	90	19.375	1	1	1	0.99883
369	0.5464	5	5	0	1	2	-1	1	2.1041
370	2.1883	5	5	90	7.125	1	-1	1	0.99905
371	5.4722	5	5	0	7.125	1	-1	1	0.94013
372	0.5464	5	5	90	7.125	2	1	1	1.1518
373	7.1142	5	5	999	25.5	1	1	1	0.97533
374	2.1883	5	5	0	13.25	2	-1	1	1.0342
375	7.1142	5	5	0	1	1	-1	0	2.0809
376	3.8303	5	5	0	25.5	1	1	1	0.91663
377	3.8303	5	5	999	25.5	2	1	1	1.1048
378	0.5464	5	5	999	25.5	2	-1	1	1.0224
379	2.1883	5	5	90	1	1	-1	1	1.0224
380	0.5464	5	5	999	7.125	2	1	1	0.99889
381	3.8303	5	5	999	7.125	2	1	1	1.2107
382	3.8303	5	5	90	25.5	1	-1	1	1.1753
383	5.4722	5	5	999	25.5	1	1	1	0.99889
384	3.8303	5	5	0	13.25	1	1	1	0.99889
385	7.1142	5	5	999	13.25	2	-1	1	1.0342
386	2.1883	5	5	90	7.125	1	-1	1	0.95184
387	3.8303	5	5	90	7.125	2	1	1	1.2459
388	5.4722	5	5	999	25.5	2	-1	1	1.0342
389	3.8303	5	5	999	13.25	2	-1	1	0.99888
390	0.5464	5	5	90	25.5	1	-1	1	1.0694
391	0.5464	5	5	90	25.5	1	-1	1	1.0929
392	2.1883	5	5	90	1	2	-1	1	1.0811
393	7.1142	5	5	999	13.25	2	-1	1	1.0694
394	3.8303	5	5	90	19.375	1	-1	1	0.96359
395	7.1142	5	5	0	1	1	-1	0	1.7031
396	5.4722	5	5	0	25.5	2	1	0	0.9166
397	7.1142	5	5	0	13.25	1	1	1	1.1517
398	3.8303	5	5	999	13.25	1	1	1	1.1282
399	2.1883	5	5	999	1	1	-1	1	1.3404
400	3.8303	5	5	0	25.5	2	-1	1	1.1636
401	3.8303	5	5	90	1	1	1	0	2.0617
402	5.4722	5	5	90	19.375	2	1	1	1.7437
403	5.4722	5	5	999	13.25	2	-1	1	1.0812
404	3.8303	5	5	0	19.375	1	1	1	1.4576
405	0.5464	5	5	999	19.375	1	-1	1	1.1401
406	2.1883	5	5	999	19.375	1	1	1	0.94012
407	5.4722	5	5	999	7.125	2	1	0	1.2223
408	0.5464	5	5	999	25.5	1	1	1	0.97519
409	5.4722	5	5	999	7.125	1	-1	1	0.99887
410	2.1883	5	5	999	19.375	1	1	1	0.99877
411	0.5464	5	5	999	7.125	2	-1	1	1.1635
412	5.4722	5	5	999	7.125	2	1	1	1.1988
413	2.1883	5	5	999	19.375	2	1	1	1.0459
414	2.1883	5	5	999	7.125	2	-1	1	1.1635
415	3.8303	5	5	0	13.25	1	1	1	1.3752
416	0.5464	5	5	0	13.25	1	-1	1	1.0223
417	3.8303	5	5	999	1	2	1	1	1.3047
418	2.1883	5	5	90	19.375	2	1	1	1.0459
419	3.8303	5	5	0	1	2	1	1	1.8163
420	0.5464	5	5	0	7.125	1	1	1	0.95178
421	2.1883	5	5	0	13.25	1	1	1	0.94012
422	2.1883	5	5	90	7.125	1	1	1	0.96358
423	5.4722	5	5	999	13.25	2	-1	1	1.0577
424	5.4722	5	5	90	25.5	1	-1	1	0.9516
425	3.8303	5	5	999	7.125	2	1	1	1.0459
426	0.5464	5	5	90	7.125	1	-1	1	1.14
427	0.5464	5	5	90	19.375	1	1	1	1.0459
428	2.1883	5	5	0	1	2	1	1	2.3981
429	2.1883	5	5	0	13.25	2	-1	1	1.0699
430	7.1142	5	5	90	25.5	1	-1	1	1.9269
431	2.1883	5	5	0	13.25	1	1	1	1.093
432	7.1142	5	5	999	13.25	2	1	1	1.1518
433	2.1883	5	5	0	19.375	1	1	1	0.96399
434	2.1883	5	5	90	13.25	1	1	1	0.91646
435	5.4722	5	5	90	1	1	1	1	1.7177
436	5.4722	5	5	90	1	1	-1	0	2.2881
437	0.5464	5	5	999	1	2	-1	1	1.2341
438	7.1142	5	5	90	25.5	2	-1	1	1.0342
439	3.8303	5	5	0	19.375	2	1	1	1.8848
440	3.8303	5	5	90	25.5	2	1	1	1.0694
441	5.4722	5	5	0	7.125	2	1	1	1.0223
442	2.1883	5	5	0	7.125	2	1	1	1.0106
443	0.5464	5	5	999	7.125	1	-1	1	1.1165
444	7.1142	5	5	0	1	1	1	1	1.3047
445	7.1142	5	5	90	13.25	2	-1	0	1.8788
446	5.4722	5	5	999	13.25	1	-1	1	1.0224
447	3.8303	5	5	999	13.25	1	1	1	0.97533
448	5.4722	5	5	999	7.125	1	1	1	0.96357
449	2.1883	5	5	999	1	2	-1	1	1.2695
450	3.8303	5	5	0	19.375	1	-1	1	0.97524
451	7.1142	5	5	999	7.125	2	-1	0	1.8627
452	3.8303	5	5	90	25.5	1	-1	1	1.0459
453	2.1883	5	5	90	13.25	1	1	1	0.90468
454	7.1142	5	5	0	19.375	1	1	0	1.3355
455	0.5464	5	5	999	13.25	1	-1	1	0.95179
456	2.1883	5	5	90	25.5	1	-1	1	0.99895
457	3.8303	5	5	90	19.375	1	1	1	0.98713
458	0.5464	5	5	90	19.375	2	-1	1	1.0577
459	5.4722	5	5	999	25.5	1	1	1	0.92829
460	3.8303	5	5	999	13.25	1	-1	1	0.92833
461	5.4722	5	5	0	7.125	1	-1	1	0.9989
462	0.5464	5	5	90	1	2	1	1	1.2341
463	0.5464	5	5	90	25.5	2	1	1	1.1165
464	7.1142	5	5	999	19.375	2	-1	0	1.7241
465	0.5464	5	5	90	1	1	-1	1	1.0694
466	7.1142	5	5	90	7.125	2	-1	0	1.7161
467	5.4722	5	5	90	7.125	2	-1	0	1.8945
468	5.4722	5	5	90	13.25	1	1	1	1.0107
469	3.8303	5	5	999	13.25	1	-1	1	1.0107
470	2.1883	5	5	90	25.5	1	-1	1	0.98713
471	0.5464	5	5	90	13.25	2	1	1	1.1048
472	2.1883	5	5	999	25.5	2	-1	1	0.98712
473	5.4722	5	5	999	7.125	1	1	1	1.1166
474	0.5464	5	5	90	19.375	2	-1	1	1.0577
475	3.8303	5	5	0	7.125	2	-1	1	1.0223
476	0.5464	5	5	999	1	2	-1	1	1.587
477	7.1142	5	5	90	13.25	1	1	1	1.0816
478	7.1142	5	5	999	1	2	1	0	1.0576
479	2.1883	5	5	90	7.125	2	-1	1	0.92826
480	7.1142	5	5	0	1	1	-1	0	1.8021
481	5.4722	5	5	999	7.125	2	-1	1	1.1398
482	3.8303	5	5	0	7.125	1	1	1	1.5164
483	3.8303	5	5	90	25.5	1	1	1	0.89345
484	2.1883	5	5	90	19.375	1	1	1	0.90474
485	7.1142	5	5	999	7.125	2	-1	0	1.14
486	3.8303	5	5	0	13.25	2	-1	1	1.0812
487	0.5464	5	5	999	7.125	1	-1	1	1.0342
488	7.1142	5	5	999	1	2	-1	0	1.5624
489	0.5464	5	5	90	13.25	1	-1	1	1.1047
490	3.8303	5	5	999	7.125	2	-1	1	1.0812
491	3.8303	5	5	90	7.125	2	1	1	1.5868
492	2.1883	5	5	0	13.25	2	-1	1	1.0111
493	0.5464	5	5	0	7.125	1	-1	1	0.99889
494	5.4722	5	5	999	1	1	1	0	1.7766
495	3.8303	5	5	0	19.375	2	1	1	1.0346
496	5.4722	5	5	90	1	2	-1	0	1.4891
497	2.1883	5	5	999	1	1	-1	1	1.1165
498	2.1883	5	5	0	25.5	2	-1	1	1.0577
499	3.8303	5	5	90	19.375	2	-1	1	1.0812
500	2.1883	5	5	999	19.375	2	1	1	1.0577
501	3.8303	5	5	999	7.125	1	-1	1	0.94006
502	5.4722	5	5	999	1	1	1	0	1.6448
503	0.5464	5	5	999	1	1	1	1	1.0929
504	5.4722	5	5	999	1	1	1	1	1.0578
505	0.5464	5	5	90	1	1	-1	1	1.5046
506	2.1883	5	5	999	1	1	1	1	1.0695
507	2.1883	5	5	90	7.125	2	1	1	1.0459
508	7.1142	5	5	90	7.125	1	1	0	1.1518
509	2.1883	5	5	90	19.375	1	-1	1	0.98713
510	3.8303	5	5	999	7.125	1	-1	1	1.0459
511	5.4722	5	5	999	1	2	-1	0	1.651
512	0.5464	5	5	999	7.125	2	-1	1	1.0581
513	3.8303	5	5	999	25.5	1	1	1	0.9636
514	5.4722	5	5	0	13.25	2	-1	1	1.34
515	5.4722	5	5	0	25.5	2	-1	1	1.2106
516	3.8303	5	5	999	13.25	2	1	1	1.6335
517	3.8303	5	5	90	25.5	2	1	1	0.89305
518	2.1883	5	5	999	25.5	1	-1	1	1.0342
519	5.4722	5	5	0	25.5	1	1	1	1.2459
520	0.5464	5	5	90	25.5	2	-1	1	1.2224
521	7.1142	5	5	999	25.5	1	-1	1	0.99892
522	7.1142	5	5	999	1	1	1	0	2.148
523	2.1883	5	5	0	7.125	2	-1	1	1.0341
524	2.1883	5	5	90	19.375	1	-1	1	0.98715
525	2.1883	5	5	999	7.125	2	-1	1	1.1988
526	3.8303	5	5	999	19.375	2	1	1	1.0577
527	2.1883	5	5	0	1	2	-1	0	1.9515
528	2.1883	5	5	999	1	1	-1	1	1.6223
529	3.8303	5	5	90	19.375	1	-1	1	0.91655
530	7.1142	5	5	0	7.125	1	-1	1	1.2577
531	5.4722	5	5	0	19.375	1	1	1	1.0106
532	5.4722	5	5	90	19.375	1	1	1	0.9871
533	2.1883	5	5	0	7.125	1	-1	1	0.99891
534	5.4722	5	5	90	25.5	1	1	1	0.98712
535	2.1883	5	5	999	7.125	1	-1	1	1.0929
536	7.1142	5	5	90	19.375	1	1	1	0.95182
537	0.5464	5	5	999	13.25	1	1	1	1.2105
538	5.4722	5	5	0	1	2	1	0	1.9755
539	7.1142	5	5	999	7.125	1	-1	1	1.7522
540	5.4722	5	5	0	25.5	1	1	1	1.3635
541	5.4722	5	5	0	13.25	2	-1	1	1.0929
542	0.5464	5	5	90	19.375	2	-1	1	1.0341
543	2.1883	5	5	999	7.125	2	-1	1	1.0224
544	5.4722	5	5	90	19.375	2	-1	1	0.92832
545	0.5464	5	5	0	7.125	1	-1	1	1.0224
546	3.8303	5	5	999	19.375	1	-1	1	0.89303
547	0.5464	5	5	0	7.125	2	-1	1	1.0106
548	5.4722	5	5	90	7.125	1	1	1	0.97537
549	5.4722	5	5	999	13.25	2	1	1	1.0812
550	3.8303	5	5	999	25.5	2	-1	1	0.95182
551	7.1142	5	5	0	25.5	1	-1	1	0.92835
552	7.1142	5	5	999	19.375	1	1	1	1.093
553	5.4722	5	5	0	13.25	2	1	1	1.0342
554	7.1142	5	5	999	19.375	2	1	1	1.0577
555	2.1883	5	5	90	1	2	-1	0	0.99883
556	5.4722	5	5	0	1	1	-1	0	1.4694
557	7.1142	5	5	90	13.25	2	-1	0	1.1522
558	3.8303	5	5	999	1	2	-1	0	1.3516
559	2.1883	5	5	999	13.25	1	1	1	0.90477
560	0.5464	5	5	0	19.375	2	-1	1	1.0699
561	3.8303	5	5	999	1	2	1	0	1.5281
562	5.4722	5	5	90	25.5	2	1	1	0.99889
563	0.5464	5	5	90	19.375	1	-1	1	1.0578
564	0.5464	5	5	999	13.25	1	-1	1	1.0342
565	5.4722	5	5	90	7.125	2	1	1	1.2341
566	3.8303	5	5	90	1	2	1	1	2.8391
567	0.5464	5	5	999	1	1	1	1	1.1757
568	5.4722	5	5	999	13.25	1	1	1	0.92827
569	2.1883	5	5	999	1	1	1	1	1.2223
570	2.1883	5	5	90	25.5	2	-1	1	0.98713
571	3.8303	5	5	0	7.125	1	-1	1	1.093
572	3.8303	5	5	90	25.5	1	1	1	0.92826
573	7.1142	5	5	90	19.375	2	1	1	1.0577
574	2.1883	5	5	90	25.5	1	-1	1	1.0106
575	0.5464	5	5	0	13.25	1	-1	1	1.0106
576	3.8303	5	5	999	13.25	2	-1	1	1.0225
577	7.1142	5	5	90	7.125	2	1	1	1.5386
578	0.5464	5	5	0	19.375	2	-1	1	0.99884
579	3.8303	5	5	999	19.375	2	1	1	1.3752
580	2.1883	5	5	999	13.25	1	-1	1	0.964
581	0.5464	5	5	999	1	2	1	1	1.0459
582	5.4722	5	5	90	13.25	2	1	1	0.95184
583	3.8303	5	5	999	19.375	2	1	1	1.0341
584	2.1883	5	5	999	1	2	-1	0	1.7277
585	3.8303	5	5	90	7.125	1	-1	1	0.95187
586	2.1883	5	5	0	25.5	1	1	1	0.96348
587	0.5464	5	5	0	7.125	1	-1	1	0.98709
588	7.1142	5	5	999	19.375	1	-1	1	0.95185
589	0.5464	5	5	0	1	2	1	1	1.2104
590	3.8303	5	5	90	7.125	1	1	1	1.0111
591	0.5464	5	5	90	13.25	2	1	1	1.046
592	5.4722	5	5	0	25.5	2	1	1	0.92832
593	2.1883	5	5	90	7.125	2	-1	1	1.4812
594	0.5464	5	5	0	25.5	1	-1	1	10.271
595	5.4722	5	5	0	25.5	2	1	1	1.5906
596	5.4722	5	5	0	19.375	2	-1	1	1.9747
597	5.4722	5	5	0	7.125	1	-1	0	2.7941
598	0.5464	5	5	90	1	1	-1	0	3.0024
599	0.5464	5	5	999	25.5	2	1	1	0.97526
600	3.8303	5	5	0	1	2	-1	0	2.3116
601	2.1883	5	5	999	13.25	1	-1	1	8.5033
602	5.4722	5	5	90	25.5	1	1	1	0.97577
603	0.5464	5	5	0	25.5	1	-1	1	1.2223
604	5.4722	5	5	90	1	1	-1	0	1.8637
605	2.1883	5	5	90	19.375	2	1	1	0.98715
606	7.1142	5	5	90	7.125	2	-1	0	1.6406
607	5.4722	5	5	90	7.125	2	-1	1	1.5579
608	5.4722	5	5	999	19.375	2	-1	1	0.98748
609	7.1142	5	5	0	25.5	2	-1	1	0.97535
610	7.1142	5	5	90	1	1	1	0	1.3818
611	7.1142	5	5	90	1	1	-1	0	1.6574
612	3.8303	5	5	0	19.375	1	1	1	0.99888
613	7.1142	5	5	90	1	1	1	1	1.3283
614	5.4722	5	5	999	1	2	1	0	1.4341
615	5.4722	5	5	90	25.5	1	1	1	1.0346
616	2.1883	5	5	999	19.375	1	1	1	0.91651
617	3.8303	5	5	999	7.125	1	-1	1	1.0106
618	3.8303	5	5	90	13.25	1	-1	1	0.94011
619	0.5464	5	5	0	1	1	1	1	1.187
620	0.5464	5	5	0	1	2	1	1	1.293
621	7.1142	5	5	0	25.5	1	-1	1	0.9987
622	3.8303	5	5	0	1	2	1	0	1.2106
623	5.4722	5	5	90	7.125	1	-1	1	0.97538
624	3.8303	5	5	0	19.375	1	1	1	0.91655
625	2.1883	5	5	0	1	1	-1	1	1.0342
626	5.4722	5	5	999	19.375	1	1	1	0.90479
627	5.4722	5	5	999	19.375	2	-1	1	1.0106
628	3.8303	5	5	999	1	1	-1	0	1.5164
629	0.5464	5	5	999	19.375	1	-1	1	0.89306
630	0.5464	5	5	0	7.125	2	1	1	0.97538
631	7.1142	5	5	999	13.25	1	-1	1	1.0105
632	3.8303	5	5	90	1	2	1	0	1.6928
633	3.8303	5	5	90	25.5	2	1	1	1.0224
634	0.5464	5	5	999	19.375	2	-1	0	0.98711
635	2.1883	5	5	999	13.25	2	1	1	1.0107
636	3.8303	5	5	999	1	1	-1	1	1.2224
637	3.8303	5	5	90	7.125	2	1	1	1.1283
638	0.5464	5	5	0	25.5	2	-1	1	1.0223
639	0.5464	5	5	90	13.25	1	1	1	1.1283
640	2.1883	5	5	90	7.125	1	1	1	1.0459
641	7.1142	5	5	0	19.375	2	1	1	1.0812
642	7.1142	5	5	0	13.25	1	-1	1	1.8415
643	5.4722	5	5	999	25.5	2	-1	1	1.0577
644	5.4722	5	5	0	7.125	1	1	0	2.0206
645	7.1142	5	5	90	1	2	-1	0	1.6613
646	3.8303	5	5	999	1	1	-1	1	2.1238
647	0.5464	5	5	0	1	1	1	0	1.7516
648	3.8303	5	5	0	13.25	1	1	1	0.92828
649	0.5464	5	5	999	25.5	1	-1	1	0.99902
650	2.1883	5	5	90	19.375	2	1	0	0.94005
651	7.1142	5	5	0	13.25	2	-1	1	1.0577
652	0.5464	5	5	999	13.25	2	1	1	0.99885
653	3.8303	5	5	90	25.5	2	1	1	1.0577
654	3.8303	5	5	999	13.25	1	1	1	0.98706
655	7.1142	5	5	999	13.25	1	-1	1	0.96357
656	5.4722	5	5	0	25.5	1	1	1	1.0224
657	2.1883	5	5	0	7.125	1	-1	1	1.0106
658	7.1142	5	5	0	1	2	1	0	1.4424
659	0.5464	5	5	0	25.5	2	-1	1	1.093
660	2.1883	5	5	90	25.5	1	-1	1	0.9989
661	3.8303	5	5	999	7.125	1	-1	1	0.9636
662	5.4722	5	5	0	13.25	2	1	1	1.8458
663	7.1142	5	5	0	25.5	2	1	1	0.91692
664	2.1883	5	5	999	7.125	1	1	1	0.94004
665	2.1883	5	5	0	1	1	1	1	1.1047
666	2.1883	5	5	0	19.375	2	-1	1	1.0106
667	3.8303	5	5	0	13.25	1	-1	1	0.95189
668	2.1883	5	5	90	25.5	2	-1	1	1.0224
669	2.1883	5	5	999	19.375	2	-1	1	1.0224
670	3.8303	5	5	999	25.5	1	-1	1	1.1282
671	3.8303	5	5	999	19.375	1	-1	1	0.92828
672	5.4722	5	5	999	1	1	1	0	1.3871
673	7.1142	5	5	0	13.25	1	1	0	1.5012
674	2.1883	5	5	0	25.5	1	-1	1	0.96342
675	0.5464	5	5	999	25.5	1	1	1	1.0106
676	2.1883	5	5	999	25.5	1	1	1	0.95183
677	5.4722	5	5	90	19.375	1	-1	1	0.98708
678	3.8303	5	5	0	1	2	1	1	2.2523
679	3.8303	5	5	90	1	2	1	1	1.4811
680	3.8303	5	5	0	1	1	1	0	2.0839
681	0.5464	5	5	0	25.5	2	-1	1	1.0223
682	7.1142	5	5	90	25.5	1	-1	1	0.92829
683	7.1142	5	5	90	13.25	1	-1	1	0.94004
684	3.8303	5	5	0	25.5	2	-1	1	1.0224
685	2.1883	5	5	0	1	2	1	1	3.0719
686	0.5464	5	5	0	19.375	1	1	1	0.97575
687	2.1883	5	5	90	25.5	2	-1	1	1.046
688	0.5464	5	5	90	25.5	1	-1	1	1.1165
689	3.8303	5	5	999	19.375	1	1	1	0.91655
690	5.4722	5	5	999	19.375	2	-1	1	0.96354
691	5.4722	5	5	0	1	2	-1	0	1.8844
692	3.8303	5	5	90	1	2	1	1	1.7395
693	0.5464	5	5	0	1	1	-1	1	1.0111
694	7.1142	5	5	999	13.25	1	-1	0	2.7469
695	7.1142	5	5	90	1	2	1	1	1.4663
696	2.1883	5	5	90	7.125	2	1	1	1.0461
697	2.1883	5	5	90	13.25	2	1	1	0.97535
698	3.8303	5	5	0	7.125	1	1	1	1.5164
699	7.1142	5	5	0	19.375	1	1	1	0.97534
700	7.1142	5	5	90	13.25	1	-1	0	1.9539
701	0.5464	5	5	90	7.125	1	1	1	1.1282
702	3.8303	5	5	0	1	1	1	1	1.3047
703	5.4722	5	5	90	13.25	1	1	1	0.9989
704	2.1883	5	5	90	13.25	1	-1	1	1.1165
705	5.4722	5	5	999	1	2	-1	1	1.7782
706	7.1142	5	5	0	19.375	1	1	0	1.2106
707	5.4722	5	5	999	13.25	2	1	1	1.0812
708	0.5464	5	5	999	7.125	2	1	1	1.1988
709	3.8303	5	5	0	19.375	1	-1	1	1.1047
710	2.1883	5	5	999	7.125	1	-1	1	0.99879
711	2.1883	5	5	90	1	1	1	1	1.1047
712	3.8303	5	5	90	7.125	2	-1	1	1.1047
713	2.1883	5	5	90	25.5	2	1	1	1.0459
714	5.4722	5	5	0	1	2	1	1	1.4576
715	5.4722	5	5	0	7.125	2	1	1	1.0224
716	0.5464	5	5	90	13.25	1	1	1	0.99884
717	2.1883	5	5	0	25.5	2	-1	1	1.0224
718	5.4722	5	5	0	7.125	1	-1	1	1.5585
719	0.5464	5	5	90	7.125	1	1	0	8.3935
720	3.8303	5	5	90	1	2	1	1	2.5235
721	3.8303	5	5	90	1	1	-1	0	2.3063
722	5.4722	5	5	0	1	1	-1	0	2.1202
723	5.4722	5	5	90	25.5	2	1	1	1.2929
724	0.5464	5	5	0	13.25	2	1	1	1.2463
725	7.1142	5	5	90	1	2	1	0	3.8904
726	2.1883	5	5	999	7.125	1	-1	1	0.96398
727	2.1883	5	5	0	25.5	2	1	1	0.98712
728	0.5464	5	5	90	19.375	1	1	1	1.1636
729	7.1142	5	5	0	1	2	-1	0	1.605
730	0.5464	5	5	999	19.375	2	1	1	1.0575
731	2.1883	5	5	90	1	2	-1	0	2.6835
732	3.8303	5	5	90	13.25	2	1	1	1.1169
733	3.8303	5	5	90	1	1	1	0	3.3802
734	2.1883	5	5	999	25.5	1	-1	1	1.0107
735	0.5464	5	5	90	13.25	2	-1	1	1.0224
736	3.8303	5	5	0	13.25	2	1	1	1.1164
737	7.1142	5	5	999	1	2	-1	0	1.4418
738	0.5464	5	5	999	13.25	2	-1	1	0.98714
739	7.1142	5	5	90	7.125	2	-1	0	1.5557
740	5.4722	5	5	0	7.125	2	1	1	1.1164
741	7.1142	5	5	999	13.25	1	1	1	0.97574
742	7.1142	5	5	90	19.375	2	1	1	1.8942
743	0.5464	5	5	999	19.375	1	-1	1	1.14
744	3.8303	5	5	0	1	2	-1	0	2.457
745	7.1142	5	5	0	25.5	2	-1	1	1.14
746	2.1883	5	5	90	1	2	-1	1	1.3753
747	0.5464	5	5	0	13.25	2	1	1	1.0459
748	3.8303	5	5	999	19.375	2	-1	1	1.0929
749	5.4722	5	5	999	7.125	1	-1	1	1.8386
750	5.4722	5	5	999	19.375	2	1	0	2.0687
