# Supplementary material for: Temporal Integration of Motion Streaks in Migraine
Source: Vision (Basel). 2018 Jul 13;2(3):27. doi: 10.3390/vision2030027 (PMC6836222; doi:10.3390/vision2030027)
Supplement: Supplementary file 1 [file vision-02-00027-s001.zip › supplementary information/resultsmark3/resultsObs21/allResponsesObs21Block5.txt]

1	5.4722	5	5	0	25.5	1	-1	1	1.3632
2	3.8303	5	5	90	25.5	1	-1	1	0.9434
3	5.4722	5	5	999	13.25	1	-1	1	0.90479
4	3.8303	5	5	999	7.125	2	1	1	1.0216
5	5.4722	5	5	90	7.125	1	1	1	0.97529
6	2.1883	5	5	90	25.5	1	-1	1	0.95185
7	2.1883	5	5	90	19.375	1	-1	1	0.98705
8	5.4722	5	5	90	19.375	1	-1	1	0.91655
9	2.1883	5	5	90	1	2	-1	0	1.1047
10	3.8303	5	5	999	13.25	1	-1	1	0.94049
11	5.4722	5	5	90	7.125	1	1	1	1.0107
12	5.4722	5	5	0	13.25	1	-1	1	0.92833
13	3.8303	5	5	90	25.5	2	-1	1	1.0929
14	5.4722	5	5	999	13.25	2	1	1	0.98715
15	3.8303	5	5	999	7.125	2	-1	1	0.95183
16	5.4722	5	5	999	25.5	1	-1	1	0.90478
17	3.8303	5	5	90	1	2	1	1	1.7394
18	5.4722	5	5	90	7.125	1	-1	0	1.9697
19	2.1883	5	5	0	7.125	1	1	1	0.91658
20	7.1142	5	5	90	19.375	2	1	1	1.14
21	2.1883	5	5	90	1	2	1	1	1.1283
22	3.8303	5	5	90	19.375	1	-1	1	1.0929
23	7.1142	5	5	999	1	1	1	0	2.8593
24	3.8303	5	5	999	7.125	1	1	1	1.0106
25	2.1883	5	5	0	19.375	1	-1	1	0.94009
26	7.1142	5	5	0	7.125	1	1	0	5.4568
27	7.1142	5	5	0	19.375	2	-1	1	3.3109
28	2.1883	5	5	90	25.5	1	1	1	1.0224
29	3.8303	5	5	0	7.125	2	-1	1	1.1047
30	7.1142	5	5	90	19.375	2	-1	0	1.5681
31	7.1142	5	5	999	7.125	1	-1	1	1.0224
32	2.1883	5	5	90	1	1	1	1	1.14
33	5.4722	5	5	0	7.125	1	-1	1	1.3404
34	7.1142	5	5	90	25.5	2	-1	1	1.9471
35	7.1142	5	5	90	19.375	1	-1	1	1.0106
36	7.1142	5	5	0	1	2	-1	0	1.2694
37	7.1142	5	5	90	13.25	2	-1	0	1.1988
38	2.1883	5	5	90	7.125	2	-1	1	1.0695
39	7.1142	5	5	0	13.25	2	1	1	1.3605
40	3.8303	5	5	999	13.25	1	-1	1	1.0224
41	3.8303	5	5	90	1	1	-1	0	2.0573
42	2.1883	5	5	90	1	1	-1	1	1.3286
43	7.1142	5	5	90	1	1	-1	1	1.0816
44	2.1883	5	5	999	13.25	2	1	1	1.0929
45	2.1883	5	5	0	19.375	2	1	1	1.093
46	3.8303	5	5	90	7.125	1	-1	1	1.0346
47	2.1883	5	5	0	19.375	2	-1	1	1.0341
48	7.1142	5	5	999	19.375	2	-1	1	1.0224
49	3.8303	5	5	90	1	2	-1	0	1.5282
50	0.5464	5	5	90	25.5	1	-1	1	1.0111
51	7.1142	5	5	90	19.375	1	1	1	0.98711
52	2.1883	5	5	0	1	2	-1	1	0.9871
53	2.1883	5	5	0	7.125	1	1	1	0.95187
54	5.4722	5	5	0	19.375	1	-1	0	1.3047
55	3.8303	5	5	0	19.375	1	-1	1	0.96354
56	7.1142	5	5	999	13.25	2	1	1	1.1047
57	3.8303	5	5	0	25.5	2	-1	1	1.0229
58	2.1883	5	5	90	1	1	1	0	0.96357
59	2.1883	5	5	999	1	1	1	1	1.0812
60	7.1142	5	5	90	25.5	1	1	1	1.1753
61	0.5464	5	5	90	25.5	1	-1	1	1.1283
62	7.1142	5	5	0	13.25	1	1	1	1.164
63	5.4722	5	5	0	13.25	2	1	1	1.1052
64	3.8303	5	5	0	13.25	1	-1	1	0.93994
65	5.4722	5	5	0	13.25	1	-1	0	1.9721
66	7.1142	5	5	90	13.25	2	1	1	1.4117
67	7.1142	5	5	0	13.25	1	1	0	1.4639
68	2.1883	5	5	0	7.125	2	-1	1	2.3628
69	0.5464	5	5	0	1	1	1	1	2.777
70	7.1142	5	5	90	7.125	2	1	0	1.981
71	7.1142	5	5	999	19.375	1	1	1	1.093
72	3.8303	5	5	999	25.5	2	-1	1	1.046
73	2.1883	5	5	999	1	1	-1	1	1.8453
74	0.5464	5	5	999	25.5	1	1	1	0.98709
75	3.8303	5	5	999	1	1	-1	1	1.0459
76	7.1142	5	5	999	19.375	1	-1	1	0.99881
77	3.8303	5	5	999	13.25	2	1	1	1.0812
78	3.8303	5	5	0	7.125	1	1	1	1.0223
79	0.5464	5	5	90	7.125	1	1	1	0.94012
80	3.8303	5	5	90	25.5	1	1	1	0.89308
81	0.5464	5	5	90	7.125	2	1	1	1.2576
82	2.1883	5	5	0	1	1	-1	1	1.1404
83	0.5464	5	5	999	1	1	-1	1	1.1283
84	5.4722	5	5	999	25.5	2	-1	1	1.093
85	5.4722	5	5	999	7.125	1	-1	1	0.99887
86	0.5464	5	5	999	7.125	1	-1	1	0.97537
87	3.8303	5	5	0	13.25	2	-1	1	1.0106
88	5.4722	5	5	90	19.375	2	1	1	1.0695
89	7.1142	5	5	0	1	2	-1	0	1.9782
90	0.5464	5	5	0	7.125	1	-1	0	2.958
91	3.8303	5	5	999	19.375	1	-1	1	0.98759
92	2.1883	5	5	999	7.125	1	-1	1	0.97523
93	7.1142	5	5	999	25.5	1	-1	1	0.97538
94	7.1142	5	5	90	1	1	-1	0	1.3199
95	5.4722	5	5	90	25.5	2	1	1	1.3168
96	7.1142	5	5	90	19.375	1	-1	0	1.317
97	2.1883	5	5	999	19.375	2	-1	1	1.011
98	7.1142	5	5	90	13.25	2	1	1	1.5041
99	5.4722	5	5	90	1	2	1	1	2.0702
100	7.1142	5	5	90	25.5	1	-1	1	0.94008
101	0.5464	5	5	90	19.375	1	1	1	0.95183
102	0.5464	5	5	90	7.125	2	-1	1	1.5635
103	2.1883	5	5	999	25.5	1	-1	1	0.97535
104	3.8303	5	5	90	19.375	2	1	1	1.046
105	2.1883	5	5	90	13.25	1	1	1	0.91656
106	7.1142	5	5	90	25.5	1	-1	1	1.4326
107	3.8303	5	5	90	25.5	2	1	1	1.0575
108	5.4722	5	5	90	13.25	2	-1	0	1.5224
109	0.5464	5	5	0	25.5	1	1	1	1.0346
110	7.1142	5	5	0	7.125	2	-1	0	1.7016
111	2.1883	5	5	999	19.375	2	1	1	1.0228
112	2.1883	5	5	90	19.375	1	-1	1	1.2459
113	3.8303	5	5	999	7.125	1	-1	1	0.89305
114	3.8303	5	5	0	13.25	2	-1	1	1.1283
115	0.5464	5	5	999	19.375	1	-1	1	1.3165
116	0.5464	5	5	90	13.25	2	-1	1	1.1871
117	2.1883	5	5	0	19.375	2	1	1	1.046
118	3.8303	5	5	0	25.5	2	1	1	1.1518
119	0.5464	5	5	999	13.25	1	1	1	1.14
120	5.4722	5	5	90	1	1	1	1	1.3051
121	0.5464	5	5	90	19.375	1	1	1	1.1757
122	3.8303	5	5	0	19.375	1	1	1	0.9399
123	7.1142	5	5	0	25.5	1	-1	0	1.3707
124	0.5464	5	5	999	19.375	2	-1	1	1.1635
125	7.1142	5	5	999	25.5	1	1	1	1.0224
126	2.1883	5	5	999	19.375	1	1	1	0.88128
127	3.8303	5	5	999	13.25	2	1	1	1.1047
128	0.5464	5	5	999	1	2	1	1	1.2577
129	2.1883	5	5	999	13.25	1	-1	1	1.0577
130	3.8303	5	5	999	7.125	1	1	1	0.98712
131	3.8303	5	5	90	13.25	2	1	1	1.0224
132	3.8303	5	5	0	1	1	1	1	1.3518
133	5.4722	5	5	0	25.5	1	1	1	1.3047
134	3.8303	5	5	999	1	2	-1	0	1.9187
135	5.4722	5	5	0	1	1	-1	0	1.8332
136	3.8303	5	5	999	1	1	1	0	2.0826
137	0.5464	5	5	999	19.375	2	-1	1	1.1048
138	5.4722	5	5	90	13.25	2	1	1	1.8597
139	0.5464	5	5	0	19.375	2	-1	1	1.1283
140	3.8303	5	5	0	13.25	2	-1	1	1.1874
141	7.1142	5	5	90	1	2	1	0	1.5875
142	7.1142	5	5	999	25.5	2	-1	0	1.7847
143	5.4722	5	5	999	25.5	1	1	1	0.97533
144	0.5464	5	5	0	25.5	2	1	1	1.0577
145	0.5464	5	5	0	1	2	1	1	0.97535
146	0.5464	5	5	90	19.375	2	1	1	1.0341
147	7.1142	5	5	90	25.5	1	1	1	1.046
148	2.1883	5	5	90	25.5	2	1	1	1.0224
149	7.1142	5	5	0	13.25	2	1	1	1.0341
150	0.5464	5	5	90	13.25	1	-1	1	1.1753
151	2.1883	5	5	0	7.125	2	-1	1	1.011
152	3.8303	5	5	90	7.125	2	-1	1	1.1047
153	3.8303	5	5	90	19.375	2	-1	1	0.97578
154	7.1142	5	5	0	1	1	-1	0	1.0577
155	2.1883	5	5	0	13.25	2	-1	1	0.95182
156	5.4722	5	5	90	7.125	1	-1	1	0.97536
157	7.1142	5	5	90	1	1	1	1	1.1166
158	3.8303	5	5	0	19.375	2	1	1	1.0228
159	2.1883	5	5	90	7.125	1	1	1	0.99887
160	2.1883	5	5	999	7.125	1	-1	1	0.98712
161	7.1142	5	5	0	13.25	1	1	1	0.92826
162	3.8303	5	5	999	19.375	2	-1	1	0.95184
163	3.8303	5	5	0	7.125	2	-1	1	1.0342
164	2.1883	5	5	999	13.25	1	-1	1	0.91656
165	2.1883	5	5	90	25.5	2	1	1	1.1165
166	2.1883	5	5	90	25.5	2	1	1	1.0341
167	5.4722	5	5	999	19.375	2	1	1	1.0341
168	3.8303	5	5	0	13.25	1	-1	1	1.0107
169	7.1142	5	5	0	19.375	1	-1	1	0.94008
170	5.4722	5	5	90	7.125	1	1	0	1.5221
171	3.8303	5	5	0	7.125	2	-1	1	0.99886
172	3.8303	5	5	0	7.125	2	1	1	2.8684
173	5.4722	5	5	0	7.125	1	-1	1	1.8342
174	7.1142	5	5	999	1	2	-1	0	1.5398
175	5.4722	5	5	90	25.5	1	1	1	0.9636
176	2.1883	5	5	999	1	2	-1	1	1.14
177	0.5464	5	5	999	25.5	2	-1	1	1.0223
178	2.1883	5	5	999	1	2	1	1	1.1635
179	3.8303	5	5	90	7.125	1	-1	1	1.0699
180	3.8303	5	5	999	7.125	2	1	1	1.0459
181	0.5464	5	5	0	7.125	1	-1	1	1.0106
182	7.1142	5	5	0	13.25	2	-1	0	1.7833
183	3.8303	5	5	0	25.5	2	-1	1	0.99885
184	5.4722	5	5	999	7.125	2	-1	0	1.7361
185	3.8303	5	5	90	13.25	1	1	1	0.98713
186	3.8303	5	5	999	19.375	2	1	1	0.99887
187	3.8303	5	5	90	7.125	2	-1	0	1.1753
188	2.1883	5	5	999	19.375	2	1	1	1.0695
189	7.1142	5	5	999	1	2	-1	0	1.3635
190	7.1142	5	5	999	19.375	2	-1	1	1.0341
191	0.5464	5	5	90	1	2	1	1	2.8324
192	3.8303	5	5	90	19.375	2	-1	1	1.0463
193	0.5464	5	5	90	19.375	1	-1	1	1.0342
194	7.1142	5	5	90	19.375	1	1	1	0.90476
195	5.4722	5	5	0	13.25	2	1	0	1.6169
196	5.4722	5	5	0	19.375	2	-1	1	1.1045
197	3.8303	5	5	0	7.125	2	1	1	0.99929
198	5.4722	5	5	0	25.5	1	1	1	0.95184
199	2.1883	5	5	90	13.25	2	1	1	1.1047
200	3.8303	5	5	999	25.5	1	-1	1	0.94005
201	2.1883	5	5	90	7.125	2	1	1	1.0224
202	0.5464	5	5	90	7.125	1	-1	1	1.1518
203	0.5464	5	5	0	7.125	2	-1	1	1.0459
204	7.1142	5	5	999	7.125	1	1	0	1.9455
205	7.1142	5	5	0	25.5	2	-1	1	1.0224
206	3.8303	5	5	999	13.25	2	-1	1	0.97543
207	7.1142	5	5	0	7.125	2	-1	1	0.9989
208	5.4722	5	5	90	19.375	2	1	1	1.0107
209	0.5464	5	5	999	13.25	2	1	1	1.0223
210	5.4722	5	5	999	19.375	1	-1	1	0.92828
211	7.1142	5	5	999	7.125	2	1	1	1.7886
212	5.4722	5	5	90	1	1	1	0	1.5486
213	7.1142	5	5	999	13.25	1	-1	1	1.0341
214	5.4722	5	5	999	7.125	2	1	1	1.14
215	7.1142	5	5	999	19.375	1	1	1	1.0341
216	5.4722	5	5	90	1	2	1	0	1.2693
217	5.4722	5	5	0	13.25	1	-1	1	1.7214
218	2.1883	5	5	999	19.375	1	-1	1	1.0576
219	5.4722	5	5	999	13.25	1	1	1	0.86951
220	5.4722	5	5	999	1	1	1	0	1.4219
221	2.1883	5	5	90	25.5	1	-1	1	1.1522
222	2.1883	5	5	90	13.25	2	1	1	0.99937
223	2.1883	5	5	0	1	2	-1	1	1.1401
224	3.8303	5	5	90	13.25	1	-1	1	2.4413
225	7.1142	5	5	0	1	2	1	0	1.6584
226	0.5464	5	5	0	1	1	1	1	2.0927
227	5.4722	5	5	90	1	2	-1	0	1.8859
228	3.8303	5	5	90	25.5	1	-1	1	1.1517
229	7.1142	5	5	0	25.5	2	-1	1	1.1523
230	5.4722	5	5	999	19.375	1	1	1	1.1522
231	5.4722	5	5	90	7.125	2	-1	0	3.386
232	2.1883	5	5	0	19.375	1	-1	1	0.92828
233	3.8303	5	5	90	19.375	2	-1	1	0.94
234	7.1142	5	5	0	13.25	1	1	0	1.1753
235	7.1142	5	5	999	25.5	2	-1	1	0.97532
236	0.5464	5	5	90	13.25	1	-1	1	0.99885
237	5.4722	5	5	999	13.25	2	-1	1	0.99886
238	7.1142	5	5	999	13.25	2	1	1	0.99888
239	7.1142	5	5	999	7.125	2	1	1	1.1635
240	3.8303	5	5	90	13.25	1	-1	1	0.9518
241	2.1883	5	5	0	19.375	2	-1	1	1.0106
242	0.5464	5	5	999	1	2	-1	1	1.1165
243	7.1142	5	5	0	19.375	2	1	1	0.99871
244	3.8303	5	5	999	13.25	1	1	1	0.97533
245	2.1883	5	5	0	7.125	2	-1	1	0.92829
246	3.8303	5	5	999	19.375	1	-1	1	1.0459
247	5.4722	5	5	999	19.375	1	-1	1	0.96355
248	3.8303	5	5	0	25.5	2	-1	1	1.0224
249	3.8303	5	5	90	7.125	2	-1	1	1.2223
250	2.1883	5	5	999	7.125	2	-1	1	0.98697
251	2.1883	5	5	999	19.375	1	-1	1	1.0224
252	7.1142	5	5	999	25.5	1	-1	1	1.0459
253	3.8303	5	5	0	13.25	1	1	1	1.0576
254	0.5464	5	5	999	25.5	1	1	1	0.96357
255	5.4722	5	5	0	1	1	1	0	1.3517
256	0.5464	5	5	999	19.375	2	-1	1	1.0107
257	7.1142	5	5	90	7.125	1	1	0	1.2929
258	3.8303	5	5	999	13.25	2	1	1	1.0106
259	0.5464	5	5	999	7.125	1	-1	1	1.0694
260	3.8303	5	5	999	7.125	1	1	1	0.97539
261	0.5464	5	5	999	19.375	2	-1	1	1.0577
262	7.1142	5	5	999	19.375	2	1	1	1.0694
263	0.5464	5	5	0	25.5	1	1	1	1.1047
264	5.4722	5	5	90	13.25	1	-1	0	1.6223
265	5.4722	5	5	0	1	2	-1	0	1.5982
266	0.5464	5	5	999	7.125	2	1	1	1.1047
267	2.1883	5	5	0	1	1	-1	1	1.1164
268	7.1142	5	5	0	19.375	1	-1	1	0.90473
269	2.1883	5	5	0	25.5	2	1	1	1.046
270	2.1883	5	5	999	1	2	-1	0	1.2106
271	7.1142	5	5	0	7.125	2	1	0	1.0576
272	5.4722	5	5	90	25.5	2	-1	1	1.0341
273	5.4722	5	5	999	1	1	1	0	1.7003
274	0.5464	5	5	90	19.375	1	1	1	1.14
275	5.4722	5	5	90	13.25	2	-1	1	1.0342
276	7.1142	5	5	0	25.5	1	1	0	1.4861
277	0.5464	5	5	90	25.5	2	1	1	1.4693
278	0.5464	5	5	0	25.5	2	-1	1	1.0342
279	0.5464	5	5	90	1	1	-1	1	1.1636
280	5.4722	5	5	0	25.5	2	-1	1	0.99892
281	7.1142	5	5	999	1	2	-1	1	1.5145
282	2.1883	5	5	999	13.25	2	-1	1	1.0695
283	5.4722	5	5	90	25.5	2	-1	1	1.1871
284	7.1142	5	5	0	7.125	2	-1	0	1.3237
285	2.1883	5	5	999	7.125	1	-1	1	0.96353
286	2.1883	5	5	999	13.25	1	-1	1	0.95179
287	5.4722	5	5	999	13.25	1	-1	1	0.98708
288	5.4722	5	5	0	19.375	1	1	1	1.1282
289	2.1883	5	5	999	25.5	1	1	1	0.98704
290	5.4722	5	5	999	13.25	2	-1	1	0.97532
291	2.1883	5	5	0	13.25	2	-1	1	0.98709
292	0.5464	5	5	90	25.5	2	-1	1	1.1753
293	0.5464	5	5	0	1	2	-1	1	1.3169
294	2.1883	5	5	0	1	1	1	0	1.5403
295	2.1883	5	5	999	1	2	1	1	1.1047
296	5.4722	5	5	0	13.25	2	-1	0	1.34
297	2.1883	5	5	90	25.5	2	1	1	0.94009
298	3.8303	5	5	999	13.25	1	-1	1	1.0812
299	7.1142	5	5	90	13.25	1	-1	0	6.4981
300	3.8303	5	5	0	19.375	2	-1	1	3.0899
301	3.8303	5	5	0	19.375	2	-1	1	1.0812
302	7.1142	5	5	0	13.25	1	-1	0	1.3418
303	0.5464	5	5	999	25.5	2	1	1	1.1046
304	5.4722	5	5	999	7.125	1	-1	1	1.2106
305	5.4722	5	5	0	25.5	2	-1	1	1.234
306	0.5464	5	5	0	19.375	1	-1	1	1.1165
307	5.4722	5	5	0	19.375	1	-1	1	1.2341
308	2.1883	5	5	999	7.125	2	-1	1	0.96355
309	7.1142	5	5	90	13.25	2	-1	0	1.5221
310	3.8303	5	5	90	13.25	2	1	1	0.99886
311	0.5464	5	5	999	1	2	1	1	1.3164
312	5.4722	5	5	0	25.5	2	1	1	2.6201
313	0.5464	5	5	90	19.375	2	1	1	1.6576
314	0.5464	5	5	90	25.5	2	-1	1	1.081
315	5.4722	5	5	90	7.125	2	-1	1	2.8082
316	0.5464	5	5	90	1	2	-1	1	1.1518
317	2.1883	5	5	999	25.5	2	1	1	1.0695
318	2.1883	5	5	0	1	2	1	1	1.5399
319	7.1142	5	5	999	13.25	1	-1	1	1.093
320	5.4722	5	5	999	7.125	2	1	1	1.1518
321	2.1883	5	5	0	1	1	1	1	0.98749
322	0.5464	5	5	90	13.25	1	-1	1	1.0695
323	7.1142	5	5	0	25.5	2	1	1	1.0929
324	0.5464	5	5	0	19.375	1	1	1	0.92828
325	0.5464	5	5	0	7.125	2	1	1	1.1047
326	2.1883	5	5	0	25.5	1	1	1	1.0694
327	5.4722	5	5	0	25.5	2	-1	1	1.0342
328	5.4722	5	5	0	13.25	2	1	0	1.6553
329	3.8303	5	5	0	1	1	-1	0	1.5751
330	3.8303	5	5	90	25.5	2	-1	1	1.187
331	0.5464	5	5	0	19.375	2	-1	1	1.1518
332	0.5464	5	5	999	7.125	2	-1	1	1.2577
333	0.5464	5	5	90	19.375	2	-1	1	1.0812
334	7.1142	5	5	0	1	1	1	1	1.5754
335	0.5464	5	5	0	1	1	-1	1	1.2576
336	5.4722	5	5	999	25.5	2	1	1	0.97526
337	0.5464	5	5	90	7.125	1	-1	1	1.0577
338	0.5464	5	5	999	25.5	2	1	1	0.90473
339	0.5464	5	5	0	25.5	2	-1	1	1.0106
340	5.4722	5	5	0	19.375	2	-1	1	1.0341
341	5.4722	5	5	90	19.375	2	1	1	0.98712
342	5.4722	5	5	0	19.375	1	-1	0	1.4831
343	5.4722	5	5	0	1	2	1	0	1.3752
344	0.5464	5	5	999	7.125	2	-1	1	1.093
345	7.1142	5	5	999	19.375	2	1	1	1.0224
346	3.8303	5	5	90	1	1	-1	1	1.6339
347	5.4722	5	5	90	13.25	1	-1	1	1.0463
348	3.8303	5	5	0	7.125	1	-1	1	0.96358
349	5.4722	5	5	90	7.125	2	-1	0	1.6272
350	2.1883	5	5	90	7.125	1	-1	1	1.0694
351	0.5464	5	5	0	1	2	-1	1	1.14
352	3.8303	5	5	0	1	2	-1	0	1.34
353	3.8303	5	5	0	13.25	1	-1	1	1.3992
354	3.8303	5	5	0	25.5	1	-1	1	1.0695
355	7.1142	5	5	90	7.125	2	1	0	1.3333
356	3.8303	5	5	0	7.125	1	1	0	2.752
357	7.1142	5	5	999	13.25	1	1	1	1.0228
358	5.4722	5	5	90	25.5	1	-1	1	0.92831
359	3.8303	5	5	0	7.125	1	1	1	0.85771
360	7.1142	5	5	90	13.25	1	1	1	1.0812
361	7.1142	5	5	90	19.375	2	1	0	1.6826
362	2.1883	5	5	999	1	1	1	1	1.0463
363	7.1142	5	5	90	13.25	1	1	1	1.14
364	2.1883	5	5	999	25.5	2	-1	1	0.94049
365	5.4722	5	5	0	7.125	2	1	0	1.5779
366	2.1883	5	5	90	13.25	2	-1	1	1.1522
367	2.1883	5	5	0	19.375	1	1	1	0.9282
368	2.1883	5	5	90	19.375	1	-1	1	0.91653
369	5.4722	5	5	999	19.375	2	-1	1	1.0459
370	3.8303	5	5	0	19.375	1	1	1	0.99887
371	2.1883	5	5	0	7.125	1	1	1	1.3517
372	7.1142	5	5	90	25.5	2	-1	0	1.2459
373	5.4722	5	5	0	1	1	-1	0	1.636
374	2.1883	5	5	90	7.125	2	1	1	1.1752
375	2.1883	5	5	90	19.375	1	-1	1	1.0106
376	0.5464	5	5	999	7.125	1	-1	1	1.187
377	0.5464	5	5	90	1	2	-1	1	1.1169
378	7.1142	5	5	999	13.25	1	-1	1	0.99868
379	0.5464	5	5	999	1	1	1	0	1.1753
380	5.4722	5	5	0	1	2	-1	0	1.6821
381	2.1883	5	5	999	7.125	1	1	1	0.9518
382	2.1883	5	5	90	13.25	1	-1	1	0.99885
383	5.4722	5	5	999	25.5	1	-1	1	0.86949
384	7.1142	5	5	0	1	2	-1	0	1.3472
385	7.1142	5	5	0	19.375	1	-1	1	0.99889
386	5.4722	5	5	999	19.375	1	1	1	0.85775
387	2.1883	5	5	90	7.125	1	1	1	0.90477
388	2.1883	5	5	0	13.25	1	-1	1	0.98713
389	2.1883	5	5	999	19.375	1	1	1	0.89299
390	0.5464	5	5	0	13.25	2	-1	1	1.1871
391	7.1142	5	5	90	13.25	1	-1	0	1.7491
392	2.1883	5	5	0	25.5	2	-1	1	1.0341
393	0.5464	5	5	90	19.375	1	-1	1	0.97532
394	7.1142	5	5	0	7.125	2	-1	1	1.4361
395	0.5464	5	5	0	7.125	1	1	1	1.0106
396	0.5464	5	5	90	19.375	2	-1	1	1.1165
397	5.4722	5	5	999	1	2	-1	1	1.7454
398	5.4722	5	5	0	1	2	1	1	1.9522
399	7.1142	5	5	90	25.5	1	-1	1	0.95182
400	2.1883	5	5	0	13.25	2	1	1	1.0341
401	0.5464	5	5	999	19.375	1	1	1	0.96349
402	5.4722	5	5	999	7.125	2	-1	1	1.0459
403	0.5464	5	5	90	1	1	-1	1	1.7045
404	7.1142	5	5	0	1	1	-1	0	1.8205
405	2.1883	5	5	0	7.125	2	-1	1	0.97534
406	0.5464	5	5	90	25.5	2	1	1	1.6222
407	2.1883	5	5	0	25.5	1	-1	1	1.0463
408	7.1142	5	5	0	19.375	1	1	1	0.9165
409	5.4722	5	5	90	19.375	2	1	1	1.5526
410	2.1883	5	5	90	7.125	1	1	1	0.92871
411	3.8303	5	5	999	19.375	1	-1	1	0.95182
412	7.1142	5	5	90	1	2	1	0	1.3546
413	2.1883	5	5	0	7.125	1	-1	1	0.92837
414	5.4722	5	5	90	25.5	1	-1	1	0.96356
415	2.1883	5	5	0	19.375	2	-1	1	0.92833
416	0.5464	5	5	999	7.125	1	-1	1	0.94005
417	0.5464	5	5	0	7.125	2	1	1	1.1518
418	5.4722	5	5	0	7.125	2	-1	0	1.7418
419	0.5464	5	5	90	13.25	2	-1	1	1.387
420	5.4722	5	5	0	19.375	1	1	1	0.98757
421	5.4722	5	5	999	19.375	2	-1	1	1.1753
422	0.5464	5	5	0	7.125	1	1	1	1.0106
423	5.4722	5	5	0	19.375	2	-1	1	1.0224
424	0.5464	5	5	90	7.125	1	1	1	0.95182
425	3.8303	5	5	0	25.5	2	-1	1	0.88128
426	0.5464	5	5	999	19.375	1	-1	1	0.90481
427	0.5464	5	5	90	13.25	1	-1	1	0.94011
428	0.5464	5	5	90	25.5	1	1	1	0.91654
429	5.4722	5	5	999	1	2	1	0	1.5167
430	5.4722	5	5	90	13.25	1	1	1	0.98711
431	3.8303	5	5	999	1	2	-1	1	1.3047
432	0.5464	5	5	0	7.125	2	-1	1	0.96352
433	5.4722	5	5	999	25.5	1	1	1	1.0107
434	3.8303	5	5	0	25.5	1	1	1	0.95174
435	2.1883	5	5	999	7.125	2	-1	1	0.98709
436	5.4722	5	5	0	1	2	-1	0	1.1401
437	7.1142	5	5	90	25.5	2	-1	1	1.1514
438	7.1142	5	5	999	7.125	2	1	0	1.1516
439	3.8303	5	5	999	19.375	2	1	1	0.96343
440	5.4722	5	5	0	7.125	1	1	1	1.0458
441	3.8303	5	5	90	1	2	1	1	1.2576
442	7.1142	5	5	90	7.125	1	1	0	1.509
443	5.4722	5	5	90	25.5	2	-1	1	1.0341
444	2.1883	5	5	0	25.5	1	-1	1	0.98709
445	2.1883	5	5	0	1	1	-1	1	1.1989
446	7.1142	5	5	90	7.125	2	1	0	1.5242
447	2.1883	5	5	90	25.5	1	-1	1	0.88128
448	3.8303	5	5	999	13.25	1	1	1	0.90466
449	0.5464	5	5	999	25.5	1	1	1	1.3047
450	7.1142	5	5	90	25.5	2	1	1	4.0913
451	0.5464	5	5	90	13.25	2	-1	1	1.0812
452	5.4722	5	5	999	19.375	2	1	1	1.0577
453	3.8303	5	5	90	25.5	1	-1	1	1.0224
454	5.4722	5	5	999	1	2	-1	0	1.4224
455	3.8303	5	5	999	25.5	1	-1	1	0.89336
456	3.8303	5	5	999	7.125	1	-1	1	0.94007
457	3.8303	5	5	999	1	2	1	0	1.1636
458	3.8303	5	5	999	7.125	2	-1	1	1.0342
459	7.1142	5	5	999	25.5	2	-1	1	1.0812
460	2.1883	5	5	999	13.25	2	1	1	1.0224
461	5.4722	5	5	999	7.125	1	1	1	1.0928
462	5.4722	5	5	0	7.125	2	-1	1	1.1401
463	7.1142	5	5	999	7.125	1	-1	1	0.94001
464	7.1142	5	5	90	13.25	2	1	0	1.2929
465	7.1142	5	5	0	1	1	-1	0	2.5064
466	5.4722	5	5	90	19.375	2	-1	0	1.6134
467	2.1883	5	5	90	25.5	2	-1	1	1.1992
468	2.1883	5	5	0	25.5	1	1	1	1.2463
469	0.5464	5	5	999	13.25	1	1	1	0.94005
470	5.4722	5	5	999	25.5	2	1	1	1.1634
471	7.1142	5	5	0	25.5	1	1	1	1.0341
472	7.1142	5	5	0	19.375	1	1	1	1.2929
473	2.1883	5	5	0	7.125	1	-1	1	0.99887
474	2.1883	5	5	90	13.25	1	-1	0	0.89293
475	0.5464	5	5	90	7.125	2	1	1	1.0223
476	7.1142	5	5	90	1	2	-1	0	1.3168
477	7.1142	5	5	999	1	1	1	0	1.2929
478	5.4722	5	5	90	1	2	1	1	1.7665
479	0.5464	5	5	90	7.125	2	-1	1	1.0346
480	3.8303	5	5	0	13.25	1	1	1	1.1871
481	2.1883	5	5	999	25.5	1	-1	1	0.97517
482	7.1142	5	5	0	7.125	1	1	0	1.3048
483	2.1883	5	5	90	19.375	2	1	1	1.0224
484	0.5464	5	5	999	13.25	2	1	0	1.0929
485	2.1883	5	5	0	13.25	1	-1	1	0.99886
486	0.5464	5	5	0	13.25	2	1	1	1.1401
487	7.1142	5	5	0	13.25	2	-1	0	1.1875
488	3.8303	5	5	0	25.5	1	1	1	0.99875
489	0.5464	5	5	0	19.375	2	-1	1	1.0459
490	3.8303	5	5	999	1	2	-1	1	1.5164
491	2.1883	5	5	999	13.25	2	-1	1	1.0695
492	3.8303	5	5	0	7.125	1	1	1	1.1047
493	0.5464	5	5	0	13.25	1	1	1	1.0929
494	0.5464	5	5	90	1	1	1	1	1.2811
495	0.5464	5	5	0	25.5	1	-1	1	1.0224
496	0.5464	5	5	0	13.25	1	1	1	1.0459
497	7.1142	5	5	999	7.125	2	-1	0	1.9767
498	5.4722	5	5	999	25.5	2	-1	1	0.9988
499	3.8303	5	5	999	25.5	2	-1	1	1.0695
500	3.8303	5	5	0	19.375	1	1	1	0.99888
501	0.5464	5	5	90	1	2	-1	1	1.3047
502	0.5464	5	5	999	13.25	1	-1	1	0.97541
503	0.5464	5	5	999	7.125	1	1	1	0.95187
504	7.1142	5	5	0	19.375	2	1	0	1.5715
505	2.1883	5	5	0	25.5	2	-1	1	1.0224
506	7.1142	5	5	0	25.5	2	-1	1	1.1165
507	0.5464	5	5	90	7.125	1	-1	1	1.9637
508	7.1142	5	5	90	25.5	2	-1	0	2.0057
509	3.8303	5	5	90	1	2	1	1	1.1989
510	2.1883	5	5	90	19.375	2	-1	1	1.0106
511	2.1883	5	5	999	1	1	1	1	1.2106
512	2.1883	5	5	999	1	2	-1	0	1.4575
513	7.1142	5	5	999	7.125	1	1	1	1.4195
514	0.5464	5	5	0	19.375	1	-1	1	1.093
515	7.1142	5	5	0	1	1	-1	0	1.2224
516	3.8303	5	5	90	7.125	1	-1	1	1.1047
517	7.1142	5	5	999	25.5	2	1	1	1.0459
518	2.1883	5	5	0	25.5	2	-1	1	0.96358
519	5.4722	5	5	0	13.25	1	1	1	1.0106
520	0.5464	5	5	999	1	1	-1	1	1.1282
521	3.8303	5	5	999	13.25	2	-1	1	1.0105
522	2.1883	5	5	90	13.25	1	1	1	1.0224
523	5.4722	5	5	0	7.125	1	-1	1	1.3635
524	7.1142	5	5	90	19.375	2	1	0	1.0934
525	5.4722	5	5	999	13.25	1	-1	1	0.99928
526	2.1883	5	5	90	13.25	1	-1	1	0.96357
527	7.1142	5	5	90	7.125	1	-1	1	1.1165
528	0.5464	5	5	0	1	2	-1	1	1.0693
529	7.1142	5	5	90	1	1	-1	0	1.6097
530	7.1142	5	5	999	19.375	1	-1	0	4.739
531	0.5464	5	5	999	1	2	-1	1	1.0694
532	3.8303	5	5	0	1	1	1	1	1.387
533	7.1142	5	5	90	19.375	2	1	1	1.3773
534	5.4722	5	5	0	7.125	2	-1	0	1.1989
535	3.8303	5	5	90	1	1	1	0	1.2812
536	3.8303	5	5	90	19.375	1	-1	1	0.94008
537	5.4722	5	5	999	25.5	1	-1	1	1.1051
538	3.8303	5	5	90	13.25	1	-1	1	1.0224
539	0.5464	5	5	0	13.25	2	-1	1	1.1047
540	3.8303	5	5	0	25.5	1	1	1	0.91698
541	3.8303	5	5	90	25.5	1	1	1	0.9518
542	2.1883	5	5	0	19.375	1	-1	1	0.99887
543	5.4722	5	5	0	13.25	1	1	1	0.96354
544	7.1142	5	5	90	7.125	2	-1	0	1.349
545	5.4722	5	5	999	1	2	-1	0	1.6416
546	0.5464	5	5	0	25.5	1	-1	1	0.97521
547	3.8303	5	5	999	25.5	2	-1	1	0.92826
548	3.8303	5	5	0	19.375	1	-1	1	1.093
549	3.8303	5	5	999	7.125	2	-1	1	1.0459
550	5.4722	5	5	90	13.25	2	1	1	0.89302
551	3.8303	5	5	0	1	2	-1	0	1.3282
552	2.1883	5	5	90	19.375	1	1	1	0.90529
553	7.1142	5	5	999	13.25	2	-1	1	0.94
554	3.8303	5	5	90	25.5	2	1	1	0.97531
555	5.4722	5	5	999	1	1	-1	0	1.093
556	2.1883	5	5	90	19.375	2	-1	1	1.2223
557	0.5464	5	5	90	7.125	2	-1	1	1.1754
558	3.8303	5	5	90	1	2	-1	0	2.0564
559	7.1142	5	5	0	13.25	2	-1	0	1.3379
560	0.5464	5	5	90	1	2	1	1	1.1989
561	5.4722	5	5	999	19.375	1	1	1	0.96353
562	2.1883	5	5	999	7.125	2	-1	1	1.0228
563	3.8303	5	5	90	13.25	2	1	1	1.1988
564	2.1883	5	5	999	1	1	-1	0	1.587
565	2.1883	5	5	999	7.125	2	1	1	1.1635
566	3.8303	5	5	0	25.5	1	1	1	0.98754
567	2.1883	5	5	90	19.375	2	-1	1	0.98708
568	7.1142	5	5	90	1	2	-1	0	1.1635
569	3.8303	5	5	0	19.375	2	-1	1	1.0224
570	5.4722	5	5	999	13.25	1	-1	1	0.9283
571	5.4722	5	5	90	25.5	2	-1	1	0.91652
572	2.1883	5	5	999	25.5	2	1	1	0.88116
573	2.1883	5	5	90	7.125	2	-1	1	0.96358
574	3.8303	5	5	90	7.125	2	1	1	0.9753
575	0.5464	5	5	0	1	1	-1	1	1.1165
576	7.1142	5	5	999	25.5	1	-1	1	0.88122
577	5.4722	5	5	90	25.5	1	1	1	1.0341
578	7.1142	5	5	999	13.25	2	1	0	0.89297
579	2.1883	5	5	0	1	2	-1	1	1.7046
580	0.5464	5	5	0	1	1	1	1	1.0812
581	5.4722	5	5	999	1	1	1	1	1.5631
582	3.8303	5	5	90	19.375	1	1	1	0.94049
583	7.1142	5	5	0	19.375	2	-1	1	1.0577
584	2.1883	5	5	0	13.25	1	-1	1	1.0694
585	0.5464	5	5	999	13.25	2	1	1	1.1048
586	2.1883	5	5	90	1	1	-1	1	1.1047
587	5.4722	5	5	90	1	1	-1	0	1.457
588	2.1883	5	5	999	19.375	2	1	1	1.0694
589	3.8303	5	5	90	7.125	1	1	1	1.1165
590	0.5464	5	5	999	1	2	1	1	1.1518
591	5.4722	5	5	90	1	2	-1	0	1.2223
592	5.4722	5	5	90	13.25	1	1	1	1.0106
593	0.5464	5	5	90	25.5	2	-1	1	0.99888
594	5.4722	5	5	999	7.125	2	-1	1	1.0224
595	0.5464	5	5	0	25.5	2	1	1	0.98712
596	0.5464	5	5	999	13.25	2	-1	1	1.0106
597	0.5464	5	5	90	13.25	2	1	1	1.0812
598	5.4722	5	5	0	25.5	1	1	1	1.0812
599	7.1142	5	5	999	1	2	1	1	1.5648
600	7.1142	5	5	90	7.125	1	1	1	1.3601
601	5.4722	5	5	999	1	1	1	0	1.8085
602	5.4722	5	5	999	25.5	2	-1	1	0.9989
603	0.5464	5	5	0	13.25	2	-1	1	1.2223
604	2.1883	5	5	999	13.25	1	-1	1	0.99887
605	7.1142	5	5	0	7.125	1	1	1	1.1161
606	5.4722	5	5	999	7.125	1	-1	1	0.89285
607	2.1883	5	5	90	7.125	2	-1	1	1.4223
608	2.1883	5	5	999	25.5	1	-1	1	1.1047
609	3.8303	5	5	0	13.25	2	1	1	1.1752
610	0.5464	5	5	0	25.5	1	1	1	0.96356
611	3.8303	5	5	90	19.375	1	-1	1	0.94001
612	0.5464	5	5	999	19.375	2	1	1	1.1635
613	0.5464	5	5	0	25.5	2	-1	1	0.99873
614	0.5464	5	5	0	7.125	1	-1	1	1.3987
615	0.5464	5	5	999	25.5	2	-1	1	1.0223
616	5.4722	5	5	0	1	1	-1	0	2.0811
617	3.8303	5	5	0	13.25	2	-1	1	1.0106
618	0.5464	5	5	90	25.5	1	1	1	1.0694
619	3.8303	5	5	999	25.5	1	-1	1	0.89304
620	7.1142	5	5	999	1	1	-1	0	1.7086
621	3.8303	5	5	999	25.5	2	1	1	0.95189
622	7.1142	5	5	90	1	2	1	0	1.4233
623	0.5464	5	5	999	19.375	1	1	1	1.1282
624	5.4722	5	5	0	25.5	2	-1	0	1.8279
625	3.8303	5	5	90	7.125	1	-1	1	0.98714
626	7.1142	5	5	90	7.125	2	1	0	1.6853
627	2.1883	5	5	999	7.125	1	1	1	0.98714
628	3.8303	5	5	90	7.125	2	-1	1	0.99884
629	3.8303	5	5	999	19.375	2	1	1	2.3693
630	7.1142	5	5	999	7.125	2	1	1	1.5902
631	5.4722	5	5	90	7.125	2	-1	1	1.7182
632	5.4722	5	5	999	13.25	2	1	1	1.1871
633	5.4722	5	5	90	1	1	1	0	1.5218
634	3.8303	5	5	90	19.375	2	-1	1	1.1753
635	3.8303	5	5	999	1	1	1	0	1.6693
636	3.8303	5	5	90	19.375	1	-1	1	0.96363
637	3.8303	5	5	90	25.5	2	-1	1	0.99887
638	0.5464	5	5	90	1	1	1	0	1.4105
639	5.4722	5	5	90	13.25	1	-1	1	1.14
640	5.4722	5	5	90	13.25	2	1	1	1.0695
641	5.4722	5	5	999	1	2	1	0	1.5285
642	5.4722	5	5	90	19.375	1	1	1	1.0342
643	7.1142	5	5	0	19.375	2	1	0	1.7158
644	5.4722	5	5	999	7.125	1	1	1	1.5633
645	7.1142	5	5	999	25.5	2	1	1	1.0341
646	0.5464	5	5	0	19.375	1	-1	1	1.1636
647	3.8303	5	5	90	13.25	2	-1	0	1.6576
648	5.4722	5	5	0	25.5	1	-1	1	1.0224
649	5.4722	5	5	999	19.375	2	-1	1	1.0577
650	0.5464	5	5	0	19.375	2	-1	1	1.0342
651	2.1883	5	5	90	7.125	1	-1	1	1.0459
652	2.1883	5	5	999	25.5	2	1	1	1.1049
653	0.5464	5	5	90	13.25	1	1	1	1.1993
654	3.8303	5	5	999	1	2	-1	1	1.3286
655	0.5464	5	5	90	13.25	2	1	1	1.1169
656	2.1883	5	5	90	1	2	1	1	1.164
657	3.8303	5	5	0	1	2	-1	0	1.1516
658	0.5464	5	5	999	1	1	1	1	0.99887
659	3.8303	5	5	90	13.25	2	1	1	1.1871
660	2.1883	5	5	0	13.25	2	1	1	1.0341
661	0.5464	5	5	0	13.25	1	1	0	1.3047
662	7.1142	5	5	90	13.25	1	1	1	1.0341
663	0.5464	5	5	999	25.5	1	1	1	0.92838
664	2.1883	5	5	0	25.5	1	1	1	1.0106
665	3.8303	5	5	999	25.5	1	-1	1	1.2224
666	7.1142	5	5	999	19.375	2	-1	1	1.8616
667	7.1142	5	5	999	13.25	2	1	1	0.99887
668	2.1883	5	5	90	1	2	-1	1	1.2458
669	7.1142	5	5	999	1	1	1	0	1.8347
670	5.4722	5	5	999	13.25	2	-1	0	0.88123
671	0.5464	5	5	90	19.375	2	1	1	1.0224
672	0.5464	5	5	0	13.25	1	-1	1	0.97538
673	3.8303	5	5	999	19.375	1	-1	1	0.9636
674	5.4722	5	5	0	1	1	1	1	1.1518
675	3.8303	5	5	999	25.5	2	-1	1	1.0342
676	0.5464	5	5	0	7.125	2	1	1	0.98706
677	7.1142	5	5	0	25.5	1	1	1	1.2106
678	2.1883	5	5	999	19.375	2	-1	1	0.97539
679	0.5464	5	5	0	1	2	-1	1	1.1283
680	0.5464	5	5	999	25.5	1	1	1	1.0459
681	3.8303	5	5	999	19.375	2	-1	1	1.0812
682	2.1883	5	5	999	13.25	2	1	1	1.0224
683	3.8303	5	5	999	1	1	-1	0	3.0591
684	0.5464	5	5	999	25.5	2	-1	1	1.0463
685	2.1883	5	5	0	7.125	2	-1	1	1.0576
686	3.8303	5	5	90	1	1	1	0	1.3988
687	7.1142	5	5	999	1	2	1	0	1.3504
688	7.1142	5	5	999	7.125	1	-1	0	1.4065
689	5.4722	5	5	0	7.125	1	-1	0	1.457
690	0.5464	5	5	90	1	1	-1	1	1.3518
691	3.8303	5	5	999	1	1	-1	1	1.1635
692	7.1142	5	5	0	7.125	1	-1	0	1.6157
693	3.8303	5	5	999	19.375	1	1	1	0.98704
694	0.5464	5	5	999	13.25	2	1	1	1.1281
695	5.4722	5	5	0	7.125	2	-1	0	1.34
696	5.4722	5	5	90	7.125	2	1	1	1.4462
697	2.1883	5	5	999	25.5	1	-1	1	0.91652
698	2.1883	5	5	0	13.25	1	-1	1	0.98715
699	5.4722	5	5	0	19.375	2	-1	0	1.34
700	3.8303	5	5	0	1	2	-1	0	1.7521
701	5.4722	5	5	90	1	1	-1	0	1.5347
702	0.5464	5	5	0	13.25	2	-1	1	1.1165
703	0.5464	5	5	90	25.5	1	1	1	1.0228
704	3.8303	5	5	999	25.5	1	-1	1	1.0459
705	7.1142	5	5	999	1	1	1	0	1.356
706	7.1142	5	5	0	7.125	1	1	1	1.164
707	7.1142	5	5	0	25.5	1	-1	0	1.3625
708	7.1142	5	5	90	7.125	1	-1	0	1.2106
709	5.4722	5	5	0	13.25	2	-1	0	1.3988
710	7.1142	5	5	0	25.5	2	1	1	1.0223
711	5.4722	5	5	0	19.375	2	-1	1	1.0341
712	3.8303	5	5	0	1	1	-1	0	1.046
713	2.1883	5	5	0	13.25	1	-1	1	0.97536
714	2.1883	5	5	90	19.375	2	-1	1	1.0694
715	5.4722	5	5	90	19.375	1	-1	1	1.0342
716	2.1883	5	5	999	25.5	2	-1	1	1.0106
717	3.8303	5	5	90	13.25	1	1	1	1.0224
718	2.1883	5	5	90	13.25	2	-1	1	1.0342
719	2.1883	5	5	0	13.25	2	1	1	2.2334
720	2.1883	5	5	0	19.375	1	1	1	0.95177
721	5.4722	5	5	90	19.375	1	-1	1	0.9872
722	2.1883	5	5	0	1	2	1	0	2.9134
723	7.1142	5	5	0	1	2	1	1	1.8125
724	3.8303	5	5	0	1	1	-1	0	2.2445
725	0.5464	5	5	999	13.25	1	1	0	0.91697
726	0.5464	5	5	999	7.125	2	-1	1	1.1164
727	7.1142	5	5	999	19.375	1	-1	1	0.9752
728	2.1883	5	5	90	25.5	1	1	1	0.91655
729	5.4722	5	5	90	25.5	1	1	1	0.95183
730	2.1883	5	5	90	13.25	2	-1	1	0.97525
731	7.1142	5	5	90	19.375	1	-1	1	0.95179
732	7.1142	5	5	999	13.25	1	-1	1	1.1165
733	2.1883	5	5	90	1	1	-1	1	1.9516
734	0.5464	5	5	999	19.375	1	1	1	1.0224
735	0.5464	5	5	0	13.25	1	-1	1	1.0695
736	0.5464	5	5	0	19.375	1	1	1	1.0224
737	0.5464	5	5	0	19.375	2	1	1	1.1165
738	3.8303	5	5	0	1	2	1	0	1.587
739	2.1883	5	5	999	13.25	1	1	1	1.011
740	2.1883	5	5	90	1	2	-1	1	1.0694
741	3.8303	5	5	0	19.375	2	-1	1	2.0696
742	2.1883	5	5	999	19.375	1	1	1	0.89294
743	7.1142	5	5	999	25.5	1	-1	1	1.0459
744	7.1142	5	5	90	1	1	-1	1	1.1047
745	0.5464	5	5	999	13.25	1	-1	1	1.0105
746	0.5464	5	5	999	1	1	-1	1	1.1282
747	0.5464	5	5	999	7.125	2	1	1	2.3891
748	2.1883	5	5	0	25.5	2	-1	1	1.0106
749	3.8303	5	5	90	1	1	1	0	1.4458
750	5.4722	5	5	90	19.375	1	-1	1	1.0577
