# Supplementary material for: Temporal Integration of Motion Streaks in Migraine
Source: Vision (Basel). 2018 Jul 13;2(3):27. doi: 10.3390/vision2030027 (PMC6836222; doi:10.3390/vision2030027)
Supplement: Supplementary file 1 [file vision-02-00027-s001.zip › supplementary information/resultsmark3/resultsObs22/allResponsesObs22Block1.txt]

1	7.1142	5	5	90	19.375	1	-1	1	1.8061
2	0.5464	5	5	0	25.5	2	1	1	2.9949
3	0.5464	5	5	999	25.5	1	-1	1	1.8928
4	7.1142	5	5	999	7.125	1	1	1	1.8049
5	5.4722	5	5	999	13.25	2	-1	1	1.0695
6	7.1142	5	5	90	7.125	2	1	0	1.7991
7	5.4722	5	5	0	1	2	1	0	2.2392
8	7.1142	5	5	90	1	2	1	0	1.8602
9	3.8303	5	5	0	1	1	1	0	2.2414
10	3.8303	5	5	0	7.125	1	1	1	1.3165
11	0.5464	5	5	999	1	1	1	1	1.211
12	2.1883	5	5	999	25.5	2	-1	1	1.0577
13	2.1883	5	5	999	7.125	2	1	1	1.5635
14	3.8303	5	5	999	13.25	2	-1	1	1.1753
15	0.5464	5	5	0	25.5	1	1	1	1.1871
16	3.8303	5	5	90	13.25	1	1	1	1.1518
17	5.4722	5	5	90	7.125	2	1	0	1.7921
18	7.1142	5	5	0	1	2	-1	1	1.6645
19	0.5464	5	5	0	1	2	-1	1	1.2577
20	3.8303	5	5	999	7.125	2	1	1	2.3483
21	7.1142	5	5	999	7.125	2	-1	0	2.0727
22	0.5464	5	5	999	19.375	2	-1	1	1.1048
23	7.1142	5	5	999	19.375	1	-1	1	1.0695
24	2.1883	5	5	999	1	1	-1	1	1.3636
25	7.1142	5	5	0	1	1	1	0	1.3445
26	3.8303	5	5	90	13.25	1	1	1	1.0459
27	2.1883	5	5	0	7.125	1	1	1	1.2106
28	3.8303	5	5	90	7.125	1	1	1	0.97536
29	5.4722	5	5	0	7.125	2	-1	1	1.1047
30	2.1883	5	5	90	19.375	2	1	1	1.4106
31	2.1883	5	5	0	1	1	1	1	1.1758
32	7.1142	5	5	90	7.125	2	-1	1	1.1635
33	5.4722	5	5	999	1	1	-1	0	1.9501
34	5.4722	5	5	0	19.375	1	-1	1	0.9165
35	2.1883	5	5	999	19.375	1	1	1	0.96358
36	5.4722	5	5	0	25.5	2	-1	1	1.0695
37	5.4722	5	5	999	7.125	2	-1	1	1.0576
38	7.1142	5	5	999	7.125	1	-1	1	1.2812
39	2.1883	5	5	999	13.25	2	1	1	1.5634
40	7.1142	5	5	90	25.5	2	-1	1	0.99884
41	0.5464	5	5	0	13.25	2	1	1	1.9276
42	3.8303	5	5	0	7.125	1	-1	1	1.3052
43	5.4722	5	5	999	25.5	1	1	1	0.99886
44	3.8303	5	5	999	19.375	2	1	1	1.2694
45	5.4722	5	5	0	1	1	-1	0	1.4335
46	7.1142	5	5	0	1	1	-1	0	1.72
47	3.8303	5	5	0	25.5	2	-1	1	1.0224
48	3.8303	5	5	999	1	2	1	0	2.5596
49	7.1142	5	5	999	19.375	2	1	0	1.9122
50	7.1142	5	5	90	13.25	2	1	0	1.8906
51	3.8303	5	5	999	19.375	2	-1	1	1.0459
52	5.4722	5	5	999	13.25	1	-1	0	1.964
53	5.4722	5	5	999	19.375	2	-1	1	1.0577
54	2.1883	5	5	0	13.25	1	-1	1	1.1753
55	3.8303	5	5	90	19.375	2	-1	1	1.2104
56	0.5464	5	5	0	7.125	1	1	1	1.1875
57	5.4722	5	5	0	13.25	1	1	1	1.0342
58	5.4722	5	5	999	25.5	2	-1	1	1.0106
59	7.1142	5	5	999	19.375	1	-1	1	1.0694
60	7.1142	5	5	999	13.25	1	-1	1	1.1753
61	0.5464	5	5	999	1	2	-1	1	1.6105
62	3.8303	5	5	90	1	1	-1	1	2.6682
63	0.5464	5	5	90	25.5	2	1	1	1.5164
64	0.5464	5	5	0	25.5	1	-1	1	1.0459
65	2.1883	5	5	0	19.375	1	1	1	0.98712
66	3.8303	5	5	999	7.125	2	1	1	1.3282
67	0.5464	5	5	999	1	2	1	1	1.4576
68	5.4722	5	5	90	1	2	-1	0	1.9068
69	7.1142	5	5	90	13.25	1	1	1	0.97535
70	7.1142	5	5	0	25.5	1	1	0	2.1359
71	5.4722	5	5	90	1	2	-1	0	2.0909
72	3.8303	5	5	0	1	2	1	0	2.2492
73	3.8303	5	5	999	25.5	2	1	1	1.5757
74	0.5464	5	5	90	7.125	1	-1	1	1.4815
75	5.4722	5	5	999	7.125	2	1	0	3.7339
76	2.1883	5	5	0	13.25	2	-1	1	1.0224
77	5.4722	5	5	0	19.375	2	-1	1	1.0106
78	2.1883	5	5	0	19.375	2	1	1	1.4693
79	7.1142	5	5	90	19.375	2	1	1	1.0695
80	5.4722	5	5	999	19.375	1	-1	1	0.9636
81	3.8303	5	5	90	7.125	2	-1	1	0.98706
82	7.1142	5	5	90	1	2	-1	0	2.0849
83	0.5464	5	5	90	13.25	2	-1	1	1.0224
84	2.1883	5	5	90	1	2	-1	1	1.093
85	2.1883	5	5	999	1	2	-1	1	1.387
86	5.4722	5	5	0	13.25	2	-1	1	1.1052
87	0.5464	5	5	90	13.25	2	1	1	1.4463
88	0.5464	5	5	0	13.25	2	1	1	1.5521
89	7.1142	5	5	999	13.25	1	-1	1	0.96406
90	7.1142	5	5	999	25.5	2	1	0	1.8134
91	3.8303	5	5	0	1	1	-1	0	2.3217
92	3.8303	5	5	999	19.375	2	1	1	1.3757
93	3.8303	5	5	90	1	2	-1	0	1.3282
94	0.5464	5	5	999	7.125	2	1	1	1.2577
95	5.4722	5	5	0	13.25	2	1	1	2.8821
96	2.1883	5	5	90	13.25	2	1	1	1.1165
97	2.1883	5	5	0	13.25	2	-1	1	1.3871
98	3.8303	5	5	90	7.125	2	-1	1	1.1282
99	7.1142	5	5	999	25.5	1	1	1	1.5613
100	3.8303	5	5	999	19.375	1	1	1	0.99889
101	3.8303	5	5	0	13.25	1	-1	1	1.2459
102	5.4722	5	5	999	1	2	-1	0	1.9358
103	2.1883	5	5	999	13.25	2	1	1	1.2223
104	7.1142	5	5	999	19.375	2	-1	1	1.0812
105	0.5464	5	5	0	13.25	1	-1	1	1.0224
106	2.1883	5	5	0	7.125	2	-1	1	1.14
107	5.4722	5	5	999	19.375	1	-1	1	1.164
108	2.1883	5	5	999	13.25	1	-1	1	1.2105
109	0.5464	5	5	0	19.375	2	-1	1	1.1988
110	3.8303	5	5	90	13.25	1	1	1	1.0459
111	0.5464	5	5	90	1	2	1	0	3.0207
112	7.1142	5	5	90	7.125	1	-1	0	1.838
113	3.8303	5	5	90	19.375	2	-1	1	1.093
114	0.5464	5	5	0	1	1	1	0	2.3275
115	5.4722	5	5	0	19.375	1	1	1	0.99887
116	7.1142	5	5	90	25.5	2	1	1	2.0949
117	2.1883	5	5	90	1	2	1	1	1.0695
118	2.1883	5	5	0	13.25	1	-1	1	0.97537
119	5.4722	5	5	0	25.5	2	-1	1	0.95183
120	3.8303	5	5	90	1	2	1	0	2.0727
121	5.4722	5	5	0	7.125	1	-1	1	1.1165
122	0.5464	5	5	999	7.125	1	1	1	1.1753
123	5.4722	5	5	90	13.25	1	-1	1	0.97539
124	5.4722	5	5	0	25.5	2	-1	1	0.92833
125	5.4722	5	5	999	13.25	1	1	1	0.96361
126	7.1142	5	5	999	1	2	-1	1	1.9004
127	5.4722	5	5	90	19.375	1	-1	1	0.97537
128	3.8303	5	5	90	13.25	2	1	1	1.3164
129	0.5464	5	5	90	25.5	1	-1	1	1.0106
130	2.1883	5	5	999	25.5	1	-1	1	0.92832
131	7.1142	5	5	0	19.375	2	-1	1	0.9401
132	3.8303	5	5	0	1	1	-1	0	2.2227
133	5.4722	5	5	999	19.375	1	1	1	1.0107
134	7.1142	5	5	90	1	2	1	0	1.2576
135	3.8303	5	5	0	1	2	1	1	3.3257
136	2.1883	5	5	0	19.375	1	-1	1	1.0698
137	2.1883	5	5	90	25.5	1	-1	1	0.98712
138	3.8303	5	5	90	25.5	1	1	1	1.0107
139	3.8303	5	5	0	7.125	2	-1	1	0.99885
140	7.1142	5	5	999	7.125	2	-1	0	1.6429
141	0.5464	5	5	999	19.375	1	1	1	1.1165
142	5.4722	5	5	90	7.125	2	1	1	1.8278
143	7.1142	5	5	999	25.5	1	-1	1	0.99888
144	3.8303	5	5	90	19.375	2	-1	1	0.98713
145	5.4722	5	5	0	19.375	2	-1	1	0.95182
146	2.1883	5	5	90	19.375	1	-1	1	1.0106
147	2.1883	5	5	0	25.5	2	-1	1	1.0459
148	2.1883	5	5	999	1	2	-1	1	1.4106
149	0.5464	5	5	0	1	1	1	1	2.2569
150	5.4722	5	5	90	1	1	-1	0	1.9835
151	2.1883	5	5	90	13.25	2	1	1	1.3635
152	0.5464	5	5	0	7.125	2	-1	1	1.0458
153	7.1142	5	5	90	19.375	2	1	1	1.3282
154	5.4722	5	5	90	1	2	1	0	2.0941
155	5.4722	5	5	90	7.125	1	1	1	1.2812
156	7.1142	5	5	0	13.25	2	1	1	2.0735
157	5.4722	5	5	0	7.125	1	1	0	1.8986
158	5.4722	5	5	999	19.375	2	1	1	1.3165
159	5.4722	5	5	999	25.5	2	-1	1	1.0342
160	7.1142	5	5	90	1	2	1	0	1.842
161	5.4722	5	5	90	25.5	2	-1	1	1.0459
162	7.1142	5	5	999	25.5	2	1	1	1.7487
163	0.5464	5	5	90	7.125	1	-1	1	1.2341
164	7.1142	5	5	90	25.5	1	-1	1	0.96399
165	0.5464	5	5	90	19.375	1	-1	1	1.0107
166	2.1883	5	5	90	13.25	2	1	1	1.34
167	0.5464	5	5	999	7.125	1	-1	1	1.093
168	0.5464	5	5	0	7.125	1	1	1	1.2341
169	7.1142	5	5	999	19.375	2	-1	1	1.1517
170	3.8303	5	5	0	1	2	1	0	2.3063
171	3.8303	5	5	999	25.5	2	-1	1	1.0107
172	3.8303	5	5	0	19.375	1	-1	1	1.1283
173	7.1142	5	5	0	7.125	2	-1	0	1.6524
174	2.1883	5	5	90	19.375	2	-1	1	0.9518
175	2.1883	5	5	999	19.375	2	-1	1	1.0224
176	7.1142	5	5	90	1	1	-1	0	1.6623
177	5.4722	5	5	90	1	1	1	0	1.4454
178	3.8303	5	5	999	25.5	1	-1	1	0.95222
179	7.1142	5	5	0	19.375	2	-1	1	1.0695
180	2.1883	5	5	999	1	1	-1	1	1.4811
181	2.1883	5	5	0	19.375	1	1	1	1.1988
182	2.1883	5	5	999	1	1	1	1	1.3992
183	3.8303	5	5	0	19.375	1	-1	1	1.1518
184	5.4722	5	5	90	1	1	-1	0	1.2581
185	3.8303	5	5	0	13.25	2	-1	1	1.0223
186	3.8303	5	5	999	1	2	-1	0	2.496
187	5.4722	5	5	90	7.125	1	-1	1	1.0816
188	3.8303	5	5	999	19.375	1	-1	1	0.96356
189	5.4722	5	5	90	19.375	2	1	1	3.2159
190	5.4722	5	5	90	25.5	2	1	0	2.5049
191	7.1142	5	5	90	7.125	2	1	0	1.6471
192	5.4722	5	5	999	25.5	1	-1	1	0.97537
193	5.4722	5	5	999	7.125	2	1	1	1.854
194	5.4722	5	5	90	19.375	1	-1	1	0.95185
195	2.1883	5	5	999	7.125	1	-1	1	0.90472
196	0.5464	5	5	999	19.375	1	1	1	1.0812
197	2.1883	5	5	0	13.25	1	-1	1	0.98709
198	2.1883	5	5	999	13.25	1	-1	1	0.9165
199	7.1142	5	5	90	13.25	2	1	1	1.4911
200	0.5464	5	5	0	19.375	2	1	1	1.1871
201	0.5464	5	5	999	19.375	2	-1	1	1.3047
202	0.5464	5	5	0	25.5	2	-1	1	0.94012
203	7.1142	5	5	90	25.5	2	1	1	1.5148
204	2.1883	5	5	90	19.375	1	1	1	0.99889
205	2.1883	5	5	0	25.5	1	-1	1	0.99886
206	5.4722	5	5	90	13.25	2	1	1	1.5933
207	3.8303	5	5	999	19.375	2	1	1	1.211
208	3.8303	5	5	999	19.375	1	1	1	0.97536
209	0.5464	5	5	0	25.5	1	-1	1	0.94007
210	5.4722	5	5	0	13.25	2	-1	1	0.9518
211	0.5464	5	5	90	25.5	2	1	1	1.7009
212	3.8303	5	5	999	7.125	1	-1	1	0.9401
213	2.1883	5	5	90	1	2	-1	1	1.093
214	3.8303	5	5	999	1	2	-1	0	2.4184
215	2.1883	5	5	0	1	2	-1	1	1.2341
216	0.5464	5	5	90	1	1	-1	1	1.3635
217	5.4722	5	5	0	13.25	2	1	1	1.387
218	7.1142	5	5	0	7.125	1	1	1	1.4194
219	7.1142	5	5	999	1	2	1	0	1.8564
220	2.1883	5	5	999	13.25	1	-1	1	0.94004
221	3.8303	5	5	0	25.5	1	-1	1	0.94004
222	5.4722	5	5	0	25.5	2	-1	1	1.0106
223	7.1142	5	5	999	1	1	-1	1	1.6709
224	3.8303	5	5	0	19.375	2	-1	1	0.9871
225	2.1883	5	5	90	13.25	2	1	1	1.2811
226	7.1142	5	5	999	7.125	2	-1	1	2.1398
227	3.8303	5	5	999	25.5	1	-1	1	0.86953
228	3.8303	5	5	90	13.25	2	-1	1	1.0812
229	2.1883	5	5	999	1	1	1	1	0.97529
230	5.4722	5	5	0	19.375	2	-1	1	1.1047
231	5.4722	5	5	90	25.5	2	-1	1	0.97533
232	5.4722	5	5	999	7.125	1	1	1	1.2576
233	5.4722	5	5	90	13.25	2	-1	1	1.0464
234	3.8303	5	5	90	19.375	2	1	1	1.3988
235	0.5464	5	5	0	1	1	1	1	2.4804
236	3.8303	5	5	0	1	1	-1	0	2.3874
237	7.1142	5	5	90	13.25	2	-1	1	1.0106
238	3.8303	5	5	0	13.25	2	-1	0	1.3989
239	3.8303	5	5	999	7.125	1	-1	1	1.0813
240	3.8303	5	5	999	1	1	1	1	1.2459
241	3.8303	5	5	999	13.25	1	-1	1	0.9871
242	0.5464	5	5	999	13.25	1	1	1	1.0577
243	5.4722	5	5	90	19.375	1	-1	1	0.97533
244	2.1883	5	5	0	13.25	2	1	1	1.3752
245	0.5464	5	5	90	25.5	1	1	1	0.9989
246	5.4722	5	5	0	25.5	1	1	1	1.3047
247	2.1883	5	5	0	7.125	2	1	1	1.1987
248	2.1883	5	5	0	7.125	1	-1	1	1.0812
249	3.8303	5	5	999	7.125	1	-1	1	0.96356
250	2.1883	5	5	0	7.125	1	1	1	0.89296
251	0.5464	5	5	90	1	1	1	1	1.2459
252	0.5464	5	5	999	1	1	-1	1	1.2106
253	7.1142	5	5	90	13.25	1	1	1	1.0224
254	0.5464	5	5	90	25.5	2	1	1	1.2811
255	3.8303	5	5	999	1	2	1	1	2.098
256	3.8303	5	5	90	7.125	1	-1	1	1.0694
257	7.1142	5	5	0	19.375	2	-1	1	0.94009
258	3.8303	5	5	90	1	1	-1	0	2.4847
259	5.4722	5	5	999	13.25	1	1	1	1.1283
260	3.8303	5	5	999	25.5	1	1	1	0.98714
261	3.8303	5	5	999	25.5	2	1	1	3.2451
262	0.5464	5	5	90	13.25	2	1	1	2.2221
263	7.1142	5	5	999	13.25	2	1	1	1.6249
264	7.1142	5	5	90	25.5	2	-1	1	0.97529
265	3.8303	5	5	999	7.125	2	1	1	1.4341
266	2.1883	5	5	999	19.375	1	1	1	1.0577
267	3.8303	5	5	0	7.125	2	1	1	1.093
268	2.1883	5	5	0	19.375	2	-1	1	1.0694
269	3.8303	5	5	999	7.125	1	1	1	0.97534
270	3.8303	5	5	0	19.375	1	-1	1	1.2224
271	3.8303	5	5	0	25.5	1	-1	1	1.1399
272	5.4722	5	5	90	13.25	1	-1	1	1.1046
273	7.1142	5	5	999	13.25	1	1	1	1.0111
274	2.1883	5	5	999	25.5	1	-1	1	1.0224
275	0.5464	5	5	0	13.25	2	-1	1	0.93997
276	5.4722	5	5	90	25.5	1	-1	1	1.0459
277	5.4722	5	5	999	1	1	-1	0	1.9069
278	2.1883	5	5	90	19.375	2	1	1	1.2459
279	3.8303	5	5	0	25.5	2	1	1	0.98712
280	7.1142	5	5	0	13.25	1	-1	1	1.3817
281	0.5464	5	5	999	25.5	1	1	1	0.96361
282	0.5464	5	5	90	19.375	2	-1	1	0.90475
283	7.1142	5	5	999	13.25	2	-1	1	1.0224
284	5.4722	5	5	0	1	1	1	0	1.7896
285	3.8303	5	5	999	7.125	1	-1	1	1.0224
286	2.1883	5	5	999	13.25	2	-1	1	0.99889
287	0.5464	5	5	90	13.25	1	1	1	1.1518
288	2.1883	5	5	0	19.375	2	1	1	0.97535
289	7.1142	5	5	0	7.125	1	-1	0	1.0224
290	5.4722	5	5	90	25.5	1	-1	0	1.0224
291	5.4722	5	5	999	1	1	1	0	2.0013
292	7.1142	5	5	0	13.25	1	-1	0	1.8377
293	0.5464	5	5	0	13.25	2	-1	1	0.94009
294	0.5464	5	5	90	13.25	1	-1	1	1.0577
295	7.1142	5	5	999	1	2	1	0	1.7278
296	5.4722	5	5	0	13.25	2	1	1	1.2223
297	2.1883	5	5	90	25.5	2	-1	1	1.0577
298	3.8303	5	5	90	7.125	2	1	0	1.8205
299	7.1142	5	5	999	13.25	2	1	1	2.5507
300	5.4722	5	5	0	1	1	1	1	1.6937
301	3.8303	5	5	90	19.375	1	-1	1	1.0812
302	0.5464	5	5	999	1	2	1	1	1.2694
303	7.1142	5	5	90	25.5	1	1	1	1.512
304	0.5464	5	5	999	13.25	2	-1	1	1.0342
305	7.1142	5	5	999	7.125	1	1	1	1.0106
306	7.1142	5	5	0	25.5	2	1	1	1.1048
307	7.1142	5	5	999	7.125	1	-1	1	1.14
308	2.1883	5	5	0	1	1	-1	0	1.8579
309	5.4722	5	5	999	7.125	1	-1	1	0.95224
310	7.1142	5	5	0	25.5	1	1	0	1.6935
311	2.1883	5	5	0	13.25	2	1	1	1.0694
312	7.1142	5	5	0	25.5	2	1	1	1.0107
313	0.5464	5	5	90	13.25	1	1	1	1.0223
314	5.4722	5	5	90	25.5	2	1	1	1.0224
315	5.4722	5	5	999	25.5	1	1	1	1.0105
316	0.5464	5	5	90	13.25	2	-1	1	1.1165
317	5.4722	5	5	999	13.25	1	-1	1	1.3282
318	2.1883	5	5	90	1	2	-1	1	1.1047
319	0.5464	5	5	999	7.125	2	1	1	1.4459
320	0.5464	5	5	90	1	2	-1	1	1.4228
321	5.4722	5	5	0	13.25	1	1	1	1.2459
322	2.1883	5	5	90	13.25	1	-1	1	1.0106
323	5.4722	5	5	0	1	2	1	0	1.4929
324	2.1883	5	5	0	7.125	2	-1	1	0.98713
325	7.1142	5	5	90	1	1	-1	0	1.5498
326	5.4722	5	5	0	25.5	1	1	1	1.1164
327	7.1142	5	5	90	19.375	1	1	1	1.0576
328	2.1883	5	5	999	7.125	1	-1	1	1.2929
329	0.5464	5	5	0	7.125	2	-1	1	1.0107
330	0.5464	5	5	999	19.375	2	-1	1	1.0106
331	2.1883	5	5	0	1	1	-1	1	1.387
332	2.1883	5	5	90	7.125	1	-1	1	0.97525
333	5.4722	5	5	90	13.25	2	-1	1	1.0107
334	0.5464	5	5	0	19.375	1	1	1	0.97537
335	5.4722	5	5	0	7.125	1	-1	1	1.9687
336	0.5464	5	5	0	25.5	2	-1	1	1.0459
337	3.8303	5	5	0	7.125	2	-1	1	1.0577
338	0.5464	5	5	0	19.375	1	-1	1	1.1751
339	3.8303	5	5	90	13.25	2	-1	1	1.6811
340	0.5464	5	5	0	13.25	1	1	1	1.2227
341	3.8303	5	5	999	19.375	1	-1	1	0.97536
342	3.8303	5	5	90	1	1	-1	0	1.9733
343	5.4722	5	5	0	1	2	1	0	1.9968
344	7.1142	5	5	0	13.25	1	1	1	1.0107
345	7.1142	5	5	0	25.5	2	1	1	1.2577
346	0.5464	5	5	90	19.375	1	1	1	1.2106
347	7.1142	5	5	90	25.5	2	-1	1	1.1518
348	3.8303	5	5	0	19.375	2	1	1	1.1282
349	5.4722	5	5	999	7.125	2	-1	1	1.1048
350	0.5464	5	5	90	7.125	2	-1	1	1.2463
351	2.1883	5	5	999	19.375	1	1	1	1.0695
352	7.1142	5	5	0	1	2	1	0	1.4117
353	2.1883	5	5	0	25.5	2	-1	1	0.97532
354	0.5464	5	5	90	25.5	1	-1	1	1.293
355	5.4722	5	5	0	7.125	2	-1	1	1.1871
356	2.1883	5	5	999	13.25	1	1	1	0.97534
357	5.4722	5	5	0	13.25	1	-1	1	1.1635
358	2.1883	5	5	999	25.5	2	1	1	1.046
359	7.1142	5	5	999	25.5	1	-1	1	0.95181
360	7.1142	5	5	90	19.375	2	1	0	1.684
361	3.8303	5	5	999	25.5	1	-1	1	1.0341
362	2.1883	5	5	999	19.375	1	-1	1	1.1283
363	0.5464	5	5	90	7.125	2	-1	1	1.2694
364	2.1883	5	5	90	7.125	2	-1	1	1.0459
365	3.8303	5	5	999	1	1	-1	0	2.1951
366	2.1883	5	5	999	25.5	2	1	1	1.0576
367	7.1142	5	5	999	13.25	2	1	1	0.98711
368	2.1883	5	5	90	19.375	2	-1	1	1.0342
369	0.5464	5	5	90	19.375	2	-1	1	1.0459
370	5.4722	5	5	0	19.375	2	1	1	1.0341
371	2.1883	5	5	999	13.25	2	-1	1	1.046
372	2.1883	5	5	90	19.375	1	-1	1	1.1048
373	5.4722	5	5	999	7.125	1	-1	1	0.99895
374	2.1883	5	5	90	13.25	2	-1	1	0.94003
375	7.1142	5	5	90	1	2	1	0	2.23
376	7.1142	5	5	999	19.375	1	-1	1	0.99888
377	2.1883	5	5	999	19.375	2	-1	1	1.0107
378	3.8303	5	5	999	25.5	2	-1	1	0.94004
379	0.5464	5	5	0	19.375	1	1	1	1.5282
380	3.8303	5	5	90	25.5	2	-1	1	1.1753
381	0.5464	5	5	999	1	2	-1	1	1.2928
382	5.4722	5	5	999	19.375	2	1	1	1.1986
383	5.4722	5	5	0	25.5	2	1	1	1.0699
384	0.5464	5	5	0	1	2	1	0	3.3339
385	5.4722	5	5	0	1	2	-1	0	1.9616
386	7.1142	5	5	90	1	1	-1	0	1.8092
387	0.5464	5	5	90	1	1	1	1	1.4576
388	5.4722	5	5	90	19.375	1	-1	1	1.3639
389	7.1142	5	5	999	1	1	-1	0	2.3348
390	2.1883	5	5	90	1	1	-1	1	1.1048
391	3.8303	5	5	90	25.5	2	1	0	3.8041
392	5.4722	5	5	90	7.125	2	1	1	4.2007
393	0.5464	5	5	90	7.125	2	1	1	1.187
394	5.4722	5	5	999	13.25	2	-1	1	1.2694
395	2.1883	5	5	999	25.5	1	-1	1	0.9988
396	7.1142	5	5	0	1	1	1	1	1.3282
397	0.5464	5	5	999	7.125	1	-1	1	0.97536
398	7.1142	5	5	90	19.375	1	-1	1	0.96361
399	2.1883	5	5	999	7.125	1	1	1	0.9283
400	2.1883	5	5	90	25.5	2	-1	1	0.95176
401	7.1142	5	5	90	7.125	1	-1	1	1.2224
402	5.4722	5	5	0	13.25	1	-1	1	0.95184
403	3.8303	5	5	90	19.375	1	-1	1	1.2575
404	2.1883	5	5	90	7.125	2	-1	1	1.0112
405	0.5464	5	5	0	7.125	1	1	1	1.1989
406	2.1883	5	5	999	1	2	-1	1	1.0695
407	2.1883	5	5	90	7.125	1	1	0	4.6663
408	5.4722	5	5	90	1	1	1	1	2.5248
409	7.1142	5	5	0	7.125	1	-1	0	1.8273
410	2.1883	5	5	999	13.25	2	1	1	2.5158
411	5.4722	5	5	999	13.25	1	-1	1	1.3988
412	7.1142	5	5	90	13.25	1	-1	0	4.3412
413	3.8303	5	5	90	25.5	2	1	1	1.1753
414	0.5464	5	5	999	1	1	-1	1	1.1757
415	2.1883	5	5	90	1	1	-1	1	1.0581
416	5.4722	5	5	0	19.375	2	-1	1	0.96357
417	3.8303	5	5	0	25.5	2	1	1	1.0694
418	0.5464	5	5	999	25.5	2	-1	1	0.95181
419	7.1142	5	5	90	25.5	1	-1	1	0.90477
420	7.1142	5	5	999	7.125	1	-1	1	0.95185
421	0.5464	5	5	0	7.125	2	1	1	1.1518
422	0.5464	5	5	999	19.375	1	-1	1	0.99886
423	0.5464	5	5	0	25.5	1	1	1	1.0577
424	7.1142	5	5	999	19.375	1	-1	1	0.90479
425	0.5464	5	5	999	7.125	2	-1	1	1.093
426	7.1142	5	5	0	19.375	1	1	1	1.0694
427	5.4722	5	5	0	7.125	2	1	1	1.6387
428	5.4722	5	5	90	7.125	1	1	1	1.1169
429	3.8303	5	5	90	25.5	1	-1	1	0.94008
430	7.1142	5	5	0	13.25	1	-1	1	0.97534
431	3.8303	5	5	0	13.25	1	1	1	1.1283
432	2.1883	5	5	0	19.375	2	-1	1	1.1046
433	5.4722	5	5	90	19.375	2	1	0	0.81073
434	5.4722	5	5	999	1	2	-1	1	2.4423
435	7.1142	5	5	90	7.125	2	-1	1	1.7475
436	3.8303	5	5	90	19.375	1	1	1	1.0812
437	5.4722	5	5	90	1	2	-1	0	1.8801
438	2.1883	5	5	90	19.375	1	1	1	1.0576
439	5.4722	5	5	999	1	2	-1	0	2.1483
440	5.4722	5	5	90	7.125	2	-1	1	1.8595
441	0.5464	5	5	90	1	2	1	0	1.2106
442	0.5464	5	5	90	19.375	1	1	1	1.3989
443	5.4722	5	5	999	13.25	2	-1	1	1.0106
444	0.5464	5	5	90	7.125	2	1	1	4.8744
445	5.4722	5	5	999	19.375	2	-1	1	1.0224
446	2.1883	5	5	90	7.125	1	-1	1	1.0693
447	7.1142	5	5	0	13.25	2	1	1	1.1283
448	2.1883	5	5	90	25.5	2	-1	1	0.95189
449	7.1142	5	5	0	1	2	1	1	1.2811
450	7.1142	5	5	999	7.125	2	1	1	1.058
451	3.8303	5	5	999	13.25	1	1	1	0.95177
452	7.1142	5	5	90	13.25	1	1	1	0.95182
453	3.8303	5	5	999	13.25	2	-1	1	0.92835
454	5.4722	5	5	90	25.5	1	1	0	1.0459
455	0.5464	5	5	90	1	2	-1	1	1.81
456	3.8303	5	5	999	13.25	2	-1	1	0.92834
457	7.1142	5	5	0	19.375	2	1	1	1.6904
458	5.4722	5	5	90	1	1	1	1	1.8768
459	3.8303	5	5	0	13.25	2	-1	1	1.0107
460	2.1883	5	5	999	25.5	2	-1	1	0.97537
461	2.1883	5	5	0	7.125	1	-1	1	1.2811
462	2.1883	5	5	0	7.125	1	-1	1	0.92838
463	2.1883	5	5	90	1	2	-1	0	2.257
464	0.5464	5	5	0	1	1	1	1	2.0226
465	2.1883	5	5	0	7.125	2	1	1	1.2106
466	7.1142	5	5	90	1	1	1	0	3.1622
467	2.1883	5	5	999	19.375	2	1	1	0.95179
468	2.1883	5	5	0	25.5	1	1	1	0.97536
469	5.4722	5	5	0	7.125	2	1	1	1.0341
470	3.8303	5	5	0	7.125	2	1	1	1.14
471	3.8303	5	5	90	19.375	1	-1	1	1.2692
472	2.1883	5	5	999	19.375	1	1	1	0.95166
473	0.5464	5	5	999	25.5	1	1	1	1.0224
474	0.5464	5	5	0	7.125	1	1	1	0.96364
475	3.8303	5	5	999	1	1	-1	1	1.2106
476	2.1883	5	5	0	1	2	1	0	1.6109
477	2.1883	5	5	90	7.125	2	1	1	0.99939
478	7.1142	5	5	90	25.5	1	-1	1	0.98709
479	7.1142	5	5	0	19.375	1	1	0	1.8368
480	0.5464	5	5	999	7.125	1	-1	1	0.9523
481	5.4722	5	5	0	7.125	1	1	0	1.4454
482	7.1142	5	5	999	1	2	-1	1	1.6201
483	3.8303	5	5	90	25.5	2	-1	1	0.96361
484	2.1883	5	5	999	25.5	2	-1	1	0.99883
485	3.8303	5	5	0	1	2	1	0	2.4332
486	7.1142	5	5	999	19.375	2	-1	1	1.0695
487	3.8303	5	5	999	1	1	-1	1	2.0059
488	3.8303	5	5	0	13.25	1	-1	1	1.0111
489	7.1142	5	5	999	1	2	-1	0	1.6558
490	2.1883	5	5	90	1	1	1	1	1.2224
491	7.1142	5	5	90	1	1	1	0	1.2929
492	3.8303	5	5	999	13.25	2	-1	0	0.96352
493	5.4722	5	5	90	7.125	1	-1	0	1.5403
494	7.1142	5	5	0	25.5	2	-1	1	0.91651
495	7.1142	5	5	999	13.25	1	-1	1	1.1517
496	3.8303	5	5	999	7.125	2	1	1	1.2577
497	2.1883	5	5	0	19.375	1	-1	1	0.93992
498	5.4722	5	5	90	1	2	1	0	1.7351
499	0.5464	5	5	999	25.5	2	1	1	1.0464
500	0.5464	5	5	0	19.375	2	-1	1	1.5634
501	3.8303	5	5	90	1	2	-1	1	1.0817
502	0.5464	5	5	999	7.125	2	-1	1	0.94005
503	3.8303	5	5	0	13.25	1	-1	1	1.0341
504	2.1883	5	5	0	25.5	1	1	1	1.0225
505	5.4722	5	5	0	19.375	1	1	1	0.95183
506	2.1883	5	5	0	1	2	1	1	1.1754
507	2.1883	5	5	0	25.5	1	1	1	0.98697
508	5.4722	5	5	90	13.25	2	-1	0	1.6375
509	7.1142	5	5	0	7.125	2	1	0	1.6549
510	7.1142	5	5	90	7.125	2	1	0	1.6676
511	0.5464	5	5	999	13.25	2	1	1	1.0342
512	0.5464	5	5	90	7.125	1	1	1	1.1166
513	7.1142	5	5	999	1	1	-1	0	1.7704
514	3.8303	5	5	999	25.5	1	1	1	0.96364
515	7.1142	5	5	90	19.375	2	-1	1	0.92836
516	0.5464	5	5	999	13.25	1	1	1	1.0812
517	2.1883	5	5	0	25.5	1	1	1	0.94002
518	0.5464	5	5	0	7.125	2	-1	1	1.1988
519	0.5464	5	5	999	25.5	2	1	1	1.0111
520	3.8303	5	5	0	1	1	-1	1	1.5752
521	5.4722	5	5	90	13.25	2	-1	1	0.88128
522	0.5464	5	5	90	1	1	-1	1	1.2223
523	2.1883	5	5	999	1	2	1	1	1.1871
524	5.4722	5	5	999	1	1	-1	0	1.7243
525	3.8303	5	5	999	13.25	1	1	1	0.9636
526	3.8303	5	5	0	25.5	1	-1	1	1.2106
527	0.5464	5	5	90	13.25	2	-1	1	0.99893
528	2.1883	5	5	999	13.25	1	-1	1	1.1047
529	0.5464	5	5	999	25.5	1	-1	1	1.0105
530	2.1883	5	5	90	1	1	-1	1	0.98715
531	3.8303	5	5	90	13.25	2	1	1	1.1165
532	5.4722	5	5	999	19.375	1	-1	1	0.96355
533	3.8303	5	5	0	13.25	2	-1	1	1.1165
534	3.8303	5	5	90	13.25	1	-1	1	1.0577
535	5.4722	5	5	999	25.5	1	-1	1	0.88126
536	5.4722	5	5	999	25.5	1	-1	1	0.85775
537	3.8303	5	5	90	19.375	1	1	1	1.0812
538	5.4722	5	5	90	7.125	1	1	1	1.1165
539	5.4722	5	5	90	7.125	2	-1	1	2.1002
540	0.5464	5	5	999	13.25	2	-1	1	0.9989
541	0.5464	5	5	90	13.25	1	-1	0	0.98709
542	3.8303	5	5	90	7.125	1	1	1	1.1047
543	0.5464	5	5	90	7.125	1	-1	1	1.1283
544	2.1883	5	5	999	7.125	2	1	1	1.0342
545	7.1142	5	5	0	7.125	2	1	0	1.7662
546	5.4722	5	5	90	19.375	1	1	1	1.2224
547	5.4722	5	5	90	25.5	1	1	1	0.99886
548	2.1883	5	5	0	19.375	1	1	1	0.98714
549	0.5464	5	5	0	1	1	1	1	1.6811
550	7.1142	5	5	90	19.375	2	1	1	1.9481
551	0.5464	5	5	999	25.5	1	-1	1	1.0224
552	2.1883	5	5	0	1	1	-1	1	1.0812
553	3.8303	5	5	90	25.5	1	1	1	0.98714
554	5.4722	5	5	90	13.25	1	-1	1	1.0812
555	3.8303	5	5	999	13.25	1	-1	1	0.9518
556	7.1142	5	5	90	7.125	1	1	1	0.95187
557	0.5464	5	5	0	1	2	1	1	1.1753
558	0.5464	5	5	90	13.25	1	1	1	1.0816
559	0.5464	5	5	0	25.5	2	-1	1	0.94006
560	3.8303	5	5	999	1	2	1	0	1.8596
561	0.5464	5	5	0	19.375	1	-1	1	1.2581
562	5.4722	5	5	90	13.25	1	-1	1	1.0464
563	3.8303	5	5	90	1	1	1	1	1.1753
564	2.1883	5	5	0	25.5	2	1	1	0.98711
565	3.8303	5	5	90	13.25	1	1	1	0.96359
566	0.5464	5	5	0	13.25	1	1	1	1.0341
567	2.1883	5	5	0	25.5	2	1	1	1.0576
568	2.1883	5	5	999	1	2	-1	0	4.5245
569	0.5464	5	5	0	7.125	2	-1	1	1.2341
570	3.8303	5	5	90	7.125	2	-1	1	1.7632
571	0.5464	5	5	0	19.375	1	-1	0	1.0106
572	3.8303	5	5	999	25.5	2	-1	1	0.92827
573	0.5464	5	5	999	19.375	1	1	1	0.9989
574	2.1883	5	5	90	25.5	1	1	1	0.9871
575	0.5464	5	5	0	13.25	1	-1	1	0.94009
576	5.4722	5	5	0	7.125	1	-1	1	1.1872
577	7.1142	5	5	0	25.5	1	-1	1	0.98751
578	5.4722	5	5	999	19.375	1	-1	1	1.2459
579	2.1883	5	5	999	25.5	1	1	1	0.91654
580	2.1883	5	5	0	7.125	2	-1	1	0.91645
581	0.5464	5	5	0	13.25	1	1	1	0.96355
582	2.1883	5	5	0	13.25	1	1	1	0.99887
583	0.5464	5	5	999	7.125	1	-1	1	0.97534
584	7.1142	5	5	90	19.375	1	-1	1	0.94007
585	3.8303	5	5	0	19.375	2	-1	1	0.97536
586	3.8303	5	5	0	13.25	2	-1	1	0.94006
587	0.5464	5	5	90	7.125	1	-1	1	1.1636
588	0.5464	5	5	0	13.25	2	-1	1	1.0459
589	5.4722	5	5	999	1	2	-1	0	1.7541
590	2.1883	5	5	90	19.375	2	1	1	1.0342
591	2.1883	5	5	90	13.25	1	1	1	1.0223
592	2.1883	5	5	999	19.375	2	-1	1	0.95186
593	5.4722	5	5	0	7.125	2	1	0	1.3399
594	0.5464	5	5	0	19.375	2	-1	1	0.9048
595	0.5464	5	5	90	7.125	2	-1	1	1.0106
596	3.8303	5	5	90	1	2	-1	0	1.5047
597	0.5464	5	5	999	19.375	2	-1	1	0.94008
598	2.1883	5	5	999	7.125	2	-1	1	0.92831
599	3.8303	5	5	999	7.125	2	1	1	1.0812
600	3.8303	5	5	90	13.25	2	-1	1	1.2459
601	3.8303	5	5	90	7.125	1	-1	1	1.2811
602	3.8303	5	5	999	13.25	1	-1	1	0.97538
603	7.1142	5	5	90	13.25	2	-1	0	2.1007
604	7.1142	5	5	999	25.5	1	-1	1	0.98717
605	2.1883	5	5	90	25.5	1	-1	1	0.89306
606	3.8303	5	5	90	1	2	1	0	1.1871
607	0.5464	5	5	0	1	2	1	0	1.5046
608	2.1883	5	5	999	7.125	1	1	1	1.0577
609	5.4722	5	5	90	19.375	2	-1	1	0.91655
610	7.1142	5	5	0	1	2	-1	0	1.7689
611	5.4722	5	5	999	25.5	2	1	1	1.2576
612	7.1142	5	5	0	13.25	1	-1	0	1.8589
613	2.1883	5	5	90	25.5	1	-1	1	1.093
614	7.1142	5	5	90	19.375	1	-1	1	0.91644
615	7.1142	5	5	0	1	1	-1	1	1.2459
616	5.4722	5	5	90	19.375	2	1	1	1.0346
617	5.4722	5	5	0	25.5	1	1	1	1.1753
618	5.4722	5	5	90	25.5	1	1	1	0.99888
619	7.1142	5	5	0	25.5	1	1	1	1.14
620	7.1142	5	5	999	13.25	1	1	1	0.94008
621	3.8303	5	5	90	7.125	2	1	1	1.0107
622	3.8303	5	5	0	19.375	1	-1	0	1.0224
623	2.1883	5	5	90	7.125	1	1	1	1.2106
624	3.8303	5	5	90	7.125	1	-1	1	1.0694
625	2.1883	5	5	90	7.125	1	1	1	0.99885
626	2.1883	5	5	0	19.375	2	-1	1	1.3517
627	0.5464	5	5	999	19.375	2	-1	1	1.0222
628	3.8303	5	5	0	7.125	1	1	1	1.4693
629	3.8303	5	5	0	25.5	2	1	1	1.0346
630	3.8303	5	5	90	1	1	1	1	1.3047
631	5.4722	5	5	0	13.25	1	-1	1	1.0693
632	5.4722	5	5	90	25.5	2	-1	1	1.0812
633	2.1883	5	5	0	1	2	1	0	1.7159
634	3.8303	5	5	0	19.375	2	-1	1	0.9283
635	7.1142	5	5	999	19.375	2	-1	1	0.95189
636	5.4722	5	5	999	13.25	2	1	0	1.7139
637	0.5464	5	5	90	25.5	1	-1	1	1.5281
638	5.4722	5	5	999	25.5	2	1	1	1.1522
639	5.4722	5	5	90	19.375	2	-1	1	0.99934
640	5.4722	5	5	999	25.5	2	1	1	0.96344
641	3.8303	5	5	0	25.5	1	-1	1	1.387
642	5.4722	5	5	999	1	1	-1	1	1.3753
643	3.8303	5	5	0	13.25	1	-1	1	0.9989
644	3.8303	5	5	0	25.5	1	1	1	0.85774
645	2.1883	5	5	0	1	2	-1	1	1.0224
646	7.1142	5	5	999	25.5	1	-1	1	0.94002
647	3.8303	5	5	90	25.5	2	-1	1	0.86947
648	0.5464	5	5	90	1	2	-1	1	1.1401
649	0.5464	5	5	0	19.375	2	-1	1	0.86932
650	3.8303	5	5	0	1	2	-1	0	1.6571
651	3.8303	5	5	90	25.5	1	1	1	1.0107
652	2.1883	5	5	0	13.25	2	-1	1	0.86951
653	7.1142	5	5	999	13.25	2	1	0	1.6603
654	7.1142	5	5	90	7.125	1	-1	1	1.3657
655	5.4722	5	5	0	1	1	1	0	1.8494
656	7.1142	5	5	0	25.5	2	1	1	1.1165
657	7.1142	5	5	999	25.5	2	1	1	1.3164
658	2.1883	5	5	90	1	1	-1	1	3.0041
659	2.1883	5	5	90	25.5	1	-1	1	0.97531
660	7.1142	5	5	999	19.375	1	1	1	0.95185
661	7.1142	5	5	0	7.125	1	-1	1	1.0812
662	3.8303	5	5	0	25.5	2	1	1	1.1519
663	2.1883	5	5	90	13.25	1	-1	0	0.95181
664	3.8303	5	5	0	7.125	2	1	1	1.3871
665	3.8303	5	5	0	19.375	1	1	1	1.0107
666	7.1142	5	5	0	19.375	1	-1	0	1.6362
667	5.4722	5	5	0	19.375	1	-1	1	0.86947
668	3.8303	5	5	90	25.5	1	1	1	1.1283
669	7.1142	5	5	0	19.375	1	-1	0	1.2457
670	0.5464	5	5	999	7.125	2	-1	1	0.97583
671	0.5464	5	5	999	19.375	1	-1	1	0.96353
672	7.1142	5	5	999	7.125	2	-1	1	1.1043
673	0.5464	5	5	0	25.5	2	-1	1	1.1517
674	3.8303	5	5	90	19.375	2	-1	1	0.83464
675	3.8303	5	5	999	1	1	-1	0	2.0556
676	0.5464	5	5	0	1	2	1	1	1.7756
677	2.1883	5	5	90	13.25	1	1	1	2.1167
678	7.1142	5	5	0	7.125	1	-1	0	1.6356
679	0.5464	5	5	999	13.25	1	1	1	1.011
680	0.5464	5	5	90	19.375	1	-1	1	0.99889
681	2.1883	5	5	0	1	1	1	1	1.1047
682	5.4722	5	5	0	1	1	-1	0	1.6716
683	0.5464	5	5	90	19.375	1	-1	1	1.0106
684	0.5464	5	5	999	1	1	-1	1	1.0223
685	3.8303	5	5	999	19.375	1	1	1	1.1165
686	0.5464	5	5	90	25.5	2	1	1	1.1048
687	0.5464	5	5	90	19.375	2	-1	1	0.88126
688	5.4722	5	5	0	25.5	1	1	1	0.90483
689	7.1142	5	5	0	19.375	1	1	1	1.0694
690	0.5464	5	5	999	13.25	1	1	1	0.98707
691	7.1142	5	5	999	25.5	2	1	1	0.95177
692	5.4722	5	5	999	7.125	2	-1	0	1.7684
693	2.1883	5	5	90	7.125	2	-1	1	0.97528
694	5.4722	5	5	999	7.125	1	1	1	1.0459
695	2.1883	5	5	90	25.5	2	1	0	1.0929
696	7.1142	5	5	999	1	1	-1	0	1.6647
697	7.1142	5	5	90	13.25	2	1	1	2.13
698	5.4722	5	5	999	19.375	2	1	1	0.99905
699	5.4722	5	5	90	13.25	1	-1	1	1.0106
700	7.1142	5	5	0	1	1	-1	1	1.6104
701	7.1142	5	5	90	7.125	1	1	1	1.0463
702	2.1883	5	5	90	13.25	1	1	1	0.99892
703	0.5464	5	5	999	25.5	2	1	1	2.7127
704	0.5464	5	5	0	25.5	1	-1	1	1.0342
705	7.1142	5	5	0	25.5	1	1	1	1.0341
706	5.4722	5	5	0	25.5	1	-1	1	1.0929
707	0.5464	5	5	90	25.5	2	-1	1	1.2577
708	0.5464	5	5	90	25.5	1	1	1	1.9869
709	2.1883	5	5	999	7.125	2	1	1	1.1758
710	0.5464	5	5	0	7.125	1	1	1	1.093
711	3.8303	5	5	0	19.375	2	1	1	0.97535
712	2.1883	5	5	0	13.25	1	-1	1	1.9045
713	2.1883	5	5	90	25.5	2	1	1	0.96365
714	7.1142	5	5	0	19.375	2	-1	1	1.3516
715	2.1883	5	5	90	19.375	1	1	1	1.1165
716	2.1883	5	5	999	1	1	1	1	1.2224
717	2.1883	5	5	999	19.375	2	1	1	0.95184
718	7.1142	5	5	0	7.125	2	-1	1	1.0577
719	7.1142	5	5	0	1	2	1	0	1.9642
720	2.1883	5	5	90	7.125	2	1	1	0.95179
721	3.8303	5	5	0	7.125	1	1	1	0.98716
722	0.5464	5	5	90	1	1	-1	1	1.7281
723	0.5464	5	5	999	25.5	2	1	1	1.0463
724	0.5464	5	5	999	13.25	1	1	1	0.88122
725	3.8303	5	5	0	7.125	1	-1	1	0.91652
726	2.1883	5	5	999	7.125	1	-1	1	0.94006
727	5.4722	5	5	0	19.375	1	-1	1	1.2106
728	0.5464	5	5	999	13.25	2	1	1	1.1047
729	0.5464	5	5	90	19.375	2	-1	0	0.91697
730	0.5464	5	5	90	19.375	2	1	1	0.90481
731	0.5464	5	5	999	1	2	1	1	0.9636
732	5.4722	5	5	999	13.25	2	-1	1	1.0459
733	7.1142	5	5	0	13.25	2	1	0	1.6265
734	0.5464	5	5	999	13.25	2	1	1	0.91652
735	7.1142	5	5	0	13.25	2	1	1	1.2811
736	3.8303	5	5	999	19.375	2	-1	1	1.093
737	2.1883	5	5	999	25.5	1	-1	1	1.4458
738	2.1883	5	5	0	25.5	2	1	1	0.88113
739	5.4722	5	5	999	7.125	1	-1	1	1.046
740	5.4722	5	5	0	1	2	1	0	1.1283
741	5.4722	5	5	999	1	2	-1	0	1.1165
742	7.1142	5	5	999	1	1	1	0	1.8327
743	3.8303	5	5	999	13.25	2	1	1	0.91654
744	0.5464	5	5	999	1	1	-1	0	1.2224
745	7.1142	5	5	0	7.125	2	-1	0	3.0625
746	7.1142	5	5	90	13.25	1	-1	1	1.0459
747	2.1883	5	5	999	7.125	2	1	1	0.99885
748	7.1142	5	5	0	13.25	2	1	1	0.8812
749	7.1142	5	5	999	25.5	2	1	1	0.84596
750	7.1142	5	5	90	25.5	1	1	1	0.95181
