# Supplementary material for: Temporal Integration of Motion Streaks in Migraine
Source: Vision (Basel). 2018 Jul 13;2(3):27. doi: 10.3390/vision2030027 (PMC6836222; doi:10.3390/vision2030027)
Supplement: Supplementary file 1 [file vision-02-00027-s001.zip › supplementary information/resultsmark3/resultsObs22/allResponsesObs22Block2.txt]

1	5.4722	5	5	0	1	1	-1	0	2.6625
2	2.1883	5	5	0	1	2	1	0	2.8486
3	3.8303	5	5	0	25.5	1	-1	1	1.1639
4	3.8303	5	5	999	25.5	2	-1	1	0.91699
5	5.4722	5	5	0	19.375	1	-1	1	0.92834
6	0.5464	5	5	999	25.5	2	1	1	1.0106
7	5.4722	5	5	999	1	2	-1	0	1.943
8	3.8303	5	5	0	7.125	1	1	1	0.99879
9	7.1142	5	5	0	7.125	1	1	1	1.3164
10	0.5464	5	5	90	19.375	2	-1	1	0.96396
11	0.5464	5	5	0	19.375	2	1	1	1.0576
12	5.4722	5	5	0	19.375	1	-1	1	1.2576
13	5.4722	5	5	999	25.5	2	1	1	1.0459
14	5.4722	5	5	0	19.375	2	-1	1	1.093
15	0.5464	5	5	90	25.5	1	-1	1	0.98706
16	2.1883	5	5	0	19.375	2	1	1	0.82244
17	2.1883	5	5	0	7.125	2	-1	0	0.94
18	3.8303	5	5	90	7.125	1	1	1	0.96353
19	0.5464	5	5	0	13.25	1	1	1	1.0224
20	3.8303	5	5	90	19.375	2	1	0	1.2223
21	7.1142	5	5	0	7.125	2	-1	1	0.91695
22	2.1883	5	5	999	1	2	-1	1	1.14
23	7.1142	5	5	0	1	2	1	0	1.1164
24	0.5464	5	5	999	19.375	1	-1	1	0.91641
25	3.8303	5	5	0	1	1	-1	1	1.1282
26	3.8303	5	5	999	7.125	1	1	1	0.95185
27	7.1142	5	5	999	1	1	1	0	0.9988
28	7.1142	5	5	0	19.375	1	-1	0	1.269
29	5.4722	5	5	0	7.125	2	-1	1	0.96334
30	0.5464	5	5	90	7.125	2	-1	1	1.0106
31	2.1883	5	5	0	1	2	1	1	1.2693
32	3.8303	5	5	90	13.25	2	-1	0	1.5752
33	3.8303	5	5	90	7.125	1	-1	1	0.97534
34	5.4722	5	5	999	25.5	2	1	1	1.0342
35	2.1883	5	5	0	19.375	2	-1	1	0.94
36	7.1142	5	5	90	19.375	1	-1	0	1.0811
37	7.1142	5	5	999	25.5	2	1	1	0.84599
38	3.8303	5	5	0	25.5	1	-1	1	0.96352
39	0.5464	5	5	0	1	1	-1	1	1.0109
40	7.1142	5	5	90	1	2	-1	0	1.2223
41	7.1142	5	5	999	1	1	-1	0	1.382
42	2.1883	5	5	999	13.25	2	-1	1	0.98751
43	7.1142	5	5	0	13.25	2	-1	1	0.97533
44	7.1142	5	5	90	25.5	2	1	0	1.5065
45	5.4722	5	5	90	19.375	1	-1	1	0.91656
46	5.4722	5	5	0	1	2	1	0	0.97528
47	2.1883	5	5	999	25.5	2	1	1	0.98702
48	0.5464	5	5	0	19.375	1	1	1	1.1047
49	0.5464	5	5	999	25.5	2	1	1	0.92835
50	5.4722	5	5	999	19.375	1	-1	1	0.94005
51	7.1142	5	5	0	7.125	2	-1	1	0.96354
52	2.1883	5	5	90	13.25	2	1	1	1.0694
53	5.4722	5	5	90	1	1	1	1	1.1636
54	7.1142	5	5	999	1	1	-1	0	1.87
55	2.1883	5	5	999	19.375	2	-1	1	0.893
56	2.1883	5	5	0	25.5	1	1	1	0.98706
57	0.5464	5	5	0	19.375	1	1	1	1.0224
58	2.1883	5	5	999	25.5	2	1	1	0.98716
59	3.8303	5	5	0	25.5	1	-1	1	0.92827
60	7.1142	5	5	999	1	1	1	1	1.187
61	5.4722	5	5	999	25.5	1	-1	0	0.88167
62	2.1883	5	5	999	13.25	2	-1	1	0.99884
63	2.1883	5	5	90	19.375	2	1	1	1.0812
64	7.1142	5	5	90	1	1	-1	0	1.1164
65	0.5464	5	5	0	1	2	1	1	1.1992
66	7.1142	5	5	0	7.125	1	1	0	1.4189
67	0.5464	5	5	0	1	2	1	0	1.2928
68	7.1142	5	5	999	19.375	1	1	1	1.0224
69	7.1142	5	5	999	19.375	2	-1	1	0.91653
70	2.1883	5	5	90	25.5	2	-1	1	1.0224
71	5.4722	5	5	999	19.375	1	-1	0	0.99889
72	3.8303	5	5	90	13.25	1	1	1	0.90477
73	3.8303	5	5	0	13.25	2	-1	1	0.91654
74	0.5464	5	5	0	7.125	2	1	1	1.0106
75	0.5464	5	5	0	25.5	1	1	1	1.0224
76	0.5464	5	5	0	25.5	1	-1	1	0.94003
77	7.1142	5	5	999	13.25	2	1	1	0.95179
78	5.4722	5	5	0	13.25	1	1	0	2.1425
79	3.8303	5	5	90	13.25	2	-1	0	1.634
80	7.1142	5	5	0	1	2	1	0	1.9667
81	3.8303	5	5	999	25.5	1	-1	0	0.88127
82	0.5464	5	5	999	13.25	2	1	1	0.99883
83	7.1142	5	5	90	19.375	2	-1	1	1.514
84	7.1142	5	5	999	7.125	1	-1	1	1.2459
85	0.5464	5	5	999	7.125	2	-1	1	0.95185
86	3.8303	5	5	0	7.125	2	-1	1	0.91644
87	0.5464	5	5	90	13.25	2	1	1	1.0107
88	0.5464	5	5	0	7.125	2	1	1	0.97534
89	5.4722	5	5	90	7.125	1	1	1	0.99885
90	3.8303	5	5	999	25.5	2	-1	1	0.94003
91	0.5464	5	5	0	13.25	1	1	1	1.0342
92	3.8303	5	5	0	1	1	-1	0	2.2493
93	3.8303	5	5	999	7.125	2	1	1	1.1052
94	0.5464	5	5	0	19.375	2	1	1	1.2812
95	0.5464	5	5	90	1	2	-1	1	1.787
96	7.1142	5	5	90	1	2	-1	0	1.1635
97	0.5464	5	5	0	19.375	1	-1	1	1.1516
98	5.4722	5	5	90	25.5	1	-1	1	0.95222
99	0.5464	5	5	90	25.5	2	-1	1	0.94004
100	5.4722	5	5	999	25.5	2	-1	1	0.9165
101	5.4722	5	5	999	19.375	1	1	1	1.1989
102	3.8303	5	5	0	13.25	2	1	1	0.97526
103	7.1142	5	5	90	13.25	2	1	1	1.0929
104	0.5464	5	5	90	1	2	-1	0	1.3988
105	5.4722	5	5	90	13.25	2	1	1	1.0694
106	7.1142	5	5	90	25.5	2	1	1	1.0342
107	7.1142	5	5	90	25.5	1	1	1	1.1635
108	0.5464	5	5	999	7.125	1	1	0	0.96355
109	5.4722	5	5	999	25.5	1	-1	1	1.0459
110	5.4722	5	5	0	13.25	1	-1	1	1.1281
111	7.1142	5	5	0	1	2	-1	0	1.4955
112	2.1883	5	5	0	19.375	2	-1	1	0.97536
113	7.1142	5	5	999	19.375	1	1	1	1.0224
114	5.4722	5	5	90	1	2	-1	0	1.2106
115	7.1142	5	5	0	25.5	1	-1	1	0.9752
116	5.4722	5	5	90	25.5	2	-1	1	0.9753
117	5.4722	5	5	0	13.25	1	1	1	1.3752
118	0.5464	5	5	90	1	1	-1	1	0.99881
119	5.4722	5	5	0	19.375	1	1	1	0.95178
120	0.5464	5	5	90	19.375	1	1	1	0.99887
121	5.4722	5	5	999	7.125	2	-1	1	0.99883
122	7.1142	5	5	90	19.375	1	-1	1	0.90478
123	7.1142	5	5	90	13.25	1	1	1	0.95175
124	7.1142	5	5	0	7.125	1	-1	0	1.2694
125	3.8303	5	5	0	25.5	2	1	1	1.0693
126	0.5464	5	5	999	25.5	2	-1	1	0.96364
127	0.5464	5	5	999	1	2	1	1	1.1047
128	3.8303	5	5	0	13.25	2	1	1	1.1165
129	7.1142	5	5	999	7.125	2	1	0	1.2458
130	7.1142	5	5	999	1	2	1	1	1.7544
131	0.5464	5	5	999	1	1	-1	1	1.1404
132	0.5464	5	5	0	25.5	2	-1	1	1.1404
133	0.5464	5	5	90	1	1	1	1	1.9167
134	0.5464	5	5	90	19.375	2	-1	1	0.99883
135	5.4722	5	5	999	13.25	1	1	1	0.95179
136	0.5464	5	5	0	25.5	1	1	1	0.99885
137	2.1883	5	5	999	7.125	1	1	1	0.92827
138	7.1142	5	5	0	19.375	2	-1	1	0.95182
139	3.8303	5	5	90	25.5	1	-1	1	0.94009
140	0.5464	5	5	999	25.5	1	-1	1	1.387
141	0.5464	5	5	0	7.125	2	-1	1	2.5162
142	5.4722	5	5	999	25.5	1	1	1	0.95184
143	0.5464	5	5	90	25.5	2	-1	1	0.96365
144	5.4722	5	5	90	13.25	2	1	0	1.281
145	7.1142	5	5	90	7.125	1	1	1	3.24
146	3.8303	5	5	999	1	1	-1	1	2.3665
147	5.4722	5	5	0	7.125	2	1	1	1.234
148	2.1883	5	5	999	7.125	2	1	1	0.98707
149	2.1883	5	5	999	25.5	1	1	1	0.99893
150	7.1142	5	5	0	13.25	1	-1	0	1.1283
151	3.8303	5	5	90	13.25	1	1	1	0.96403
152	2.1883	5	5	90	1	1	-1	0	1.0224
153	5.4722	5	5	90	13.25	1	-1	1	1.9709
154	3.8303	5	5	90	7.125	2	1	1	1.0812
155	0.5464	5	5	0	13.25	2	-1	1	2.2926
156	2.1883	5	5	90	13.25	1	-1	0	1.0929
157	3.8303	5	5	999	25.5	2	1	1	0.97539
158	7.1142	5	5	90	19.375	2	1	1	0.88117
159	7.1142	5	5	0	25.5	2	1	1	1.0107
160	3.8303	5	5	0	7.125	2	1	1	0.86949
161	7.1142	5	5	90	25.5	1	1	1	1.0107
162	7.1142	5	5	90	7.125	2	1	1	1.5637
163	7.1142	5	5	0	13.25	2	1	1	4.7829
164	0.5464	5	5	0	13.25	1	-1	1	1.2458
165	0.5464	5	5	0	13.25	2	1	1	1.1164
166	7.1142	5	5	0	7.125	1	1	1	1.1753
167	2.1883	5	5	0	25.5	1	-1	1	1.6697
168	7.1142	5	5	0	7.125	2	-1	0	1.6519
169	7.1142	5	5	90	25.5	2	-1	1	0.90482
170	7.1142	5	5	999	19.375	2	-1	1	0.92825
171	2.1883	5	5	0	13.25	1	1	1	1.1164
172	7.1142	5	5	999	13.25	1	1	1	0.94002
173	7.1142	5	5	999	7.125	2	-1	1	0.96361
174	2.1883	5	5	999	25.5	2	-1	1	0.92825
175	2.1883	5	5	0	13.25	1	-1	1	0.96355
176	3.8303	5	5	90	13.25	2	1	1	0.98709
177	5.4722	5	5	0	13.25	1	-1	1	0.92828
178	0.5464	5	5	90	1	2	-1	1	1.1165
179	3.8303	5	5	999	19.375	1	-1	1	0.91699
180	5.4722	5	5	0	13.25	2	1	1	0.99887
181	5.4722	5	5	90	19.375	2	1	1	1.14
182	0.5464	5	5	999	1	1	-1	1	1.1164
183	2.1883	5	5	0	7.125	1	-1	1	0.98755
184	5.4722	5	5	0	19.375	1	-1	1	1.0341
185	2.1883	5	5	999	25.5	1	1	1	1.2223
186	2.1883	5	5	999	25.5	2	1	1	2.057
187	7.1142	5	5	999	25.5	2	1	1	0.91655
188	7.1142	5	5	90	25.5	1	-1	1	0.9518
189	3.8303	5	5	90	1	1	1	0	1.4458
190	3.8303	5	5	999	25.5	1	-1	1	0.96359
191	2.1883	5	5	0	19.375	1	1	1	1.0577
192	5.4722	5	5	90	1	1	1	1	2.2992
193	5.4722	5	5	90	13.25	2	1	1	0.92831
194	3.8303	5	5	999	1	1	-1	1	1.4811
195	3.8303	5	5	90	13.25	2	-1	1	1.0342
196	0.5464	5	5	999	13.25	1	-1	1	0.95188
197	2.1883	5	5	90	13.25	2	-1	1	0.90473
198	0.5464	5	5	999	25.5	1	1	0	0.9871
199	2.1883	5	5	0	13.25	2	1	1	1.046
200	5.4722	5	5	90	7.125	1	1	1	1.0106
201	7.1142	5	5	0	13.25	2	1	1	1.1165
202	5.4722	5	5	90	13.25	1	-1	1	0.91651
203	5.4722	5	5	0	25.5	1	1	1	1.3753
204	5.4722	5	5	0	19.375	2	-1	1	0.9634
205	0.5464	5	5	999	19.375	2	-1	1	0.96353
206	5.4722	5	5	0	19.375	2	-1	1	1.0224
207	2.1883	5	5	999	13.25	2	1	1	0.9518
208	2.1883	5	5	0	19.375	2	-1	1	0.97529
209	2.1883	5	5	90	19.375	1	-1	1	0.9166
210	5.4722	5	5	90	25.5	2	-1	0	1.7985
211	5.4722	5	5	999	7.125	2	-1	1	0.88121
212	5.4722	5	5	999	13.25	2	-1	1	0.90477
213	5.4722	5	5	0	25.5	2	-1	1	0.85769
214	0.5464	5	5	999	1	1	1	1	1.1167
215	7.1142	5	5	90	7.125	1	-1	1	0.95159
216	5.4722	5	5	90	19.375	1	1	1	0.89303
217	7.1142	5	5	0	13.25	1	1	0	1.2572
218	0.5464	5	5	999	7.125	1	-1	1	0.92829
219	3.8303	5	5	0	7.125	1	1	1	1.1165
220	2.1883	5	5	0	1	1	-1	0	1.3164
221	0.5464	5	5	0	25.5	2	1	1	1.0106
222	7.1142	5	5	999	7.125	1	1	0	1.7545
223	0.5464	5	5	999	13.25	2	1	1	1.0106
224	5.4722	5	5	999	1	2	1	1	1.1636
225	7.1142	5	5	999	19.375	1	-1	1	1.0223
226	2.1883	5	5	90	25.5	1	-1	1	0.94006
227	2.1883	5	5	999	13.25	2	-1	1	0.97534
228	0.5464	5	5	0	7.125	1	-1	1	0.92831
229	7.1142	5	5	0	19.375	1	-1	1	1.2106
230	2.1883	5	5	0	7.125	2	-1	1	0.95179
231	2.1883	5	5	999	13.25	1	1	1	1.0106
232	3.8303	5	5	90	25.5	2	1	1	1.1518
233	2.1883	5	5	0	13.25	2	1	1	0.96344
234	5.4722	5	5	0	19.375	2	1	1	0.88132
235	0.5464	5	5	999	7.125	1	1	1	1.0694
236	0.5464	5	5	90	7.125	2	1	1	0.96355
237	7.1142	5	5	999	25.5	2	-1	1	0.92826
238	0.5464	5	5	90	13.25	1	-1	0	0.98708
239	3.8303	5	5	90	19.375	1	-1	1	0.89297
240	3.8303	5	5	0	19.375	2	1	1	0.95175
241	3.8303	5	5	0	7.125	2	1	1	0.94004
242	7.1142	5	5	999	7.125	1	1	1	0.94
243	7.1142	5	5	90	25.5	2	1	0	1.5707
244	3.8303	5	5	999	13.25	2	1	1	0.94002
245	7.1142	5	5	90	19.375	2	1	1	0.9871
246	2.1883	5	5	0	1	1	-1	0	1.9864
247	3.8303	5	5	999	19.375	2	-1	1	0.90476
248	3.8303	5	5	0	25.5	1	1	1	0.90471
249	3.8303	5	5	90	19.375	2	-1	1	0.9048
250	2.1883	5	5	90	19.375	1	-1	0	0.9518
251	0.5464	5	5	0	19.375	2	1	1	1.093
252	3.8303	5	5	0	25.5	2	1	1	0.99885
253	2.1883	5	5	999	19.375	1	-1	1	0.97527
254	7.1142	5	5	0	25.5	1	1	1	0.95185
255	7.1142	5	5	0	19.375	2	-1	1	0.94012
256	2.1883	5	5	0	1	1	-1	1	1.1165
257	7.1142	5	5	0	7.125	2	1	1	1.0928
258	3.8303	5	5	999	7.125	2	1	1	0.90472
259	7.1142	5	5	90	1	1	1	1	1.4768
260	3.8303	5	5	999	13.25	2	1	1	0.98703
261	7.1142	5	5	999	25.5	1	-1	1	0.96356
262	0.5464	5	5	0	19.375	1	-1	1	0.94008
263	3.8303	5	5	90	19.375	1	-1	1	0.99891
264	0.5464	5	5	90	13.25	2	1	1	1.0342
265	5.4722	5	5	90	7.125	2	-1	0	1.434
266	7.1142	5	5	999	7.125	1	-1	0	1.7941
267	3.8303	5	5	999	25.5	1	1	1	0.91649
268	0.5464	5	5	999	13.25	1	1	1	0.98709
269	2.1883	5	5	999	1	2	-1	1	1.187
270	7.1142	5	5	0	19.375	2	-1	1	0.94005
271	2.1883	5	5	0	25.5	2	-1	1	0.88128
272	7.1142	5	5	90	7.125	1	1	0	1.1636
273	3.8303	5	5	90	13.25	1	1	1	0.90511
274	5.4722	5	5	90	19.375	1	1	1	0.88123
275	2.1883	5	5	0	7.125	1	-1	1	1.1636
276	0.5464	5	5	0	13.25	2	-1	1	1.0459
277	5.4722	5	5	0	1	1	1	1	1.8846
278	2.1883	5	5	0	7.125	1	1	1	0.91655
279	2.1883	5	5	90	13.25	2	-1	1	1.0694
280	5.4722	5	5	999	19.375	1	1	1	1.0459
281	2.1883	5	5	999	7.125	2	-1	1	0.89296
282	5.4722	5	5	999	13.25	1	-1	1	1.0224
283	2.1883	5	5	90	7.125	2	-1	1	1.14
284	5.4722	5	5	90	13.25	1	1	1	1.0224
285	7.1142	5	5	999	25.5	2	-1	1	0.83418
286	2.1883	5	5	90	1	2	-1	0	1.5399
287	2.1883	5	5	999	1	2	-1	1	0.89303
288	5.4722	5	5	999	19.375	2	1	1	1.011
289	3.8303	5	5	999	1	2	1	0	1.7395
290	2.1883	5	5	999	13.25	1	1	1	0.92867
291	2.1883	5	5	90	19.375	2	-1	1	1.1283
292	3.8303	5	5	90	19.375	2	1	0	0.71704
293	0.5464	5	5	999	19.375	2	1	1	1.0224
294	7.1142	5	5	999	13.25	2	1	1	0.88126
295	0.5464	5	5	999	1	2	-1	1	1.1047
296	3.8303	5	5	0	25.5	2	-1	1	0.92825
297	7.1142	5	5	999	25.5	1	-1	1	1.2694
298	5.4722	5	5	90	1	2	1	0	1.9419
299	0.5464	5	5	90	13.25	1	-1	1	1.0341
300	0.5464	5	5	90	25.5	2	1	1	1.0342
301	3.8303	5	5	999	19.375	1	-1	1	1.093
302	7.1142	5	5	90	13.25	2	-1	0	1.4971
303	0.5464	5	5	999	19.375	2	-1	1	1.0342
304	0.5464	5	5	90	7.125	2	1	1	1.1282
305	3.8303	5	5	999	1	2	1	1	2.2333
306	5.4722	5	5	0	13.25	1	1	1	1.0812
307	0.5464	5	5	0	1	1	-1	1	1.14
308	5.4722	5	5	90	7.125	1	1	1	0.95179
309	2.1883	5	5	90	1	1	1	1	1.187
310	0.5464	5	5	90	7.125	2	1	1	1.4341
311	0.5464	5	5	90	19.375	1	-1	1	0.99887
312	2.1883	5	5	0	25.5	2	1	1	0.99885
313	5.4722	5	5	999	13.25	1	-1	1	1.0576
314	3.8303	5	5	90	19.375	2	-1	1	0.96357
315	5.4722	5	5	0	1	2	1	1	1.9836
316	2.1883	5	5	0	19.375	1	1	1	0.88124
317	5.4722	5	5	999	1	1	1	0	1.2223
318	5.4722	5	5	90	13.25	2	-1	1	1.0934
319	2.1883	5	5	999	19.375	2	-1	1	0.89304
320	3.8303	5	5	90	13.25	1	-1	1	0.94013
321	0.5464	5	5	90	25.5	1	1	1	1.0459
322	2.1883	5	5	0	7.125	2	1	1	0.99877
323	2.1883	5	5	90	1	1	1	0	1.6339
324	7.1142	5	5	0	13.25	2	1	1	1.7925
325	5.4722	5	5	90	7.125	2	-1	0	1.7846
326	7.1142	5	5	0	25.5	1	-1	1	0.92833
327	0.5464	5	5	90	7.125	1	-1	1	1.0106
328	2.1883	5	5	90	13.25	1	-1	1	0.94009
329	2.1883	5	5	0	25.5	1	-1	1	0.86952
330	7.1142	5	5	999	25.5	1	1	1	0.94004
331	7.1142	5	5	90	19.375	1	1	1	0.97531
332	3.8303	5	5	0	19.375	2	1	1	1.1283
333	7.1142	5	5	999	19.375	2	1	1	1.5155
334	7.1142	5	5	999	7.125	2	1	1	2.2472
335	2.1883	5	5	90	7.125	1	-1	1	0.98711
336	5.4722	5	5	90	19.375	2	-1	1	1.0342
337	7.1142	5	5	90	7.125	1	1	0	1.7047
338	2.1883	5	5	90	13.25	2	-1	1	0.97537
339	7.1142	5	5	0	7.125	2	1	0	1.4787
340	0.5464	5	5	999	19.375	1	1	1	0.99926
341	7.1142	5	5	999	1	2	1	0	1.5469
342	0.5464	5	5	90	1	2	-1	1	0.99928
343	5.4722	5	5	0	25.5	1	1	1	1.1282
344	0.5464	5	5	90	7.125	1	1	1	1.1045
345	7.1142	5	5	0	19.375	2	-1	1	1.4117
346	2.1883	5	5	0	13.25	1	1	1	0.96404
347	7.1142	5	5	0	1	1	1	1	1.14
348	3.8303	5	5	0	1	1	1	0	2.0619
349	2.1883	5	5	999	19.375	1	1	1	0.94041
350	2.1883	5	5	0	19.375	1	1	1	1.0929
351	7.1142	5	5	0	25.5	2	-1	1	0.96358
352	3.8303	5	5	0	19.375	2	1	1	4.1318
353	3.8303	5	5	0	13.25	1	-1	1	0.99884
354	5.4722	5	5	90	19.375	2	-1	0	0.92826
355	7.1142	5	5	999	25.5	2	1	0	1.8151
356	5.4722	5	5	0	1	1	1	1	1.7681
357	7.1142	5	5	90	13.25	2	-1	0	1.4116
358	3.8303	5	5	90	1	1	-1	0	1.434
359	5.4722	5	5	999	7.125	1	-1	1	0.98709
360	5.4722	5	5	90	1	2	1	0	1.7333
361	5.4722	5	5	90	25.5	2	-1	1	1.3165
362	7.1142	5	5	90	13.25	1	-1	1	1.0341
363	3.8303	5	5	0	7.125	2	1	1	1.6104
364	0.5464	5	5	999	13.25	2	-1	1	0.96354
365	5.4722	5	5	90	1	2	1	0	1.9041
366	3.8303	5	5	90	7.125	1	-1	1	0.99928
367	2.1883	5	5	0	19.375	1	1	1	1.0341
368	7.1142	5	5	90	19.375	1	1	1	0.99887
369	0.5464	5	5	0	1	2	-1	0	2.4099
370	2.1883	5	5	90	7.125	1	-1	1	0.9989
371	5.4722	5	5	0	7.125	1	-1	1	0.99888
372	0.5464	5	5	90	7.125	2	1	1	1.434
373	7.1142	5	5	999	25.5	1	1	1	0.99891
374	2.1883	5	5	0	13.25	2	-1	1	0.90476
375	7.1142	5	5	0	1	1	-1	1	1.8883
376	3.8303	5	5	0	25.5	1	1	1	0.85822
377	3.8303	5	5	999	25.5	2	1	1	1.9847
378	0.5464	5	5	999	25.5	2	-1	1	0.92868
379	2.1883	5	5	90	1	1	-1	1	0.95184
380	0.5464	5	5	999	7.125	2	1	1	1.2694
381	3.8303	5	5	999	7.125	2	1	1	1.093
382	3.8303	5	5	90	25.5	1	-1	1	0.97578
383	5.4722	5	5	999	25.5	1	1	1	0.97535
384	3.8303	5	5	0	13.25	1	1	1	0.97538
385	7.1142	5	5	999	13.25	2	-1	1	0.91646
386	2.1883	5	5	90	7.125	1	-1	1	1.1518
387	3.8303	5	5	90	7.125	2	1	1	1.3164
388	5.4722	5	5	999	25.5	2	-1	1	0.91656
389	3.8303	5	5	999	13.25	2	-1	1	0.85769
390	0.5464	5	5	90	25.5	1	-1	1	1.0812
391	0.5464	5	5	90	25.5	1	-1	1	0.98711
392	2.1883	5	5	90	1	2	-1	1	1.093
393	7.1142	5	5	999	13.25	2	-1	1	0.96355
394	3.8303	5	5	90	19.375	1	-1	1	0.99884
395	7.1142	5	5	0	1	1	-1	0	1.046
396	5.4722	5	5	0	25.5	2	1	1	1.1517
397	7.1142	5	5	0	13.25	1	1	1	1.0576
398	3.8303	5	5	999	13.25	1	1	1	0.91657
399	2.1883	5	5	999	1	1	-1	1	1.0107
400	3.8303	5	5	0	25.5	2	-1	1	1.0694
401	3.8303	5	5	90	1	1	1	0	2.4926
402	5.4722	5	5	90	19.375	2	1	1	3.5027
403	5.4722	5	5	999	13.25	2	-1	1	0.95175
404	3.8303	5	5	0	19.375	1	1	1	1.1399
405	0.5464	5	5	999	19.375	1	-1	1	1.0106
406	2.1883	5	5	999	19.375	1	1	1	0.90481
407	5.4722	5	5	999	7.125	2	1	1	1.2106
408	0.5464	5	5	999	25.5	1	1	1	0.94005
409	5.4722	5	5	999	7.125	1	-1	1	0.92834
410	2.1883	5	5	999	19.375	1	1	1	0.89295
411	0.5464	5	5	999	7.125	2	-1	1	0.94006
412	5.4722	5	5	999	7.125	2	1	0	1.3399
413	2.1883	5	5	999	19.375	2	1	1	1.0929
414	2.1883	5	5	999	7.125	2	-1	1	1.0341
415	3.8303	5	5	0	13.25	1	1	1	0.95179
416	0.5464	5	5	0	13.25	1	-1	1	0.96356
417	3.8303	5	5	999	1	2	1	1	1.5399
418	2.1883	5	5	90	19.375	2	1	1	1.093
419	3.8303	5	5	0	1	2	1	1	1.2341
420	0.5464	5	5	0	7.125	1	1	1	1.0224
421	2.1883	5	5	0	13.25	1	1	1	1.093
422	2.1883	5	5	90	7.125	1	1	1	1.0813
423	5.4722	5	5	999	13.25	2	-1	1	0.9754
424	5.4722	5	5	90	25.5	1	-1	1	1.1518
425	3.8303	5	5	999	7.125	2	1	1	1.1047
426	0.5464	5	5	90	7.125	1	-1	1	1.0577
427	0.5464	5	5	90	19.375	1	1	1	1.0106
428	2.1883	5	5	0	1	2	1	0	1.2929
429	2.1883	5	5	0	13.25	2	-1	1	0.91642
430	7.1142	5	5	90	25.5	1	-1	1	1.234
431	2.1883	5	5	0	13.25	1	1	1	0.92814
432	7.1142	5	5	999	13.25	2	1	0	2.9621
433	2.1883	5	5	0	19.375	1	1	1	0.91656
434	2.1883	5	5	90	13.25	1	1	1	0.85772
435	5.4722	5	5	90	1	1	1	0	1.8054
436	5.4722	5	5	90	1	1	-1	0	2.0022
437	0.5464	5	5	999	1	2	-1	1	1.1166
438	7.1142	5	5	90	25.5	2	-1	1	0.84601
439	3.8303	5	5	0	19.375	2	1	0	1.7399
440	3.8303	5	5	90	25.5	2	1	1	1.0698
441	5.4722	5	5	0	7.125	2	1	1	1.0929
442	2.1883	5	5	0	7.125	2	1	1	1.0812
443	0.5464	5	5	999	7.125	1	-1	1	1.0694
444	7.1142	5	5	0	1	1	1	1	1.1283
445	7.1142	5	5	90	13.25	2	-1	1	0.98755
446	5.4722	5	5	999	13.25	1	-1	1	0.94004
447	3.8303	5	5	999	13.25	1	1	1	1.0106
448	5.4722	5	5	999	7.125	1	1	1	0.97534
449	2.1883	5	5	999	1	2	-1	1	0.94
450	3.8303	5	5	0	19.375	1	-1	1	0.97537
451	7.1142	5	5	999	7.125	2	-1	0	1.3047
452	3.8303	5	5	90	25.5	1	-1	1	1.1523
453	2.1883	5	5	90	13.25	1	1	1	0.97525
454	7.1142	5	5	0	19.375	1	1	0	1.6846
455	0.5464	5	5	999	13.25	1	-1	1	0.96355
456	2.1883	5	5	90	25.5	1	-1	1	0.89301
457	3.8303	5	5	90	19.375	1	1	0	0.86947
458	0.5464	5	5	90	19.375	2	-1	1	0.9283
459	5.4722	5	5	999	25.5	1	1	1	0.89295
460	3.8303	5	5	999	13.25	1	-1	1	0.94008
461	5.4722	5	5	0	7.125	1	-1	1	1.8477
462	0.5464	5	5	90	1	2	1	0	3.2086
463	0.5464	5	5	90	25.5	2	1	1	2.9299
464	7.1142	5	5	999	19.375	2	-1	1	0.95182
465	0.5464	5	5	90	1	1	-1	1	3.181
466	7.1142	5	5	90	7.125	2	-1	0	1.7377
467	5.4722	5	5	90	7.125	2	-1	1	1.9001
468	5.4722	5	5	90	13.25	1	1	1	0.91652
469	3.8303	5	5	999	13.25	1	-1	1	1.1518
470	2.1883	5	5	90	25.5	1	-1	1	0.98707
471	0.5464	5	5	90	13.25	2	1	1	1.2929
472	2.1883	5	5	999	25.5	2	-1	1	1.0812
473	5.4722	5	5	999	7.125	1	1	1	1.3165
474	0.5464	5	5	90	19.375	2	-1	1	0.98749
475	3.8303	5	5	0	7.125	2	-1	1	1.2341
476	0.5464	5	5	999	1	2	-1	1	2.2104
477	7.1142	5	5	90	13.25	1	1	1	4.4246
478	7.1142	5	5	999	1	2	1	0	1.7067
479	2.1883	5	5	90	7.125	2	-1	1	1.0698
480	7.1142	5	5	0	1	1	-1	0	1.9024
481	5.4722	5	5	999	7.125	2	-1	1	0.91652
482	3.8303	5	5	0	7.125	1	1	0	1.2224
483	3.8303	5	5	90	25.5	1	1	1	0.96358
484	2.1883	5	5	90	19.375	1	1	1	0.92819
485	7.1142	5	5	999	7.125	2	-1	0	1.5398
486	3.8303	5	5	0	13.25	2	-1	1	0.88122
487	0.5464	5	5	999	7.125	1	-1	1	1.1517
488	7.1142	5	5	999	1	2	-1	1	1.6102
489	0.5464	5	5	90	13.25	1	-1	1	1.2576
490	3.8303	5	5	999	7.125	2	-1	1	0.94003
491	3.8303	5	5	90	7.125	2	1	0	1.4929
492	2.1883	5	5	0	13.25	2	-1	1	1.0106
493	0.5464	5	5	0	7.125	1	-1	1	1.881
494	5.4722	5	5	999	1	1	1	1	1.3517
495	3.8303	5	5	0	19.375	2	1	1	3.1126
496	5.4722	5	5	90	1	2	-1	0	1.4693
497	2.1883	5	5	999	1	1	-1	1	1.2109
498	2.1883	5	5	0	25.5	2	-1	1	1.2463
499	3.8303	5	5	90	19.375	2	-1	1	1.0816
500	2.1883	5	5	999	19.375	2	1	1	1.5046
501	3.8303	5	5	999	7.125	1	-1	1	1.4106
502	5.4722	5	5	999	1	1	1	0	1.7322
503	0.5464	5	5	999	1	1	1	1	1.1399
504	5.4722	5	5	999	1	1	1	0	1.6918
505	0.5464	5	5	90	1	1	-1	1	1.034
506	2.1883	5	5	999	1	1	1	1	1.0577
507	2.1883	5	5	90	7.125	2	1	1	1.1398
508	7.1142	5	5	90	7.125	1	1	0	1.4317
509	2.1883	5	5	90	19.375	1	-1	1	0.92831
510	3.8303	5	5	999	7.125	1	-1	1	0.88126
511	5.4722	5	5	999	1	2	-1	1	1.0695
512	0.5464	5	5	999	7.125	2	-1	1	0.88129
513	3.8303	5	5	999	25.5	1	1	1	1.0224
514	5.4722	5	5	0	13.25	2	-1	1	0.95177
515	5.4722	5	5	0	25.5	2	-1	1	0.85774
516	3.8303	5	5	999	13.25	2	1	1	1.14
517	3.8303	5	5	90	25.5	2	1	1	1.1282
518	2.1883	5	5	999	25.5	1	-1	1	0.91653
519	5.4722	5	5	0	25.5	1	1	1	1.1282
520	0.5464	5	5	90	25.5	2	-1	1	0.98756
521	7.1142	5	5	999	25.5	1	-1	1	0.96369
522	7.1142	5	5	999	1	1	1	0	1.369
523	2.1883	5	5	0	7.125	2	-1	1	0.9165
524	2.1883	5	5	90	19.375	1	-1	0	0.92823
525	2.1883	5	5	999	7.125	2	-1	1	0.90466
526	3.8303	5	5	999	19.375	2	1	1	1.0695
527	2.1883	5	5	0	1	2	-1	0	2.9078
528	2.1883	5	5	999	1	1	-1	1	1.7046
529	3.8303	5	5	90	19.375	1	-1	1	0.99886
530	7.1142	5	5	0	7.125	1	-1	1	1.0106
531	5.4722	5	5	0	19.375	1	1	1	0.95188
532	5.4722	5	5	90	19.375	1	1	1	0.96364
533	2.1883	5	5	0	7.125	1	-1	1	0.99882
534	5.4722	5	5	90	25.5	1	1	1	0.90477
535	2.1883	5	5	999	7.125	1	-1	1	0.88123
536	7.1142	5	5	90	19.375	1	1	1	0.86947
537	0.5464	5	5	999	13.25	1	1	1	0.9871
538	5.4722	5	5	0	1	2	1	0	1.7798
539	7.1142	5	5	999	7.125	1	-1	1	1.2223
540	5.4722	5	5	0	25.5	1	1	1	1.128
541	5.4722	5	5	0	13.25	2	-1	1	0.91693
542	0.5464	5	5	90	19.375	2	-1	1	1.0224
543	2.1883	5	5	999	7.125	2	-1	1	1.0342
544	5.4722	5	5	90	19.375	2	-1	1	0.97536
545	0.5464	5	5	0	7.125	1	-1	1	1.2812
546	3.8303	5	5	999	19.375	1	-1	1	0.88123
547	0.5464	5	5	0	7.125	2	-1	1	0.94007
548	5.4722	5	5	90	7.125	1	1	1	0.97537
549	5.4722	5	5	999	13.25	2	1	1	2.9084
550	3.8303	5	5	999	25.5	2	-1	1	0.91696
551	7.1142	5	5	0	25.5	1	-1	1	0.97534
552	7.1142	5	5	999	19.375	1	1	1	0.9636
553	5.4722	5	5	0	13.25	2	1	1	1.1282
554	7.1142	5	5	999	19.375	2	1	1	0.98708
555	2.1883	5	5	90	1	2	-1	0	1.3047
556	5.4722	5	5	0	1	1	-1	0	1.7053
557	7.1142	5	5	90	13.25	2	-1	0	1.6232
558	3.8303	5	5	999	1	2	-1	0	2.0811
559	2.1883	5	5	999	13.25	1	1	1	0.96388
560	0.5464	5	5	0	19.375	2	-1	1	0.85775
561	3.8303	5	5	999	1	2	1	0	1.34
562	5.4722	5	5	90	25.5	2	1	1	1.1518
563	0.5464	5	5	90	19.375	1	-1	1	1.0576
564	0.5464	5	5	999	13.25	1	-1	1	0.92829
565	5.4722	5	5	90	7.125	2	1	1	1.4219
566	3.8303	5	5	90	1	2	1	1	1.187
567	0.5464	5	5	999	1	1	1	1	0.97538
568	5.4722	5	5	999	13.25	1	1	1	1.0577
569	2.1883	5	5	999	1	1	1	1	1.0695
570	2.1883	5	5	90	25.5	2	-1	1	0.95182
571	3.8303	5	5	0	7.125	1	-1	1	0.95175
572	3.8303	5	5	90	25.5	1	1	1	0.97537
573	7.1142	5	5	90	19.375	2	1	1	1.1635
574	2.1883	5	5	90	25.5	1	-1	1	0.94011
575	0.5464	5	5	0	13.25	1	-1	1	1.1282
576	3.8303	5	5	999	13.25	2	-1	1	0.95183
577	7.1142	5	5	90	7.125	2	1	1	1.3621
578	0.5464	5	5	0	19.375	2	-1	1	0.95224
579	3.8303	5	5	999	19.375	2	1	1	1.0224
580	2.1883	5	5	999	13.25	1	-1	1	1.0341
581	0.5464	5	5	999	1	2	1	1	1.1047
582	5.4722	5	5	90	13.25	2	1	1	1.0816
583	3.8303	5	5	999	19.375	2	1	1	0.96362
584	2.1883	5	5	999	1	2	-1	1	1.0811
585	3.8303	5	5	90	7.125	1	-1	1	0.94002
586	2.1883	5	5	0	25.5	1	1	1	0.95182
587	0.5464	5	5	0	7.125	1	-1	1	0.893
588	7.1142	5	5	999	19.375	1	-1	1	0.95179
589	0.5464	5	5	0	1	2	1	1	1.2576
590	3.8303	5	5	90	7.125	1	1	1	0.95175
591	0.5464	5	5	90	13.25	2	1	1	1.1164
592	5.4722	5	5	0	25.5	2	1	1	1.1048
593	2.1883	5	5	90	7.125	2	-1	0	1.2929
594	0.5464	5	5	0	25.5	1	-1	1	0.96352
595	5.4722	5	5	0	25.5	2	1	1	1.0811
596	5.4722	5	5	0	19.375	2	-1	1	1.0695
597	5.4722	5	5	0	7.125	1	-1	0	1.7112
598	0.5464	5	5	90	1	1	-1	1	2.2099
599	0.5464	5	5	999	25.5	2	1	1	0.98704
600	3.8303	5	5	0	1	2	-1	1	1.1636
601	2.1883	5	5	999	13.25	1	-1	1	0.96334
602	5.4722	5	5	90	25.5	1	1	1	0.94003
603	0.5464	5	5	0	25.5	1	-1	1	1.0459
604	5.4722	5	5	90	1	1	-1	1	1.4454
605	2.1883	5	5	90	19.375	2	1	1	1.2816
606	7.1142	5	5	90	7.125	2	-1	0	2.7971
607	5.4722	5	5	90	7.125	2	-1	1	2.0294
608	5.4722	5	5	999	19.375	2	-1	1	0.88127
609	7.1142	5	5	0	25.5	2	-1	1	0.94003
610	7.1142	5	5	90	1	1	1	1	1.5959
611	7.1142	5	5	90	1	1	-1	1	1.6003
612	3.8303	5	5	0	19.375	1	1	1	0.98712
613	7.1142	5	5	90	1	1	1	0	1.6279
614	5.4722	5	5	999	1	2	1	1	1.8298
615	5.4722	5	5	90	25.5	1	1	1	0.94009
616	2.1883	5	5	999	19.375	1	1	1	0.99887
617	3.8303	5	5	999	7.125	1	-1	1	0.92824
618	3.8303	5	5	90	13.25	1	-1	1	0.89294
619	0.5464	5	5	0	1	1	1	1	1.1401
620	0.5464	5	5	0	1	2	1	0	2.9437
621	7.1142	5	5	0	25.5	1	-1	1	1.5757
622	3.8303	5	5	0	1	2	1	0	2.0109
623	5.4722	5	5	90	7.125	1	-1	1	1.0459
624	3.8303	5	5	0	19.375	1	1	1	0.89302
625	2.1883	5	5	0	1	1	-1	1	1.2929
626	5.4722	5	5	999	19.375	1	1	1	0.95183
627	5.4722	5	5	999	19.375	2	-1	1	0.92826
628	3.8303	5	5	999	1	1	-1	1	0.97535
629	0.5464	5	5	999	19.375	1	-1	1	1.0459
630	0.5464	5	5	0	7.125	2	1	1	1.2576
631	7.1142	5	5	999	13.25	1	-1	1	1.0346
632	3.8303	5	5	90	1	2	1	0	1.0342
633	3.8303	5	5	90	25.5	2	1	1	1.0107
634	0.5464	5	5	999	19.375	2	-1	1	0.94005
635	2.1883	5	5	999	13.25	2	1	1	1.0224
636	3.8303	5	5	999	1	1	-1	1	1.4929
637	3.8303	5	5	90	7.125	2	1	1	1.34
638	0.5464	5	5	0	25.5	2	-1	1	1.3988
639	0.5464	5	5	90	13.25	1	1	1	1.1636
640	2.1883	5	5	90	7.125	1	1	1	1.0698
641	7.1142	5	5	0	19.375	2	1	0	1.293
642	7.1142	5	5	0	13.25	1	-1	1	0.96399
643	5.4722	5	5	999	25.5	2	-1	1	0.90477
644	5.4722	5	5	0	7.125	1	1	1	1.4454
645	7.1142	5	5	90	1	2	-1	1	1.6191
646	3.8303	5	5	999	1	1	-1	0	2.197
647	0.5464	5	5	0	1	1	1	0	2.4573
648	3.8303	5	5	0	13.25	1	1	1	0.99886
649	0.5464	5	5	999	25.5	1	-1	1	0.86953
650	2.1883	5	5	90	19.375	2	1	1	1.1047
651	7.1142	5	5	0	13.25	2	-1	0	1.8239
652	0.5464	5	5	999	13.25	2	1	1	1.1286
653	3.8303	5	5	90	25.5	2	1	1	1.2577
654	3.8303	5	5	999	13.25	1	1	1	1.0577
655	7.1142	5	5	999	13.25	1	-1	1	0.97536
656	5.4722	5	5	0	25.5	1	1	1	0.92825
657	2.1883	5	5	0	7.125	1	-1	1	0.90478
658	7.1142	5	5	0	1	2	1	0	1.5251
659	0.5464	5	5	0	25.5	2	-1	1	0.95181
660	2.1883	5	5	90	25.5	1	-1	1	0.92824
661	3.8303	5	5	999	7.125	1	-1	1	0.9047
662	5.4722	5	5	0	13.25	2	1	1	1.1871
663	7.1142	5	5	0	25.5	2	1	1	1.1165
664	2.1883	5	5	999	7.125	1	1	1	0.95181
665	2.1883	5	5	0	1	1	1	1	1.0224
666	2.1883	5	5	0	19.375	2	-1	1	1.0459
667	3.8303	5	5	0	13.25	1	-1	1	0.92833
668	2.1883	5	5	90	25.5	2	-1	1	0.90472
669	2.1883	5	5	999	19.375	2	-1	1	0.95186
670	3.8303	5	5	999	25.5	1	-1	0	1.4341
671	3.8303	5	5	999	19.375	1	-1	1	0.89304
672	5.4722	5	5	999	1	1	1	0	1.9889
673	7.1142	5	5	0	13.25	1	1	1	1.7608
674	2.1883	5	5	0	25.5	1	-1	1	0.92829
675	0.5464	5	5	999	25.5	1	1	1	0.90473
676	2.1883	5	5	999	25.5	1	1	1	0.91655
677	5.4722	5	5	90	19.375	1	-1	1	1.0577
678	3.8303	5	5	0	1	2	1	0	1.5046
679	3.8303	5	5	90	1	2	1	0	1.3404
680	3.8303	5	5	0	1	1	1	0	2.2603
681	0.5464	5	5	0	25.5	2	-1	1	0.92842
682	7.1142	5	5	90	25.5	1	-1	1	0.99888
683	7.1142	5	5	90	13.25	1	-1	1	0.94002
684	3.8303	5	5	0	25.5	2	-1	1	0.91656
685	2.1883	5	5	0	1	2	1	1	1.2342
686	0.5464	5	5	0	19.375	1	1	1	1.2106
687	2.1883	5	5	90	25.5	2	-1	1	0.95184
688	0.5464	5	5	90	25.5	1	-1	1	1.0106
689	3.8303	5	5	999	19.375	1	1	1	1.1988
690	5.4722	5	5	999	19.375	2	-1	1	0.99888
691	5.4722	5	5	0	1	2	-1	1	1.3988
692	3.8303	5	5	90	1	2	1	0	1.14
693	0.5464	5	5	0	1	1	-1	1	1.1633
694	7.1142	5	5	999	13.25	1	-1	1	0.97531
695	7.1142	5	5	90	1	2	1	0	1.7517
696	2.1883	5	5	90	7.125	2	1	1	1.7159
697	2.1883	5	5	90	13.25	2	1	1	1.2346
698	3.8303	5	5	0	7.125	1	1	1	1.7281
699	7.1142	5	5	0	19.375	1	1	1	1.0581
700	7.1142	5	5	90	13.25	1	-1	0	4.95
701	0.5464	5	5	90	7.125	1	1	1	1.1988
702	3.8303	5	5	0	1	1	1	1	1.1517
703	5.4722	5	5	90	13.25	1	1	1	0.95231
704	2.1883	5	5	90	13.25	1	-1	1	0.92826
705	5.4722	5	5	999	1	2	-1	0	3.4596
706	7.1142	5	5	0	19.375	1	1	0	3.3015
707	5.4722	5	5	999	13.25	2	1	1	1.4223
708	0.5464	5	5	999	7.125	2	1	1	1.2345
709	3.8303	5	5	0	19.375	1	-1	1	0.96356
710	2.1883	5	5	999	7.125	1	-1	1	1.0581
711	2.1883	5	5	90	1	1	1	1	1.3164
712	3.8303	5	5	90	7.125	2	-1	1	1.0581
713	2.1883	5	5	90	25.5	2	1	1	1.1635
714	5.4722	5	5	0	1	2	1	0	1.0934
715	5.4722	5	5	0	7.125	2	1	0	2.3832
716	0.5464	5	5	90	13.25	1	1	1	1.1165
717	2.1883	5	5	0	25.5	2	-1	1	1.1287
718	5.4722	5	5	0	7.125	1	-1	0	1.8851
719	0.5464	5	5	90	7.125	1	1	1	1.6811
720	3.8303	5	5	90	1	2	1	0	1.5403
721	3.8303	5	5	90	1	1	-1	0	2.5078
722	5.4722	5	5	0	1	1	-1	0	1.862
723	5.4722	5	5	90	25.5	2	1	1	1.1169
724	0.5464	5	5	0	13.25	2	1	1	1.2341
725	7.1142	5	5	90	1	2	1	0	1.5946
726	2.1883	5	5	999	7.125	1	-1	1	0.90479
727	2.1883	5	5	0	25.5	2	1	1	1.1635
728	0.5464	5	5	90	19.375	1	1	1	1.1639
729	7.1142	5	5	0	1	2	-1	0	1.2698
730	0.5464	5	5	999	19.375	2	1	1	1.1047
731	2.1883	5	5	90	1	2	-1	1	1.6226
732	3.8303	5	5	90	13.25	2	1	0	2.3865
733	3.8303	5	5	90	1	1	1	1	1.2576
734	2.1883	5	5	999	25.5	1	-1	1	0.86942
735	0.5464	5	5	90	13.25	2	-1	1	0.86945
736	3.8303	5	5	0	13.25	2	1	1	1.6397
737	7.1142	5	5	999	1	2	-1	0	1.5498
738	0.5464	5	5	999	13.25	2	-1	1	0.89283
739	7.1142	5	5	90	7.125	2	-1	0	1.576
740	5.4722	5	5	0	7.125	2	1	0	1.9441
741	7.1142	5	5	999	13.25	1	1	1	0.97536
742	7.1142	5	5	90	19.375	2	1	1	1.6275
743	0.5464	5	5	999	19.375	1	-1	1	0.94005
744	3.8303	5	5	0	1	2	-1	0	1.2694
745	7.1142	5	5	0	25.5	2	-1	1	1.0695
746	2.1883	5	5	90	1	2	-1	1	1.8575
747	0.5464	5	5	0	13.25	2	1	1	1.5286
748	3.8303	5	5	999	19.375	2	-1	1	1.0229
749	5.4722	5	5	999	7.125	1	-1	1	0.99885
750	5.4722	5	5	999	19.375	2	1	1	1.0693
