# Supplementary material for: Temporal Integration of Motion Streaks in Migraine
Source: Vision (Basel). 2018 Jul 13;2(3):27. doi: 10.3390/vision2030027 (PMC6836222; doi:10.3390/vision2030027)
Supplement: Supplementary file 1 [file vision-02-00027-s001.zip › supplementary information/resultsmark3/resultsObs22/allResponsesObs22Block3.txt]

1	5.4722	5	5	0	25.5	1	-1	1	0.97558
2	3.8303	5	5	90	25.5	1	-1	1	0.86051
3	5.4722	5	5	999	13.25	1	-1	1	0.92827
4	3.8303	5	5	999	7.125	2	1	1	0.99809
5	5.4722	5	5	90	7.125	1	1	1	0.94006
6	2.1883	5	5	90	25.5	1	-1	1	0.8342
7	2.1883	5	5	90	19.375	1	-1	1	1.0106
8	5.4722	5	5	90	19.375	1	-1	1	0.96351
9	2.1883	5	5	90	1	2	-1	0	0.88124
10	3.8303	5	5	999	13.25	1	-1	1	0.86954
11	5.4722	5	5	90	7.125	1	1	1	1.1047
12	5.4722	5	5	0	13.25	1	-1	1	0.91695
13	3.8303	5	5	90	25.5	2	-1	1	0.90477
14	5.4722	5	5	999	13.25	2	1	1	0.97531
15	3.8303	5	5	999	7.125	2	-1	1	0.97531
16	5.4722	5	5	999	25.5	1	-1	1	0.82238
17	3.8303	5	5	90	1	2	1	0	1.1636
18	5.4722	5	5	90	7.125	1	-1	1	1.1169
19	2.1883	5	5	0	7.125	1	1	1	0.96406
20	7.1142	5	5	90	19.375	2	1	1	0.95181
21	2.1883	5	5	90	1	2	1	1	1.0342
22	3.8303	5	5	90	19.375	1	-1	1	0.8696
23	7.1142	5	5	999	1	1	1	0	1.14
24	3.8303	5	5	999	7.125	1	1	1	1.1752
25	2.1883	5	5	0	19.375	1	-1	1	0.98712
26	7.1142	5	5	0	7.125	1	1	1	1.0577
27	7.1142	5	5	0	19.375	2	-1	1	0.91651
28	2.1883	5	5	90	25.5	1	1	1	0.91646
29	3.8303	5	5	0	7.125	2	-1	1	0.86951
30	7.1142	5	5	90	19.375	2	-1	0	1.0459
31	7.1142	5	5	999	7.125	1	-1	0	1.0106
32	2.1883	5	5	90	1	1	1	1	1.0694
33	5.4722	5	5	0	7.125	1	-1	0	1.1636
34	7.1142	5	5	90	25.5	2	-1	1	0.95185
35	7.1142	5	5	90	19.375	1	-1	1	0.95183
36	7.1142	5	5	0	1	2	-1	0	1.3047
37	7.1142	5	5	90	13.25	2	-1	1	1.2224
38	2.1883	5	5	90	7.125	2	-1	1	0.91697
39	7.1142	5	5	0	13.25	2	1	1	0.97528
40	3.8303	5	5	999	13.25	1	-1	1	0.97535
41	3.8303	5	5	90	1	1	-1	1	1.0576
42	2.1883	5	5	90	1	1	-1	1	0.98711
43	7.1142	5	5	90	1	1	-1	1	1.0224
44	2.1883	5	5	999	13.25	2	1	1	0.95185
45	2.1883	5	5	0	19.375	2	1	1	0.94006
46	3.8303	5	5	90	7.125	1	-1	1	0.91652
47	2.1883	5	5	0	19.375	2	-1	1	0.88127
48	7.1142	5	5	999	19.375	2	-1	1	0.97532
49	3.8303	5	5	90	1	2	-1	1	1.0695
50	0.5464	5	5	90	25.5	1	-1	1	0.98714
51	7.1142	5	5	90	19.375	1	1	1	0.9519
52	2.1883	5	5	0	1	2	-1	1	0.89298
53	2.1883	5	5	0	7.125	1	1	1	1.14
54	5.4722	5	5	0	19.375	1	-1	0	1.4693
55	3.8303	5	5	0	19.375	1	-1	1	0.91654
56	7.1142	5	5	999	13.25	2	1	1	0.91651
57	3.8303	5	5	0	25.5	2	-1	1	0.88127
58	2.1883	5	5	90	1	1	1	0	0.99891
59	2.1883	5	5	999	1	1	1	1	1.0342
60	7.1142	5	5	90	25.5	1	1	1	0.98712
61	0.5464	5	5	90	25.5	1	-1	1	0.91651
62	7.1142	5	5	0	13.25	1	1	1	0.9636
63	5.4722	5	5	0	13.25	2	1	1	0.96358
64	3.8303	5	5	0	13.25	1	-1	1	0.88125
65	5.4722	5	5	0	13.25	1	-1	1	0.95189
66	7.1142	5	5	90	13.25	2	1	0	0.94005
67	7.1142	5	5	0	13.25	1	1	1	1.0812
68	2.1883	5	5	0	7.125	2	-1	1	0.86948
69	0.5464	5	5	0	1	1	1	1	1.093
70	7.1142	5	5	90	7.125	2	1	0	1.0224
71	7.1142	5	5	999	19.375	1	1	1	0.91653
72	3.8303	5	5	999	25.5	2	-1	1	0.86949
73	2.1883	5	5	999	1	1	-1	1	0.90478
74	0.5464	5	5	999	25.5	1	1	1	0.95183
75	3.8303	5	5	999	1	1	-1	1	0.92829
76	7.1142	5	5	999	19.375	1	-1	1	0.88148
77	3.8303	5	5	999	13.25	2	1	1	0.97536
78	3.8303	5	5	0	7.125	1	1	1	1.093
79	0.5464	5	5	90	7.125	1	1	1	0.91651
80	3.8303	5	5	90	25.5	1	1	1	0.89297
81	0.5464	5	5	90	7.125	2	1	1	1.0929
82	2.1883	5	5	0	1	1	-1	1	0.99887
83	0.5464	5	5	999	1	1	-1	1	1.1047
84	5.4722	5	5	999	25.5	2	-1	1	0.92834
85	5.4722	5	5	999	7.125	1	-1	1	0.95187
86	0.5464	5	5	999	7.125	1	-1	1	1.0342
87	3.8303	5	5	0	13.25	2	-1	1	0.9401
88	5.4722	5	5	90	19.375	2	1	1	1.1988
89	7.1142	5	5	0	1	2	-1	1	1.2812
90	0.5464	5	5	0	7.125	1	-1	0	1.0459
91	3.8303	5	5	999	19.375	1	-1	1	0.85773
92	2.1883	5	5	999	7.125	1	-1	1	0.95177
93	7.1142	5	5	999	25.5	1	-1	1	0.86956
94	7.1142	5	5	90	1	1	-1	1	0.97534
95	5.4722	5	5	90	25.5	2	1	1	1.1283
96	7.1142	5	5	90	19.375	1	-1	1	0.84598
97	2.1883	5	5	999	19.375	2	-1	1	0.90474
98	7.1142	5	5	90	13.25	2	1	0	0.86949
99	5.4722	5	5	90	1	2	1	0	1.0224
100	7.1142	5	5	90	25.5	1	-1	1	0.88124
101	0.5464	5	5	90	19.375	1	1	1	1.5635
102	0.5464	5	5	90	7.125	2	-1	1	1.1635
103	2.1883	5	5	999	25.5	1	-1	1	0.89299
104	3.8303	5	5	90	19.375	2	1	1	1.046
105	2.1883	5	5	90	13.25	1	1	1	0.99887
106	7.1142	5	5	90	25.5	1	-1	1	0.88127
107	3.8303	5	5	90	25.5	2	1	1	1.046
108	5.4722	5	5	90	13.25	2	-1	0	1.2694
109	0.5464	5	5	0	25.5	1	1	1	1.2695
110	7.1142	5	5	0	7.125	2	-1	0	1.0577
111	2.1883	5	5	999	19.375	2	1	1	1.1635
112	2.1883	5	5	90	19.375	1	-1	1	0.92827
113	3.8303	5	5	999	7.125	1	-1	1	0.9048
114	3.8303	5	5	0	13.25	2	-1	1	0.90466
115	0.5464	5	5	999	19.375	1	-1	1	0.98705
116	0.5464	5	5	90	13.25	2	-1	1	0.96358
117	2.1883	5	5	0	19.375	2	1	1	1.5869
118	3.8303	5	5	0	25.5	2	1	1	0.96357
119	0.5464	5	5	999	13.25	1	1	1	0.94003
120	5.4722	5	5	90	1	1	1	1	1.0458
121	0.5464	5	5	90	19.375	1	1	1	1.1753
122	3.8303	5	5	0	19.375	1	1	0	0.97581
123	7.1142	5	5	0	25.5	1	-1	1	0.96358
124	0.5464	5	5	999	19.375	2	-1	1	0.94005
125	7.1142	5	5	999	25.5	1	1	1	0.95174
126	2.1883	5	5	999	19.375	1	1	1	0.89301
127	3.8303	5	5	999	13.25	2	1	1	1.0929
128	0.5464	5	5	999	1	2	1	1	1.2694
129	2.1883	5	5	999	13.25	1	-1	1	0.92871
130	3.8303	5	5	999	7.125	1	1	1	0.96361
131	3.8303	5	5	90	13.25	2	1	1	1.093
132	3.8303	5	5	0	1	1	1	0	1.6575
133	5.4722	5	5	0	25.5	1	1	1	1.0346
134	3.8303	5	5	999	1	2	-1	0	2.0745
135	5.4722	5	5	0	1	1	-1	0	1.556
136	3.8303	5	5	999	1	1	1	1	0.96393
137	0.5464	5	5	999	19.375	2	-1	1	0.94003
138	5.4722	5	5	90	13.25	2	1	1	1.3282
139	0.5464	5	5	0	19.375	2	-1	1	1.0224
140	3.8303	5	5	0	13.25	2	-1	1	0.86942
141	7.1142	5	5	90	1	2	1	0	1.1165
142	7.1142	5	5	999	25.5	2	-1	1	1.011
143	5.4722	5	5	999	25.5	1	1	1	0.9283
144	0.5464	5	5	0	25.5	2	1	1	1.1867
145	0.5464	5	5	0	1	2	1	1	1.3405
146	0.5464	5	5	90	19.375	2	1	1	1.0693
147	7.1142	5	5	90	25.5	1	1	1	0.95183
148	2.1883	5	5	90	25.5	2	1	1	1.1047
149	7.1142	5	5	0	13.25	2	1	0	0.97534
150	0.5464	5	5	90	13.25	1	-1	1	0.92833
151	2.1883	5	5	0	7.125	2	-1	1	1.0341
152	3.8303	5	5	90	7.125	2	-1	1	0.91655
153	3.8303	5	5	90	19.375	2	-1	1	0.90479
154	7.1142	5	5	0	1	1	-1	0	1.2459
155	2.1883	5	5	0	13.25	2	-1	1	1.2106
156	5.4722	5	5	90	7.125	1	-1	1	1.0694
157	7.1142	5	5	90	1	1	1	0	1.2688
158	3.8303	5	5	0	19.375	2	1	1	1.0222
159	2.1883	5	5	90	7.125	1	1	1	0.97536
160	2.1883	5	5	999	7.125	1	-1	1	0.88125
161	7.1142	5	5	0	13.25	1	1	1	0.97538
162	3.8303	5	5	999	19.375	2	-1	1	0.79891
163	3.8303	5	5	0	7.125	2	-1	1	0.85777
164	2.1883	5	5	999	13.25	1	-1	1	0.89299
165	2.1883	5	5	90	25.5	2	1	1	1.0929
166	2.1883	5	5	90	25.5	2	1	1	1.3047
167	5.4722	5	5	999	19.375	2	1	1	1.5234
168	3.8303	5	5	0	13.25	1	-1	1	0.89306
169	7.1142	5	5	0	19.375	1	-1	1	0.88125
170	5.4722	5	5	90	7.125	1	1	1	1.0695
171	3.8303	5	5	0	7.125	2	-1	1	0.92833
172	3.8303	5	5	0	7.125	2	1	1	1.187
173	5.4722	5	5	0	7.125	1	-1	1	1.1871
174	7.1142	5	5	999	1	2	-1	0	1.1635
175	5.4722	5	5	90	25.5	1	1	1	1.0694
176	2.1883	5	5	999	1	2	-1	1	0.99881
177	0.5464	5	5	999	25.5	2	-1	1	0.94003
178	2.1883	5	5	999	1	2	1	1	1.6223
179	3.8303	5	5	90	7.125	1	-1	1	0.9283
180	3.8303	5	5	999	7.125	2	1	1	1.0816
181	0.5464	5	5	0	7.125	1	-1	1	1.0811
182	7.1142	5	5	0	13.25	2	-1	1	0.95181
183	3.8303	5	5	0	25.5	2	-1	1	0.88128
184	5.4722	5	5	999	7.125	2	-1	1	0.91661
185	3.8303	5	5	90	13.25	1	1	1	1.5634
186	3.8303	5	5	999	19.375	2	1	1	1.1165
187	3.8303	5	5	90	7.125	2	-1	1	1.0229
188	2.1883	5	5	999	19.375	2	1	1	1.0929
189	7.1142	5	5	999	1	2	-1	0	1.1048
190	7.1142	5	5	999	19.375	2	-1	1	0.91655
191	0.5464	5	5	90	1	2	1	0	1.0107
192	3.8303	5	5	90	19.375	2	-1	1	0.88128
193	0.5464	5	5	90	19.375	1	-1	1	1.2106
194	7.1142	5	5	90	19.375	1	1	1	0.91655
195	5.4722	5	5	0	13.25	2	1	1	1.1282
196	5.4722	5	5	0	19.375	2	-1	1	0.8935
197	3.8303	5	5	0	7.125	2	1	1	1.1163
198	5.4722	5	5	0	25.5	1	1	1	0.98705
199	2.1883	5	5	90	13.25	2	1	1	1.1282
200	3.8303	5	5	999	25.5	1	-1	1	0.90479
201	2.1883	5	5	90	7.125	2	1	1	1.0929
202	0.5464	5	5	90	7.125	1	-1	1	0.98713
203	0.5464	5	5	0	7.125	2	-1	1	1.0341
204	7.1142	5	5	999	7.125	1	1	1	1.0223
205	7.1142	5	5	0	25.5	2	-1	1	0.94003
206	3.8303	5	5	999	13.25	2	-1	1	0.91656
207	7.1142	5	5	0	7.125	2	-1	1	0.89297
208	5.4722	5	5	90	19.375	2	1	1	1.0811
209	0.5464	5	5	999	13.25	2	1	1	1.0576
210	5.4722	5	5	999	19.375	1	-1	1	0.91653
211	7.1142	5	5	999	7.125	2	1	0	1.2106
212	5.4722	5	5	90	1	1	1	0	0.9758
213	7.1142	5	5	999	13.25	1	-1	1	0.99885
214	5.4722	5	5	999	7.125	2	1	1	1.5543
215	7.1142	5	5	999	19.375	1	1	1	1.5466
216	5.4722	5	5	90	1	2	1	0	1.2811
217	5.4722	5	5	0	13.25	1	-1	1	1.1282
218	2.1883	5	5	999	19.375	1	-1	1	0.89299
219	5.4722	5	5	999	13.25	1	1	1	0.91654
220	5.4722	5	5	999	1	1	1	1	1.2576
221	2.1883	5	5	90	25.5	1	-1	1	0.91656
222	2.1883	5	5	90	13.25	2	1	1	1.0342
223	2.1883	5	5	0	1	2	-1	0	1.1753
224	3.8303	5	5	90	13.25	1	-1	1	0.88166
225	7.1142	5	5	0	1	2	1	0	1.428
226	0.5464	5	5	0	1	1	1	0	1.4575
227	5.4722	5	5	90	1	2	-1	0	1.9017
228	3.8303	5	5	90	25.5	1	-1	1	0.97533
229	7.1142	5	5	0	25.5	2	-1	1	0.91653
230	5.4722	5	5	999	19.375	1	1	1	1.0812
231	5.4722	5	5	90	7.125	2	-1	0	1.387
232	2.1883	5	5	0	19.375	1	-1	0	0.83406
233	3.8303	5	5	90	19.375	2	-1	1	0.92825
234	7.1142	5	5	0	13.25	1	1	0	1.1753
235	7.1142	5	5	999	25.5	2	-1	1	0.92815
236	0.5464	5	5	90	13.25	1	-1	1	0.95182
237	5.4722	5	5	999	13.25	2	-1	1	0.94007
238	7.1142	5	5	999	13.25	2	1	1	1.1752
239	7.1142	5	5	999	7.125	2	1	0	1.4888
240	3.8303	5	5	90	13.25	1	-1	1	0.94006
241	2.1883	5	5	0	19.375	2	-1	1	0.8224
242	0.5464	5	5	999	1	2	-1	1	0.92829
243	7.1142	5	5	0	19.375	2	1	1	1.2458
244	3.8303	5	5	999	13.25	1	1	1	0.98706
245	2.1883	5	5	0	7.125	2	-1	1	1.1046
246	3.8303	5	5	999	19.375	1	-1	1	0.90478
247	5.4722	5	5	999	19.375	1	-1	1	0.88131
248	3.8303	5	5	0	25.5	2	-1	1	0.89299
249	3.8303	5	5	90	7.125	2	-1	1	0.88134
250	2.1883	5	5	999	7.125	2	-1	1	0.90479
251	2.1883	5	5	999	19.375	1	-1	1	0.92825
252	7.1142	5	5	999	25.5	1	-1	1	0.91655
253	3.8303	5	5	0	13.25	1	1	1	0.97536
254	0.5464	5	5	999	25.5	1	1	1	0.97536
255	5.4722	5	5	0	1	1	1	1	1.2341
256	0.5464	5	5	999	19.375	2	-1	1	0.86947
257	7.1142	5	5	90	7.125	1	1	1	1.2576
258	3.8303	5	5	999	13.25	2	1	1	1.533
259	0.5464	5	5	999	7.125	1	-1	1	0.99886
260	3.8303	5	5	999	7.125	1	1	1	0.97538
261	0.5464	5	5	999	19.375	2	-1	1	0.9048
262	7.1142	5	5	999	19.375	2	1	1	1.0694
263	0.5464	5	5	0	25.5	1	1	1	0.9166
264	5.4722	5	5	90	13.25	1	-1	1	1.0224
265	5.4722	5	5	0	1	2	-1	1	1.9625
266	0.5464	5	5	999	7.125	2	1	1	1.14
267	2.1883	5	5	0	1	1	-1	0	1.0459
268	7.1142	5	5	0	19.375	1	-1	1	1.1282
269	2.1883	5	5	0	25.5	2	1	1	1.2929
270	2.1883	5	5	999	1	2	-1	1	1.1871
271	7.1142	5	5	0	7.125	2	1	1	1.093
272	5.4722	5	5	90	25.5	2	-1	1	0.9988
273	5.4722	5	5	999	1	1	1	0	1.2106
274	0.5464	5	5	90	19.375	1	1	1	1.0812
275	5.4722	5	5	90	13.25	2	-1	1	0.97523
276	7.1142	5	5	0	25.5	1	1	0	1.3282
277	0.5464	5	5	90	25.5	2	1	1	1.2106
278	0.5464	5	5	0	25.5	2	-1	1	0.95183
279	0.5464	5	5	90	1	1	-1	1	1.4459
280	5.4722	5	5	0	25.5	2	-1	1	0.94005
281	7.1142	5	5	999	1	2	-1	1	1.3824
282	2.1883	5	5	999	13.25	2	-1	1	0.83398
283	5.4722	5	5	90	25.5	2	-1	1	0.99893
284	7.1142	5	5	0	7.125	2	-1	1	0.92829
285	2.1883	5	5	999	7.125	1	-1	1	1.1868
286	2.1883	5	5	999	13.25	1	-1	1	1.0228
287	5.4722	5	5	999	13.25	1	-1	1	1.0107
288	5.4722	5	5	0	19.375	1	1	1	1.0341
289	2.1883	5	5	999	25.5	1	1	1	0.95188
290	5.4722	5	5	999	13.25	2	-1	1	0.97528
291	2.1883	5	5	0	13.25	2	-1	1	0.92824
292	0.5464	5	5	90	25.5	2	-1	1	0.86947
293	0.5464	5	5	0	1	2	-1	1	0.98706
294	2.1883	5	5	0	1	1	1	0	1.3517
295	2.1883	5	5	999	1	2	1	1	3.294
296	5.4722	5	5	0	13.25	2	-1	0	1.9279
297	2.1883	5	5	90	25.5	2	1	1	1.34
298	3.8303	5	5	999	13.25	1	-1	1	1.5517
299	7.1142	5	5	90	13.25	1	-1	1	1.0107
300	3.8303	5	5	0	19.375	2	-1	1	0.95184
301	3.8303	5	5	0	19.375	2	-1	1	0.84589
302	7.1142	5	5	0	13.25	1	-1	1	1.2458
303	0.5464	5	5	999	25.5	2	1	1	1.2105
304	5.4722	5	5	999	7.125	1	-1	1	0.89299
305	5.4722	5	5	0	25.5	2	-1	1	0.85813
306	0.5464	5	5	0	19.375	1	-1	1	0.96359
307	5.4722	5	5	0	19.375	1	-1	1	0.85775
308	2.1883	5	5	999	7.125	2	-1	1	0.92829
309	7.1142	5	5	90	13.25	2	-1	1	1.0224
310	3.8303	5	5	90	13.25	2	1	1	1.187
311	0.5464	5	5	999	1	2	1	1	1.4106
312	5.4722	5	5	0	25.5	2	1	1	1.0341
313	0.5464	5	5	90	19.375	2	1	1	1.1518
314	0.5464	5	5	90	25.5	2	-1	1	0.92835
315	5.4722	5	5	90	7.125	2	-1	1	1.2693
316	0.5464	5	5	90	1	2	-1	1	1.1639
317	2.1883	5	5	999	25.5	2	1	1	1.1164
318	2.1883	5	5	0	1	2	1	1	1.1875
319	7.1142	5	5	999	13.25	1	-1	1	0.92871
320	5.4722	5	5	999	7.125	2	1	1	1.1517
321	2.1883	5	5	0	1	1	1	1	0.97544
322	0.5464	5	5	90	13.25	1	-1	1	1.0341
323	7.1142	5	5	0	25.5	2	1	1	1.1165
324	0.5464	5	5	0	19.375	1	1	1	1.0692
325	0.5464	5	5	0	7.125	2	1	1	1.1635
326	2.1883	5	5	0	25.5	1	1	1	0.9283
327	5.4722	5	5	0	25.5	2	-1	1	1.0107
328	5.4722	5	5	0	13.25	2	1	1	1.293
329	3.8303	5	5	0	1	1	-1	0	1.8474
330	3.8303	5	5	90	25.5	2	-1	1	1.2106
331	0.5464	5	5	0	19.375	2	-1	1	1.0224
332	0.5464	5	5	999	7.125	2	-1	1	1.7282
333	0.5464	5	5	90	19.375	2	-1	1	1.1991
334	7.1142	5	5	0	1	1	1	1	1.4141
335	0.5464	5	5	0	1	1	-1	1	1.3868
336	5.4722	5	5	999	25.5	2	1	0	1.5191
337	0.5464	5	5	90	7.125	1	-1	1	1.5518
338	0.5464	5	5	999	25.5	2	1	1	2.5704
339	0.5464	5	5	0	25.5	2	-1	1	0.95141
340	5.4722	5	5	0	19.375	2	-1	1	0.8695
341	5.4722	5	5	90	19.375	2	1	1	1.1518
342	5.4722	5	5	0	19.375	1	-1	1	1.093
343	5.4722	5	5	0	1	2	1	0	1.5788
344	0.5464	5	5	999	7.125	2	-1	1	0.92834
345	7.1142	5	5	999	19.375	2	1	1	1.1988
346	3.8303	5	5	90	1	1	-1	1	1.281
347	5.4722	5	5	90	13.25	1	-1	1	0.9169
348	3.8303	5	5	0	7.125	1	-1	1	0.99888
349	5.4722	5	5	90	7.125	2	-1	0	1.6678
350	2.1883	5	5	90	7.125	1	-1	1	0.96364
351	0.5464	5	5	0	1	2	-1	1	1.0106
352	3.8303	5	5	0	1	2	-1	1	1.1871
353	3.8303	5	5	0	13.25	1	-1	1	1.1636
354	3.8303	5	5	0	25.5	1	-1	1	0.94011
355	7.1142	5	5	90	7.125	2	1	0	1.3433
356	3.8303	5	5	0	7.125	1	1	1	1.0464
357	7.1142	5	5	999	13.25	1	1	1	0.98713
358	5.4722	5	5	90	25.5	1	-1	1	0.85772
359	3.8303	5	5	0	7.125	1	1	1	0.94006
360	7.1142	5	5	90	13.25	1	1	1	1.0459
361	7.1142	5	5	90	19.375	2	1	0	1.4811
362	2.1883	5	5	999	1	1	1	1	1.1992
363	7.1142	5	5	90	13.25	1	1	0	0.98749
364	2.1883	5	5	999	25.5	2	-1	1	0.9165
365	5.4722	5	5	0	7.125	2	1	1	1.387
366	2.1883	5	5	90	13.25	2	-1	1	0.95186
367	2.1883	5	5	0	19.375	1	1	1	1.0106
368	2.1883	5	5	90	19.375	1	-1	1	0.91657
369	5.4722	5	5	999	19.375	2	-1	1	0.91659
370	3.8303	5	5	0	19.375	1	1	1	0.9636
371	2.1883	5	5	0	7.125	1	1	1	0.94008
372	7.1142	5	5	90	25.5	2	-1	0	1.3189
373	5.4722	5	5	0	1	1	-1	1	1.881
374	2.1883	5	5	90	7.125	2	1	1	1.2106
375	2.1883	5	5	90	19.375	1	-1	1	0.9518
376	0.5464	5	5	999	7.125	1	-1	1	0.97536
377	0.5464	5	5	90	1	2	-1	1	1.2929
378	7.1142	5	5	999	13.25	1	-1	0	1.751
379	0.5464	5	5	999	1	1	1	1	1.5874
380	5.4722	5	5	0	1	2	-1	0	1.735
381	2.1883	5	5	999	7.125	1	1	1	0.90521
382	2.1883	5	5	90	13.25	1	-1	1	0.88125
383	5.4722	5	5	999	25.5	1	-1	1	0.86956
384	7.1142	5	5	0	1	2	-1	0	1.0459
385	7.1142	5	5	0	19.375	1	-1	1	0.95184
386	5.4722	5	5	999	19.375	1	1	1	0.94008
387	2.1883	5	5	90	7.125	1	1	1	1.1047
388	2.1883	5	5	0	13.25	1	-1	1	0.8816
389	2.1883	5	5	999	19.375	1	1	1	0.96363
390	0.5464	5	5	0	13.25	2	-1	1	1.0459
391	7.1142	5	5	90	13.25	1	-1	1	0.91655
392	2.1883	5	5	0	25.5	2	-1	1	0.96357
393	0.5464	5	5	90	19.375	1	-1	1	0.94006
394	7.1142	5	5	0	7.125	2	-1	0	1.1635
395	0.5464	5	5	0	7.125	1	1	0	0.89298
396	0.5464	5	5	90	19.375	2	-1	1	0.893
397	5.4722	5	5	999	1	2	-1	0	1.7618
398	5.4722	5	5	0	1	2	1	0	1.3282
399	7.1142	5	5	90	25.5	1	-1	1	0.89337
400	2.1883	5	5	0	13.25	2	1	1	1.187
401	0.5464	5	5	999	19.375	1	1	1	1.0342
402	5.4722	5	5	999	7.125	2	-1	0	1.3992
403	0.5464	5	5	90	1	1	-1	1	1.3399
404	7.1142	5	5	0	1	1	-1	1	1.2694
405	2.1883	5	5	0	7.125	2	-1	1	0.90473
406	0.5464	5	5	90	25.5	2	1	1	1.0812
407	2.1883	5	5	0	25.5	1	-1	1	0.8694
408	7.1142	5	5	0	19.375	1	1	1	0.93999
409	5.4722	5	5	90	19.375	2	1	0	1.0577
410	2.1883	5	5	90	7.125	1	1	1	1.0341
411	3.8303	5	5	999	19.375	1	-1	1	0.88129
412	7.1142	5	5	90	1	2	1	0	1.3463
413	2.1883	5	5	0	7.125	1	-1	1	0.94053
414	5.4722	5	5	90	25.5	1	-1	1	1.0577
415	2.1883	5	5	0	19.375	2	-1	1	0.88132
416	0.5464	5	5	999	7.125	1	-1	1	0.95178
417	0.5464	5	5	0	7.125	2	1	1	1.2106
418	5.4722	5	5	0	7.125	2	-1	1	0.95178
419	0.5464	5	5	90	13.25	2	-1	1	1.0106
420	5.4722	5	5	0	19.375	1	1	1	0.9871
421	5.4722	5	5	999	19.375	2	-1	1	0.92828
422	0.5464	5	5	0	7.125	1	1	1	0.97529
423	5.4722	5	5	0	19.375	2	-1	1	0.92827
424	0.5464	5	5	90	7.125	1	1	1	0.96356
425	3.8303	5	5	0	25.5	2	-1	1	0.9283
426	0.5464	5	5	999	19.375	1	-1	1	0.91661
427	0.5464	5	5	90	13.25	1	-1	1	0.94007
428	0.5464	5	5	90	25.5	1	1	1	0.95186
429	5.4722	5	5	999	1	2	1	0	1.3635
430	5.4722	5	5	90	13.25	1	1	1	0.92827
431	3.8303	5	5	999	1	2	-1	1	1.3752
432	0.5464	5	5	0	7.125	2	-1	1	1.0693
433	5.4722	5	5	999	25.5	1	1	1	0.92818
434	3.8303	5	5	0	25.5	1	1	1	0.94007
435	2.1883	5	5	999	7.125	2	-1	1	0.90484
436	5.4722	5	5	0	1	2	-1	0	1.3753
437	7.1142	5	5	90	25.5	2	-1	0	1.6351
438	7.1142	5	5	999	7.125	2	1	0	2.5374
439	3.8303	5	5	999	19.375	2	1	1	1.3518
440	5.4722	5	5	0	7.125	1	1	1	1.0811
441	3.8303	5	5	90	1	2	1	0	1.0106
442	7.1142	5	5	90	7.125	1	1	1	1.0106
443	5.4722	5	5	90	25.5	2	-1	0	1.2459
444	2.1883	5	5	0	25.5	1	-1	1	1.2111
445	2.1883	5	5	0	1	1	-1	1	0.98751
446	7.1142	5	5	90	7.125	2	1	0	1.2105
447	2.1883	5	5	90	25.5	1	-1	1	0.88164
448	3.8303	5	5	999	13.25	1	1	1	0.88128
449	0.5464	5	5	999	25.5	1	1	1	0.89299
450	7.1142	5	5	90	25.5	2	1	1	1.3047
451	0.5464	5	5	90	13.25	2	-1	1	0.89303
452	5.4722	5	5	999	19.375	2	1	1	1.1047
453	3.8303	5	5	90	25.5	1	-1	1	0.96354
454	5.4722	5	5	999	1	2	-1	0	0.96362
455	3.8303	5	5	999	25.5	1	-1	1	0.97535
456	3.8303	5	5	999	7.125	1	-1	1	0.99884
457	3.8303	5	5	999	1	2	1	1	1.4576
458	3.8303	5	5	999	7.125	2	-1	1	0.91654
459	7.1142	5	5	999	25.5	2	-1	1	0.91658
460	2.1883	5	5	999	13.25	2	1	1	1.2693
461	5.4722	5	5	999	7.125	1	1	1	1.0934
462	5.4722	5	5	0	7.125	2	-1	1	0.94049
463	7.1142	5	5	999	7.125	1	-1	1	1.0812
464	7.1142	5	5	90	13.25	2	1	0	1.4969
465	7.1142	5	5	0	1	1	-1	0	1.3589
466	5.4722	5	5	90	19.375	2	-1	1	0.9401
467	2.1883	5	5	90	25.5	2	-1	1	0.94003
468	2.1883	5	5	0	25.5	1	1	1	1.0224
469	0.5464	5	5	999	13.25	1	1	1	0.99885
470	5.4722	5	5	999	25.5	2	1	1	1.1047
471	7.1142	5	5	0	25.5	1	1	1	1.0342
472	7.1142	5	5	0	19.375	1	1	1	0.95172
473	2.1883	5	5	0	7.125	1	-1	1	1.0695
474	2.1883	5	5	90	13.25	1	-1	1	1.2106
475	0.5464	5	5	90	7.125	2	1	1	1.1518
476	7.1142	5	5	90	1	2	-1	0	0.98708
477	7.1142	5	5	999	1	1	1	1	1.5914
478	5.4722	5	5	90	1	2	1	0	1.493
479	0.5464	5	5	90	7.125	2	-1	1	1.0228
480	3.8303	5	5	0	13.25	1	1	1	0.99889
481	2.1883	5	5	999	25.5	1	-1	1	0.88127
482	7.1142	5	5	0	7.125	1	1	0	1.2694
483	2.1883	5	5	90	19.375	2	1	1	1.2462
484	0.5464	5	5	999	13.25	2	1	1	1.1636
485	2.1883	5	5	0	13.25	1	-1	1	0.90517
486	0.5464	5	5	0	13.25	2	1	1	1.1164
487	7.1142	5	5	0	13.25	2	-1	0	1.3607
488	3.8303	5	5	0	25.5	1	1	1	0.95182
489	0.5464	5	5	0	19.375	2	-1	1	0.90475
490	3.8303	5	5	999	1	2	-1	1	1.187
491	2.1883	5	5	999	13.25	2	-1	1	0.94007
492	3.8303	5	5	0	7.125	1	1	0	1.2106
493	0.5464	5	5	0	13.25	1	1	1	1.0577
494	0.5464	5	5	90	1	1	1	1	1.0695
495	0.5464	5	5	0	25.5	1	-1	1	1.0459
496	0.5464	5	5	0	13.25	1	1	0	0.95181
497	7.1142	5	5	999	7.125	2	-1	1	1.4986
498	5.4722	5	5	999	25.5	2	-1	1	0.96357
499	3.8303	5	5	999	25.5	2	-1	1	0.88126
500	3.8303	5	5	0	19.375	1	1	1	0.99887
501	0.5464	5	5	90	1	2	-1	0	1.1753
502	0.5464	5	5	999	13.25	1	-1	1	0.91645
503	0.5464	5	5	999	7.125	1	1	1	0.92829
504	7.1142	5	5	0	19.375	2	1	1	1.1988
505	2.1883	5	5	0	25.5	2	-1	1	0.91696
506	7.1142	5	5	0	25.5	2	-1	1	0.89301
507	0.5464	5	5	90	7.125	1	-1	1	0.97534
508	7.1142	5	5	90	25.5	2	-1	0	1.14
509	3.8303	5	5	90	1	2	1	1	1.211
510	2.1883	5	5	90	19.375	2	-1	1	0.89346
511	2.1883	5	5	999	1	1	1	1	0.99889
512	2.1883	5	5	999	1	2	-1	1	1.1517
513	7.1142	5	5	999	7.125	1	1	0	1.5474
514	0.5464	5	5	0	19.375	1	-1	1	0.99861
515	7.1142	5	5	0	1	1	-1	0	1.1871
516	3.8303	5	5	90	7.125	1	-1	1	0.96405
517	7.1142	5	5	999	25.5	2	1	1	1.1047
518	2.1883	5	5	0	25.5	2	-1	1	0.95185
519	5.4722	5	5	0	13.25	1	1	1	0.90482
520	0.5464	5	5	999	1	1	-1	1	1.0341
521	3.8303	5	5	999	13.25	2	-1	1	0.88136
522	2.1883	5	5	90	13.25	1	1	1	0.99884
523	5.4722	5	5	0	7.125	1	-1	0	1.34
524	7.1142	5	5	90	19.375	2	1	0	1.4543
525	5.4722	5	5	999	13.25	1	-1	1	0.90479
526	2.1883	5	5	90	13.25	1	-1	1	0.94002
527	7.1142	5	5	90	7.125	1	-1	1	1.0342
528	0.5464	5	5	0	1	2	-1	0	1.4223
529	7.1142	5	5	90	1	1	-1	0	1.7585
530	7.1142	5	5	999	19.375	1	-1	1	1.0929
531	0.5464	5	5	999	1	2	-1	1	1.0929
532	3.8303	5	5	0	1	1	1	0	1.1282
533	7.1142	5	5	90	19.375	2	1	1	1.4308
534	5.4722	5	5	0	7.125	2	-1	0	1.8755
535	3.8303	5	5	90	1	1	1	1	1.0106
536	3.8303	5	5	90	19.375	1	-1	1	0.89297
537	5.4722	5	5	999	25.5	1	-1	1	0.8695
538	3.8303	5	5	90	13.25	1	-1	1	0.95184
539	0.5464	5	5	0	13.25	2	-1	1	0.94003
540	3.8303	5	5	0	25.5	1	1	1	0.9401
541	3.8303	5	5	90	25.5	1	1	0	0.9283
542	2.1883	5	5	0	19.375	1	-1	1	0.91655
543	5.4722	5	5	0	13.25	1	1	1	0.99884
544	7.1142	5	5	90	7.125	2	-1	0	1.1401
545	5.4722	5	5	999	1	2	-1	0	1.764
546	0.5464	5	5	0	25.5	1	-1	1	0.98708
547	3.8303	5	5	999	25.5	2	-1	1	0.94007
548	3.8303	5	5	0	19.375	1	-1	0	1.3282
549	3.8303	5	5	999	7.125	2	-1	1	0.99885
550	5.4722	5	5	90	13.25	2	1	1	1.1279
551	3.8303	5	5	0	1	2	-1	0	1.3286
552	2.1883	5	5	90	19.375	1	1	1	0.97581
553	7.1142	5	5	999	13.25	2	-1	0	1.4609
554	3.8303	5	5	90	25.5	2	1	1	1.1875
555	5.4722	5	5	999	1	1	-1	1	1.3052
556	2.1883	5	5	90	19.375	2	-1	1	0.91699
557	0.5464	5	5	90	7.125	2	-1	1	1.1518
558	3.8303	5	5	90	1	2	-1	1	1.093
559	7.1142	5	5	0	13.25	2	-1	1	0.88129
560	0.5464	5	5	90	1	2	1	1	1.1988
561	5.4722	5	5	999	19.375	1	1	0	0.8811
562	2.1883	5	5	999	7.125	2	-1	1	0.90481
563	3.8303	5	5	90	13.25	2	1	0	1.2222
564	2.1883	5	5	999	1	1	-1	1	1.0813
565	2.1883	5	5	999	7.125	2	1	1	1.0223
566	3.8303	5	5	0	25.5	1	1	1	0.92827
567	2.1883	5	5	90	19.375	2	-1	1	0.89304
568	7.1142	5	5	90	1	2	-1	1	1.0459
569	3.8303	5	5	0	19.375	2	-1	1	0.94008
570	5.4722	5	5	999	13.25	1	-1	1	0.99892
571	5.4722	5	5	90	25.5	2	-1	1	0.91647
572	2.1883	5	5	999	25.5	2	1	1	1.1518
573	2.1883	5	5	90	7.125	2	-1	1	1.0816
574	3.8303	5	5	90	7.125	2	1	1	1.34
575	0.5464	5	5	0	1	1	-1	1	1.1988
576	7.1142	5	5	999	25.5	1	-1	1	0.94007
577	5.4722	5	5	90	25.5	1	1	1	1.011
578	7.1142	5	5	999	13.25	2	1	1	1.14
579	2.1883	5	5	0	1	2	-1	0	1.4815
580	0.5464	5	5	0	1	1	1	1	1.1045
581	5.4722	5	5	999	1	1	1	0	1.411
582	3.8303	5	5	90	19.375	1	1	1	0.91696
583	7.1142	5	5	0	19.375	2	-1	1	0.9401
584	2.1883	5	5	0	13.25	1	-1	1	0.97534
585	0.5464	5	5	999	13.25	2	1	1	1.1164
586	2.1883	5	5	90	1	1	-1	1	1.0346
587	5.4722	5	5	90	1	1	-1	1	1.5828
588	2.1883	5	5	999	19.375	2	1	1	1.0694
589	3.8303	5	5	90	7.125	1	1	1	0.98709
590	0.5464	5	5	999	1	2	1	1	1.6222
591	5.4722	5	5	90	1	2	-1	1	1.4575
592	5.4722	5	5	90	13.25	1	1	1	0.94044
593	0.5464	5	5	90	25.5	2	-1	1	0.95181
594	5.4722	5	5	999	7.125	2	-1	1	0.9283
595	0.5464	5	5	0	25.5	2	1	1	1.0695
596	0.5464	5	5	999	13.25	2	-1	1	1.0694
597	0.5464	5	5	90	13.25	2	1	1	1.0929
598	5.4722	5	5	0	25.5	1	1	1	1.0577
599	7.1142	5	5	999	1	2	1	0	1.6468
600	7.1142	5	5	90	7.125	1	1	0	1.6361
601	5.4722	5	5	999	1	1	1	0	1.9226
602	5.4722	5	5	999	25.5	2	-1	1	1.1046
603	0.5464	5	5	0	13.25	2	-1	1	0.98706
604	2.1883	5	5	999	13.25	1	-1	1	0.95183
605	7.1142	5	5	0	7.125	1	1	1	1.1046
606	5.4722	5	5	999	7.125	1	-1	1	0.96357
607	2.1883	5	5	90	7.125	2	-1	1	0.97531
608	2.1883	5	5	999	25.5	1	-1	1	0.9166
609	3.8303	5	5	0	13.25	2	1	1	1.0931
610	0.5464	5	5	0	25.5	1	1	1	0.97532
611	3.8303	5	5	90	19.375	1	-1	1	0.91649
612	0.5464	5	5	999	19.375	2	1	1	1.0812
613	0.5464	5	5	0	25.5	2	-1	1	0.84594
614	0.5464	5	5	0	7.125	1	-1	1	0.94004
615	0.5464	5	5	999	25.5	2	-1	1	0.98713
616	5.4722	5	5	0	1	1	-1	1	1.5058
617	3.8303	5	5	0	13.25	2	-1	1	0.90518
618	0.5464	5	5	90	25.5	1	1	1	1.0224
619	3.8303	5	5	999	25.5	1	-1	1	0.9165
620	7.1142	5	5	999	1	1	-1	0	1.4955
621	3.8303	5	5	999	25.5	2	1	1	1.1753
622	7.1142	5	5	90	1	2	1	0	1.5701
623	0.5464	5	5	999	19.375	1	1	1	0.97537
624	5.4722	5	5	0	25.5	2	-1	1	0.89299
625	3.8303	5	5	90	7.125	1	-1	1	0.98711
626	7.1142	5	5	90	7.125	2	1	0	1.4321
627	2.1883	5	5	999	7.125	1	1	1	0.9754
628	3.8303	5	5	90	7.125	2	-1	1	0.96362
629	3.8303	5	5	999	19.375	2	1	1	1.0459
630	7.1142	5	5	999	7.125	2	1	1	1.0812
631	5.4722	5	5	90	7.125	2	-1	1	1.3281
632	5.4722	5	5	999	13.25	2	1	1	1.1048
633	5.4722	5	5	90	1	1	1	0	1.1048
634	3.8303	5	5	90	19.375	2	-1	1	0.97533
635	3.8303	5	5	999	1	1	1	1	0.97536
636	3.8303	5	5	90	19.375	1	-1	1	0.95186
637	3.8303	5	5	90	25.5	2	-1	1	0.88129
638	0.5464	5	5	90	1	1	1	1	1.1517
639	5.4722	5	5	90	13.25	1	-1	1	0.96399
640	5.4722	5	5	90	13.25	2	1	1	2.4022
641	5.4722	5	5	999	1	2	1	0	1.8117
642	5.4722	5	5	90	19.375	1	1	1	1.0341
643	7.1142	5	5	0	19.375	2	1	1	1.2932
644	5.4722	5	5	999	7.125	1	1	1	1.0224
645	7.1142	5	5	999	25.5	2	1	1	1.1048
646	0.5464	5	5	0	19.375	1	-1	1	1.011
647	3.8303	5	5	90	13.25	2	-1	0	1.387
648	5.4722	5	5	0	25.5	1	-1	1	0.96358
649	5.4722	5	5	999	19.375	2	-1	1	0.9518
650	0.5464	5	5	0	19.375	2	-1	1	1.093
651	2.1883	5	5	90	7.125	1	-1	1	0.9401
652	2.1883	5	5	999	25.5	2	1	1	1.0576
653	0.5464	5	5	90	13.25	1	1	1	1.0341
654	3.8303	5	5	999	1	2	-1	1	1.2694
655	0.5464	5	5	90	13.25	2	1	1	1.0582
656	2.1883	5	5	90	1	2	1	1	1.0812
657	3.8303	5	5	0	1	2	-1	1	1.1046
658	0.5464	5	5	999	1	1	1	0	1.2577
659	3.8303	5	5	90	13.25	2	1	1	0.94004
660	2.1883	5	5	0	13.25	2	1	1	1.0577
661	0.5464	5	5	0	13.25	1	1	1	1.5517
662	7.1142	5	5	90	13.25	1	1	1	0.92872
663	0.5464	5	5	999	25.5	1	1	1	0.88114
664	2.1883	5	5	0	25.5	1	1	1	0.91655
665	3.8303	5	5	999	25.5	1	-1	1	1.0224
666	7.1142	5	5	999	19.375	2	-1	1	0.97533
667	7.1142	5	5	999	13.25	2	1	1	1.0695
668	2.1883	5	5	90	1	2	-1	1	1.2929
669	7.1142	5	5	999	1	1	1	1	1.49
670	5.4722	5	5	999	13.25	2	-1	1	0.97535
671	0.5464	5	5	90	19.375	2	1	1	0.98705
672	0.5464	5	5	0	13.25	1	-1	1	0.91651
673	3.8303	5	5	999	19.375	1	-1	1	1.0224
674	5.4722	5	5	0	1	1	1	0	1.7047
675	3.8303	5	5	999	25.5	2	-1	1	1.0577
676	0.5464	5	5	0	7.125	2	1	1	1.4576
677	7.1142	5	5	0	25.5	1	1	1	1.1636
678	2.1883	5	5	999	19.375	2	-1	1	0.94007
679	0.5464	5	5	0	1	2	-1	1	1.6345
680	0.5464	5	5	999	25.5	1	1	1	1.1871
681	3.8303	5	5	999	19.375	2	-1	1	1.634
682	2.1883	5	5	999	13.25	2	1	1	1.3047
683	3.8303	5	5	999	1	1	-1	0	1.8587
684	0.5464	5	5	999	25.5	2	-1	1	0.91651
685	2.1883	5	5	0	7.125	2	-1	1	1.0694
686	3.8303	5	5	90	1	1	1	0	1.1282
687	7.1142	5	5	999	1	2	1	0	1.4006
688	7.1142	5	5	999	7.125	1	-1	1	0.99883
689	5.4722	5	5	0	7.125	1	-1	0	1.6381
690	0.5464	5	5	90	1	1	-1	1	1.9511
691	3.8303	5	5	999	1	1	-1	1	1.7403
692	7.1142	5	5	0	7.125	1	-1	0	1.6109
693	3.8303	5	5	999	19.375	1	1	1	1.187
694	0.5464	5	5	999	13.25	2	1	1	1.1751
695	5.4722	5	5	0	7.125	2	-1	1	1.7043
696	5.4722	5	5	90	7.125	2	1	0	1.8067
697	2.1883	5	5	999	25.5	1	-1	1	0.91653
698	2.1883	5	5	0	13.25	1	-1	1	1.0107
699	5.4722	5	5	0	19.375	2	-1	1	0.96358
700	3.8303	5	5	0	1	2	-1	1	1.2106
701	5.4722	5	5	90	1	1	-1	0	1.0816
702	0.5464	5	5	0	13.25	2	-1	1	0.9636
703	0.5464	5	5	90	25.5	1	1	1	1.2106
704	3.8303	5	5	999	25.5	1	-1	1	0.97536
705	7.1142	5	5	999	1	1	1	0	1.0812
706	7.1142	5	5	0	7.125	1	1	0	1.1047
707	7.1142	5	5	0	25.5	1	-1	1	1.0581
708	7.1142	5	5	90	7.125	1	-1	1	1.0106
709	5.4722	5	5	0	13.25	2	-1	1	0.89302
710	7.1142	5	5	0	25.5	2	1	1	1.2223
711	5.4722	5	5	0	19.375	2	-1	1	0.9401
712	3.8303	5	5	0	1	1	-1	0	1.3164
713	2.1883	5	5	0	13.25	1	-1	1	0.88172
714	2.1883	5	5	90	19.375	2	-1	1	0.90476
715	5.4722	5	5	90	19.375	1	-1	1	0.89299
716	2.1883	5	5	999	25.5	2	-1	1	0.92827
717	3.8303	5	5	90	13.25	1	1	1	0.95184
718	2.1883	5	5	90	13.25	2	-1	1	0.94002
719	2.1883	5	5	0	13.25	2	1	1	1.093
720	2.1883	5	5	0	19.375	1	1	1	1.046
721	5.4722	5	5	90	19.375	1	-1	1	0.91647
722	2.1883	5	5	0	1	2	1	0	1.2694
723	7.1142	5	5	0	1	2	1	0	1.1988
724	3.8303	5	5	0	1	1	-1	0	1.5988
725	0.5464	5	5	999	13.25	1	1	1	1.0341
726	0.5464	5	5	999	7.125	2	-1	1	0.96357
727	7.1142	5	5	999	19.375	1	-1	1	0.92827
728	2.1883	5	5	90	25.5	1	1	1	1.0106
729	5.4722	5	5	90	25.5	1	1	1	0.98709
730	2.1883	5	5	90	13.25	2	-1	1	0.88129
731	7.1142	5	5	90	19.375	1	-1	1	0.90477
732	7.1142	5	5	999	13.25	1	-1	1	0.88126
733	2.1883	5	5	90	1	1	-1	1	0.99889
734	0.5464	5	5	999	19.375	1	1	1	0.99891
735	0.5464	5	5	0	13.25	1	-1	1	0.91651
736	0.5464	5	5	0	19.375	1	1	1	0.99891
737	0.5464	5	5	0	19.375	2	1	1	1.3281
738	3.8303	5	5	0	1	2	1	1	1.9299
739	2.1883	5	5	999	13.25	1	1	1	0.92837
740	2.1883	5	5	90	1	2	-1	0	1.5164
741	3.8303	5	5	0	19.375	2	-1	1	1.1283
742	2.1883	5	5	999	19.375	1	1	1	0.97534
743	7.1142	5	5	999	25.5	1	-1	1	0.88128
744	7.1142	5	5	90	1	1	-1	0	1.187
745	0.5464	5	5	999	13.25	1	-1	1	1.0811
746	0.5464	5	5	999	1	1	-1	1	1.1052
747	0.5464	5	5	999	7.125	2	1	1	1.2223
748	2.1883	5	5	0	25.5	2	-1	1	0.96363
749	3.8303	5	5	90	1	1	1	0	0.99889
750	5.4722	5	5	90	19.375	1	-1	1	0.94006
