# Supplementary material for: Temporal Integration of Motion Streaks in Migraine
Source: Vision (Basel). 2018 Jul 13;2(3):27. doi: 10.3390/vision2030027 (PMC6836222; doi:10.3390/vision2030027)
Supplement: Supplementary file 1 [file vision-02-00027-s001.zip › supplementary information/resultsmark3/resultsObs22/allResponsesObs22Block4.txt]

1	5.4722	5	5	0	1	1	-1	0	1.9546
2	2.1883	5	5	0	1	2	1	0	1.7301
3	3.8303	5	5	0	25.5	1	-1	1	3.6851
4	3.8303	5	5	999	25.5	2	-1	1	0.96357
5	5.4722	5	5	0	19.375	1	-1	1	0.92834
6	0.5464	5	5	999	25.5	2	1	1	1.093
7	5.4722	5	5	999	1	2	-1	0	1.1518
8	3.8303	5	5	0	7.125	1	1	1	1.0107
9	7.1142	5	5	0	7.125	1	1	1	1.0341
10	0.5464	5	5	90	19.375	2	-1	1	0.95183
11	0.5464	5	5	0	19.375	2	1	1	1.0459
12	5.4722	5	5	0	19.375	1	-1	1	1.3282
13	5.4722	5	5	999	25.5	2	1	1	0.90476
14	5.4722	5	5	0	19.375	2	-1	1	0.92826
15	0.5464	5	5	90	25.5	1	-1	1	0.94008
16	2.1883	5	5	0	19.375	2	1	1	1.1165
17	2.1883	5	5	0	7.125	2	-1	1	0.9635
18	3.8303	5	5	90	7.125	1	1	1	1.0342
19	0.5464	5	5	0	13.25	1	1	1	1.0459
20	3.8303	5	5	90	19.375	2	1	0	1.3988
21	7.1142	5	5	0	7.125	2	-1	0	1.9069
22	2.1883	5	5	999	1	2	-1	1	1.1048
23	7.1142	5	5	0	1	2	1	0	1.1993
24	0.5464	5	5	999	19.375	1	-1	1	1.0694
25	3.8303	5	5	0	1	1	-1	1	1.2223
26	3.8303	5	5	999	7.125	1	1	1	0.91651
27	7.1142	5	5	999	1	1	1	1	1.5635
28	7.1142	5	5	0	19.375	1	-1	1	1.3833
29	5.4722	5	5	0	7.125	2	-1	1	0.89345
30	0.5464	5	5	90	7.125	2	-1	1	1.2106
31	2.1883	5	5	0	1	2	1	0	1.4692
32	3.8303	5	5	90	13.25	2	-1	1	0.85765
33	3.8303	5	5	90	7.125	1	-1	1	1.1047
34	5.4722	5	5	999	25.5	2	1	1	1.0577
35	2.1883	5	5	0	19.375	2	-1	1	0.84592
36	7.1142	5	5	90	19.375	1	-1	1	0.95182
37	7.1142	5	5	999	25.5	2	1	1	0.95181
38	3.8303	5	5	0	25.5	1	-1	1	1.0106
39	0.5464	5	5	0	1	1	-1	0	0.8695
40	7.1142	5	5	90	1	2	-1	0	1.4037
41	7.1142	5	5	999	1	1	-1	1	2.109
42	2.1883	5	5	999	13.25	2	-1	1	0.90481
43	7.1142	5	5	0	13.25	2	-1	1	0.91652
44	7.1142	5	5	90	25.5	2	1	1	1.0812
45	5.4722	5	5	90	19.375	1	-1	1	0.83425
46	5.4722	5	5	0	1	2	1	0	1.5992
47	2.1883	5	5	999	25.5	2	1	1	1.0812
48	0.5464	5	5	0	19.375	1	1	1	1.2223
49	0.5464	5	5	999	25.5	2	1	1	1.0459
50	5.4722	5	5	999	19.375	1	-1	1	0.91651
51	7.1142	5	5	0	7.125	2	-1	1	0.99885
52	2.1883	5	5	90	13.25	2	1	0	1.5635
53	5.4722	5	5	90	1	1	1	0	1.8594
54	7.1142	5	5	999	1	1	-1	1	1.1282
55	2.1883	5	5	999	19.375	2	-1	1	1.2219
56	2.1883	5	5	0	25.5	1	1	1	0.99929
57	0.5464	5	5	0	19.375	1	1	1	0.98714
58	2.1883	5	5	999	25.5	2	1	1	0.91664
59	3.8303	5	5	0	25.5	1	-1	1	0.88129
60	7.1142	5	5	999	1	1	1	0	1.3555
61	5.4722	5	5	999	25.5	1	-1	1	0.88129
62	2.1883	5	5	999	13.25	2	-1	1	0.95185
63	2.1883	5	5	90	19.375	2	1	1	1.1047
64	7.1142	5	5	90	1	1	-1	1	1.0228
65	0.5464	5	5	0	1	2	1	1	1.1047
66	7.1142	5	5	0	7.125	1	1	0	1.6096
67	0.5464	5	5	0	1	2	1	1	1.2221
68	7.1142	5	5	999	19.375	1	1	1	1.0575
69	7.1142	5	5	999	19.375	2	-1	0	1.6025
70	2.1883	5	5	90	25.5	2	-1	1	0.9165
71	5.4722	5	5	999	19.375	1	-1	1	0.89301
72	3.8303	5	5	90	13.25	1	1	1	1.1753
73	3.8303	5	5	0	13.25	2	-1	1	0.84632
74	0.5464	5	5	0	7.125	2	1	1	1.1988
75	0.5464	5	5	0	25.5	1	1	1	0.96357
76	0.5464	5	5	0	25.5	1	-1	1	1.0106
77	7.1142	5	5	999	13.25	2	1	1	0.95177
78	5.4722	5	5	0	13.25	1	1	1	1.7717
79	3.8303	5	5	90	13.25	2	-1	1	2.1115
80	7.1142	5	5	0	1	2	1	0	1.6901
81	3.8303	5	5	999	25.5	1	-1	1	1.046
82	0.5464	5	5	999	13.25	2	1	1	1.0105
83	7.1142	5	5	90	19.375	2	-1	1	0.95184
84	7.1142	5	5	999	7.125	1	-1	1	1.1871
85	0.5464	5	5	999	7.125	2	-1	1	0.97541
86	3.8303	5	5	0	7.125	2	-1	1	0.84598
87	0.5464	5	5	90	13.25	2	1	1	1.0341
88	0.5464	5	5	0	7.125	2	1	1	1.0576
89	5.4722	5	5	90	7.125	1	1	1	1.093
90	3.8303	5	5	999	25.5	2	-1	1	0.88122
91	0.5464	5	5	0	13.25	1	1	1	1.1871
92	3.8303	5	5	0	1	1	-1	0	1.2458
93	3.8303	5	5	999	7.125	2	1	1	0.97534
94	0.5464	5	5	0	19.375	2	1	1	1.0224
95	0.5464	5	5	90	1	2	-1	0	1.4928
96	7.1142	5	5	90	1	2	-1	0	1.7784
97	0.5464	5	5	0	19.375	1	-1	1	1.1165
98	5.4722	5	5	90	25.5	1	-1	1	0.90519
99	0.5464	5	5	90	25.5	2	-1	1	0.893
100	5.4722	5	5	999	25.5	2	-1	1	0.8459
101	5.4722	5	5	999	19.375	1	1	1	0.96355
102	3.8303	5	5	0	13.25	2	1	1	1.0224
103	7.1142	5	5	90	13.25	2	1	1	1.1518
104	0.5464	5	5	90	1	2	-1	1	1.1404
105	5.4722	5	5	90	13.25	2	1	1	1.0816
106	7.1142	5	5	90	25.5	2	1	1	1.0813
107	7.1142	5	5	90	25.5	1	1	1	0.9989
108	0.5464	5	5	999	7.125	1	1	1	0.95183
109	5.4722	5	5	999	25.5	1	-1	1	1.0224
110	5.4722	5	5	0	13.25	1	-1	1	0.92834
111	7.1142	5	5	0	1	2	-1	0	1.2224
112	2.1883	5	5	0	19.375	2	-1	1	1.2577
113	7.1142	5	5	999	19.375	1	1	1	1.1283
114	5.4722	5	5	90	1	2	-1	0	1.9728
115	7.1142	5	5	0	25.5	1	-1	0	5.6364
116	5.4722	5	5	90	25.5	2	-1	1	0.97542
117	5.4722	5	5	0	13.25	1	1	1	1.1754
118	0.5464	5	5	90	1	1	-1	1	1.3522
119	5.4722	5	5	0	19.375	1	1	1	1.0111
120	0.5464	5	5	90	19.375	1	1	1	1.0105
121	5.4722	5	5	999	7.125	2	-1	0	1.3987
122	7.1142	5	5	90	19.375	1	-1	1	0.91692
123	7.1142	5	5	90	13.25	1	1	1	0.91651
124	7.1142	5	5	0	7.125	1	-1	0	1.4618
125	3.8303	5	5	0	25.5	2	1	1	0.95182
126	0.5464	5	5	999	25.5	2	-1	1	1.0106
127	0.5464	5	5	999	1	2	1	1	1.5635
128	3.8303	5	5	0	13.25	2	1	1	1.093
129	7.1142	5	5	999	7.125	2	1	1	1.0812
130	7.1142	5	5	999	1	2	1	0	1.1518
131	0.5464	5	5	999	1	1	-1	1	1.4577
132	0.5464	5	5	0	25.5	2	-1	1	1.14
133	0.5464	5	5	90	1	1	1	1	1.7986
134	0.5464	5	5	90	19.375	2	-1	1	1.0224
135	5.4722	5	5	999	13.25	1	1	1	0.97539
136	0.5464	5	5	0	25.5	1	1	1	1.0224
137	2.1883	5	5	999	7.125	1	1	1	0.90483
138	7.1142	5	5	0	19.375	2	-1	1	0.97534
139	3.8303	5	5	90	25.5	1	-1	1	0.85776
140	0.5464	5	5	999	25.5	1	-1	1	1.1048
141	0.5464	5	5	0	7.125	2	-1	1	1.1286
142	5.4722	5	5	999	25.5	1	1	1	0.96358
143	0.5464	5	5	90	25.5	2	-1	1	0.91653
144	5.4722	5	5	90	13.25	2	1	1	1.5075
145	7.1142	5	5	90	7.125	1	1	1	0.98714
146	3.8303	5	5	999	1	1	-1	1	1.4222
147	5.4722	5	5	0	7.125	2	1	0	1.117
148	2.1883	5	5	999	7.125	2	1	1	0.99924
149	2.1883	5	5	999	25.5	1	1	1	0.90479
150	7.1142	5	5	0	13.25	1	-1	0	1.774
151	3.8303	5	5	90	13.25	1	1	1	0.98706
152	2.1883	5	5	90	1	1	-1	1	1.5632
153	5.4722	5	5	90	13.25	1	-1	1	0.97536
154	3.8303	5	5	90	7.125	2	1	1	1.1047
155	0.5464	5	5	0	13.25	2	-1	1	1.0577
156	2.1883	5	5	90	13.25	1	-1	1	0.99884
157	3.8303	5	5	999	25.5	2	1	1	1.0929
158	7.1142	5	5	90	19.375	2	1	1	1.2576
159	7.1142	5	5	0	25.5	2	1	1	0.96341
160	3.8303	5	5	0	7.125	2	1	1	1.0576
161	7.1142	5	5	90	25.5	1	1	1	0.90482
162	7.1142	5	5	90	7.125	2	1	0	1.4929
163	7.1142	5	5	0	13.25	2	1	1	1.1636
164	0.5464	5	5	0	13.25	1	-1	1	1.0224
165	0.5464	5	5	0	13.25	2	1	1	1.1047
166	7.1142	5	5	0	7.125	1	1	0	1.441
167	2.1883	5	5	0	25.5	1	-1	1	0.95174
168	7.1142	5	5	0	7.125	2	-1	0	1.3042
169	7.1142	5	5	90	25.5	2	-1	1	0.99929
170	7.1142	5	5	999	19.375	2	-1	1	0.90478
171	2.1883	5	5	0	13.25	1	1	1	1.0459
172	7.1142	5	5	999	13.25	1	1	1	0.91655
173	7.1142	5	5	999	7.125	2	-1	0	2.279
174	2.1883	5	5	999	25.5	2	-1	0	3.1939
175	2.1883	5	5	0	13.25	1	-1	1	1.0812
176	3.8303	5	5	90	13.25	2	1	1	1.8436
177	5.4722	5	5	0	13.25	1	-1	1	1.2698
178	0.5464	5	5	90	1	2	-1	1	1.0816
179	3.8303	5	5	999	19.375	1	-1	1	0.94005
180	5.4722	5	5	0	13.25	2	1	1	0.99887
181	5.4722	5	5	90	19.375	2	1	0	1.4458
182	0.5464	5	5	999	1	1	-1	1	1.0341
183	2.1883	5	5	0	7.125	1	-1	1	0.89302
184	5.4722	5	5	0	19.375	1	-1	1	0.94004
185	2.1883	5	5	999	25.5	1	1	1	0.98711
186	2.1883	5	5	999	25.5	2	1	1	0.97535
187	7.1142	5	5	999	25.5	2	1	1	0.98705
188	7.1142	5	5	90	25.5	1	-1	1	0.89303
189	3.8303	5	5	90	1	1	1	1	1.0225
190	3.8303	5	5	999	25.5	1	-1	1	0.91655
191	2.1883	5	5	0	19.375	1	1	1	1.0577
192	5.4722	5	5	90	1	1	1	0	1.6881
193	5.4722	5	5	90	13.25	2	1	1	1.0812
194	3.8303	5	5	999	1	1	-1	1	1.1871
195	3.8303	5	5	90	13.25	2	-1	0	1.4459
196	0.5464	5	5	999	13.25	1	-1	1	1.1165
197	2.1883	5	5	90	13.25	2	-1	1	0.95186
198	0.5464	5	5	999	25.5	1	1	1	1.0577
199	2.1883	5	5	0	13.25	2	1	1	0.98709
200	5.4722	5	5	90	7.125	1	1	1	1.1165
201	7.1142	5	5	0	13.25	2	1	1	770.11
202	5.4722	5	5	90	13.25	1	-1	1	1.3047
203	5.4722	5	5	0	25.5	1	1	0	1.1283
204	5.4722	5	5	0	19.375	2	-1	1	0.89297
205	0.5464	5	5	999	19.375	2	-1	1	0.86944
206	5.4722	5	5	0	19.375	2	-1	1	0.85772
207	2.1883	5	5	999	13.25	2	1	1	1.0461
208	2.1883	5	5	0	19.375	2	-1	1	0.97538
209	2.1883	5	5	90	19.375	1	-1	1	0.86954
210	5.4722	5	5	90	25.5	2	-1	1	0.97537
211	5.4722	5	5	999	7.125	2	-1	1	0.95181
212	5.4722	5	5	999	13.25	2	-1	1	0.84596
213	5.4722	5	5	0	25.5	2	-1	1	0.88125
214	0.5464	5	5	999	1	1	1	0	1.2106
215	7.1142	5	5	90	7.125	1	-1	1	1.0812
216	5.4722	5	5	90	19.375	1	1	1	0.96353
217	7.1142	5	5	0	13.25	1	1	1	1.0459
218	0.5464	5	5	999	7.125	1	-1	1	1.1165
219	3.8303	5	5	0	7.125	1	1	1	1.7864
220	2.1883	5	5	0	1	1	-1	1	1.2694
221	0.5464	5	5	0	25.5	2	1	1	0.89298
222	7.1142	5	5	999	7.125	1	1	0	1.3282
223	0.5464	5	5	999	13.25	2	1	1	0.98709
224	5.4722	5	5	999	1	2	1	0	1.2812
225	7.1142	5	5	999	19.375	1	-1	1	1.0342
226	2.1883	5	5	90	25.5	1	-1	1	1.0224
227	2.1883	5	5	999	13.25	2	-1	1	0.9283
228	0.5464	5	5	0	7.125	1	-1	1	0.9871
229	7.1142	5	5	0	19.375	1	-1	1	1.093
230	2.1883	5	5	0	7.125	2	-1	1	0.91655
231	2.1883	5	5	999	13.25	1	1	1	0.97538
232	3.8303	5	5	90	25.5	2	1	1	1.0577
233	2.1883	5	5	0	13.25	2	1	1	0.96358
234	5.4722	5	5	0	19.375	2	1	1	0.91651
235	0.5464	5	5	999	7.125	1	1	1	1.1753
236	0.5464	5	5	90	7.125	2	1	1	1.2104
237	7.1142	5	5	999	25.5	2	-1	1	0.97574
238	0.5464	5	5	90	13.25	1	-1	1	0.9754
239	3.8303	5	5	90	19.375	1	-1	1	0.84599
240	3.8303	5	5	0	19.375	2	1	1	0.95182
241	3.8303	5	5	0	7.125	2	1	1	0.97535
242	7.1142	5	5	999	7.125	1	1	1	1.0341
243	7.1142	5	5	90	25.5	2	1	1	0.99884
244	3.8303	5	5	999	13.25	2	1	1	0.94003
245	7.1142	5	5	90	19.375	2	1	1	1.1283
246	2.1883	5	5	0	1	1	-1	0	1.1518
247	3.8303	5	5	999	19.375	2	-1	1	0.90476
248	3.8303	5	5	0	25.5	1	1	1	0.9518
249	3.8303	5	5	90	19.375	2	-1	1	0.86955
250	2.1883	5	5	90	19.375	1	-1	1	0.86952
251	0.5464	5	5	0	19.375	2	1	1	1.0224
252	3.8303	5	5	0	25.5	2	1	1	0.99887
253	2.1883	5	5	999	19.375	1	-1	1	0.90476
254	7.1142	5	5	0	25.5	1	1	1	1.1048
255	7.1142	5	5	0	19.375	2	-1	1	0.97585
256	2.1883	5	5	0	1	1	-1	1	1.0695
257	7.1142	5	5	0	7.125	2	1	1	0.95187
258	3.8303	5	5	999	7.125	2	1	1	1.0577
259	7.1142	5	5	90	1	1	1	1	1.3047
260	3.8303	5	5	999	13.25	2	1	1	0.86956
261	7.1142	5	5	999	25.5	1	-1	1	0.86944
262	0.5464	5	5	0	19.375	1	-1	1	0.9401
263	3.8303	5	5	90	19.375	1	-1	1	0.79891
264	0.5464	5	5	90	13.25	2	1	1	0.95186
265	5.4722	5	5	90	7.125	2	-1	1	0.99864
266	7.1142	5	5	999	7.125	1	-1	0	1.1871
267	3.8303	5	5	999	25.5	1	1	1	0.95186
268	0.5464	5	5	999	13.25	1	1	1	1.1401
269	2.1883	5	5	999	1	2	-1	1	1.0574
270	7.1142	5	5	0	19.375	2	-1	1	0.85769
271	2.1883	5	5	0	25.5	2	-1	1	0.89305
272	7.1142	5	5	90	7.125	1	1	1	0.96353
273	3.8303	5	5	90	13.25	1	1	1	0.90485
274	5.4722	5	5	90	19.375	1	1	1	1.1165
275	2.1883	5	5	0	7.125	1	-1	1	0.90482
276	0.5464	5	5	0	13.25	2	-1	1	1.1987
277	5.4722	5	5	0	1	1	1	0	1.3163
278	2.1883	5	5	0	7.125	1	1	1	0.94042
279	2.1883	5	5	90	13.25	2	-1	1	1.0224
280	5.4722	5	5	999	19.375	1	1	1	1.1518
281	2.1883	5	5	999	7.125	2	-1	1	0.92831
282	5.4722	5	5	999	13.25	1	-1	1	0.92831
283	2.1883	5	5	90	7.125	2	-1	1	1.1635
284	5.4722	5	5	90	13.25	1	1	1	1.0107
285	7.1142	5	5	999	25.5	2	-1	1	0.9049
286	2.1883	5	5	90	1	2	-1	0	2.128
287	2.1883	5	5	999	1	2	-1	0	1.1752
288	5.4722	5	5	999	19.375	2	1	1	0.94009
289	3.8303	5	5	999	1	2	1	1	0.99887
290	2.1883	5	5	999	13.25	1	1	1	0.98708
291	2.1883	5	5	90	19.375	2	-1	1	0.92835
292	3.8303	5	5	90	19.375	2	1	1	0.88119
293	0.5464	5	5	999	19.375	2	1	1	0.99887
294	7.1142	5	5	999	13.25	2	1	1	0.89301
295	0.5464	5	5	999	1	2	-1	1	1.6105
296	3.8303	5	5	0	25.5	2	-1	1	0.89302
297	7.1142	5	5	999	25.5	1	-1	1	0.88124
298	5.4722	5	5	90	1	2	1	0	0.98712
299	0.5464	5	5	90	13.25	1	-1	1	0.95177
300	0.5464	5	5	90	25.5	2	1	1	1.0695
301	3.8303	5	5	999	19.375	1	-1	1	0.92831
302	7.1142	5	5	90	13.25	2	-1	0	1.1871
303	0.5464	5	5	999	19.375	2	-1	1	0.91651
304	0.5464	5	5	90	7.125	2	1	1	1.0694
305	3.8303	5	5	999	1	2	1	1	1.0929
306	5.4722	5	5	0	13.25	1	1	1	0.97532
307	0.5464	5	5	0	1	1	-1	1	1.0224
308	5.4722	5	5	90	7.125	1	1	1	0.97537
309	2.1883	5	5	90	1	1	1	0	1.1047
310	0.5464	5	5	90	7.125	2	1	1	1.0228
311	0.5464	5	5	90	19.375	1	-1	1	0.9283
312	2.1883	5	5	0	25.5	2	1	1	1.0107
313	5.4722	5	5	999	13.25	1	-1	1	0.89302
314	3.8303	5	5	90	19.375	2	-1	1	1.093
315	5.4722	5	5	0	1	2	1	0	1.3518
316	2.1883	5	5	0	19.375	1	1	1	0.92825
317	5.4722	5	5	999	1	1	1	0	1.2929
318	5.4722	5	5	90	13.25	2	-1	1	1.034
319	2.1883	5	5	999	19.375	2	-1	1	0.90475
320	3.8303	5	5	90	13.25	1	-1	1	0.90475
321	0.5464	5	5	90	25.5	1	1	1	1.0695
322	2.1883	5	5	0	7.125	2	1	1	1.1283
323	2.1883	5	5	90	1	1	1	0	1.4815
324	7.1142	5	5	0	13.25	2	1	1	1.1047
325	5.4722	5	5	90	7.125	2	-1	0	1.494
326	7.1142	5	5	0	25.5	1	-1	1	0.97533
327	0.5464	5	5	90	7.125	1	-1	1	1.0577
328	2.1883	5	5	90	13.25	1	-1	1	0.99885
329	2.1883	5	5	0	25.5	1	-1	1	0.94003
330	7.1142	5	5	999	25.5	1	1	1	0.85772
331	7.1142	5	5	90	19.375	1	1	1	0.99892
332	3.8303	5	5	0	19.375	2	1	1	0.96359
333	7.1142	5	5	999	19.375	2	1	1	0.98714
334	7.1142	5	5	999	7.125	2	1	1	0.98705
335	2.1883	5	5	90	7.125	1	-1	1	0.95185
336	5.4722	5	5	90	19.375	2	-1	1	0.893
337	7.1142	5	5	90	7.125	1	1	1	1.0224
338	2.1883	5	5	90	13.25	2	-1	1	0.9635
339	7.1142	5	5	0	7.125	2	1	0	1.1753
340	0.5464	5	5	999	19.375	1	1	1	1.0812
341	7.1142	5	5	999	1	2	1	0	1.5668
342	0.5464	5	5	90	1	2	-1	1	1.0225
343	5.4722	5	5	0	25.5	1	1	1	0.94007
344	0.5464	5	5	90	7.125	1	1	1	1.0106
345	7.1142	5	5	0	19.375	2	-1	1	0.9048
346	2.1883	5	5	0	13.25	1	1	1	0.88127
347	7.1142	5	5	0	1	1	1	1	0.9989
348	3.8303	5	5	0	1	1	1	1	1.0459
349	2.1883	5	5	999	19.375	1	1	1	0.92832
350	2.1883	5	5	0	19.375	1	1	1	0.86953
351	7.1142	5	5	0	25.5	2	-1	1	0.88129
352	3.8303	5	5	0	19.375	2	1	1	1.0224
353	3.8303	5	5	0	13.25	1	-1	1	0.95175
354	5.4722	5	5	90	19.375	2	-1	1	0.92831
355	7.1142	5	5	999	25.5	2	1	1	1.0224
356	5.4722	5	5	0	1	1	1	0	0.86955
357	7.1142	5	5	90	13.25	2	-1	1	1.0577
358	3.8303	5	5	90	1	1	-1	1	0.96356
359	5.4722	5	5	999	7.125	1	-1	1	0.91655
360	5.4722	5	5	90	1	2	1	0	0.96362
361	5.4722	5	5	90	25.5	2	-1	1	0.9871
362	7.1142	5	5	90	13.25	1	-1	1	0.9048
363	3.8303	5	5	0	7.125	2	1	0	0.96363
364	0.5464	5	5	999	13.25	2	-1	1	0.89297
365	5.4722	5	5	90	1	2	1	0	1.4105
366	3.8303	5	5	90	7.125	1	-1	1	0.89342
367	2.1883	5	5	0	19.375	1	1	1	0.97536
368	7.1142	5	5	90	19.375	1	1	0	0.86951
369	0.5464	5	5	0	1	2	-1	1	1.3635
370	2.1883	5	5	90	7.125	1	-1	1	1.0342
371	5.4722	5	5	0	7.125	1	-1	1	0.99895
372	0.5464	5	5	90	7.125	2	1	1	1.1047
373	7.1142	5	5	999	25.5	1	1	1	0.96402
374	2.1883	5	5	0	13.25	2	-1	1	0.97537
375	7.1142	5	5	0	1	1	-1	0	1.3466
376	3.8303	5	5	0	25.5	1	1	1	0.9283
377	3.8303	5	5	999	25.5	2	1	1	1.5047
378	0.5464	5	5	999	25.5	2	-1	1	0.93995
379	2.1883	5	5	90	1	1	-1	0	1.5635
380	0.5464	5	5	999	7.125	2	1	1	0.9993
381	3.8303	5	5	999	7.125	2	1	1	0.94008
382	3.8303	5	5	90	25.5	1	-1	1	0.96357
383	5.4722	5	5	999	25.5	1	1	1	0.92836
384	3.8303	5	5	0	13.25	1	1	1	1.0693
385	7.1142	5	5	999	13.25	2	-1	1	0.89303
386	2.1883	5	5	90	7.125	1	-1	1	0.90479
387	3.8303	5	5	90	7.125	2	1	0	1.4693
388	5.4722	5	5	999	25.5	2	-1	1	0.8346
389	3.8303	5	5	999	13.25	2	-1	1	0.9283
390	0.5464	5	5	90	25.5	1	-1	1	0.99887
391	0.5464	5	5	90	25.5	1	-1	1	0.86945
392	2.1883	5	5	90	1	2	-1	1	1.0694
393	7.1142	5	5	999	13.25	2	-1	1	0.98716
394	3.8303	5	5	90	19.375	1	-1	1	1.1047
395	7.1142	5	5	0	1	1	-1	1	1.444
396	5.4722	5	5	0	25.5	2	1	1	0.96404
397	7.1142	5	5	0	13.25	1	1	1	0.91651
398	3.8303	5	5	999	13.25	1	1	1	0.91657
399	2.1883	5	5	999	1	1	-1	1	1.1871
400	3.8303	5	5	0	25.5	2	-1	1	0.86941
401	3.8303	5	5	90	1	1	1	0	1.3634
402	5.4722	5	5	90	19.375	2	1	0	1.2342
403	5.4722	5	5	999	13.25	2	-1	1	0.92834
404	3.8303	5	5	0	19.375	1	1	0	0.94006
405	0.5464	5	5	999	19.375	1	-1	1	0.90482
406	2.1883	5	5	999	19.375	1	1	1	0.97531
407	5.4722	5	5	999	7.125	2	1	1	0.97535
408	0.5464	5	5	999	25.5	1	1	1	0.99887
409	5.4722	5	5	999	7.125	1	-1	1	1.0106
410	2.1883	5	5	999	19.375	1	1	1	0.97533
411	0.5464	5	5	999	7.125	2	-1	1	0.94008
412	5.4722	5	5	999	7.125	2	1	1	1.046
413	2.1883	5	5	999	19.375	2	1	1	0.9753
414	2.1883	5	5	999	7.125	2	-1	1	0.99885
415	3.8303	5	5	0	13.25	1	1	1	1.0342
416	0.5464	5	5	0	13.25	1	-1	1	1.0577
417	3.8303	5	5	999	1	2	1	0	1.046
418	2.1883	5	5	90	19.375	2	1	1	0.9636
419	3.8303	5	5	0	1	2	1	1	1.0577
420	0.5464	5	5	0	7.125	1	1	1	1.0812
421	2.1883	5	5	0	13.25	1	1	1	1.0107
422	2.1883	5	5	90	7.125	1	1	1	1.0224
423	5.4722	5	5	999	13.25	2	-1	1	0.95186
424	5.4722	5	5	90	25.5	1	-1	1	0.86954
425	3.8303	5	5	999	7.125	2	1	1	0.97537
426	0.5464	5	5	90	7.125	1	-1	1	0.98711
427	0.5464	5	5	90	19.375	1	1	1	0.92831
428	2.1883	5	5	0	1	2	1	1	1.5164
429	2.1883	5	5	0	13.25	2	-1	1	1.0228
430	7.1142	5	5	90	25.5	1	-1	0	0.97528
431	2.1883	5	5	0	13.25	1	1	1	0.98712
432	7.1142	5	5	999	13.25	2	1	1	0.97532
433	2.1883	5	5	0	19.375	1	1	1	0.91658
434	2.1883	5	5	90	13.25	1	1	1	0.92838
435	5.4722	5	5	90	1	1	1	0	1.434
436	5.4722	5	5	90	1	1	-1	1	1.7641
437	0.5464	5	5	999	1	2	-1	1	1.2929
438	7.1142	5	5	90	25.5	2	-1	1	0.88125
439	3.8303	5	5	0	19.375	2	1	1	1.0225
440	3.8303	5	5	90	25.5	2	1	1	0.98711
441	5.4722	5	5	0	7.125	2	1	1	0.92824
442	2.1883	5	5	0	7.125	2	1	1	0.88121
443	0.5464	5	5	999	7.125	1	-1	1	0.90475
444	7.1142	5	5	0	1	1	1	0	1.3997
445	7.1142	5	5	90	13.25	2	-1	1	1.0812
446	5.4722	5	5	999	13.25	1	-1	1	0.91655
447	3.8303	5	5	999	13.25	1	1	1	0.98713
448	5.4722	5	5	999	7.125	1	1	1	1.1636
449	2.1883	5	5	999	1	2	-1	1	1.0342
450	3.8303	5	5	0	19.375	1	-1	1	0.86947
451	7.1142	5	5	999	7.125	2	-1	1	0.96361
452	3.8303	5	5	90	25.5	1	-1	1	0.97536
453	2.1883	5	5	90	13.25	1	1	1	0.8694
454	7.1142	5	5	0	19.375	1	1	1	1.0341
455	0.5464	5	5	999	13.25	1	-1	1	1.1047
456	2.1883	5	5	90	25.5	1	-1	1	0.91651
457	3.8303	5	5	90	19.375	1	1	1	0.9283
458	0.5464	5	5	90	19.375	2	-1	1	0.9165
459	5.4722	5	5	999	25.5	1	1	1	0.88127
460	3.8303	5	5	999	13.25	1	-1	1	0.85769
461	5.4722	5	5	0	7.125	1	-1	1	0.97534
462	0.5464	5	5	90	1	2	1	1	1.3164
463	0.5464	5	5	90	25.5	2	1	1	0.97531
464	7.1142	5	5	999	19.375	2	-1	1	0.90477
465	0.5464	5	5	90	1	1	-1	1	1.0459
466	7.1142	5	5	90	7.125	2	-1	0	1.2224
467	5.4722	5	5	90	7.125	2	-1	0	1.1871
468	5.4722	5	5	90	13.25	1	1	1	0.94009
469	3.8303	5	5	999	13.25	1	-1	1	0.91659
470	2.1883	5	5	90	25.5	1	-1	1	0.92835
471	0.5464	5	5	90	13.25	2	1	1	0.99896
472	2.1883	5	5	999	25.5	2	-1	1	0.86945
473	5.4722	5	5	999	7.125	1	1	1	0.97534
474	0.5464	5	5	90	19.375	2	-1	1	0.85773
475	3.8303	5	5	0	7.125	2	-1	1	0.91654
476	0.5464	5	5	999	1	2	-1	1	1.34
477	7.1142	5	5	90	13.25	1	1	1	0.96359
478	7.1142	5	5	999	1	2	1	0	0.8577
479	2.1883	5	5	90	7.125	2	-1	1	0.85771
480	7.1142	5	5	0	1	1	-1	0	1.4242
481	5.4722	5	5	999	7.125	2	-1	1	0.95181
482	3.8303	5	5	0	7.125	1	1	1	1.4458
483	3.8303	5	5	90	25.5	1	1	1	0.92827
484	2.1883	5	5	90	19.375	1	1	0	0.82249
485	7.1142	5	5	999	7.125	2	-1	0	1.2459
486	3.8303	5	5	0	13.25	2	-1	1	0.8576
487	0.5464	5	5	999	7.125	1	-1	1	0.94002
488	7.1142	5	5	999	1	2	-1	0	1.5057
489	0.5464	5	5	90	13.25	1	-1	1	1.0342
490	3.8303	5	5	999	7.125	2	-1	1	0.95182
491	3.8303	5	5	90	7.125	2	1	1	1.4694
492	2.1883	5	5	0	13.25	2	-1	1	1.2812
493	0.5464	5	5	0	7.125	1	-1	1	0.91648
494	5.4722	5	5	999	1	1	1	0	1.1048
495	3.8303	5	5	0	19.375	2	1	1	1.0106
496	5.4722	5	5	90	1	2	-1	1	1.3283
497	2.1883	5	5	999	1	1	-1	1	1.0812
498	2.1883	5	5	0	25.5	2	-1	1	0.91656
499	3.8303	5	5	90	19.375	2	-1	1	0.846
500	2.1883	5	5	999	19.375	2	1	1	0.92836
501	3.8303	5	5	999	7.125	1	-1	1	0.94007
502	5.4722	5	5	999	1	1	1	0	1.2224
503	0.5464	5	5	999	1	1	1	1	1.0812
504	5.4722	5	5	999	1	1	1	1	1.0694
505	0.5464	5	5	90	1	1	-1	1	0.98717
506	2.1883	5	5	999	1	1	1	1	0.95182
507	2.1883	5	5	90	7.125	2	1	1	0.97538
508	7.1142	5	5	90	7.125	1	1	1	1.0812
509	2.1883	5	5	90	19.375	1	-1	1	0.91678
510	3.8303	5	5	999	7.125	1	-1	1	0.85774
511	5.4722	5	5	999	1	2	-1	0	1.1048
512	0.5464	5	5	999	7.125	2	-1	0	0.9401
513	3.8303	5	5	999	25.5	1	1	1	0.90473
514	5.4722	5	5	0	13.25	2	-1	1	0.84602
515	5.4722	5	5	0	25.5	2	-1	1	0.8342
516	3.8303	5	5	999	13.25	2	1	1	0.96356
517	3.8303	5	5	90	25.5	2	1	1	0.88119
518	2.1883	5	5	999	25.5	1	-1	1	0.91654
519	5.4722	5	5	0	25.5	1	1	1	1.0812
520	0.5464	5	5	90	25.5	2	-1	1	0.94008
521	7.1142	5	5	999	25.5	1	-1	1	1.0107
522	7.1142	5	5	999	1	1	1	0	1.2223
523	2.1883	5	5	0	7.125	2	-1	1	0.96398
524	2.1883	5	5	90	19.375	1	-1	1	0.9165
525	2.1883	5	5	999	7.125	2	-1	1	0.86948
526	3.8303	5	5	999	19.375	2	1	1	0.92828
527	2.1883	5	5	0	1	2	-1	1	1.0343
528	2.1883	5	5	999	1	1	-1	1	0.96357
529	3.8303	5	5	90	19.375	1	-1	1	0.89302
530	7.1142	5	5	0	7.125	1	-1	1	0.9636
531	5.4722	5	5	0	19.375	1	1	1	0.94007
532	5.4722	5	5	90	19.375	1	1	1	0.92832
533	2.1883	5	5	0	7.125	1	-1	1	0.91647
534	5.4722	5	5	90	25.5	1	1	1	0.88124
535	2.1883	5	5	999	7.125	1	-1	1	0.79885
536	7.1142	5	5	90	19.375	1	1	1	0.92823
537	0.5464	5	5	999	13.25	1	1	1	1.0577
538	5.4722	5	5	0	1	2	1	0	1.2812
539	7.1142	5	5	999	7.125	1	-1	1	1.0577
540	5.4722	5	5	0	25.5	1	1	1	1.3047
541	5.4722	5	5	0	13.25	2	-1	1	1.1281
542	0.5464	5	5	90	19.375	2	-1	1	1.0346
543	2.1883	5	5	999	7.125	2	-1	1	0.91654
544	5.4722	5	5	90	19.375	2	-1	1	0.9754
545	0.5464	5	5	0	7.125	1	-1	1	0.96368
546	3.8303	5	5	999	19.375	1	-1	1	0.85768
547	0.5464	5	5	0	7.125	2	-1	1	0.90479
548	5.4722	5	5	90	7.125	1	1	1	1.0106
549	5.4722	5	5	999	13.25	2	1	1	1.5538
550	3.8303	5	5	999	25.5	2	-1	1	0.86948
551	7.1142	5	5	0	25.5	1	-1	1	0.90482
552	7.1142	5	5	999	19.375	1	1	1	0.85772
553	5.4722	5	5	0	13.25	2	1	1	1.4482
554	7.1142	5	5	999	19.375	2	1	1	1.093
555	2.1883	5	5	90	1	2	-1	0	1.4928
556	5.4722	5	5	0	1	1	-1	0	1.4909
557	7.1142	5	5	90	13.25	2	-1	0	1.5808
558	3.8303	5	5	999	1	2	-1	0	1.7752
559	2.1883	5	5	999	13.25	1	1	1	1.0459
560	0.5464	5	5	0	19.375	2	-1	1	1.1283
561	3.8303	5	5	999	1	2	1	0	1.2812
562	5.4722	5	5	90	25.5	2	1	1	1.1988
563	0.5464	5	5	90	19.375	1	-1	1	0.91654
564	0.5464	5	5	999	13.25	1	-1	0	0.9401
565	5.4722	5	5	90	7.125	2	1	1	1.2458
566	3.8303	5	5	90	1	2	1	0	1.4698
567	0.5464	5	5	999	1	1	1	1	1.1987
568	5.4722	5	5	999	13.25	1	1	1	0.92872
569	2.1883	5	5	999	1	1	1	1	0.94003
570	2.1883	5	5	90	25.5	2	-1	1	0.893
571	3.8303	5	5	0	7.125	1	-1	0	1.7747
572	3.8303	5	5	90	25.5	1	1	1	0.95184
573	7.1142	5	5	90	19.375	2	1	1	1.2576
574	2.1883	5	5	90	25.5	1	-1	1	0.91643
575	0.5464	5	5	0	13.25	1	-1	1	0.98718
576	3.8303	5	5	999	13.25	2	-1	1	0.95186
577	7.1142	5	5	90	7.125	2	1	1	1.2572
578	0.5464	5	5	0	19.375	2	-1	1	0.91639
579	3.8303	5	5	999	19.375	2	1	1	1.0695
580	2.1883	5	5	999	13.25	1	-1	1	0.88127
581	0.5464	5	5	999	1	2	1	1	1.1871
582	5.4722	5	5	90	13.25	2	1	1	0.99874
583	3.8303	5	5	999	19.375	2	1	1	1.046
584	2.1883	5	5	999	1	2	-1	0	1.4811
585	3.8303	5	5	90	7.125	1	-1	1	0.90481
586	2.1883	5	5	0	25.5	1	1	1	1.1165
587	0.5464	5	5	0	7.125	1	-1	1	0.89302
588	7.1142	5	5	999	19.375	1	-1	1	0.85772
589	0.5464	5	5	0	1	2	1	1	1.2929
590	3.8303	5	5	90	7.125	1	1	1	0.9165
591	0.5464	5	5	90	13.25	2	1	1	1.1047
592	5.4722	5	5	0	25.5	2	1	1	0.99924
593	2.1883	5	5	90	7.125	2	-1	1	1.2341
594	0.5464	5	5	0	25.5	1	-1	1	0.96357
595	5.4722	5	5	0	25.5	2	1	1	1.2883
596	5.4722	5	5	0	19.375	2	-1	1	0.97537
597	5.4722	5	5	0	7.125	1	-1	1	0.90482
598	0.5464	5	5	90	1	1	-1	0	1.4929
599	0.5464	5	5	999	25.5	2	1	1	1.1515
600	3.8303	5	5	0	1	2	-1	1	1.681
601	2.1883	5	5	999	13.25	1	-1	1	0.90521
602	5.4722	5	5	90	25.5	1	1	1	0.96354
603	0.5464	5	5	0	25.5	1	-1	1	1.0224
604	5.4722	5	5	90	1	1	-1	0	1.3635
605	2.1883	5	5	90	19.375	2	1	1	1.1287
606	7.1142	5	5	90	7.125	2	-1	0	1.4254
607	5.4722	5	5	90	7.125	2	-1	1	1.0224
608	5.4722	5	5	999	19.375	2	-1	1	0.95177
609	7.1142	5	5	0	25.5	2	-1	1	0.90475
610	7.1142	5	5	90	1	1	1	0	1.1047
611	7.1142	5	5	90	1	1	-1	0	1.0699
612	3.8303	5	5	0	19.375	1	1	1	0.96362
613	7.1142	5	5	90	1	1	1	1	1.1635
614	5.4722	5	5	999	1	2	1	0	1.6916
615	5.4722	5	5	90	25.5	1	1	1	0.92835
616	2.1883	5	5	999	19.375	1	1	1	1.046
617	3.8303	5	5	999	7.125	1	-1	1	0.97535
618	3.8303	5	5	90	13.25	1	-1	1	0.91646
619	0.5464	5	5	0	1	1	1	1	1.3047
620	0.5464	5	5	0	1	2	1	1	1.6928
621	7.1142	5	5	0	25.5	1	-1	1	1.7058
622	3.8303	5	5	0	1	2	1	0	2.0277
623	5.4722	5	5	90	7.125	1	-1	1	1.1521
624	3.8303	5	5	0	19.375	1	1	1	0.94008
625	2.1883	5	5	0	1	1	-1	1	1.5634
626	5.4722	5	5	999	19.375	1	1	1	0.91658
627	5.4722	5	5	999	19.375	2	-1	1	0.95193
628	3.8303	5	5	999	1	1	-1	0	1.0342
629	0.5464	5	5	999	19.375	1	-1	1	0.90472
630	0.5464	5	5	0	7.125	2	1	1	1.0694
631	7.1142	5	5	999	13.25	1	-1	1	0.92831
632	3.8303	5	5	90	1	2	1	0	1.293
633	3.8303	5	5	90	25.5	2	1	1	1.0811
634	0.5464	5	5	999	19.375	2	-1	1	0.96365
635	2.1883	5	5	999	13.25	2	1	1	1.1282
636	3.8303	5	5	999	1	1	-1	1	1.3988
637	3.8303	5	5	90	7.125	2	1	1	1.3635
638	0.5464	5	5	0	25.5	2	-1	1	0.90481
639	0.5464	5	5	90	13.25	1	1	1	1.1164
640	2.1883	5	5	90	7.125	1	1	1	0.92828
641	7.1142	5	5	0	19.375	2	1	1	1.0694
642	7.1142	5	5	0	13.25	1	-1	0	1.2341
643	5.4722	5	5	999	25.5	2	-1	1	0.92811
644	5.4722	5	5	0	7.125	1	1	0	1.2694
645	7.1142	5	5	90	1	2	-1	0	1.1518
646	3.8303	5	5	999	1	1	-1	0	1.7159
647	0.5464	5	5	0	1	1	1	0	1.3046
648	3.8303	5	5	0	13.25	1	1	1	0.92831
649	0.5464	5	5	999	25.5	1	-1	1	1.0106
650	2.1883	5	5	90	19.375	2	1	1	1.1401
651	7.1142	5	5	0	13.25	2	-1	1	0.94052
652	0.5464	5	5	999	13.25	2	1	1	1.0812
653	3.8303	5	5	90	25.5	2	1	1	1.0342
654	3.8303	5	5	999	13.25	1	1	1	1.0929
655	7.1142	5	5	999	13.25	1	-1	1	0.94008
656	5.4722	5	5	0	25.5	1	1	1	1.0458
657	2.1883	5	5	0	7.125	1	-1	1	1.0224
658	7.1142	5	5	0	1	2	1	0	1.5741
659	0.5464	5	5	0	25.5	2	-1	1	0.9871
660	2.1883	5	5	90	25.5	1	-1	1	0.91653
661	3.8303	5	5	999	7.125	1	-1	1	0.88124
662	5.4722	5	5	0	13.25	2	1	1	1.0812
663	7.1142	5	5	0	25.5	2	1	1	1.0812
664	2.1883	5	5	999	7.125	1	1	1	1.0459
665	2.1883	5	5	0	1	1	1	1	1.1518
666	2.1883	5	5	0	19.375	2	-1	1	0.94047
667	3.8303	5	5	0	13.25	1	-1	1	0.90481
668	2.1883	5	5	90	25.5	2	-1	1	0.85777
669	2.1883	5	5	999	19.375	2	-1	1	0.85773
670	3.8303	5	5	999	25.5	1	-1	1	0.94004
671	3.8303	5	5	999	19.375	1	-1	1	0.84596
672	5.4722	5	5	999	1	1	1	0	1.2341
673	7.1142	5	5	0	13.25	1	1	1	0.94009
674	2.1883	5	5	0	25.5	1	-1	1	0.86945
675	0.5464	5	5	999	25.5	1	1	1	1.293
676	2.1883	5	5	999	25.5	1	1	1	1.0107
677	5.4722	5	5	90	19.375	1	-1	1	0.90477
678	3.8303	5	5	0	1	2	1	0	2.1504
679	3.8303	5	5	90	1	2	1	0	2.0856
680	3.8303	5	5	0	1	1	1	0	2.0796
681	0.5464	5	5	0	25.5	2	-1	1	0.89306
682	7.1142	5	5	90	25.5	1	-1	1	0.92831
683	7.1142	5	5	90	13.25	1	-1	1	1.0342
684	3.8303	5	5	0	25.5	2	-1	1	0.91651
685	2.1883	5	5	0	1	2	1	1	1.8923
686	0.5464	5	5	0	19.375	1	1	1	1.011
687	2.1883	5	5	90	25.5	2	-1	1	0.83415
688	0.5464	5	5	90	25.5	1	-1	1	0.89307
689	3.8303	5	5	999	19.375	1	1	1	0.91652
690	5.4722	5	5	999	19.375	2	-1	1	0.89304
691	5.4722	5	5	0	1	2	-1	1	1.2577
692	3.8303	5	5	90	1	2	1	0	1.1165
693	0.5464	5	5	0	1	1	-1	1	0.96362
694	7.1142	5	5	999	13.25	1	-1	1	0.90481
695	7.1142	5	5	90	1	2	1	0	1.14
696	2.1883	5	5	90	7.125	2	1	1	1.1165
697	2.1883	5	5	90	13.25	2	1	0	0.89304
698	3.8303	5	5	0	7.125	1	1	0	1.8105
699	7.1142	5	5	0	19.375	1	1	1	0.93997
700	7.1142	5	5	90	13.25	1	-1	1	0.8342
701	0.5464	5	5	90	7.125	1	1	1	1.0694
702	3.8303	5	5	0	1	1	1	1	0.99885
703	5.4722	5	5	90	13.25	1	1	1	1.2811
704	2.1883	5	5	90	13.25	1	-1	1	0.90517
705	5.4722	5	5	999	1	2	-1	0	1.34
706	7.1142	5	5	0	19.375	1	1	1	1.3165
707	5.4722	5	5	999	13.25	2	1	1	1.1753
708	0.5464	5	5	999	7.125	2	1	1	1.0695
709	3.8303	5	5	0	19.375	1	-1	1	0.90479
710	2.1883	5	5	999	7.125	1	-1	1	0.86951
711	2.1883	5	5	90	1	1	1	1	1.14
712	3.8303	5	5	90	7.125	2	-1	1	0.95179
713	2.1883	5	5	90	25.5	2	1	1	1.0695
714	5.4722	5	5	0	1	2	1	0	1.5526
715	5.4722	5	5	0	7.125	2	1	1	1.1399
716	0.5464	5	5	90	13.25	1	1	1	0.99888
717	2.1883	5	5	0	25.5	2	-1	1	0.90504
718	5.4722	5	5	0	7.125	1	-1	0	1.3165
719	0.5464	5	5	90	7.125	1	1	1	1.3047
720	3.8303	5	5	90	1	2	1	1	1.8105
721	3.8303	5	5	90	1	1	-1	1	0.99886
722	5.4722	5	5	0	1	1	-1	0	1.5212
723	5.4722	5	5	90	25.5	2	1	1	1.0695
724	0.5464	5	5	0	13.25	2	1	1	1.1518
725	7.1142	5	5	90	1	2	1	0	1.5521
726	2.1883	5	5	999	7.125	1	-1	1	0.86945
727	2.1883	5	5	0	25.5	2	1	1	1.0342
728	0.5464	5	5	90	19.375	1	1	1	1.0929
729	7.1142	5	5	0	1	2	-1	0	1.4483
730	0.5464	5	5	999	19.375	2	1	1	1.0693
731	2.1883	5	5	90	1	2	-1	0	1.0225
732	3.8303	5	5	90	13.25	2	1	1	1.1987
733	3.8303	5	5	90	1	1	1	1	1.1518
734	2.1883	5	5	999	25.5	1	-1	1	0.82237
735	0.5464	5	5	90	13.25	2	-1	1	0.92828
736	3.8303	5	5	0	13.25	2	1	1	1.14
737	7.1142	5	5	999	1	2	-1	0	1.2341
738	0.5464	5	5	999	13.25	2	-1	1	0.97535
739	7.1142	5	5	90	7.125	2	-1	0	1.3043
740	5.4722	5	5	0	7.125	2	1	0	2.1118
741	7.1142	5	5	999	13.25	1	1	1	0.98707
742	7.1142	5	5	90	19.375	2	1	1	1.0107
743	0.5464	5	5	999	19.375	1	-1	1	0.88115
744	3.8303	5	5	0	1	2	-1	0	1.6928
745	7.1142	5	5	0	25.5	2	-1	1	1.1169
746	2.1883	5	5	90	1	2	-1	1	1.1399
747	0.5464	5	5	0	13.25	2	1	1	1.2459
748	3.8303	5	5	999	19.375	2	-1	1	0.94009
749	5.4722	5	5	999	7.125	1	-1	1	0.96352
750	5.4722	5	5	999	19.375	2	1	1	0.88123
