# Supplementary material for: Temporal Integration of Motion Streaks in Migraine
Source: Vision (Basel). 2018 Jul 13;2(3):27. doi: 10.3390/vision2030027 (PMC6836222; doi:10.3390/vision2030027)
Supplement: Supplementary file 1 [file vision-02-00027-s001.zip › supplementary information/resultsmark3/resultsObs22/allResponsesObs22Block5.txt]

1	5.4722	5	5	0	1	1	-1	1	2.0601
2	2.1883	5	5	0	1	2	1	0	2.8992
3	3.8303	5	5	0	25.5	1	-1	1	0.97535
4	3.8303	5	5	999	25.5	2	-1	1	0.88125
5	5.4722	5	5	0	19.375	1	-1	1	0.893
6	0.5464	5	5	999	25.5	2	1	1	1.0106
7	5.4722	5	5	999	1	2	-1	0	1.5685
8	3.8303	5	5	0	7.125	1	1	1	1.0228
9	7.1142	5	5	0	7.125	1	1	0	1.4806
10	0.5464	5	5	90	19.375	2	-1	1	0.96403
11	0.5464	5	5	0	19.375	2	1	1	1.0106
12	5.4722	5	5	0	19.375	1	-1	1	1.14
13	5.4722	5	5	999	25.5	2	1	1	0.91655
14	5.4722	5	5	0	19.375	2	-1	1	0.92827
15	0.5464	5	5	90	25.5	1	-1	1	0.97537
16	2.1883	5	5	0	19.375	2	1	1	0.94006
17	2.1883	5	5	0	7.125	2	-1	1	0.91651
18	3.8303	5	5	90	7.125	1	1	1	0.95181
19	0.5464	5	5	0	13.25	1	1	1	1.0459
20	3.8303	5	5	90	19.375	2	1	0	1.2223
21	7.1142	5	5	0	7.125	2	-1	1	1.1518
22	2.1883	5	5	999	1	2	-1	1	1.0577
23	7.1142	5	5	0	1	2	1	0	1.316
24	0.5464	5	5	999	19.375	1	-1	1	1.0694
25	3.8303	5	5	0	1	1	-1	1	1.1282
26	3.8303	5	5	999	7.125	1	1	1	0.9636
27	7.1142	5	5	999	1	1	1	1	0.94004
28	7.1142	5	5	0	19.375	1	-1	1	1.1517
29	5.4722	5	5	0	7.125	2	-1	1	0.917
30	0.5464	5	5	90	7.125	2	-1	1	0.96352
31	2.1883	5	5	0	1	2	1	1	1.0341
32	3.8303	5	5	90	13.25	2	-1	1	1.3283
33	3.8303	5	5	90	7.125	1	-1	1	0.91646
34	5.4722	5	5	999	25.5	2	1	1	0.93999
35	2.1883	5	5	0	19.375	2	-1	1	0.95182
36	7.1142	5	5	90	19.375	1	-1	1	0.88118
37	7.1142	5	5	999	25.5	2	1	1	0.95182
38	3.8303	5	5	0	25.5	1	-1	1	0.95186
39	0.5464	5	5	0	1	1	-1	1	1.0224
40	7.1142	5	5	90	1	2	-1	0	1.1988
41	7.1142	5	5	999	1	1	-1	1	1.2694
42	2.1883	5	5	999	13.25	2	-1	1	0.90517
43	7.1142	5	5	0	13.25	2	-1	1	0.90474
44	7.1142	5	5	90	25.5	2	1	0	1.3658
45	5.4722	5	5	90	19.375	1	-1	1	0.89303
46	5.4722	5	5	0	1	2	1	1	1.4219
47	2.1883	5	5	999	25.5	2	1	1	1.1988
48	0.5464	5	5	0	19.375	1	1	1	1.1751
49	0.5464	5	5	999	25.5	2	1	1	0.96341
50	5.4722	5	5	999	19.375	1	-1	1	0.89302
51	7.1142	5	5	0	7.125	2	-1	1	0.9636
52	2.1883	5	5	90	13.25	2	1	0	1.1047
53	5.4722	5	5	90	1	1	1	1	1.0816
54	7.1142	5	5	999	1	1	-1	1	1.1989
55	2.1883	5	5	999	19.375	2	-1	1	0.94009
56	2.1883	5	5	0	25.5	1	1	1	0.98714
57	0.5464	5	5	0	19.375	1	1	1	1.0458
58	2.1883	5	5	999	25.5	2	1	1	1.0576
59	3.8303	5	5	0	25.5	1	-1	1	0.91649
60	7.1142	5	5	999	1	1	1	0	1.2576
61	5.4722	5	5	999	25.5	1	-1	1	0.91692
62	2.1883	5	5	999	13.25	2	-1	1	1.0695
63	2.1883	5	5	90	19.375	2	1	1	1.1988
64	7.1142	5	5	90	1	1	-1	1	1.3935
65	0.5464	5	5	0	1	2	1	1	1.1872
66	7.1142	5	5	0	7.125	1	1	0	1.1048
67	0.5464	5	5	0	1	2	1	1	1.0225
68	7.1142	5	5	999	19.375	1	1	1	0.98713
69	7.1142	5	5	999	19.375	2	-1	1	0.95181
70	2.1883	5	5	90	25.5	2	-1	1	0.96352
71	5.4722	5	5	999	19.375	1	-1	1	1.1047
72	3.8303	5	5	90	13.25	1	1	1	0.9875
73	3.8303	5	5	0	13.25	2	-1	1	0.88119
74	0.5464	5	5	0	7.125	2	1	1	1.1165
75	0.5464	5	5	0	25.5	1	1	1	0.95167
76	0.5464	5	5	0	25.5	1	-1	1	0.96357
77	7.1142	5	5	999	13.25	2	1	1	0.96359
78	5.4722	5	5	0	13.25	1	1	0	1.1047
79	3.8303	5	5	90	13.25	2	-1	0	1.1169
80	7.1142	5	5	0	1	2	1	1	1.3626
81	3.8303	5	5	999	25.5	1	-1	1	0.97533
82	0.5464	5	5	999	13.25	2	1	1	1.0459
83	7.1142	5	5	90	19.375	2	-1	1	0.94011
84	7.1142	5	5	999	7.125	1	-1	0	1.0695
85	0.5464	5	5	999	7.125	2	-1	1	1.1165
86	3.8303	5	5	0	7.125	2	-1	1	0.95182
87	0.5464	5	5	90	13.25	2	1	1	1.0341
88	0.5464	5	5	0	7.125	2	1	1	1.0224
89	5.4722	5	5	90	7.125	1	1	1	1.1753
90	3.8303	5	5	999	25.5	2	-1	1	0.91652
91	0.5464	5	5	0	13.25	1	1	1	0.98707
92	3.8303	5	5	0	1	1	-1	0	1.7281
93	3.8303	5	5	999	7.125	2	1	1	1.0223
94	0.5464	5	5	0	19.375	2	1	1	1.34
95	0.5464	5	5	90	1	2	-1	1	1.634
96	7.1142	5	5	90	1	2	-1	0	1.7047
97	0.5464	5	5	0	19.375	1	-1	1	1.2107
98	5.4722	5	5	90	25.5	1	-1	1	1.0576
99	0.5464	5	5	90	25.5	2	-1	1	1.0812
100	5.4722	5	5	999	25.5	2	-1	1	1.0695
101	5.4722	5	5	999	19.375	1	1	1	1.0811
102	3.8303	5	5	0	13.25	2	1	1	1.1165
103	7.1142	5	5	90	13.25	2	1	1	1.0812
104	0.5464	5	5	90	1	2	-1	1	0.98715
105	5.4722	5	5	90	13.25	2	1	1	0.92831
106	7.1142	5	5	90	25.5	2	1	1	0.89305
107	7.1142	5	5	90	25.5	1	1	1	1.0812
108	0.5464	5	5	999	7.125	1	1	1	1.14
109	5.4722	5	5	999	25.5	1	-1	1	1.0463
110	5.4722	5	5	0	13.25	1	-1	1	0.9048
111	7.1142	5	5	0	1	2	-1	0	1.5761
112	2.1883	5	5	0	19.375	2	-1	1	1.0224
113	7.1142	5	5	999	19.375	1	1	0	1.1635
114	5.4722	5	5	90	1	2	-1	0	2.0164
115	7.1142	5	5	0	25.5	1	-1	1	0.89305
116	5.4722	5	5	90	25.5	2	-1	1	0.90467
117	5.4722	5	5	0	13.25	1	1	1	1.3752
118	0.5464	5	5	90	1	1	-1	1	1.0105
119	5.4722	5	5	0	19.375	1	1	1	0.95183
120	0.5464	5	5	90	19.375	1	1	1	0.98712
121	5.4722	5	5	999	7.125	2	-1	1	0.94008
122	7.1142	5	5	90	19.375	1	-1	1	0.90481
123	7.1142	5	5	90	13.25	1	1	1	1.0107
124	7.1142	5	5	0	7.125	1	-1	0	1.3651
125	3.8303	5	5	0	25.5	2	1	1	0.95171
126	0.5464	5	5	999	25.5	2	-1	1	0.91655
127	0.5464	5	5	999	1	2	1	1	1.1047
128	3.8303	5	5	0	13.25	2	1	1	0.90461
129	7.1142	5	5	999	7.125	2	1	1	1.0106
130	7.1142	5	5	999	1	2	1	1	1.4586
131	0.5464	5	5	999	1	1	-1	1	0.9871
132	0.5464	5	5	0	25.5	2	-1	1	1.0223
133	0.5464	5	5	90	1	1	1	1	1.2341
134	0.5464	5	5	90	19.375	2	-1	1	0.99931
135	5.4722	5	5	999	13.25	1	1	1	0.91663
136	0.5464	5	5	0	25.5	1	1	1	0.94011
137	2.1883	5	5	999	7.125	1	1	1	0.86952
138	7.1142	5	5	0	19.375	2	-1	1	0.89301
139	3.8303	5	5	90	25.5	1	-1	1	0.89303
140	0.5464	5	5	999	25.5	1	-1	1	1.0576
141	0.5464	5	5	0	7.125	2	-1	1	1.0459
142	5.4722	5	5	999	25.5	1	1	1	0.9636
143	0.5464	5	5	90	25.5	2	-1	1	0.99891
144	5.4722	5	5	90	13.25	2	1	1	1.2106
145	7.1142	5	5	90	7.125	1	1	1	0.99882
146	3.8303	5	5	999	1	1	-1	1	0.91652
147	5.4722	5	5	0	7.125	2	1	1	0.99877
148	2.1883	5	5	999	7.125	2	1	1	0.93998
149	2.1883	5	5	999	25.5	1	1	1	0.94008
150	7.1142	5	5	0	13.25	1	-1	0	1.2224
151	3.8303	5	5	90	13.25	1	1	1	0.90524
152	2.1883	5	5	90	1	1	-1	0	1.1045
153	5.4722	5	5	90	13.25	1	-1	1	0.86943
154	3.8303	5	5	90	7.125	2	1	1	1.0576
155	0.5464	5	5	0	13.25	2	-1	1	0.99886
156	2.1883	5	5	90	13.25	1	-1	1	0.9283
157	3.8303	5	5	999	25.5	2	1	1	0.92833
158	7.1142	5	5	90	19.375	2	1	0	1.3164
159	7.1142	5	5	0	25.5	2	1	1	1.0223
160	3.8303	5	5	0	7.125	2	1	1	0.95182
161	7.1142	5	5	90	25.5	1	1	1	0.97539
162	7.1142	5	5	90	7.125	2	1	1	0.9518
163	7.1142	5	5	0	13.25	2	1	1	0.94006
164	0.5464	5	5	0	13.25	1	-1	0	0.92834
165	0.5464	5	5	0	13.25	2	1	1	1.0812
166	7.1142	5	5	0	7.125	1	1	1	1.2459
167	2.1883	5	5	0	25.5	1	-1	1	0.90478
168	7.1142	5	5	0	7.125	2	-1	1	0.96354
169	7.1142	5	5	90	25.5	2	-1	1	0.90472
170	7.1142	5	5	999	19.375	2	-1	1	0.89303
171	2.1883	5	5	0	13.25	1	1	1	1.1871
172	7.1142	5	5	999	13.25	1	1	1	0.95224
173	7.1142	5	5	999	7.125	2	-1	0	1.5688
174	2.1883	5	5	999	25.5	2	-1	1	0.90472
175	2.1883	5	5	0	13.25	1	-1	1	0.92831
176	3.8303	5	5	90	13.25	2	1	1	0.92829
177	5.4722	5	5	0	13.25	1	-1	1	1.3518
178	0.5464	5	5	90	1	2	-1	1	1.1169
179	3.8303	5	5	999	19.375	1	-1	1	0.89306
180	5.4722	5	5	0	13.25	2	1	1	0.97537
181	5.4722	5	5	90	19.375	2	1	0	1.1749
182	0.5464	5	5	999	1	1	-1	1	1.2577
183	2.1883	5	5	0	7.125	1	-1	1	0.86991
184	5.4722	5	5	0	19.375	1	-1	1	0.81069
185	2.1883	5	5	999	25.5	1	1	1	0.95174
186	2.1883	5	5	999	25.5	2	1	1	0.97535
187	7.1142	5	5	999	25.5	2	1	1	1.0224
188	7.1142	5	5	90	25.5	1	-1	1	0.82244
189	3.8303	5	5	90	1	1	1	1	0.98709
190	3.8303	5	5	999	25.5	1	-1	1	0.90477
191	2.1883	5	5	0	19.375	1	1	0	0.91654
192	5.4722	5	5	90	1	1	1	1	1.1871
193	5.4722	5	5	90	13.25	2	1	1	0.98711
194	3.8303	5	5	999	1	1	-1	1	1.0577
195	3.8303	5	5	90	13.25	2	-1	1	1.0106
196	0.5464	5	5	999	13.25	1	-1	1	0.96357
197	2.1883	5	5	90	13.25	2	-1	1	0.92829
198	0.5464	5	5	999	25.5	1	1	1	0.99885
199	2.1883	5	5	0	13.25	2	1	1	0.95187
200	5.4722	5	5	90	7.125	1	1	1	1.0106
201	7.1142	5	5	0	13.25	2	1	1	0.97532
202	5.4722	5	5	90	13.25	1	-1	1	0.90469
203	5.4722	5	5	0	25.5	1	1	0	1.1282
204	5.4722	5	5	0	19.375	2	-1	1	0.91698
205	0.5464	5	5	999	19.375	2	-1	1	0.97533
206	5.4722	5	5	0	19.375	2	-1	1	0.85769
207	2.1883	5	5	999	13.25	2	1	1	0.99886
208	2.1883	5	5	0	19.375	2	-1	1	0.99879
209	2.1883	5	5	90	19.375	1	-1	1	0.91651
210	5.4722	5	5	90	25.5	2	-1	0	0.99889
211	5.4722	5	5	999	7.125	2	-1	1	0.86943
212	5.4722	5	5	999	13.25	2	-1	1	0.90478
213	5.4722	5	5	0	25.5	2	-1	1	0.91651
214	0.5464	5	5	999	1	1	1	0	0.94001
215	7.1142	5	5	90	7.125	1	-1	1	0.96359
216	5.4722	5	5	90	19.375	1	1	1	0.94005
217	7.1142	5	5	0	13.25	1	1	1	1.0577
218	0.5464	5	5	999	7.125	1	-1	1	0.94004
219	3.8303	5	5	0	7.125	1	1	1	0.98713
220	2.1883	5	5	0	1	1	-1	0	0.98709
221	0.5464	5	5	0	25.5	2	1	1	1.0812
222	7.1142	5	5	999	7.125	1	1	1	1.2929
223	0.5464	5	5	999	13.25	2	1	1	0.98711
224	5.4722	5	5	999	1	2	1	1	1.0459
225	7.1142	5	5	999	19.375	1	-1	1	0.85771
226	2.1883	5	5	90	25.5	1	-1	1	0.94006
227	2.1883	5	5	999	13.25	2	-1	1	0.9283
228	0.5464	5	5	0	7.125	1	-1	1	1.0341
229	7.1142	5	5	0	19.375	1	-1	1	0.97532
230	2.1883	5	5	0	7.125	2	-1	1	0.90472
231	2.1883	5	5	999	13.25	1	1	1	0.9281
232	3.8303	5	5	90	25.5	2	1	1	1.1283
233	2.1883	5	5	0	13.25	2	1	1	0.97523
234	5.4722	5	5	0	19.375	2	1	1	0.89293
235	0.5464	5	5	999	7.125	1	1	1	1.1282
236	0.5464	5	5	90	7.125	2	1	1	1.187
237	7.1142	5	5	999	25.5	2	-1	1	0.90478
238	0.5464	5	5	90	13.25	1	-1	1	1.0811
239	3.8303	5	5	90	19.375	1	-1	1	0.91631
240	3.8303	5	5	0	19.375	2	1	1	1.2812
241	3.8303	5	5	0	7.125	2	1	1	1.14
242	7.1142	5	5	999	7.125	1	1	1	1.2928
243	7.1142	5	5	90	25.5	2	1	1	2.22
244	3.8303	5	5	999	13.25	2	1	1	1.1047
245	7.1142	5	5	90	19.375	2	1	1	1.2694
246	2.1883	5	5	0	1	1	-1	0	2.0221
247	3.8303	5	5	999	19.375	2	-1	1	0.98712
248	3.8303	5	5	0	25.5	1	1	1	0.92826
249	3.8303	5	5	90	19.375	2	-1	1	0.94008
250	2.1883	5	5	90	19.375	1	-1	1	1.1047
251	0.5464	5	5	0	19.375	2	1	1	1.0816
252	3.8303	5	5	0	25.5	2	1	1	0.99886
253	2.1883	5	5	999	19.375	1	-1	1	1.1518
254	7.1142	5	5	0	25.5	1	1	1	0.97539
255	7.1142	5	5	0	19.375	2	-1	1	0.9283
256	2.1883	5	5	0	1	1	-1	1	1.5983
257	7.1142	5	5	0	7.125	2	1	1	1.1283
258	3.8303	5	5	999	7.125	2	1	1	2.0988
259	7.1142	5	5	90	1	1	1	1	1.6648
260	3.8303	5	5	999	13.25	2	1	1	1.0695
261	7.1142	5	5	999	25.5	1	-1	1	1.0341
262	0.5464	5	5	0	19.375	1	-1	1	1.0106
263	3.8303	5	5	90	19.375	1	-1	1	0.95187
264	0.5464	5	5	90	13.25	2	1	1	1.3282
265	5.4722	5	5	90	7.125	2	-1	0	1.7853
266	7.1142	5	5	999	7.125	1	-1	1	0.95181
267	3.8303	5	5	999	25.5	1	1	0	0.9048
268	0.5464	5	5	999	13.25	1	1	1	1.0577
269	2.1883	5	5	999	1	2	-1	1	1.0224
270	7.1142	5	5	0	19.375	2	-1	1	0.8577
271	2.1883	5	5	0	25.5	2	-1	1	0.88118
272	7.1142	5	5	90	7.125	1	1	1	1.2929
273	3.8303	5	5	90	13.25	1	1	1	1.0695
274	5.4722	5	5	90	19.375	1	1	1	0.88122
275	2.1883	5	5	0	7.125	1	-1	1	0.86951
276	0.5464	5	5	0	13.25	2	-1	1	0.84591
277	5.4722	5	5	0	1	1	1	0	1.1047
278	2.1883	5	5	0	7.125	1	1	1	0.92828
279	2.1883	5	5	90	13.25	2	-1	1	0.86948
280	5.4722	5	5	999	19.375	1	1	1	0.94
281	2.1883	5	5	999	7.125	2	-1	1	1.0224
282	5.4722	5	5	999	13.25	1	-1	1	0.95182
283	2.1883	5	5	90	7.125	2	-1	1	1.1516
284	5.4722	5	5	90	13.25	1	1	1	1.1047
285	7.1142	5	5	999	25.5	2	-1	1	0.90476
286	2.1883	5	5	90	1	2	-1	1	1.5517
287	2.1883	5	5	999	1	2	-1	1	1.0105
288	5.4722	5	5	999	19.375	2	1	1	1.0459
289	3.8303	5	5	999	1	2	1	0	1.0929
290	2.1883	5	5	999	13.25	1	1	1	0.90478
291	2.1883	5	5	90	19.375	2	-1	1	0.90467
292	3.8303	5	5	90	19.375	2	1	1	1.1164
293	0.5464	5	5	999	19.375	2	1	1	1.093
294	7.1142	5	5	999	13.25	2	1	1	0.98703
295	0.5464	5	5	999	1	2	-1	1	1.0341
296	3.8303	5	5	0	25.5	2	-1	1	0.84591
297	7.1142	5	5	999	25.5	1	-1	1	0.94
298	5.4722	5	5	90	1	2	1	0	1.614
299	0.5464	5	5	90	13.25	1	-1	1	1.0699
300	0.5464	5	5	90	25.5	2	1	1	1.1282
301	3.8303	5	5	999	19.375	1	-1	1	0.90552
302	7.1142	5	5	90	13.25	2	-1	0	0.99892
303	0.5464	5	5	999	19.375	2	-1	1	0.88129
304	0.5464	5	5	90	7.125	2	1	1	1.0929
305	3.8303	5	5	999	1	2	1	1	1.4575
306	5.4722	5	5	0	13.25	1	1	1	0.97535
307	0.5464	5	5	0	1	1	-1	1	1.1047
308	5.4722	5	5	90	7.125	1	1	1	0.99883
309	2.1883	5	5	90	1	1	1	0	1.8222
310	0.5464	5	5	90	7.125	2	1	1	1.0929
311	0.5464	5	5	90	19.375	1	-1	1	1.0106
312	2.1883	5	5	0	25.5	2	1	1	0.89304
313	5.4722	5	5	999	13.25	1	-1	1	0.94009
314	3.8303	5	5	90	19.375	2	-1	1	0.86942
315	5.4722	5	5	0	1	2	1	1	1.2341
316	2.1883	5	5	0	19.375	1	1	1	0.89298
317	5.4722	5	5	999	1	1	1	1	1.4689
318	5.4722	5	5	90	13.25	2	-1	1	0.96402
319	2.1883	5	5	999	19.375	2	-1	1	0.97534
320	3.8303	5	5	90	13.25	1	-1	1	0.91646
321	0.5464	5	5	90	25.5	1	1	1	1.0223
322	2.1883	5	5	0	7.125	2	1	1	1.0694
323	2.1883	5	5	90	1	1	1	1	1.1753
324	7.1142	5	5	0	13.25	2	1	1	1.081
325	5.4722	5	5	90	7.125	2	-1	0	1.1283
326	7.1142	5	5	0	25.5	1	-1	1	0.89286
327	0.5464	5	5	90	7.125	1	-1	1	1.0577
328	2.1883	5	5	90	13.25	1	-1	1	0.86943
329	2.1883	5	5	0	25.5	1	-1	1	0.88126
330	7.1142	5	5	999	25.5	1	1	1	0.9283
331	7.1142	5	5	90	19.375	1	1	1	0.9635
332	3.8303	5	5	0	19.375	2	1	1	1.1165
333	7.1142	5	5	999	19.375	2	1	1	1.0581
334	7.1142	5	5	999	7.125	2	1	0	1.3577
335	2.1883	5	5	90	7.125	1	-1	1	0.99888
336	5.4722	5	5	90	19.375	2	-1	1	0.86953
337	7.1142	5	5	90	7.125	1	1	1	0.99888
338	2.1883	5	5	90	13.25	2	-1	1	0.86949
339	7.1142	5	5	0	7.125	2	1	1	1.1636
340	0.5464	5	5	999	19.375	1	1	1	1.0694
341	7.1142	5	5	999	1	2	1	0	1.0577
342	0.5464	5	5	90	1	2	-1	1	1.0577
343	5.4722	5	5	0	25.5	1	1	1	1.0107
344	0.5464	5	5	90	7.125	1	1	0	1.1753
345	7.1142	5	5	0	19.375	2	-1	1	1.0107
346	2.1883	5	5	0	13.25	1	1	1	0.99885
347	7.1142	5	5	0	1	1	1	0	1.093
348	3.8303	5	5	0	1	1	1	0	1.8989
349	2.1883	5	5	999	19.375	1	1	1	0.99887
350	2.1883	5	5	0	19.375	1	1	1	1.0459
351	7.1142	5	5	0	25.5	2	-1	1	1.0224
352	3.8303	5	5	0	19.375	2	1	1	1.0576
353	3.8303	5	5	0	13.25	1	-1	1	0.91656
354	5.4722	5	5	90	19.375	2	-1	1	0.83421
355	7.1142	5	5	999	25.5	2	1	1	1.1635
356	5.4722	5	5	0	1	1	1	1	1.5765
357	7.1142	5	5	90	13.25	2	-1	1	0.96401
358	3.8303	5	5	90	1	1	-1	0	1.14
359	5.4722	5	5	999	7.125	1	-1	1	0.95185
360	5.4722	5	5	90	1	2	1	0	1.1282
361	5.4722	5	5	90	25.5	2	-1	1	1.2695
362	7.1142	5	5	90	13.25	1	-1	1	0.9987
363	3.8303	5	5	0	7.125	2	1	1	1.0577
364	0.5464	5	5	999	13.25	2	-1	1	0.97532
365	5.4722	5	5	90	1	2	1	1	1.6206
366	3.8303	5	5	90	7.125	1	-1	1	0.91651
367	2.1883	5	5	0	19.375	1	1	1	1.0459
368	7.1142	5	5	90	19.375	1	1	1	0.91646
369	0.5464	5	5	0	1	2	-1	1	1.1636
370	2.1883	5	5	90	7.125	1	-1	1	0.97581
371	5.4722	5	5	0	7.125	1	-1	1	0.97533
372	0.5464	5	5	90	7.125	2	1	1	1.1633
373	7.1142	5	5	999	25.5	1	1	1	0.95186
374	2.1883	5	5	0	13.25	2	-1	1	0.91649
375	7.1142	5	5	0	1	1	-1	0	1.0812
376	3.8303	5	5	0	25.5	1	1	1	0.83424
377	3.8303	5	5	999	25.5	2	1	1	1.1047
378	0.5464	5	5	999	25.5	2	-1	1	0.92831
379	2.1883	5	5	90	1	1	-1	1	1.0106
380	0.5464	5	5	999	7.125	2	1	1	1.1635
381	3.8303	5	5	999	7.125	2	1	1	0.98714
382	3.8303	5	5	90	25.5	1	-1	1	0.90467
383	5.4722	5	5	999	25.5	1	1	1	0.90476
384	3.8303	5	5	0	13.25	1	1	1	1.0107
385	7.1142	5	5	999	13.25	2	-1	1	0.95182
386	2.1883	5	5	90	7.125	1	-1	1	0.95176
387	3.8303	5	5	90	7.125	2	1	1	1.2224
388	5.4722	5	5	999	25.5	2	-1	1	0.91655
389	3.8303	5	5	999	13.25	2	-1	1	0.88119
390	0.5464	5	5	90	25.5	1	-1	1	1.0106
391	0.5464	5	5	90	25.5	1	-1	1	0.88119
392	2.1883	5	5	90	1	2	-1	1	0.95186
393	7.1142	5	5	999	13.25	2	-1	1	0.97531
394	3.8303	5	5	90	19.375	1	-1	1	0.99883
395	7.1142	5	5	0	1	1	-1	0	1.6086
396	5.4722	5	5	0	25.5	2	1	1	1.1404
397	7.1142	5	5	0	13.25	1	1	1	1.0341
398	3.8303	5	5	999	13.25	1	1	1	0.8695
399	2.1883	5	5	999	1	1	-1	1	0.95177
400	3.8303	5	5	0	25.5	2	-1	1	0.90474
401	3.8303	5	5	90	1	1	1	1	0.97534
402	5.4722	5	5	90	19.375	2	1	0	1.2459
403	5.4722	5	5	999	13.25	2	-1	1	0.91652
404	3.8303	5	5	0	19.375	1	1	0	1.1047
405	0.5464	5	5	999	19.375	1	-1	1	0.91634
406	2.1883	5	5	999	19.375	1	1	1	0.85772
407	5.4722	5	5	999	7.125	2	1	1	1.2341
408	0.5464	5	5	999	25.5	1	1	1	0.97525
409	5.4722	5	5	999	7.125	1	-1	1	0.95181
410	2.1883	5	5	999	19.375	1	1	1	1.046
411	0.5464	5	5	999	7.125	2	-1	1	0.92833
412	5.4722	5	5	999	7.125	2	1	1	1.387
413	2.1883	5	5	999	19.375	2	1	1	1.1165
414	2.1883	5	5	999	7.125	2	-1	1	0.90473
415	3.8303	5	5	0	13.25	1	1	0	1.9476
416	0.5464	5	5	0	13.25	1	-1	1	0.92873
417	3.8303	5	5	999	1	2	1	1	1.187
418	2.1883	5	5	90	19.375	2	1	1	1.1287
419	3.8303	5	5	0	1	2	1	1	1.2581
420	0.5464	5	5	0	7.125	1	1	1	0.97573
421	2.1883	5	5	0	13.25	1	1	1	0.96349
422	2.1883	5	5	90	7.125	1	1	1	0.95183
423	5.4722	5	5	999	13.25	2	-1	1	0.99884
424	5.4722	5	5	90	25.5	1	-1	1	0.92824
425	3.8303	5	5	999	7.125	2	1	1	1.1399
426	0.5464	5	5	90	7.125	1	-1	1	1.0812
427	0.5464	5	5	90	19.375	1	1	1	1.1282
428	2.1883	5	5	0	1	2	1	0	3.0926
429	2.1883	5	5	0	13.25	2	-1	1	0.91699
430	7.1142	5	5	90	25.5	1	-1	1	0.92825
431	2.1883	5	5	0	13.25	1	1	1	1.0929
432	7.1142	5	5	999	13.25	2	1	0	1.4348
433	2.1883	5	5	0	19.375	1	1	1	0.94
434	2.1883	5	5	90	13.25	1	1	1	0.95185
435	5.4722	5	5	90	1	1	1	0	1.2693
436	5.4722	5	5	90	1	1	-1	1	1.4697
437	0.5464	5	5	999	1	2	-1	1	0.94005
438	7.1142	5	5	90	25.5	2	-1	1	0.88122
439	3.8303	5	5	0	19.375	2	1	1	1.0812
440	3.8303	5	5	90	25.5	2	1	1	1.14
441	5.4722	5	5	0	7.125	2	1	1	1.0106
442	2.1883	5	5	0	7.125	2	1	1	1.8693
443	0.5464	5	5	999	7.125	1	-1	1	0.96406
444	7.1142	5	5	0	1	1	1	0	1.4818
445	7.1142	5	5	90	13.25	2	-1	1	0.88122
446	5.4722	5	5	999	13.25	1	-1	1	1.0694
447	3.8303	5	5	999	13.25	1	1	1	1.0576
448	5.4722	5	5	999	7.125	1	1	1	0.893
449	2.1883	5	5	999	1	2	-1	1	1.3165
450	3.8303	5	5	0	19.375	1	-1	1	1.0222
451	7.1142	5	5	999	7.125	2	-1	1	1.2106
452	3.8303	5	5	90	25.5	1	-1	1	0.9287
453	2.1883	5	5	90	13.25	1	1	1	0.99891
454	7.1142	5	5	0	19.375	1	1	1	1.2929
455	0.5464	5	5	999	13.25	1	-1	1	1.0459
456	2.1883	5	5	90	25.5	1	-1	1	2.0456
457	3.8303	5	5	90	19.375	1	1	1	1.0107
458	0.5464	5	5	90	19.375	2	-1	1	1.0104
459	5.4722	5	5	999	25.5	1	1	1	0.90481
460	3.8303	5	5	999	13.25	1	-1	1	0.90478
461	5.4722	5	5	0	7.125	1	-1	0	0.94001
462	0.5464	5	5	90	1	2	1	1	1.1988
463	0.5464	5	5	90	25.5	2	1	1	0.98706
464	7.1142	5	5	999	19.375	2	-1	1	0.99883
465	0.5464	5	5	90	1	1	-1	1	1.6806
466	7.1142	5	5	90	7.125	2	-1	0	1.8611
467	5.4722	5	5	90	7.125	2	-1	0	1.9021
468	5.4722	5	5	90	13.25	1	1	1	1.1639
469	3.8303	5	5	999	13.25	1	-1	1	0.95179
470	2.1883	5	5	90	25.5	1	-1	1	1.0812
471	0.5464	5	5	90	13.25	2	1	1	1.4811
472	2.1883	5	5	999	25.5	2	-1	1	1.2575
473	5.4722	5	5	999	7.125	1	1	1	1.0459
474	0.5464	5	5	90	19.375	2	-1	1	1.0694
475	3.8303	5	5	0	7.125	2	-1	1	0.85775
476	0.5464	5	5	999	1	2	-1	1	1.1282
477	7.1142	5	5	90	13.25	1	1	1	0.95225
478	7.1142	5	5	999	1	2	1	0	1.3989
479	2.1883	5	5	90	7.125	2	-1	1	0.88125
480	7.1142	5	5	0	1	1	-1	1	1.3048
481	5.4722	5	5	999	7.125	2	-1	0	1.5639
482	3.8303	5	5	0	7.125	1	1	0	1.234
483	3.8303	5	5	90	25.5	1	1	1	0.84594
484	2.1883	5	5	90	19.375	1	1	1	0.89298
485	7.1142	5	5	999	7.125	2	-1	0	1.2459
486	3.8303	5	5	0	13.25	2	-1	1	0.90515
487	0.5464	5	5	999	7.125	1	-1	1	0.9871
488	7.1142	5	5	999	1	2	-1	0	1.1871
489	0.5464	5	5	90	13.25	1	-1	1	1.7514
490	3.8303	5	5	999	7.125	2	-1	1	0.95226
491	3.8303	5	5	90	7.125	2	1	1	1.3165
492	2.1883	5	5	0	13.25	2	-1	1	0.88121
493	0.5464	5	5	0	7.125	1	-1	1	0.94005
494	5.4722	5	5	999	1	1	1	0	1.1871
495	3.8303	5	5	0	19.375	2	1	1	1.0576
496	5.4722	5	5	90	1	2	-1	0	1.5017
497	2.1883	5	5	999	1	1	-1	1	1.3988
498	2.1883	5	5	0	25.5	2	-1	1	1.0224
499	3.8303	5	5	90	19.375	2	-1	1	0.9283
500	2.1883	5	5	999	19.375	2	1	1	1.1283
501	3.8303	5	5	999	7.125	1	-1	1	0.90478
502	5.4722	5	5	999	1	1	1	0	1.093
503	0.5464	5	5	999	1	1	1	1	1.0106
504	5.4722	5	5	999	1	1	1	0	1.2341
505	0.5464	5	5	90	1	1	-1	1	0.97531
506	2.1883	5	5	999	1	1	1	1	1.1753
507	2.1883	5	5	90	7.125	2	1	1	1.1517
508	7.1142	5	5	90	7.125	1	1	1	1.0224
509	2.1883	5	5	90	19.375	1	-1	1	0.88128
510	3.8303	5	5	999	7.125	1	-1	1	0.86943
511	5.4722	5	5	999	1	2	-1	0	1.0342
512	0.5464	5	5	999	7.125	2	-1	1	0.98713
513	3.8303	5	5	999	25.5	1	1	1	0.90477
514	5.4722	5	5	0	13.25	2	-1	1	0.85775
515	5.4722	5	5	0	25.5	2	-1	1	0.83422
516	3.8303	5	5	999	13.25	2	1	1	1.1871
517	3.8303	5	5	90	25.5	2	1	1	1.1165
518	2.1883	5	5	999	25.5	1	-1	1	0.95187
519	5.4722	5	5	0	25.5	1	1	1	1.0812
520	0.5464	5	5	90	25.5	2	-1	1	0.94003
521	7.1142	5	5	999	25.5	1	-1	1	0.92822
522	7.1142	5	5	999	1	1	1	1	1.1753
523	2.1883	5	5	0	7.125	2	-1	1	1.034
524	2.1883	5	5	90	19.375	1	-1	1	0.98707
525	2.1883	5	5	999	7.125	2	-1	1	0.9165
526	3.8303	5	5	999	19.375	2	1	1	1.0224
527	2.1883	5	5	0	1	2	-1	1	1.0459
528	2.1883	5	5	999	1	1	-1	1	0.95183
529	3.8303	5	5	90	19.375	1	-1	1	0.85771
530	7.1142	5	5	0	7.125	1	-1	0	1.0106
531	5.4722	5	5	0	19.375	1	1	1	0.91646
532	5.4722	5	5	90	19.375	1	1	1	0.89301
533	2.1883	5	5	0	7.125	1	-1	1	0.89298
534	5.4722	5	5	90	25.5	1	1	1	0.88121
535	2.1883	5	5	999	7.125	1	-1	1	0.8695
536	7.1142	5	5	90	19.375	1	1	1	0.88119
537	0.5464	5	5	999	13.25	1	1	1	0.9753
538	5.4722	5	5	0	1	2	1	0	1.0694
539	7.1142	5	5	999	7.125	1	-1	1	0.95183
540	5.4722	5	5	0	25.5	1	1	1	0.90474
541	5.4722	5	5	0	13.25	2	-1	1	1.0106
542	0.5464	5	5	90	19.375	2	-1	1	1.0812
543	2.1883	5	5	999	7.125	2	-1	1	0.88129
544	5.4722	5	5	90	19.375	2	-1	1	0.92825
545	0.5464	5	5	0	7.125	1	-1	1	0.90479
546	3.8303	5	5	999	19.375	1	-1	1	0.88125
547	0.5464	5	5	0	7.125	2	-1	1	0.9753
548	5.4722	5	5	90	7.125	1	1	1	0.96356
549	5.4722	5	5	999	13.25	2	1	1	1.1047
550	3.8303	5	5	999	25.5	2	-1	1	0.85773
551	7.1142	5	5	0	25.5	1	-1	1	1.1282
552	7.1142	5	5	999	19.375	1	1	1	0.90518
553	5.4722	5	5	0	13.25	2	1	1	1.501
554	7.1142	5	5	999	19.375	2	1	1	1.0694
555	2.1883	5	5	90	1	2	-1	1	1.046
556	5.4722	5	5	0	1	1	-1	1	1.446
557	7.1142	5	5	90	13.25	2	-1	0	1.4115
558	3.8303	5	5	999	1	2	-1	0	1.8251
559	2.1883	5	5	999	13.25	1	1	1	0.99889
560	0.5464	5	5	0	19.375	2	-1	1	1.0577
561	3.8303	5	5	999	1	2	1	0	1.2694
562	5.4722	5	5	90	25.5	2	1	1	1.1753
563	0.5464	5	5	90	19.375	1	-1	1	1.387
564	0.5464	5	5	999	13.25	1	-1	1	1.0459
565	5.4722	5	5	90	7.125	2	1	1	1.0577
566	3.8303	5	5	90	1	2	1	0	0.89301
567	0.5464	5	5	999	1	1	1	1	1.1165
568	5.4722	5	5	999	13.25	1	1	1	0.91652
569	2.1883	5	5	999	1	1	1	1	0.85774
570	2.1883	5	5	90	25.5	2	-1	1	0.95176
571	3.8303	5	5	0	7.125	1	-1	1	0.85776
572	3.8303	5	5	90	25.5	1	1	1	1.0106
573	7.1142	5	5	90	19.375	2	1	1	1.1282
574	2.1883	5	5	90	25.5	1	-1	1	0.84583
575	0.5464	5	5	0	13.25	1	-1	1	0.964
576	3.8303	5	5	999	13.25	2	-1	1	0.92834
577	7.1142	5	5	90	7.125	2	1	0	1.2341
578	0.5464	5	5	0	19.375	2	-1	1	0.91643
579	3.8303	5	5	999	19.375	2	1	1	0.99883
580	2.1883	5	5	999	13.25	1	-1	1	0.92825
581	0.5464	5	5	999	1	2	1	1	1.1283
582	5.4722	5	5	90	13.25	2	1	1	1.1165
583	3.8303	5	5	999	19.375	2	1	1	0.91656
584	2.1883	5	5	999	1	2	-1	1	1.0694
585	3.8303	5	5	90	7.125	1	-1	1	1.6222
586	2.1883	5	5	0	25.5	1	1	1	0.90471
587	0.5464	5	5	0	7.125	1	-1	1	1.0106
588	7.1142	5	5	999	19.375	1	-1	1	0.96362
589	0.5464	5	5	0	1	2	1	1	1.14
590	3.8303	5	5	90	7.125	1	1	1	0.96403
591	0.5464	5	5	90	13.25	2	1	1	1.0576
592	5.4722	5	5	0	25.5	2	1	1	1.0223
593	2.1883	5	5	90	7.125	2	-1	1	1.2929
594	0.5464	5	5	0	25.5	1	-1	1	0.95176
595	5.4722	5	5	0	25.5	2	1	1	0.99887
596	5.4722	5	5	0	19.375	2	-1	1	0.99885
597	5.4722	5	5	0	7.125	1	-1	1	0.97535
598	0.5464	5	5	90	1	1	-1	1	0.96353
599	0.5464	5	5	999	25.5	2	1	1	1.0459
600	3.8303	5	5	0	1	2	-1	0	2.0958
601	2.1883	5	5	999	13.25	1	-1	1	0.9283
602	5.4722	5	5	90	25.5	1	1	1	0.94005
603	0.5464	5	5	0	25.5	1	-1	1	0.94006
604	5.4722	5	5	90	1	1	-1	1	1.0577
605	2.1883	5	5	90	19.375	2	1	1	1.0459
606	7.1142	5	5	90	7.125	2	-1	0	1.3388
607	5.4722	5	5	90	7.125	2	-1	0	1.8338
608	5.4722	5	5	999	19.375	2	-1	1	0.90477
609	7.1142	5	5	0	25.5	2	-1	1	0.91656
610	7.1142	5	5	90	1	1	1	0	1.2106
611	7.1142	5	5	90	1	1	-1	1	1.1517
612	3.8303	5	5	0	19.375	1	1	1	0.99884
613	7.1142	5	5	90	1	1	1	0	1.7917
614	5.4722	5	5	999	1	2	1	0	1.4576
615	5.4722	5	5	90	25.5	1	1	1	0.97581
616	2.1883	5	5	999	19.375	1	1	1	0.91646
617	3.8303	5	5	999	7.125	1	-1	1	0.90473
618	3.8303	5	5	90	13.25	1	-1	1	0.8811
619	0.5464	5	5	0	1	1	1	1	1.2341
620	0.5464	5	5	0	1	2	1	1	1.2458
621	7.1142	5	5	0	25.5	1	-1	1	0.91648
622	3.8303	5	5	0	1	2	1	1	1.1518
623	5.4722	5	5	90	7.125	1	-1	1	0.91655
624	3.8303	5	5	0	19.375	1	1	1	0.93998
625	2.1883	5	5	0	1	1	-1	1	0.90479
626	5.4722	5	5	999	19.375	1	1	1	0.9165
627	5.4722	5	5	999	19.375	2	-1	1	0.92825
628	3.8303	5	5	999	1	1	-1	1	0.86944
629	0.5464	5	5	999	19.375	1	-1	1	0.92826
630	0.5464	5	5	0	7.125	2	1	1	1.1635
631	7.1142	5	5	999	13.25	1	-1	1	0.9283
632	3.8303	5	5	90	1	2	1	0	1.2223
633	3.8303	5	5	90	25.5	2	1	1	1.058
634	0.5464	5	5	999	19.375	2	-1	1	0.95175
635	2.1883	5	5	999	13.25	2	1	1	0.92827
636	3.8303	5	5	999	1	1	-1	1	0.82246
637	3.8303	5	5	90	7.125	2	1	1	1.0929
638	0.5464	5	5	0	25.5	2	-1	1	0.8577
639	0.5464	5	5	90	13.25	1	1	1	1.2929
640	2.1883	5	5	90	7.125	1	1	1	1.352
641	7.1142	5	5	0	19.375	2	1	1	1.0105
642	7.1142	5	5	0	13.25	1	-1	1	1.0223
643	5.4722	5	5	999	25.5	2	-1	0	0.85769
644	5.4722	5	5	0	7.125	1	1	0	1.3047
645	7.1142	5	5	90	1	2	-1	0	1.2929
646	3.8303	5	5	999	1	1	-1	1	0.96361
647	0.5464	5	5	0	1	1	1	1	0.97527
648	3.8303	5	5	0	13.25	1	1	1	0.9283
649	0.5464	5	5	999	25.5	1	-1	1	0.96357
650	2.1883	5	5	90	19.375	2	1	1	1.0576
651	7.1142	5	5	0	13.25	2	-1	1	0.94011
652	0.5464	5	5	999	13.25	2	1	1	0.98703
653	3.8303	5	5	90	25.5	2	1	1	0.91648
654	3.8303	5	5	999	13.25	1	1	1	1.0223
655	7.1142	5	5	999	13.25	1	-1	1	0.9165
656	5.4722	5	5	0	25.5	1	1	1	0.92833
657	2.1883	5	5	0	7.125	1	-1	1	0.90475
658	7.1142	5	5	0	1	2	1	1	1.2341
659	0.5464	5	5	0	25.5	2	-1	1	0.88158
660	2.1883	5	5	90	25.5	1	-1	1	0.86939
661	3.8303	5	5	999	7.125	1	-1	1	0.84599
662	5.4722	5	5	0	13.25	2	1	1	2.824
663	7.1142	5	5	0	25.5	2	1	1	0.9989
664	2.1883	5	5	999	7.125	1	1	1	0.9518
665	2.1883	5	5	0	1	1	1	1	0.92819
666	2.1883	5	5	0	19.375	2	-1	1	0.91648
667	3.8303	5	5	0	13.25	1	-1	1	0.90478
668	2.1883	5	5	90	25.5	2	-1	1	0.89303
669	2.1883	5	5	999	19.375	2	-1	1	0.84592
670	3.8303	5	5	999	25.5	1	-1	1	0.893
671	3.8303	5	5	999	19.375	1	-1	1	0.83416
672	5.4722	5	5	999	1	1	1	0	1.1635
673	7.1142	5	5	0	13.25	1	1	1	0.94005
674	2.1883	5	5	0	25.5	1	-1	1	0.893
675	0.5464	5	5	999	25.5	1	1	0	0.90479
676	2.1883	5	5	999	25.5	1	1	1	1.1164
677	5.4722	5	5	90	19.375	1	-1	1	1.0812
678	3.8303	5	5	0	1	2	1	1	3.5597
679	3.8303	5	5	90	1	2	1	0	1.5638
680	3.8303	5	5	0	1	1	1	0	1.4932
681	0.5464	5	5	0	25.5	2	-1	1	0.9758
682	7.1142	5	5	90	25.5	1	-1	1	0.91649
683	7.1142	5	5	90	13.25	1	-1	1	0.91649
684	3.8303	5	5	0	25.5	2	-1	1	0.86947
685	2.1883	5	5	0	1	2	1	1	1.4458
686	0.5464	5	5	0	19.375	1	1	1	0.93993
687	2.1883	5	5	90	25.5	2	-1	1	0.84596
688	0.5464	5	5	90	25.5	1	-1	1	0.89305
689	3.8303	5	5	999	19.375	1	1	1	0.90478
690	5.4722	5	5	999	19.375	2	-1	1	0.88122
691	5.4722	5	5	0	1	2	-1	1	1.0459
692	3.8303	5	5	90	1	2	1	1	1.3635
693	0.5464	5	5	0	1	1	-1	1	1.0459
694	7.1142	5	5	999	13.25	1	-1	1	0.86943
695	7.1142	5	5	90	1	2	1	0	0.90483
696	2.1883	5	5	90	7.125	2	1	1	1.0693
697	2.1883	5	5	90	13.25	2	1	1	1.0224
698	3.8303	5	5	0	7.125	1	1	0	1.2223
699	7.1142	5	5	0	19.375	1	1	0	1.696
700	7.1142	5	5	90	13.25	1	-1	1	0.94
701	0.5464	5	5	90	7.125	1	1	1	1.3282
702	3.8303	5	5	0	1	1	1	1	1.0577
703	5.4722	5	5	90	13.25	1	1	1	0.99887
704	2.1883	5	5	90	13.25	1	-1	1	0.90486
705	5.4722	5	5	999	1	2	-1	0	1.0812
706	7.1142	5	5	0	19.375	1	1	0	1.1636
707	5.4722	5	5	999	13.25	2	1	1	0.96353
708	0.5464	5	5	999	7.125	2	1	1	1.234
709	3.8303	5	5	0	19.375	1	-1	1	0.84597
710	2.1883	5	5	999	7.125	1	-1	1	0.88162
711	2.1883	5	5	90	1	1	1	1	1.2576
712	3.8303	5	5	90	7.125	2	-1	1	0.86981
713	2.1883	5	5	90	25.5	2	1	1	0.91652
714	5.4722	5	5	0	1	2	1	1	1.2341
715	5.4722	5	5	0	7.125	2	1	1	1.0341
716	0.5464	5	5	90	13.25	1	1	1	0.96351
717	2.1883	5	5	0	25.5	2	-1	1	0.89307
718	5.4722	5	5	0	7.125	1	-1	1	1.3635
719	0.5464	5	5	90	7.125	1	1	1	0.88166
720	3.8303	5	5	90	1	2	1	0	1.1165
721	3.8303	5	5	90	1	1	-1	1	1.046
722	5.4722	5	5	0	1	1	-1	0	1.2341
723	5.4722	5	5	90	25.5	2	1	1	0.98745
724	0.5464	5	5	0	13.25	2	1	1	1.0929
725	7.1142	5	5	90	1	2	1	0	1.4228
726	2.1883	5	5	999	7.125	1	-1	1	0.91657
727	2.1883	5	5	0	25.5	2	1	1	0.99883
728	0.5464	5	5	90	19.375	1	1	1	1.0106
729	7.1142	5	5	0	1	2	-1	0	1.7589
730	0.5464	5	5	999	19.375	2	1	1	1.1165
731	2.1883	5	5	90	1	2	-1	1	0.94007
732	3.8303	5	5	90	13.25	2	1	1	1.1871
733	3.8303	5	5	90	1	1	1	1	1.1286
734	2.1883	5	5	999	25.5	1	-1	1	0.94003
735	0.5464	5	5	90	13.25	2	-1	1	0.92823
736	3.8303	5	5	0	13.25	2	1	1	1.0106
737	7.1142	5	5	999	1	2	-1	1	0.95185
738	0.5464	5	5	999	13.25	2	-1	1	0.94004
739	7.1142	5	5	90	7.125	2	-1	0	1.3432
740	5.4722	5	5	0	7.125	2	1	1	1.1165
741	7.1142	5	5	999	13.25	1	1	1	1.0106
742	7.1142	5	5	90	19.375	2	1	1	1.0812
743	0.5464	5	5	999	19.375	1	-1	1	0.97534
744	3.8303	5	5	0	1	2	-1	1	1.1871
745	7.1142	5	5	0	25.5	2	-1	1	0.94002
746	2.1883	5	5	90	1	2	-1	1	1.2458
747	0.5464	5	5	0	13.25	2	1	1	1.117
748	3.8303	5	5	999	19.375	2	-1	1	0.8346
749	5.4722	5	5	999	7.125	1	-1	1	0.92824
750	5.4722	5	5	999	19.375	2	1	1	0.97535
