# Supplementary material for: Temporal Integration of Motion Streaks in Migraine
Source: Vision (Basel). 2018 Jul 13;2(3):27. doi: 10.3390/vision2030027 (PMC6836222; doi:10.3390/vision2030027)
Supplement: Supplementary file 1 [file vision-02-00027-s001.zip › supplementary information/resultsmark3/resultsObs23/allResponsesObs23Block1.txt]

1	5.4722	5	5	90	1	2	1	0	4.9386
2	2.1883	5	5	999	19.375	1	-1	1	2.3295
3	7.1142	5	5	90	13.25	1	1	1	1.2458
4	7.1142	5	5	90	25.5	2	1	1	15.554
5	5.4722	5	5	0	25.5	2	-1	0	4.5604
6	2.1883	5	5	999	7.125	2	1	1	2.4217
7	3.8303	5	5	999	25.5	1	1	1	1.3051
8	3.8303	5	5	90	13.25	2	1	1	2.1419
9	2.1883	5	5	999	1	1	-1	0	3.8187
10	2.1883	5	5	999	25.5	1	1	1	1.3282
11	3.8303	5	5	0	7.125	2	1	1	1.9834
12	2.1883	5	5	90	7.125	2	-1	1	1.7277
13	7.1142	5	5	999	19.375	1	1	1	1.2459
14	0.5464	5	5	90	19.375	2	-1	1	1.4815
15	0.5464	5	5	90	13.25	2	1	1	2.328
16	0.5464	5	5	90	7.125	1	1	1	1.0934
17	0.5464	5	5	90	1	2	-1	1	1.5753
18	0.5464	5	5	999	13.25	1	1	1	1.2459
19	7.1142	5	5	90	19.375	1	1	1	1.187
20	0.5464	5	5	90	19.375	1	-1	1	1.4694
21	0.5464	5	5	999	1	1	1	1	1.1636
22	7.1142	5	5	999	25.5	2	-1	1	1.2929
23	3.8303	5	5	0	13.25	1	-1	1	1.3518
24	2.1883	5	5	999	7.125	2	-1	1	1.2341
25	5.4722	5	5	0	7.125	2	-1	1	1.3752
26	3.8303	5	5	0	7.125	2	1	1	5.6855
27	2.1883	5	5	0	7.125	2	-1	1	1.2228
28	2.1883	5	5	90	7.125	1	1	1	1.0463
29	2.1883	5	5	90	13.25	2	1	1	1.5635
30	0.5464	5	5	0	1	1	1	0	3.7132
31	2.1883	5	5	0	7.125	1	-1	1	1.3286
32	7.1142	5	5	90	19.375	1	-1	1	1.3386
33	5.4722	5	5	90	25.5	2	-1	1	1.2453
34	7.1142	5	5	90	13.25	2	-1	1	1.1751
35	3.8303	5	5	999	13.25	1	-1	1	1.0459
36	5.4722	5	5	90	19.375	2	1	0	2.2513
37	2.1883	5	5	0	19.375	1	1	1	1.0812
38	5.4722	5	5	90	19.375	2	1	1	1.7465
39	5.4722	5	5	999	19.375	1	-1	1	1.0106
40	0.5464	5	5	0	7.125	2	-1	1	1.2694
41	3.8303	5	5	90	19.375	1	-1	1	1.5992
42	7.1142	5	5	0	1	1	-1	0	2.3413
43	0.5464	5	5	0	7.125	1	1	1	2.5919
44	3.8303	5	5	0	25.5	2	1	1	1.5286
45	5.4722	5	5	0	7.125	1	1	1	1.1753
46	0.5464	5	5	999	7.125	2	1	1	1.3518
47	5.4722	5	5	0	7.125	1	-1	1	2.031
48	5.4722	5	5	90	19.375	2	-1	1	1.5075
49	7.1142	5	5	90	25.5	2	1	0	2.3621
50	7.1142	5	5	0	7.125	2	1	0	2.189
51	5.4722	5	5	90	19.375	1	1	1	1.1282
52	2.1883	5	5	90	7.125	2	-1	1	1.2107
53	7.1142	5	5	90	19.375	1	-1	1	1.2105
54	3.8303	5	5	90	1	1	-1	1	1.1875
55	3.8303	5	5	0	19.375	1	1	1	1.1052
56	7.1142	5	5	90	25.5	2	-1	1	1.3226
57	7.1142	5	5	0	1	1	1	0	1.9008
58	3.8303	5	5	0	7.125	1	1	1	1.1282
59	5.4722	5	5	90	7.125	1	-1	1	1.1283
60	5.4722	5	5	90	7.125	2	1	1	1.3518
61	0.5464	5	5	999	1	2	-1	1	1.4576
62	2.1883	5	5	0	1	1	-1	1	1.5164
63	0.5464	5	5	0	19.375	2	-1	1	1.1635
64	2.1883	5	5	90	19.375	1	-1	1	1.1522
65	2.1883	5	5	999	19.375	1	1	1	1.0341
66	7.1142	5	5	90	1	2	1	0	2.156
67	5.4722	5	5	0	7.125	2	1	1	1.34
68	5.4722	5	5	999	7.125	1	1	1	1.0459
69	2.1883	5	5	999	1	2	1	1	1.4228
70	5.4722	5	5	999	19.375	2	1	1	1.2699
71	0.5464	5	5	90	19.375	1	1	1	1.1518
72	5.4722	5	5	90	19.375	1	1	1	1.0341
73	7.1142	5	5	0	13.25	2	1	1	1.2925
74	5.4722	5	5	0	1	1	-1	1	2.2423
75	5.4722	5	5	999	7.125	2	-1	1	1.1518
76	3.8303	5	5	999	1	1	1	1	1.3047
77	3.8303	5	5	90	1	1	1	1	2.0471
78	2.1883	5	5	999	13.25	2	-1	1	1.2342
79	7.1142	5	5	0	1	2	1	0	1.7657
80	3.8303	5	5	999	1	1	1	1	1.2224
81	3.8303	5	5	90	13.25	2	-1	1	1.0699
82	7.1142	5	5	90	25.5	2	1	1	1.6559
83	3.8303	5	5	90	1	1	-1	1	1.3992
84	2.1883	5	5	90	25.5	1	1	1	1.0459
85	2.1883	5	5	90	13.25	2	-1	1	1.0694
86	2.1883	5	5	0	13.25	1	1	1	1.2341
87	3.8303	5	5	90	25.5	2	-1	1	1.258
88	7.1142	5	5	999	7.125	1	1	1	1.5989
89	3.8303	5	5	90	1	2	1	0	2.1429
90	0.5464	5	5	0	1	1	1	1	1.4694
91	0.5464	5	5	999	13.25	1	-1	1	1.293
92	3.8303	5	5	90	7.125	2	-1	1	1.2224
93	2.1883	5	5	0	13.25	1	-1	1	2.1981
94	7.1142	5	5	0	19.375	2	1	1	1.4795
95	0.5464	5	5	90	19.375	1	1	1	1.1282
96	2.1883	5	5	999	19.375	1	1	1	1.0812
97	3.8303	5	5	90	1	2	1	1	1.1871
98	3.8303	5	5	0	13.25	1	-1	1	1.1283
99	7.1142	5	5	999	19.375	1	1	1	1.0813
100	7.1142	5	5	999	19.375	2	-1	1	1.0577
101	0.5464	5	5	90	13.25	1	-1	1	0.9753
102	5.4722	5	5	999	19.375	2	-1	1	0.96358
103	2.1883	5	5	0	7.125	2	-1	1	1.0341
104	2.1883	5	5	0	13.25	2	-1	1	0.97536
105	7.1142	5	5	90	1	1	-1	1	2.4814
106	5.4722	5	5	0	1	2	-1	0	1.9475
107	2.1883	5	5	999	1	1	-1	1	1.0812
108	5.4722	5	5	0	1	2	1	1	2.1616
109	7.1142	5	5	0	25.5	2	-1	1	1.1047
110	0.5464	5	5	90	7.125	1	1	1	1.1166
111	7.1142	5	5	999	19.375	2	1	1	1.1282
112	2.1883	5	5	90	7.125	1	1	1	1.0816
113	2.1883	5	5	0	19.375	2	-1	1	1.0224
114	5.4722	5	5	999	25.5	2	-1	1	0.9871
115	5.4722	5	5	0	1	2	1	0	2.2642
116	2.1883	5	5	999	25.5	2	-1	1	1.0459
117	7.1142	5	5	0	13.25	2	-1	1	1.0224
118	7.1142	5	5	90	1	2	-1	0	1.9724
119	5.4722	5	5	90	13.25	2	1	1	1.187
120	0.5464	5	5	999	19.375	2	1	1	1.1753
121	7.1142	5	5	0	13.25	2	1	1	1.1635
122	5.4722	5	5	0	1	2	-1	1	2.0837
123	3.8303	5	5	90	7.125	2	-1	0	1.5869
124	2.1883	5	5	999	1	2	-1	1	1.1052
125	3.8303	5	5	0	13.25	2	1	1	1.0929
126	5.4722	5	5	90	7.125	1	-1	1	1.1636
127	5.4722	5	5	90	13.25	2	-1	1	1.0934
128	0.5464	5	5	999	7.125	1	-1	1	1.1283
129	3.8303	5	5	90	25.5	1	-1	1	1.1165
130	7.1142	5	5	0	25.5	1	-1	1	1.093
131	7.1142	5	5	90	7.125	1	-1	1	1.0577
132	3.8303	5	5	0	19.375	2	-1	1	1.0106
133	2.1883	5	5	90	7.125	2	1	1	1.1282
134	5.4722	5	5	0	25.5	1	-1	1	0.9988
135	7.1142	5	5	90	7.125	2	1	0	2.2879
136	3.8303	5	5	999	25.5	2	-1	1	1.093
137	7.1142	5	5	999	25.5	1	1	1	3.3302
138	0.5464	5	5	90	25.5	1	1	1	1.2459
139	5.4722	5	5	999	1	1	1	1	3.6435
140	0.5464	5	5	999	25.5	1	1	1	1.3517
141	0.5464	5	5	999	7.125	1	1	1	3.1426
142	3.8303	5	5	90	7.125	1	-1	1	1.1871
143	5.4722	5	5	999	13.25	1	-1	1	1.0459
144	0.5464	5	5	90	13.25	1	-1	1	1.0459
145	3.8303	5	5	999	19.375	2	1	1	1.0694
146	7.1142	5	5	0	1	2	-1	1	2.0109
147	3.8303	5	5	90	1	1	-1	1	2.4553
148	5.4722	5	5	90	1	2	1	0	2.1326
149	0.5464	5	5	0	13.25	1	1	1	1.2694
150	0.5464	5	5	0	7.125	1	1	1	1.5399
151	2.1883	5	5	999	7.125	1	1	1	1.0577
152	7.1142	5	5	0	25.5	2	-1	1	1.1518
153	3.8303	5	5	90	7.125	1	1	1	1.0577
154	0.5464	5	5	90	1	2	-1	1	1.2341
155	0.5464	5	5	0	1	1	1	1	1.1165
156	3.8303	5	5	90	19.375	1	1	1	0.96356
157	2.1883	5	5	999	25.5	2	1	1	1.1047
158	7.1142	5	5	999	25.5	2	1	1	1.0577
159	2.1883	5	5	0	19.375	2	1	1	1.0811
160	2.1883	5	5	0	1	1	1	1	1.093
161	2.1883	5	5	0	25.5	2	1	1	1.0107
162	3.8303	5	5	0	13.25	2	1	1	1.0694
163	5.4722	5	5	0	13.25	2	1	1	0.97538
164	3.8303	5	5	0	25.5	2	-1	1	1.0695
165	0.5464	5	5	999	19.375	2	1	1	1.1989
166	3.8303	5	5	0	19.375	1	1	1	0.99887
167	5.4722	5	5	0	7.125	2	1	1	0.98712
168	3.8303	5	5	999	19.375	2	1	1	0.89304
169	5.4722	5	5	0	19.375	2	1	1	0.8695
170	0.5464	5	5	999	13.25	1	-1	1	1.1165
171	2.1883	5	5	0	19.375	1	-1	1	1.0934
172	3.8303	5	5	999	13.25	1	1	1	0.9405
173	0.5464	5	5	90	19.375	2	-1	1	1.1988
174	3.8303	5	5	999	7.125	1	1	1	0.99888
175	3.8303	5	5	0	1	2	-1	1	2.5837
176	0.5464	5	5	90	1	1	-1	1	1.2223
177	7.1142	5	5	0	1	2	1	1	2.0803
178	3.8303	5	5	999	1	1	1	1	1.0459
179	5.4722	5	5	0	19.375	2	-1	1	1.0695
180	5.4722	5	5	90	13.25	1	-1	1	1.0577
181	5.4722	5	5	999	19.375	2	1	1	1.0459
182	3.8303	5	5	0	25.5	2	-1	1	1.0812
183	3.8303	5	5	90	25.5	2	-1	1	1.0812
184	0.5464	5	5	999	13.25	2	-1	1	1.2459
185	5.4722	5	5	999	1	1	1	1	3.0398
186	0.5464	5	5	0	7.125	1	1	1	1.1754
187	7.1142	5	5	999	19.375	2	1	1	1.0343
188	2.1883	5	5	0	13.25	2	1	1	0.9989
189	2.1883	5	5	0	1	1	-1	1	2.91
190	7.1142	5	5	90	7.125	2	1	1	1.1757
191	7.1142	5	5	90	7.125	2	1	0	1.9522
192	5.4722	5	5	0	13.25	1	1	1	1.0695
193	3.8303	5	5	999	25.5	2	-1	1	1.1048
194	5.4722	5	5	90	1	1	1	1	1.3052
195	5.4722	5	5	999	25.5	2	1	1	1.0225
196	5.4722	5	5	0	25.5	1	-1	1	0.96362
197	0.5464	5	5	999	7.125	1	1	1	3.588
198	3.8303	5	5	90	7.125	2	-1	1	1.5874
199	7.1142	5	5	0	19.375	1	1	1	1.1048
200	0.5464	5	5	0	25.5	1	1	1	1.0228
201	5.4722	5	5	90	7.125	2	1	0	2.2184
202	0.5464	5	5	90	25.5	1	-1	1	1.0695
203	2.1883	5	5	0	25.5	1	1	1	0.96357
204	0.5464	5	5	0	7.125	1	-1	1	0.9518
205	0.5464	5	5	0	1	2	-1	1	1.0342
206	0.5464	5	5	0	25.5	1	1	1	2.0927
207	0.5464	5	5	90	7.125	2	-1	1	1.2694
208	3.8303	5	5	90	13.25	1	-1	1	1.0342
209	3.8303	5	5	90	25.5	2	1	1	1.1635
210	2.1883	5	5	0	7.125	2	1	1	1.1164
211	2.1883	5	5	90	13.25	1	1	1	1.0813
212	5.4722	5	5	90	7.125	2	1	1	1.3634
213	0.5464	5	5	999	19.375	1	1	1	1.0576
214	5.4722	5	5	999	1	1	-1	1	1.1753
215	0.5464	5	5	90	13.25	1	1	1	1.0699
216	0.5464	5	5	90	19.375	2	-1	1	1.0342
217	3.8303	5	5	0	19.375	2	1	1	1.0342
218	2.1883	5	5	0	1	2	-1	1	1.4105
219	7.1142	5	5	999	1	1	1	1	1.0224
220	7.1142	5	5	90	19.375	2	-1	1	1.0577
221	3.8303	5	5	0	7.125	1	-1	1	1.587
222	0.5464	5	5	90	19.375	2	-1	1	0.96402
223	2.1883	5	5	90	7.125	2	-1	1	1.1165
224	3.8303	5	5	90	13.25	2	1	1	1.093
225	0.5464	5	5	90	13.25	2	-1	1	1.1165
226	0.5464	5	5	90	19.375	2	1	1	1.0698
227	2.1883	5	5	0	25.5	1	-1	1	1.1988
228	0.5464	5	5	999	7.125	1	-1	1	0.99928
229	5.4722	5	5	90	13.25	1	1	1	3.6629
230	7.1142	5	5	0	13.25	1	1	1	1.1517
231	3.8303	5	5	999	25.5	2	-1	1	1.0346
232	3.8303	5	5	90	13.25	1	1	1	1.0459
233	5.4722	5	5	999	7.125	2	-1	1	1.0576
234	3.8303	5	5	999	1	2	1	1	1.1871
235	0.5464	5	5	999	7.125	2	1	1	1.0816
236	5.4722	5	5	90	13.25	1	-1	1	1.0224
237	5.4722	5	5	90	19.375	1	1	1	0.97542
238	7.1142	5	5	90	25.5	1	1	1	0.99884
239	2.1883	5	5	90	19.375	1	-1	1	0.90479
240	2.1883	5	5	90	25.5	2	1	1	0.95179
241	5.4722	5	5	0	13.25	2	-1	1	0.96362
242	7.1142	5	5	999	25.5	1	1	1	0.95183
243	7.1142	5	5	90	7.125	2	-1	1	1.0577
244	2.1883	5	5	999	1	2	1	1	1.1871
245	0.5464	5	5	0	25.5	2	1	1	1.0577
246	3.8303	5	5	999	19.375	1	1	1	0.97536
247	3.8303	5	5	0	1	1	-1	1	1.1871
248	2.1883	5	5	0	13.25	2	1	1	1.0345
249	0.5464	5	5	0	25.5	1	-1	1	1.0459
250	3.8303	5	5	90	13.25	2	1	1	1.0694
251	0.5464	5	5	90	13.25	2	-1	1	1.1047
252	0.5464	5	5	90	7.125	1	-1	1	1.187
253	5.4722	5	5	999	25.5	1	1	1	1.2341
254	2.1883	5	5	999	13.25	2	1	1	1.211
255	2.1883	5	5	999	7.125	2	-1	1	1.1163
256	0.5464	5	5	0	25.5	1	1	1	1.0694
257	7.1142	5	5	999	13.25	2	-1	1	1.0695
258	7.1142	5	5	90	1	1	-1	1	1.7088
259	0.5464	5	5	999	13.25	1	1	1	0.9518
260	5.4722	5	5	0	7.125	1	-1	1	1.2694
261	0.5464	5	5	0	1	1	-1	1	1.14
262	5.4722	5	5	999	1	2	1	1	1.0224
263	7.1142	5	5	90	19.375	2	1	1	1.3047
264	0.5464	5	5	999	19.375	1	-1	1	1.0346
265	5.4722	5	5	90	1	2	-1	0	2.1742
266	0.5464	5	5	90	7.125	2	-1	1	1.046
267	7.1142	5	5	90	1	1	-1	1	2.3432
268	5.4722	5	5	999	1	2	1	1	2.5157
269	3.8303	5	5	0	7.125	1	1	1	1.0812
270	2.1883	5	5	0	19.375	2	1	1	1.0812
271	3.8303	5	5	90	1	2	-1	1	1.3753
272	3.8303	5	5	0	19.375	1	-1	1	1.0106
273	7.1142	5	5	90	1	1	-1	0	1.2341
274	7.1142	5	5	90	25.5	1	1	1	0.98707
275	7.1142	5	5	999	25.5	2	-1	1	1.0577
276	5.4722	5	5	90	25.5	1	1	1	1.5412
277	0.5464	5	5	999	25.5	1	-1	1	0.97536
278	7.1142	5	5	90	13.25	2	-1	0	1.8051
279	2.1883	5	5	999	1	1	-1	1	1.1754
280	0.5464	5	5	90	25.5	2	1	1	1.1165
281	0.5464	5	5	0	19.375	1	1	1	1.0694
282	2.1883	5	5	0	13.25	2	1	1	1.1047
283	5.4722	5	5	999	25.5	2	-1	1	1.0459
284	5.4722	5	5	90	1	1	1	0	1.2459
285	5.4722	5	5	0	25.5	1	-1	1	0.9282
286	2.1883	5	5	90	1	1	-1	1	1.1518
287	2.1883	5	5	0	7.125	2	1	1	1.1518
288	2.1883	5	5	90	25.5	2	1	1	1.1636
289	7.1142	5	5	999	7.125	2	-1	1	1.1048
290	0.5464	5	5	90	19.375	1	1	1	1.0695
291	5.4722	5	5	90	19.375	1	-1	1	0.9753
292	5.4722	5	5	999	13.25	2	-1	1	0.97532
293	3.8303	5	5	999	7.125	2	1	1	0.98703
294	3.8303	5	5	90	25.5	1	1	1	0.95182
295	5.4722	5	5	0	7.125	2	1	1	1.0694
296	5.4722	5	5	999	7.125	2	-1	1	1.0459
297	5.4722	5	5	999	1	2	1	0	2.0355
298	0.5464	5	5	90	1	1	-1	1	1.093
299	0.5464	5	5	0	19.375	2	-1	1	1.0812
300	7.1142	5	5	0	25.5	1	-1	1	1.0694
301	2.1883	5	5	0	1	2	1	0	2.3041
302	3.8303	5	5	0	19.375	2	1	1	1.14
303	7.1142	5	5	999	7.125	2	-1	1	1.0812
304	0.5464	5	5	0	7.125	2	-1	1	1.0576
305	0.5464	5	5	0	13.25	2	-1	1	1.0812
306	5.4722	5	5	0	13.25	2	1	1	2.846
307	3.8303	5	5	0	25.5	1	1	1	1.1635
308	5.4722	5	5	0	1	2	-1	0	2.0434
309	2.1883	5	5	0	19.375	2	1	1	1.0577
310	2.1883	5	5	90	25.5	1	-1	1	1.0342
311	5.4722	5	5	0	19.375	2	1	1	1.046
312	5.4722	5	5	90	25.5	1	-1	1	1.0106
313	3.8303	5	5	999	19.375	1	1	1	1.0812
314	0.5464	5	5	90	7.125	2	1	1	1.0812
315	2.1883	5	5	999	1	1	-1	1	1.0224
316	7.1142	5	5	999	13.25	1	1	1	1.0929
317	0.5464	5	5	0	13.25	2	1	1	0.9754
318	5.4722	5	5	999	7.125	1	-1	1	0.97536
319	7.1142	5	5	999	1	1	-1	0	1.547
320	2.1883	5	5	999	25.5	2	1	1	1.4576
321	3.8303	5	5	999	1	2	1	0	1.818
322	7.1142	5	5	90	25.5	2	1	1	1.0699
323	7.1142	5	5	999	13.25	1	-1	1	1.0224
324	7.1142	5	5	0	7.125	1	-1	0	1.3619
325	0.5464	5	5	90	25.5	1	1	1	1.1282
326	3.8303	5	5	90	13.25	1	-1	1	1.0107
327	3.8303	5	5	90	25.5	1	1	1	1.0693
328	2.1883	5	5	999	13.25	2	1	1	1.0106
329	5.4722	5	5	90	13.25	1	1	1	1.0341
330	0.5464	5	5	999	13.25	2	-1	1	1.2342
331	5.4722	5	5	90	13.25	1	-1	1	1.0106
332	5.4722	5	5	0	1	1	-1	0	1.7269
333	3.8303	5	5	999	25.5	1	-1	1	0.95187
334	5.4722	5	5	90	19.375	1	-1	1	0.98712
335	3.8303	5	5	999	7.125	2	1	1	0.99887
336	2.1883	5	5	90	1	1	-1	1	1.0812
337	0.5464	5	5	999	19.375	2	-1	1	1.0577
338	0.5464	5	5	0	13.25	1	1	1	1.2459
339	2.1883	5	5	90	25.5	2	1	1	1.1047
340	3.8303	5	5	0	19.375	1	-1	1	0.9401
341	3.8303	5	5	999	7.125	1	1	1	1.1282
342	2.1883	5	5	999	13.25	1	1	1	1.0934
343	0.5464	5	5	0	1	2	-1	1	1.1169
344	3.8303	5	5	0	19.375	1	-1	1	1.1165
345	3.8303	5	5	999	1	1	-1	1	1.0929
346	2.1883	5	5	90	25.5	1	1	1	1.0224
347	3.8303	5	5	90	25.5	1	1	1	1.0341
348	5.4722	5	5	90	25.5	1	1	1	1.0694
349	0.5464	5	5	999	13.25	1	-1	1	0.98708
350	3.8303	5	5	0	1	2	1	1	1.2575
351	2.1883	5	5	999	19.375	1	1	1	0.99887
352	2.1883	5	5	999	13.25	1	1	1	0.9871
353	7.1142	5	5	0	7.125	2	-1	0	1.8888
354	5.4722	5	5	0	19.375	1	-1	1	1.0107
355	7.1142	5	5	90	13.25	2	-1	1	1.0577
356	3.8303	5	5	999	19.375	2	-1	1	1.0577
357	7.1142	5	5	0	19.375	1	-1	1	0.94005
358	3.8303	5	5	999	25.5	1	1	1	0.99883
359	2.1883	5	5	90	19.375	2	-1	1	1.0224
360	7.1142	5	5	90	13.25	1	-1	1	0.97533
361	3.8303	5	5	90	1	2	-1	1	1.1283
362	0.5464	5	5	0	19.375	1	-1	1	0.98713
363	2.1883	5	5	999	19.375	2	-1	1	0.92835
364	5.4722	5	5	999	1	2	1	0	1.8464
365	5.4722	5	5	0	13.25	2	1	1	1.2929
366	2.1883	5	5	0	1	2	1	1	1.1518
367	5.4722	5	5	999	19.375	2	1	1	1.1165
368	2.1883	5	5	0	7.125	1	1	1	1.0224
369	2.1883	5	5	90	13.25	1	1	1	1.222
370	3.8303	5	5	0	1	1	1	1	1.9747
371	0.5464	5	5	0	25.5	2	1	1	1.1165
372	7.1142	5	5	0	1	2	-1	1	1.2698
373	0.5464	5	5	999	7.125	2	-1	1	1.164
374	5.4722	5	5	90	7.125	1	1	1	1.0224
375	7.1142	5	5	0	25.5	2	-1	1	1.0224
376	2.1883	5	5	999	19.375	2	1	1	1.4928
377	3.8303	5	5	90	19.375	2	1	1	1.0464
378	7.1142	5	5	90	13.25	1	-1	1	1.0459
379	0.5464	5	5	0	19.375	1	-1	1	1.0459
380	7.1142	5	5	999	19.375	1	-1	1	1.0106
381	3.8303	5	5	0	13.25	2	-1	1	1.0929
382	0.5464	5	5	999	19.375	2	1	1	0.98712
383	3.8303	5	5	90	13.25	2	-1	1	1.0224
384	2.1883	5	5	999	13.25	2	1	1	1.0224
385	7.1142	5	5	0	1	1	-1	0	1.5534
386	7.1142	5	5	0	19.375	1	1	1	1.0577
387	0.5464	5	5	0	7.125	1	-1	1	1.0695
388	3.8303	5	5	999	13.25	2	1	1	1.0459
389	7.1142	5	5	0	25.5	2	1	1	0.99891
390	2.1883	5	5	0	13.25	2	-1	1	1.0812
391	5.4722	5	5	90	13.25	2	-1	1	1.0459
392	7.1142	5	5	90	1	2	1	0	2.0446
393	3.8303	5	5	0	13.25	2	1	1	1.1282
394	5.4722	5	5	999	13.25	1	-1	1	0.98716
395	0.5464	5	5	90	25.5	2	1	1	1.0342
396	0.5464	5	5	90	7.125	2	1	1	1.0812
397	0.5464	5	5	90	1	1	-1	1	1.0342
398	7.1142	5	5	0	1	1	1	0	2.073
399	0.5464	5	5	999	1	2	1	1	1.4576
400	7.1142	5	5	999	13.25	1	1	1	0.98706
401	2.1883	5	5	0	25.5	1	-1	1	1.0107
402	3.8303	5	5	90	13.25	1	-1	1	1.0341
403	0.5464	5	5	90	25.5	2	-1	1	1.0577
404	5.4722	5	5	0	25.5	1	1	1	1.1283
405	3.8303	5	5	90	7.125	1	1	1	1.0577
406	7.1142	5	5	999	19.375	2	-1	1	1.0577
407	3.8303	5	5	0	19.375	2	-1	1	1.0224
408	0.5464	5	5	90	25.5	2	1	1	1.0459
409	3.8303	5	5	90	19.375	2	1	1	1.093
410	2.1883	5	5	90	1	2	-1	1	2.2104
411	3.8303	5	5	90	25.5	2	1	1	1.34
412	5.4722	5	5	0	25.5	1	-1	1	0.97531
413	2.1883	5	5	90	1	2	-1	0	2.7626
414	0.5464	5	5	0	13.25	1	1	1	0.99886
415	7.1142	5	5	0	19.375	2	1	0	2.3585
416	7.1142	5	5	90	1	2	1	0	1.4265
417	3.8303	5	5	999	13.25	2	-1	1	0.98713
418	7.1142	5	5	90	13.25	2	1	0	1.8677
419	3.8303	5	5	999	13.25	2	-1	1	1.0107
420	0.5464	5	5	0	25.5	2	-1	1	1.1165
421	0.5464	5	5	999	1	1	1	1	1.4929
422	3.8303	5	5	0	13.25	1	-1	0	10.237
423	5.4722	5	5	999	7.125	1	-1	1	1.0812
424	2.1883	5	5	0	25.5	2	-1	1	1.0577
425	7.1142	5	5	90	13.25	2	1	0	1.5516
426	5.4722	5	5	0	13.25	1	-1	1	1.1051
427	3.8303	5	5	90	25.5	1	1	1	1.0577
428	2.1883	5	5	0	25.5	2	1	1	1.9045
429	2.1883	5	5	90	13.25	2	-1	1	1.0228
430	7.1142	5	5	0	13.25	2	-1	1	2.2616
431	3.8303	5	5	0	7.125	1	1	1	1.0224
432	0.5464	5	5	999	25.5	2	-1	1	1.6575
433	2.1883	5	5	90	19.375	2	1	1	2.3045
434	2.1883	5	5	999	19.375	2	-1	1	1.2106
435	3.8303	5	5	0	25.5	1	-1	1	0.97534
436	7.1142	5	5	90	25.5	1	-1	1	1.2576
437	0.5464	5	5	0	19.375	1	-1	1	1.0694
438	3.8303	5	5	0	1	1	-1	0	1.9608
439	5.4722	5	5	0	7.125	1	1	1	1.1634
440	2.1883	5	5	90	19.375	2	-1	1	1.0816
441	7.1142	5	5	999	19.375	1	-1	1	1.1518
442	2.1883	5	5	90	1	1	-1	1	1.5635
443	5.4722	5	5	90	1	2	-1	0	1.7419
444	5.4722	5	5	90	13.25	2	1	1	1.5203
445	3.8303	5	5	0	1	1	-1	1	2.1589
446	7.1142	5	5	999	1	2	1	0	1.896
447	7.1142	5	5	999	1	2	1	0	1.731
448	2.1883	5	5	999	7.125	1	1	1	1.0342
449	0.5464	5	5	999	7.125	2	1	1	1.2341
450	7.1142	5	5	0	13.25	1	1	1	1.1522
451	5.4722	5	5	999	13.25	2	-1	1	1.0106
452	5.4722	5	5	90	1	1	-1	1	1.7466
453	0.5464	5	5	90	13.25	1	1	1	1.0695
454	7.1142	5	5	999	19.375	2	-1	1	1.0695
455	5.4722	5	5	999	25.5	1	1	1	1.1989
456	3.8303	5	5	999	7.125	2	1	1	1.4811
457	2.1883	5	5	90	7.125	1	-1	1	0.91656
458	0.5464	5	5	999	25.5	2	-1	1	1.1636
459	5.4722	5	5	999	19.375	1	1	1	0.98712
460	0.5464	5	5	999	13.25	2	1	0	0.88125
461	3.8303	5	5	90	19.375	2	1	1	2.893
462	7.1142	5	5	999	1	2	-1	0	1.9249
463	0.5464	5	5	90	7.125	2	-1	1	0.90481
464	2.1883	5	5	0	25.5	1	-1	1	1.0812
465	5.4722	5	5	999	7.125	2	1	1	1.2105
466	2.1883	5	5	90	13.25	2	1	1	1.799
467	2.1883	5	5	0	1	1	-1	1	1.7987
468	3.8303	5	5	0	1	2	1	0	1.5874
469	7.1142	5	5	90	19.375	2	1	1	1.4138
470	0.5464	5	5	999	1	1	-1	1	1.0464
471	5.4722	5	5	0	25.5	2	1	1	2.7841
472	0.5464	5	5	999	1	1	1	1	0.95181
473	0.5464	5	5	90	13.25	2	-1	1	1.0577
474	3.8303	5	5	0	7.125	2	1	1	1.1283
475	7.1142	5	5	0	25.5	2	-1	1	1.0342
476	3.8303	5	5	999	13.25	1	-1	1	1.3987
477	5.4722	5	5	999	13.25	1	-1	1	1.0694
478	0.5464	5	5	90	19.375	1	1	1	1.0695
479	7.1142	5	5	999	7.125	1	1	1	1.2459
480	2.1883	5	5	90	7.125	1	1	1	0.9405
481	5.4722	5	5	90	25.5	2	-1	1	0.96357
482	5.4722	5	5	90	7.125	1	1	1	0.98712
483	5.4722	5	5	0	13.25	1	1	1	0.88131
484	7.1142	5	5	90	7.125	2	1	1	2.9649
485	5.4722	5	5	0	19.375	1	1	1	0.98713
486	0.5464	5	5	90	1	1	-1	1	1.3635
487	7.1142	5	5	999	1	1	-1	0	1.6451
488	0.5464	5	5	90	1	2	-1	0	2.9383
489	2.1883	5	5	0	13.25	1	-1	1	0.9048
490	7.1142	5	5	999	13.25	2	-1	1	1.211
491	2.1883	5	5	90	25.5	1	-1	1	1.0818
492	2.1883	5	5	999	25.5	2	-1	1	1.0341
493	5.4722	5	5	0	19.375	1	-1	1	1.093
494	3.8303	5	5	0	25.5	1	1	1	0.94003
495	0.5464	5	5	90	1	1	-1	1	1.0224
496	0.5464	5	5	90	1	2	-1	0	0.92827
497	5.4722	5	5	90	1	1	-1	0	1.6014
498	5.4722	5	5	999	1	2	-1	1	2.0268
499	2.1883	5	5	999	13.25	1	1	1	1.0223
500	7.1142	5	5	0	7.125	2	1	0	1.5975
501	2.1883	5	5	90	13.25	2	1	1	2.0928
502	3.8303	5	5	999	19.375	1	-1	1	1.0577
503	2.1883	5	5	90	7.125	1	1	1	0.97533
504	0.5464	5	5	999	13.25	2	1	1	1.3282
505	5.4722	5	5	999	13.25	1	1	1	1.0934
506	5.4722	5	5	90	25.5	2	1	1	2.6693
507	0.5464	5	5	90	13.25	1	1	1	1.093
508	5.4722	5	5	999	19.375	2	-1	1	1.1047
509	7.1142	5	5	0	13.25	1	1	1	1.1164
510	7.1142	5	5	999	1	1	1	0	1.8764
511	2.1883	5	5	999	25.5	2	1	1	2.3981
512	7.1142	5	5	90	25.5	1	1	1	1.0111
513	0.5464	5	5	90	13.25	2	1	1	1.9516
514	3.8303	5	5	0	13.25	1	-1	1	0.96354
515	2.1883	5	5	0	25.5	2	1	1	1.293
516	7.1142	5	5	999	1	2	-1	0	2.2379
517	3.8303	5	5	999	7.125	2	-1	1	1.2341
518	7.1142	5	5	999	13.25	2	-1	1	1.0695
519	0.5464	5	5	90	25.5	1	-1	1	1.1047
520	7.1142	5	5	0	1	1	-1	0	3.0415
521	5.4722	5	5	0	13.25	1	1	1	1.0224
522	7.1142	5	5	999	19.375	1	-1	1	1.1871
523	5.4722	5	5	0	19.375	2	-1	1	1.0107
524	2.1883	5	5	999	7.125	1	1	1	0.94009
525	2.1883	5	5	90	25.5	2	-1	1	1.0929
526	2.1883	5	5	999	19.375	1	1	1	0.97583
527	2.1883	5	5	999	25.5	1	1	1	0.92831
528	5.4722	5	5	999	13.25	2	-1	1	1.1283
529	2.1883	5	5	0	7.125	2	1	1	1.5521
530	5.4722	5	5	999	25.5	2	-1	0	0.97574
531	2.1883	5	5	0	1	2	1	1	1.6104
532	5.4722	5	5	90	25.5	1	1	1	0.89344
533	7.1142	5	5	0	19.375	2	1	1	1.2105
534	3.8303	5	5	999	25.5	2	-1	1	1.0111
535	0.5464	5	5	999	7.125	1	-1	1	0.99884
536	5.4722	5	5	0	25.5	2	1	1	1.2341
537	0.5464	5	5	999	19.375	1	-1	1	1.0341
538	5.4722	5	5	90	7.125	2	-1	1	3.7325
539	7.1142	5	5	0	7.125	1	1	1	1.0459
540	2.1883	5	5	999	13.25	1	1	1	1.2224
541	3.8303	5	5	999	1	2	-1	1	1.1871
542	0.5464	5	5	999	1	2	-1	1	1.1163
543	5.4722	5	5	0	25.5	2	1	1	4.2319
544	2.1883	5	5	999	1	1	-1	1	1.0106
545	2.1883	5	5	999	25.5	1	-1	1	0.95182
546	5.4722	5	5	999	1	1	-1	0	2.2558
547	2.1883	5	5	90	7.125	2	-1	1	1.3282
548	2.1883	5	5	999	1	2	-1	1	1.1165
549	5.4722	5	5	0	7.125	1	-1	1	1.0581
550	0.5464	5	5	0	13.25	2	-1	1	1.0106
551	5.4722	5	5	0	25.5	2	1	1	1.434
552	3.8303	5	5	999	25.5	1	1	1	1.0224
553	2.1883	5	5	90	1	2	-1	1	1.5635
554	7.1142	5	5	999	1	1	1	0	1.7449
555	0.5464	5	5	999	1	1	-1	1	0.98713
556	3.8303	5	5	999	7.125	1	-1	1	0.91652
557	5.4722	5	5	0	13.25	1	1	1	0.94005
558	0.5464	5	5	999	1	2	-1	1	1.14
559	0.5464	5	5	90	7.125	1	1	1	0.97571
560	5.4722	5	5	0	1	1	-1	0	3.5388
561	5.4722	5	5	999	19.375	1	-1	1	0.94009
562	0.5464	5	5	0	25.5	1	1	1	0.96361
563	3.8303	5	5	0	25.5	1	1	1	0.97533
564	5.4722	5	5	90	7.125	1	1	1	1.0224
565	3.8303	5	5	999	19.375	2	-1	1	1.0577
566	3.8303	5	5	90	19.375	1	1	1	1.0576
567	5.4722	5	5	0	1	1	1	0	1.3518
568	0.5464	5	5	0	25.5	2	1	1	2.9051
569	2.1883	5	5	90	19.375	1	1	1	0.98719
570	7.1142	5	5	999	7.125	2	1	1	1.7289
571	0.5464	5	5	999	19.375	1	-1	1	0.94007
572	7.1142	5	5	90	19.375	1	1	1	0.91652
573	2.1883	5	5	999	25.5	1	-1	1	0.91656
574	0.5464	5	5	999	19.375	1	-1	1	1.0342
575	5.4722	5	5	999	19.375	1	-1	1	0.89302
576	0.5464	5	5	999	13.25	2	1	1	2.3158
577	2.1883	5	5	90	19.375	1	-1	1	0.95229
578	0.5464	5	5	0	1	2	-1	1	1.2576
579	0.5464	5	5	0	7.125	2	1	1	3.8679
580	3.8303	5	5	0	25.5	2	1	1	1.3988
581	0.5464	5	5	0	19.375	1	-1	1	1.4692
582	0.5464	5	5	0	19.375	2	-1	1	1.2105
583	5.4722	5	5	90	25.5	2	1	1	1.3988
584	5.4722	5	5	999	7.125	2	1	1	0.9871
585	0.5464	5	5	90	25.5	2	-1	1	2.1869
586	0.5464	5	5	0	7.125	2	1	1	1.1635
587	2.1883	5	5	999	13.25	2	1	1	0.9752
588	7.1142	5	5	0	13.25	2	-1	1	2.1337
589	5.4722	5	5	999	25.5	2	1	1	1.1988
590	7.1142	5	5	999	13.25	1	1	1	1.7351
591	0.5464	5	5	999	25.5	1	1	1	1.093
592	2.1883	5	5	90	13.25	1	-1	1	0.97534
593	3.8303	5	5	999	7.125	1	-1	1	1.0342
594	3.8303	5	5	999	7.125	2	-1	1	1.1047
595	2.1883	5	5	90	19.375	1	1	1	1.0228
596	7.1142	5	5	90	25.5	1	-1	1	1.2106
597	5.4722	5	5	90	13.25	2	1	1	1.8108
598	7.1142	5	5	999	7.125	1	1	1	0.98705
599	7.1142	5	5	0	25.5	1	1	1	1.0929
600	2.1883	5	5	90	25.5	1	-1	1	0.97533
601	5.4722	5	5	90	19.375	2	-1	1	1.0224
602	0.5464	5	5	999	1	2	-1	1	1.6575
603	7.1142	5	5	0	25.5	1	1	1	0.96404
604	3.8303	5	5	999	7.125	1	-1	1	0.98712
605	3.8303	5	5	90	19.375	1	-1	1	1.0811
606	2.1883	5	5	999	13.25	1	1	1	0.99883
607	7.1142	5	5	0	7.125	2	1	1	3.3245
608	5.4722	5	5	999	25.5	1	-1	1	0.9871
609	3.8303	5	5	0	7.125	1	1	1	0.92827
610	0.5464	5	5	999	25.5	2	-1	1	1.0224
611	3.8303	5	5	90	7.125	2	1	1	1.5164
612	3.8303	5	5	999	25.5	1	1	1	0.9283
613	2.1883	5	5	0	19.375	1	1	1	0.95177
614	2.1883	5	5	90	1	2	-1	1	1.1871
615	5.4722	5	5	999	1	1	-1	1	2.1599
616	2.1883	5	5	90	1	1	1	1	0.9518
617	2.1883	5	5	0	1	2	1	1	2.1864
618	7.1142	5	5	90	1	2	-1	0	1.7911
619	3.8303	5	5	90	25.5	2	-1	0	2.3187
620	7.1142	5	5	90	19.375	2	-1	1	1.2223
621	7.1142	5	5	999	13.25	2	1	1	1.3164
622	0.5464	5	5	0	19.375	2	-1	1	1.093
623	2.1883	5	5	999	7.125	1	1	1	0.90478
624	7.1142	5	5	90	19.375	1	1	1	0.98713
625	2.1883	5	5	0	7.125	1	1	1	0.91652
626	7.1142	5	5	90	7.125	1	1	1	0.9636
627	3.8303	5	5	90	7.125	1	1	1	0.97535
628	3.8303	5	5	90	19.375	2	1	1	1.5282
629	3.8303	5	5	90	7.125	2	-1	1	1.1989
630	7.1142	5	5	999	7.125	1	1	1	0.94048
631	2.1883	5	5	90	1	1	-1	1	1.0224
632	7.1142	5	5	0	13.25	1	-1	1	1.0224
633	7.1142	5	5	999	25.5	1	-1	1	1.0342
634	3.8303	5	5	90	7.125	1	-1	1	0.94007
635	7.1142	5	5	90	19.375	2	-1	1	0.9871
636	7.1142	5	5	0	13.25	1	-1	1	1.1754
637	3.8303	5	5	999	19.375	2	1	1	1.4341
638	2.1883	5	5	0	25.5	2	-1	1	1.0812
639	0.5464	5	5	999	25.5	2	1	1	1.3517
640	7.1142	5	5	999	7.125	2	-1	0	2.6913
641	3.8303	5	5	0	1	2	-1	1	1.1283
642	0.5464	5	5	999	25.5	1	-1	1	0.99893
643	2.1883	5	5	90	25.5	2	1	1	1.587
644	3.8303	5	5	999	19.375	1	-1	0	2.4904
645	2.1883	5	5	0	7.125	1	1	1	1.0812
646	0.5464	5	5	0	1	2	-1	1	1.3517
647	0.5464	5	5	0	7.125	2	-1	1	1.1518
648	2.1883	5	5	0	19.375	1	-1	1	1.1282
649	2.1883	5	5	90	13.25	1	1	1	1.0577
650	3.8303	5	5	0	13.25	1	-1	1	0.99882
651	2.1883	5	5	999	19.375	2	1	1	1.3753
652	7.1142	5	5	0	19.375	2	-1	1	0.97581
653	3.8303	5	5	90	19.375	1	1	1	0.89302
654	5.4722	5	5	999	13.25	2	-1	1	0.9989
655	2.1883	5	5	999	7.125	2	-1	1	0.95183
656	0.5464	5	5	0	13.25	2	1	1	1.5281
657	5.4722	5	5	0	1	1	-1	0	1.8526
658	2.1883	5	5	90	19.375	2	-1	1	1.093
659	2.1883	5	5	90	19.375	2	-1	1	1.0695
660	3.8303	5	5	0	7.125	2	1	1	1.6806
661	7.1142	5	5	0	19.375	1	-1	1	0.92833
662	7.1142	5	5	0	7.125	1	1	1	0.88128
663	2.1883	5	5	0	13.25	1	-1	1	0.99893
664	7.1142	5	5	90	7.125	1	1	1	1.0107
665	5.4722	5	5	999	13.25	1	1	1	0.893
666	5.4722	5	5	90	19.375	2	1	0	1.5188
667	0.5464	5	5	0	13.25	2	1	1	2.4103
668	7.1142	5	5	0	7.125	2	-1	0	3.0305
669	2.1883	5	5	0	13.25	1	1	1	0.89302
670	3.8303	5	5	999	13.25	2	1	1	1.2576
671	5.4722	5	5	999	25.5	1	1	1	0.98712
672	2.1883	5	5	0	1	1	1	1	1.0224
673	3.8303	5	5	999	13.25	2	-1	1	1.0342
674	7.1142	5	5	0	19.375	1	-1	1	3.3992
675	3.8303	5	5	0	13.25	2	1	1	1.4106
676	0.5464	5	5	0	1	1	-1	1	1.8814
677	3.8303	5	5	0	7.125	2	1	1	1.3635
678	7.1142	5	5	0	19.375	2	-1	1	1.14
679	2.1883	5	5	0	25.5	1	1	1	1.3286
680	3.8303	5	5	999	25.5	2	-1	1	0.97534
681	5.4722	5	5	0	19.375	2	-1	1	1.2341
682	5.4722	5	5	999	19.375	1	1	1	1.6183
683	3.8303	5	5	0	25.5	2	-1	1	1.093
684	7.1142	5	5	999	7.125	1	1	1	1.0812
685	3.8303	5	5	90	1	1	1	1	1.1518
686	7.1142	5	5	90	7.125	1	1	1	1.1988
687	0.5464	5	5	0	13.25	1	-1	1	1.1753
688	2.1883	5	5	999	19.375	2	-1	1	0.94006
689	5.4722	5	5	0	19.375	1	1	1	0.92829
690	2.1883	5	5	90	1	2	-1	1	1.4927
691	0.5464	5	5	999	19.375	2	-1	0	1.0342
692	5.4722	5	5	999	25.5	1	-1	1	1.0106
693	5.4722	5	5	90	25.5	1	-1	1	1.0813
694	0.5464	5	5	90	1	2	1	0	3.0648
695	7.1142	5	5	999	25.5	1	1	1	0.96401
696	3.8303	5	5	0	19.375	2	1	1	1.4929
697	3.8303	5	5	0	1	1	1	1	1.14
698	7.1142	5	5	999	1	2	-1	0	1.9254
699	5.4722	5	5	999	7.125	1	1	1	1.0106
700	3.8303	5	5	999	13.25	1	1	1	0.97534
701	3.8303	5	5	90	1	2	-1	1	2.1345
702	7.1142	5	5	90	1	1	1	0	1.8659
703	0.5464	5	5	0	25.5	2	1	1	1.1513
704	0.5464	5	5	0	19.375	2	1	1	1.2816
705	7.1142	5	5	0	1	2	1	0	1.7524
706	7.1142	5	5	999	13.25	1	-1	1	0.86954
707	5.4722	5	5	90	1	1	1	1	1.0341
708	0.5464	5	5	999	7.125	2	-1	1	0.88114
709	7.1142	5	5	999	25.5	2	-1	1	1.0576
710	7.1142	5	5	0	25.5	1	1	1	1.0341
711	2.1883	5	5	999	7.125	1	1	1	0.91648
712	7.1142	5	5	0	7.125	1	-1	1	1.2694
713	5.4722	5	5	0	19.375	1	-1	1	1.0224
714	7.1142	5	5	999	25.5	2	-1	1	1.0576
715	7.1142	5	5	90	13.25	1	1	1	1.1752
716	3.8303	5	5	999	13.25	1	-1	1	0.92823
717	0.5464	5	5	0	13.25	1	1	1	0.90475
718	3.8303	5	5	999	1	2	-1	1	1.1517
719	2.1883	5	5	90	13.25	1	1	1	1.0107
720	7.1142	5	5	999	13.25	2	1	1	3.5091
721	5.4722	5	5	90	25.5	2	1	1	1.3517
722	2.1883	5	5	999	1	2	1	1	1.0812
723	5.4722	5	5	0	7.125	2	-1	0	1.5941
724	3.8303	5	5	90	19.375	2	-1	1	1.1282
725	5.4722	5	5	999	13.25	2	-1	1	1.093
726	3.8303	5	5	90	13.25	1	1	1	0.92833
727	7.1142	5	5	999	7.125	2	1	1	1.3482
728	7.1142	5	5	90	13.25	1	1	1	0.95185
729	7.1142	5	5	0	7.125	1	1	1	1.0576
730	7.1142	5	5	999	25.5	1	-1	1	0.90475
731	2.1883	5	5	0	7.125	1	-1	1	0.95179
732	3.8303	5	5	0	1	2	1	1	1.4983
733	7.1142	5	5	90	7.125	1	-1	1	1.093
734	3.8303	5	5	999	1	1	1	0	1.1518
735	3.8303	5	5	999	19.375	1	1	1	0.9283
736	2.1883	5	5	999	25.5	1	1	1	0.96402
737	2.1883	5	5	0	19.375	1	-1	1	0.95184
738	0.5464	5	5	90	25.5	1	-1	1	1.0106
739	2.1883	5	5	0	19.375	2	-1	1	1.0459
740	2.1883	5	5	999	7.125	2	-1	1	1.0107
741	5.4722	5	5	90	1	2	-1	1	1.2106
742	0.5464	5	5	0	1	2	1	1	1.6109
743	0.5464	5	5	999	25.5	1	1	1	1.0695
744	3.8303	5	5	999	1	2	-1	1	1.9265
745	3.8303	5	5	0	25.5	1	1	1	0.98711
746	5.4722	5	5	999	7.125	1	-1	1	1.1165
747	5.4722	5	5	90	7.125	2	1	1	1.3869
748	5.4722	5	5	0	13.25	2	1	1	1.3518
749	0.5464	5	5	999	25.5	2	-1	1	1.0459
750	0.5464	5	5	90	7.125	1	1	1	1.0812
