# Supplementary material for: Temporal Integration of Motion Streaks in Migraine
Source: Vision (Basel). 2018 Jul 13;2(3):27. doi: 10.3390/vision2030027 (PMC6836222; doi:10.3390/vision2030027)
Supplement: Supplementary file 1 [file vision-02-00027-s001.zip › supplementary information/resultsmark3/resultsObs23/allResponsesObs23Block2.txt]

1	5.4722	5	5	0	25.5	1	-1	1	1.5144
2	3.8303	5	5	90	25.5	1	-1	1	1.0605
3	5.4722	5	5	999	13.25	1	-1	1	1.0341
4	3.8303	5	5	999	7.125	2	1	1	1.4685
5	5.4722	5	5	90	7.125	1	1	1	0.97525
6	2.1883	5	5	90	25.5	1	-1	1	0.94005
7	2.1883	5	5	90	19.375	1	-1	1	1.0929
8	5.4722	5	5	90	19.375	1	-1	1	0.98718
9	2.1883	5	5	90	1	2	-1	1	1.2106
10	3.8303	5	5	999	13.25	1	-1	1	0.90474
11	5.4722	5	5	90	7.125	1	1	1	1.0459
12	5.4722	5	5	0	13.25	1	-1	1	1.034
13	3.8303	5	5	90	25.5	2	-1	1	1.4341
14	5.4722	5	5	999	13.25	2	1	1	1.1401
15	3.8303	5	5	999	7.125	2	-1	1	1.2459
16	5.4722	5	5	999	25.5	1	-1	1	0.90479
17	3.8303	5	5	90	1	2	1	1	3.0911
18	5.4722	5	5	90	7.125	1	-1	1	3.1094
19	2.1883	5	5	0	7.125	1	1	1	0.95188
20	7.1142	5	5	90	19.375	2	1	1	1.5586
21	2.1883	5	5	90	1	2	1	1	4.2659
22	3.8303	5	5	90	19.375	1	-1	1	1.0224
23	7.1142	5	5	999	1	1	1	0	3.8216
24	3.8303	5	5	999	7.125	1	1	1	0.99877
25	2.1883	5	5	0	19.375	1	-1	1	0.95179
26	7.1142	5	5	0	7.125	1	1	1	1.3702
27	7.1142	5	5	0	19.375	2	-1	1	1.0342
28	2.1883	5	5	90	25.5	1	1	1	0.91659
29	3.8303	5	5	0	7.125	2	-1	1	1.1518
30	7.1142	5	5	90	19.375	2	-1	1	1.1875
31	7.1142	5	5	999	7.125	1	-1	1	0.90482
32	2.1883	5	5	90	1	1	1	1	1.0342
33	5.4722	5	5	0	7.125	1	-1	1	1.5188
34	7.1142	5	5	90	25.5	2	-1	1	1.1283
35	7.1142	5	5	90	19.375	1	-1	1	0.89304
36	7.1142	5	5	0	1	2	-1	1	3.2254
37	7.1142	5	5	90	13.25	2	-1	1	0.9989
38	2.1883	5	5	90	7.125	2	-1	1	0.96359
39	7.1142	5	5	0	13.25	2	1	1	1.0812
40	3.8303	5	5	999	13.25	1	-1	1	0.83418
41	3.8303	5	5	90	1	1	-1	1	1.1754
42	2.1883	5	5	90	1	1	-1	1	1.023
43	7.1142	5	5	90	1	1	-1	0	1.7043
44	2.1883	5	5	999	13.25	2	1	1	0.94011
45	2.1883	5	5	0	19.375	2	1	1	0.91659
46	3.8303	5	5	90	7.125	1	-1	1	0.89303
47	2.1883	5	5	0	19.375	2	-1	1	1.1283
48	7.1142	5	5	999	19.375	2	-1	1	0.97539
49	3.8303	5	5	90	1	2	-1	1	1.0341
50	0.5464	5	5	90	25.5	1	-1	1	0.91655
51	7.1142	5	5	90	19.375	1	1	1	0.97538
52	2.1883	5	5	0	1	2	-1	1	1.1165
53	2.1883	5	5	0	7.125	1	1	1	0.96398
54	5.4722	5	5	0	19.375	1	-1	1	1.1635
55	3.8303	5	5	0	19.375	1	-1	1	1.0342
56	7.1142	5	5	999	13.25	2	1	1	0.97538
57	3.8303	5	5	0	25.5	2	-1	1	0.99881
58	2.1883	5	5	90	1	1	1	1	1.0577
59	2.1883	5	5	999	1	1	1	1	0.97536
60	7.1142	5	5	90	25.5	1	1	1	0.91651
61	0.5464	5	5	90	25.5	1	-1	1	0.95184
62	7.1142	5	5	0	13.25	1	1	1	0.98717
63	5.4722	5	5	0	13.25	2	1	1	0.89298
64	3.8303	5	5	0	13.25	1	-1	1	0.84603
65	5.4722	5	5	0	13.25	1	-1	1	1.1166
66	7.1142	5	5	90	13.25	2	1	1	2.3774
67	7.1142	5	5	0	13.25	1	1	1	1.1635
68	2.1883	5	5	0	7.125	2	-1	1	1.3988
69	0.5464	5	5	0	1	1	1	1	1.34
70	7.1142	5	5	90	7.125	2	1	0	1.9435
71	7.1142	5	5	999	19.375	1	1	1	0.95222
72	3.8303	5	5	999	25.5	2	-1	1	1.2101
73	2.1883	5	5	999	1	1	-1	1	1.0342
74	0.5464	5	5	999	25.5	1	1	1	1.4106
75	3.8303	5	5	999	1	1	-1	1	0.95184
76	7.1142	5	5	999	19.375	1	-1	1	0.90518
77	3.8303	5	5	999	13.25	2	1	1	1.1047
78	3.8303	5	5	0	7.125	1	1	1	0.92875
79	0.5464	5	5	90	7.125	1	1	1	0.97536
80	3.8303	5	5	90	25.5	1	1	1	0.89304
81	0.5464	5	5	90	7.125	2	1	1	1.0459
82	2.1883	5	5	0	1	1	-1	1	0.90472
83	0.5464	5	5	999	1	1	-1	1	1.0695
84	5.4722	5	5	999	25.5	2	-1	1	1.1283
85	5.4722	5	5	999	7.125	1	-1	1	0.90482
86	0.5464	5	5	999	7.125	1	-1	1	1.0459
87	3.8303	5	5	0	13.25	2	-1	1	1.1633
88	5.4722	5	5	90	19.375	2	1	1	0.98755
89	7.1142	5	5	0	1	2	-1	0	2.6637
90	0.5464	5	5	0	7.125	1	-1	1	0.96359
91	3.8303	5	5	999	19.375	1	-1	1	0.86955
92	2.1883	5	5	999	7.125	1	-1	1	0.88123
93	7.1142	5	5	999	25.5	1	-1	1	0.893
94	7.1142	5	5	90	1	1	-1	1	1.0812
95	5.4722	5	5	90	25.5	2	1	1	1.2224
96	7.1142	5	5	90	19.375	1	-1	1	0.90476
97	2.1883	5	5	999	19.375	2	-1	1	1.234
98	7.1142	5	5	90	13.25	2	1	0	1.9831
99	5.4722	5	5	90	1	2	1	0	1.1988
100	7.1142	5	5	90	25.5	1	-1	1	0.89307
101	0.5464	5	5	90	19.375	1	1	1	1.1165
102	0.5464	5	5	90	7.125	2	-1	1	1.2342
103	2.1883	5	5	999	25.5	1	-1	1	0.9283
104	3.8303	5	5	90	19.375	2	1	1	1.0224
105	2.1883	5	5	90	13.25	1	1	1	1.0459
106	7.1142	5	5	90	25.5	1	-1	1	0.89301
107	3.8303	5	5	90	25.5	2	1	1	0.91652
108	5.4722	5	5	90	13.25	2	-1	1	1.1283
109	0.5464	5	5	0	25.5	1	1	1	1.1405
110	7.1142	5	5	0	7.125	2	-1	0	1.3164
111	2.1883	5	5	999	19.375	2	1	1	0.84599
112	2.1883	5	5	90	19.375	1	-1	1	0.88127
113	3.8303	5	5	999	7.125	1	-1	1	0.86953
114	3.8303	5	5	0	13.25	2	-1	1	1.1518
115	0.5464	5	5	999	19.375	1	-1	1	0.96354
116	0.5464	5	5	90	13.25	2	-1	1	1.0812
117	2.1883	5	5	0	19.375	2	1	1	0.89304
118	3.8303	5	5	0	25.5	2	1	1	0.94009
119	0.5464	5	5	999	13.25	1	1	1	1.0341
120	5.4722	5	5	90	1	1	1	0	1.7215
121	0.5464	5	5	90	19.375	1	1	1	1.0695
122	3.8303	5	5	0	19.375	1	1	1	0.95184
123	7.1142	5	5	0	25.5	1	-1	1	0.91658
124	0.5464	5	5	999	19.375	2	-1	1	1.1165
125	7.1142	5	5	999	25.5	1	1	1	0.98707
126	2.1883	5	5	999	19.375	1	1	1	0.90484
127	3.8303	5	5	999	13.25	2	1	1	1.046
128	0.5464	5	5	999	1	2	1	1	1.0341
129	2.1883	5	5	999	13.25	1	-1	1	0.91647
130	3.8303	5	5	999	7.125	1	1	1	0.89296
131	3.8303	5	5	90	13.25	2	1	1	1.0106
132	3.8303	5	5	0	1	1	1	1	1.0106
133	5.4722	5	5	0	25.5	1	1	1	0.89301
134	3.8303	5	5	999	1	2	-1	1	1.2459
135	5.4722	5	5	0	1	1	-1	0	1.509
136	3.8303	5	5	999	1	1	1	1	0.92875
137	0.5464	5	5	999	19.375	2	-1	1	1.1989
138	5.4722	5	5	90	13.25	2	1	1	0.89347
139	0.5464	5	5	0	19.375	2	-1	1	1.1754
140	3.8303	5	5	0	13.25	2	-1	1	1.1047
141	7.1142	5	5	90	1	2	1	0	1.631
142	7.1142	5	5	999	25.5	2	-1	1	1.1636
143	5.4722	5	5	999	25.5	1	1	1	1.0813
144	0.5464	5	5	0	25.5	2	1	1	1.0577
145	0.5464	5	5	0	1	2	1	1	1.0576
146	0.5464	5	5	90	19.375	2	1	1	1.093
147	7.1142	5	5	90	25.5	1	1	1	0.95185
148	2.1883	5	5	90	25.5	2	1	1	0.88122
149	7.1142	5	5	0	13.25	2	1	1	0.88125
150	0.5464	5	5	90	13.25	1	-1	1	1.0223
151	2.1883	5	5	0	7.125	2	-1	1	1.2811
152	3.8303	5	5	90	7.125	2	-1	1	1.3988
153	3.8303	5	5	90	19.375	2	-1	1	1.1871
154	7.1142	5	5	0	1	1	-1	0	1.3051
155	2.1883	5	5	0	13.25	2	-1	1	0.99928
156	5.4722	5	5	90	7.125	1	-1	1	0.82247
157	7.1142	5	5	90	1	1	1	0	1.5455
158	3.8303	5	5	0	19.375	2	1	1	0.95182
159	2.1883	5	5	90	7.125	1	1	1	0.99887
160	2.1883	5	5	999	7.125	1	-1	1	0.86948
161	7.1142	5	5	0	13.25	1	1	1	0.85775
162	3.8303	5	5	999	19.375	2	-1	1	1.1047
163	3.8303	5	5	0	7.125	2	-1	1	1.0693
164	2.1883	5	5	999	13.25	1	-1	1	0.88129
165	2.1883	5	5	90	25.5	2	1	1	1.0109
166	2.1883	5	5	90	25.5	2	1	0	0.89306
167	5.4722	5	5	999	19.375	2	1	1	0.84601
168	3.8303	5	5	0	13.25	1	-1	1	0.97532
169	7.1142	5	5	0	19.375	1	-1	1	0.89301
170	5.4722	5	5	90	7.125	1	1	1	0.96363
171	3.8303	5	5	0	7.125	2	-1	1	1.14
172	3.8303	5	5	0	7.125	2	1	1	0.94008
173	5.4722	5	5	0	7.125	1	-1	0	1.3866
174	7.1142	5	5	999	1	2	-1	0	1.5373
175	5.4722	5	5	90	25.5	1	1	1	0.90477
176	2.1883	5	5	999	1	2	-1	1	1.1518
177	0.5464	5	5	999	25.5	2	-1	1	1.1046
178	2.1883	5	5	999	1	2	1	1	1.1048
179	3.8303	5	5	90	7.125	1	-1	1	0.98715
180	3.8303	5	5	999	7.125	2	1	1	0.94003
181	0.5464	5	5	0	7.125	1	-1	1	1.1401
182	7.1142	5	5	0	13.25	2	-1	1	1.211
183	3.8303	5	5	0	25.5	2	-1	1	1.0107
184	5.4722	5	5	999	7.125	2	-1	1	1.1165
185	3.8303	5	5	90	13.25	1	1	1	1.0224
186	3.8303	5	5	999	19.375	2	1	1	1.0106
187	3.8303	5	5	90	7.125	2	-1	1	1.0224
188	2.1883	5	5	999	19.375	2	1	1	0.96366
189	7.1142	5	5	999	1	2	-1	0	1.531
190	7.1142	5	5	999	19.375	2	-1	1	1.1518
191	0.5464	5	5	90	1	2	1	1	1.3875
192	3.8303	5	5	90	19.375	2	-1	1	1.117
193	0.5464	5	5	90	19.375	1	-1	1	0.95178
194	7.1142	5	5	90	19.375	1	1	1	1.1047
195	5.4722	5	5	0	13.25	2	1	1	0.917
196	5.4722	5	5	0	19.375	2	-1	1	1.0813
197	3.8303	5	5	0	7.125	2	1	1	0.89304
198	5.4722	5	5	0	25.5	1	1	1	0.86939
199	2.1883	5	5	90	13.25	2	1	1	0.92831
200	3.8303	5	5	999	25.5	1	-1	1	0.8342
201	2.1883	5	5	90	7.125	2	1	1	0.86944
202	0.5464	5	5	90	7.125	1	-1	1	0.86952
203	0.5464	5	5	0	7.125	2	-1	1	1.1401
204	7.1142	5	5	999	7.125	1	1	1	0.94009
205	7.1142	5	5	0	25.5	2	-1	1	1.0575
206	3.8303	5	5	999	13.25	2	-1	1	1.0577
207	7.1142	5	5	0	7.125	2	-1	1	1.1513
208	5.4722	5	5	90	19.375	2	1	1	0.97578
209	0.5464	5	5	999	13.25	2	1	1	1.0459
210	5.4722	5	5	999	19.375	1	-1	1	0.90481
211	7.1142	5	5	999	7.125	2	1	0	1.8278
212	5.4722	5	5	90	1	1	1	1	1.4577
213	7.1142	5	5	999	13.25	1	-1	1	0.94046
214	5.4722	5	5	999	7.125	2	1	1	1.2459
215	7.1142	5	5	999	19.375	1	1	1	0.99886
216	5.4722	5	5	90	1	2	1	0	1.34
217	5.4722	5	5	0	13.25	1	-1	1	1.1517
218	2.1883	5	5	999	19.375	1	-1	1	0.84583
219	5.4722	5	5	999	13.25	1	1	1	1.1518
220	5.4722	5	5	999	1	1	1	1	1.3518
221	2.1883	5	5	90	25.5	1	-1	1	1.0578
222	2.1883	5	5	90	13.25	2	1	1	0.85774
223	2.1883	5	5	0	1	2	-1	1	1.3046
224	3.8303	5	5	90	13.25	1	-1	1	0.96403
225	7.1142	5	5	0	1	2	1	0	1.1989
226	0.5464	5	5	0	1	1	1	1	1.1164
227	5.4722	5	5	90	1	2	-1	0	1.1753
228	3.8303	5	5	90	25.5	1	-1	1	0.89306
229	7.1142	5	5	0	25.5	2	-1	1	1.269
230	5.4722	5	5	999	19.375	1	1	1	0.893
231	5.4722	5	5	90	7.125	2	-1	1	1.0695
232	2.1883	5	5	0	19.375	1	-1	1	0.89305
233	3.8303	5	5	90	19.375	2	-1	1	1.0107
234	7.1142	5	5	0	13.25	1	1	0	1.7822
235	7.1142	5	5	999	25.5	2	-1	1	1.1753
236	0.5464	5	5	90	13.25	1	-1	1	0.94001
237	5.4722	5	5	999	13.25	2	-1	1	1.0577
238	7.1142	5	5	999	13.25	2	1	1	0.94014
239	7.1142	5	5	999	7.125	2	1	1	0.9871
240	3.8303	5	5	90	13.25	1	-1	1	0.94011
241	2.1883	5	5	0	19.375	2	-1	1	1.2339
242	0.5464	5	5	999	1	2	-1	1	1.2459
243	7.1142	5	5	0	19.375	2	1	1	1.0107
244	3.8303	5	5	999	13.25	1	1	1	1.0224
245	2.1883	5	5	0	7.125	2	-1	1	1.1048
246	3.8303	5	5	999	19.375	1	-1	1	0.99886
247	5.4722	5	5	999	19.375	1	-1	1	0.9636
248	3.8303	5	5	0	25.5	2	-1	1	0.98709
249	3.8303	5	5	90	7.125	2	-1	1	1.1517
250	2.1883	5	5	999	7.125	2	-1	1	1.1871
251	2.1883	5	5	999	19.375	1	-1	1	0.9048
252	7.1142	5	5	999	25.5	1	-1	1	0.94011
253	3.8303	5	5	0	13.25	1	1	1	1.0576
254	0.5464	5	5	999	25.5	1	1	1	0.99883
255	5.4722	5	5	0	1	1	1	1	1.1871
256	0.5464	5	5	999	19.375	2	-1	1	1.1164
257	7.1142	5	5	90	7.125	1	1	1	1.093
258	3.8303	5	5	999	13.25	2	1	1	0.99884
259	0.5464	5	5	999	7.125	1	-1	1	0.91653
260	3.8303	5	5	999	7.125	1	1	1	0.9048
261	0.5464	5	5	999	19.375	2	-1	1	1.0812
262	7.1142	5	5	999	19.375	2	1	1	0.89301
263	0.5464	5	5	0	25.5	1	1	1	1.1517
264	5.4722	5	5	90	13.25	1	-1	1	0.90465
265	5.4722	5	5	0	1	2	-1	1	1.5637
266	0.5464	5	5	999	7.125	2	1	1	0.91656
267	2.1883	5	5	0	1	1	-1	1	1.0342
268	7.1142	5	5	0	19.375	1	-1	1	0.86945
269	2.1883	5	5	0	25.5	2	1	1	0.97538
270	2.1883	5	5	999	1	2	-1	1	1.3047
271	7.1142	5	5	0	7.125	2	1	1	0.98713
272	5.4722	5	5	90	25.5	2	-1	1	1.2224
273	5.4722	5	5	999	1	1	1	1	1.1282
274	0.5464	5	5	90	19.375	1	1	1	1.0812
275	5.4722	5	5	90	13.25	2	-1	1	1.0812
276	7.1142	5	5	0	25.5	1	1	1	1.046
277	0.5464	5	5	90	25.5	2	1	1	1.0459
278	0.5464	5	5	0	25.5	2	-1	1	1.0694
279	0.5464	5	5	90	1	1	-1	1	0.96364
280	5.4722	5	5	0	25.5	2	-1	1	1.0459
281	7.1142	5	5	999	1	2	-1	0	1.744
282	2.1883	5	5	999	13.25	2	-1	1	1.0694
283	5.4722	5	5	90	25.5	2	-1	1	1.1518
284	7.1142	5	5	0	7.125	2	-1	1	1.1518
285	2.1883	5	5	999	7.125	1	-1	1	0.89303
286	2.1883	5	5	999	13.25	1	-1	1	0.86941
287	5.4722	5	5	999	13.25	1	-1	1	0.84604
288	5.4722	5	5	0	19.375	1	1	1	1.0104
289	2.1883	5	5	999	25.5	1	1	1	0.88125
290	5.4722	5	5	999	13.25	2	-1	1	1.0812
291	2.1883	5	5	0	13.25	2	-1	1	1.14
292	0.5464	5	5	90	25.5	2	-1	1	1.0576
293	0.5464	5	5	0	1	2	-1	1	1.093
294	2.1883	5	5	0	1	1	1	1	1.2106
295	2.1883	5	5	999	1	2	1	1	0.9636
296	5.4722	5	5	0	13.25	2	-1	0	1.0813
297	2.1883	5	5	90	25.5	2	1	0	0.84597
298	3.8303	5	5	999	13.25	1	-1	1	0.90472
299	7.1142	5	5	90	13.25	1	-1	1	0.9284
300	3.8303	5	5	0	19.375	2	-1	1	1.0459
301	3.8303	5	5	0	19.375	2	-1	1	1.0812
302	7.1142	5	5	0	13.25	1	-1	1	1.2105
303	0.5464	5	5	999	25.5	2	1	1	0.96352
304	5.4722	5	5	999	7.125	1	-1	1	0.90479
305	5.4722	5	5	0	25.5	2	-1	1	1.0341
306	0.5464	5	5	0	19.375	1	-1	1	0.91656
307	5.4722	5	5	0	19.375	1	-1	1	0.85778
308	2.1883	5	5	999	7.125	2	-1	1	1.046
309	7.1142	5	5	90	13.25	2	-1	0	1.3985
310	3.8303	5	5	90	13.25	2	1	1	1.0694
311	0.5464	5	5	999	1	2	1	0	0.94002
312	5.4722	5	5	0	25.5	2	1	1	0.88129
313	0.5464	5	5	90	19.375	2	1	1	0.96356
314	0.5464	5	5	90	25.5	2	-1	1	1.1282
315	5.4722	5	5	90	7.125	2	-1	1	1.5712
316	0.5464	5	5	90	1	2	-1	1	1.3165
317	2.1883	5	5	999	25.5	2	1	1	0.89295
318	2.1883	5	5	0	1	2	1	0	1.5282
319	7.1142	5	5	999	13.25	1	-1	1	0.89301
320	5.4722	5	5	999	7.125	2	1	1	0.97538
321	2.1883	5	5	0	1	1	1	1	0.98713
322	0.5464	5	5	90	13.25	1	-1	1	0.86941
323	7.1142	5	5	0	25.5	2	1	1	1.0695
324	0.5464	5	5	0	19.375	1	1	1	0.98707
325	0.5464	5	5	0	7.125	2	1	1	1.1753
326	2.1883	5	5	0	25.5	1	1	1	0.95166
327	5.4722	5	5	0	25.5	2	-1	1	1.2224
328	5.4722	5	5	0	13.25	2	1	1	0.90476
329	3.8303	5	5	0	1	1	-1	0	2.0341
330	3.8303	5	5	90	25.5	2	-1	1	1.1635
331	0.5464	5	5	0	19.375	2	-1	1	1.0699
332	0.5464	5	5	999	7.125	2	-1	1	1.0695
333	0.5464	5	5	90	19.375	2	-1	1	1.1518
334	7.1142	5	5	0	1	1	1	0	1.3695
335	0.5464	5	5	0	1	1	-1	1	0.94003
336	5.4722	5	5	999	25.5	2	1	1	0.92828
337	0.5464	5	5	90	7.125	1	-1	1	1.0695
338	0.5464	5	5	999	25.5	2	1	1	0.90474
339	0.5464	5	5	0	25.5	2	-1	1	1.3518
340	5.4722	5	5	0	19.375	2	-1	1	1.0695
341	5.4722	5	5	90	19.375	2	1	1	0.95181
342	5.4722	5	5	0	19.375	1	-1	1	1.1401
343	5.4722	5	5	0	1	2	1	1	1.0576
344	0.5464	5	5	999	7.125	2	-1	1	1.2224
345	7.1142	5	5	999	19.375	2	1	1	0.90482
346	3.8303	5	5	90	1	1	-1	1	1.2223
347	5.4722	5	5	90	13.25	1	-1	1	0.92872
348	3.8303	5	5	0	7.125	1	-1	1	1.0577
349	5.4722	5	5	90	7.125	2	-1	1	1.1635
350	2.1883	5	5	90	7.125	1	-1	1	0.91655
351	0.5464	5	5	0	1	2	-1	1	1.3752
352	3.8303	5	5	0	1	2	-1	0	1.3635
353	3.8303	5	5	0	13.25	1	-1	1	1.2223
354	3.8303	5	5	0	25.5	1	-1	1	0.84596
355	7.1142	5	5	90	7.125	2	1	1	1.1282
356	3.8303	5	5	0	7.125	1	1	1	0.97535
357	7.1142	5	5	999	13.25	1	1	1	0.92818
358	5.4722	5	5	90	25.5	1	-1	1	0.90469
359	3.8303	5	5	0	7.125	1	1	1	0.86947
360	7.1142	5	5	90	13.25	1	1	1	0.96359
361	7.1142	5	5	90	19.375	2	1	0	1.6314
362	2.1883	5	5	999	1	1	1	1	0.86951
363	7.1142	5	5	90	13.25	1	1	1	1.0577
364	2.1883	5	5	999	25.5	2	-1	1	1.2106
365	5.4722	5	5	0	7.125	2	1	1	1.0694
366	2.1883	5	5	90	13.25	2	-1	1	1.1048
367	2.1883	5	5	0	19.375	1	1	1	0.9399
368	2.1883	5	5	90	19.375	1	-1	1	0.78715
369	5.4722	5	5	999	19.375	2	-1	1	1.0695
370	3.8303	5	5	0	19.375	1	1	1	0.9636
371	2.1883	5	5	0	7.125	1	1	1	0.90478
372	7.1142	5	5	90	25.5	2	-1	1	1.2576
373	5.4722	5	5	0	1	1	-1	0	1.34
374	2.1883	5	5	90	7.125	2	1	1	0.98706
375	2.1883	5	5	90	19.375	1	-1	1	0.92835
376	0.5464	5	5	999	7.125	1	-1	1	0.92832
377	0.5464	5	5	90	1	2	-1	1	1.2458
378	7.1142	5	5	999	13.25	1	-1	1	1.0342
379	0.5464	5	5	999	1	1	1	1	0.97538
380	5.4722	5	5	0	1	2	-1	0	2.6929
381	2.1883	5	5	999	7.125	1	1	1	0.88125
382	2.1883	5	5	90	13.25	1	-1	1	0.85778
383	5.4722	5	5	999	25.5	1	-1	1	0.99888
384	7.1142	5	5	0	1	2	-1	0	1.2105
385	7.1142	5	5	0	19.375	1	-1	1	0.9052
386	5.4722	5	5	999	19.375	1	1	1	1.2459
387	2.1883	5	5	90	7.125	1	1	1	1.5516
388	2.1883	5	5	0	13.25	1	-1	1	0.89299
389	2.1883	5	5	999	19.375	1	1	1	0.90471
390	0.5464	5	5	0	13.25	2	-1	1	1.2929
391	7.1142	5	5	90	13.25	1	-1	1	1.1988
392	2.1883	5	5	0	25.5	2	-1	1	3.6507
393	0.5464	5	5	90	19.375	1	-1	1	1.6218
394	7.1142	5	5	0	7.125	2	-1	0	1.4973
395	0.5464	5	5	0	7.125	1	1	1	1.093
396	0.5464	5	5	90	19.375	2	-1	1	1.1635
397	5.4722	5	5	999	1	2	-1	0	1.0577
398	5.4722	5	5	0	1	2	1	0	1.1165
399	7.1142	5	5	90	25.5	1	-1	1	0.92878
400	2.1883	5	5	0	13.25	2	1	1	1.0813
401	0.5464	5	5	999	19.375	1	1	1	1.0459
402	5.4722	5	5	999	7.125	2	-1	1	1.1635
403	0.5464	5	5	90	1	1	-1	1	1.234
404	7.1142	5	5	0	1	1	-1	1	1.8772
405	2.1883	5	5	0	7.125	2	-1	1	1.3167
406	0.5464	5	5	90	25.5	2	1	1	1.0224
407	2.1883	5	5	0	25.5	1	-1	1	1.2341
408	7.1142	5	5	0	19.375	1	1	1	0.95184
409	5.4722	5	5	90	19.375	2	1	1	1.3517
410	2.1883	5	5	90	7.125	1	1	1	0.98713
411	3.8303	5	5	999	19.375	1	-1	1	0.83416
412	7.1142	5	5	90	1	2	1	1	1.1753
413	2.1883	5	5	0	7.125	1	-1	1	0.94011
414	5.4722	5	5	90	25.5	1	-1	1	0.98715
415	2.1883	5	5	0	19.375	2	-1	1	1.1867
416	0.5464	5	5	999	7.125	1	-1	1	0.92828
417	0.5464	5	5	0	7.125	2	1	1	1.0106
418	5.4722	5	5	0	7.125	2	-1	1	1.1047
419	0.5464	5	5	90	13.25	2	-1	1	1.14
420	5.4722	5	5	0	19.375	1	1	1	0.94001
421	5.4722	5	5	999	19.375	2	-1	1	1.5846
422	0.5464	5	5	0	7.125	1	1	1	1.0105
423	5.4722	5	5	0	19.375	2	-1	1	0.99886
424	0.5464	5	5	90	7.125	1	1	1	1.0577
425	3.8303	5	5	0	25.5	2	-1	1	0.99895
426	0.5464	5	5	999	19.375	1	-1	1	0.97534
427	0.5464	5	5	90	13.25	1	-1	1	1.1048
428	0.5464	5	5	90	25.5	1	1	1	0.94051
429	5.4722	5	5	999	1	2	1	1	1.0459
430	5.4722	5	5	90	13.25	1	1	1	0.90471
431	3.8303	5	5	999	1	2	-1	1	1.4576
432	0.5464	5	5	0	7.125	2	-1	1	1.0106
433	5.4722	5	5	999	25.5	1	1	1	0.90479
434	3.8303	5	5	0	25.5	1	1	1	0.9754
435	2.1883	5	5	999	7.125	2	-1	1	1.0577
436	5.4722	5	5	0	1	2	-1	0	1.4962
437	7.1142	5	5	90	25.5	2	-1	1	1.2346
438	7.1142	5	5	999	7.125	2	1	1	1.3488
439	3.8303	5	5	999	19.375	2	1	1	0.93993
440	5.4722	5	5	0	7.125	1	1	1	1.0458
441	3.8303	5	5	90	1	2	1	0	1.2576
442	7.1142	5	5	90	7.125	1	1	1	1.0695
443	5.4722	5	5	90	25.5	2	-1	1	1.2576
444	2.1883	5	5	0	25.5	1	-1	1	0.98712
445	2.1883	5	5	0	1	1	-1	1	0.95182
446	7.1142	5	5	90	7.125	2	1	0	0.85775
447	2.1883	5	5	90	25.5	1	-1	1	0.9048
448	3.8303	5	5	999	13.25	1	1	1	0.90472
449	0.5464	5	5	999	25.5	1	1	1	1.0341
450	7.1142	5	5	90	25.5	2	1	1	0.94002
451	0.5464	5	5	90	13.25	2	-1	1	1.2694
452	5.4722	5	5	999	19.375	2	1	1	0.95179
453	3.8303	5	5	90	25.5	1	-1	1	0.94003
454	5.4722	5	5	999	1	2	-1	0	2.049
455	3.8303	5	5	999	25.5	1	-1	1	0.86953
456	3.8303	5	5	999	7.125	1	-1	0	0.90475
457	3.8303	5	5	999	1	2	1	0	1.3165
458	3.8303	5	5	999	7.125	2	-1	1	1.1166
459	7.1142	5	5	999	25.5	2	-1	1	1.1047
460	2.1883	5	5	999	13.25	2	1	1	1.046
461	5.4722	5	5	999	7.125	1	1	1	0.92828
462	5.4722	5	5	0	7.125	2	-1	1	1.1753
463	7.1142	5	5	999	7.125	1	-1	1	1.0223
464	7.1142	5	5	90	13.25	2	1	1	0.99884
465	7.1142	5	5	0	1	1	-1	0	1.0459
466	5.4722	5	5	90	19.375	2	-1	1	1.2341
467	2.1883	5	5	90	25.5	2	-1	1	1.093
468	2.1883	5	5	0	25.5	1	1	1	1.0695
469	0.5464	5	5	999	13.25	1	1	1	1.1283
470	5.4722	5	5	999	25.5	2	1	1	1.2104
471	7.1142	5	5	0	25.5	1	1	1	1.0228
472	7.1142	5	5	0	19.375	1	1	1	0.97537
473	2.1883	5	5	0	7.125	1	-1	1	0.92832
474	2.1883	5	5	90	13.25	1	-1	1	1.0459
475	0.5464	5	5	90	7.125	2	1	1	0.99888
476	7.1142	5	5	90	1	2	-1	0	1.5676
477	7.1142	5	5	999	1	1	1	1	1.5642
478	5.4722	5	5	90	1	2	1	0	1.2699
479	0.5464	5	5	90	7.125	2	-1	1	1.1988
480	3.8303	5	5	0	13.25	1	1	1	1.1753
481	2.1883	5	5	999	25.5	1	-1	1	0.86954
482	7.1142	5	5	0	7.125	1	1	1	1.1989
483	2.1883	5	5	90	19.375	2	1	1	1.0111
484	0.5464	5	5	999	13.25	2	1	1	0.9283
485	2.1883	5	5	0	13.25	1	-1	1	0.92824
486	0.5464	5	5	0	13.25	2	1	1	0.98712
487	7.1142	5	5	0	13.25	2	-1	1	0.97536
488	3.8303	5	5	0	25.5	1	1	1	1.2459
489	0.5464	5	5	0	19.375	2	-1	1	1.1753
490	3.8303	5	5	999	1	2	-1	0	0.99897
491	2.1883	5	5	999	13.25	2	-1	1	1.0812
492	3.8303	5	5	0	7.125	1	1	1	0.91654
493	0.5464	5	5	0	13.25	1	1	1	1.093
494	0.5464	5	5	90	1	1	1	1	0.91648
495	0.5464	5	5	0	25.5	1	-1	1	0.99884
496	0.5464	5	5	0	13.25	1	1	1	0.91653
497	7.1142	5	5	999	7.125	2	-1	1	1.1871
498	5.4722	5	5	999	25.5	2	-1	1	1.0694
499	3.8303	5	5	999	25.5	2	-1	1	1.0341
500	3.8303	5	5	0	19.375	1	1	0	1.0812
501	0.5464	5	5	90	1	2	-1	1	1.2459
502	0.5464	5	5	999	13.25	1	-1	1	0.99883
503	0.5464	5	5	999	7.125	1	1	1	1.0106
504	7.1142	5	5	0	19.375	2	1	1	1.0577
505	2.1883	5	5	0	25.5	2	-1	1	1.0224
506	7.1142	5	5	0	25.5	2	-1	1	1.1988
507	0.5464	5	5	90	7.125	1	-1	1	0.95185
508	7.1142	5	5	90	25.5	2	-1	1	1.3469
509	3.8303	5	5	90	1	2	1	1	1.0223
510	2.1883	5	5	90	19.375	2	-1	1	1.093
511	2.1883	5	5	999	1	1	1	1	0.98711
512	2.1883	5	5	999	1	2	-1	1	1.1517
513	7.1142	5	5	999	7.125	1	1	1	1.0695
514	0.5464	5	5	0	19.375	1	-1	1	0.86948
515	7.1142	5	5	0	1	1	-1	0	1.293
516	3.8303	5	5	90	7.125	1	-1	1	0.89337
517	7.1142	5	5	999	25.5	2	1	1	0.8812
518	2.1883	5	5	0	25.5	2	-1	1	1.0577
519	5.4722	5	5	0	13.25	1	1	1	0.94007
520	0.5464	5	5	999	1	1	-1	1	1.093
521	3.8303	5	5	999	13.25	2	-1	1	1.093
522	2.1883	5	5	90	13.25	1	1	1	0.92832
523	5.4722	5	5	0	7.125	1	-1	1	1.3164
524	7.1142	5	5	90	19.375	2	1	1	0.94049
525	5.4722	5	5	999	13.25	1	-1	1	0.88128
526	2.1883	5	5	90	13.25	1	-1	1	0.9518
527	7.1142	5	5	90	7.125	1	-1	1	0.9754
528	0.5464	5	5	0	1	2	-1	1	1.3752
529	7.1142	5	5	90	1	1	-1	0	1.3047
530	7.1142	5	5	999	19.375	1	-1	1	0.84572
531	0.5464	5	5	999	1	2	-1	1	1.2223
532	3.8303	5	5	0	1	1	1	0	1.0105
533	7.1142	5	5	90	19.375	2	1	1	1.046
534	5.4722	5	5	0	7.125	2	-1	0	1.1988
535	3.8303	5	5	90	1	1	1	0	1.411
536	3.8303	5	5	90	19.375	1	-1	1	0.90521
537	5.4722	5	5	999	25.5	1	-1	1	0.88128
538	3.8303	5	5	90	13.25	1	-1	1	0.85769
539	0.5464	5	5	0	13.25	2	-1	1	1.0577
540	3.8303	5	5	0	25.5	1	1	1	0.94012
541	3.8303	5	5	90	25.5	1	1	1	1.0459
542	2.1883	5	5	0	19.375	1	-1	1	0.85776
543	5.4722	5	5	0	13.25	1	1	1	0.94009
544	7.1142	5	5	90	7.125	2	-1	1	1.2341
545	5.4722	5	5	999	1	2	-1	1	1.7443
546	0.5464	5	5	0	25.5	1	-1	1	0.88169
547	3.8303	5	5	999	25.5	2	-1	1	1.0459
548	3.8303	5	5	0	19.375	1	-1	1	0.97537
549	3.8303	5	5	999	7.125	2	-1	1	1.1517
550	5.4722	5	5	90	13.25	2	1	1	1.0105
551	3.8303	5	5	0	1	2	-1	0	1.5281
552	2.1883	5	5	90	19.375	1	1	1	0.84641
553	7.1142	5	5	999	13.25	2	-1	1	1.1048
554	3.8303	5	5	90	25.5	2	1	1	1.1753
555	5.4722	5	5	999	1	1	-1	0	1.0929
556	2.1883	5	5	90	19.375	2	-1	1	1.093
557	0.5464	5	5	90	7.125	2	-1	1	1.1635
558	3.8303	5	5	90	1	2	-1	1	1.0934
559	7.1142	5	5	0	13.25	2	-1	1	1.164
560	0.5464	5	5	90	1	2	1	1	1.1052
561	5.4722	5	5	999	19.375	1	1	1	0.97605
562	2.1883	5	5	999	7.125	2	-1	1	1.0812
563	3.8303	5	5	90	13.25	2	1	1	0.98713
564	2.1883	5	5	999	1	1	-1	1	1.0224
565	2.1883	5	5	999	7.125	2	1	1	1.0107
566	3.8303	5	5	0	25.5	1	1	1	0.9638
567	2.1883	5	5	90	19.375	2	-1	1	1.1989
568	7.1142	5	5	90	1	2	-1	1	1.2934
569	3.8303	5	5	0	19.375	2	-1	1	1.0576
570	5.4722	5	5	999	13.25	1	-1	1	0.88123
571	5.4722	5	5	90	25.5	2	-1	1	1.0929
572	2.1883	5	5	999	25.5	2	1	1	0.95176
573	2.1883	5	5	90	7.125	2	-1	1	1.0577
574	3.8303	5	5	90	7.125	2	1	0	1.2929
575	0.5464	5	5	0	1	1	-1	1	1.0106
576	7.1142	5	5	999	25.5	1	-1	1	0.91659
577	5.4722	5	5	90	25.5	1	1	1	5.1443
578	7.1142	5	5	999	13.25	2	1	1	0.98716
579	2.1883	5	5	0	1	2	-1	1	1.2222
580	0.5464	5	5	0	1	1	1	1	0.9518
581	5.4722	5	5	999	1	1	1	0	1.598
582	3.8303	5	5	90	19.375	1	1	1	0.88126
583	7.1142	5	5	0	19.375	2	-1	1	1.1047
584	2.1883	5	5	0	13.25	1	-1	1	0.99888
585	0.5464	5	5	999	13.25	2	1	1	1.0341
586	2.1883	5	5	90	1	1	-1	1	0.9165
587	5.4722	5	5	90	1	1	-1	1	1.14
588	2.1883	5	5	999	19.375	2	1	1	0.97528
589	3.8303	5	5	90	7.125	1	1	1	0.88126
590	0.5464	5	5	999	1	2	1	1	0.97531
591	5.4722	5	5	90	1	2	-1	1	1.0224
592	5.4722	5	5	90	13.25	1	1	1	0.88125
593	0.5464	5	5	90	25.5	2	-1	1	1.046
594	5.4722	5	5	999	7.125	2	-1	1	1.1283
595	0.5464	5	5	0	25.5	2	1	1	1.0106
596	0.5464	5	5	999	13.25	2	-1	1	1.2576
597	0.5464	5	5	90	13.25	2	1	1	0.98753
598	5.4722	5	5	0	25.5	1	1	1	0.92829
599	7.1142	5	5	999	1	2	1	0	1.2459
600	7.1142	5	5	90	7.125	1	1	1	0.97535
601	5.4722	5	5	999	1	1	1	1	1.0811
602	5.4722	5	5	999	25.5	2	-1	1	1.0223
603	0.5464	5	5	0	13.25	2	-1	1	1.0459
604	2.1883	5	5	999	13.25	1	-1	1	0.92826
605	7.1142	5	5	0	7.125	1	1	1	1.0812
606	5.4722	5	5	999	7.125	1	-1	1	1.0106
607	2.1883	5	5	90	7.125	2	-1	0	1.0576
608	2.1883	5	5	999	25.5	1	-1	1	0.92831
609	3.8303	5	5	0	13.25	2	1	1	1.0576
610	0.5464	5	5	0	25.5	1	1	1	0.89281
611	3.8303	5	5	90	19.375	1	-1	1	0.86953
612	0.5464	5	5	999	19.375	2	1	1	1.1518
613	0.5464	5	5	0	25.5	2	-1	1	1.0934
614	0.5464	5	5	0	7.125	1	-1	1	1.2575
615	0.5464	5	5	999	25.5	2	-1	1	1.1871
616	5.4722	5	5	0	1	1	-1	1	1.509
617	3.8303	5	5	0	13.25	2	-1	1	1.0581
618	0.5464	5	5	90	25.5	1	1	1	0.98709
619	3.8303	5	5	999	25.5	1	-1	1	0.8929
620	7.1142	5	5	999	1	1	-1	0	1.4249
621	3.8303	5	5	999	25.5	2	1	1	0.95182
622	7.1142	5	5	90	1	2	1	0	1.3574
623	0.5464	5	5	999	19.375	1	1	1	0.96358
624	5.4722	5	5	0	25.5	2	-1	1	1.1048
625	3.8303	5	5	90	7.125	1	-1	1	1.0342
626	7.1142	5	5	90	7.125	2	1	1	1.14
627	2.1883	5	5	999	7.125	1	1	1	0.82238
628	3.8303	5	5	90	7.125	2	-1	1	1.2106
629	3.8303	5	5	999	19.375	2	1	1	0.95183
630	7.1142	5	5	999	7.125	2	1	1	1.1047
631	5.4722	5	5	90	7.125	2	-1	0	0.98751
632	5.4722	5	5	999	13.25	2	1	1	1.1164
633	5.4722	5	5	90	1	1	1	1	0.96356
634	3.8303	5	5	90	19.375	2	-1	1	1.0812
635	3.8303	5	5	999	1	1	1	1	1.0106
636	3.8303	5	5	90	19.375	1	-1	1	1.1518
637	3.8303	5	5	90	25.5	2	-1	1	1.0577
638	0.5464	5	5	90	1	1	1	1	1.1518
639	5.4722	5	5	90	13.25	1	-1	1	1.0106
640	5.4722	5	5	90	13.25	2	1	1	0.88125
641	5.4722	5	5	999	1	2	1	0	1.1635
642	5.4722	5	5	90	19.375	1	1	1	0.9988
643	7.1142	5	5	0	19.375	2	1	1	0.99884
644	5.4722	5	5	999	7.125	1	1	1	1.1872
645	7.1142	5	5	999	25.5	2	1	1	0.94011
646	0.5464	5	5	0	19.375	1	-1	1	0.91652
647	3.8303	5	5	90	13.25	2	-1	0	1.1047
648	5.4722	5	5	0	25.5	1	-1	1	0.89305
649	5.4722	5	5	999	19.375	2	-1	1	1.1753
650	0.5464	5	5	0	19.375	2	-1	1	1.1047
651	2.1883	5	5	90	7.125	1	-1	1	0.9048
652	2.1883	5	5	999	25.5	2	1	1	0.88129
653	0.5464	5	5	90	13.25	1	1	1	0.99889
654	3.8303	5	5	999	1	2	-1	0	1.5634
655	0.5464	5	5	90	13.25	2	1	1	0.9519
656	2.1883	5	5	90	1	2	1	1	1.0812
657	3.8303	5	5	0	1	2	-1	1	1.4223
658	0.5464	5	5	999	1	1	1	1	0.9636
659	3.8303	5	5	90	13.25	2	1	1	1.1989
660	2.1883	5	5	0	13.25	2	1	1	1.0577
661	0.5464	5	5	0	13.25	1	1	1	1.2929
662	7.1142	5	5	90	13.25	1	1	1	0.96402
663	0.5464	5	5	999	25.5	1	1	1	1.1165
664	2.1883	5	5	0	25.5	1	1	1	1.1636
665	3.8303	5	5	999	25.5	1	-1	1	0.89296
666	7.1142	5	5	999	19.375	2	-1	1	1.1988
667	7.1142	5	5	999	13.25	2	1	1	0.97534
668	2.1883	5	5	90	1	2	-1	0	1.093
669	7.1142	5	5	999	1	1	1	1	1.1282
670	5.4722	5	5	999	13.25	2	-1	1	1.2929
671	0.5464	5	5	90	19.375	2	1	1	0.90529
672	0.5464	5	5	0	13.25	1	-1	1	0.95182
673	3.8303	5	5	999	19.375	1	-1	1	0.95183
674	5.4722	5	5	0	1	1	1	0	1.8683
675	3.8303	5	5	999	25.5	2	-1	1	1.0695
676	0.5464	5	5	0	7.125	2	1	1	0.91655
677	7.1142	5	5	0	25.5	1	1	1	1.093
678	2.1883	5	5	999	19.375	2	-1	1	1.0812
679	0.5464	5	5	0	1	2	-1	1	1.2577
680	0.5464	5	5	999	25.5	1	1	1	1.1051
681	3.8303	5	5	999	19.375	2	-1	1	1.0699
682	2.1883	5	5	999	13.25	2	1	1	0.96359
683	3.8303	5	5	999	1	1	-1	1	1.5282
684	0.5464	5	5	999	25.5	2	-1	1	1.0812
685	2.1883	5	5	0	7.125	2	-1	1	1.3752
686	3.8303	5	5	90	1	1	1	1	1.0816
687	7.1142	5	5	999	1	2	1	0	1.1518
688	7.1142	5	5	999	7.125	1	-1	1	0.96343
689	5.4722	5	5	0	7.125	1	-1	0	1.34
690	0.5464	5	5	90	1	1	-1	1	1.0813
691	3.8303	5	5	999	1	1	-1	1	1.2458
692	7.1142	5	5	0	7.125	1	-1	0	1.2576
693	3.8303	5	5	999	19.375	1	1	1	1.0577
694	0.5464	5	5	999	13.25	2	1	1	1.0106
695	5.4722	5	5	0	7.125	2	-1	1	1.1871
696	5.4722	5	5	90	7.125	2	1	1	0.94012
697	2.1883	5	5	999	25.5	1	-1	1	0.94008
698	2.1883	5	5	0	13.25	1	-1	1	1.1165
699	5.4722	5	5	0	19.375	2	-1	1	1.1288
700	3.8303	5	5	0	1	2	-1	0	4.4562
701	5.4722	5	5	90	1	1	-1	0	1.6621
702	0.5464	5	5	0	13.25	2	-1	1	1.1047
703	0.5464	5	5	90	25.5	1	1	1	1.0812
704	3.8303	5	5	999	25.5	1	-1	1	0.90479
705	7.1142	5	5	999	1	1	1	1	1.6435
706	7.1142	5	5	0	7.125	1	1	0	1.2106
707	7.1142	5	5	0	25.5	1	-1	0	0.79868
708	7.1142	5	5	90	7.125	1	-1	1	0.96362
709	5.4722	5	5	0	13.25	2	-1	1	1.0695
710	7.1142	5	5	0	25.5	2	1	1	0.96364
711	5.4722	5	5	0	19.375	2	-1	1	1.14
712	3.8303	5	5	0	1	1	-1	1	1.0581
713	2.1883	5	5	0	13.25	1	-1	1	0.92825
714	2.1883	5	5	90	19.375	2	-1	1	1.0342
715	5.4722	5	5	90	19.375	1	-1	1	0.86945
716	2.1883	5	5	999	25.5	2	-1	1	0.9871
717	3.8303	5	5	90	13.25	1	1	1	1.1164
718	2.1883	5	5	90	13.25	2	-1	1	1.0694
719	2.1883	5	5	0	13.25	2	1	1	1.0341
720	2.1883	5	5	0	19.375	1	1	1	0.92825
721	5.4722	5	5	90	19.375	1	-1	1	0.88129
722	2.1883	5	5	0	1	2	1	1	0.90477
723	7.1142	5	5	0	1	2	1	0	1.1635
724	3.8303	5	5	0	1	1	-1	0	0.71702
725	0.5464	5	5	999	13.25	1	1	1	0.9871
726	0.5464	5	5	999	7.125	2	-1	1	1.1518
727	7.1142	5	5	999	19.375	1	-1	1	0.86999
728	2.1883	5	5	90	25.5	1	1	1	1.093
729	5.4722	5	5	90	25.5	1	1	1	0.97529
730	2.1883	5	5	90	13.25	2	-1	1	1.0342
731	7.1142	5	5	90	19.375	1	-1	1	0.96366
732	7.1142	5	5	999	13.25	1	-1	1	0.92832
733	2.1883	5	5	90	1	1	-1	1	1.0224
734	0.5464	5	5	999	19.375	1	1	1	1.0929
735	0.5464	5	5	0	13.25	1	-1	1	1.0577
736	0.5464	5	5	0	19.375	1	1	1	1.1517
737	0.5464	5	5	0	19.375	2	1	1	0.97524
738	3.8303	5	5	0	1	2	1	0	1.7987
739	2.1883	5	5	999	13.25	1	1	1	0.94009
740	2.1883	5	5	90	1	2	-1	1	1.3752
741	3.8303	5	5	0	19.375	2	-1	1	0.99884
742	2.1883	5	5	999	19.375	1	1	1	1.0577
743	7.1142	5	5	999	25.5	1	-1	1	1.6598
744	7.1142	5	5	90	1	1	-1	0	1.5733
745	0.5464	5	5	999	13.25	1	-1	1	1.1753
746	0.5464	5	5	999	1	1	-1	1	1.0929
747	0.5464	5	5	999	7.125	2	1	1	1.1753
748	2.1883	5	5	0	25.5	2	-1	1	1.3047
749	3.8303	5	5	90	1	1	1	0	1.4458
750	5.4722	5	5	90	19.375	1	-1	1	0.92831
