# Supplementary material for: Temporal Integration of Motion Streaks in Migraine
Source: Vision (Basel). 2018 Jul 13;2(3):27. doi: 10.3390/vision2030027 (PMC6836222; doi:10.3390/vision2030027)
Supplement: Supplementary file 1 [file vision-02-00027-s001.zip › supplementary information/resultsmark3/resultsObs23/allResponsesObs23Block3.txt]

1	3.8303	5	5	999	1	1	1	1	1.3054
2	5.4722	5	5	0	13.25	2	1	1	0.96593
3	5.4722	5	5	0	1	2	1	0	1.1754
4	0.5464	5	5	0	1	2	1	1	1.0812
5	2.1883	5	5	90	25.5	1	1	1	0.85776
6	2.1883	5	5	999	25.5	1	1	1	0.89303
7	2.1883	5	5	90	13.25	1	1	1	0.85776
8	5.4722	5	5	0	19.375	1	1	1	1.0459
9	0.5464	5	5	90	19.375	1	-1	1	0.90479
10	3.8303	5	5	0	13.25	2	-1	1	1.3047
11	5.4722	5	5	90	13.25	1	1	1	1.0228
12	5.4722	5	5	999	1	2	-1	0	1.4693
13	0.5464	5	5	90	19.375	2	-1	1	1.0581
14	0.5464	5	5	999	13.25	1	1	1	1.0342
15	3.8303	5	5	90	25.5	2	-1	1	1.14
16	7.1142	5	5	0	1	1	1	0	1.8212
17	0.5464	5	5	0	7.125	1	-1	1	0.89299
18	7.1142	5	5	0	25.5	2	-1	1	1.0459
19	2.1883	5	5	0	19.375	1	1	1	0.85771
20	3.8303	5	5	999	19.375	2	-1	1	1.0342
21	7.1142	5	5	0	19.375	2	1	1	0.94006
22	7.1142	5	5	999	7.125	2	1	0	1.1047
23	5.4722	5	5	90	1	2	1	0	1.0341
24	2.1883	5	5	999	13.25	2	-1	1	0.96361
25	0.5464	5	5	0	25.5	2	1	1	1.2106
26	2.1883	5	5	999	19.375	1	1	1	1.1754
27	3.8303	5	5	0	7.125	2	-1	1	1.8994
28	3.8303	5	5	90	1	2	1	1	0.95221
29	2.1883	5	5	90	1	2	-1	0	1.1282
30	2.1883	5	5	90	25.5	1	1	1	0.88122
31	7.1142	5	5	0	1	1	-1	1	1.3047
32	7.1142	5	5	0	1	1	-1	0	1.1518
33	7.1142	5	5	999	7.125	1	1	1	0.92835
34	3.8303	5	5	999	25.5	1	-1	1	0.86952
35	0.5464	5	5	90	25.5	2	-1	1	1.1165
36	5.4722	5	5	90	25.5	1	1	1	1.046
37	7.1142	5	5	90	19.375	1	-1	1	0.85771
38	2.1883	5	5	0	19.375	1	1	1	0.85773
39	2.1883	5	5	0	7.125	2	-1	1	1.093
40	0.5464	5	5	90	1	2	1	1	1.1753
41	3.8303	5	5	0	25.5	2	1	1	0.99885
42	5.4722	5	5	90	25.5	2	1	1	1.1166
43	3.8303	5	5	90	13.25	2	1	1	0.92874
44	0.5464	5	5	999	25.5	2	-1	1	1.0694
45	2.1883	5	5	0	13.25	1	1	1	0.92832
46	2.1883	5	5	90	19.375	1	-1	1	0.95187
47	3.8303	5	5	999	1	2	1	0	1.6928
48	2.1883	5	5	0	19.375	2	1	1	0.95187
49	3.8303	5	5	0	7.125	1	1	1	0.88128
50	5.4722	5	5	999	19.375	1	-1	1	0.85774
51	3.8303	5	5	0	1	1	1	1	1.481
52	5.4722	5	5	0	19.375	2	1	0	0.86935
53	3.8303	5	5	999	13.25	1	1	1	0.90479
54	0.5464	5	5	0	1	2	1	1	1.0342
55	3.8303	5	5	90	7.125	2	1	1	0.86947
56	2.1883	5	5	0	19.375	1	1	1	0.85772
57	3.8303	5	5	999	7.125	1	1	1	0.95189
58	7.1142	5	5	90	13.25	1	-1	1	0.91654
59	5.4722	5	5	0	1	2	1	1	1.1047
60	0.5464	5	5	0	13.25	1	-1	1	0.97531
61	0.5464	5	5	999	13.25	1	-1	1	0.98713
62	5.4722	5	5	90	13.25	2	1	1	0.95184
63	0.5464	5	5	0	25.5	1	1	1	0.92836
64	3.8303	5	5	0	25.5	1	-1	1	0.86945
65	0.5464	5	5	999	1	1	-1	1	0.97536
66	5.4722	5	5	0	1	1	1	1	0.99886
67	5.4722	5	5	0	19.375	1	-1	1	1.2106
68	3.8303	5	5	0	19.375	2	1	1	0.96359
69	3.8303	5	5	999	7.125	2	1	1	0.92823
70	5.4722	5	5	90	25.5	1	-1	1	0.8931
71	7.1142	5	5	0	13.25	1	1	1	0.97541
72	5.4722	5	5	999	25.5	2	1	1	0.98712
73	7.1142	5	5	999	19.375	2	-1	1	1.2694
74	5.4722	5	5	90	13.25	2	1	1	0.94007
75	2.1883	5	5	90	19.375	2	1	1	1.0577
76	2.1883	5	5	999	13.25	2	1	1	0.91655
77	7.1142	5	5	0	13.25	1	-1	0	1.4677
78	3.8303	5	5	999	19.375	2	-1	1	1.1052
79	3.8303	5	5	0	13.25	1	-1	1	0.88171
80	3.8303	5	5	90	19.375	2	1	1	0.90482
81	2.1883	5	5	999	19.375	1	-1	1	0.88127
82	3.8303	5	5	0	25.5	1	-1	1	0.88126
83	0.5464	5	5	90	19.375	1	-1	1	0.85773
84	0.5464	5	5	999	7.125	2	1	1	0.90478
85	7.1142	5	5	999	13.25	2	1	1	0.96358
86	7.1142	5	5	90	19.375	2	-1	1	1.0812
87	7.1142	5	5	0	13.25	1	1	1	1.0225
88	7.1142	5	5	90	25.5	2	-1	1	1.1047
89	0.5464	5	5	0	1	1	1	1	1.0224
90	2.1883	5	5	90	13.25	1	1	1	0.85774
91	7.1142	5	5	999	1	1	-1	0	1.093
92	0.5464	5	5	0	25.5	1	-1	1	0.94011
93	2.1883	5	5	999	13.25	1	1	1	0.86952
94	3.8303	5	5	999	19.375	2	-1	1	1.046
95	2.1883	5	5	0	1	1	-1	1	1.0224
96	2.1883	5	5	0	13.25	1	-1	1	0.84594
97	3.8303	5	5	90	19.375	1	-1	1	0.95183
98	7.1142	5	5	90	13.25	2	-1	1	1.0577
99	2.1883	5	5	90	19.375	1	-1	1	0.91654
100	2.1883	5	5	0	1	1	1	0	1.5164
101	3.8303	5	5	999	7.125	1	1	1	0.97533
102	3.8303	5	5	999	1	1	-1	1	0.88169
103	5.4722	5	5	0	13.25	1	1	1	0.84601
104	2.1883	5	5	90	25.5	2	1	1	0.95188
105	2.1883	5	5	0	7.125	2	-1	1	1.1636
106	3.8303	5	5	90	19.375	2	-1	0	1.0933
107	5.4722	5	5	999	7.125	2	1	0	1.3282
108	7.1142	5	5	90	7.125	2	-1	1	1.1052
109	0.5464	5	5	999	1	1	-1	1	0.96402
110	2.1883	5	5	999	1	2	1	1	1.0106
111	7.1142	5	5	999	1	2	1	0	1.3165
112	7.1142	5	5	999	25.5	1	1	1	0.89304
113	5.4722	5	5	999	1	2	-1	0	1.1165
114	5.4722	5	5	0	25.5	2	-1	1	1.0812
115	5.4722	5	5	0	7.125	1	-1	1	0.86956
116	0.5464	5	5	90	7.125	2	-1	1	1.0576
117	7.1142	5	5	90	7.125	1	1	1	0.92831
118	3.8303	5	5	90	25.5	1	-1	1	0.91652
119	5.4722	5	5	999	19.375	2	-1	1	3.2703
120	0.5464	5	5	90	19.375	1	1	1	0.91612
121	3.8303	5	5	90	7.125	1	-1	1	0.83424
122	3.8303	5	5	999	19.375	2	1	1	0.85773
123	0.5464	5	5	0	19.375	2	-1	1	1.1165
124	3.8303	5	5	0	7.125	1	1	1	0.89281
125	5.4722	5	5	0	25.5	1	1	1	0.9048
126	0.5464	5	5	0	25.5	1	-1	1	0.86942
127	2.1883	5	5	999	25.5	2	1	1	0.85773
128	5.4722	5	5	0	1	2	-1	0	1.3047
129	0.5464	5	5	90	1	1	-1	1	0.96402
130	5.4722	5	5	0	13.25	1	-1	1	1.0812
131	5.4722	5	5	999	19.375	2	1	1	0.92829
132	7.1142	5	5	999	7.125	2	1	1	0.89298
133	7.1142	5	5	90	7.125	2	-1	1	1.1283
134	5.4722	5	5	0	1	2	-1	0	1.1869
135	7.1142	5	5	90	25.5	1	1	1	0.96404
136	3.8303	5	5	0	1	2	-1	0	1.0576
137	3.8303	5	5	999	13.25	2	1	1	0.88129
138	0.5464	5	5	0	25.5	2	1	0	0.94009
139	2.1883	5	5	999	1	2	1	1	1.0459
140	2.1883	5	5	90	7.125	1	1	1	0.95177
141	2.1883	5	5	90	25.5	2	1	1	1.0341
142	7.1142	5	5	90	25.5	1	-1	1	1.1517
143	7.1142	5	5	90	19.375	2	1	1	0.99933
144	2.1883	5	5	0	1	2	-1	1	1.1635
145	0.5464	5	5	999	1	1	1	1	1.1165
146	5.4722	5	5	999	25.5	1	1	0	0.91657
147	0.5464	5	5	90	1	1	-1	1	1.046
148	3.8303	5	5	999	1	2	-1	1	1.1753
149	0.5464	5	5	999	1	2	1	1	1.0694
150	7.1142	5	5	999	7.125	2	-1	1	1.0812
151	7.1142	5	5	90	7.125	2	-1	0	1.5019
152	7.1142	5	5	999	25.5	2	-1	1	1.0695
153	7.1142	5	5	90	25.5	1	-1	1	0.90481
154	0.5464	5	5	999	25.5	1	1	1	0.89302
155	5.4722	5	5	999	13.25	1	1	1	0.92834
156	2.1883	5	5	999	7.125	2	1	0	0.84599
157	3.8303	5	5	90	13.25	2	1	1	0.86953
158	2.1883	5	5	90	19.375	1	1	1	0.91658
159	0.5464	5	5	90	13.25	1	-1	1	0.92826
160	3.8303	5	5	999	13.25	1	-1	1	0.95185
161	2.1883	5	5	0	25.5	2	-1	1	1.093
162	3.8303	5	5	90	1	2	1	1	1.0812
163	7.1142	5	5	0	19.375	2	-1	1	1.1047
164	2.1883	5	5	90	1	1	-1	1	1.2576
165	7.1142	5	5	0	1	2	1	0	1.0459
166	2.1883	5	5	90	7.125	2	-1	1	1.14
167	2.1883	5	5	0	25.5	1	-1	1	0.90479
168	0.5464	5	5	90	7.125	1	1	1	0.92829
169	2.1883	5	5	999	13.25	2	1	1	1.0342
170	7.1142	5	5	0	7.125	1	1	0	1.0695
171	3.8303	5	5	90	13.25	1	-1	1	0.95188
172	5.4722	5	5	90	1	2	1	0	1.5482
173	5.4722	5	5	0	25.5	1	1	1	1.1046
174	2.1883	5	5	999	19.375	2	1	1	0.90466
175	3.8303	5	5	0	1	1	-1	1	0.98711
176	2.1883	5	5	90	25.5	2	1	1	0.9401
177	5.4722	5	5	0	19.375	2	-1	1	1.1165
178	7.1142	5	5	0	7.125	1	-1	1	0.9287
179	7.1142	5	5	999	13.25	2	-1	1	1.0695
180	3.8303	5	5	999	13.25	2	1	1	1.0695
181	0.5464	5	5	999	7.125	1	-1	1	0.85773
182	3.8303	5	5	999	19.375	1	-1	1	0.88131
183	2.1883	5	5	999	25.5	2	1	1	0.9401
184	2.1883	5	5	0	25.5	2	-1	0	0.84599
185	5.4722	5	5	999	1	1	1	0	1.0577
186	0.5464	5	5	0	25.5	2	-1	1	1.1164
187	2.1883	5	5	0	19.375	2	-1	1	1.0928
188	5.4722	5	5	90	13.25	1	-1	1	0.9052
189	3.8303	5	5	0	1	1	-1	1	1.1283
190	7.1142	5	5	90	25.5	2	-1	1	1.0459
191	3.8303	5	5	0	13.25	1	-1	1	0.97535
192	7.1142	5	5	999	25.5	2	-1	1	1.0695
193	0.5464	5	5	999	19.375	2	-1	1	1.0816
194	5.4722	5	5	999	7.125	2	1	1	1.0695
195	0.5464	5	5	90	1	1	-1	1	1.1047
196	5.4722	5	5	90	7.125	2	-1	1	1.2464
197	7.1142	5	5	0	25.5	2	1	1	1.0581
198	0.5464	5	5	999	7.125	2	-1	1	1.1282
199	5.4722	5	5	0	25.5	1	1	1	1.0224
200	0.5464	5	5	90	7.125	1	1	1	1.1753
201	2.1883	5	5	999	19.375	2	-1	1	1.1396
202	0.5464	5	5	0	13.25	2	1	1	1.0581
203	5.4722	5	5	999	25.5	2	1	1	0.95182
204	3.8303	5	5	0	1	2	1	1	1.387
205	0.5464	5	5	90	13.25	2	1	1	1.0342
206	5.4722	5	5	90	7.125	2	-1	0	1.0577
207	3.8303	5	5	0	13.25	2	1	1	0.99891
208	7.1142	5	5	0	13.25	2	1	1	0.97533
209	3.8303	5	5	90	1	1	-1	0	1.4106
210	7.1142	5	5	999	13.25	2	-1	1	1.187
211	7.1142	5	5	0	7.125	2	1	1	0.93995
212	5.4722	5	5	0	19.375	2	1	1	0.9636
213	7.1142	5	5	0	13.25	2	-1	1	1.1753
214	5.4722	5	5	0	25.5	1	-1	1	0.9048
215	5.4722	5	5	999	19.375	2	-1	1	1.1283
216	2.1883	5	5	999	25.5	2	-1	1	1.3403
217	3.8303	5	5	90	19.375	2	1	1	1.4105
218	2.1883	5	5	0	19.375	2	-1	1	1.046
219	2.1883	5	5	90	19.375	1	-1	1	1.0459
220	2.1883	5	5	999	13.25	2	-1	1	1.1165
221	5.4722	5	5	0	13.25	1	-1	1	0.92832
222	2.1883	5	5	90	1	1	1	1	1.1047
223	3.8303	5	5	999	13.25	2	-1	1	1.2816
224	0.5464	5	5	90	25.5	1	-1	1	0.85814
225	0.5464	5	5	0	13.25	2	-1	1	2.5353
226	7.1142	5	5	999	25.5	1	-1	1	0.97535
227	7.1142	5	5	90	19.375	1	1	1	0.97529
228	5.4722	5	5	999	7.125	1	1	1	1.0342
229	3.8303	5	5	999	13.25	1	-1	1	0.88134
230	5.4722	5	5	0	19.375	1	1	1	0.92827
231	2.1883	5	5	999	13.25	1	-1	1	0.85776
232	2.1883	5	5	90	1	1	-1	1	1.0694
233	0.5464	5	5	90	1	2	1	0	2.1629
234	3.8303	5	5	999	19.375	2	1	1	1.0229
235	2.1883	5	5	999	1	1	1	1	1.0107
236	0.5464	5	5	0	1	2	1	1	1.0106
237	5.4722	5	5	0	19.375	2	1	1	0.90478
238	3.8303	5	5	0	19.375	2	1	1	0.88125
239	5.4722	5	5	0	7.125	2	-1	1	1.2695
240	2.1883	5	5	0	7.125	1	-1	1	0.95227
241	0.5464	5	5	90	7.125	2	-1	1	1.2811
242	2.1883	5	5	0	19.375	2	-1	1	1.0695
243	2.1883	5	5	0	7.125	1	1	1	1.0459
244	0.5464	5	5	0	1	2	1	1	1.1988
245	0.5464	5	5	999	7.125	1	1	1	0.89298
246	3.8303	5	5	999	25.5	2	-1	1	1.1988
247	5.4722	5	5	999	19.375	1	-1	1	0.89345
248	5.4722	5	5	90	1	2	-1	0	1.34
249	3.8303	5	5	0	19.375	1	-1	1	0.91657
250	5.4722	5	5	999	7.125	2	1	1	0.95179
251	2.1883	5	5	90	7.125	1	1	1	0.94004
252	5.4722	5	5	90	19.375	1	-1	1	0.86951
253	3.8303	5	5	90	1	2	-1	0	1.3635
254	0.5464	5	5	999	13.25	1	1	1	1.0224
255	2.1883	5	5	999	25.5	2	-1	1	1.0694
256	0.5464	5	5	0	13.25	1	-1	1	0.94
257	3.8303	5	5	999	25.5	1	-1	0	0.86947
258	0.5464	5	5	999	25.5	2	-1	1	1.1987
259	2.1883	5	5	90	7.125	2	-1	1	1.0812
260	7.1142	5	5	0	25.5	1	-1	1	1.0813
261	7.1142	5	5	0	7.125	2	1	1	0.99885
262	7.1142	5	5	90	13.25	1	-1	1	0.91655
263	5.4722	5	5	0	19.375	1	-1	1	1.0341
264	7.1142	5	5	0	1	2	-1	1	1.2812
265	7.1142	5	5	0	13.25	2	1	1	0.95224
266	0.5464	5	5	0	1	1	1	1	1.1401
267	2.1883	5	5	999	19.375	2	1	1	1.093
268	3.8303	5	5	999	1	1	1	1	1.0224
269	2.1883	5	5	0	1	2	-1	0	1.4693
270	5.4722	5	5	90	25.5	2	1	1	0.92814
271	0.5464	5	5	90	7.125	1	-1	1	0.95177
272	7.1142	5	5	999	19.375	2	-1	1	1.1518
273	7.1142	5	5	90	1	2	1	0	2.1357
274	3.8303	5	5	999	1	1	1	1	0.94008
275	5.4722	5	5	90	7.125	2	1	1	0.94008
276	0.5464	5	5	0	1	1	1	1	1.0694
277	5.4722	5	5	0	7.125	1	1	1	0.84598
278	5.4722	5	5	90	19.375	1	1	1	0.84599
279	7.1142	5	5	90	7.125	1	1	1	0.92829
280	2.1883	5	5	90	1	2	1	0	1.3753
281	2.1883	5	5	90	13.25	2	1	1	0.95173
282	7.1142	5	5	90	25.5	2	1	1	0.9871
283	3.8303	5	5	90	25.5	2	-1	1	1.1047
284	2.1883	5	5	999	7.125	1	-1	1	0.8934
285	0.5464	5	5	90	13.25	2	-1	1	1.1283
286	5.4722	5	5	999	25.5	1	1	1	0.91645
287	0.5464	5	5	0	1	1	-1	1	0.8459
288	2.1883	5	5	999	19.375	2	1	1	0.92828
289	2.1883	5	5	0	25.5	1	-1	1	0.86946
290	2.1883	5	5	90	1	2	1	1	1.0693
291	5.4722	5	5	90	13.25	1	1	1	0.92834
292	5.4722	5	5	0	1	1	1	1	0.99882
293	2.1883	5	5	0	19.375	1	1	1	0.90475
294	5.4722	5	5	0	13.25	1	1	1	0.89302
295	7.1142	5	5	999	13.25	1	1	1	0.90475
296	7.1142	5	5	999	25.5	2	-1	1	1.093
297	7.1142	5	5	999	13.25	2	-1	1	1.1047
298	3.8303	5	5	999	7.125	1	1	1	1.1752
299	7.1142	5	5	0	13.25	2	-1	1	1.0929
300	2.1883	5	5	999	1	2	1	1	1.1988
301	2.1883	5	5	0	7.125	1	1	1	0.86945
302	0.5464	5	5	0	7.125	2	1	1	1.0224
303	3.8303	5	5	999	1	2	1	1	1.3047
304	7.1142	5	5	90	19.375	1	1	1	0.92824
305	7.1142	5	5	999	19.375	1	1	1	0.85769
306	5.4722	5	5	999	1	1	1	1	1.0107
307	5.4722	5	5	999	13.25	2	1	1	0.99886
308	2.1883	5	5	999	25.5	1	1	1	0.88125
309	5.4722	5	5	999	13.25	2	-1	1	1.1517
310	7.1142	5	5	0	19.375	2	1	1	0.95184
311	5.4722	5	5	999	7.125	1	1	1	0.95185
312	5.4722	5	5	90	25.5	1	-1	1	0.88127
313	3.8303	5	5	999	19.375	1	-1	1	0.94005
314	2.1883	5	5	90	13.25	1	1	1	0.91656
315	7.1142	5	5	999	1	2	-1	0	1.6551
316	0.5464	5	5	0	13.25	1	1	1	0.9283
317	7.1142	5	5	999	13.25	1	-1	1	0.91651
318	0.5464	5	5	0	7.125	2	1	1	1.0224
319	7.1142	5	5	90	13.25	2	-1	0	1.3165
320	3.8303	5	5	90	7.125	1	1	1	0.89338
321	3.8303	5	5	999	7.125	2	-1	1	1.0811
322	3.8303	5	5	999	13.25	2	-1	1	1.0224
323	5.4722	5	5	999	19.375	2	-1	1	0.97533
324	0.5464	5	5	0	7.125	1	1	1	0.97536
325	2.1883	5	5	999	25.5	1	-1	1	0.96358
326	2.1883	5	5	90	1	2	1	1	0.9753
327	2.1883	5	5	0	7.125	1	1	1	0.94008
328	7.1142	5	5	0	25.5	1	-1	1	0.9753
329	0.5464	5	5	999	13.25	2	-1	1	1.0224
330	3.8303	5	5	999	1	2	1	1	0.99886
331	7.1142	5	5	90	7.125	2	-1	0	1.0812
332	0.5464	5	5	999	19.375	1	1	1	0.84597
333	7.1142	5	5	999	19.375	1	-1	1	0.85773
334	3.8303	5	5	0	1	2	1	1	0.9989
335	3.8303	5	5	999	1	2	-1	1	1.2694
336	0.5464	5	5	0	25.5	2	1	1	0.86944
337	5.4722	5	5	90	13.25	2	-1	0	0.97531
338	0.5464	5	5	0	7.125	1	1	1	1.0695
339	5.4722	5	5	90	13.25	2	-1	1	1.2694
340	2.1883	5	5	0	13.25	2	1	1	0.91652
341	0.5464	5	5	999	19.375	2	1	1	0.96367
342	5.4722	5	5	999	13.25	1	1	1	0.96358
343	0.5464	5	5	999	13.25	2	1	1	1.0106
344	3.8303	5	5	90	13.25	2	1	1	0.89302
345	0.5464	5	5	999	25.5	1	1	1	1.0695
346	3.8303	5	5	0	19.375	2	-1	1	1.1047
347	0.5464	5	5	999	19.375	2	-1	1	1.1165
348	3.8303	5	5	90	19.375	1	-1	1	0.86948
349	3.8303	5	5	999	19.375	1	-1	1	0.98707
350	0.5464	5	5	0	7.125	2	-1	1	1.0811
351	3.8303	5	5	999	7.125	1	-1	1	0.90481
352	3.8303	5	5	90	1	2	-1	1	1.1518
353	7.1142	5	5	90	1	2	1	0	1.4338
354	2.1883	5	5	90	7.125	2	-1	1	1.0463
355	2.1883	5	5	999	25.5	2	1	1	0.97534
356	5.4722	5	5	90	13.25	1	-1	1	0.89301
357	2.1883	5	5	999	1	2	1	1	1.1278
358	3.8303	5	5	999	25.5	1	-1	1	0.88107
359	2.1883	5	5	0	25.5	2	1	1	0.86942
360	0.5464	5	5	90	25.5	2	1	1	0.9166
361	3.8303	5	5	90	13.25	1	1	1	0.90474
362	2.1883	5	5	999	25.5	1	1	1	0.92835
363	7.1142	5	5	0	19.375	1	1	1	0.92822
364	0.5464	5	5	999	1	2	-1	1	1.187
365	3.8303	5	5	0	13.25	2	-1	1	1.1287
366	5.4722	5	5	0	19.375	2	1	1	0.94008
367	7.1142	5	5	90	1	2	1	0	1.8307
368	0.5464	5	5	0	1	2	1	0	1.1047
369	2.1883	5	5	999	7.125	2	-1	1	1.0695
370	2.1883	5	5	90	19.375	1	-1	0	0.86942
371	5.4722	5	5	999	19.375	1	1	1	0.86943
372	2.1883	5	5	90	25.5	1	1	1	0.84593
373	7.1142	5	5	0	25.5	2	-1	1	1.0459
374	0.5464	5	5	0	19.375	2	1	1	0.94007
375	7.1142	5	5	999	13.25	2	-1	1	1.2106
376	3.8303	5	5	0	1	2	1	0	1.3869
377	7.1142	5	5	0	19.375	2	-1	1	1.0693
378	2.1883	5	5	999	25.5	1	1	1	0.93999
379	0.5464	5	5	90	1	2	-1	1	1.046
380	7.1142	5	5	90	19.375	2	-1	1	1.093
381	5.4722	5	5	0	13.25	2	-1	1	1.0107
382	5.4722	5	5	90	1	1	1	1	1.0459
383	2.1883	5	5	999	7.125	1	-1	1	0.92821
384	0.5464	5	5	90	25.5	2	1	1	0.89301
385	7.1142	5	5	999	25.5	1	1	1	0.85767
386	5.4722	5	5	90	25.5	2	-1	1	1.0458
387	3.8303	5	5	0	1	2	-1	0	1.3987
388	0.5464	5	5	999	13.25	2	-1	1	1.1283
389	5.4722	5	5	999	13.25	1	1	1	0.86952
390	3.8303	5	5	90	13.25	1	-1	1	0.90476
391	2.1883	5	5	0	1	1	1	1	1.0106
392	2.1883	5	5	999	13.25	1	1	1	1.14
393	3.8303	5	5	90	19.375	2	1	1	0.89342
394	7.1142	5	5	0	19.375	1	1	1	1.1164
395	3.8303	5	5	0	13.25	1	-1	1	0.98706
396	0.5464	5	5	90	25.5	1	-1	1	1.1988
397	5.4722	5	5	90	1	1	-1	0	1.1638
398	0.5464	5	5	90	19.375	2	-1	1	1.2576
399	0.5464	5	5	999	7.125	2	1	1	1.0812
400	7.1142	5	5	90	19.375	2	-1	1	1.2224
401	7.1142	5	5	0	13.25	1	1	1	1.0105
402	2.1883	5	5	90	1	1	-1	1	1.1283
403	2.1883	5	5	999	19.375	1	-1	1	1.0699
404	2.1883	5	5	0	19.375	2	-1	1	1.0812
405	5.4722	5	5	999	13.25	2	1	1	0.8813
406	2.1883	5	5	90	7.125	1	-1	1	0.94011
407	2.1883	5	5	999	7.125	2	1	1	0.96362
408	2.1883	5	5	999	7.125	2	1	1	1.1635
409	2.1883	5	5	90	19.375	2	1	1	0.8934
410	7.1142	5	5	999	25.5	1	1	1	0.97538
411	7.1142	5	5	90	1	2	1	0	1.3047
412	7.1142	5	5	90	25.5	1	1	0	0.82251
413	7.1142	5	5	90	13.25	1	1	1	0.85769
414	3.8303	5	5	90	19.375	2	-1	1	1.1164
415	3.8303	5	5	0	25.5	2	1	1	1.0106
416	5.4722	5	5	90	25.5	2	-1	1	1.2106
417	5.4722	5	5	90	7.125	1	1	1	0.96362
418	0.5464	5	5	0	19.375	1	1	1	1.0577
419	7.1142	5	5	999	7.125	1	-1	1	0.94008
420	5.4722	5	5	90	19.375	2	1	1	0.88127
421	3.8303	5	5	90	19.375	1	-1	1	0.89299
422	7.1142	5	5	999	1	1	-1	0	1.1283
423	0.5464	5	5	999	25.5	2	-1	1	1.0811
424	7.1142	5	5	0	25.5	1	1	1	0.86953
425	2.1883	5	5	90	25.5	2	-1	1	1.0577
426	3.8303	5	5	999	19.375	1	1	1	0.90479
427	7.1142	5	5	90	13.25	2	-1	1	1.1047
428	2.1883	5	5	0	13.25	1	-1	1	0.89304
429	3.8303	5	5	999	7.125	2	-1	1	1.0812
430	5.4722	5	5	999	7.125	1	-1	1	0.8695
431	2.1883	5	5	999	19.375	1	-1	1	0.99885
432	0.5464	5	5	0	19.375	1	-1	1	0.8695
433	7.1142	5	5	999	7.125	1	-1	1	0.86948
434	0.5464	5	5	90	13.25	1	-1	1	0.85777
435	3.8303	5	5	0	7.125	2	1	1	0.98716
436	7.1142	5	5	0	19.375	1	-1	1	1.0576
437	3.8303	5	5	0	1	1	1	1	0.95184
438	0.5464	5	5	999	1	1	1	1	0.99894
439	0.5464	5	5	999	19.375	2	-1	1	1.2459
440	5.4722	5	5	999	7.125	1	-1	1	0.99884
441	7.1142	5	5	90	13.25	2	1	0	1.2224
442	0.5464	5	5	0	19.375	2	-1	1	1.0458
443	0.5464	5	5	0	13.25	1	-1	1	0.86952
444	3.8303	5	5	0	13.25	1	-1	1	0.98714
445	3.8303	5	5	0	13.25	1	1	1	0.91654
446	5.4722	5	5	0	7.125	2	1	1	0.96352
447	2.1883	5	5	0	7.125	2	1	1	1.0693
448	7.1142	5	5	90	19.375	2	-1	0	1.0106
449	3.8303	5	5	90	25.5	1	-1	1	0.88128
450	7.1142	5	5	90	13.25	1	-1	1	0.89295
451	7.1142	5	5	999	25.5	2	-1	1	1.0224
452	0.5464	5	5	90	13.25	2	1	1	1.1753
453	7.1142	5	5	999	13.25	1	1	1	0.89304
454	3.8303	5	5	90	25.5	1	-1	1	0.84599
455	3.8303	5	5	999	25.5	2	-1	1	1.1047
456	3.8303	5	5	0	19.375	2	-1	1	0.97526
457	7.1142	5	5	90	7.125	2	1	0	0.92832
458	7.1142	5	5	999	13.25	1	-1	1	0.90483
459	5.4722	5	5	999	19.375	1	-1	0	0.9871
460	3.8303	5	5	0	25.5	1	-1	1	0.92827
461	3.8303	5	5	999	25.5	2	-1	1	1.0813
462	0.5464	5	5	999	19.375	1	-1	1	0.92826
463	3.8303	5	5	90	7.125	2	1	1	0.96362
464	7.1142	5	5	0	7.125	1	1	1	2.1131
465	0.5464	5	5	999	1	2	-1	1	1.7865
466	0.5464	5	5	0	7.125	1	-1	1	0.86946
467	7.1142	5	5	0	13.25	2	1	1	0.89295
468	5.4722	5	5	90	7.125	1	-1	1	0.88126
469	5.4722	5	5	90	19.375	2	-1	1	1.14
470	0.5464	5	5	0	19.375	1	-1	1	0.88127
471	0.5464	5	5	999	25.5	2	1	1	0.83421
472	3.8303	5	5	999	13.25	2	1	1	1.0577
473	5.4722	5	5	999	1	2	1	1	2.3124
474	7.1142	5	5	90	7.125	1	-1	1	1.2341
475	3.8303	5	5	90	1	1	-1	1	0.92875
476	2.1883	5	5	999	1	1	-1	1	0.89308
477	5.4722	5	5	0	13.25	1	-1	1	0.91654
478	0.5464	5	5	999	13.25	2	-1	1	1.1283
479	2.1883	5	5	90	19.375	2	-1	1	1.0464
480	7.1142	5	5	90	1	1	1	1	1.1282
481	7.1142	5	5	999	25.5	1	-1	1	0.83421
482	2.1883	5	5	999	13.25	2	-1	1	1.0224
483	7.1142	5	5	90	13.25	2	1	1	0.97545
484	7.1142	5	5	0	13.25	1	-1	1	0.91652
485	0.5464	5	5	0	25.5	1	-1	1	0.846
486	2.1883	5	5	999	7.125	1	-1	1	0.84601
487	2.1883	5	5	0	25.5	2	1	1	0.9401
488	7.1142	5	5	90	7.125	1	-1	1	0.84599
489	0.5464	5	5	90	25.5	1	-1	1	0.89302
490	2.1883	5	5	90	25.5	2	1	0	0.90486
491	2.1883	5	5	90	7.125	1	1	1	0.96364
492	5.4722	5	5	90	19.375	1	-1	1	0.84594
493	5.4722	5	5	999	13.25	2	1	1	0.84599
494	5.4722	5	5	0	13.25	2	1	1	1.0577
495	2.1883	5	5	999	1	1	-1	1	0.86951
496	2.1883	5	5	999	7.125	1	1	1	0.96364
497	3.8303	5	5	0	25.5	2	-1	0	0.89304
498	7.1142	5	5	0	25.5	2	-1	1	1.0577
499	0.5464	5	5	0	1	1	-1	0	1.3988
500	0.5464	5	5	90	19.375	1	-1	1	0.96354
501	7.1142	5	5	999	1	1	-1	1	1.6337
502	3.8303	5	5	90	13.25	2	-1	1	1.0695
503	7.1142	5	5	0	19.375	2	-1	1	1.0577
504	7.1142	5	5	90	25.5	2	1	1	0.97535
505	7.1142	5	5	999	7.125	1	-1	1	0.94002
506	0.5464	5	5	90	25.5	2	-1	1	1.0341
507	0.5464	5	5	0	13.25	2	1	1	1.0224
508	7.1142	5	5	0	19.375	1	1	1	1.3861
509	3.8303	5	5	0	7.125	2	-1	1	1.234
510	0.5464	5	5	0	13.25	1	1	1	1.1989
511	3.8303	5	5	90	1	2	-1	0	1.0812
512	7.1142	5	5	0	1	1	-1	0	0.95179
513	0.5464	5	5	90	1	1	1	1	1.2106
514	2.1883	5	5	90	1	2	-1	1	1.1287
515	3.8303	5	5	999	19.375	1	-1	1	0.84591
516	2.1883	5	5	0	7.125	2	1	1	0.97534
517	0.5464	5	5	90	25.5	2	-1	1	1.2577
518	2.1883	5	5	999	19.375	2	-1	1	1.0817
519	5.4722	5	5	90	19.375	2	-1	0	1.2929
520	5.4722	5	5	90	7.125	2	1	1	0.98708
521	3.8303	5	5	999	25.5	1	1	1	0.85771
522	5.4722	5	5	0	1	2	1	0	1.5086
523	0.5464	5	5	90	13.25	1	-1	1	0.86947
524	3.8303	5	5	999	7.125	1	1	1	0.85776
525	2.1883	5	5	999	7.125	1	1	1	0.9754
526	2.1883	5	5	90	19.375	2	-1	1	1.1283
527	3.8303	5	5	0	7.125	1	1	1	0.91657
528	5.4722	5	5	0	19.375	1	1	1	0.92825
529	0.5464	5	5	999	25.5	1	1	1	1.1517
530	3.8303	5	5	90	25.5	2	-1	1	1.0577
531	7.1142	5	5	999	13.25	1	1	1	0.88126
532	2.1883	5	5	999	1	1	1	1	0.86949
533	3.8303	5	5	999	25.5	2	-1	1	1.0812
534	5.4722	5	5	999	7.125	2	1	1	0.97531
535	0.5464	5	5	0	19.375	2	1	0	0.86946
536	2.1883	5	5	90	13.25	2	-1	1	1.0812
537	0.5464	5	5	0	7.125	1	-1	1	0.89307
538	3.8303	5	5	90	25.5	2	-1	1	1.0812
539	0.5464	5	5	90	19.375	2	1	1	0.93997
540	2.1883	5	5	0	25.5	1	-1	1	0.91653
541	5.4722	5	5	999	25.5	1	1	1	0.89301
542	3.8303	5	5	90	25.5	1	1	1	0.82245
543	7.1142	5	5	90	25.5	1	-1	1	0.84598
544	7.1142	5	5	999	1	2	1	0	1.2223
545	0.5464	5	5	0	19.375	1	-1	1	0.9522
546	5.4722	5	5	999	13.25	1	-1	1	1.0224
547	7.1142	5	5	90	1	2	-1	0	1.1047
548	5.4722	5	5	999	1	2	-1	0	0.68137
549	5.4722	5	5	999	13.25	2	1	0	0.86944
550	2.1883	5	5	0	7.125	2	-1	1	1.2341
551	3.8303	5	5	999	25.5	2	-1	1	1.0345
552	3.8303	5	5	90	13.25	2	1	1	1.0695
553	2.1883	5	5	0	1	2	1	1	0.98705
554	7.1142	5	5	0	1	2	-1	0	0.95167
555	0.5464	5	5	999	7.125	1	1	1	1.2576
556	0.5464	5	5	999	7.125	2	-1	1	1.0693
557	5.4722	5	5	999	25.5	2	1	1	1.0224
558	7.1142	5	5	90	1	1	1	0	0.92824
559	0.5464	5	5	90	13.25	2	-1	1	1.093
560	5.4722	5	5	0	1	1	1	0	1.5891
561	3.8303	5	5	90	1	1	1	1	1.3522
562	3.8303	5	5	90	7.125	1	1	1	0.88128
563	3.8303	5	5	90	7.125	1	1	1	0.85769
564	5.4722	5	5	90	1	2	1	0	1.2106
565	0.5464	5	5	0	13.25	2	1	1	0.97531
566	5.4722	5	5	999	1	2	-1	0	1.34
567	7.1142	5	5	999	1	2	-1	0	1.0342
568	0.5464	5	5	999	25.5	1	1	1	0.99889
569	0.5464	5	5	90	13.25	1	-1	1	0.86943
570	0.5464	5	5	999	13.25	1	-1	1	0.88125
571	2.1883	5	5	0	1	2	1	1	0.91657
572	5.4722	5	5	90	1	2	1	0	1.3635
573	3.8303	5	5	90	7.125	2	1	1	0.92875
574	3.8303	5	5	90	7.125	2	1	1	1.093
575	2.1883	5	5	90	13.25	2	-1	1	1.1636
576	2.1883	5	5	0	7.125	1	-1	1	0.9166
577	3.8303	5	5	90	19.375	1	-1	0	0.86955
578	7.1142	5	5	999	1	2	1	0	1.8845
579	0.5464	5	5	0	19.375	2	1	1	1.1165
580	5.4722	5	5	999	1	1	1	1	1.211
581	3.8303	5	5	0	7.125	2	-1	1	1.234
582	5.4722	5	5	999	13.25	1	1	1	0.98756
583	2.1883	5	5	0	13.25	2	-1	1	1.0812
584	7.1142	5	5	90	1	1	1	1	1.1636
585	7.1142	5	5	0	1	2	-1	1	1.5293
586	2.1883	5	5	999	7.125	2	-1	1	1.1752
587	7.1142	5	5	90	25.5	2	-1	1	1.1282
588	0.5464	5	5	0	25.5	2	-1	1	0.94003
589	7.1142	5	5	90	19.375	1	1	1	1.1518
590	7.1142	5	5	999	7.125	2	1	1	1.0222
591	7.1142	5	5	0	7.125	2	-1	1	1.1752
592	2.1883	5	5	0	1	1	-1	1	1.0934
593	5.4722	5	5	0	7.125	1	1	1	1.1165
594	7.1142	5	5	999	1	1	-1	0	1.7131
595	7.1142	5	5	0	25.5	1	-1	1	0.95185
596	2.1883	5	5	90	25.5	1	-1	1	0.91651
597	7.1142	5	5	0	1	2	1	0	1.1165
598	2.1883	5	5	90	25.5	1	1	1	0.94003
599	0.5464	5	5	999	19.375	2	-1	1	1.1753
600	5.4722	5	5	0	7.125	2	-1	1	1.1283
601	5.4722	5	5	999	25.5	2	-1	1	1.0341
602	5.4722	5	5	90	1	1	-1	0	1.2694
603	5.4722	5	5	0	7.125	2	1	1	0.90478
604	3.8303	5	5	999	1	1	-1	1	0.99891
605	0.5464	5	5	999	1	2	1	1	0.99884
606	5.4722	5	5	90	19.375	2	-1	0	1.0341
607	2.1883	5	5	90	13.25	2	1	1	0.95182
608	3.8303	5	5	90	19.375	1	1	1	0.96363
609	2.1883	5	5	0	13.25	2	1	1	0.94006
610	0.5464	5	5	90	7.125	1	-1	1	0.86958
611	2.1883	5	5	0	13.25	2	1	1	0.84592
612	0.5464	5	5	999	13.25	1	1	1	0.85781
613	3.8303	5	5	0	13.25	2	1	1	0.94005
614	7.1142	5	5	90	1	1	-1	0	1.1401
615	0.5464	5	5	90	7.125	2	-1	1	1.0934
616	3.8303	5	5	0	13.25	2	1	1	0.95171
617	0.5464	5	5	90	19.375	2	1	1	0.94007
618	5.4722	5	5	999	19.375	1	-1	1	0.88127
619	3.8303	5	5	90	25.5	1	-1	1	0.92836
620	0.5464	5	5	999	19.375	1	-1	1	0.90482
621	2.1883	5	5	999	1	2	-1	1	1.0929
622	7.1142	5	5	999	25.5	2	-1	1	1.0694
623	3.8303	5	5	999	7.125	2	-1	1	1.0106
624	2.1883	5	5	0	25.5	1	1	1	0.99887
625	2.1883	5	5	90	7.125	2	-1	1	1.0459
626	5.4722	5	5	0	13.25	2	1	1	0.94012
627	2.1883	5	5	90	13.25	1	-1	1	1.0577
628	7.1142	5	5	0	7.125	2	-1	1	1.1636
629	7.1142	5	5	0	7.125	1	1	1	1.0929
630	0.5464	5	5	0	7.125	2	-1	1	1.2341
631	3.8303	5	5	999	13.25	1	-1	1	0.92876
632	5.4722	5	5	90	25.5	2	-1	1	1.093
633	3.8303	5	5	90	7.125	1	-1	1	1.2223
634	5.4722	5	5	999	19.375	2	1	1	0.95184
635	5.4722	5	5	90	25.5	1	-1	1	0.893
636	2.1883	5	5	0	25.5	2	1	1	0.95186
637	0.5464	5	5	0	13.25	2	-1	1	1.2106
638	3.8303	5	5	0	7.125	1	1	1	1.14
639	7.1142	5	5	999	19.375	2	-1	1	1.046
640	7.1142	5	5	0	25.5	2	-1	1	1.0459
641	5.4722	5	5	999	25.5	1	1	1	0.95187
642	5.4722	5	5	0	25.5	2	1	1	0.90477
643	0.5464	5	5	999	13.25	2	-1	1	1.0577
644	2.1883	5	5	0	19.375	1	-1	1	1.0106
645	0.5464	5	5	0	25.5	1	-1	1	0.99887
646	2.1883	5	5	90	7.125	2	-1	1	1.1047
647	5.4722	5	5	0	7.125	1	-1	1	1.822
648	3.8303	5	5	999	7.125	2	-1	1	1.0107
649	2.1883	5	5	0	1	2	1	1	1.0577
650	5.4722	5	5	999	25.5	1	-1	1	0.84592
651	3.8303	5	5	0	25.5	1	1	1	1.2224
652	5.4722	5	5	999	25.5	2	-1	1	1.2223
653	3.8303	5	5	0	19.375	1	1	1	0.95172
654	5.4722	5	5	90	13.25	1	-1	1	0.90479
655	5.4722	5	5	90	7.125	1	1	1	1.2694
656	3.8303	5	5	999	13.25	1	-1	1	0.94012
657	2.1883	5	5	0	13.25	1	-1	1	1.1048
658	3.8303	5	5	0	19.375	2	1	1	1.0934
659	5.4722	5	5	0	25.5	2	-1	1	3.2526
660	3.8303	5	5	90	13.25	1	1	1	1.0577
661	7.1142	5	5	999	19.375	1	1	1	1.0459
662	3.8303	5	5	0	19.375	1	-1	1	0.90482
663	0.5464	5	5	90	25.5	1	-1	1	0.95182
664	0.5464	5	5	90	7.125	2	1	1	1.0694
665	0.5464	5	5	999	25.5	1	-1	1	0.96363
666	0.5464	5	5	999	1	2	-1	1	1.0224
667	5.4722	5	5	90	1	1	-1	1	1.5905
668	2.1883	5	5	0	25.5	1	-1	1	0.90524
669	7.1142	5	5	999	7.125	2	-1	1	1.0577
670	5.4722	5	5	0	25.5	2	1	1	0.98704
671	0.5464	5	5	999	7.125	1	-1	1	0.88126
672	5.4722	5	5	0	7.125	2	-1	1	1.1518
673	7.1142	5	5	0	19.375	1	1	1	0.97518
674	3.8303	5	5	90	25.5	2	1	1	0.92823
675	0.5464	5	5	90	1	1	-1	1	1.0342
676	5.4722	5	5	0	1	1	1	1	1.2224
677	5.4722	5	5	90	19.375	2	1	1	1.0346
678	3.8303	5	5	90	1	1	-1	0	1.1872
679	3.8303	5	5	0	25.5	2	-1	1	1.1522
680	7.1142	5	5	0	7.125	2	-1	1	1.2815
681	0.5464	5	5	999	7.125	1	-1	1	0.96358
682	5.4722	5	5	999	1	1	1	1	2.2993
683	3.8303	5	5	999	25.5	1	-1	1	0.88123
684	7.1142	5	5	999	19.375	1	-1	1	1.1283
685	0.5464	5	5	90	7.125	2	-1	1	0.90523
686	0.5464	5	5	0	19.375	1	1	1	0.91654
687	5.4722	5	5	0	25.5	1	1	1	0.83424
688	3.8303	5	5	0	19.375	1	-1	1	0.89303
689	5.4722	5	5	999	7.125	2	1	1	0.96362
690	2.1883	5	5	90	13.25	2	-1	1	0.99885
691	0.5464	5	5	90	19.375	1	-1	1	0.97535
692	2.1883	5	5	0	13.25	2	1	1	0.95184
693	5.4722	5	5	90	13.25	2	-1	1	1.0813
694	2.1883	5	5	999	1	1	-1	1	0.93994
695	3.8303	5	5	0	1	1	1	1	1.3988
696	7.1142	5	5	90	1	1	-1	1	1.6806
697	5.4722	5	5	90	1	1	-1	1	1.0816
698	5.4722	5	5	90	19.375	1	-1	1	0.85774
699	2.1883	5	5	90	7.125	1	-1	1	0.90484
700	7.1142	5	5	999	19.375	2	-1	1	0.98716
701	2.1883	5	5	0	1	1	1	1	1.2812
702	3.8303	5	5	0	7.125	2	1	1	0.86947
703	2.1883	5	5	999	19.375	1	1	1	0.8812
704	2.1883	5	5	90	13.25	1	-1	1	0.88129
705	2.1883	5	5	0	13.25	1	1	1	0.83424
706	0.5464	5	5	90	13.25	1	-1	1	0.81066
707	7.1142	5	5	999	7.125	1	1	1	0.94005
708	2.1883	5	5	90	19.375	2	-1	1	1.0812
709	2.1883	5	5	999	13.25	1	-1	1	0.89299
710	0.5464	5	5	90	1	2	-1	1	0.96355
711	0.5464	5	5	999	19.375	1	-1	1	0.90481
712	0.5464	5	5	999	25.5	2	-1	1	0.9048
713	5.4722	5	5	999	1	1	-1	0	1.7376
714	7.1142	5	5	0	1	1	-1	1	0.99888
715	5.4722	5	5	90	19.375	1	1	1	0.8695
716	5.4722	5	5	0	25.5	2	1	1	0.84591
717	7.1142	5	5	0	7.125	1	1	1	0.94005
718	5.4722	5	5	90	7.125	1	1	1	0.846
719	7.1142	5	5	90	7.125	1	-1	1	0.97536
720	5.4722	5	5	999	7.125	1	1	1	1.0694
721	0.5464	5	5	0	7.125	2	1	1	1.0224
722	3.8303	5	5	90	1	1	1	1	1.046
723	0.5464	5	5	999	19.375	1	-1	1	0.85775
724	0.5464	5	5	90	13.25	2	1	0	0.81064
725	5.4722	5	5	0	7.125	1	1	1	0.90481
726	5.4722	5	5	0	1	1	1	1	1.2225
727	7.1142	5	5	90	13.25	1	-1	1	0.94048
728	5.4722	5	5	90	7.125	1	1	1	0.85773
729	7.1142	5	5	90	19.375	1	-1	1	0.88128
730	0.5464	5	5	90	7.125	1	-1	0	0.95179
731	3.8303	5	5	0	25.5	1	1	1	0.82259
732	3.8303	5	5	0	19.375	1	-1	0	1.1166
733	3.8303	5	5	0	25.5	2	1	1	1.0695
734	0.5464	5	5	90	1	2	1	1	1.0106
735	7.1142	5	5	0	25.5	1	1	1	0.92833
736	0.5464	5	5	999	7.125	2	1	1	0.97535
737	3.8303	5	5	90	13.25	1	-1	1	1.0224
738	0.5464	5	5	90	25.5	1	-1	1	0.85776
739	3.8303	5	5	90	7.125	2	-1	1	1.1048
740	5.4722	5	5	0	13.25	2	-1	1	0.99885
741	5.4722	5	5	90	7.125	2	1	1	1.046
742	3.8303	5	5	0	7.125	1	-1	1	0.96356
743	2.1883	5	5	999	13.25	1	1	1	0.99892
744	7.1142	5	5	999	1	1	1	1	1.4308
745	7.1142	5	5	999	19.375	2	1	1	0.92831
746	0.5464	5	5	90	19.375	2	1	1	0.97531
747	2.1883	5	5	90	1	1	-1	1	1.0812
748	0.5464	5	5	999	1	1	1	0	0.92829
749	7.1142	5	5	999	19.375	1	-1	1	0.9989
750	5.4722	5	5	90	25.5	1	1	1	0.82247
