# Supplementary material for: Temporal Integration of Motion Streaks in Migraine
Source: Vision (Basel). 2018 Jul 13;2(3):27. doi: 10.3390/vision2030027 (PMC6836222; doi:10.3390/vision2030027)
Supplement: Supplementary file 1 [file vision-02-00027-s001.zip › supplementary information/resultsmark3/resultsObs23/allResponsesObs23Block4.txt]

1	5.4722	5	5	0	1	1	-1	0	1.922
2	2.1883	5	5	0	1	2	1	1	1.1894
3	3.8303	5	5	0	25.5	1	-1	1	0.92827
4	3.8303	5	5	999	25.5	2	-1	1	0.90478
5	5.4722	5	5	0	19.375	1	-1	1	0.99886
6	0.5464	5	5	999	25.5	2	1	1	0.96354
7	5.4722	5	5	999	1	2	-1	1	1.1871
8	3.8303	5	5	0	7.125	1	1	1	0.91655
9	7.1142	5	5	0	7.125	1	1	1	0.89304
10	0.5464	5	5	90	19.375	2	-1	1	1.3752
11	0.5464	5	5	0	19.375	2	1	1	0.9875
12	5.4722	5	5	0	19.375	1	-1	1	1.0695
13	5.4722	5	5	999	25.5	2	1	1	0.88125
14	5.4722	5	5	0	19.375	2	-1	1	1.1988
15	0.5464	5	5	90	25.5	1	-1	1	0.8577
16	2.1883	5	5	0	19.375	2	1	1	0.83413
17	2.1883	5	5	0	7.125	2	-1	1	0.97537
18	3.8303	5	5	90	7.125	1	1	1	1.1518
19	0.5464	5	5	0	13.25	1	1	1	0.96362
20	3.8303	5	5	90	19.375	2	1	0	1.0812
21	7.1142	5	5	0	7.125	2	-1	1	1.0577
22	2.1883	5	5	999	1	2	-1	1	1.2223
23	7.1142	5	5	0	1	2	1	0	128.72
24	0.5464	5	5	999	19.375	1	-1	1	0.93999
25	3.8303	5	5	0	1	1	-1	1	1.1753
26	3.8303	5	5	999	7.125	1	1	1	2.3367
27	7.1142	5	5	999	1	1	1	0	1.385
28	7.1142	5	5	0	19.375	1	-1	1	1.0341
29	5.4722	5	5	0	7.125	2	-1	1	1.2223
30	0.5464	5	5	90	7.125	2	-1	1	1.0106
31	2.1883	5	5	0	1	2	1	1	1.0107
32	3.8303	5	5	90	13.25	2	-1	1	0.90477
33	3.8303	5	5	90	7.125	1	-1	1	0.86949
34	5.4722	5	5	999	25.5	2	1	1	1.0106
35	2.1883	5	5	0	19.375	2	-1	1	0.89305
36	7.1142	5	5	90	19.375	1	-1	1	0.89306
37	7.1142	5	5	999	25.5	2	1	1	0.89299
38	3.8303	5	5	0	25.5	1	-1	1	0.96355
39	0.5464	5	5	0	1	1	-1	1	0.99884
40	7.1142	5	5	90	1	2	-1	0	1.2341
41	7.1142	5	5	999	1	1	-1	0	1.7259
42	2.1883	5	5	999	13.25	2	-1	1	0.94
43	7.1142	5	5	0	13.25	2	-1	1	0.92827
44	7.1142	5	5	90	25.5	2	1	0	1.0929
45	5.4722	5	5	90	19.375	1	-1	1	0.84598
46	5.4722	5	5	0	1	2	1	0	1.3753
47	2.1883	5	5	999	25.5	2	1	1	0.94
48	0.5464	5	5	0	19.375	1	1	1	1.3399
49	0.5464	5	5	999	25.5	2	1	1	0.94009
50	5.4722	5	5	999	19.375	1	-1	1	0.83426
51	7.1142	5	5	0	7.125	2	-1	1	1.0812
52	2.1883	5	5	90	13.25	2	1	1	0.84592
53	5.4722	5	5	90	1	1	1	0	1.0695
54	7.1142	5	5	999	1	1	-1	0	0.99881
55	2.1883	5	5	999	19.375	2	-1	1	0.90469
56	2.1883	5	5	0	25.5	1	1	1	1.2223
57	0.5464	5	5	0	19.375	1	1	1	1.1398
58	2.1883	5	5	999	25.5	2	1	1	0.89301
59	3.8303	5	5	0	25.5	1	-1	1	0.8577
60	7.1142	5	5	999	1	1	1	0	1.2576
61	5.4722	5	5	999	25.5	1	-1	1	0.85774
62	2.1883	5	5	999	13.25	2	-1	1	0.88124
63	2.1883	5	5	90	19.375	2	1	1	0.91649
64	7.1142	5	5	90	1	1	-1	0	1.1517
65	0.5464	5	5	0	1	2	1	1	1.0224
66	7.1142	5	5	0	7.125	1	1	1	1.0459
67	0.5464	5	5	0	1	2	1	1	0.98708
68	7.1142	5	5	999	19.375	1	1	1	0.91656
69	7.1142	5	5	999	19.375	2	-1	1	0.90478
70	2.1883	5	5	90	25.5	2	-1	0	0.8694
71	5.4722	5	5	999	19.375	1	-1	1	0.88118
72	3.8303	5	5	90	13.25	1	1	1	1.1165
73	3.8303	5	5	0	13.25	2	-1	1	0.92807
74	0.5464	5	5	0	7.125	2	1	1	0.97526
75	0.5464	5	5	0	25.5	1	1	1	1.3164
76	0.5464	5	5	0	25.5	1	-1	1	0.98708
77	7.1142	5	5	999	13.25	2	1	1	0.97535
78	5.4722	5	5	0	13.25	1	1	1	1.3866
79	3.8303	5	5	90	13.25	2	-1	1	1.0581
80	7.1142	5	5	0	1	2	1	1	1.2341
81	3.8303	5	5	999	25.5	1	-1	1	0.86988
82	0.5464	5	5	999	13.25	2	1	1	0.92831
83	7.1142	5	5	90	19.375	2	-1	1	1.0459
84	7.1142	5	5	999	7.125	1	-1	1	0.91656
85	0.5464	5	5	999	7.125	2	-1	1	1.0224
86	3.8303	5	5	0	7.125	2	-1	1	0.99879
87	0.5464	5	5	90	13.25	2	1	1	0.9518
88	0.5464	5	5	0	7.125	2	1	1	1.1281
89	5.4722	5	5	90	7.125	1	1	1	1.14
90	3.8303	5	5	999	25.5	2	-1	1	0.99883
91	0.5464	5	5	0	13.25	1	1	1	1.2338
92	3.8303	5	5	0	1	1	-1	1	1.1988
93	3.8303	5	5	999	7.125	2	1	1	0.88128
94	0.5464	5	5	0	19.375	2	1	1	0.92826
95	0.5464	5	5	90	1	2	-1	1	1.2458
96	7.1142	5	5	90	1	2	-1	0	1.0812
97	0.5464	5	5	0	19.375	1	-1	0	0.92821
98	5.4722	5	5	90	25.5	1	-1	1	0.84589
99	0.5464	5	5	90	25.5	2	-1	1	1.0459
100	5.4722	5	5	999	25.5	2	-1	1	0.99885
101	5.4722	5	5	999	19.375	1	1	1	1.1165
102	3.8303	5	5	0	13.25	2	1	1	0.91652
103	7.1142	5	5	90	13.25	2	1	1	1.0106
104	0.5464	5	5	90	1	2	-1	1	0.846
105	5.4722	5	5	90	13.25	2	1	1	0.85774
106	7.1142	5	5	90	25.5	2	1	1	0.89301
107	7.1142	5	5	90	25.5	1	1	1	1.1282
108	0.5464	5	5	999	7.125	1	1	1	0.92823
109	5.4722	5	5	999	25.5	1	-1	1	0.88127
110	5.4722	5	5	0	13.25	1	-1	1	0.94013
111	7.1142	5	5	0	1	2	-1	0	1.1521
112	2.1883	5	5	0	19.375	2	-1	1	1.0224
113	7.1142	5	5	999	19.375	1	1	1	1.14
114	5.4722	5	5	90	1	2	-1	1	1.1517
115	7.1142	5	5	0	25.5	1	-1	1	0.89298
116	5.4722	5	5	90	25.5	2	-1	1	1.0224
117	5.4722	5	5	0	13.25	1	1	1	1.3752
118	0.5464	5	5	90	1	1	-1	1	0.95229
119	5.4722	5	5	0	19.375	1	1	1	1.1518
120	0.5464	5	5	90	19.375	1	1	1	1.0341
121	5.4722	5	5	999	7.125	2	-1	1	0.96353
122	7.1142	5	5	90	19.375	1	-1	1	0.88128
123	7.1142	5	5	90	13.25	1	1	1	1.1048
124	7.1142	5	5	0	7.125	1	-1	0	1.5361
125	3.8303	5	5	0	25.5	2	1	1	0.89303
126	0.5464	5	5	999	25.5	2	-1	1	1.0341
127	0.5464	5	5	999	1	2	1	1	0.98712
128	3.8303	5	5	0	13.25	2	1	1	1.0459
129	7.1142	5	5	999	7.125	2	1	0	1.7899
130	7.1142	5	5	999	1	2	1	0	0.9165
131	0.5464	5	5	999	1	1	-1	1	0.88123
132	0.5464	5	5	0	25.5	2	-1	1	1.387
133	0.5464	5	5	90	1	1	1	1	1.1992
134	0.5464	5	5	90	19.375	2	-1	1	1.4693
135	5.4722	5	5	999	13.25	1	1	1	1.1635
136	0.5464	5	5	0	25.5	1	1	1	1.0223
137	2.1883	5	5	999	7.125	1	1	1	0.89298
138	7.1142	5	5	0	19.375	2	-1	1	1.3809
139	3.8303	5	5	90	25.5	1	-1	1	0.96361
140	0.5464	5	5	999	25.5	1	-1	1	0.89297
141	0.5464	5	5	0	7.125	2	-1	1	0.97537
142	5.4722	5	5	999	25.5	1	1	1	1.093
143	0.5464	5	5	90	25.5	2	-1	1	1.0812
144	5.4722	5	5	90	13.25	2	1	1	0.94002
145	7.1142	5	5	90	7.125	1	1	1	1.1517
146	3.8303	5	5	999	1	1	-1	1	0.9871
147	5.4722	5	5	0	7.125	2	1	1	0.89298
148	2.1883	5	5	999	7.125	2	1	1	0.91654
149	2.1883	5	5	999	25.5	1	1	1	1.0929
150	7.1142	5	5	0	13.25	1	-1	1	1.0812
151	3.8303	5	5	90	13.25	1	1	1	1.1282
152	2.1883	5	5	90	1	1	-1	1	0.94006
153	5.4722	5	5	90	13.25	1	-1	1	0.92824
154	3.8303	5	5	90	7.125	2	1	1	0.8459
155	0.5464	5	5	0	13.25	2	-1	0	0.89303
156	2.1883	5	5	90	13.25	1	-1	1	0.88123
157	3.8303	5	5	999	25.5	2	1	1	1.0107
158	7.1142	5	5	90	19.375	2	1	1	0.95179
159	7.1142	5	5	0	25.5	2	1	1	0.85775
160	3.8303	5	5	0	7.125	2	1	1	0.88121
161	7.1142	5	5	90	25.5	1	1	1	1.0694
162	7.1142	5	5	90	7.125	2	1	0	1.567
163	7.1142	5	5	0	13.25	2	1	1	0.88124
164	0.5464	5	5	0	13.25	1	-1	1	0.86944
165	0.5464	5	5	0	13.25	2	1	1	0.92827
166	7.1142	5	5	0	7.125	1	1	1	1.0812
167	2.1883	5	5	0	25.5	1	-1	1	0.9165
168	7.1142	5	5	0	7.125	2	-1	1	1.0929
169	7.1142	5	5	90	25.5	2	-1	0	0.86947
170	7.1142	5	5	999	19.375	2	-1	1	0.89307
171	2.1883	5	5	0	13.25	1	1	1	1.14
172	7.1142	5	5	999	13.25	1	1	1	1.0577
173	7.1142	5	5	999	7.125	2	-1	1	0.99888
174	2.1883	5	5	999	25.5	2	-1	1	0.94004
175	2.1883	5	5	0	13.25	1	-1	1	0.9165
176	3.8303	5	5	90	13.25	2	1	1	0.99888
177	5.4722	5	5	0	13.25	1	-1	1	0.91651
178	0.5464	5	5	90	1	2	-1	1	0.94005
179	3.8303	5	5	999	19.375	1	-1	1	0.84593
180	5.4722	5	5	0	13.25	2	1	1	0.89295
181	5.4722	5	5	90	19.375	2	1	1	1.0812
182	0.5464	5	5	999	1	1	-1	1	0.91655
183	2.1883	5	5	0	7.125	1	-1	1	0.86953
184	5.4722	5	5	0	19.375	1	-1	1	0.82241
185	2.1883	5	5	999	25.5	1	1	1	1.0929
186	2.1883	5	5	999	25.5	2	1	1	0.89303
187	7.1142	5	5	999	25.5	2	1	1	0.85781
188	7.1142	5	5	90	25.5	1	-1	1	0.85776
189	3.8303	5	5	90	1	1	1	1	0.91644
190	3.8303	5	5	999	25.5	1	-1	1	1.0107
191	2.1883	5	5	0	19.375	1	1	1	0.90478
192	5.4722	5	5	90	1	1	1	1	1.2106
193	5.4722	5	5	90	13.25	2	1	1	0.92872
194	3.8303	5	5	999	1	1	-1	1	0.9989
195	3.8303	5	5	90	13.25	2	-1	1	0.97534
196	0.5464	5	5	999	13.25	1	-1	1	1.0812
197	2.1883	5	5	90	13.25	2	-1	1	0.94004
198	0.5464	5	5	999	25.5	1	1	1	1.1871
199	2.1883	5	5	0	13.25	2	1	1	0.97534
200	5.4722	5	5	90	7.125	1	1	1	0.88126
201	7.1142	5	5	0	13.25	2	1	0	1.1635
202	5.4722	5	5	90	13.25	1	-1	1	0.89341
203	5.4722	5	5	0	25.5	1	1	1	0.90475
204	5.4722	5	5	0	19.375	2	-1	1	1.0224
205	0.5464	5	5	999	19.375	2	-1	1	0.98711
206	5.4722	5	5	0	19.375	2	-1	1	1.0342
207	2.1883	5	5	999	13.25	2	1	1	0.9636
208	2.1883	5	5	0	19.375	2	-1	1	1.0224
209	2.1883	5	5	90	19.375	1	-1	1	0.97538
210	5.4722	5	5	90	25.5	2	-1	1	0.9871
211	5.4722	5	5	999	7.125	2	-1	1	0.95184
212	5.4722	5	5	999	13.25	2	-1	1	0.89298
213	5.4722	5	5	0	25.5	2	-1	1	0.88126
214	0.5464	5	5	999	1	1	1	1	1.1752
215	7.1142	5	5	90	7.125	1	-1	1	0.90467
216	5.4722	5	5	90	19.375	1	1	1	0.90476
217	7.1142	5	5	0	13.25	1	1	1	0.85762
218	0.5464	5	5	999	7.125	1	-1	1	0.89301
219	3.8303	5	5	0	7.125	1	1	1	0.89295
220	2.1883	5	5	0	1	1	-1	1	1.1164
221	0.5464	5	5	0	25.5	2	1	1	0.84582
222	7.1142	5	5	999	7.125	1	1	1	0.86948
223	0.5464	5	5	999	13.25	2	1	0	0.92825
224	5.4722	5	5	999	1	2	1	1	1.3635
225	7.1142	5	5	999	19.375	1	-1	1	0.98714
226	2.1883	5	5	90	25.5	1	-1	1	0.89302
227	2.1883	5	5	999	13.25	2	-1	1	1.0812
228	0.5464	5	5	0	7.125	1	-1	1	0.91653
229	7.1142	5	5	0	19.375	1	-1	1	1.0223
230	2.1883	5	5	0	7.125	2	-1	1	1.0107
231	2.1883	5	5	999	13.25	1	1	1	1.1165
232	3.8303	5	5	90	25.5	2	1	1	0.9634
233	2.1883	5	5	0	13.25	2	1	1	0.94003
234	5.4722	5	5	0	19.375	2	1	1	0.86945
235	0.5464	5	5	999	7.125	1	1	1	0.96356
236	0.5464	5	5	90	7.125	2	1	1	0.91654
237	7.1142	5	5	999	25.5	2	-1	1	1.093
238	0.5464	5	5	90	13.25	1	-1	1	0.98706
239	3.8303	5	5	90	19.375	1	-1	1	0.85764
240	3.8303	5	5	0	19.375	2	1	1	0.98709
241	3.8303	5	5	0	7.125	2	1	1	0.95176
242	7.1142	5	5	999	7.125	1	1	1	1.1164
243	7.1142	5	5	90	25.5	2	1	1	0.95219
244	3.8303	5	5	999	13.25	2	1	1	0.90478
245	7.1142	5	5	90	19.375	2	1	1	0.97535
246	2.1883	5	5	0	1	1	-1	0	1.1871
247	3.8303	5	5	999	19.375	2	-1	1	0.94001
248	3.8303	5	5	0	25.5	1	1	1	1.1165
249	3.8303	5	5	90	19.375	2	-1	1	1.0224
250	2.1883	5	5	90	19.375	1	-1	1	0.85773
251	0.5464	5	5	0	19.375	2	1	1	0.91646
252	3.8303	5	5	0	25.5	2	1	1	0.84593
253	2.1883	5	5	999	19.375	1	-1	1	1.0224
254	7.1142	5	5	0	25.5	1	1	1	1.1752
255	7.1142	5	5	0	19.375	2	-1	1	1.0694
256	2.1883	5	5	0	1	1	-1	1	0.96349
257	7.1142	5	5	0	7.125	2	1	1	0.95183
258	3.8303	5	5	999	7.125	2	1	1	0.94002
259	7.1142	5	5	90	1	1	1	0	1.2929
260	3.8303	5	5	999	13.25	2	1	1	0.90469
261	7.1142	5	5	999	25.5	1	-1	1	0.89305
262	0.5464	5	5	0	19.375	1	-1	1	0.92828
263	3.8303	5	5	90	19.375	1	-1	1	0.86946
264	0.5464	5	5	90	13.25	2	1	1	0.94008
265	5.4722	5	5	90	7.125	2	-1	1	1.1989
266	7.1142	5	5	999	7.125	1	-1	1	0.92827
267	3.8303	5	5	999	25.5	1	1	0	0.86991
268	0.5464	5	5	999	13.25	1	1	1	0.98717
269	2.1883	5	5	999	1	2	-1	1	1.1752
270	7.1142	5	5	0	19.375	2	-1	1	1.0224
271	2.1883	5	5	0	25.5	2	-1	1	0.9989
272	7.1142	5	5	90	7.125	1	1	1	1.1518
273	3.8303	5	5	90	13.25	1	1	1	0.97516
274	5.4722	5	5	90	19.375	1	1	1	0.91649
275	2.1883	5	5	0	7.125	1	-1	1	0.86965
276	0.5464	5	5	0	13.25	2	-1	1	1.0812
277	5.4722	5	5	0	1	1	1	0	2.0105
278	2.1883	5	5	0	7.125	1	1	1	1.1404
279	2.1883	5	5	90	13.25	2	-1	1	1.0341
280	5.4722	5	5	999	19.375	1	1	1	1.046
281	2.1883	5	5	999	7.125	2	-1	1	1.0223
282	5.4722	5	5	999	13.25	1	-1	1	0.9518
283	2.1883	5	5	90	7.125	2	-1	1	1.0576
284	5.4722	5	5	90	13.25	1	1	1	0.89303
285	7.1142	5	5	999	25.5	2	-1	1	0.85764
286	2.1883	5	5	90	1	2	-1	0	1.5752
287	2.1883	5	5	999	1	2	-1	1	1.0342
288	5.4722	5	5	999	19.375	2	1	1	1.0107
289	3.8303	5	5	999	1	2	1	1	1.0341
290	2.1883	5	5	999	13.25	1	1	1	0.95183
291	2.1883	5	5	90	19.375	2	-1	1	0.90481
292	3.8303	5	5	90	19.375	2	1	1	0.85764
293	0.5464	5	5	999	19.375	2	1	1	1.0106
294	7.1142	5	5	999	13.25	2	1	1	0.89295
295	0.5464	5	5	999	1	2	-1	1	1.1518
296	3.8303	5	5	0	25.5	2	-1	1	1.0577
297	7.1142	5	5	999	25.5	1	-1	0	1.1164
298	5.4722	5	5	90	1	2	1	0	1.8746
299	0.5464	5	5	90	13.25	1	-1	1	0.9753
300	0.5464	5	5	90	25.5	2	1	1	0.98714
301	3.8303	5	5	999	19.375	1	-1	1	0.88123
302	7.1142	5	5	90	13.25	2	-1	1	1.4825
303	0.5464	5	5	999	19.375	2	-1	1	0.98751
304	0.5464	5	5	90	7.125	2	1	1	0.94009
305	3.8303	5	5	999	1	2	1	1	1.0105
306	5.4722	5	5	0	13.25	1	1	1	1.1748
307	0.5464	5	5	0	1	1	-1	1	0.95169
308	5.4722	5	5	90	7.125	1	1	1	1.1166
309	2.1883	5	5	90	1	1	1	1	1.1404
310	0.5464	5	5	90	7.125	2	1	1	0.98713
311	0.5464	5	5	90	19.375	1	-1	1	0.88123
312	2.1883	5	5	0	25.5	2	1	1	0.95182
313	5.4722	5	5	999	13.25	1	-1	1	0.90476
314	3.8303	5	5	90	19.375	2	-1	1	1.1048
315	5.4722	5	5	0	1	2	1	1	1.4929
316	2.1883	5	5	0	19.375	1	1	1	1.1282
317	5.4722	5	5	999	1	1	1	0	1.0577
318	5.4722	5	5	90	13.25	2	-1	1	1.0342
319	2.1883	5	5	999	19.375	2	-1	1	1.0341
320	3.8303	5	5	90	13.25	1	-1	1	0.88127
321	0.5464	5	5	90	25.5	1	1	1	1.1047
322	2.1883	5	5	0	7.125	2	1	1	0.9048
323	2.1883	5	5	90	1	1	1	1	1.1752
324	7.1142	5	5	0	13.25	2	1	1	0.90462
325	5.4722	5	5	90	7.125	2	-1	1	1.0812
326	7.1142	5	5	0	25.5	1	-1	1	0.90473
327	0.5464	5	5	90	7.125	1	-1	1	1.0459
328	2.1883	5	5	90	13.25	1	-1	1	0.85769
329	2.1883	5	5	0	25.5	1	-1	1	0.90479
330	7.1142	5	5	999	25.5	1	1	1	0.83411
331	7.1142	5	5	90	19.375	1	1	1	0.91653
332	3.8303	5	5	0	19.375	2	1	0	0.86952
333	7.1142	5	5	999	19.375	2	1	1	0.85767
334	7.1142	5	5	999	7.125	2	1	1	0.846
335	2.1883	5	5	90	7.125	1	-1	1	0.90476
336	5.4722	5	5	90	19.375	2	-1	1	1.0458
337	7.1142	5	5	90	7.125	1	1	1	1.14
338	2.1883	5	5	90	13.25	2	-1	1	1.0106
339	7.1142	5	5	0	7.125	2	1	1	0.94006
340	0.5464	5	5	999	19.375	1	1	1	0.95174
341	7.1142	5	5	999	1	2	1	0	3.098
342	0.5464	5	5	90	1	2	-1	1	1.0694
343	5.4722	5	5	0	25.5	1	1	1	0.97537
344	0.5464	5	5	90	7.125	1	1	1	0.95183
345	7.1142	5	5	0	19.375	2	-1	1	1.1165
346	2.1883	5	5	0	13.25	1	1	1	1.1987
347	7.1142	5	5	0	1	1	1	1	1.0812
348	3.8303	5	5	0	1	1	1	1	1.3282
349	2.1883	5	5	999	19.375	1	1	1	0.95179
350	2.1883	5	5	0	19.375	1	1	1	2.0692
351	7.1142	5	5	0	25.5	2	-1	1	1.1989
352	3.8303	5	5	0	19.375	2	1	1	0.88159
353	3.8303	5	5	0	13.25	1	-1	1	0.9401
354	5.4722	5	5	90	19.375	2	-1	1	1.1047
355	7.1142	5	5	999	25.5	2	1	1	0.95179
356	5.4722	5	5	0	1	1	1	1	1.2105
357	7.1142	5	5	90	13.25	2	-1	1	1.0928
358	3.8303	5	5	90	1	1	-1	1	1.2222
359	5.4722	5	5	999	7.125	1	-1	1	0.94004
360	5.4722	5	5	90	1	2	1	0	1.0342
361	5.4722	5	5	90	25.5	2	-1	1	1.246
362	7.1142	5	5	90	13.25	1	-1	1	0.90515
363	3.8303	5	5	0	7.125	2	1	1	0.99887
364	0.5464	5	5	999	13.25	2	-1	1	1.0459
365	5.4722	5	5	90	1	2	1	1	1.1046
366	3.8303	5	5	90	7.125	1	-1	1	0.89295
367	2.1883	5	5	0	19.375	1	1	1	0.88118
368	7.1142	5	5	90	19.375	1	1	1	0.90473
369	0.5464	5	5	0	1	2	-1	1	1.2105
370	2.1883	5	5	90	7.125	1	-1	1	0.96347
371	5.4722	5	5	0	7.125	1	-1	1	0.95185
372	0.5464	5	5	90	7.125	2	1	1	1.0341
373	7.1142	5	5	999	25.5	1	1	1	1.2694
374	2.1883	5	5	0	13.25	2	-1	1	1.0223
375	7.1142	5	5	0	1	1	-1	1	1.2105
376	3.8303	5	5	0	25.5	1	1	1	1.14
377	3.8303	5	5	999	25.5	2	1	1	0.84597
378	0.5464	5	5	999	25.5	2	-1	1	1.0342
379	2.1883	5	5	90	1	1	-1	1	1.0576
380	0.5464	5	5	999	7.125	2	1	1	0.90472
381	3.8303	5	5	999	7.125	2	1	1	1.0812
382	3.8303	5	5	90	25.5	1	-1	1	0.96354
383	5.4722	5	5	999	25.5	1	1	1	0.82245
384	3.8303	5	5	0	13.25	1	1	1	1.0459
385	7.1142	5	5	999	13.25	2	-1	0	0.90475
386	2.1883	5	5	90	7.125	1	-1	1	0.91647
387	3.8303	5	5	90	7.125	2	1	1	1.0107
388	5.4722	5	5	999	25.5	2	-1	1	0.97535
389	3.8303	5	5	999	13.25	2	-1	1	0.89301
390	0.5464	5	5	90	25.5	1	-1	1	0.90477
391	0.5464	5	5	90	25.5	1	-1	1	0.88102
392	2.1883	5	5	90	1	2	-1	1	0.89298
393	7.1142	5	5	999	13.25	2	-1	1	0.9518
394	3.8303	5	5	90	19.375	1	-1	1	0.8577
395	7.1142	5	5	0	1	1	-1	1	1.3982
396	5.4722	5	5	0	25.5	2	1	1	0.92822
397	7.1142	5	5	0	13.25	1	1	1	1.3887
398	3.8303	5	5	999	13.25	1	1	1	1.1281
399	2.1883	5	5	999	1	1	-1	1	1.0577
400	3.8303	5	5	0	25.5	2	-1	1	1.034
401	3.8303	5	5	90	1	1	1	1	1.1517
402	5.4722	5	5	90	19.375	2	1	1	1.1282
403	5.4722	5	5	999	13.25	2	-1	1	0.96367
404	3.8303	5	5	0	19.375	1	1	1	1.1752
405	0.5464	5	5	999	19.375	1	-1	1	0.83418
406	2.1883	5	5	999	19.375	1	1	1	1.0812
407	5.4722	5	5	999	7.125	2	1	1	0.86948
408	0.5464	5	5	999	25.5	1	1	1	1.1282
409	5.4722	5	5	999	7.125	1	-1	1	0.85759
410	2.1883	5	5	999	19.375	1	1	1	1.14
411	0.5464	5	5	999	7.125	2	-1	1	0.99871
412	5.4722	5	5	999	7.125	2	1	0	0.95181
413	2.1883	5	5	999	19.375	2	1	1	0.89305
414	2.1883	5	5	999	7.125	2	-1	1	1.1164
415	3.8303	5	5	0	13.25	1	1	1	1.1398
416	0.5464	5	5	0	13.25	1	-1	1	0.88113
417	3.8303	5	5	999	1	2	1	1	1.0223
418	2.1883	5	5	90	19.375	2	1	1	1.0694
419	3.8303	5	5	0	1	2	1	1	1.1635
420	0.5464	5	5	0	7.125	1	1	1	0.88122
421	2.1883	5	5	0	13.25	1	1	1	0.90483
422	2.1883	5	5	90	7.125	1	1	1	0.94004
423	5.4722	5	5	999	13.25	2	-1	1	1.1047
424	5.4722	5	5	90	25.5	1	-1	1	0.90514
425	3.8303	5	5	999	7.125	2	1	1	1.0577
426	0.5464	5	5	90	7.125	1	-1	1	0.89304
427	0.5464	5	5	90	19.375	1	1	1	1.0929
428	2.1883	5	5	0	1	2	1	0	1.587
429	2.1883	5	5	0	13.25	2	-1	1	1.0228
430	7.1142	5	5	90	25.5	1	-1	1	0.90478
431	2.1883	5	5	0	13.25	1	1	1	0.90474
432	7.1142	5	5	999	13.25	2	1	1	0.96359
433	2.1883	5	5	0	19.375	1	1	1	0.88125
434	2.1883	5	5	90	13.25	1	1	1	1.093
435	5.4722	5	5	90	1	1	1	1	1.34
436	5.4722	5	5	90	1	1	-1	1	1.1048
437	0.5464	5	5	999	1	2	-1	1	1.0106
438	7.1142	5	5	90	25.5	2	-1	1	1.046
439	3.8303	5	5	0	19.375	2	1	1	0.99894
440	3.8303	5	5	90	25.5	2	1	1	0.99891
441	5.4722	5	5	0	7.125	2	1	1	0.96363
442	2.1883	5	5	0	7.125	2	1	1	0.96359
443	0.5464	5	5	999	7.125	1	-1	1	0.94001
444	7.1142	5	5	0	1	1	1	0	1.7325
445	7.1142	5	5	90	13.25	2	-1	1	1.2929
446	5.4722	5	5	999	13.25	1	-1	1	1.1165
447	3.8303	5	5	999	13.25	1	1	1	1.1281
448	5.4722	5	5	999	7.125	1	1	1	1.164
449	2.1883	5	5	999	1	2	-1	1	1.2106
450	3.8303	5	5	0	19.375	1	-1	1	0.95181
451	7.1142	5	5	999	7.125	2	-1	1	1.1048
452	3.8303	5	5	90	25.5	1	-1	1	0.964
453	2.1883	5	5	90	13.25	1	1	1	1.2106
454	7.1142	5	5	0	19.375	1	1	1	1.1635
455	0.5464	5	5	999	13.25	1	-1	1	0.94012
456	2.1883	5	5	90	25.5	1	-1	1	1.0577
457	3.8303	5	5	90	19.375	1	1	1	1.0577
458	0.5464	5	5	90	19.375	2	-1	1	1.1988
459	5.4722	5	5	999	25.5	1	1	1	1.0228
460	3.8303	5	5	999	13.25	1	-1	1	0.92834
461	5.4722	5	5	0	7.125	1	-1	1	0.96364
462	0.5464	5	5	90	1	2	1	1	1.1517
463	0.5464	5	5	90	25.5	2	1	1	0.96403
464	7.1142	5	5	999	19.375	2	-1	1	1.1047
465	0.5464	5	5	90	1	1	-1	1	1.0223
466	7.1142	5	5	90	7.125	2	-1	0	1.1753
467	5.4722	5	5	90	7.125	2	-1	1	1.1404
468	5.4722	5	5	90	13.25	1	1	1	0.84643
469	3.8303	5	5	999	13.25	1	-1	0	0.89298
470	2.1883	5	5	90	25.5	1	-1	1	0.84598
471	0.5464	5	5	90	13.25	2	1	1	0.95179
472	2.1883	5	5	999	25.5	2	-1	1	1.0576
473	5.4722	5	5	999	7.125	1	1	1	0.95176
474	0.5464	5	5	90	19.375	2	-1	1	1.0695
475	3.8303	5	5	0	7.125	2	-1	1	1.0342
476	0.5464	5	5	999	1	2	-1	1	1.1518
477	7.1142	5	5	90	13.25	1	1	1	1.0576
478	7.1142	5	5	999	1	2	1	0	1.2576
479	2.1883	5	5	90	7.125	2	-1	1	0.98751
480	7.1142	5	5	0	1	1	-1	1	1.3209
481	5.4722	5	5	999	7.125	2	-1	1	0.9871
482	3.8303	5	5	0	7.125	1	1	1	1.1164
483	3.8303	5	5	90	25.5	1	1	1	1.0224
484	2.1883	5	5	90	19.375	1	1	1	0.99884
485	7.1142	5	5	999	7.125	2	-1	1	0.97532
486	3.8303	5	5	0	13.25	2	-1	1	1.0106
487	0.5464	5	5	999	7.125	1	-1	1	0.91648
488	7.1142	5	5	999	1	2	-1	0	1.1048
489	0.5464	5	5	90	13.25	1	-1	1	0.94042
490	3.8303	5	5	999	7.125	2	-1	1	1.0105
491	3.8303	5	5	90	7.125	2	1	0	0.82237
492	2.1883	5	5	0	13.25	2	-1	1	0.91654
493	0.5464	5	5	0	7.125	1	-1	1	0.8577
494	5.4722	5	5	999	1	1	1	0	1.0929
495	3.8303	5	5	0	19.375	2	1	1	0.94007
496	5.4722	5	5	90	1	2	-1	1	1.1871
497	2.1883	5	5	999	1	1	-1	1	1.0224
498	2.1883	5	5	0	25.5	2	-1	1	1.1871
499	3.8303	5	5	90	19.375	2	-1	1	1.1286
500	2.1883	5	5	999	19.375	2	1	1	0.94004
501	3.8303	5	5	999	7.125	1	-1	1	0.84601
502	5.4722	5	5	999	1	1	1	1	1.2223
503	0.5464	5	5	999	1	1	1	1	1.3047
504	5.4722	5	5	999	1	1	1	1	1.1993
505	0.5464	5	5	90	1	1	-1	1	0.91696
506	2.1883	5	5	999	1	1	1	1	1.2576
507	2.1883	5	5	90	7.125	2	1	1	0.91633
508	7.1142	5	5	90	7.125	1	1	1	1.1984
509	2.1883	5	5	90	19.375	1	-1	1	0.89347
510	3.8303	5	5	999	7.125	1	-1	1	0.91655
511	5.4722	5	5	999	1	2	-1	0	1.4896
512	0.5464	5	5	999	7.125	2	-1	1	0.89298
513	3.8303	5	5	999	25.5	1	1	1	1.0224
514	5.4722	5	5	0	13.25	2	-1	1	1.1518
515	5.4722	5	5	0	25.5	2	-1	1	1.0224
516	3.8303	5	5	999	13.25	2	1	1	0.95186
517	3.8303	5	5	90	25.5	2	1	1	0.91649
518	2.1883	5	5	999	25.5	1	-1	1	0.8812
519	5.4722	5	5	0	25.5	1	1	1	1.0577
520	0.5464	5	5	90	25.5	2	-1	1	0.96361
521	7.1142	5	5	999	25.5	1	-1	1	0.85773
522	7.1142	5	5	999	1	1	1	0	1.3859
523	2.1883	5	5	0	7.125	2	-1	1	1.0106
524	2.1883	5	5	90	19.375	1	-1	1	0.90477
525	2.1883	5	5	999	7.125	2	-1	1	1.0106
526	3.8303	5	5	999	19.375	2	1	1	0.94003
527	2.1883	5	5	0	1	2	-1	1	1.1518
528	2.1883	5	5	999	1	1	-1	1	0.96355
529	3.8303	5	5	90	19.375	1	-1	1	0.97538
530	7.1142	5	5	0	7.125	1	-1	1	0.97524
531	5.4722	5	5	0	19.375	1	1	1	1.187
532	5.4722	5	5	90	19.375	1	1	1	1.211
533	2.1883	5	5	0	7.125	1	-1	1	0.98689
534	5.4722	5	5	90	25.5	1	1	1	1.1518
535	2.1883	5	5	999	7.125	1	-1	1	0.85817
536	7.1142	5	5	90	19.375	1	1	1	1.0929
537	0.5464	5	5	999	13.25	1	1	1	1.1518
538	5.4722	5	5	0	1	2	1	1	1.1164
539	7.1142	5	5	999	7.125	1	-1	1	0.85773
540	5.4722	5	5	0	25.5	1	1	1	1.2105
541	5.4722	5	5	0	13.25	2	-1	1	1.0342
542	0.5464	5	5	90	19.375	2	-1	1	1.0694
543	2.1883	5	5	999	7.125	2	-1	1	0.97524
544	5.4722	5	5	90	19.375	2	-1	1	1.0106
545	0.5464	5	5	0	7.125	1	-1	1	0.95182
546	3.8303	5	5	999	19.375	1	-1	1	0.92825
547	0.5464	5	5	0	7.125	2	-1	1	0.97534
548	5.4722	5	5	90	7.125	1	1	1	1.1048
549	5.4722	5	5	999	13.25	2	1	1	1.0694
550	3.8303	5	5	999	25.5	2	-1	1	1.1283
551	7.1142	5	5	0	25.5	1	-1	1	1.0229
552	7.1142	5	5	999	19.375	1	1	1	1.2929
553	5.4722	5	5	0	13.25	2	1	1	1.1635
554	7.1142	5	5	999	19.375	2	1	1	0.90476
555	2.1883	5	5	90	1	2	-1	1	1.1165
556	5.4722	5	5	0	1	1	-1	0	1.3752
557	7.1142	5	5	90	13.25	2	-1	0	1.0693
558	3.8303	5	5	999	1	2	-1	0	1.5752
559	2.1883	5	5	999	13.25	1	1	1	0.94014
560	0.5464	5	5	0	19.375	2	-1	1	1.0341
561	3.8303	5	5	999	1	2	1	0	2.0319
562	5.4722	5	5	90	25.5	2	1	1	0.94009
563	0.5464	5	5	90	19.375	1	-1	1	0.94001
564	0.5464	5	5	999	13.25	1	-1	1	0.94009
565	5.4722	5	5	90	7.125	2	1	1	0.95176
566	3.8303	5	5	90	1	2	1	1	0.94007
567	0.5464	5	5	999	1	1	1	1	1.1283
568	5.4722	5	5	999	13.25	1	1	1	0.97533
569	2.1883	5	5	999	1	1	1	1	0.90478
570	2.1883	5	5	90	25.5	2	-1	1	1.093
571	3.8303	5	5	0	7.125	1	-1	1	0.90478
572	3.8303	5	5	90	25.5	1	1	1	0.98714
573	7.1142	5	5	90	19.375	2	1	1	0.92828
574	2.1883	5	5	90	25.5	1	-1	1	0.91661
575	0.5464	5	5	0	13.25	1	-1	1	0.97528
576	3.8303	5	5	999	13.25	2	-1	1	1.0812
577	7.1142	5	5	90	7.125	2	1	0	1.3762
578	0.5464	5	5	0	19.375	2	-1	1	1.0223
579	3.8303	5	5	999	19.375	2	1	1	0.84595
580	2.1883	5	5	999	13.25	1	-1	1	0.90461
581	0.5464	5	5	999	1	2	1	1	1.046
582	5.4722	5	5	90	13.25	2	1	1	0.92831
583	3.8303	5	5	999	19.375	2	1	1	0.82237
584	2.1883	5	5	999	1	2	-1	1	1.1753
585	3.8303	5	5	90	7.125	1	-1	1	0.97532
586	2.1883	5	5	0	25.5	1	1	1	1.0695
587	0.5464	5	5	0	7.125	1	-1	1	0.88127
588	7.1142	5	5	999	19.375	1	-1	1	0.98708
589	0.5464	5	5	0	1	2	1	1	0.9753
590	3.8303	5	5	90	7.125	1	1	1	0.94007
591	0.5464	5	5	90	13.25	2	1	1	0.97536
592	5.4722	5	5	0	25.5	2	1	1	0.90477
593	2.1883	5	5	90	7.125	2	-1	0	1.0459
594	0.5464	5	5	0	25.5	1	-1	1	0.86951
595	5.4722	5	5	0	25.5	2	1	1	0.8929
596	5.4722	5	5	0	19.375	2	-1	1	0.99883
597	5.4722	5	5	0	7.125	1	-1	1	1.0576
598	0.5464	5	5	90	1	1	-1	1	0.96357
599	0.5464	5	5	999	25.5	2	1	1	0.99884
600	3.8303	5	5	0	1	2	-1	0	1.2694
601	2.1883	5	5	999	13.25	1	-1	1	0.98709
602	5.4722	5	5	90	25.5	1	1	1	0.86951
603	0.5464	5	5	0	25.5	1	-1	1	0.97535
604	5.4722	5	5	90	1	1	-1	0	1.3047
605	2.1883	5	5	90	19.375	2	1	1	0.89297
606	7.1142	5	5	90	7.125	2	-1	1	1.2223
607	5.4722	5	5	90	7.125	2	-1	1	1.0459
608	5.4722	5	5	999	19.375	2	-1	1	1.1047
609	7.1142	5	5	0	25.5	2	-1	1	0.99877
610	7.1142	5	5	90	1	1	1	0	1.3469
611	7.1142	5	5	90	1	1	-1	0	0.99931
612	3.8303	5	5	0	19.375	1	1	1	1.2223
613	7.1142	5	5	90	1	1	1	1	1.2815
614	5.4722	5	5	999	1	2	1	0	1.1635
615	5.4722	5	5	90	25.5	1	1	1	0.91657
616	2.1883	5	5	999	19.375	1	1	1	0.98741
617	3.8303	5	5	999	7.125	1	-1	1	0.88123
618	3.8303	5	5	90	13.25	1	-1	1	0.94003
619	0.5464	5	5	0	1	1	1	1	0.98705
620	0.5464	5	5	0	1	2	1	0	0.92818
621	7.1142	5	5	0	25.5	1	-1	1	1.3446
622	3.8303	5	5	0	1	2	1	0	1.2933
623	5.4722	5	5	90	7.125	1	-1	1	0.91697
624	3.8303	5	5	0	19.375	1	1	1	1.0223
625	2.1883	5	5	0	1	1	-1	1	1.1753
626	5.4722	5	5	999	19.375	1	1	1	0.96359
627	5.4722	5	5	999	19.375	2	-1	1	1.2694
628	3.8303	5	5	999	1	1	-1	1	1.1516
629	0.5464	5	5	999	19.375	1	-1	0	0.9047
630	0.5464	5	5	0	7.125	2	1	1	1.0342
631	7.1142	5	5	999	13.25	1	-1	1	1.0105
632	3.8303	5	5	90	1	2	1	1	1.5281
633	3.8303	5	5	90	25.5	2	1	1	0.99873
634	0.5464	5	5	999	19.375	2	-1	1	1.0577
635	2.1883	5	5	999	13.25	2	1	1	0.98706
636	3.8303	5	5	999	1	1	-1	1	1.3987
637	3.8303	5	5	90	7.125	2	1	1	0.85761
638	0.5464	5	5	0	25.5	2	-1	1	0.95186
639	0.5464	5	5	90	13.25	1	1	1	1.3165
640	2.1883	5	5	90	7.125	1	1	1	0.99882
641	7.1142	5	5	0	19.375	2	1	1	0.98699
642	7.1142	5	5	0	13.25	1	-1	1	0.9165
643	5.4722	5	5	999	25.5	2	-1	1	1.1517
644	5.4722	5	5	0	7.125	1	1	0	1.4105
645	7.1142	5	5	90	1	2	-1	1	1.1522
646	3.8303	5	5	999	1	1	-1	1	1.0693
647	0.5464	5	5	0	1	1	1	1	1.1048
648	3.8303	5	5	0	13.25	1	1	1	0.92829
649	0.5464	5	5	999	25.5	1	-1	1	0.92832
650	2.1883	5	5	90	19.375	2	1	1	0.98714
651	7.1142	5	5	0	13.25	2	-1	1	1.1283
652	0.5464	5	5	999	13.25	2	1	1	0.99894
653	3.8303	5	5	90	25.5	2	1	1	0.96359
654	3.8303	5	5	999	13.25	1	1	1	0.85771
655	7.1142	5	5	999	13.25	1	-1	1	0.82249
656	5.4722	5	5	0	25.5	1	1	1	0.89305
657	2.1883	5	5	0	7.125	1	-1	1	0.89311
658	7.1142	5	5	0	1	2	1	0	1.1635
659	0.5464	5	5	0	25.5	2	-1	1	0.90472
660	2.1883	5	5	90	25.5	1	-1	1	0.90479
661	3.8303	5	5	999	7.125	1	-1	1	1.0694
662	5.4722	5	5	0	13.25	2	1	1	0.88122
663	7.1142	5	5	0	25.5	2	1	1	0.90471
664	2.1883	5	5	999	7.125	1	1	1	1.2576
665	2.1883	5	5	0	1	1	1	1	0.89299
666	2.1883	5	5	0	19.375	2	-1	1	1.2929
667	3.8303	5	5	0	13.25	1	-1	1	0.86948
668	2.1883	5	5	90	25.5	2	-1	1	1.0224
669	2.1883	5	5	999	19.375	2	-1	1	1.0813
670	3.8303	5	5	999	25.5	1	-1	1	1.434
671	3.8303	5	5	999	19.375	1	-1	1	0.9047
672	5.4722	5	5	999	1	1	1	0	1.14
673	7.1142	5	5	0	13.25	1	1	1	1.281
674	2.1883	5	5	0	25.5	1	-1	1	0.85812
675	0.5464	5	5	999	25.5	1	1	1	1.3164
676	2.1883	5	5	999	25.5	1	1	1	0.97528
677	5.4722	5	5	90	19.375	1	-1	1	0.90474
678	3.8303	5	5	0	1	2	1	0	1.2458
679	3.8303	5	5	90	1	2	1	1	1.1399
680	3.8303	5	5	0	1	1	1	1	1.2228
681	0.5464	5	5	0	25.5	2	-1	1	0.97522
682	7.1142	5	5	90	25.5	1	-1	1	0.88119
683	7.1142	5	5	90	13.25	1	-1	1	0.96355
684	3.8303	5	5	0	25.5	2	-1	1	0.92829
685	2.1883	5	5	0	1	2	1	1	1.1282
686	0.5464	5	5	0	19.375	1	1	1	1.2458
687	2.1883	5	5	90	25.5	2	-1	1	0.91655
688	0.5464	5	5	90	25.5	1	-1	1	0.97533
689	3.8303	5	5	999	19.375	1	1	1	1.0459
690	5.4722	5	5	999	19.375	2	-1	1	1.1165
691	5.4722	5	5	0	1	2	-1	0	1.8847
692	3.8303	5	5	90	1	2	1	0	1.4462
693	0.5464	5	5	0	1	1	-1	1	1.5164
694	7.1142	5	5	999	13.25	1	-1	1	1.1282
695	7.1142	5	5	90	1	2	1	0	1.37
696	2.1883	5	5	90	7.125	2	1	1	1.0576
697	2.1883	5	5	90	13.25	2	1	1	1.4576
698	3.8303	5	5	0	7.125	1	1	1	1.4575
699	7.1142	5	5	0	19.375	1	1	1	0.97533
700	7.1142	5	5	90	13.25	1	-1	1	0.92823
701	0.5464	5	5	90	7.125	1	1	1	0.97536
702	3.8303	5	5	0	1	1	1	1	1.2341
703	5.4722	5	5	90	13.25	1	1	1	1.0459
704	2.1883	5	5	90	13.25	1	-1	1	0.9165
705	5.4722	5	5	999	1	2	-1	1	1.0812
706	7.1142	5	5	0	19.375	1	1	1	1.0459
707	5.4722	5	5	999	13.25	2	1	1	0.90472
708	0.5464	5	5	999	7.125	2	1	1	0.86948
709	3.8303	5	5	0	19.375	1	-1	1	0.84595
710	2.1883	5	5	999	7.125	1	-1	1	0.8577
711	2.1883	5	5	90	1	1	1	1	1.1518
712	3.8303	5	5	90	7.125	2	-1	1	1.0812
713	2.1883	5	5	90	25.5	2	1	1	0.88118
714	5.4722	5	5	0	1	2	1	0	1.1165
715	5.4722	5	5	0	7.125	2	1	0	0.99866
716	0.5464	5	5	90	13.25	1	1	1	1.1165
717	2.1883	5	5	0	25.5	2	-1	1	1.7046
718	5.4722	5	5	0	7.125	1	-1	1	1.1048
719	0.5464	5	5	90	7.125	1	1	0	10.096
720	3.8303	5	5	90	1	2	1	0	2.5363
721	3.8303	5	5	90	1	1	-1	1	1.7751
722	5.4722	5	5	0	1	1	-1	0	1.4223
723	5.4722	5	5	90	25.5	2	1	1	1.4694
724	0.5464	5	5	0	13.25	2	1	1	1.1987
725	7.1142	5	5	90	1	2	1	0	1.801
726	2.1883	5	5	999	7.125	1	-1	1	0.88127
727	2.1883	5	5	0	25.5	2	1	1	0.92828
728	0.5464	5	5	90	19.375	1	1	1	0.96354
729	7.1142	5	5	0	1	2	-1	0	1.0694
730	0.5464	5	5	999	19.375	2	1	1	1.0224
731	2.1883	5	5	90	1	2	-1	1	1.0458
732	3.8303	5	5	90	13.25	2	1	1	0.95176
733	3.8303	5	5	90	1	1	1	1	1.1165
734	2.1883	5	5	999	25.5	1	-1	1	1.0228
735	0.5464	5	5	90	13.25	2	-1	1	1.046
736	3.8303	5	5	0	13.25	2	1	1	1.0577
737	7.1142	5	5	999	1	2	-1	0	1.0224
738	0.5464	5	5	999	13.25	2	-1	0	1.0459
739	7.1142	5	5	90	7.125	2	-1	0	1.246
740	5.4722	5	5	0	7.125	2	1	1	0.98712
741	7.1142	5	5	999	13.25	1	1	1	1.1517
742	7.1142	5	5	90	19.375	2	1	1	0.97569
743	0.5464	5	5	999	19.375	1	-1	1	0.91657
744	3.8303	5	5	0	1	2	-1	0	1.0341
745	7.1142	5	5	0	25.5	2	-1	1	0.91659
746	2.1883	5	5	90	1	2	-1	1	1.4811
747	0.5464	5	5	0	13.25	2	1	1	0.92865
748	3.8303	5	5	999	19.375	2	-1	1	1.14
749	5.4722	5	5	999	7.125	1	-1	1	0.91652
750	5.4722	5	5	999	19.375	2	1	1	0.85771
