# Supplementary material for: Temporal Integration of Motion Streaks in Migraine
Source: Vision (Basel). 2018 Jul 13;2(3):27. doi: 10.3390/vision2030027 (PMC6836222; doi:10.3390/vision2030027)
Supplement: Supplementary file 1 [file vision-02-00027-s001.zip › supplementary information/resultsmark3/resultsObs23/allResponsesObs23Block5.txt]

1	5.4722	5	5	0	25.5	1	-1	1	1.1042
2	3.8303	5	5	90	25.5	1	-1	1	0.87219
3	5.4722	5	5	999	13.25	1	-1	1	0.89299
4	3.8303	5	5	999	7.125	2	1	1	0.9745
5	5.4722	5	5	90	7.125	1	1	1	0.97533
6	2.1883	5	5	90	25.5	1	-1	1	0.85776
7	2.1883	5	5	90	19.375	1	-1	1	0.86948
8	5.4722	5	5	90	19.375	1	-1	1	0.82249
9	2.1883	5	5	90	1	2	-1	1	1.1636
10	3.8303	5	5	999	13.25	1	-1	1	0.893
11	5.4722	5	5	90	7.125	1	1	1	1.0577
12	5.4722	5	5	0	13.25	1	-1	1	0.8342
13	3.8303	5	5	90	25.5	2	-1	1	1.2693
14	5.4722	5	5	999	13.25	2	1	1	1.4106
15	3.8303	5	5	999	7.125	2	-1	1	1.0934
16	5.4722	5	5	999	25.5	1	-1	1	0.86949
17	3.8303	5	5	90	1	2	1	1	1.34
18	5.4722	5	5	90	7.125	1	-1	1	0.95221
19	2.1883	5	5	0	7.125	1	1	1	0.8577
20	7.1142	5	5	90	19.375	2	1	1	0.92829
21	2.1883	5	5	90	1	2	1	1	0.91655
22	3.8303	5	5	90	19.375	1	-1	1	0.86954
23	7.1142	5	5	999	1	1	1	1	1.2576
24	3.8303	5	5	999	7.125	1	1	1	0.82246
25	2.1883	5	5	0	19.375	1	-1	1	0.86946
26	7.1142	5	5	0	7.125	1	1	0	1.0813
27	7.1142	5	5	0	19.375	2	-1	1	1.14
28	2.1883	5	5	90	25.5	1	1	1	1.1165
29	3.8303	5	5	0	7.125	2	-1	1	0.99888
30	7.1142	5	5	90	19.375	2	-1	0	0.9283
31	7.1142	5	5	999	7.125	1	-1	1	0.90475
32	2.1883	5	5	90	1	1	1	1	1.2106
33	5.4722	5	5	0	7.125	1	-1	0	1.2812
34	7.1142	5	5	90	25.5	2	-1	1	1.0345
35	7.1142	5	5	90	19.375	1	-1	1	0.86946
36	7.1142	5	5	0	1	2	-1	0	0.99892
37	7.1142	5	5	90	13.25	2	-1	1	0.98712
38	2.1883	5	5	90	7.125	2	-1	1	0.97532
39	7.1142	5	5	0	13.25	2	1	1	1.0224
40	3.8303	5	5	999	13.25	1	-1	1	0.83425
41	3.8303	5	5	90	1	1	-1	1	0.92832
42	2.1883	5	5	90	1	1	-1	1	0.90475
43	7.1142	5	5	90	1	1	-1	0	2.4644
44	2.1883	5	5	999	13.25	2	1	1	0.94008
45	2.1883	5	5	0	19.375	2	1	1	0.96357
46	3.8303	5	5	90	7.125	1	-1	1	0.94006
47	2.1883	5	5	0	19.375	2	-1	1	1.0224
48	7.1142	5	5	999	19.375	2	-1	1	0.99889
49	3.8303	5	5	90	1	2	-1	1	1.0459
50	0.5464	5	5	90	25.5	1	-1	1	0.91651
51	7.1142	5	5	90	19.375	1	1	1	1.0459
52	2.1883	5	5	0	1	2	-1	1	1.0224
53	2.1883	5	5	0	7.125	1	1	1	1.1518
54	5.4722	5	5	0	19.375	1	-1	1	1.0224
55	3.8303	5	5	0	19.375	1	-1	1	0.86942
56	7.1142	5	5	999	13.25	2	1	1	0.94004
57	3.8303	5	5	0	25.5	2	-1	1	1.0106
58	2.1883	5	5	90	1	1	1	1	1.1518
59	2.1883	5	5	999	1	1	1	1	1.0342
60	7.1142	5	5	90	25.5	1	1	1	0.85771
61	0.5464	5	5	90	25.5	1	-1	1	0.89297
62	7.1142	5	5	0	13.25	1	1	1	0.89294
63	5.4722	5	5	0	13.25	2	1	1	0.93999
64	3.8303	5	5	0	13.25	1	-1	1	0.79889
65	5.4722	5	5	0	13.25	1	-1	0	0.91647
66	7.1142	5	5	90	13.25	2	1	0	1.3374
67	7.1142	5	5	0	13.25	1	1	1	1.1751
68	2.1883	5	5	0	7.125	2	-1	1	1.1757
69	0.5464	5	5	0	1	1	1	1	1.1758
70	7.1142	5	5	90	7.125	2	1	1	1.2228
71	7.1142	5	5	999	19.375	1	1	1	1.1635
72	3.8303	5	5	999	25.5	2	-1	1	0.94002
73	2.1883	5	5	999	1	1	-1	1	0.91661
74	0.5464	5	5	999	25.5	1	1	1	1.0342
75	3.8303	5	5	999	1	1	-1	1	1.0694
76	7.1142	5	5	999	19.375	1	-1	1	0.8694
77	3.8303	5	5	999	13.25	2	1	1	0.94002
78	3.8303	5	5	0	7.125	1	1	1	1.1283
79	0.5464	5	5	90	7.125	1	1	1	1.1517
80	3.8303	5	5	90	25.5	1	1	1	1.0816
81	0.5464	5	5	90	7.125	2	1	1	1.0224
82	2.1883	5	5	0	1	1	-1	1	0.95179
83	0.5464	5	5	999	1	1	-1	1	1.1048
84	5.4722	5	5	999	25.5	2	-1	1	0.9636
85	5.4722	5	5	999	7.125	1	-1	1	0.9048
86	0.5464	5	5	999	7.125	1	-1	1	0.96358
87	3.8303	5	5	0	13.25	2	-1	1	0.97537
88	5.4722	5	5	90	19.375	2	1	1	0.95183
89	7.1142	5	5	0	1	2	-1	0	1.1753
90	0.5464	5	5	0	7.125	1	-1	1	0.99885
91	3.8303	5	5	999	19.375	1	-1	1	0.91659
92	2.1883	5	5	999	7.125	1	-1	1	1.2458
93	7.1142	5	5	999	25.5	1	-1	1	0.89302
94	7.1142	5	5	90	1	1	-1	1	1.3858
95	5.4722	5	5	90	25.5	2	1	1	0.91687
96	7.1142	5	5	90	19.375	1	-1	1	0.86936
97	2.1883	5	5	999	19.375	2	-1	1	0.97527
98	7.1142	5	5	90	13.25	2	1	1	1.0929
99	5.4722	5	5	90	1	2	1	0	1.3866
100	7.1142	5	5	90	25.5	1	-1	1	0.89347
101	0.5464	5	5	90	19.375	1	1	1	1.293
102	0.5464	5	5	90	7.125	2	-1	1	0.99932
103	2.1883	5	5	999	25.5	1	-1	1	0.83416
104	3.8303	5	5	90	19.375	2	1	1	0.97535
105	2.1883	5	5	90	13.25	1	1	1	1.4811
106	7.1142	5	5	90	25.5	1	-1	1	0.89295
107	3.8303	5	5	90	25.5	2	1	1	0.90477
108	5.4722	5	5	90	13.25	2	-1	1	0.98706
109	0.5464	5	5	0	25.5	1	1	1	1.093
110	7.1142	5	5	0	7.125	2	-1	1	0.99878
111	2.1883	5	5	999	19.375	2	1	1	1.0577
112	2.1883	5	5	90	19.375	1	-1	1	0.893
113	3.8303	5	5	999	7.125	1	-1	1	0.84601
114	3.8303	5	5	0	13.25	2	-1	1	0.96367
115	0.5464	5	5	999	19.375	1	-1	1	1.0342
116	0.5464	5	5	90	13.25	2	-1	1	0.9518
117	2.1883	5	5	0	19.375	2	1	0	0.8813
118	3.8303	5	5	0	25.5	2	1	1	0.90475
119	0.5464	5	5	999	13.25	1	1	1	2.7224
120	5.4722	5	5	90	1	1	1	1	1.1051
121	0.5464	5	5	90	19.375	1	1	1	1.1165
122	3.8303	5	5	0	19.375	1	1	1	0.92831
123	7.1142	5	5	0	25.5	1	-1	0	0.99884
124	0.5464	5	5	999	19.375	2	-1	1	1.2458
125	7.1142	5	5	999	25.5	1	1	1	1.1165
126	2.1883	5	5	999	19.375	1	1	1	0.89295
127	3.8303	5	5	999	13.25	2	1	1	0.9875
128	0.5464	5	5	999	1	2	1	1	1.0106
129	2.1883	5	5	999	13.25	1	-1	1	0.88121
130	3.8303	5	5	999	7.125	1	1	1	1.1988
131	3.8303	5	5	90	13.25	2	1	1	0.91695
132	3.8303	5	5	0	1	1	1	1	1.2459
133	5.4722	5	5	0	25.5	1	1	1	1.1518
134	3.8303	5	5	999	1	2	-1	1	1.3281
135	5.4722	5	5	0	1	1	-1	1	1.1753
136	3.8303	5	5	999	1	1	1	1	1.1517
137	0.5464	5	5	999	19.375	2	-1	1	1.1047
138	5.4722	5	5	90	13.25	2	1	1	0.964
139	0.5464	5	5	0	19.375	2	-1	1	1.0341
140	3.8303	5	5	0	13.25	2	-1	1	1.5869
141	7.1142	5	5	90	1	2	1	0	1.2576
142	7.1142	5	5	999	25.5	2	-1	1	0.94008
143	5.4722	5	5	999	25.5	1	1	1	1.1517
144	0.5464	5	5	0	25.5	2	1	1	1.0341
145	0.5464	5	5	0	1	2	1	1	1.1988
146	0.5464	5	5	90	19.375	2	1	1	0.97579
147	7.1142	5	5	90	25.5	1	1	1	1.1165
148	2.1883	5	5	90	25.5	2	1	1	0.97577
149	7.1142	5	5	0	13.25	2	1	1	0.91647
150	0.5464	5	5	90	13.25	1	-1	1	0.94011
151	2.1883	5	5	0	7.125	2	-1	1	1.093
152	3.8303	5	5	90	7.125	2	-1	1	0.99887
153	3.8303	5	5	90	19.375	2	-1	1	0.94006
154	7.1142	5	5	0	1	1	-1	1	1.2577
155	2.1883	5	5	0	13.25	2	-1	1	1.2341
156	5.4722	5	5	90	7.125	1	-1	1	1.0812
157	7.1142	5	5	90	1	1	1	1	2.912
158	3.8303	5	5	0	19.375	2	1	1	0.92833
159	2.1883	5	5	90	7.125	1	1	1	0.86954
160	2.1883	5	5	999	7.125	1	-1	1	0.91664
161	7.1142	5	5	0	13.25	1	1	1	0.90476
162	3.8303	5	5	999	19.375	2	-1	1	1.0695
163	3.8303	5	5	0	7.125	2	-1	1	0.94007
164	2.1883	5	5	999	13.25	1	-1	1	0.82245
165	2.1883	5	5	90	25.5	2	1	1	0.90477
166	2.1883	5	5	90	25.5	2	1	1	0.91658
167	5.4722	5	5	999	19.375	2	1	1	1.0812
168	3.8303	5	5	0	13.25	1	-1	1	0.84591
169	7.1142	5	5	0	19.375	1	-1	1	0.90481
170	5.4722	5	5	90	7.125	1	1	1	1.1518
171	3.8303	5	5	0	7.125	2	-1	1	0.99889
172	3.8303	5	5	0	7.125	2	1	1	0.9871
173	5.4722	5	5	0	7.125	1	-1	1	1.1988
174	7.1142	5	5	999	1	2	-1	1	1.4449
175	5.4722	5	5	90	25.5	1	1	1	1.164
176	2.1883	5	5	999	1	2	-1	1	1.0341
177	0.5464	5	5	999	25.5	2	-1	1	1.0812
178	2.1883	5	5	999	1	2	1	1	1.0459
179	3.8303	5	5	90	7.125	1	-1	1	0.9048
180	3.8303	5	5	999	7.125	2	1	1	0.90476
181	0.5464	5	5	0	7.125	1	-1	1	1.1048
182	7.1142	5	5	0	13.25	2	-1	1	0.97527
183	3.8303	5	5	0	25.5	2	-1	1	0.95176
184	5.4722	5	5	999	7.125	2	-1	1	1.0106
185	3.8303	5	5	90	13.25	1	1	1	1.1283
186	3.8303	5	5	999	19.375	2	1	0	0.90474
187	3.8303	5	5	90	7.125	2	-1	1	1.0459
188	2.1883	5	5	999	19.375	2	1	1	0.92842
189	7.1142	5	5	999	1	2	-1	0	1.2458
190	7.1142	5	5	999	19.375	2	-1	0	0.98711
191	0.5464	5	5	90	1	2	1	0	1.3164
192	3.8303	5	5	90	19.375	2	-1	1	1.0816
193	0.5464	5	5	90	19.375	1	-1	1	1.0224
194	7.1142	5	5	90	19.375	1	1	1	1.2694
195	5.4722	5	5	0	13.25	2	1	1	0.95181
196	5.4722	5	5	0	19.375	2	-1	1	1.0459
197	3.8303	5	5	0	7.125	2	1	1	0.98712
198	5.4722	5	5	0	25.5	1	1	1	0.91656
199	2.1883	5	5	90	13.25	2	1	0	0.8812
200	3.8303	5	5	999	25.5	1	-1	1	0.94001
201	2.1883	5	5	90	7.125	2	1	1	1.0106
202	0.5464	5	5	90	7.125	1	-1	1	1.1871
203	0.5464	5	5	0	7.125	2	-1	1	1.3752
204	7.1142	5	5	999	7.125	1	1	1	1.2224
205	7.1142	5	5	0	25.5	2	-1	1	1.2458
206	3.8303	5	5	999	13.25	2	-1	1	1.14
207	7.1142	5	5	0	7.125	2	-1	1	1.093
208	5.4722	5	5	90	19.375	2	1	1	1.0341
209	0.5464	5	5	999	13.25	2	1	1	1.0811
210	5.4722	5	5	999	19.375	1	-1	1	1.34
211	7.1142	5	5	999	7.125	2	1	0	1.3907
212	5.4722	5	5	90	1	1	1	0	1.4105
213	7.1142	5	5	999	13.25	1	-1	1	0.97536
214	5.4722	5	5	999	7.125	2	1	1	0.91656
215	7.1142	5	5	999	19.375	1	1	1	0.90474
216	5.4722	5	5	90	1	2	1	0	1.2929
217	5.4722	5	5	0	13.25	1	-1	1	1.234
218	2.1883	5	5	999	19.375	1	-1	1	0.99891
219	5.4722	5	5	999	13.25	1	1	1	1.2106
220	5.4722	5	5	999	1	1	1	0	1.9139
221	2.1883	5	5	90	25.5	1	-1	1	0.90486
222	2.1883	5	5	90	13.25	2	1	1	0.9753
223	2.1883	5	5	0	1	2	-1	1	1.2341
224	3.8303	5	5	90	13.25	1	-1	1	0.98703
225	7.1142	5	5	0	1	2	1	0	1.3164
226	0.5464	5	5	0	1	1	1	1	1.5516
227	5.4722	5	5	90	1	2	-1	0	1.8568
228	3.8303	5	5	90	25.5	1	-1	1	0.92825
229	7.1142	5	5	0	25.5	2	-1	1	1.0224
230	5.4722	5	5	999	19.375	1	1	1	1.1046
231	5.4722	5	5	90	7.125	2	-1	1	1.6843
232	2.1883	5	5	0	19.375	1	-1	1	0.96403
233	3.8303	5	5	90	19.375	2	-1	1	1.0812
234	7.1142	5	5	0	13.25	1	1	1	1.2106
235	7.1142	5	5	999	25.5	2	-1	1	0.91654
236	0.5464	5	5	90	13.25	1	-1	1	0.90475
237	5.4722	5	5	999	13.25	2	-1	1	1.0577
238	7.1142	5	5	999	13.25	2	1	1	1.0106
239	7.1142	5	5	999	7.125	2	1	1	1.0224
240	3.8303	5	5	90	13.25	1	-1	1	0.90471
241	2.1883	5	5	0	19.375	2	-1	1	1.0459
242	0.5464	5	5	999	1	2	-1	1	1.0341
243	7.1142	5	5	0	19.375	2	1	1	1.1282
244	3.8303	5	5	999	13.25	1	1	1	1.046
245	2.1883	5	5	0	7.125	2	-1	1	1.4459
246	3.8303	5	5	999	19.375	1	-1	1	0.86935
247	5.4722	5	5	999	19.375	1	-1	1	0.92825
248	3.8303	5	5	0	25.5	2	-1	1	1.293
249	3.8303	5	5	90	7.125	2	-1	1	1.0928
250	2.1883	5	5	999	7.125	2	-1	1	1.1633
251	2.1883	5	5	999	19.375	1	-1	1	1.0342
252	7.1142	5	5	999	25.5	1	-1	1	0.90476
253	3.8303	5	5	0	13.25	1	1	1	1.1636
254	0.5464	5	5	999	25.5	1	1	1	1.34
255	5.4722	5	5	0	1	1	1	1	1.3747
256	0.5464	5	5	999	19.375	2	-1	1	1.1047
257	7.1142	5	5	90	7.125	1	1	1	1.1287
258	3.8303	5	5	999	13.25	2	1	1	1.0817
259	0.5464	5	5	999	7.125	1	-1	1	0.95181
260	3.8303	5	5	999	7.125	1	1	1	0.96359
261	0.5464	5	5	999	19.375	2	-1	0	3.8806
262	7.1142	5	5	999	19.375	2	1	1	1.0929
263	0.5464	5	5	0	25.5	1	1	1	0.92827
264	5.4722	5	5	90	13.25	1	-1	1	0.94007
265	5.4722	5	5	0	1	2	-1	0	2.0795
266	0.5464	5	5	999	7.125	2	1	1	1.0694
267	2.1883	5	5	0	1	1	-1	1	1.2811
268	7.1142	5	5	0	19.375	1	-1	1	0.96326
269	2.1883	5	5	0	25.5	2	1	1	0.89304
270	2.1883	5	5	999	1	2	-1	1	1.1988
271	7.1142	5	5	0	7.125	2	1	1	0.9518
272	5.4722	5	5	90	25.5	2	-1	1	1.0224
273	5.4722	5	5	999	1	1	1	0	0.86948
274	0.5464	5	5	90	19.375	1	1	1	0.96369
275	5.4722	5	5	90	13.25	2	-1	1	0.88125
276	7.1142	5	5	0	25.5	1	1	1	1.1635
277	0.5464	5	5	90	25.5	2	1	0	1.0815
278	0.5464	5	5	0	25.5	2	-1	1	0.95183
279	0.5464	5	5	90	1	1	-1	1	1.1989
280	5.4722	5	5	0	25.5	2	-1	1	0.96361
281	7.1142	5	5	999	1	2	-1	0	1.0106
282	2.1883	5	5	999	13.25	2	-1	0	0.8577
283	5.4722	5	5	90	25.5	2	-1	1	0.9989
284	7.1142	5	5	0	7.125	2	-1	1	1.2341
285	2.1883	5	5	999	7.125	1	-1	1	0.90477
286	2.1883	5	5	999	13.25	1	-1	1	0.86949
287	5.4722	5	5	999	13.25	1	-1	1	0.88133
288	5.4722	5	5	0	19.375	1	1	1	0.88119
289	2.1883	5	5	999	25.5	1	1	1	0.89298
290	5.4722	5	5	999	13.25	2	-1	1	1.2106
291	2.1883	5	5	0	13.25	2	-1	1	0.98709
292	0.5464	5	5	90	25.5	2	-1	1	0.98705
293	0.5464	5	5	0	1	2	-1	1	1.1635
294	2.1883	5	5	0	1	1	1	1	1.1988
295	2.1883	5	5	999	1	2	1	1	1.0577
296	5.4722	5	5	0	13.25	2	-1	1	1.093
297	2.1883	5	5	90	25.5	2	1	1	0.9283
298	3.8303	5	5	999	13.25	1	-1	1	0.893
299	7.1142	5	5	90	13.25	1	-1	1	0.90482
300	3.8303	5	5	0	19.375	2	-1	1	1.0341
301	3.8303	5	5	0	19.375	2	-1	1	0.98714
302	7.1142	5	5	0	13.25	1	-1	1	1.1517
303	0.5464	5	5	999	25.5	2	1	1	0.92824
304	5.4722	5	5	999	7.125	1	-1	1	0.83416
305	5.4722	5	5	0	25.5	2	-1	1	0.881
306	0.5464	5	5	0	19.375	1	-1	1	0.85774
307	5.4722	5	5	0	19.375	1	-1	1	0.86954
308	2.1883	5	5	999	7.125	2	-1	1	0.86952
309	7.1142	5	5	90	13.25	2	-1	1	1.0929
310	3.8303	5	5	90	13.25	2	1	1	0.97537
311	0.5464	5	5	999	1	2	1	1	1.2223
312	5.4722	5	5	0	25.5	2	1	1	0.96359
313	0.5464	5	5	90	19.375	2	1	1	0.92831
314	0.5464	5	5	90	25.5	2	-1	1	0.9753
315	5.4722	5	5	90	7.125	2	-1	0	0.94002
316	0.5464	5	5	90	1	2	-1	1	0.96361
317	2.1883	5	5	999	25.5	2	1	1	0.91645
318	2.1883	5	5	0	1	2	1	1	1.0106
319	7.1142	5	5	999	13.25	1	-1	1	0.90474
320	5.4722	5	5	999	7.125	2	1	1	0.90478
321	2.1883	5	5	0	1	1	1	1	1.2811
322	0.5464	5	5	90	13.25	1	-1	1	0.89304
323	7.1142	5	5	0	25.5	2	1	1	0.88124
324	0.5464	5	5	0	19.375	1	1	1	1.0577
325	0.5464	5	5	0	7.125	2	1	1	0.89297
326	2.1883	5	5	0	25.5	1	1	1	1.093
327	5.4722	5	5	0	25.5	2	-1	1	1.1165
328	5.4722	5	5	0	13.25	2	1	1	0.89295
329	3.8303	5	5	0	1	1	-1	1	1.046
330	3.8303	5	5	90	25.5	2	-1	1	1.0341
331	0.5464	5	5	0	19.375	2	-1	1	1.1753
332	0.5464	5	5	999	7.125	2	-1	1	1.1047
333	0.5464	5	5	90	19.375	2	-1	1	1.0695
334	7.1142	5	5	0	1	1	1	0	1.1635
335	0.5464	5	5	0	1	1	-1	1	1.0228
336	5.4722	5	5	999	25.5	2	1	1	0.91655
337	0.5464	5	5	90	7.125	1	-1	1	0.96356
338	0.5464	5	5	999	25.5	2	1	1	0.95181
339	0.5464	5	5	0	25.5	2	-1	1	1.1282
340	5.4722	5	5	0	19.375	2	-1	1	1.14
341	5.4722	5	5	90	19.375	2	1	1	0.91648
342	5.4722	5	5	0	19.375	1	-1	1	1.0577
343	5.4722	5	5	0	1	2	1	0	1.3046
344	0.5464	5	5	999	7.125	2	-1	1	1.3169
345	7.1142	5	5	999	19.375	2	1	0	1.2222
346	3.8303	5	5	90	1	1	-1	1	1.0228
347	5.4722	5	5	90	13.25	1	-1	1	0.97525
348	3.8303	5	5	0	7.125	1	-1	1	1.0811
349	5.4722	5	5	90	7.125	2	-1	1	1.1048
350	2.1883	5	5	90	7.125	1	-1	1	1.2694
351	0.5464	5	5	0	1	2	-1	1	2.104
352	3.8303	5	5	0	1	2	-1	0	1.1992
353	3.8303	5	5	0	13.25	1	-1	1	0.95181
354	3.8303	5	5	0	25.5	1	-1	1	0.8342
355	7.1142	5	5	90	7.125	2	1	1	1.0813
356	3.8303	5	5	0	7.125	1	1	1	1.14
357	7.1142	5	5	999	13.25	1	1	1	0.95178
358	5.4722	5	5	90	25.5	1	-1	1	0.84599
359	3.8303	5	5	0	7.125	1	1	1	0.92828
360	7.1142	5	5	90	13.25	1	1	1	0.90476
361	7.1142	5	5	90	19.375	2	1	0	1.1283
362	2.1883	5	5	999	1	1	1	1	1.034
363	7.1142	5	5	90	13.25	1	1	1	0.95178
364	2.1883	5	5	999	25.5	2	-1	1	1.1164
365	5.4722	5	5	0	7.125	2	1	1	0.98746
366	2.1883	5	5	90	13.25	2	-1	1	0.96354
367	2.1883	5	5	0	19.375	1	1	1	1.1635
368	2.1883	5	5	90	19.375	1	-1	1	0.84599
369	5.4722	5	5	999	19.375	2	-1	1	1.0693
370	3.8303	5	5	0	19.375	1	1	0	0.9283
371	2.1883	5	5	0	7.125	1	1	1	0.89292
372	7.1142	5	5	90	25.5	2	-1	1	1.329
373	5.4722	5	5	0	1	1	-1	1	1.6278
374	2.1883	5	5	90	7.125	2	1	1	0.9871
375	2.1883	5	5	90	19.375	1	-1	1	0.9048
376	0.5464	5	5	999	7.125	1	-1	1	0.89301
377	0.5464	5	5	90	1	2	-1	1	0.97531
378	7.1142	5	5	999	13.25	1	-1	1	0.92831
379	0.5464	5	5	999	1	1	1	1	1.1047
380	5.4722	5	5	0	1	2	-1	1	1.1169
381	2.1883	5	5	999	7.125	1	1	1	0.89282
382	2.1883	5	5	90	13.25	1	-1	1	0.91646
383	5.4722	5	5	999	25.5	1	-1	0	0.91661
384	7.1142	5	5	0	1	2	-1	0	1.2106
385	7.1142	5	5	0	19.375	1	-1	1	0.96335
386	5.4722	5	5	999	19.375	1	1	1	0.89304
387	2.1883	5	5	90	7.125	1	1	1	0.90477
388	2.1883	5	5	0	13.25	1	-1	1	1.14
389	2.1883	5	5	999	19.375	1	1	1	0.92831
390	0.5464	5	5	0	13.25	2	-1	1	1.14
391	7.1142	5	5	90	13.25	1	-1	1	0.91696
392	2.1883	5	5	0	25.5	2	-1	1	1.0459
393	0.5464	5	5	90	19.375	1	-1	1	1.1635
394	7.1142	5	5	0	7.125	2	-1	1	1.1165
395	0.5464	5	5	0	7.125	1	1	1	0.88126
396	0.5464	5	5	90	19.375	2	-1	1	1.1165
397	5.4722	5	5	999	1	2	-1	0	1.3757
398	5.4722	5	5	0	1	2	1	0	0.90513
399	7.1142	5	5	90	25.5	1	-1	1	0.92833
400	2.1883	5	5	0	13.25	2	1	1	1.0342
401	0.5464	5	5	999	19.375	1	1	0	0.98708
402	5.4722	5	5	999	7.125	2	-1	1	1.0224
403	0.5464	5	5	90	1	1	-1	1	0.99883
404	7.1142	5	5	0	1	1	-1	1	1.1162
405	2.1883	5	5	0	7.125	2	-1	1	1.0575
406	0.5464	5	5	90	25.5	2	1	1	0.95185
407	2.1883	5	5	0	25.5	1	-1	1	0.86945
408	7.1142	5	5	0	19.375	1	1	1	2.5448
409	5.4722	5	5	90	19.375	2	1	1	1.1753
410	2.1883	5	5	90	7.125	1	1	1	0.99887
411	3.8303	5	5	999	19.375	1	-1	1	0.88124
412	7.1142	5	5	90	1	2	1	1	1.1282
413	2.1883	5	5	0	7.125	1	-1	1	1.1168
414	5.4722	5	5	90	25.5	1	-1	1	0.90518
415	2.1883	5	5	0	19.375	2	-1	1	1.1047
416	0.5464	5	5	999	7.125	1	-1	1	0.89291
417	0.5464	5	5	0	7.125	2	1	0	0.89308
418	5.4722	5	5	0	7.125	2	-1	1	1.1164
419	0.5464	5	5	90	13.25	2	-1	1	1.2341
420	5.4722	5	5	0	19.375	1	1	1	0.89299
421	5.4722	5	5	999	19.375	2	-1	1	1.0341
422	0.5464	5	5	0	7.125	1	1	1	1.0694
423	5.4722	5	5	0	19.375	2	-1	1	1.5346
424	0.5464	5	5	90	7.125	1	1	1	1.0934
425	3.8303	5	5	0	25.5	2	-1	1	1.0105
426	0.5464	5	5	999	19.375	1	-1	1	1.0576
427	0.5464	5	5	90	13.25	1	-1	1	0.90473
428	0.5464	5	5	90	25.5	1	1	1	1.2812
429	5.4722	5	5	999	1	2	1	0	1.1287
430	5.4722	5	5	90	13.25	1	1	1	0.88113
431	3.8303	5	5	999	1	2	-1	0	1.093
432	0.5464	5	5	0	7.125	2	-1	1	1.093
433	5.4722	5	5	999	25.5	1	1	1	0.9871
434	3.8303	5	5	0	25.5	1	1	1	0.85771
435	2.1883	5	5	999	7.125	2	-1	1	1.0811
436	5.4722	5	5	0	1	2	-1	1	1.3046
437	7.1142	5	5	90	25.5	2	-1	1	1.2228
438	7.1142	5	5	999	7.125	2	1	0	1.0694
439	3.8303	5	5	999	19.375	2	1	1	0.93996
440	5.4722	5	5	0	7.125	1	1	1	0.99887
441	3.8303	5	5	90	1	2	1	0	1.1753
442	7.1142	5	5	90	7.125	1	1	1	1.1517
443	5.4722	5	5	90	25.5	2	-1	1	1.0224
444	2.1883	5	5	0	25.5	1	-1	1	0.8694
445	2.1883	5	5	0	1	1	-1	1	0.95185
446	7.1142	5	5	90	7.125	2	1	0	1.1165
447	2.1883	5	5	90	25.5	1	-1	1	0.94003
448	3.8303	5	5	999	13.25	1	1	1	0.92834
449	0.5464	5	5	999	25.5	1	1	1	0.96355
450	7.1142	5	5	90	25.5	2	1	1	0.99887
451	0.5464	5	5	90	13.25	2	-1	1	1.0812
452	5.4722	5	5	999	19.375	2	1	1	0.88128
453	3.8303	5	5	90	25.5	1	-1	1	0.88128
454	5.4722	5	5	999	1	2	-1	0	1.2929
455	3.8303	5	5	999	25.5	1	-1	1	0.83458
456	3.8303	5	5	999	7.125	1	-1	1	0.86937
457	3.8303	5	5	999	1	2	1	1	1.0106
458	3.8303	5	5	999	7.125	2	-1	1	0.92819
459	7.1142	5	5	999	25.5	2	-1	1	0.96359
460	2.1883	5	5	999	13.25	2	1	1	1.0576
461	5.4722	5	5	999	7.125	1	1	1	1.2341
462	5.4722	5	5	0	7.125	2	-1	0	0.95179
463	7.1142	5	5	999	7.125	1	-1	0	0.91649
464	7.1142	5	5	90	13.25	2	1	0	0.89293
465	7.1142	5	5	0	1	1	-1	0	1.1517
466	5.4722	5	5	90	19.375	2	-1	1	1.0106
467	2.1883	5	5	90	25.5	2	-1	1	0.98703
468	2.1883	5	5	0	25.5	1	1	1	1.4576
469	0.5464	5	5	999	13.25	1	1	1	1.046
470	5.4722	5	5	999	25.5	2	1	1	0.9165
471	7.1142	5	5	0	25.5	1	1	1	1.1401
472	7.1142	5	5	0	19.375	1	1	1	1.3717
473	2.1883	5	5	0	7.125	1	-1	1	0.88124
474	2.1883	5	5	90	13.25	1	-1	1	0.97536
475	0.5464	5	5	90	7.125	2	1	1	0.99887
476	7.1142	5	5	90	1	2	-1	0	2.9046
477	7.1142	5	5	999	1	1	1	1	1.1165
478	5.4722	5	5	90	1	2	1	1	1.0459
479	0.5464	5	5	90	7.125	2	-1	1	1.0695
480	3.8303	5	5	0	13.25	1	1	1	1.1636
481	2.1883	5	5	999	25.5	1	-1	1	0.83399
482	7.1142	5	5	0	7.125	1	1	1	1.1871
483	2.1883	5	5	90	19.375	2	1	1	0.97536
484	0.5464	5	5	999	13.25	2	1	1	0.94
485	2.1883	5	5	0	13.25	1	-1	1	0.97535
486	0.5464	5	5	0	13.25	2	1	1	0.96353
487	7.1142	5	5	0	13.25	2	-1	1	1.1518
488	3.8303	5	5	0	25.5	1	1	1	0.91633
489	0.5464	5	5	0	19.375	2	-1	1	1.0341
490	3.8303	5	5	999	1	2	-1	1	1.1988
491	2.1883	5	5	999	13.25	2	-1	1	0.9636
492	3.8303	5	5	0	7.125	1	1	1	0.96359
493	0.5464	5	5	0	13.25	1	1	1	1.1164
494	0.5464	5	5	90	1	1	1	1	1.0577
495	0.5464	5	5	0	25.5	1	-1	1	0.90474
496	0.5464	5	5	0	13.25	1	1	1	0.96352
497	7.1142	5	5	999	7.125	2	-1	0	1.4502
498	5.4722	5	5	999	25.5	2	-1	1	0.7871
499	3.8303	5	5	999	25.5	2	-1	1	0.99881
500	3.8303	5	5	0	19.375	1	1	1	1.0812
501	0.5464	5	5	90	1	2	-1	1	1.2576
502	0.5464	5	5	999	13.25	1	-1	1	0.98714
503	0.5464	5	5	999	7.125	1	1	0	1.0694
504	7.1142	5	5	0	19.375	2	1	1	1.0694
505	2.1883	5	5	0	25.5	2	-1	1	1.1047
506	7.1142	5	5	0	25.5	2	-1	1	0.95219
507	0.5464	5	5	90	7.125	1	-1	1	0.85783
508	7.1142	5	5	90	25.5	2	-1	1	1.0576
509	3.8303	5	5	90	1	2	1	1	1.0106
510	2.1883	5	5	90	19.375	2	-1	1	1.0224
511	2.1883	5	5	999	1	1	1	1	1.2342
512	2.1883	5	5	999	1	2	-1	1	0.99889
513	7.1142	5	5	999	7.125	1	1	1	0.91691
514	0.5464	5	5	0	19.375	1	-1	1	0.86948
515	7.1142	5	5	0	1	1	-1	0	1.0694
516	3.8303	5	5	90	7.125	1	-1	1	0.89304
517	7.1142	5	5	999	25.5	2	1	1	0.91648
518	2.1883	5	5	0	25.5	2	-1	1	0.83422
519	5.4722	5	5	0	13.25	1	1	1	1.093
520	0.5464	5	5	999	1	1	-1	1	0.94008
521	3.8303	5	5	999	13.25	2	-1	1	1.0812
522	2.1883	5	5	90	13.25	1	1	1	1.1165
523	5.4722	5	5	0	7.125	1	-1	0	1.2929
524	7.1142	5	5	90	19.375	2	1	0	1.14
525	5.4722	5	5	999	13.25	1	-1	1	0.85773
526	2.1883	5	5	90	13.25	1	-1	1	1.0224
527	7.1142	5	5	90	7.125	1	-1	1	0.99885
528	0.5464	5	5	0	1	2	-1	0	0.97534
529	7.1142	5	5	90	1	1	-1	1	1.3211
530	7.1142	5	5	999	19.375	1	-1	1	0.98698
531	0.5464	5	5	999	1	2	-1	1	1.1047
532	3.8303	5	5	0	1	1	1	1	1.4222
533	7.1142	5	5	90	19.375	2	1	1	0.97538
534	5.4722	5	5	0	7.125	2	-1	0	1.4879
535	3.8303	5	5	90	1	1	1	1	1.1751
536	3.8303	5	5	90	19.375	1	-1	1	0.8699
537	5.4722	5	5	999	25.5	1	-1	1	0.88126
538	3.8303	5	5	90	13.25	1	-1	1	0.84594
539	0.5464	5	5	0	13.25	2	-1	1	1.2106
540	3.8303	5	5	0	25.5	1	1	1	1.1989
541	3.8303	5	5	90	25.5	1	1	1	1.1283
542	2.1883	5	5	0	19.375	1	-1	1	0.86942
543	5.4722	5	5	0	13.25	1	1	1	0.91654
544	7.1142	5	5	90	7.125	2	-1	0	1.0459
545	5.4722	5	5	999	1	2	-1	0	1.3281
546	0.5464	5	5	0	25.5	1	-1	1	0.89302
547	3.8303	5	5	999	25.5	2	-1	1	1.0577
548	3.8303	5	5	0	19.375	1	-1	1	0.88123
549	3.8303	5	5	999	7.125	2	-1	1	0.92826
550	5.4722	5	5	90	13.25	2	1	1	0.96363
551	3.8303	5	5	0	1	2	-1	0	1.0459
552	2.1883	5	5	90	19.375	1	1	1	1.1518
553	7.1142	5	5	999	13.25	2	-1	1	1.0577
554	3.8303	5	5	90	25.5	2	1	1	0.94006
555	5.4722	5	5	999	1	1	-1	1	0.97533
556	2.1883	5	5	90	19.375	2	-1	1	0.96359
557	0.5464	5	5	90	7.125	2	-1	1	1.0224
558	3.8303	5	5	90	1	2	-1	1	1.14
559	7.1142	5	5	0	13.25	2	-1	1	1.0694
560	0.5464	5	5	90	1	2	1	1	1.2223
561	5.4722	5	5	999	19.375	1	1	1	1.0106
562	2.1883	5	5	999	7.125	2	-1	1	2.9892
563	3.8303	5	5	90	13.25	2	1	1	1.0224
564	2.1883	5	5	999	1	1	-1	1	0.88121
565	2.1883	5	5	999	7.125	2	1	1	0.99883
566	3.8303	5	5	0	25.5	1	1	1	1.0576
567	2.1883	5	5	90	19.375	2	-1	1	1.0577
568	7.1142	5	5	90	1	2	-1	0	1.0812
569	3.8303	5	5	0	19.375	2	-1	1	1.0459
570	5.4722	5	5	999	13.25	1	-1	1	0.85774
571	5.4722	5	5	90	25.5	2	-1	1	0.98711
572	2.1883	5	5	999	25.5	2	1	1	1.1046
573	2.1883	5	5	90	7.125	2	-1	1	0.97583
574	3.8303	5	5	90	7.125	2	1	0	1.0812
575	0.5464	5	5	0	1	1	-1	1	1.0459
576	7.1142	5	5	999	25.5	1	-1	1	0.86941
577	5.4722	5	5	90	25.5	1	1	1	1.0929
578	7.1142	5	5	999	13.25	2	1	1	0.90481
579	2.1883	5	5	0	1	2	-1	1	1.1048
580	0.5464	5	5	0	1	1	1	1	1.0342
581	5.4722	5	5	999	1	1	1	1	1.0577
582	3.8303	5	5	90	19.375	1	1	1	1.2223
583	7.1142	5	5	0	19.375	2	-1	1	1.2462
584	2.1883	5	5	0	13.25	1	-1	1	0.97573
585	0.5464	5	5	999	13.25	2	1	1	1.0577
586	2.1883	5	5	90	1	1	-1	1	1.0577
587	5.4722	5	5	90	1	1	-1	1	0.90473
588	2.1883	5	5	999	19.375	2	1	1	1.0341
589	3.8303	5	5	90	7.125	1	1	1	1.0929
590	0.5464	5	5	999	1	2	1	1	1.0694
591	5.4722	5	5	90	1	2	-1	0	1.4454
592	5.4722	5	5	90	13.25	1	1	1	0.95184
593	0.5464	5	5	90	25.5	2	-1	1	1.2101
594	5.4722	5	5	999	7.125	2	-1	1	1.1986
595	0.5464	5	5	0	25.5	2	1	1	1.0699
596	0.5464	5	5	999	13.25	2	-1	1	1.1517
597	0.5464	5	5	90	13.25	2	1	1	0.97536
598	5.4722	5	5	0	25.5	1	1	1	1.3047
599	7.1142	5	5	999	1	2	1	0	1.2929
600	7.1142	5	5	90	7.125	1	1	1	1.2223
601	5.4722	5	5	999	1	1	1	1	1.0694
602	5.4722	5	5	999	25.5	2	-1	1	1.0106
603	0.5464	5	5	0	13.25	2	-1	1	1.0106
604	2.1883	5	5	999	13.25	1	-1	1	0.85765
605	7.1142	5	5	0	7.125	1	1	1	1.0107
606	5.4722	5	5	999	7.125	1	-1	1	0.86945
607	2.1883	5	5	90	7.125	2	-1	1	1.1165
608	2.1883	5	5	999	25.5	1	-1	1	0.83422
609	3.8303	5	5	0	13.25	2	1	1	1.0342
610	0.5464	5	5	0	25.5	1	1	1	1.0812
611	3.8303	5	5	90	19.375	1	-1	1	0.85772
612	0.5464	5	5	999	19.375	2	1	1	1.0342
613	0.5464	5	5	0	25.5	2	-1	1	1.1519
614	0.5464	5	5	0	7.125	1	-1	1	0.85772
615	0.5464	5	5	999	25.5	2	-1	1	1.1049
616	5.4722	5	5	0	1	1	-1	1	1.1636
617	3.8303	5	5	0	13.25	2	-1	1	0.92871
618	0.5464	5	5	90	25.5	1	1	1	1.1871
619	3.8303	5	5	999	25.5	1	-1	1	0.82244
620	7.1142	5	5	999	1	1	-1	0	1.211
621	3.8303	5	5	999	25.5	2	1	1	0.91666
622	7.1142	5	5	90	1	2	1	0	1.2811
623	0.5464	5	5	999	19.375	1	1	1	0.92832
624	5.4722	5	5	0	25.5	2	-1	1	1.0459
625	3.8303	5	5	90	7.125	1	-1	1	0.86949
626	7.1142	5	5	90	7.125	2	1	0	1.5373
627	2.1883	5	5	999	7.125	1	1	1	0.91654
628	3.8303	5	5	90	7.125	2	-1	0	0.85773
629	3.8303	5	5	999	19.375	2	1	1	0.89292
630	7.1142	5	5	999	7.125	2	1	0	0.86943
631	5.4722	5	5	90	7.125	2	-1	1	1.1398
632	5.4722	5	5	999	13.25	2	1	1	0.84596
633	5.4722	5	5	90	1	1	1	1	0.9282
634	3.8303	5	5	90	19.375	2	-1	1	1.1164
635	3.8303	5	5	999	1	1	1	1	1.0342
636	3.8303	5	5	90	19.375	1	-1	1	0.90478
637	3.8303	5	5	90	25.5	2	-1	1	1.093
638	0.5464	5	5	90	1	1	1	1	1.387
639	5.4722	5	5	90	13.25	1	-1	1	0.82242
640	5.4722	5	5	90	13.25	2	1	1	0.86943
641	5.4722	5	5	999	1	2	1	0	1.0576
642	5.4722	5	5	90	19.375	1	1	1	1.1282
643	7.1142	5	5	0	19.375	2	1	1	1.0223
644	5.4722	5	5	999	7.125	1	1	1	0.893
645	7.1142	5	5	999	25.5	2	1	1	0.98711
646	0.5464	5	5	0	19.375	1	-1	1	0.9047
647	3.8303	5	5	90	13.25	2	-1	1	1.2811
648	5.4722	5	5	0	25.5	1	-1	1	0.94008
649	5.4722	5	5	999	19.375	2	-1	1	1.0812
650	0.5464	5	5	0	19.375	2	-1	1	1.1635
651	2.1883	5	5	90	7.125	1	-1	1	1.0816
652	2.1883	5	5	999	25.5	2	1	1	0.91648
653	0.5464	5	5	90	13.25	1	1	1	1.3047
654	3.8303	5	5	999	1	2	-1	0	1.2105
655	0.5464	5	5	90	13.25	2	1	1	0.94046
656	2.1883	5	5	90	1	2	1	1	1.4223
657	3.8303	5	5	0	1	2	-1	0	1.1635
658	0.5464	5	5	999	1	1	1	1	1.034
659	3.8303	5	5	90	13.25	2	1	1	0.91646
660	2.1883	5	5	0	13.25	2	1	1	1.0458
661	0.5464	5	5	0	13.25	1	1	1	1.1047
662	7.1142	5	5	90	13.25	1	1	1	0.96355
663	0.5464	5	5	999	25.5	1	1	1	0.91656
664	2.1883	5	5	0	25.5	1	1	1	0.88119
665	3.8303	5	5	999	25.5	1	-1	1	0.94
666	7.1142	5	5	999	19.375	2	-1	1	1.093
667	7.1142	5	5	999	13.25	2	1	1	0.89301
668	2.1883	5	5	90	1	2	-1	0	1.2929
669	7.1142	5	5	999	1	1	1	0	1.4226
670	5.4722	5	5	999	13.25	2	-1	0	0.81111
671	0.5464	5	5	90	19.375	2	1	1	0.99888
672	0.5464	5	5	0	13.25	1	-1	1	0.89302
673	3.8303	5	5	999	19.375	1	-1	1	0.90472
674	5.4722	5	5	0	1	1	1	0	1.2929
675	3.8303	5	5	999	25.5	2	-1	1	1.0694
676	0.5464	5	5	0	7.125	2	1	1	0.97531
677	7.1142	5	5	0	25.5	1	1	1	1.3282
678	2.1883	5	5	999	19.375	2	-1	1	1.1639
679	0.5464	5	5	0	1	2	-1	1	1.1167
680	0.5464	5	5	999	25.5	1	1	1	1.1522
681	3.8303	5	5	999	19.375	2	-1	0	0.89344
682	2.1883	5	5	999	13.25	2	1	1	0.97524
683	3.8303	5	5	999	1	1	-1	1	0.99893
684	0.5464	5	5	999	25.5	2	-1	1	1.1988
685	2.1883	5	5	0	7.125	2	-1	1	1.0812
686	3.8303	5	5	90	1	1	1	1	1.0342
687	7.1142	5	5	999	1	2	1	0	1.6597
688	7.1142	5	5	999	7.125	1	-1	1	1.0224
689	5.4722	5	5	0	7.125	1	-1	1	1.1988
690	0.5464	5	5	90	1	1	-1	1	0.91634
691	3.8303	5	5	999	1	1	-1	1	1.1047
692	7.1142	5	5	0	7.125	1	-1	1	1.1165
693	3.8303	5	5	999	19.375	1	1	1	0.91658
694	0.5464	5	5	999	13.25	2	1	1	1.1165
695	5.4722	5	5	0	7.125	2	-1	1	1.2816
696	5.4722	5	5	90	7.125	2	1	0	1.2933
697	2.1883	5	5	999	25.5	1	-1	1	1.1165
698	2.1883	5	5	0	13.25	1	-1	1	1.0105
699	5.4722	5	5	0	19.375	2	-1	1	1.1282
700	3.8303	5	5	0	1	2	-1	1	1.0577
701	5.4722	5	5	90	1	1	-1	0	1.3282
702	0.5464	5	5	0	13.25	2	-1	1	1.2105
703	0.5464	5	5	90	25.5	1	1	1	1.0341
704	3.8303	5	5	999	25.5	1	-1	1	0.83423
705	7.1142	5	5	999	1	1	1	1	1.14
706	7.1142	5	5	0	7.125	1	1	1	1.14
707	7.1142	5	5	0	25.5	1	-1	1	0.90475
708	7.1142	5	5	90	7.125	1	-1	1	0.95183
709	5.4722	5	5	0	13.25	2	-1	1	1.1047
710	7.1142	5	5	0	25.5	2	1	1	0.92827
711	5.4722	5	5	0	19.375	2	-1	1	1.0342
712	3.8303	5	5	0	1	1	-1	1	1.1047
713	2.1883	5	5	0	13.25	1	-1	1	1.0459
714	2.1883	5	5	90	19.375	2	-1	1	1.0812
715	5.4722	5	5	90	19.375	1	-1	1	0.86938
716	2.1883	5	5	999	25.5	2	-1	1	1.0695
717	3.8303	5	5	90	13.25	1	1	1	1.1048
718	2.1883	5	5	90	13.25	2	-1	1	1.1405
719	2.1883	5	5	0	13.25	2	1	1	0.99874
720	2.1883	5	5	0	19.375	1	1	1	1.293
721	5.4722	5	5	90	19.375	1	-1	1	0.84591
722	2.1883	5	5	0	1	2	1	1	1.1165
723	7.1142	5	5	0	1	2	1	0	1.0459
724	3.8303	5	5	0	1	1	-1	1	1.1165
725	0.5464	5	5	999	13.25	1	1	0	0.92822
726	0.5464	5	5	999	7.125	2	-1	1	0.97535
727	7.1142	5	5	999	19.375	1	-1	1	0.84589
728	2.1883	5	5	90	25.5	1	1	1	0.88126
729	5.4722	5	5	90	25.5	1	1	1	0.91646
730	2.1883	5	5	90	13.25	2	-1	1	1.0812
731	7.1142	5	5	90	19.375	1	-1	1	0.84592
732	7.1142	5	5	999	13.25	1	-1	1	0.88125
733	2.1883	5	5	90	1	1	-1	1	0.91654
734	0.5464	5	5	999	19.375	1	1	1	0.85776
735	0.5464	5	5	0	13.25	1	-1	1	0.85771
736	0.5464	5	5	0	19.375	1	1	1	1.2223
737	0.5464	5	5	0	19.375	2	1	1	0.91696
738	3.8303	5	5	0	1	2	1	0	1.3047
739	2.1883	5	5	999	13.25	1	1	1	0.83419
740	2.1883	5	5	90	1	2	-1	1	1.3051
741	3.8303	5	5	0	19.375	2	-1	0	0.85771
742	2.1883	5	5	999	19.375	1	1	1	1.0577
743	7.1142	5	5	999	25.5	1	-1	1	0.83416
744	7.1142	5	5	90	1	1	-1	0	1.3164
745	0.5464	5	5	999	13.25	1	-1	1	0.86914
746	0.5464	5	5	999	1	1	-1	1	0.97531
747	0.5464	5	5	999	7.125	2	1	1	0.9871
748	2.1883	5	5	0	25.5	2	-1	1	1.0811
749	3.8303	5	5	90	1	1	1	0	1.1518
750	5.4722	5	5	90	19.375	1	-1	1	0.88163
