# Supplementary material for: Temporal Integration of Motion Streaks in Migraine
Source: Vision (Basel). 2018 Jul 13;2(3):27. doi: 10.3390/vision2030027 (PMC6836222; doi:10.3390/vision2030027)
Supplement: Supplementary file 1 [file vision-02-00027-s001.zip › supplementary information/resultsmark3/resultsObs24/allResponsesObs24Block1.txt]

1	3.8303	5	5	0	19.375	1	1	1	1.4466
2	0.5464	5	5	90	19.375	2	-1	1	1.5305
3	0.5464	5	5	999	7.125	2	-1	1	1.3757
4	5.4722	5	5	999	19.375	2	-1	1	1.1754
5	7.1142	5	5	0	7.125	1	-1	0	5.2356
6	2.1883	5	5	90	13.25	1	-1	1	1.2458
7	5.4722	5	5	0	1	2	1	0	2.3861
8	5.4722	5	5	90	25.5	2	1	1	2.0776
9	3.8303	5	5	999	7.125	2	-1	1	1.3753
10	0.5464	5	5	999	7.125	2	-1	1	1.7516
11	5.4722	5	5	0	1	1	1	0	2.2326
12	0.5464	5	5	999	13.25	1	-1	1	1.587
13	2.1883	5	5	0	13.25	2	1	1	1.6811
14	7.1142	5	5	90	13.25	1	1	1	1.1639
15	5.4722	5	5	0	25.5	2	1	1	1.6544
16	3.8303	5	5	0	1	2	-1	0	2.2314
17	5.4722	5	5	0	1	2	1	0	2.1286
18	2.1883	5	5	999	13.25	2	-1	1	1.2459
19	0.5464	5	5	0	19.375	2	1	1	1.6694
20	3.8303	5	5	0	7.125	1	-1	0	2.1227
21	7.1142	5	5	0	19.375	2	1	1	1.5054
22	3.8303	5	5	999	19.375	2	-1	1	1.3047
23	0.5464	5	5	999	7.125	2	1	1	1.552
24	3.8303	5	5	999	19.375	1	1	1	1.1518
25	3.8303	5	5	0	7.125	1	-1	1	1.1875
26	7.1142	5	5	0	19.375	2	-1	1	1.1993
27	7.1142	5	5	0	13.25	1	1	1	1.0463
28	2.1883	5	5	999	7.125	1	1	1	1.0694
29	7.1142	5	5	0	19.375	2	1	1	1.5295
30	3.8303	5	5	90	7.125	1	-1	1	1.4223
31	3.8303	5	5	0	19.375	2	1	1	1.6344
32	7.1142	5	5	90	1	1	-1	0	1.5654
33	3.8303	5	5	90	13.25	1	-1	1	1.3988
34	2.1883	5	5	90	1	2	-1	1	1.2459
35	0.5464	5	5	90	19.375	1	-1	1	1.1989
36	0.5464	5	5	999	19.375	2	-1	1	1.0812
37	5.4722	5	5	90	13.25	1	1	1	1.14
38	3.8303	5	5	999	13.25	2	-1	1	1.0224
39	7.1142	5	5	90	25.5	2	1	0	2.0598
40	3.8303	5	5	0	19.375	2	-1	1	1.1283
41	3.8303	5	5	0	25.5	1	1	1	1.3751
42	3.8303	5	5	0	13.25	2	1	1	1.7756
43	3.8303	5	5	999	7.125	1	-1	1	1.0934
44	0.5464	5	5	999	25.5	2	1	1	1.8222
45	3.8303	5	5	90	25.5	1	-1	1	1.0581
46	2.1883	5	5	90	7.125	2	-1	1	1.0812
47	7.1142	5	5	999	19.375	1	1	1	1.0224
48	7.1142	5	5	999	13.25	1	-1	1	1.1518
49	2.1883	5	5	0	19.375	1	-1	1	1.7164
50	7.1142	5	5	0	13.25	2	1	0	2.6784
51	0.5464	5	5	0	7.125	1	-1	1	1.1282
52	3.8303	5	5	90	13.25	2	-1	1	1.0577
53	2.1883	5	5	0	19.375	2	-1	1	0.9518
54	7.1142	5	5	90	1	2	-1	0	2.4786
55	2.1883	5	5	0	25.5	2	-1	1	1.2459
56	5.4722	5	5	999	19.375	1	1	1	1.1401
57	3.8303	5	5	999	13.25	2	1	1	1.4929
58	5.4722	5	5	0	1	1	-1	0	2.225
59	3.8303	5	5	999	25.5	2	-1	1	1.0812
60	7.1142	5	5	90	25.5	2	-1	0	2.1201
61	7.1142	5	5	0	13.25	2	-1	1	1.1282
62	5.4722	5	5	999	1	2	1	0	2.1423
63	0.5464	5	5	999	25.5	2	-1	1	1.0812
64	2.1883	5	5	0	19.375	2	1	1	1.4223
65	0.5464	5	5	90	13.25	2	1	1	1.5517
66	5.4722	5	5	0	25.5	2	1	1	1.3753
67	7.1142	5	5	0	1	2	-1	0	1.9316
68	2.1883	5	5	90	19.375	2	-1	1	1.1518
69	2.1883	5	5	0	19.375	2	1	1	1.4341
70	7.1142	5	5	90	25.5	1	1	1	1.0812
71	3.8303	5	5	0	1	1	-1	1	1.2694
72	7.1142	5	5	0	13.25	1	-1	0	2.1967
73	7.1142	5	5	90	25.5	2	-1	1	1.0341
74	5.4722	5	5	0	19.375	2	-1	1	1.0342
75	2.1883	5	5	90	7.125	2	1	1	1.9045
76	2.1883	5	5	90	1	2	1	1	2.0343
77	3.8303	5	5	0	25.5	1	1	1	1.1048
78	3.8303	5	5	90	1	1	1	0	2.8067
79	3.8303	5	5	90	13.25	2	1	1	1.7164
80	0.5464	5	5	0	19.375	2	1	1	1.4105
81	7.1142	5	5	90	19.375	2	-1	0	2.5502
82	5.4722	5	5	90	13.25	2	1	1	1.6889
83	3.8303	5	5	999	13.25	2	1	1	1.3754
84	7.1142	5	5	0	13.25	2	1	1	1.2459
85	7.1142	5	5	0	19.375	2	-1	1	1.258
86	2.1883	5	5	0	1	2	-1	1	1.2222
87	3.8303	5	5	0	1	1	-1	1	1.6103
88	2.1883	5	5	0	1	1	1	1	1.2811
89	2.1883	5	5	0	19.375	1	-1	1	1.093
90	5.4722	5	5	999	1	2	-1	0	1.8111
91	5.4722	5	5	999	13.25	2	1	1	1.3047
92	2.1883	5	5	0	1	2	-1	0	1.7163
93	7.1142	5	5	0	1	1	-1	0	1.4018
94	3.8303	5	5	0	7.125	2	1	1	1.0928
95	0.5464	5	5	999	13.25	2	1	1	1.1165
96	0.5464	5	5	999	1	1	1	1	1.2223
97	3.8303	5	5	90	19.375	1	-1	1	1.0577
98	5.4722	5	5	0	7.125	1	1	1	2.6415
99	7.1142	5	5	999	19.375	2	1	1	1.2223
100	3.8303	5	5	0	19.375	1	1	1	1.1281
101	5.4722	5	5	90	25.5	1	-1	1	1.1875
102	7.1142	5	5	90	13.25	1	-1	1	1.14
103	0.5464	5	5	90	25.5	1	1	1	1.0577
104	2.1883	5	5	999	1	2	-1	1	1.1988
105	7.1142	5	5	0	13.25	1	-1	0	1.8358
106	7.1142	5	5	0	13.25	2	1	0	1.9045
107	2.1883	5	5	999	1	2	-1	1	1.1165
108	0.5464	5	5	90	7.125	1	1	1	1.1989
109	2.1883	5	5	999	1	1	-1	1	1.4812
110	5.4722	5	5	0	13.25	1	1	1	1.2106
111	3.8303	5	5	999	25.5	1	-1	1	0.98712
112	7.1142	5	5	0	25.5	2	1	1	1.0694
113	3.8303	5	5	999	7.125	2	-1	1	1.1988
114	2.1883	5	5	999	25.5	2	1	1	1.0342
115	5.4722	5	5	90	19.375	1	-1	1	1.1635
116	3.8303	5	5	90	1	2	1	1	2.2218
117	5.4722	5	5	0	7.125	2	-1	1	1.9824
118	7.1142	5	5	0	1	1	1	1	1.9981
119	0.5464	5	5	0	19.375	2	1	1	1.187
120	7.1142	5	5	0	19.375	1	-1	1	1.1639
121	5.4722	5	5	999	19.375	1	1	1	0.9165
122	2.1883	5	5	999	13.25	1	1	1	1.1636
123	7.1142	5	5	0	19.375	1	1	1	1.3043
124	2.1883	5	5	0	1	1	-1	1	1.1163
125	0.5464	5	5	0	7.125	2	1	1	1.2341
126	3.8303	5	5	90	7.125	1	1	1	1.034
127	3.8303	5	5	90	1	2	-1	0	3.3907
128	7.1142	5	5	999	13.25	1	-1	1	1.1278
129	3.8303	5	5	999	1	1	1	1	1.0342
130	2.1883	5	5	0	13.25	2	1	1	1.0577
131	0.5464	5	5	999	1	1	1	1	1.0694
132	0.5464	5	5	0	25.5	2	-1	1	1.1164
133	0.5464	5	5	0	19.375	1	-1	1	1.1281
134	7.1142	5	5	90	7.125	2	1	1	2.2899
135	5.4722	5	5	999	13.25	2	1	1	1.0459
136	0.5464	5	5	0	19.375	2	-1	1	1.0577
137	7.1142	5	5	999	1	1	1	0	2.1718
138	7.1142	5	5	0	25.5	1	-1	1	1.2224
139	5.4722	5	5	0	7.125	1	1	0	1.9719
140	7.1142	5	5	90	25.5	1	1	1	0.95184
141	2.1883	5	5	0	13.25	1	-1	1	1.1048
142	0.5464	5	5	999	25.5	2	-1	1	1.1282
143	7.1142	5	5	999	19.375	2	1	1	1.211
144	2.1883	5	5	0	1	1	1	1	1.1752
145	2.1883	5	5	999	19.375	1	-1	1	1.0695
146	5.4722	5	5	90	19.375	2	-1	1	1.0812
147	7.1142	5	5	999	13.25	1	1	1	1.0341
148	3.8303	5	5	90	7.125	1	-1	1	1.0694
149	3.8303	5	5	0	25.5	1	1	1	0.97534
150	0.5464	5	5	0	25.5	1	-1	1	1.1636
151	0.5464	5	5	90	1	2	-1	1	0.71706
152	5.4722	5	5	0	25.5	1	1	1	0.96361
153	2.1883	5	5	90	7.125	1	1	1	1.0929
154	0.5464	5	5	999	1	2	1	1	1.2811
155	5.4722	5	5	90	25.5	1	-1	1	1.0581
156	2.1883	5	5	0	25.5	1	1	1	0.9401
157	5.4722	5	5	999	7.125	2	1	1	1.1165
158	5.4722	5	5	999	1	1	-1	0	2.7937
159	7.1142	5	5	999	25.5	2	1	1	1.0342
160	2.1883	5	5	0	25.5	1	-1	1	1.1282
161	3.8303	5	5	999	19.375	1	-1	1	1.3164
162	0.5464	5	5	0	1	2	1	1	1.2694
163	2.1883	5	5	90	7.125	1	-1	0	1.2929
164	7.1142	5	5	0	7.125	1	1	0	1.4132
165	3.8303	5	5	0	7.125	1	1	1	1.046
166	7.1142	5	5	999	1	2	-1	0	2.0473
167	0.5464	5	5	0	1	1	-1	1	1.1165
168	3.8303	5	5	90	1	2	1	1	1.6462
169	7.1142	5	5	0	1	1	1	0	1.1875
170	2.1883	5	5	90	1	1	-1	1	1.187
171	7.1142	5	5	0	7.125	2	-1	1	1.0694
172	3.8303	5	5	0	1	2	-1	0	1.2812
173	0.5464	5	5	0	25.5	1	-1	1	1.0107
174	7.1142	5	5	90	25.5	1	1	1	0.9401
175	7.1142	5	5	0	25.5	2	1	1	0.96357
176	3.8303	5	5	999	1	2	-1	1	1.1989
177	2.1883	5	5	90	1	1	-1	1	0.97544
178	2.1883	5	5	999	19.375	1	1	1	0.97533
179	3.8303	5	5	999	19.375	2	-1	1	1.1165
180	3.8303	5	5	0	7.125	2	1	1	1.093
181	2.1883	5	5	90	7.125	2	-1	1	1.0342
182	2.1883	5	5	90	25.5	1	1	1	1.0224
183	7.1142	5	5	0	1	1	1	0	1.8159
184	2.1883	5	5	999	7.125	2	1	1	1.164
185	5.4722	5	5	90	25.5	1	1	1	0.97535
186	5.4722	5	5	90	7.125	1	1	1	1.0341
187	3.8303	5	5	999	25.5	1	-1	1	1.1047
188	0.5464	5	5	0	1	2	1	1	1.2463
189	7.1142	5	5	90	19.375	1	1	1	1.093
190	0.5464	5	5	999	1	2	-1	1	1.1988
191	0.5464	5	5	0	19.375	1	1	1	1.0342
192	7.1142	5	5	0	19.375	1	-1	1	1.093
193	2.1883	5	5	90	19.375	1	1	1	0.89308
194	7.1142	5	5	999	1	2	-1	0	1.458
195	2.1883	5	5	0	7.125	1	1	1	0.92833
196	3.8303	5	5	0	13.25	1	-1	1	0.89298
197	5.4722	5	5	90	1	2	-1	1	1.4223
198	3.8303	5	5	0	13.25	2	-1	1	1.0224
199	0.5464	5	5	0	25.5	1	1	1	1.0694
200	5.4722	5	5	90	13.25	1	1	1	0.99891
201	7.1142	5	5	90	25.5	1	1	1	0.97541
202	2.1883	5	5	90	25.5	2	1	1	1.2224
203	0.5464	5	5	999	1	2	1	1	1.387
204	3.8303	5	5	90	7.125	2	1	1	1.0694
205	5.4722	5	5	0	13.25	1	1	0	1.84
206	0.5464	5	5	90	19.375	1	1	1	1.1635
207	7.1142	5	5	0	1	1	-1	1	2.0559
208	5.4722	5	5	999	13.25	1	1	1	1.1047
209	3.8303	5	5	999	13.25	2	1	1	0.97529
210	5.4722	5	5	0	25.5	2	1	1	1.1165
211	0.5464	5	5	90	1	2	-1	1	1.093
212	0.5464	5	5	90	19.375	2	1	1	0.98707
213	7.1142	5	5	999	25.5	1	1	1	0.99889
214	0.5464	5	5	999	13.25	2	-1	1	0.98712
215	5.4722	5	5	90	1	1	-1	1	1.3517
216	3.8303	5	5	999	1	1	-1	0	1.9881
217	5.4722	5	5	0	19.375	1	1	1	1.0341
218	3.8303	5	5	999	13.25	1	-1	1	1.0107
219	5.4722	5	5	90	19.375	2	1	1	0.95183
220	0.5464	5	5	90	7.125	2	1	1	1.187
221	3.8303	5	5	0	13.25	1	-1	1	1.0928
222	7.1142	5	5	999	25.5	1	-1	1	1.0107
223	7.1142	5	5	999	7.125	1	1	1	1.0106
224	3.8303	5	5	0	25.5	1	1	1	1.0577
225	3.8303	5	5	999	7.125	1	-1	1	0.92832
226	5.4722	5	5	999	13.25	1	1	1	0.95184
227	7.1142	5	5	90	19.375	2	-1	1	0.92831
228	2.1883	5	5	0	1	1	1	1	1.0106
229	5.4722	5	5	999	7.125	1	1	1	1.0694
230	3.8303	5	5	0	25.5	2	-1	1	1.0694
231	2.1883	5	5	90	25.5	2	1	1	1.0106
232	3.8303	5	5	999	13.25	1	1	1	1.0107
233	7.1142	5	5	90	25.5	1	1	1	0.92824
234	5.4722	5	5	999	7.125	2	-1	1	1.0812
235	2.1883	5	5	0	25.5	2	1	1	1.1283
236	7.1142	5	5	0	25.5	2	1	1	1.1281
237	5.4722	5	5	90	19.375	2	1	1	1.1164
238	5.4722	5	5	90	7.125	2	-1	1	1.0463
239	5.4722	5	5	999	19.375	2	-1	1	1.1988
240	3.8303	5	5	90	25.5	2	1	1	0.99888
241	0.5464	5	5	999	1	1	1	1	1.1279
242	5.4722	5	5	90	25.5	2	1	1	1.2104
243	5.4722	5	5	999	13.25	1	-1	1	1.2812
244	7.1142	5	5	999	19.375	1	-1	1	1.2222
245	5.4722	5	5	0	25.5	1	-1	1	1.1165
246	2.1883	5	5	90	13.25	2	-1	1	1.1875
247	0.5464	5	5	0	1	1	1	0	1.6458
248	2.1883	5	5	90	25.5	2	-1	1	0.98715
249	0.5464	5	5	0	13.25	1	-1	1	1.0106
250	0.5464	5	5	90	1	2	-1	1	1.1049
251	7.1142	5	5	999	13.25	2	-1	1	1.3378
252	5.4722	5	5	0	7.125	2	1	0	6.9965
253	3.8303	5	5	999	1	2	1	0	1.5987
254	3.8303	5	5	999	19.375	2	1	1	3.777
255	5.4722	5	5	999	13.25	1	1	1	1.34
256	7.1142	5	5	999	7.125	1	1	0	2.3742
257	7.1142	5	5	90	1	1	1	0	2.014
258	7.1142	5	5	999	1	1	-1	0	1.9157
259	2.1883	5	5	999	13.25	2	1	1	1.5399
260	2.1883	5	5	0	1	2	-1	0	1.7517
261	3.8303	5	5	90	7.125	2	-1	0	1.4933
262	5.4722	5	5	999	19.375	1	-1	1	1.0342
263	7.1142	5	5	999	1	2	-1	0	1.9789
264	7.1142	5	5	90	13.25	1	-1	1	1.187
265	0.5464	5	5	90	25.5	2	-1	1	1.5282
266	3.8303	5	5	999	7.125	1	-1	1	1.0341
267	2.1883	5	5	0	1	2	-1	0	1.7277
268	7.1142	5	5	90	25.5	2	1	0	1.682
269	7.1142	5	5	0	19.375	2	-1	1	1.0342
270	5.4722	5	5	999	7.125	2	1	1	1.7936
271	3.8303	5	5	90	7.125	2	1	1	2.1936
272	0.5464	5	5	90	19.375	1	1	1	0.99882
273	0.5464	5	5	90	7.125	2	-1	1	1.4341
274	7.1142	5	5	999	7.125	2	1	0	1.5283
275	7.1142	5	5	90	1	2	-1	0	1.8865
276	0.5464	5	5	90	25.5	1	1	1	1.0346
277	2.1883	5	5	90	1	2	-1	0	2.5288
278	2.1883	5	5	999	13.25	1	-1	1	0.97538
279	0.5464	5	5	90	7.125	1	-1	1	1.0577
280	5.4722	5	5	0	19.375	2	1	1	2.0974
281	2.1883	5	5	0	1	2	1	1	1.2454
282	0.5464	5	5	90	13.25	2	-1	1	1.1987
283	0.5464	5	5	999	19.375	1	1	1	1.1052
284	5.4722	5	5	0	7.125	1	1	0	2.2478
285	7.1142	5	5	90	19.375	1	-1	1	1.6533
286	7.1142	5	5	999	25.5	2	-1	1	1.14
287	2.1883	5	5	0	7.125	2	-1	1	1.0928
288	2.1883	5	5	999	13.25	1	1	1	1.1052
289	3.8303	5	5	0	13.25	1	-1	1	1.1399
290	5.4722	5	5	0	19.375	1	-1	1	1.0342
291	0.5464	5	5	90	13.25	1	1	1	1.34
292	0.5464	5	5	999	19.375	1	1	1	1.093
293	3.8303	5	5	0	7.125	1	1	1	1.3164
294	2.1883	5	5	0	13.25	2	1	1	2.4452
295	2.1883	5	5	90	25.5	1	1	1	1.0699
296	5.4722	5	5	0	13.25	2	-1	1	0.9989
297	0.5464	5	5	90	25.5	2	1	1	1.1988
298	7.1142	5	5	90	1	2	-1	0	1.3863
299	5.4722	5	5	0	1	1	-1	0	1.9259
300	5.4722	5	5	90	25.5	2	1	1	1.0577
301	3.8303	5	5	90	25.5	1	1	1	0.95186
302	3.8303	5	5	90	1	1	1	0	1.5987
303	0.5464	5	5	0	25.5	2	-1	1	1.2341
304	3.8303	5	5	999	13.25	1	1	1	0.95182
305	0.5464	5	5	90	13.25	1	-1	1	1.4105
306	2.1883	5	5	0	13.25	1	1	1	0.9283
307	0.5464	5	5	999	19.375	1	-1	1	1.0577
308	2.1883	5	5	0	13.25	2	-1	1	0.98714
309	3.8303	5	5	999	1	1	1	1	0.98701
310	3.8303	5	5	0	13.25	2	1	1	2.0839
311	0.5464	5	5	0	19.375	1	-1	1	1.1758
312	5.4722	5	5	0	25.5	1	1	1	0.98708
313	5.4722	5	5	0	19.375	1	-1	0	1.1636
314	0.5464	5	5	999	25.5	1	-1	1	1.0812
315	0.5464	5	5	90	19.375	1	1	1	1.0107
316	2.1883	5	5	90	13.25	1	1	1	1.1283
317	2.1883	5	5	90	19.375	2	-1	1	1.4106
318	0.5464	5	5	0	7.125	1	1	1	1.6815
319	5.4722	5	5	999	1	2	1	0	2.4347
320	7.1142	5	5	999	7.125	1	1	0	2.2166
321	5.4722	5	5	90	7.125	1	-1	1	1.3517
322	3.8303	5	5	999	7.125	2	-1	1	1.2811
323	3.8303	5	5	0	19.375	1	1	1	1.0459
324	5.4722	5	5	999	25.5	2	1	1	1.7776
325	2.1883	5	5	999	13.25	2	1	1	1.1282
326	0.5464	5	5	0	13.25	2	1	1	1.1401
327	2.1883	5	5	999	19.375	2	1	1	0.99886
328	7.1142	5	5	999	13.25	1	1	1	1.1047
329	2.1883	5	5	90	13.25	2	-1	1	1.4106
330	7.1142	5	5	0	25.5	1	-1	1	1.093
331	7.1142	5	5	999	25.5	2	1	1	2.0003
332	2.1883	5	5	0	13.25	1	-1	1	1.1047
333	3.8303	5	5	999	25.5	1	1	1	1.0577
334	3.8303	5	5	90	25.5	1	-1	1	1.0929
335	3.8303	5	5	90	19.375	2	-1	1	1.0341
336	0.5464	5	5	999	1	2	1	1	1.54
337	5.4722	5	5	90	25.5	2	-1	0	1.5242
338	0.5464	5	5	999	25.5	1	1	1	1.0574
339	0.5464	5	5	90	1	1	1	1	1.4693
340	0.5464	5	5	999	7.125	1	-1	1	1.1753
341	0.5464	5	5	999	19.375	2	1	1	3.1529
342	2.1883	5	5	90	7.125	1	-1	1	1.117
343	0.5464	5	5	90	25.5	1	1	1	0.95187
344	2.1883	5	5	0	25.5	2	-1	1	1.3164
345	3.8303	5	5	0	19.375	1	-1	1	1.0224
346	3.8303	5	5	0	7.125	1	1	0	2.0331
347	2.1883	5	5	999	25.5	2	1	1	1.9402
348	7.1142	5	5	999	7.125	1	1	0	1.884
349	0.5464	5	5	0	13.25	2	1	1	1.2694
350	2.1883	5	5	999	7.125	2	-1	1	1.434
351	7.1142	5	5	999	25.5	2	-1	1	1.1395
352	7.1142	5	5	90	19.375	2	-1	1	1.2581
353	0.5464	5	5	90	13.25	1	1	1	1.4933
354	5.4722	5	5	0	13.25	2	-1	1	1.1404
355	0.5464	5	5	999	7.125	1	-1	1	1.1988
356	0.5464	5	5	90	13.25	2	1	1	1.8108
357	2.1883	5	5	999	1	1	1	1	1.2106
358	0.5464	5	5	90	7.125	1	-1	1	1.0577
359	3.8303	5	5	999	25.5	2	1	1	1.2459
360	2.1883	5	5	999	19.375	2	-1	1	1.3047
361	7.1142	5	5	90	13.25	1	-1	0	1.738
362	7.1142	5	5	0	19.375	1	1	1	1.0812
363	2.1883	5	5	0	7.125	1	-1	1	1.0341
364	5.4722	5	5	0	13.25	1	1	0	1.7314
365	7.1142	5	5	0	25.5	1	-1	0	1.2459
366	2.1883	5	5	0	7.125	1	1	1	1.1404
367	5.4722	5	5	0	7.125	2	1	1	3.2343
368	7.1142	5	5	999	7.125	2	1	1	1.5604
369	2.1883	5	5	999	1	1	1	1	1.0342
370	2.1883	5	5	0	25.5	1	1	1	1.0576
371	3.8303	5	5	90	13.25	2	1	1	1.3047
372	7.1142	5	5	0	1	2	1	0	1.2459
373	5.4722	5	5	999	13.25	2	1	1	1.3286
374	2.1883	5	5	999	1	2	1	1	1.093
375	0.5464	5	5	90	1	1	-1	1	1.2576
376	0.5464	5	5	999	19.375	2	1	1	1.0694
377	3.8303	5	5	0	19.375	2	-1	1	1.34
378	7.1142	5	5	0	7.125	2	1	1	1.6447
379	5.4722	5	5	90	19.375	2	-1	1	1.4571
380	5.4722	5	5	0	13.25	1	1	1	1.0699
381	0.5464	5	5	999	19.375	2	-1	1	1.0459
382	3.8303	5	5	90	25.5	1	1	1	0.92833
383	7.1142	5	5	0	25.5	1	-1	1	1.0812
384	7.1142	5	5	0	25.5	1	-1	1	1.1046
385	5.4722	5	5	90	1	2	1	0	1.7695
386	2.1883	5	5	90	7.125	2	-1	0	1.2458
387	7.1142	5	5	999	13.25	2	1	0	1.4279
388	2.1883	5	5	90	25.5	2	-1	1	1.0694
389	3.8303	5	5	0	25.5	2	1	1	3.7897
390	3.8303	5	5	0	19.375	2	-1	1	1.3405
391	2.1883	5	5	90	19.375	1	-1	1	1.1753
392	3.8303	5	5	0	19.375	1	-1	1	2.1285
393	5.4722	5	5	999	7.125	1	1	1	0.95229
394	3.8303	5	5	0	7.125	2	1	1	1.9638
395	2.1883	5	5	999	7.125	2	-1	1	1.3753
396	3.8303	5	5	90	19.375	2	-1	1	1.2459
397	2.1883	5	5	0	19.375	2	-1	1	1.1165
398	7.1142	5	5	90	7.125	1	-1	0	1.1518
399	3.8303	5	5	90	13.25	2	-1	0	1.5517
400	3.8303	5	5	0	25.5	2	1	1	1.4811
401	0.5464	5	5	0	7.125	1	-1	1	1.1988
402	2.1883	5	5	90	13.25	2	1	1	1.2698
403	2.1883	5	5	90	19.375	1	-1	1	1.1758
404	7.1142	5	5	90	1	1	-1	0	1.39
405	5.4722	5	5	999	19.375	2	-1	1	1.2929
406	5.4722	5	5	0	19.375	2	-1	1	1.0693
407	0.5464	5	5	0	1	2	-1	1	1.4693
408	3.8303	5	5	0	7.125	2	-1	1	1.0463
409	7.1142	5	5	999	25.5	1	1	1	1.2694
410	5.4722	5	5	0	13.25	2	1	0	1.7959
411	5.4722	5	5	90	1	1	-1	0	1.9075
412	3.8303	5	5	90	13.25	2	1	1	1.752
413	3.8303	5	5	90	7.125	2	-1	1	1.2463
414	0.5464	5	5	999	13.25	1	-1	1	0.99934
415	7.1142	5	5	0	7.125	2	1	1	1.7275
416	3.8303	5	5	90	13.25	1	1	1	1.1165
417	3.8303	5	5	90	19.375	1	1	1	0.92877
418	7.1142	5	5	999	19.375	1	1	1	0.97528
419	0.5464	5	5	90	1	2	1	0	1.634
420	2.1883	5	5	0	7.125	2	1	1	1.7277
421	3.8303	5	5	0	25.5	2	1	1	2.9117
422	0.5464	5	5	0	7.125	1	1	1	1.1989
423	5.4722	5	5	90	13.25	1	1	1	1.1169
424	7.1142	5	5	90	19.375	2	1	0	4.2607
425	3.8303	5	5	90	19.375	2	-1	1	1.0459
426	7.1142	5	5	90	13.25	2	-1	1	1.1869
427	5.4722	5	5	0	1	1	-1	0	2.2631
428	0.5464	5	5	999	25.5	2	1	1	3.1178
429	2.1883	5	5	999	19.375	2	-1	1	1.1052
430	0.5464	5	5	0	1	1	-1	1	1.3048
431	3.8303	5	5	90	25.5	2	-1	1	1.1051
432	0.5464	5	5	0	7.125	2	1	1	1.1045
433	7.1142	5	5	999	13.25	2	1	1	1.1283
434	7.1142	5	5	0	7.125	1	1	1	1.1051
435	3.8303	5	5	0	25.5	2	-1	1	0.97537
436	0.5464	5	5	0	19.375	1	-1	1	1.2341
437	0.5464	5	5	0	1	1	1	1	1.0929
438	2.1883	5	5	0	19.375	1	-1	1	0.95186
439	0.5464	5	5	999	25.5	1	1	1	1.0224
440	0.5464	5	5	999	13.25	2	1	1	1.3988
441	5.4722	5	5	999	7.125	2	1	1	1.14
442	2.1883	5	5	999	19.375	1	-1	1	0.95181
443	5.4722	5	5	999	1	1	1	1	1.3987
444	0.5464	5	5	90	13.25	1	1	1	0.95168
445	3.8303	5	5	0	1	2	-1	0	1.0341
446	2.1883	5	5	90	19.375	2	-1	1	1.0342
447	5.4722	5	5	90	7.125	2	-1	0	1.3165
448	3.8303	5	5	999	19.375	2	-1	1	0.99884
449	5.4722	5	5	90	7.125	2	1	0	1.5838
450	2.1883	5	5	90	25.5	1	-1	1	1.0224
451	3.8303	5	5	999	25.5	1	1	1	0.96358
452	3.8303	5	5	0	13.25	1	1	0	0.95183
453	7.1142	5	5	0	1	2	1	0	2.0075
454	2.1883	5	5	999	7.125	1	1	1	0.92827
455	5.4722	5	5	90	19.375	1	-1	1	0.99886
456	5.4722	5	5	0	7.125	2	-1	1	1.1282
457	7.1142	5	5	999	7.125	1	1	1	0.91635
458	2.1883	5	5	90	25.5	1	1	1	0.89303
459	2.1883	5	5	90	1	2	1	0	1.6458
460	2.1883	5	5	999	1	2	-1	1	1.0817
461	0.5464	5	5	0	19.375	1	1	1	0.95179
462	5.4722	5	5	0	25.5	1	1	1	1.093
463	5.4722	5	5	90	19.375	1	-1	1	0.9871
464	7.1142	5	5	90	13.25	2	1	0	1.2694
465	0.5464	5	5	0	13.25	1	1	1	0.95186
466	0.5464	5	5	0	13.25	2	-1	1	0.94009
467	3.8303	5	5	90	25.5	2	-1	1	0.95186
468	2.1883	5	5	999	25.5	1	-1	0	0.9401
469	2.1883	5	5	999	7.125	2	1	1	1.0459
470	2.1883	5	5	90	1	1	1	0	2.081
471	2.1883	5	5	999	1	2	-1	1	1.093
472	0.5464	5	5	90	25.5	2	1	1	1.14
473	2.1883	5	5	999	25.5	2	-1	1	0.97529
474	7.1142	5	5	999	1	1	1	0	1.3713
475	2.1883	5	5	90	19.375	2	-1	1	0.95217
476	0.5464	5	5	999	13.25	1	1	1	1.2224
477	5.4722	5	5	0	7.125	1	-1	0	1.656
478	3.8303	5	5	999	7.125	1	1	1	0.97534
479	3.8303	5	5	90	19.375	2	-1	1	1.0342
480	5.4722	5	5	0	25.5	2	1	1	1.0576
481	0.5464	5	5	90	7.125	1	1	1	1.0342
482	3.8303	5	5	90	19.375	1	-1	1	1.0811
483	0.5464	5	5	90	1	2	-1	1	1.0459
484	3.8303	5	5	90	1	1	1	0	1.3165
485	3.8303	5	5	0	1	2	-1	0	1.6923
486	2.1883	5	5	90	13.25	2	1	1	1.0229
487	2.1883	5	5	999	19.375	2	-1	1	0.99888
488	3.8303	5	5	0	1	1	-1	1	1.4812
489	2.1883	5	5	90	1	1	1	1	1.1404
490	2.1883	5	5	0	25.5	1	1	1	0.98712
491	2.1883	5	5	90	13.25	1	-1	1	1.0342
492	0.5464	5	5	90	13.25	2	1	1	1.187
493	5.4722	5	5	999	25.5	2	-1	0	0.91699
494	5.4722	5	5	999	13.25	2	1	1	1.0459
495	0.5464	5	5	999	19.375	2	1	1	0.99882
496	0.5464	5	5	90	13.25	1	-1	1	1.1047
497	5.4722	5	5	999	7.125	2	-1	0	1.2812
498	3.8303	5	5	999	25.5	2	1	1	1.0577
499	7.1142	5	5	0	13.25	1	-1	0	2.0884
500	5.4722	5	5	0	1	2	1	0	1.2223
501	5.4722	5	5	90	1	1	1	0	1.3281
502	2.1883	5	5	999	19.375	2	-1	1	0.99888
503	7.1142	5	5	0	7.125	1	1	1	1.2105
504	5.4722	5	5	0	1	1	1	0	1.3517
505	2.1883	5	5	999	25.5	2	1	1	1.164
506	0.5464	5	5	0	1	1	-1	1	1.4227
507	2.1883	5	5	0	7.125	2	-1	1	1.0816
508	0.5464	5	5	0	19.375	2	1	1	1.1165
509	0.5464	5	5	0	25.5	1	-1	0	1.011
510	5.4722	5	5	0	25.5	1	-1	1	1.1283
511	0.5464	5	5	90	19.375	1	1	1	0.95187
512	0.5464	5	5	90	19.375	2	1	1	1.2224
513	5.4722	5	5	0	19.375	2	-1	1	1.1518
514	0.5464	5	5	999	13.25	1	1	1	1.1283
515	2.1883	5	5	90	1	1	1	0	1.7875
516	2.1883	5	5	999	13.25	2	-1	1	0.9048
517	3.8303	5	5	999	1	1	-1	0	1.2459
518	3.8303	5	5	90	7.125	2	1	0	1.3639
519	5.4722	5	5	0	13.25	2	1	1	1.3398
520	2.1883	5	5	90	7.125	1	1	1	1.1163
521	5.4722	5	5	90	25.5	2	1	1	1.1875
522	2.1883	5	5	999	1	1	-1	1	1.1522
523	7.1142	5	5	0	25.5	2	-1	1	2.0505
524	3.8303	5	5	999	13.25	1	1	1	1.0107
525	5.4722	5	5	90	7.125	1	-1	1	1.1635
526	7.1142	5	5	0	13.25	1	-1	0	1.7768
527	2.1883	5	5	0	13.25	2	1	1	1.2223
528	3.8303	5	5	90	19.375	2	-1	1	1.1286
529	5.4722	5	5	999	25.5	1	1	1	0.98757
530	5.4722	5	5	90	19.375	2	-1	0	2.0246
531	7.1142	5	5	90	1	2	1	0	1.6616
532	7.1142	5	5	999	7.125	2	1	1	1.3801
533	2.1883	5	5	999	13.25	1	-1	0	0.92831
534	5.4722	5	5	0	1	2	-1	0	1.14
535	5.4722	5	5	90	7.125	2	-1	0	1.1753
536	5.4722	5	5	90	13.25	2	-1	0	1.1516
537	2.1883	5	5	999	19.375	1	1	1	0.97541
538	5.4722	5	5	999	7.125	1	-1	1	1.1518
539	0.5464	5	5	999	13.25	1	-1	1	1.1753
540	7.1142	5	5	90	25.5	2	1	0	1.3282
541	5.4722	5	5	90	13.25	1	1	1	0.9871
542	7.1142	5	5	90	19.375	1	1	1	1.0459
543	2.1883	5	5	999	7.125	1	1	1	0.98714
544	5.4722	5	5	90	7.125	1	1	1	0.96361
545	0.5464	5	5	90	13.25	2	1	0	0.90475
546	5.4722	5	5	90	19.375	1	-1	1	1.2107
547	2.1883	5	5	0	7.125	2	-1	1	1.1163
548	5.4722	5	5	999	19.375	2	-1	1	0.9871
549	2.1883	5	5	0	19.375	2	1	1	1.2812
550	3.8303	5	5	999	13.25	2	1	1	1.0342
551	5.4722	5	5	90	1	2	-1	0	1.5562
552	5.4722	5	5	90	13.25	2	-1	1	1.387
553	0.5464	5	5	90	7.125	2	-1	1	1.1993
554	2.1883	5	5	90	19.375	2	-1	1	0.96398
555	5.4722	5	5	999	7.125	1	1	1	1.5156
556	7.1142	5	5	999	7.125	2	-1	1	1.3673
557	0.5464	5	5	999	13.25	2	1	1	1.187
558	2.1883	5	5	0	7.125	1	1	1	1.0693
559	7.1142	5	5	90	19.375	1	-1	1	1.3414
560	5.4722	5	5	999	25.5	1	1	1	1.0106
561	7.1142	5	5	0	13.25	2	1	1	1.1636
562	7.1142	5	5	999	25.5	1	1	1	1.0229
563	3.8303	5	5	999	25.5	2	1	1	1.1752
564	5.4722	5	5	90	13.25	1	-1	0	1.2105
565	7.1142	5	5	999	25.5	2	-1	1	1.1518
566	2.1883	5	5	0	19.375	1	-1	1	1.187
567	7.1142	5	5	999	19.375	1	-1	1	1.0812
568	5.4722	5	5	90	25.5	1	-1	1	1.2105
569	7.1142	5	5	90	7.125	2	1	0	2.3118
570	2.1883	5	5	90	1	2	-1	1	1.3518
571	2.1883	5	5	0	7.125	2	-1	1	1.1282
572	0.5464	5	5	0	25.5	2	1	1	1.3753
573	5.4722	5	5	0	7.125	2	-1	0	1.0459
574	3.8303	5	5	90	1	1	1	0	1.5869
575	0.5464	5	5	90	19.375	2	1	1	1.634
576	0.5464	5	5	999	25.5	2	1	1	1.658
577	7.1142	5	5	999	19.375	2	1	1	1.1989
578	0.5464	5	5	90	1	1	1	0	1.8697
579	2.1883	5	5	999	25.5	1	1	1	1.0694
580	7.1142	5	5	999	1	2	1	1	1.5549
581	2.1883	5	5	999	25.5	1	-1	1	0.92832
582	2.1883	5	5	0	19.375	1	-1	1	1.2223
583	3.8303	5	5	999	19.375	1	1	1	0.95187
584	3.8303	5	5	0	7.125	2	-1	1	1.0577
585	7.1142	5	5	999	13.25	1	-1	1	1.0342
586	5.4722	5	5	999	19.375	1	1	1	1.0813
587	0.5464	5	5	999	25.5	1	-1	1	1.093
588	7.1142	5	5	90	13.25	2	1	0	1.211
589	7.1142	5	5	90	7.125	1	-1	0	1.6247
590	0.5464	5	5	0	7.125	1	1	0	0.94049
591	7.1142	5	5	999	7.125	2	1	1	1.677
592	2.1883	5	5	0	25.5	1	-1	0	0.90469
593	7.1142	5	5	90	7.125	1	1	1	0.97534
594	7.1142	5	5	0	19.375	1	-1	1	1.7164
595	3.8303	5	5	0	25.5	1	1	1	1.034
596	7.1142	5	5	999	13.25	2	1	1	1.0929
597	2.1883	5	5	90	7.125	2	-1	1	0.93996
598	2.1883	5	5	90	19.375	1	-1	0	0.94004
599	7.1142	5	5	90	13.25	2	1	1	1.5962
600	7.1142	5	5	999	19.375	2	1	0	1.9095
601	5.4722	5	5	999	7.125	1	-1	1	1.0577
602	2.1883	5	5	999	7.125	1	-1	1	1.0342
603	5.4722	5	5	0	25.5	2	-1	1	0.91647
604	5.4722	5	5	90	1	2	1	0	1.2105
605	3.8303	5	5	0	13.25	2	1	1	1.34
606	5.4722	5	5	90	25.5	1	-1	1	1.1283
607	7.1142	5	5	999	19.375	2	1	1	1.0224
608	3.8303	5	5	90	13.25	1	-1	1	0.98709
609	5.4722	5	5	0	1	2	1	0	1.622
610	0.5464	5	5	0	1	2	1	1	1.0816
611	3.8303	5	5	90	19.375	1	1	0	1.0106
612	3.8303	5	5	999	19.375	1	-1	1	1.046
613	5.4722	5	5	999	19.375	2	1	1	0.98713
614	3.8303	5	5	90	25.5	2	-1	1	1.5164
615	0.5464	5	5	90	25.5	1	-1	1	0.9757
616	0.5464	5	5	0	13.25	1	-1	1	0.97531
617	7.1142	5	5	90	7.125	2	-1	0	1.6737
618	5.4722	5	5	90	1	1	1	0	1.6314
619	2.1883	5	5	90	7.125	1	-1	0	0.95177
620	3.8303	5	5	0	19.375	2	-1	1	0.98706
621	2.1883	5	5	90	25.5	1	-1	1	0.90481
622	5.4722	5	5	999	1	1	-1	0	2.2067
623	0.5464	5	5	90	1	1	-1	1	1.3047
624	7.1142	5	5	90	13.25	2	1	0	1.694
625	2.1883	5	5	0	25.5	2	1	1	1.1287
626	3.8303	5	5	999	1	2	1	1	1.4928
627	2.1883	5	5	90	13.25	1	-1	0	1.0106
628	0.5464	5	5	0	7.125	2	1	1	1.14
629	0.5464	5	5	999	7.125	1	-1	1	1.4576
630	0.5464	5	5	0	13.25	2	1	1	1.0577
631	7.1142	5	5	90	1	2	1	1	2.2928
632	3.8303	5	5	999	7.125	1	1	1	1.222
633	5.4722	5	5	0	19.375	1	-1	1	1.5084
634	3.8303	5	5	90	7.125	1	-1	1	1.1518
635	3.8303	5	5	999	19.375	1	-1	1	1.0813
636	7.1142	5	5	90	7.125	2	-1	1	1.1635
637	0.5464	5	5	999	1	1	1	1	1.1987
638	7.1142	5	5	0	1	2	-1	1	1.3778
639	3.8303	5	5	90	13.25	1	-1	1	0.92874
640	5.4722	5	5	90	7.125	1	-1	1	0.96357
641	7.1142	5	5	90	1	1	1	0	1.2341
642	3.8303	5	5	999	25.5	2	1	1	1.3282
643	0.5464	5	5	999	19.375	1	-1	1	1.0811
644	7.1142	5	5	90	19.375	1	-1	1	0.92826
645	5.4722	5	5	999	25.5	2	-1	0	1.0224
646	7.1142	5	5	90	7.125	1	1	0	2.0117
647	2.1883	5	5	999	25.5	1	1	1	1.0812
648	2.1883	5	5	0	1	1	1	1	1.4457
649	2.1883	5	5	0	7.125	1	1	1	1.0342
650	0.5464	5	5	999	1	2	1	1	1.9163
651	0.5464	5	5	90	1	1	1	1	1.1282
652	0.5464	5	5	0	7.125	2	-1	1	1.1047
653	3.8303	5	5	999	19.375	2	1	1	1.3046
654	5.4722	5	5	90	1	2	1	0	1.3282
655	5.4722	5	5	999	1	2	1	0	1.3517
656	3.8303	5	5	999	1	2	1	1	1.3047
657	0.5464	5	5	0	13.25	1	1	1	1.0929
658	5.4722	5	5	999	25.5	1	1	1	0.97535
659	7.1142	5	5	999	25.5	1	1	1	1.0107
660	3.8303	5	5	999	7.125	2	-1	1	1.0105
661	0.5464	5	5	0	13.25	1	-1	1	1.0342
662	3.8303	5	5	90	1	1	-1	0	1.3283
663	3.8303	5	5	0	13.25	1	-1	1	1.2347
664	2.1883	5	5	999	13.25	2	-1	1	0.9636
665	3.8303	5	5	90	25.5	1	-1	1	1.0107
666	3.8303	5	5	999	13.25	1	1	1	0.91664
667	2.1883	5	5	999	25.5	1	-1	0	0.76368
668	5.4722	5	5	90	7.125	2	1	0	1.3635
669	0.5464	5	5	999	7.125	2	-1	1	1.0813
670	5.4722	5	5	999	25.5	2	-1	1	0.91655
671	2.1883	5	5	999	1	1	1	0	1.0106
672	7.1142	5	5	999	13.25	2	1	0	1.1048
673	7.1142	5	5	0	7.125	2	1	0	1.0812
674	7.1142	5	5	0	25.5	2	1	0	0.85772
675	2.1883	5	5	90	13.25	2	1	1	3.8044
676	0.5464	5	5	0	7.125	2	-1	1	1.4105
677	5.4722	5	5	999	25.5	1	-1	1	0.99889
678	5.4722	5	5	0	13.25	1	1	0	1.2576
679	5.4722	5	5	0	19.375	2	1	1	1.3285
680	7.1142	5	5	0	7.125	2	-1	0	1.3228
681	0.5464	5	5	90	25.5	2	1	1	1.0931
682	2.1883	5	5	0	25.5	2	-1	1	1.3282
683	5.4722	5	5	0	19.375	1	1	1	1.1518
684	7.1142	5	5	999	1	1	-1	1	1.5541
685	2.1883	5	5	999	19.375	1	1	1	1.1517
686	2.1883	5	5	0	13.25	1	1	1	1.0459
687	3.8303	5	5	90	19.375	1	1	1	1.0459
688	0.5464	5	5	0	1	2	-1	1	1.1401
689	0.5464	5	5	999	1	1	-1	1	1.1634
690	3.8303	5	5	90	7.125	1	1	1	1.0464
691	7.1142	5	5	999	1	1	-1	0	1.2812
692	5.4722	5	5	90	13.25	2	-1	1	0.89301
693	0.5464	5	5	0	13.25	2	-1	1	1.1282
694	3.8303	5	5	999	1	1	1	1	1.0694
695	3.8303	5	5	999	7.125	2	-1	1	1.0459
696	5.4722	5	5	999	19.375	1	1	1	1.0342
697	5.4722	5	5	999	1	1	-1	0	1.2929
698	5.4722	5	5	0	7.125	1	-1	0	1.3047
699	3.8303	5	5	90	25.5	2	1	0	0.78719
700	5.4722	5	5	90	19.375	1	1	1	1.0812
701	0.5464	5	5	999	19.375	1	1	1	1.2341
702	3.8303	5	5	90	13.25	1	-1	1	1.0695
703	0.5464	5	5	90	25.5	2	1	1	1.5281
704	0.5464	5	5	0	25.5	1	1	1	1.0223
705	2.1883	5	5	0	13.25	1	1	1	0.9871
706	3.8303	5	5	0	1	2	-1	0	1.4575
707	3.8303	5	5	0	13.25	2	1	1	1.0223
708	5.4722	5	5	999	1	2	1	1	1.2812
709	2.1883	5	5	999	7.125	2	-1	1	1.2106
710	7.1142	5	5	0	7.125	1	-1	0	1.093
711	0.5464	5	5	999	7.125	2	1	1	1.3635
712	0.5464	5	5	90	7.125	2	-1	1	1.4345
713	0.5464	5	5	90	19.375	2	1	1	1.611
714	5.4722	5	5	0	13.25	2	-1	0	1.5774
715	7.1142	5	5	0	1	2	1	1	1.0458
716	7.1142	5	5	90	19.375	2	1	0	1.3736
717	0.5464	5	5	999	25.5	1	-1	1	1.3635
718	2.1883	5	5	90	13.25	1	1	1	1.1989
719	2.1883	5	5	90	19.375	1	1	1	1.0464
720	5.4722	5	5	999	13.25	1	1	1	0.94002
721	3.8303	5	5	999	1	2	1	0	1.1283
722	0.5464	5	5	999	13.25	2	1	1	1.6459
723	0.5464	5	5	0	25.5	2	1	1	0.9405
724	7.1142	5	5	90	1	1	-1	0	1.093
725	5.4722	5	5	999	25.5	2	-1	0	0.95184
726	5.4722	5	5	999	1	1	-1	0	1.4458
727	3.8303	5	5	999	25.5	1	1	1	0.99934
728	0.5464	5	5	90	7.125	1	-1	1	1.1988
729	0.5464	5	5	90	25.5	1	1	1	1.1166
730	3.8303	5	5	0	1	1	-1	1	1.2224
731	0.5464	5	5	0	25.5	2	-1	1	0.95183
732	0.5464	5	5	999	7.125	1	1	1	1.4223
733	2.1883	5	5	999	13.25	1	1	1	0.88129
734	3.8303	5	5	0	1	1	1	1	1.2341
735	3.8303	5	5	90	1	2	1	0	1.14
736	0.5464	5	5	999	7.125	1	1	1	1.0342
737	0.5464	5	5	90	7.125	2	-1	1	1.0224
738	5.4722	5	5	999	25.5	1	-1	1	1.1282
739	5.4722	5	5	999	13.25	2	1	0	1.4226
740	5.4722	5	5	90	1	1	1	0	1.0581
741	7.1142	5	5	999	19.375	1	-1	0	0.84595
742	3.8303	5	5	90	1	2	-1	1	0.9048
743	7.1142	5	5	90	7.125	2	1	0	1.1165
744	2.1883	5	5	999	25.5	2	-1	1	0.88163
745	7.1142	5	5	999	1	2	1	0	1.0342
746	5.4722	5	5	90	13.25	2	-1	1	1.0695
747	2.1883	5	5	90	25.5	2	-1	1	0.85771
748	7.1142	5	5	90	13.25	1	-1	0	1.093
749	2.1883	5	5	999	7.125	1	-1	1	1.0106
750	7.1142	5	5	90	7.125	1	-1	0	0.91658
