# Supplementary material for: Temporal Integration of Motion Streaks in Migraine
Source: Vision (Basel). 2018 Jul 13;2(3):27. doi: 10.3390/vision2030027 (PMC6836222; doi:10.3390/vision2030027)
Supplement: Supplementary file 1 [file vision-02-00027-s001.zip › supplementary information/resultsmark3/resultsObs24/allResponsesObs24Block2.txt]

1	5.4722	5	5	0	1	1	-1	0	7.6845
2	2.1883	5	5	0	1	2	1	0	3.1673
3	3.8303	5	5	0	25.5	1	-1	1	1.164
4	3.8303	5	5	999	25.5	2	-1	1	1.0228
5	5.4722	5	5	0	19.375	1	-1	1	1.0459
6	0.5464	5	5	999	25.5	2	1	1	1.5987
7	5.4722	5	5	999	1	2	-1	0	1.8601
8	3.8303	5	5	0	7.125	1	1	1	2.6488
9	7.1142	5	5	0	7.125	1	1	0	2.0741
10	0.5464	5	5	90	19.375	2	-1	1	1.3399
11	0.5464	5	5	0	19.375	2	1	1	1.5988
12	5.4722	5	5	0	19.375	1	-1	0	1.9711
13	5.4722	5	5	999	25.5	2	1	1	1.3635
14	5.4722	5	5	0	19.375	2	-1	1	1.2341
15	0.5464	5	5	90	25.5	1	-1	1	1.0581
16	2.1883	5	5	0	19.375	2	1	1	1.2812
17	2.1883	5	5	0	7.125	2	-1	1	1.1285
18	3.8303	5	5	90	7.125	1	1	1	1.2228
19	0.5464	5	5	0	13.25	1	1	1	1.1165
20	3.8303	5	5	90	19.375	2	1	1	2.2268
21	7.1142	5	5	0	7.125	2	-1	0	2.3239
22	2.1883	5	5	999	1	2	-1	1	1.5635
23	7.1142	5	5	0	1	2	1	0	1.5829
24	0.5464	5	5	999	19.375	1	-1	1	1.0576
25	3.8303	5	5	0	1	1	-1	0	1.1753
26	3.8303	5	5	999	7.125	1	1	1	1.07
27	7.1142	5	5	999	1	1	1	1	1.52
28	7.1142	5	5	0	19.375	1	-1	1	1.1753
29	5.4722	5	5	0	7.125	2	-1	1	1.1989
30	0.5464	5	5	90	7.125	2	-1	1	1.0224
31	2.1883	5	5	0	1	2	1	0	1.3517
32	3.8303	5	5	90	13.25	2	-1	1	0.9871
33	3.8303	5	5	90	7.125	1	-1	1	1.1048
34	5.4722	5	5	999	25.5	2	1	1	1.672
35	2.1883	5	5	0	19.375	2	-1	1	1.34
36	7.1142	5	5	90	19.375	1	-1	1	0.98714
37	7.1142	5	5	999	25.5	2	1	1	1.4051
38	3.8303	5	5	0	25.5	1	-1	1	1.0578
39	0.5464	5	5	0	1	1	-1	1	0.99876
40	7.1142	5	5	90	1	2	-1	1	1.7862
41	7.1142	5	5	999	1	1	-1	1	1.4992
42	2.1883	5	5	999	13.25	2	-1	1	0.98708
43	7.1142	5	5	0	13.25	2	-1	1	0.94008
44	7.1142	5	5	90	25.5	2	1	0	1.3278
45	5.4722	5	5	90	19.375	1	-1	1	0.94051
46	5.4722	5	5	0	1	2	1	0	1.2224
47	2.1883	5	5	999	25.5	2	1	1	1.6341
48	0.5464	5	5	0	19.375	1	1	1	1.8579
49	0.5464	5	5	999	25.5	2	1	1	1.7869
50	5.4722	5	5	999	19.375	1	-1	1	1.0342
51	7.1142	5	5	0	7.125	2	-1	1	1.1636
52	2.1883	5	5	90	13.25	2	1	0	1.281
53	5.4722	5	5	90	1	1	1	0	1.9254
54	7.1142	5	5	999	1	1	-1	0	1.6167
55	2.1883	5	5	999	19.375	2	-1	1	1.1518
56	2.1883	5	5	0	25.5	1	1	1	1.3282
57	0.5464	5	5	0	19.375	1	1	1	1.14
58	2.1883	5	5	999	25.5	2	1	1	1.0812
59	3.8303	5	5	0	25.5	1	-1	1	1.0341
60	7.1142	5	5	999	1	1	1	0	1.7429
61	5.4722	5	5	999	25.5	1	-1	1	0.98715
62	2.1883	5	5	999	13.25	2	-1	1	1.0107
63	2.1883	5	5	90	19.375	2	1	1	1.0342
64	7.1142	5	5	90	1	1	-1	1	1.2341
65	0.5464	5	5	0	1	2	1	1	1.2106
66	7.1142	5	5	0	7.125	1	1	0	1.349
67	0.5464	5	5	0	1	2	1	1	1.0107
68	7.1142	5	5	999	19.375	1	1	1	1.0223
69	7.1142	5	5	999	19.375	2	-1	1	1.1048
70	2.1883	5	5	90	25.5	2	-1	1	1.0463
71	5.4722	5	5	999	19.375	1	-1	1	0.97536
72	3.8303	5	5	90	13.25	1	1	1	0.9401
73	3.8303	5	5	0	13.25	2	-1	1	1.0224
74	0.5464	5	5	0	7.125	2	1	1	1.0576
75	0.5464	5	5	0	25.5	1	1	1	1.0695
76	0.5464	5	5	0	25.5	1	-1	1	1.0812
77	7.1142	5	5	999	13.25	2	1	1	0.9989
78	5.4722	5	5	0	13.25	1	1	1	1.4459
79	3.8303	5	5	90	13.25	2	-1	1	1.2346
80	7.1142	5	5	0	1	2	1	0	1.7399
81	3.8303	5	5	999	25.5	1	-1	1	0.98716
82	0.5464	5	5	999	13.25	2	1	1	1.1401
83	7.1142	5	5	90	19.375	2	-1	1	1.0695
84	7.1142	5	5	999	7.125	1	-1	0	1.582
85	0.5464	5	5	999	7.125	2	-1	1	1.081
86	3.8303	5	5	0	7.125	2	-1	1	1.0342
87	0.5464	5	5	90	13.25	2	1	1	0.99889
88	0.5464	5	5	0	7.125	2	1	1	1.1635
89	5.4722	5	5	90	7.125	1	1	1	1.0459
90	3.8303	5	5	999	25.5	2	-1	1	0.97532
91	0.5464	5	5	0	13.25	1	1	1	1.0812
92	3.8303	5	5	0	1	1	-1	0	1.2576
93	3.8303	5	5	999	7.125	2	1	1	1.0106
94	0.5464	5	5	0	19.375	2	1	1	1.0224
95	0.5464	5	5	90	1	2	-1	0	1.2106
96	7.1142	5	5	90	1	2	-1	0	1.3344
97	0.5464	5	5	0	19.375	1	-1	1	1.2106
98	5.4722	5	5	90	25.5	1	-1	1	1.093
99	0.5464	5	5	90	25.5	2	-1	1	1.2106
100	5.4722	5	5	999	25.5	2	-1	1	1.0106
101	5.4722	5	5	999	19.375	1	1	1	1.0459
102	3.8303	5	5	0	13.25	2	1	1	1.0813
103	7.1142	5	5	90	13.25	2	1	0	1.4082
104	0.5464	5	5	90	1	2	-1	1	1.2693
105	5.4722	5	5	90	13.25	2	1	1	1.1518
106	7.1142	5	5	90	25.5	2	1	1	1.1989
107	7.1142	5	5	90	25.5	1	1	1	1.093
108	0.5464	5	5	999	7.125	1	1	1	1.093
109	5.4722	5	5	999	25.5	1	-1	1	1.0694
110	5.4722	5	5	0	13.25	1	-1	1	1.0459
111	7.1142	5	5	0	1	2	-1	0	1.4768
112	2.1883	5	5	0	19.375	2	-1	1	1.0106
113	7.1142	5	5	999	19.375	1	1	1	1.046
114	5.4722	5	5	90	1	2	-1	0	0.9048
115	7.1142	5	5	0	25.5	1	-1	1	1.0459
116	5.4722	5	5	90	25.5	2	-1	1	1.0929
117	5.4722	5	5	0	13.25	1	1	1	1.6376
118	0.5464	5	5	90	1	1	-1	1	1.1516
119	5.4722	5	5	0	19.375	1	1	1	1.0459
120	0.5464	5	5	90	19.375	1	1	1	1.0224
121	5.4722	5	5	999	7.125	2	-1	1	1.0695
122	7.1142	5	5	90	19.375	1	-1	1	1.0577
123	7.1142	5	5	90	13.25	1	1	1	0.96358
124	7.1142	5	5	0	7.125	1	-1	1	2.0009
125	3.8303	5	5	0	25.5	2	1	1	1.0812
126	0.5464	5	5	999	25.5	2	-1	1	1.0929
127	0.5464	5	5	999	1	2	1	1	1.093
128	3.8303	5	5	0	13.25	2	1	1	0.91654
129	7.1142	5	5	999	7.125	2	1	1	0.96354
130	7.1142	5	5	999	1	2	1	1	1.2342
131	0.5464	5	5	999	1	1	-1	1	1.2577
132	0.5464	5	5	0	25.5	2	-1	1	1.0107
133	0.5464	5	5	90	1	1	1	1	1.4929
134	0.5464	5	5	90	19.375	2	-1	1	0.91654
135	5.4722	5	5	999	13.25	1	1	1	0.98713
136	0.5464	5	5	0	25.5	1	1	1	1.046
137	2.1883	5	5	999	7.125	1	1	1	0.91656
138	7.1142	5	5	0	19.375	2	-1	1	0.97535
139	3.8303	5	5	90	25.5	1	-1	1	0.94013
140	0.5464	5	5	999	25.5	1	-1	0	0.95183
141	0.5464	5	5	0	7.125	2	-1	1	1.0695
142	5.4722	5	5	999	25.5	1	1	1	0.86951
143	0.5464	5	5	90	25.5	2	-1	1	1.0577
144	5.4722	5	5	90	13.25	2	1	0	1.3988
145	7.1142	5	5	90	7.125	1	1	1	1.5882
146	3.8303	5	5	999	1	1	-1	1	1.1518
147	5.4722	5	5	0	7.125	2	1	0	1.3282
148	2.1883	5	5	999	7.125	2	1	1	0.99888
149	2.1883	5	5	999	25.5	1	1	1	1.0934
150	7.1142	5	5	0	13.25	1	-1	0	1.5313
151	3.8303	5	5	90	13.25	1	1	1	0.94005
152	2.1883	5	5	90	1	1	-1	1	1.222
153	5.4722	5	5	90	13.25	1	-1	1	1.1051
154	3.8303	5	5	90	7.125	2	1	1	1.0464
155	0.5464	5	5	0	13.25	2	-1	1	1.0106
156	2.1883	5	5	90	13.25	1	-1	1	1.0459
157	3.8303	5	5	999	25.5	2	1	1	1.0341
158	7.1142	5	5	90	19.375	2	1	1	1.2572
159	7.1142	5	5	0	25.5	2	1	1	0.97581
160	3.8303	5	5	0	7.125	2	1	1	0.95183
161	7.1142	5	5	90	25.5	1	1	1	1.3165
162	7.1142	5	5	90	7.125	2	1	1	1.3798
163	7.1142	5	5	0	13.25	2	1	1	0.95179
164	0.5464	5	5	0	13.25	1	-1	1	1.1635
165	0.5464	5	5	0	13.25	2	1	1	1.1282
166	7.1142	5	5	0	7.125	1	1	0	1.8484
167	2.1883	5	5	0	25.5	1	-1	1	1.1283
168	7.1142	5	5	0	7.125	2	-1	0	1.2933
169	7.1142	5	5	90	25.5	2	-1	1	0.97579
170	7.1142	5	5	999	19.375	2	-1	1	0.99888
171	2.1883	5	5	0	13.25	1	1	1	1.3047
172	7.1142	5	5	999	13.25	1	1	0	1.5656
173	7.1142	5	5	999	7.125	2	-1	0	1.606
174	2.1883	5	5	999	25.5	2	-1	1	1.0106
175	2.1883	5	5	0	13.25	1	-1	1	1.1753
176	3.8303	5	5	90	13.25	2	1	1	1.0106
177	5.4722	5	5	0	13.25	1	-1	1	1.0224
178	0.5464	5	5	90	1	2	-1	1	1.0106
179	3.8303	5	5	999	19.375	1	-1	1	0.99887
180	5.4722	5	5	0	13.25	2	1	0	0.96361
181	5.4722	5	5	90	19.375	2	1	1	1.1283
182	0.5464	5	5	999	1	1	-1	1	1.2576
183	2.1883	5	5	0	7.125	1	-1	1	0.97576
184	5.4722	5	5	0	19.375	1	-1	1	0.94006
185	2.1883	5	5	999	25.5	1	1	1	1.0577
186	2.1883	5	5	999	25.5	2	1	1	1.0812
187	7.1142	5	5	999	25.5	2	1	1	1.0694
188	7.1142	5	5	90	25.5	1	-1	1	1.0577
189	3.8303	5	5	90	1	1	1	0	1.4929
190	3.8303	5	5	999	25.5	1	-1	1	1.1871
191	2.1883	5	5	0	19.375	1	1	1	1.0695
192	5.4722	5	5	90	1	1	1	0	1.3516
193	5.4722	5	5	90	13.25	2	1	1	0.95181
194	3.8303	5	5	999	1	1	-1	1	0.98717
195	3.8303	5	5	90	13.25	2	-1	1	1.093
196	0.5464	5	5	999	13.25	1	-1	1	1.1635
197	2.1883	5	5	90	13.25	2	-1	1	1.0341
198	0.5464	5	5	999	25.5	1	1	1	1.093
199	2.1883	5	5	0	13.25	2	1	1	0.99889
200	5.4722	5	5	90	7.125	1	1	1	1.0694
201	7.1142	5	5	0	13.25	2	1	1	1.1518
202	5.4722	5	5	90	13.25	1	-1	1	1.0577
203	5.4722	5	5	0	25.5	1	1	0	1.0225
204	5.4722	5	5	0	19.375	2	-1	1	1.0695
205	0.5464	5	5	999	19.375	2	-1	1	1.1047
206	5.4722	5	5	0	19.375	2	-1	1	1.0105
207	2.1883	5	5	999	13.25	2	1	1	1.0107
208	2.1883	5	5	0	19.375	2	-1	1	0.96356
209	2.1883	5	5	90	19.375	1	-1	1	1.0812
210	5.4722	5	5	90	25.5	2	-1	1	1.0224
211	5.4722	5	5	999	7.125	2	-1	1	0.94009
212	5.4722	5	5	999	13.25	2	-1	1	0.88127
213	5.4722	5	5	0	25.5	2	-1	1	0.89309
214	0.5464	5	5	999	1	1	1	1	1.4223
215	7.1142	5	5	90	7.125	1	-1	1	0.98718
216	5.4722	5	5	90	19.375	1	1	1	0.98708
217	7.1142	5	5	0	13.25	1	1	0	0.96362
218	0.5464	5	5	999	7.125	1	-1	1	1.0933
219	3.8303	5	5	0	7.125	1	1	1	1.0811
220	2.1883	5	5	0	1	1	-1	1	1.4106
221	0.5464	5	5	0	25.5	2	1	1	1.1165
222	7.1142	5	5	999	7.125	1	1	1	1.1282
223	0.5464	5	5	999	13.25	2	1	1	1.0812
224	5.4722	5	5	999	1	2	1	1	1.5275
225	7.1142	5	5	999	19.375	1	-1	1	1.0582
226	2.1883	5	5	90	25.5	1	-1	1	1.0695
227	2.1883	5	5	999	13.25	2	-1	1	0.95176
228	0.5464	5	5	0	7.125	1	-1	1	1.0577
229	7.1142	5	5	0	19.375	1	-1	1	1.1165
230	2.1883	5	5	0	7.125	2	-1	1	0.96354
231	2.1883	5	5	999	13.25	1	1	1	1.0459
232	3.8303	5	5	90	25.5	2	1	1	1.1988
233	2.1883	5	5	0	13.25	2	1	1	1.0459
234	5.4722	5	5	0	19.375	2	1	1	0.92822
235	0.5464	5	5	999	7.125	1	1	1	1.1048
236	0.5464	5	5	90	7.125	2	1	1	0.98758
237	7.1142	5	5	999	25.5	2	-1	1	1.0224
238	0.5464	5	5	90	13.25	1	-1	1	1.14
239	3.8303	5	5	90	19.375	1	-1	1	1.0813
240	3.8303	5	5	0	19.375	2	1	1	0.94014
241	3.8303	5	5	0	7.125	2	1	1	0.92833
242	7.1142	5	5	999	7.125	1	1	1	1.0107
243	7.1142	5	5	90	25.5	2	1	1	1.0106
244	3.8303	5	5	999	13.25	2	1	1	0.98709
245	7.1142	5	5	90	19.375	2	1	1	1.1048
246	2.1883	5	5	0	1	1	-1	0	1.6929
247	3.8303	5	5	999	19.375	2	-1	1	1.3164
248	3.8303	5	5	0	25.5	1	1	1	1.0111
249	3.8303	5	5	90	19.375	2	-1	1	1.1636
250	2.1883	5	5	90	19.375	1	-1	1	1.1165
251	0.5464	5	5	0	19.375	2	1	1	1.0459
252	3.8303	5	5	0	25.5	2	1	1	0.97523
253	2.1883	5	5	999	19.375	1	-1	1	1.1283
254	7.1142	5	5	0	25.5	1	1	1	1.0693
255	7.1142	5	5	0	19.375	2	-1	1	1.1871
256	2.1883	5	5	0	1	1	-1	1	1.6458
257	7.1142	5	5	0	7.125	2	1	1	1.0106
258	3.8303	5	5	999	7.125	2	1	1	1.0224
259	7.1142	5	5	90	1	1	1	0	1.2929
260	3.8303	5	5	999	13.25	2	1	1	0.95182
261	7.1142	5	5	999	25.5	1	-1	1	0.99889
262	0.5464	5	5	0	19.375	1	-1	1	1.1282
263	3.8303	5	5	90	19.375	1	-1	1	0.98753
264	0.5464	5	5	90	13.25	2	1	1	1.0697
265	5.4722	5	5	90	7.125	2	-1	1	1.1753
266	7.1142	5	5	999	7.125	1	-1	1	1.0812
267	3.8303	5	5	999	25.5	1	1	1	0.94003
268	0.5464	5	5	999	13.25	1	1	1	1.046
269	2.1883	5	5	999	1	2	-1	1	1.14
270	7.1142	5	5	0	19.375	2	-1	1	1.0224
271	2.1883	5	5	0	25.5	2	-1	1	1.1753
272	7.1142	5	5	90	7.125	1	1	0	1.1169
273	3.8303	5	5	90	13.25	1	1	1	1.0228
274	5.4722	5	5	90	19.375	1	1	1	0.95185
275	2.1883	5	5	0	7.125	1	-1	1	1.093
276	0.5464	5	5	0	13.25	2	-1	1	1.0224
277	5.4722	5	5	0	1	1	1	1	1.1984
278	2.1883	5	5	0	7.125	1	1	1	1.0934
279	2.1883	5	5	90	13.25	2	-1	1	1.1287
280	5.4722	5	5	999	19.375	1	1	1	0.98708
281	2.1883	5	5	999	7.125	2	-1	1	1.0107
282	5.4722	5	5	999	13.25	1	-1	1	1.1047
283	2.1883	5	5	90	7.125	2	-1	1	1.0816
284	5.4722	5	5	90	13.25	1	1	1	0.97538
285	7.1142	5	5	999	25.5	2	-1	1	1.0577
286	2.1883	5	5	90	1	2	-1	1	0.99891
287	2.1883	5	5	999	1	2	-1	1	0.92826
288	5.4722	5	5	999	19.375	2	1	0	0.90479
289	3.8303	5	5	999	1	2	1	1	1.2341
290	2.1883	5	5	999	13.25	1	1	1	1.1052
291	2.1883	5	5	90	19.375	2	-1	1	1.0811
292	3.8303	5	5	90	19.375	2	1	1	1.0577
293	0.5464	5	5	999	19.375	2	1	1	1.0694
294	7.1142	5	5	999	13.25	2	1	1	0.96365
295	0.5464	5	5	999	1	2	-1	1	1.2459
296	3.8303	5	5	0	25.5	2	-1	1	0.98713
297	7.1142	5	5	999	25.5	1	-1	0	1.0459
298	5.4722	5	5	90	1	2	1	0	1.7586
299	0.5464	5	5	90	13.25	1	-1	1	1.2459
300	0.5464	5	5	90	25.5	2	1	1	1.093
301	3.8303	5	5	999	19.375	1	-1	1	1.0106
302	7.1142	5	5	90	13.25	2	-1	0	1.3781
303	0.5464	5	5	999	19.375	2	-1	1	1.1399
304	0.5464	5	5	90	7.125	2	1	1	1.1518
305	3.8303	5	5	999	1	2	1	1	1.3051
306	5.4722	5	5	0	13.25	1	1	1	1.1051
307	0.5464	5	5	0	1	1	-1	1	1.2464
308	5.4722	5	5	90	7.125	1	1	1	1.0345
309	2.1883	5	5	90	1	1	1	1	1.0694
310	0.5464	5	5	90	7.125	2	1	1	1.1636
311	0.5464	5	5	90	19.375	1	-1	1	1.1753
312	2.1883	5	5	0	25.5	2	1	1	1.0459
313	5.4722	5	5	999	13.25	1	-1	1	1.0694
314	3.8303	5	5	90	19.375	2	-1	1	1.0811
315	5.4722	5	5	0	1	2	1	0	2.7264
316	2.1883	5	5	0	19.375	1	1	1	1.093
317	5.4722	5	5	999	1	1	1	0	1.4223
318	5.4722	5	5	90	13.25	2	-1	1	1.0224
319	2.1883	5	5	999	19.375	2	-1	1	1.0224
320	3.8303	5	5	90	13.25	1	-1	1	1.1047
321	0.5464	5	5	90	25.5	1	1	1	1.034
322	2.1883	5	5	0	7.125	2	1	1	1.2342
323	2.1883	5	5	90	1	1	1	0	1.9512
324	7.1142	5	5	0	13.25	2	1	1	1.0699
325	5.4722	5	5	90	7.125	2	-1	0	1.5477
326	7.1142	5	5	0	25.5	1	-1	1	1.1283
327	0.5464	5	5	90	7.125	1	-1	1	1.1048
328	2.1883	5	5	90	13.25	1	-1	1	0.9283
329	2.1883	5	5	0	25.5	1	-1	1	0.97535
330	7.1142	5	5	999	25.5	1	1	1	0.96356
331	7.1142	5	5	90	19.375	1	1	1	0.9283
332	3.8303	5	5	0	19.375	2	1	0	1.0106
333	7.1142	5	5	999	19.375	2	1	1	1.0106
334	7.1142	5	5	999	7.125	2	1	0	1.2576
335	2.1883	5	5	90	7.125	1	-1	1	1.0224
336	5.4722	5	5	90	19.375	2	-1	1	1.2341
337	7.1142	5	5	90	7.125	1	1	1	1.0224
338	2.1883	5	5	90	13.25	2	-1	1	1.1636
339	7.1142	5	5	0	7.125	2	1	1	0.86939
340	0.5464	5	5	999	19.375	1	1	1	1.0106
341	7.1142	5	5	999	1	2	1	1	2.1335
342	0.5464	5	5	90	1	2	-1	1	1.0695
343	5.4722	5	5	0	25.5	1	1	1	1.0812
344	0.5464	5	5	90	7.125	1	1	1	1.0342
345	7.1142	5	5	0	19.375	2	-1	1	1.0459
346	2.1883	5	5	0	13.25	1	1	1	1.046
347	7.1142	5	5	0	1	1	1	0	1.1164
348	3.8303	5	5	0	1	1	1	0	1.2223
349	2.1883	5	5	999	19.375	1	1	1	0.96405
350	2.1883	5	5	0	19.375	1	1	1	0.97537
351	7.1142	5	5	0	25.5	2	-1	1	1.0459
352	3.8303	5	5	0	19.375	2	1	1	1.0106
353	3.8303	5	5	0	13.25	1	-1	1	1.3282
354	5.4722	5	5	90	19.375	2	-1	1	1.011
355	7.1142	5	5	999	25.5	2	1	0	1.3281
356	5.4722	5	5	0	1	1	1	1	1.363
357	7.1142	5	5	90	13.25	2	-1	1	1.1518
358	3.8303	5	5	90	1	1	-1	1	1.2105
359	5.4722	5	5	999	7.125	1	-1	1	1.0105
360	5.4722	5	5	90	1	2	1	1	1.2812
361	5.4722	5	5	90	25.5	2	-1	0	0.99887
362	7.1142	5	5	90	13.25	1	-1	1	0.9753
363	3.8303	5	5	0	7.125	2	1	0	1.1988
364	0.5464	5	5	999	13.25	2	-1	1	1.0576
365	5.4722	5	5	90	1	2	1	0	1.1283
366	3.8303	5	5	90	7.125	1	-1	1	1.0346
367	2.1883	5	5	0	19.375	1	1	1	1.2338
368	7.1142	5	5	90	19.375	1	1	1	0.98759
369	0.5464	5	5	0	1	2	-1	1	1.5635
370	2.1883	5	5	90	7.125	1	-1	1	1.1048
371	5.4722	5	5	0	7.125	1	-1	1	1.0817
372	0.5464	5	5	90	7.125	2	1	1	1.2224
373	7.1142	5	5	999	25.5	1	1	1	0.99893
374	2.1883	5	5	0	13.25	2	-1	1	1.0107
375	7.1142	5	5	0	1	1	-1	0	1.5258
376	3.8303	5	5	0	25.5	1	1	1	1.4692
377	3.8303	5	5	999	25.5	2	1	1	0.9636
378	0.5464	5	5	999	25.5	2	-1	1	0.98713
379	2.1883	5	5	90	1	1	-1	0	1.4928
380	0.5464	5	5	999	7.125	2	1	1	1.0575
381	3.8303	5	5	999	7.125	2	1	1	1.0694
382	3.8303	5	5	90	25.5	1	-1	0	1.0695
383	5.4722	5	5	999	25.5	1	1	1	0.96359
384	3.8303	5	5	0	13.25	1	1	1	0.97537
385	7.1142	5	5	999	13.25	2	-1	0	1.4972
386	2.1883	5	5	90	7.125	1	-1	1	1.14
387	3.8303	5	5	90	7.125	2	1	0	1.3051
388	5.4722	5	5	999	25.5	2	-1	1	1.0464
389	3.8303	5	5	999	13.25	2	-1	1	1.0106
390	0.5464	5	5	90	25.5	1	-1	1	1.1401
391	0.5464	5	5	90	25.5	1	-1	1	1.0577
392	2.1883	5	5	90	1	2	-1	1	1.1871
393	7.1142	5	5	999	13.25	2	-1	1	1.0458
394	3.8303	5	5	90	19.375	1	-1	1	1.1048
395	7.1142	5	5	0	1	1	-1	0	1.1636
396	5.4722	5	5	0	25.5	2	1	0	1.5035
397	7.1142	5	5	0	13.25	1	1	0	1.366
398	3.8303	5	5	999	13.25	1	1	1	1.0575
399	2.1883	5	5	999	1	1	-1	1	1.3636
400	3.8303	5	5	0	25.5	2	-1	1	1.1165
401	3.8303	5	5	90	1	1	1	0	1.6458
402	5.4722	5	5	90	19.375	2	1	0	1.3404
403	5.4722	5	5	999	13.25	2	-1	1	1.0106
404	3.8303	5	5	0	19.375	1	1	0	1.716
405	0.5464	5	5	999	19.375	1	-1	1	2.5238
406	2.1883	5	5	999	19.375	1	1	1	1.0345
407	5.4722	5	5	999	7.125	2	1	0	3.7854
408	0.5464	5	5	999	25.5	1	1	1	0.9401
409	5.4722	5	5	999	7.125	1	-1	1	0.98708
410	2.1883	5	5	999	19.375	1	1	1	1.0106
411	0.5464	5	5	999	7.125	2	-1	1	0.94002
412	5.4722	5	5	999	7.125	2	1	1	5.1015
413	2.1883	5	5	999	19.375	2	1	1	0.98755
414	2.1883	5	5	999	7.125	2	-1	1	1.1517
415	3.8303	5	5	0	13.25	1	1	0	1.7046
416	0.5464	5	5	0	13.25	1	-1	1	1.3988
417	3.8303	5	5	999	1	2	1	1	2.4099
418	2.1883	5	5	90	19.375	2	1	1	1.1171
419	3.8303	5	5	0	1	2	1	1	0.97523
420	0.5464	5	5	0	7.125	1	1	1	1.0342
421	2.1883	5	5	0	13.25	1	1	1	1.1635
422	2.1883	5	5	90	7.125	1	1	1	1.0576
423	5.4722	5	5	999	13.25	2	-1	1	0.98711
424	5.4722	5	5	90	25.5	1	-1	1	1.2341
425	3.8303	5	5	999	7.125	2	1	1	1.4816
426	0.5464	5	5	90	7.125	1	-1	1	1.3282
427	0.5464	5	5	90	19.375	1	1	1	1.775
428	2.1883	5	5	0	1	2	1	1	1.3404
429	2.1883	5	5	0	13.25	2	-1	1	1.1518
430	7.1142	5	5	90	25.5	1	-1	1	1.1048
431	2.1883	5	5	0	13.25	1	1	1	1.1988
432	7.1142	5	5	999	13.25	2	1	1	1.5496
433	2.1883	5	5	0	19.375	1	1	1	1.0342
434	2.1883	5	5	90	13.25	1	1	1	0.95182
435	5.4722	5	5	90	1	1	1	1	1.4223
436	5.4722	5	5	90	1	1	-1	0	1.5092
437	0.5464	5	5	999	1	2	-1	1	1.093
438	7.1142	5	5	90	25.5	2	-1	1	0.97533
439	3.8303	5	5	0	19.375	2	1	1	1.1165
440	3.8303	5	5	90	25.5	2	1	1	1.0224
441	5.4722	5	5	0	7.125	2	1	1	1.1517
442	2.1883	5	5	0	7.125	2	1	1	1.1752
443	0.5464	5	5	999	7.125	1	-1	0	0.94006
444	7.1142	5	5	0	1	1	1	0	1.5157
445	7.1142	5	5	90	13.25	2	-1	1	1.3543
446	5.4722	5	5	999	13.25	1	-1	1	1.0224
447	3.8303	5	5	999	13.25	1	1	1	0.96404
448	5.4722	5	5	999	7.125	1	1	1	1.0577
449	2.1883	5	5	999	1	2	-1	0	1.4222
450	3.8303	5	5	0	19.375	1	-1	1	1.0106
451	7.1142	5	5	999	7.125	2	-1	1	1.4059
452	3.8303	5	5	90	25.5	1	-1	1	1.0459
453	2.1883	5	5	90	13.25	1	1	1	1.0107
454	7.1142	5	5	0	19.375	1	1	0	1.187
455	0.5464	5	5	999	13.25	1	-1	1	1.0577
456	2.1883	5	5	90	25.5	1	-1	1	0.9989
457	3.8303	5	5	90	19.375	1	1	1	1.0811
458	0.5464	5	5	90	19.375	2	-1	1	1.0459
459	5.4722	5	5	999	25.5	1	1	1	0.95187
460	3.8303	5	5	999	13.25	1	-1	1	1.0929
461	5.4722	5	5	0	7.125	1	-1	1	1.0107
462	0.5464	5	5	90	1	2	1	1	1.9159
463	0.5464	5	5	90	25.5	2	1	1	1.1639
464	7.1142	5	5	999	19.375	2	-1	0	1.587
465	0.5464	5	5	90	1	1	-1	1	1.0577
466	7.1142	5	5	90	7.125	2	-1	1	1.3521
467	5.4722	5	5	90	7.125	2	-1	0	1.4224
468	5.4722	5	5	90	13.25	1	1	1	1.4103
469	3.8303	5	5	999	13.25	1	-1	1	1.3051
470	2.1883	5	5	90	25.5	1	-1	1	1.2104
471	0.5464	5	5	90	13.25	2	1	1	1.411
472	2.1883	5	5	999	25.5	2	-1	1	1.0464
473	5.4722	5	5	999	7.125	1	1	1	0.98711
474	0.5464	5	5	90	19.375	2	-1	1	1.093
475	3.8303	5	5	0	7.125	2	-1	1	1.0106
476	0.5464	5	5	999	1	2	-1	1	1.2576
477	7.1142	5	5	90	13.25	1	1	1	1.0928
478	7.1142	5	5	999	1	2	1	1	1.3828
479	2.1883	5	5	90	7.125	2	-1	1	0.97584
480	7.1142	5	5	0	1	1	-1	0	1.1518
481	5.4722	5	5	999	7.125	2	-1	1	0.92832
482	3.8303	5	5	0	7.125	1	1	0	1.2812
483	3.8303	5	5	90	25.5	1	1	1	1.0346
484	2.1883	5	5	90	19.375	1	1	1	1.0106
485	7.1142	5	5	999	7.125	2	-1	1	1.2223
486	3.8303	5	5	0	13.25	2	-1	1	1.0694
487	0.5464	5	5	999	7.125	1	-1	1	1.1753
488	7.1142	5	5	999	1	2	-1	0	1.3411
489	0.5464	5	5	90	13.25	1	-1	1	1.1518
490	3.8303	5	5	999	7.125	2	-1	1	1.0577
491	3.8303	5	5	90	7.125	2	1	1	1.387
492	2.1883	5	5	0	13.25	2	-1	1	1.0928
493	0.5464	5	5	0	7.125	1	-1	1	1.0817
494	5.4722	5	5	999	1	1	1	0	1.5303
495	3.8303	5	5	0	19.375	2	1	0	2.9255
496	5.4722	5	5	90	1	2	-1	1	1.3282
497	2.1883	5	5	999	1	1	-1	1	1.1875
498	2.1883	5	5	0	25.5	2	-1	1	0.89302
499	3.8303	5	5	90	19.375	2	-1	1	1.1047
500	2.1883	5	5	999	19.375	2	1	1	1.0694
501	3.8303	5	5	999	7.125	1	-1	1	1.0812
502	5.4722	5	5	999	1	1	1	0	0.85775
503	0.5464	5	5	999	1	1	1	0	1.5399
504	5.4722	5	5	999	1	1	1	0	1.7971
505	0.5464	5	5	90	1	1	-1	1	1.0226
506	2.1883	5	5	999	1	1	1	1	1.1165
507	2.1883	5	5	90	7.125	2	1	1	1.1401
508	7.1142	5	5	90	7.125	1	1	1	1.2577
509	2.1883	5	5	90	19.375	1	-1	1	0.97535
510	3.8303	5	5	999	7.125	1	-1	1	0.96369
511	5.4722	5	5	999	1	2	-1	0	1.2458
512	0.5464	5	5	999	7.125	2	-1	1	1.0459
513	3.8303	5	5	999	25.5	1	1	1	0.97578
514	5.4722	5	5	0	13.25	2	-1	1	0.97535
515	5.4722	5	5	0	25.5	2	-1	1	0.94005
516	3.8303	5	5	999	13.25	2	1	1	1.1753
517	3.8303	5	5	90	25.5	2	1	1	0.97536
518	2.1883	5	5	999	25.5	1	-1	1	0.99868
519	5.4722	5	5	0	25.5	1	1	1	1.1753
520	0.5464	5	5	90	25.5	2	-1	1	1.0694
521	7.1142	5	5	999	25.5	1	-1	1	0.90476
522	7.1142	5	5	999	1	1	1	0	1.0695
523	2.1883	5	5	0	7.125	2	-1	1	0.99885
524	2.1883	5	5	90	19.375	1	-1	1	1.0342
525	2.1883	5	5	999	7.125	2	-1	1	0.99884
526	3.8303	5	5	999	19.375	2	1	1	1.0106
527	2.1883	5	5	0	1	2	-1	1	1.14
528	2.1883	5	5	999	1	1	-1	1	1.0224
529	3.8303	5	5	90	19.375	1	-1	1	1.2107
530	7.1142	5	5	0	7.125	1	-1	1	1.14
531	5.4722	5	5	0	19.375	1	1	1	1.0459
532	5.4722	5	5	90	19.375	1	1	0	0.89306
533	2.1883	5	5	0	7.125	1	-1	1	0.97538
534	5.4722	5	5	90	25.5	1	1	1	0.86951
535	2.1883	5	5	999	7.125	1	-1	1	1.0224
536	7.1142	5	5	90	19.375	1	1	1	0.95182
537	0.5464	5	5	999	13.25	1	1	1	0.91654
538	5.4722	5	5	0	1	2	1	0	1.1753
539	7.1142	5	5	999	7.125	1	-1	1	1.0346
540	5.4722	5	5	0	25.5	1	1	1	0.97531
541	5.4722	5	5	0	13.25	2	-1	0	1.0577
542	0.5464	5	5	90	19.375	2	-1	1	1.0107
543	2.1883	5	5	999	7.125	2	-1	1	0.96356
544	5.4722	5	5	90	19.375	2	-1	1	0.9989
545	0.5464	5	5	0	7.125	1	-1	1	1.0929
546	3.8303	5	5	999	19.375	1	-1	1	0.94014
547	0.5464	5	5	0	7.125	2	-1	1	1.0577
548	5.4722	5	5	90	7.125	1	1	0	1.4105
549	5.4722	5	5	999	13.25	2	1	1	1.0577
550	3.8303	5	5	999	25.5	2	-1	1	1.0107
551	7.1142	5	5	0	25.5	1	-1	1	1.0577
552	7.1142	5	5	999	19.375	1	1	1	1.1165
553	5.4722	5	5	0	13.25	2	1	0	1.4458
554	7.1142	5	5	999	19.375	2	1	1	1.2228
555	2.1883	5	5	90	1	2	-1	1	1.4345
556	5.4722	5	5	0	1	1	-1	0	1.6231
557	7.1142	5	5	90	13.25	2	-1	1	1.4119
558	3.8303	5	5	999	1	2	-1	1	1.3164
559	2.1883	5	5	999	13.25	1	1	1	0.94008
560	0.5464	5	5	0	19.375	2	-1	1	0.99889
561	3.8303	5	5	999	1	2	1	0	1.2224
562	5.4722	5	5	90	25.5	2	1	1	1.011
563	0.5464	5	5	90	19.375	1	-1	1	1.2106
564	0.5464	5	5	999	13.25	1	-1	1	1.0463
565	5.4722	5	5	90	7.125	2	1	1	1.1048
566	3.8303	5	5	90	1	2	1	1	1.387
567	0.5464	5	5	999	1	1	1	1	1.1871
568	5.4722	5	5	999	13.25	1	1	1	0.99891
569	2.1883	5	5	999	1	1	1	1	1.1753
570	2.1883	5	5	90	25.5	2	-1	1	0.95228
571	3.8303	5	5	0	7.125	1	-1	0	2.2606
572	3.8303	5	5	90	25.5	1	1	1	0.99931
573	7.1142	5	5	90	19.375	2	1	1	1.14
574	2.1883	5	5	90	25.5	1	-1	0	0.97542
575	0.5464	5	5	0	13.25	1	-1	0	1.046
576	3.8303	5	5	999	13.25	2	-1	1	1.0577
577	7.1142	5	5	90	7.125	2	1	0	1.4956
578	0.5464	5	5	0	19.375	2	-1	1	1.1048
579	3.8303	5	5	999	19.375	2	1	1	1.1871
580	2.1883	5	5	999	13.25	1	-1	1	1.0695
581	0.5464	5	5	999	1	2	1	1	1.3517
582	5.4722	5	5	90	13.25	2	1	1	1.0693
583	3.8303	5	5	999	19.375	2	1	1	1.1048
584	2.1883	5	5	999	1	2	-1	0	1.7399
585	3.8303	5	5	90	7.125	1	-1	1	1.2228
586	2.1883	5	5	0	25.5	1	1	1	1.2224
587	0.5464	5	5	0	7.125	1	-1	1	0.9989
588	7.1142	5	5	999	19.375	1	-1	1	1.1166
589	0.5464	5	5	0	1	2	1	1	1.3751
590	3.8303	5	5	90	7.125	1	1	1	1.2458
591	0.5464	5	5	90	13.25	2	1	1	1.0929
592	5.4722	5	5	0	25.5	2	1	1	1.2575
593	2.1883	5	5	90	7.125	2	-1	1	1.752
594	0.5464	5	5	0	25.5	1	-1	1	1.117
595	5.4722	5	5	0	25.5	2	1	1	1.1753
596	5.4722	5	5	0	19.375	2	-1	1	1.2106
597	5.4722	5	5	0	7.125	1	-1	1	1.1871
598	0.5464	5	5	90	1	1	-1	1	1.5282
599	0.5464	5	5	999	25.5	2	1	1	1.2224
600	3.8303	5	5	0	1	2	-1	0	1.4694
601	2.1883	5	5	999	13.25	1	-1	1	1.0341
602	5.4722	5	5	90	25.5	1	1	1	1.1047
603	0.5464	5	5	0	25.5	1	-1	1	1.0577
604	5.4722	5	5	90	1	1	-1	0	1.8638
605	2.1883	5	5	90	19.375	2	1	1	1.1283
606	7.1142	5	5	90	7.125	2	-1	0	1.4399
607	5.4722	5	5	90	7.125	2	-1	0	1.387
608	5.4722	5	5	999	19.375	2	-1	1	1.3633
609	7.1142	5	5	0	25.5	2	-1	1	1.4378
610	7.1142	5	5	90	1	1	1	0	1.698
611	7.1142	5	5	90	1	1	-1	0	1.2694
612	3.8303	5	5	0	19.375	1	1	1	1.1636
613	7.1142	5	5	90	1	1	1	0	1.2929
614	5.4722	5	5	999	1	2	1	0	1.2106
615	5.4722	5	5	90	25.5	1	1	1	1.0342
616	2.1883	5	5	999	19.375	1	1	1	0.93993
617	3.8303	5	5	999	7.125	1	-1	1	0.99889
618	3.8303	5	5	90	13.25	1	-1	1	0.97548
619	0.5464	5	5	0	1	1	1	1	1.1517
620	0.5464	5	5	0	1	2	1	0	1.0342
621	7.1142	5	5	0	25.5	1	-1	1	0.90479
622	3.8303	5	5	0	1	2	1	0	0.92834
623	5.4722	5	5	90	7.125	1	-1	1	0.88127
624	3.8303	5	5	0	19.375	1	1	1	0.83422
625	2.1883	5	5	0	1	1	-1	1	0.88128
626	5.4722	5	5	999	19.375	1	1	1	0.88128
627	5.4722	5	5	999	19.375	2	-1	1	1.3163
628	3.8303	5	5	999	1	1	-1	0	1.3169
629	0.5464	5	5	999	19.375	1	-1	1	0.95181
630	0.5464	5	5	0	7.125	2	1	1	1.2224
631	7.1142	5	5	999	13.25	1	-1	0	1.2342
632	3.8303	5	5	90	1	2	1	0	0.85777
633	3.8303	5	5	90	25.5	2	1	1	1.975
634	0.5464	5	5	999	19.375	2	-1	1	1.1753
635	2.1883	5	5	999	13.25	2	1	1	0.99888
636	3.8303	5	5	999	1	1	-1	0	1.6814
637	3.8303	5	5	90	7.125	2	1	1	0.95225
638	0.5464	5	5	0	25.5	2	-1	1	1.1282
639	0.5464	5	5	90	13.25	1	1	1	1.1165
640	2.1883	5	5	90	7.125	1	1	1	1.2341
641	7.1142	5	5	0	19.375	2	1	1	1.1282
642	7.1142	5	5	0	13.25	1	-1	0	1.5673
643	5.4722	5	5	999	25.5	2	-1	1	1.0581
644	5.4722	5	5	0	7.125	1	1	0	1.2219
645	7.1142	5	5	90	1	2	-1	0	1.6623
646	3.8303	5	5	999	1	1	-1	0	1.6575
647	0.5464	5	5	0	1	1	1	0	1.5757
648	3.8303	5	5	0	13.25	1	1	0	0.88109
649	0.5464	5	5	999	25.5	1	-1	1	0.98709
650	2.1883	5	5	90	19.375	2	1	1	0.98714
651	7.1142	5	5	0	13.25	2	-1	0	1.4235
652	0.5464	5	5	999	13.25	2	1	1	1.2341
653	3.8303	5	5	90	25.5	2	1	1	1.2341
654	3.8303	5	5	999	13.25	1	1	1	1.0225
655	7.1142	5	5	999	13.25	1	-1	1	0.9989
656	5.4722	5	5	0	25.5	1	1	1	1.0224
657	2.1883	5	5	0	7.125	1	-1	1	0.98706
658	7.1142	5	5	0	1	2	1	0	1.3344
659	0.5464	5	5	0	25.5	2	-1	1	1.2224
660	2.1883	5	5	90	25.5	1	-1	1	1.2341
661	3.8303	5	5	999	7.125	1	-1	1	1.093
662	5.4722	5	5	0	13.25	2	1	1	1.14
663	7.1142	5	5	0	25.5	2	1	1	1.0699
664	2.1883	5	5	999	7.125	1	1	1	1.0574
665	2.1883	5	5	0	1	1	1	0	1.0107
666	2.1883	5	5	0	19.375	2	-1	0	0.98713
667	3.8303	5	5	0	13.25	1	-1	0	1.0224
668	2.1883	5	5	90	25.5	2	-1	1	0.90469
669	2.1883	5	5	999	19.375	2	-1	1	1.0459
670	3.8303	5	5	999	25.5	1	-1	1	0.9047
671	3.8303	5	5	999	19.375	1	-1	1	1.0576
672	5.4722	5	5	999	1	1	1	0	1.3282
673	7.1142	5	5	0	13.25	1	1	0	1.3316
674	2.1883	5	5	0	25.5	1	-1	1	1.1753
675	0.5464	5	5	999	25.5	1	1	1	1.5987
676	2.1883	5	5	999	25.5	1	1	1	1.14
677	5.4722	5	5	90	19.375	1	-1	1	1.1051
678	3.8303	5	5	0	1	2	1	0	2.1775
679	3.8303	5	5	90	1	2	1	0	1.4815
680	3.8303	5	5	0	1	1	1	0	1.2341
681	0.5464	5	5	0	25.5	2	-1	1	1.1634
682	7.1142	5	5	90	25.5	1	-1	0	1.011
683	7.1142	5	5	90	13.25	1	-1	1	1.0813
684	3.8303	5	5	0	25.5	2	-1	1	1.0459
685	2.1883	5	5	0	1	2	1	0	1.9164
686	0.5464	5	5	0	19.375	1	1	1	1.1283
687	2.1883	5	5	90	25.5	2	-1	1	1.0582
688	0.5464	5	5	90	25.5	1	-1	1	1.0576
689	3.8303	5	5	999	19.375	1	1	1	1.0224
690	5.4722	5	5	999	19.375	2	-1	1	0.97536
691	5.4722	5	5	0	1	2	-1	0	1.0694
692	3.8303	5	5	90	1	2	1	0	1.1166
693	0.5464	5	5	0	1	1	-1	1	0.9636
694	7.1142	5	5	999	13.25	1	-1	1	0.94012
695	7.1142	5	5	90	1	2	1	0	1.2458
696	2.1883	5	5	90	7.125	2	1	1	0.917
697	2.1883	5	5	90	13.25	2	1	1	0.92825
698	3.8303	5	5	0	7.125	1	1	0	1.1165
699	7.1142	5	5	0	19.375	1	1	0	1.0224
700	7.1142	5	5	90	13.25	1	-1	1	1.0812
701	0.5464	5	5	90	7.125	1	1	1	1.3047
702	3.8303	5	5	0	1	1	1	1	1.0693
703	5.4722	5	5	90	13.25	1	1	1	1.0694
704	2.1883	5	5	90	13.25	1	-1	1	1.2929
705	5.4722	5	5	999	1	2	-1	0	1.6583
706	7.1142	5	5	0	19.375	1	1	1	1.2694
707	5.4722	5	5	999	13.25	2	1	1	1.2811
708	0.5464	5	5	999	7.125	2	1	1	1.0228
709	3.8303	5	5	0	19.375	1	-1	1	1.1871
710	2.1883	5	5	999	7.125	1	-1	1	1.046
711	2.1883	5	5	90	1	1	1	1	1.14
712	3.8303	5	5	90	7.125	2	-1	1	1.1283
713	2.1883	5	5	90	25.5	2	1	1	0.9753
714	5.4722	5	5	0	1	2	1	0	1.7321
715	5.4722	5	5	0	7.125	2	1	0	1.1988
716	0.5464	5	5	90	13.25	1	1	1	1.2694
717	2.1883	5	5	0	25.5	2	-1	1	1.1988
718	5.4722	5	5	0	7.125	1	-1	0	1.7004
719	0.5464	5	5	90	7.125	1	1	0	1.1283
720	3.8303	5	5	90	1	2	1	0	2.1337
721	3.8303	5	5	90	1	1	-1	0	1.2341
722	5.4722	5	5	0	1	1	-1	0	1.2226
723	5.4722	5	5	90	25.5	2	1	0	0.94051
724	0.5464	5	5	0	13.25	2	1	1	1.3636
725	7.1142	5	5	90	1	2	1	0	1.2459
726	2.1883	5	5	999	7.125	1	-1	1	1.293
727	2.1883	5	5	0	25.5	2	1	1	0.94007
728	0.5464	5	5	90	19.375	1	1	1	1.2812
729	7.1142	5	5	0	1	2	-1	0	1.2342
730	0.5464	5	5	999	19.375	2	1	1	0.9283
731	2.1883	5	5	90	1	2	-1	1	0.97535
732	3.8303	5	5	90	13.25	2	1	1	1.1165
733	3.8303	5	5	90	1	1	1	0	1.0934
734	2.1883	5	5	999	25.5	1	-1	1	1.1283
735	0.5464	5	5	90	13.25	2	-1	1	0.9518
736	3.8303	5	5	0	13.25	2	1	1	1.0342
737	7.1142	5	5	999	1	2	-1	0	1.318
738	0.5464	5	5	999	13.25	2	-1	1	0.91695
739	7.1142	5	5	90	7.125	2	-1	0	1.1989
740	5.4722	5	5	0	7.125	2	1	1	1.1636
741	7.1142	5	5	999	13.25	1	1	1	1.0812
742	7.1142	5	5	90	19.375	2	1	1	1.1753
743	0.5464	5	5	999	19.375	1	-1	1	1.2106
744	3.8303	5	5	0	1	2	-1	0	1.528
745	7.1142	5	5	0	25.5	2	-1	0	1.4666
746	2.1883	5	5	90	1	2	-1	1	1.4693
747	0.5464	5	5	0	13.25	2	1	1	2.6694
748	3.8303	5	5	999	19.375	2	-1	1	1.1757
749	5.4722	5	5	999	7.125	1	-1	1	1.1753
750	5.4722	5	5	999	19.375	2	1	1	1.0106
