# Supplementary material for: Temporal Integration of Motion Streaks in Migraine
Source: Vision (Basel). 2018 Jul 13;2(3):27. doi: 10.3390/vision2030027 (PMC6836222; doi:10.3390/vision2030027)
Supplement: Supplementary file 1 [file vision-02-00027-s001.zip › supplementary information/resultsmark3/resultsObs24/allResponsesObs24Block3.txt]

1	5.4722	5	5	0	25.5	1	-1	0	3.033
2	3.8303	5	5	90	25.5	1	-1	1	4.7228
3	5.4722	5	5	999	13.25	1	-1	1	1.0111
4	3.8303	5	5	999	7.125	2	1	1	1.0569
5	5.4722	5	5	90	7.125	1	1	0	3.0416
6	2.1883	5	5	90	25.5	1	-1	1	1.0224
7	2.1883	5	5	90	19.375	1	-1	1	1.1048
8	5.4722	5	5	90	19.375	1	-1	1	0.93994
9	2.1883	5	5	90	1	2	-1	0	1.1517
10	3.8303	5	5	999	13.25	1	-1	1	0.90478
11	5.4722	5	5	90	7.125	1	1	0	1.0342
12	5.4722	5	5	0	13.25	1	-1	1	0.97536
13	3.8303	5	5	90	25.5	2	-1	1	0.95182
14	5.4722	5	5	999	13.25	2	1	1	1.1517
15	3.8303	5	5	999	7.125	2	-1	1	1.0341
16	5.4722	5	5	999	25.5	1	-1	1	0.98717
17	3.8303	5	5	90	1	2	1	1	1.4341
18	5.4722	5	5	90	7.125	1	-1	1	1.3753
19	2.1883	5	5	0	7.125	1	1	1	1.6344
20	7.1142	5	5	90	19.375	2	1	1	3.3127
21	2.1883	5	5	90	1	2	1	1	1.1282
22	3.8303	5	5	90	19.375	1	-1	1	1.3165
23	7.1142	5	5	999	1	1	1	0	1.7818
24	3.8303	5	5	999	7.125	1	1	0	1.2694
25	2.1883	5	5	0	19.375	1	-1	1	1.1753
26	7.1142	5	5	0	7.125	1	1	0	1.6396
27	7.1142	5	5	0	19.375	2	-1	1	1.0342
28	2.1883	5	5	90	25.5	1	1	1	1.1635
29	3.8303	5	5	0	7.125	2	-1	1	0.9405
30	7.1142	5	5	90	19.375	2	-1	1	1.093
31	7.1142	5	5	999	7.125	1	-1	0	1.1048
32	2.1883	5	5	90	1	1	1	1	1.1871
33	5.4722	5	5	0	7.125	1	-1	0	1.8122
34	7.1142	5	5	90	25.5	2	-1	1	1.093
35	7.1142	5	5	90	19.375	1	-1	1	0.97535
36	7.1142	5	5	0	1	2	-1	0	1.14
37	7.1142	5	5	90	13.25	2	-1	1	1.0342
38	2.1883	5	5	90	7.125	2	-1	1	1.0694
39	7.1142	5	5	0	13.25	2	1	0	1.8098
40	3.8303	5	5	999	13.25	1	-1	1	1.0106
41	3.8303	5	5	90	1	1	-1	0	0.97532
42	2.1883	5	5	90	1	1	-1	1	0.99867
43	7.1142	5	5	90	1	1	-1	0	1.2812
44	2.1883	5	5	999	13.25	2	1	1	1.4106
45	2.1883	5	5	0	19.375	2	1	1	1.2812
46	3.8303	5	5	90	7.125	1	-1	1	1.1518
47	2.1883	5	5	0	19.375	2	-1	1	0.9871
48	7.1142	5	5	999	19.375	2	-1	1	1.0577
49	3.8303	5	5	90	1	2	-1	1	1.1635
50	0.5464	5	5	90	25.5	1	-1	1	1.164
51	7.1142	5	5	90	19.375	1	1	1	1.0699
52	2.1883	5	5	0	1	2	-1	1	0.95178
53	2.1883	5	5	0	7.125	1	1	1	1.0459
54	5.4722	5	5	0	19.375	1	-1	1	1.1165
55	3.8303	5	5	0	19.375	1	-1	1	0.9283
56	7.1142	5	5	999	13.25	2	1	1	1.3898
57	3.8303	5	5	0	25.5	2	-1	1	0.91692
58	2.1883	5	5	90	1	1	1	1	1.0812
59	2.1883	5	5	999	1	1	1	1	1.0342
60	7.1142	5	5	90	25.5	1	1	1	0.92834
61	0.5464	5	5	90	25.5	1	-1	1	0.99891
62	7.1142	5	5	0	13.25	1	1	1	0.94009
63	5.4722	5	5	0	13.25	2	1	1	1.4341
64	3.8303	5	5	0	13.25	1	-1	1	0.99888
65	5.4722	5	5	0	13.25	1	-1	1	0.98711
66	7.1142	5	5	90	13.25	2	1	1	1.6082
67	7.1142	5	5	0	13.25	1	1	1	1.2575
68	2.1883	5	5	0	7.125	2	-1	1	1.0224
69	0.5464	5	5	0	1	1	1	1	1.7164
70	7.1142	5	5	90	7.125	2	1	0	1.3408
71	7.1142	5	5	999	19.375	1	1	1	0.96359
72	3.8303	5	5	999	25.5	2	-1	1	0.95176
73	2.1883	5	5	999	1	1	-1	1	1.0459
74	0.5464	5	5	999	25.5	1	1	1	0.90477
75	3.8303	5	5	999	1	1	-1	1	1.2812
76	7.1142	5	5	999	19.375	1	-1	1	0.96362
77	3.8303	5	5	999	13.25	2	1	1	1.4693
78	3.8303	5	5	0	7.125	1	1	1	0.98748
79	0.5464	5	5	90	7.125	1	1	1	1.0225
80	3.8303	5	5	90	25.5	1	1	1	1.0107
81	0.5464	5	5	90	7.125	2	1	1	2.0923
82	2.1883	5	5	0	1	1	-1	1	1.2228
83	0.5464	5	5	999	1	1	-1	1	1.3164
84	5.4722	5	5	999	25.5	2	-1	1	1.0106
85	5.4722	5	5	999	7.125	1	-1	0	1.7273
86	0.5464	5	5	999	7.125	1	-1	1	1.0812
87	3.8303	5	5	0	13.25	2	-1	1	1.0577
88	5.4722	5	5	90	19.375	2	1	1	1.4105
89	7.1142	5	5	0	1	2	-1	1	1.1523
90	0.5464	5	5	0	7.125	1	-1	1	1.1634
91	3.8303	5	5	999	19.375	1	-1	1	0.96342
92	2.1883	5	5	999	7.125	1	-1	1	0.9989
93	7.1142	5	5	999	25.5	1	-1	1	1.0106
94	7.1142	5	5	90	1	1	-1	1	1.0576
95	5.4722	5	5	90	25.5	2	1	1	1.4458
96	7.1142	5	5	90	19.375	1	-1	1	0.99933
97	2.1883	5	5	999	19.375	2	-1	1	1.0577
98	7.1142	5	5	90	13.25	2	1	1	1.4834
99	5.4722	5	5	90	1	2	1	1	1.34
100	7.1142	5	5	90	25.5	1	-1	1	1.1283
101	0.5464	5	5	90	19.375	1	1	1	1.2223
102	0.5464	5	5	90	7.125	2	-1	1	1.3047
103	2.1883	5	5	999	25.5	1	-1	1	1.0225
104	3.8303	5	5	90	19.375	2	1	1	1.1636
105	2.1883	5	5	90	13.25	1	1	1	1.0812
106	7.1142	5	5	90	25.5	1	-1	1	0.98716
107	3.8303	5	5	90	25.5	2	1	1	1.2929
108	5.4722	5	5	90	13.25	2	-1	1	0.91699
109	0.5464	5	5	0	25.5	1	1	1	1.1635
110	7.1142	5	5	0	7.125	2	-1	0	1.8342
111	2.1883	5	5	999	19.375	2	1	1	1.3635
112	2.1883	5	5	90	19.375	1	-1	1	1.0346
113	3.8303	5	5	999	7.125	1	-1	1	1.0342
114	3.8303	5	5	0	13.25	2	-1	1	1.0106
115	0.5464	5	5	999	19.375	1	-1	1	1.0695
116	0.5464	5	5	90	13.25	2	-1	1	0.99883
117	2.1883	5	5	0	19.375	2	1	1	1.5753
118	3.8303	5	5	0	25.5	2	1	1	1.3051
119	0.5464	5	5	999	13.25	1	1	1	1.1754
120	5.4722	5	5	90	1	1	1	0	1.2929
121	0.5464	5	5	90	19.375	1	1	1	1.2459
122	3.8303	5	5	0	19.375	1	1	1	1.0577
123	7.1142	5	5	0	25.5	1	-1	1	1.0342
124	0.5464	5	5	999	19.375	2	-1	1	1.0107
125	7.1142	5	5	999	25.5	1	1	1	0.94009
126	2.1883	5	5	999	19.375	1	1	1	0.95184
127	3.8303	5	5	999	13.25	2	1	1	1.634
128	0.5464	5	5	999	1	2	1	1	1.34
129	2.1883	5	5	999	13.25	1	-1	1	1.1165
130	3.8303	5	5	999	7.125	1	1	1	0.92875
131	3.8303	5	5	90	13.25	2	1	1	1.3871
132	3.8303	5	5	0	1	1	1	0	1.1165
133	5.4722	5	5	0	25.5	1	1	1	0.94006
134	3.8303	5	5	999	1	2	-1	1	1.0812
135	5.4722	5	5	0	1	1	-1	0	1.3282
136	3.8303	5	5	999	1	1	1	1	1.1521
137	0.5464	5	5	999	19.375	2	-1	1	0.9753
138	5.4722	5	5	90	13.25	2	1	1	1.3988
139	0.5464	5	5	0	19.375	2	-1	1	0.9989
140	3.8303	5	5	0	13.25	2	-1	1	0.92826
141	7.1142	5	5	90	1	2	1	0	0.78717
142	7.1142	5	5	999	25.5	2	-1	1	0.86955
143	5.4722	5	5	999	25.5	1	1	0	0.82246
144	0.5464	5	5	0	25.5	2	1	1	1.5047
145	0.5464	5	5	0	1	2	1	1	1.3753
146	0.5464	5	5	90	19.375	2	1	1	0.9992
147	7.1142	5	5	90	25.5	1	1	1	1.0694
148	2.1883	5	5	90	25.5	2	1	1	1.0813
149	7.1142	5	5	0	13.25	2	1	1	1.0225
150	0.5464	5	5	90	13.25	1	-1	1	1.1871
151	2.1883	5	5	0	7.125	2	-1	1	1.0341
152	3.8303	5	5	90	7.125	2	-1	1	1.0107
153	3.8303	5	5	90	19.375	2	-1	1	0.98707
154	7.1142	5	5	0	1	1	-1	0	1.344
155	2.1883	5	5	0	13.25	2	-1	1	1.2577
156	5.4722	5	5	90	7.125	1	-1	1	0.96361
157	7.1142	5	5	90	1	1	1	1	1.2224
158	3.8303	5	5	0	19.375	2	1	0	1.0106
159	2.1883	5	5	90	7.125	1	1	1	1.1047
160	2.1883	5	5	999	7.125	1	-1	1	0.98713
161	7.1142	5	5	0	13.25	1	1	1	0.94011
162	3.8303	5	5	999	19.375	2	-1	1	0.97537
163	3.8303	5	5	0	7.125	2	-1	1	0.96364
164	2.1883	5	5	999	13.25	1	-1	1	0.96361
165	2.1883	5	5	90	25.5	2	1	1	1.1282
166	2.1883	5	5	90	25.5	2	1	1	1.1871
167	5.4722	5	5	999	19.375	2	1	1	0.96353
168	3.8303	5	5	0	13.25	1	-1	1	0.99884
169	7.1142	5	5	0	19.375	1	-1	1	1.1047
170	5.4722	5	5	90	7.125	1	1	1	0.97536
171	3.8303	5	5	0	7.125	2	-1	1	1.0341
172	3.8303	5	5	0	7.125	2	1	1	1.3871
173	5.4722	5	5	0	7.125	1	-1	0	1.6584
174	7.1142	5	5	999	1	2	-1	0	1.393
175	5.4722	5	5	90	25.5	1	1	1	1.0224
176	2.1883	5	5	999	1	2	-1	1	1.3282
177	0.5464	5	5	999	25.5	2	-1	1	1.093
178	2.1883	5	5	999	1	2	1	1	1.6458
179	3.8303	5	5	90	7.125	1	-1	1	1.1283
180	3.8303	5	5	999	7.125	2	1	1	1.1752
181	0.5464	5	5	0	7.125	1	-1	1	1.2811
182	7.1142	5	5	0	13.25	2	-1	0	1.3271
183	3.8303	5	5	0	25.5	2	-1	1	1.1282
184	5.4722	5	5	999	7.125	2	-1	1	1.1635
185	3.8303	5	5	90	13.25	1	1	1	1.4106
186	3.8303	5	5	999	19.375	2	1	1	1.6105
187	3.8303	5	5	90	7.125	2	-1	1	1.0695
188	2.1883	5	5	999	19.375	2	1	1	1.387
189	7.1142	5	5	999	1	2	-1	0	1.0224
190	7.1142	5	5	999	19.375	2	-1	1	1.0342
191	0.5464	5	5	90	1	2	1	0	1.6693
192	3.8303	5	5	90	19.375	2	-1	1	1.0464
193	0.5464	5	5	90	19.375	1	-1	0	0.91656
194	7.1142	5	5	90	19.375	1	1	1	0.99888
195	5.4722	5	5	0	13.25	2	1	0	1.1989
196	5.4722	5	5	0	19.375	2	-1	1	1.1871
197	3.8303	5	5	0	7.125	2	1	1	1.5752
198	5.4722	5	5	0	25.5	1	1	1	1.0576
199	2.1883	5	5	90	13.25	2	1	1	1.1517
200	3.8303	5	5	999	25.5	1	-1	1	1.093
201	2.1883	5	5	90	7.125	2	1	1	1.0577
202	0.5464	5	5	90	7.125	1	-1	1	1.1518
203	0.5464	5	5	0	7.125	2	-1	1	1.1162
204	7.1142	5	5	999	7.125	1	1	1	0.98751
205	7.1142	5	5	0	25.5	2	-1	1	0.95187
206	3.8303	5	5	999	13.25	2	-1	1	0.97528
207	7.1142	5	5	0	7.125	2	-1	1	1.1282
208	5.4722	5	5	90	19.375	2	1	0	1.4811
209	0.5464	5	5	999	13.25	2	1	1	1.4693
210	5.4722	5	5	999	19.375	1	-1	1	0.97579
211	7.1142	5	5	999	7.125	2	1	0	1.4312
212	5.4722	5	5	90	1	1	1	1	1.1758
213	7.1142	5	5	999	13.25	1	-1	1	0.97539
214	5.4722	5	5	999	7.125	2	1	1	2.7534
215	7.1142	5	5	999	19.375	1	1	0	1.1753
216	5.4722	5	5	90	1	2	1	0	1.0699
217	5.4722	5	5	0	13.25	1	-1	1	1.0694
218	2.1883	5	5	999	19.375	1	-1	1	1.0342
219	5.4722	5	5	999	13.25	1	1	1	1.387
220	5.4722	5	5	999	1	1	1	1	1.1867
221	2.1883	5	5	90	25.5	1	-1	1	1.0934
222	2.1883	5	5	90	13.25	2	1	1	1.8815
223	2.1883	5	5	0	1	2	-1	0	1.258
224	3.8303	5	5	90	13.25	1	-1	1	1.0107
225	7.1142	5	5	0	1	2	1	0	1.3047
226	0.5464	5	5	0	1	1	1	0	1.093
227	5.4722	5	5	90	1	2	-1	0	1.1518
228	3.8303	5	5	90	25.5	1	-1	1	0.96359
229	7.1142	5	5	0	25.5	2	-1	1	0.85775
230	5.4722	5	5	999	19.375	1	1	1	0.84584
231	5.4722	5	5	90	7.125	2	-1	0	1.0577
232	2.1883	5	5	0	19.375	1	-1	1	0.92832
233	3.8303	5	5	90	19.375	2	-1	1	0.92832
234	7.1142	5	5	0	13.25	1	1	1	0.97538
235	7.1142	5	5	999	25.5	2	-1	1	1.1283
236	0.5464	5	5	90	13.25	1	-1	1	0.9876
237	5.4722	5	5	999	13.25	2	-1	1	0.92826
238	7.1142	5	5	999	13.25	2	1	1	2.4136
239	7.1142	5	5	999	7.125	2	1	1	1.2576
240	3.8303	5	5	90	13.25	1	-1	1	0.97539
241	2.1883	5	5	0	19.375	2	-1	1	0.95183
242	0.5464	5	5	999	1	2	-1	1	1.2693
243	7.1142	5	5	0	19.375	2	1	1	1.6742
244	3.8303	5	5	999	13.25	1	1	1	1.387
245	2.1883	5	5	0	7.125	2	-1	1	0.98699
246	3.8303	5	5	999	19.375	1	-1	1	0.90475
247	5.4722	5	5	999	19.375	1	-1	1	1.1871
248	3.8303	5	5	0	25.5	2	-1	1	0.98708
249	3.8303	5	5	90	7.125	2	-1	1	0.97537
250	2.1883	5	5	999	7.125	2	-1	1	0.99886
251	2.1883	5	5	999	19.375	1	-1	1	0.9872
252	7.1142	5	5	999	25.5	1	-1	0	0.89306
253	3.8303	5	5	0	13.25	1	1	1	0.99884
254	0.5464	5	5	999	25.5	1	1	1	1.0695
255	5.4722	5	5	0	1	1	1	0	0.97539
256	0.5464	5	5	999	19.375	2	-1	1	0.893
257	7.1142	5	5	90	7.125	1	1	1	1.093
258	3.8303	5	5	999	13.25	2	1	1	1.5046
259	0.5464	5	5	999	7.125	1	-1	1	1.046
260	3.8303	5	5	999	7.125	1	1	1	0.96362
261	0.5464	5	5	999	19.375	2	-1	1	1.093
262	7.1142	5	5	999	19.375	2	1	0	0.86947
263	0.5464	5	5	0	25.5	1	1	1	1.1165
264	5.4722	5	5	90	13.25	1	-1	1	1.011
265	5.4722	5	5	0	1	2	-1	0	1.1518
266	0.5464	5	5	999	7.125	2	1	1	1.0224
267	2.1883	5	5	0	1	1	-1	1	1.2341
268	7.1142	5	5	0	19.375	1	-1	1	1.0578
269	2.1883	5	5	0	25.5	2	1	1	1.0577
270	2.1883	5	5	999	1	2	-1	0	1.0577
271	7.1142	5	5	0	7.125	2	1	1	0.89302
272	5.4722	5	5	90	25.5	2	-1	1	1.0576
273	5.4722	5	5	999	1	1	1	0	1.1518
274	0.5464	5	5	90	19.375	1	1	1	1.1757
275	5.4722	5	5	90	13.25	2	-1	1	1.0817
276	7.1142	5	5	0	25.5	1	1	0	1.1871
277	0.5464	5	5	90	25.5	2	1	1	1.2228
278	0.5464	5	5	0	25.5	2	-1	1	1.1163
279	0.5464	5	5	90	1	1	-1	1	1.3874
280	5.4722	5	5	0	25.5	2	-1	1	0.95186
281	7.1142	5	5	999	1	2	-1	0	1.3924
282	2.1883	5	5	999	13.25	2	-1	1	0.9048
283	5.4722	5	5	90	25.5	2	-1	1	1.1282
284	7.1142	5	5	0	7.125	2	-1	1	1.2219
285	2.1883	5	5	999	7.125	1	-1	1	1.0699
286	2.1883	5	5	999	13.25	1	-1	1	0.98708
287	5.4722	5	5	999	13.25	1	-1	1	0.95181
288	5.4722	5	5	0	19.375	1	1	1	0.98714
289	2.1883	5	5	999	25.5	1	1	1	1.0107
290	5.4722	5	5	999	13.25	2	-1	1	0.84591
291	2.1883	5	5	0	13.25	2	-1	1	0.88127
292	0.5464	5	5	90	25.5	2	-1	1	0.9165
293	0.5464	5	5	0	1	2	-1	1	1.1518
294	2.1883	5	5	0	1	1	1	0	1.3047
295	2.1883	5	5	999	1	2	1	0	1.34
296	5.4722	5	5	0	13.25	2	-1	1	0.94011
297	2.1883	5	5	90	25.5	2	1	1	1.2576
298	3.8303	5	5	999	13.25	1	-1	1	0.92826
299	7.1142	5	5	90	13.25	1	-1	0	1.3351
300	3.8303	5	5	0	19.375	2	-1	1	0.94004
301	3.8303	5	5	0	19.375	2	-1	1	1.0106
302	7.1142	5	5	0	13.25	1	-1	0	1.0107
303	0.5464	5	5	999	25.5	2	1	1	1.3161
304	5.4722	5	5	999	7.125	1	-1	1	0.964
305	5.4722	5	5	0	25.5	2	-1	1	0.86946
306	0.5464	5	5	0	19.375	1	-1	1	1.0224
307	5.4722	5	5	0	19.375	1	-1	1	0.92829
308	2.1883	5	5	999	7.125	2	-1	0	0.92829
309	7.1142	5	5	90	13.25	2	-1	1	1.0577
310	3.8303	5	5	90	13.25	2	1	1	1.3282
311	0.5464	5	5	999	1	2	1	1	1.2929
312	5.4722	5	5	0	25.5	2	1	1	1.0459
313	0.5464	5	5	90	19.375	2	1	1	1.1636
314	0.5464	5	5	90	25.5	2	-1	1	1.0581
315	5.4722	5	5	90	7.125	2	-1	0	1.2694
316	0.5464	5	5	90	1	2	-1	0	0.9758
317	2.1883	5	5	999	25.5	2	1	1	1.0459
318	2.1883	5	5	0	1	2	1	0	1.634
319	7.1142	5	5	999	13.25	1	-1	1	1.0224
320	5.4722	5	5	999	7.125	2	1	1	1.1636
321	2.1883	5	5	0	1	1	1	0	1.0695
322	0.5464	5	5	90	13.25	1	-1	1	1.0577
323	7.1142	5	5	0	25.5	2	1	1	1.14
324	0.5464	5	5	0	19.375	1	1	1	1.1281
325	0.5464	5	5	0	7.125	2	1	1	1.2458
326	2.1883	5	5	0	25.5	1	1	1	0.99878
327	5.4722	5	5	0	25.5	2	-1	1	1.0811
328	5.4722	5	5	0	13.25	2	1	1	1.2224
329	3.8303	5	5	0	1	1	-1	1	1.2224
330	3.8303	5	5	90	25.5	2	-1	1	1.0576
331	0.5464	5	5	0	19.375	2	-1	1	1.1047
332	0.5464	5	5	999	7.125	2	-1	1	0.98713
333	0.5464	5	5	90	19.375	2	-1	1	1.2341
334	7.1142	5	5	0	1	1	1	0	1.3777
335	0.5464	5	5	0	1	1	-1	0	1.0811
336	5.4722	5	5	999	25.5	2	1	1	1.7043
337	0.5464	5	5	90	7.125	1	-1	1	1.1518
338	0.5464	5	5	999	25.5	2	1	1	1.4575
339	0.5464	5	5	0	25.5	2	-1	1	1.1169
340	5.4722	5	5	0	19.375	2	-1	1	1.0694
341	5.4722	5	5	90	19.375	2	1	1	1.5681
342	5.4722	5	5	0	19.375	1	-1	1	1.34
343	5.4722	5	5	0	1	2	1	0	1.3164
344	0.5464	5	5	999	7.125	2	-1	1	1.0577
345	7.1142	5	5	999	19.375	2	1	1	1.5608
346	3.8303	5	5	90	1	1	-1	0	1.9157
347	5.4722	5	5	90	13.25	1	-1	1	0.91655
348	3.8303	5	5	0	7.125	1	-1	1	1.0341
349	5.4722	5	5	90	7.125	2	-1	1	1.4693
350	2.1883	5	5	90	7.125	1	-1	1	1.1287
351	0.5464	5	5	0	1	2	-1	1	1.1522
352	3.8303	5	5	0	1	2	-1	1	1.3281
353	3.8303	5	5	0	13.25	1	-1	1	1.1522
354	3.8303	5	5	0	25.5	1	-1	0	0.95226
355	7.1142	5	5	90	7.125	2	1	0	1.5292
356	3.8303	5	5	0	7.125	1	1	0	0.85774
357	7.1142	5	5	999	13.25	1	1	1	0.99879
358	5.4722	5	5	90	25.5	1	-1	1	0.86948
359	3.8303	5	5	0	7.125	1	1	1	0.97541
360	7.1142	5	5	90	13.25	1	1	1	0.94009
361	7.1142	5	5	90	19.375	2	1	0	1.4063
362	2.1883	5	5	999	1	1	1	1	1.0224
363	7.1142	5	5	90	13.25	1	1	1	0.99884
364	2.1883	5	5	999	25.5	2	-1	1	0.96358
365	5.4722	5	5	0	7.125	2	1	0	1.4223
366	2.1883	5	5	90	13.25	2	-1	1	0.97568
367	2.1883	5	5	0	19.375	1	1	1	0.9518
368	2.1883	5	5	90	19.375	1	-1	0	0.84598
369	5.4722	5	5	999	19.375	2	-1	1	0.88126
370	3.8303	5	5	0	19.375	1	1	1	0.82246
371	2.1883	5	5	0	7.125	1	1	0	1.0224
372	7.1142	5	5	90	25.5	2	-1	1	1.1871
373	5.4722	5	5	0	1	1	-1	0	1.2228
374	2.1883	5	5	90	7.125	2	1	1	1.5286
375	2.1883	5	5	90	19.375	1	-1	1	1.1395
376	0.5464	5	5	999	7.125	1	-1	1	1.0342
377	0.5464	5	5	90	1	2	-1	1	1.1162
378	7.1142	5	5	999	13.25	1	-1	1	0.98712
379	0.5464	5	5	999	1	1	1	1	1.1757
380	5.4722	5	5	0	1	2	-1	1	1.3168
381	2.1883	5	5	999	7.125	1	1	1	1.0699
382	2.1883	5	5	90	13.25	1	-1	1	1.1047
383	5.4722	5	5	999	25.5	1	-1	1	1.1052
384	7.1142	5	5	0	1	2	-1	1	1.1518
385	7.1142	5	5	0	19.375	1	-1	0	1.2106
386	5.4722	5	5	999	19.375	1	1	1	1.0106
387	2.1883	5	5	90	7.125	1	1	1	1.0224
388	2.1883	5	5	0	13.25	1	-1	1	1.1283
389	2.1883	5	5	999	19.375	1	1	1	1.0341
390	0.5464	5	5	0	13.25	2	-1	1	1.1518
391	7.1142	5	5	90	13.25	1	-1	1	1.0576
392	2.1883	5	5	0	25.5	2	-1	1	1.0107
393	0.5464	5	5	90	19.375	1	-1	1	1.2341
394	7.1142	5	5	0	7.125	2	-1	1	1.3261
395	0.5464	5	5	0	7.125	1	1	1	0.96344
396	0.5464	5	5	90	19.375	2	-1	1	0.92828
397	5.4722	5	5	999	1	2	-1	0	1.1753
398	5.4722	5	5	0	1	2	1	0	1.1635
399	7.1142	5	5	90	25.5	1	-1	1	1.1165
400	2.1883	5	5	0	13.25	2	1	1	1.0812
401	0.5464	5	5	999	19.375	1	1	1	1.2106
402	5.4722	5	5	999	7.125	2	-1	1	1.3169
403	0.5464	5	5	90	1	1	-1	1	2.4573
404	7.1142	5	5	0	1	1	-1	0	1.5704
405	2.1883	5	5	0	7.125	2	-1	1	1.0459
406	0.5464	5	5	90	25.5	2	1	1	1.3164
407	2.1883	5	5	0	25.5	1	-1	1	1.0107
408	7.1142	5	5	0	19.375	1	1	1	1.0577
409	5.4722	5	5	90	19.375	2	1	0	1.2458
410	2.1883	5	5	90	7.125	1	1	1	1.0224
411	3.8303	5	5	999	19.375	1	-1	1	0.92827
412	7.1142	5	5	90	1	2	1	0	1.1517
413	2.1883	5	5	0	7.125	1	-1	1	1.1047
414	5.4722	5	5	90	25.5	1	-1	1	0.95183
415	2.1883	5	5	0	19.375	2	-1	1	0.99893
416	0.5464	5	5	999	7.125	1	-1	1	0.95186
417	0.5464	5	5	0	7.125	2	1	1	1.6458
418	5.4722	5	5	0	7.125	2	-1	1	1.0812
419	0.5464	5	5	90	13.25	2	-1	1	0.95183
420	5.4722	5	5	0	19.375	1	1	1	0.95183
421	5.4722	5	5	999	19.375	2	-1	1	0.94008
422	0.5464	5	5	0	7.125	1	1	1	1.0576
423	5.4722	5	5	0	19.375	2	-1	1	1.1635
424	0.5464	5	5	90	7.125	1	1	1	0.99888
425	3.8303	5	5	0	25.5	2	-1	1	0.92833
426	0.5464	5	5	999	19.375	1	-1	1	1.0813
427	0.5464	5	5	90	13.25	1	-1	1	1.0577
428	0.5464	5	5	90	25.5	1	1	0	0.88119
429	5.4722	5	5	999	1	2	1	0	1.1988
430	5.4722	5	5	90	13.25	1	1	1	1.0812
431	3.8303	5	5	999	1	2	-1	1	1.0577
432	0.5464	5	5	0	7.125	2	-1	1	0.94002
433	5.4722	5	5	999	25.5	1	1	1	1.0341
434	3.8303	5	5	0	25.5	1	1	1	0.97531
435	2.1883	5	5	999	7.125	2	-1	1	1.1518
436	5.4722	5	5	0	1	2	-1	0	1.2816
437	7.1142	5	5	90	25.5	2	-1	0	1.6752
438	7.1142	5	5	999	7.125	2	1	0	1.3815
439	3.8303	5	5	999	19.375	2	1	1	3.2224
440	5.4722	5	5	0	7.125	1	1	0	1.5837
441	3.8303	5	5	90	1	2	1	1	1.5987
442	7.1142	5	5	90	7.125	1	1	1	1.1165
443	5.4722	5	5	90	25.5	2	-1	0	1.73
444	2.1883	5	5	0	25.5	1	-1	1	1.2458
445	2.1883	5	5	0	1	1	-1	1	1.5047
446	7.1142	5	5	90	7.125	2	1	0	1.6641
447	2.1883	5	5	90	25.5	1	-1	1	1.1635
448	3.8303	5	5	999	13.25	1	1	1	1.0223
449	0.5464	5	5	999	25.5	1	1	1	0.99884
450	7.1142	5	5	90	25.5	2	1	0	1.4837
451	0.5464	5	5	90	13.25	2	-1	1	1.0812
452	5.4722	5	5	999	19.375	2	1	1	1.4223
453	3.8303	5	5	90	25.5	1	-1	1	1.0573
454	5.4722	5	5	999	1	2	-1	0	1.246
455	3.8303	5	5	999	25.5	1	-1	1	1.0106
456	3.8303	5	5	999	7.125	1	-1	1	0.9871
457	3.8303	5	5	999	1	2	1	0	1.3752
458	3.8303	5	5	999	7.125	2	-1	1	1.7635
459	7.1142	5	5	999	25.5	2	-1	1	1.0577
460	2.1883	5	5	999	13.25	2	1	1	1.2106
461	5.4722	5	5	999	7.125	1	1	1	1.2106
462	5.4722	5	5	0	7.125	2	-1	0	1.5623
463	7.1142	5	5	999	7.125	1	-1	0	2.887
464	7.1142	5	5	90	13.25	2	1	0	1.3292
465	7.1142	5	5	0	1	1	-1	0	1.1282
466	5.4722	5	5	90	19.375	2	-1	1	1.2223
467	2.1883	5	5	90	25.5	2	-1	1	1.1518
468	2.1883	5	5	0	25.5	1	1	1	1.1164
469	0.5464	5	5	999	13.25	1	1	1	0.96361
470	5.4722	5	5	999	25.5	2	1	1	1.2577
471	7.1142	5	5	0	25.5	1	1	0	1.6156
472	7.1142	5	5	0	19.375	1	1	0	1.1753
473	2.1883	5	5	0	7.125	1	-1	1	1.2928
474	2.1883	5	5	90	13.25	1	-1	1	1.0222
475	0.5464	5	5	90	7.125	2	1	1	1.2929
476	7.1142	5	5	90	1	2	-1	0	1.3999
477	7.1142	5	5	999	1	1	1	1	1.2924
478	5.4722	5	5	90	1	2	1	0	1.2345
479	0.5464	5	5	90	7.125	2	-1	1	1.2458
480	3.8303	5	5	0	13.25	1	1	1	1.2699
481	2.1883	5	5	999	25.5	1	-1	1	0.98718
482	7.1142	5	5	0	7.125	1	1	1	1.3549
483	2.1883	5	5	90	19.375	2	1	1	1.3521
484	0.5464	5	5	999	13.25	2	1	1	1.3992
485	2.1883	5	5	0	13.25	1	-1	1	1.2105
486	0.5464	5	5	0	13.25	2	1	1	1.4341
487	7.1142	5	5	0	13.25	2	-1	0	1.6314
488	3.8303	5	5	0	25.5	1	1	1	1.3518
489	0.5464	5	5	0	19.375	2	-1	1	1.1522
490	3.8303	5	5	999	1	2	-1	0	2.7635
491	2.1883	5	5	999	13.25	2	-1	1	1.0346
492	3.8303	5	5	0	7.125	1	1	0	1.0459
493	0.5464	5	5	0	13.25	1	1	1	1.0929
494	0.5464	5	5	90	1	1	1	1	1.34
495	0.5464	5	5	0	25.5	1	-1	1	1.2106
496	0.5464	5	5	0	13.25	1	1	1	1.048
497	7.1142	5	5	999	7.125	2	-1	1	1.2459
498	5.4722	5	5	999	25.5	2	-1	1	1.0577
499	3.8303	5	5	999	25.5	2	-1	1	0.9989
500	3.8303	5	5	0	19.375	1	1	1	1.0106
501	0.5464	5	5	90	1	2	-1	0	1.6806
502	0.5464	5	5	999	13.25	1	-1	1	0.99889
503	0.5464	5	5	999	7.125	1	1	1	1.0694
504	7.1142	5	5	0	19.375	2	1	1	1.5246
505	2.1883	5	5	0	25.5	2	-1	1	1.0694
506	7.1142	5	5	0	25.5	2	-1	1	0.98704
507	0.5464	5	5	90	7.125	1	-1	1	0.9871
508	7.1142	5	5	90	25.5	2	-1	0	1.269
509	3.8303	5	5	90	1	2	1	0	1.1287
510	2.1883	5	5	90	19.375	2	-1	1	0.96353
511	2.1883	5	5	999	1	1	1	1	1.0459
512	2.1883	5	5	999	1	2	-1	1	1.093
513	7.1142	5	5	999	7.125	1	1	1	0.99893
514	0.5464	5	5	0	19.375	1	-1	1	1.046
515	7.1142	5	5	0	1	1	-1	0	1.3867
516	3.8303	5	5	90	7.125	1	-1	1	0.98757
517	7.1142	5	5	999	25.5	2	1	1	1.5474
518	2.1883	5	5	0	25.5	2	-1	1	1.0812
519	5.4722	5	5	0	13.25	1	1	1	1.1989
520	0.5464	5	5	999	1	1	-1	1	1.293
521	3.8303	5	5	999	13.25	2	-1	1	0.97536
522	2.1883	5	5	90	13.25	1	1	1	1.0224
523	5.4722	5	5	0	7.125	1	-1	0	1.3634
524	7.1142	5	5	90	19.375	2	1	0	1.6918
525	5.4722	5	5	999	13.25	1	-1	1	1.0695
526	2.1883	5	5	90	13.25	1	-1	1	0.95183
527	7.1142	5	5	90	7.125	1	-1	1	0.95184
528	0.5464	5	5	0	1	2	-1	1	0.96356
529	7.1142	5	5	90	1	1	-1	0	1.1635
530	7.1142	5	5	999	19.375	1	-1	1	1.0342
531	0.5464	5	5	999	1	2	-1	1	1.2576
532	3.8303	5	5	0	1	1	1	1	1.6574
533	7.1142	5	5	90	19.375	2	1	1	1.815
534	5.4722	5	5	0	7.125	2	-1	1	1.6716
535	3.8303	5	5	90	1	1	1	0	1.1871
536	3.8303	5	5	90	19.375	1	-1	1	1.093
537	5.4722	5	5	999	25.5	1	-1	1	0.95184
538	3.8303	5	5	90	13.25	1	-1	1	0.99888
539	0.5464	5	5	0	13.25	2	-1	1	1.1282
540	3.8303	5	5	0	25.5	1	1	1	1.034
541	3.8303	5	5	90	25.5	1	1	1	1.0459
542	2.1883	5	5	0	19.375	1	-1	1	1.1401
543	5.4722	5	5	0	13.25	1	1	1	1.5142
544	7.1142	5	5	90	7.125	2	-1	0	4.0926
545	5.4722	5	5	999	1	2	-1	1	1.5364
546	0.5464	5	5	0	25.5	1	-1	1	1.1753
547	3.8303	5	5	999	25.5	2	-1	1	1.046
548	3.8303	5	5	0	19.375	1	-1	1	1.093
549	3.8303	5	5	999	7.125	2	-1	1	0.97538
550	5.4722	5	5	90	13.25	2	1	0	2.1275
551	3.8303	5	5	0	1	2	-1	1	2.0542
552	2.1883	5	5	90	19.375	1	1	1	1.0934
553	7.1142	5	5	999	13.25	2	-1	1	1.0342
554	3.8303	5	5	90	25.5	2	1	1	1.3635
555	5.4722	5	5	999	1	1	-1	0	1.2576
556	2.1883	5	5	90	19.375	2	-1	1	1.0929
557	0.5464	5	5	90	7.125	2	-1	1	1.2106
558	3.8303	5	5	90	1	2	-1	1	1.5992
559	7.1142	5	5	0	13.25	2	-1	1	0.97567
560	0.5464	5	5	90	1	2	1	1	1.446
561	5.4722	5	5	999	19.375	1	1	1	0.8107
562	2.1883	5	5	999	7.125	2	-1	1	0.94006
563	3.8303	5	5	90	13.25	2	1	0	1.2458
564	2.1883	5	5	999	1	1	-1	0	1.1753
565	2.1883	5	5	999	7.125	2	1	1	1.1283
566	3.8303	5	5	0	25.5	1	1	1	0.95186
567	2.1883	5	5	90	19.375	2	-1	1	1.2811
568	7.1142	5	5	90	1	2	-1	0	1.4963
569	3.8303	5	5	0	19.375	2	-1	1	0.987
570	5.4722	5	5	999	13.25	1	-1	1	1.1048
571	5.4722	5	5	90	25.5	2	-1	1	1.1987
572	2.1883	5	5	999	25.5	2	1	1	1.1871
573	2.1883	5	5	90	7.125	2	-1	1	1.2107
574	3.8303	5	5	90	7.125	2	1	0	1.1635
575	0.5464	5	5	0	1	1	-1	0	4.7452
576	7.1142	5	5	999	25.5	1	-1	1	1.2581
577	5.4722	5	5	90	25.5	1	1	1	0.97575
578	7.1142	5	5	999	13.25	2	1	1	1.0342
579	2.1883	5	5	0	1	2	-1	1	1.14
580	0.5464	5	5	0	1	1	1	1	1.4811
581	5.4722	5	5	999	1	1	1	0	1.1871
582	3.8303	5	5	90	19.375	1	1	1	0.98724
583	7.1142	5	5	0	19.375	2	-1	1	1.0459
584	2.1883	5	5	0	13.25	1	-1	1	1.2576
585	0.5464	5	5	999	13.25	2	1	1	1.3398
586	2.1883	5	5	90	1	1	-1	1	1.1169
587	5.4722	5	5	90	1	1	-1	1	1.3992
588	2.1883	5	5	999	19.375	2	1	1	1.3635
589	3.8303	5	5	90	7.125	1	1	1	1.1052
590	0.5464	5	5	999	1	2	1	1	1.3517
591	5.4722	5	5	90	1	2	-1	0	1.3051
592	5.4722	5	5	90	13.25	1	1	1	1.0222
593	0.5464	5	5	90	25.5	2	-1	1	1.14
594	5.4722	5	5	999	7.125	2	-1	1	0.97581
595	0.5464	5	5	0	25.5	2	1	1	1.3047
596	0.5464	5	5	999	13.25	2	-1	1	1.1165
597	0.5464	5	5	90	13.25	2	1	1	1.3047
598	5.4722	5	5	0	25.5	1	1	1	1.1282
599	7.1142	5	5	999	1	2	1	0	1.4045
600	7.1142	5	5	90	7.125	1	1	0	1.4411
601	5.4722	5	5	999	1	1	1	0	1.1165
602	5.4722	5	5	999	25.5	2	-1	1	1.093
603	0.5464	5	5	0	13.25	2	-1	1	1.1047
604	2.1883	5	5	999	13.25	1	-1	1	1.0463
605	7.1142	5	5	0	7.125	1	1	0	1.2459
606	5.4722	5	5	999	7.125	1	-1	0	0.71662
607	2.1883	5	5	90	7.125	2	-1	1	1.3279
608	2.1883	5	5	999	25.5	1	-1	1	1.1048
609	3.8303	5	5	0	13.25	2	1	1	1.411
610	0.5464	5	5	0	25.5	1	1	1	1.1287
611	3.8303	5	5	90	19.375	1	-1	1	1.0111
612	0.5464	5	5	999	19.375	2	1	1	1.1988
613	0.5464	5	5	0	25.5	2	-1	1	1.1047
614	0.5464	5	5	0	7.125	1	-1	1	1.0812
615	0.5464	5	5	999	25.5	2	-1	1	1.0459
616	5.4722	5	5	0	1	1	-1	0	1.8822
617	3.8303	5	5	0	13.25	2	-1	1	0.94007
618	0.5464	5	5	90	25.5	1	1	1	1.0341
619	3.8303	5	5	999	25.5	1	-1	1	0.95183
620	7.1142	5	5	999	1	1	-1	1	1.2223
621	3.8303	5	5	999	25.5	2	1	1	1.1871
622	7.1142	5	5	90	1	2	1	0	1.1636
623	0.5464	5	5	999	19.375	1	1	1	2.3746
624	5.4722	5	5	0	25.5	2	-1	1	1.0346
625	3.8303	5	5	90	7.125	1	-1	1	1.1753
626	7.1142	5	5	90	7.125	2	1	0	1.2577
627	2.1883	5	5	999	7.125	1	1	1	0.98719
628	3.8303	5	5	90	7.125	2	-1	1	0.98713
629	3.8303	5	5	999	19.375	2	1	1	1.1282
630	7.1142	5	5	999	7.125	2	1	1	1.0459
631	5.4722	5	5	90	7.125	2	-1	1	1.0342
632	5.4722	5	5	999	13.25	2	1	0	1.0577
633	5.4722	5	5	90	1	1	1	0	1.0341
634	3.8303	5	5	90	19.375	2	-1	1	0.91653
635	3.8303	5	5	999	1	1	1	0	1.0577
636	3.8303	5	5	90	19.375	1	-1	1	0.89306
637	3.8303	5	5	90	25.5	2	-1	1	1.0577
638	0.5464	5	5	90	1	1	1	0	1.093
639	5.4722	5	5	90	13.25	1	-1	1	0.91655
640	5.4722	5	5	90	13.25	2	1	1	1.4223
641	5.4722	5	5	999	1	2	1	1	1.3047
642	5.4722	5	5	90	19.375	1	1	1	0.93988
643	7.1142	5	5	0	19.375	2	1	0	1.1635
644	5.4722	5	5	999	7.125	1	1	1	1.211
645	7.1142	5	5	999	25.5	2	1	0	1.1636
646	0.5464	5	5	0	19.375	1	-1	1	1.0694
647	3.8303	5	5	90	13.25	2	-1	0	1.3399
648	5.4722	5	5	0	25.5	1	-1	1	0.97534
649	5.4722	5	5	999	19.375	2	-1	1	0.9635
650	0.5464	5	5	0	19.375	2	-1	0	0.90482
651	2.1883	5	5	90	7.125	1	-1	1	1.0224
652	2.1883	5	5	999	25.5	2	1	1	1.1871
653	0.5464	5	5	90	13.25	1	1	1	1.0459
654	3.8303	5	5	999	1	2	-1	0	1.4929
655	0.5464	5	5	90	13.25	2	1	1	1.1634
656	2.1883	5	5	90	1	2	1	1	1.0582
657	3.8303	5	5	0	1	2	-1	0	1.2577
658	0.5464	5	5	999	1	1	1	0	1.3404
659	3.8303	5	5	90	13.25	2	1	1	1.5287
660	2.1883	5	5	0	13.25	2	1	1	1.0694
661	0.5464	5	5	0	13.25	1	1	0	1.1753
662	7.1142	5	5	90	13.25	1	1	0	0.90522
663	0.5464	5	5	999	25.5	1	1	1	0.98714
664	2.1883	5	5	0	25.5	1	1	1	1.1165
665	3.8303	5	5	999	25.5	1	-1	1	1.0224
666	7.1142	5	5	999	19.375	2	-1	1	1.0459
667	7.1142	5	5	999	13.25	2	1	0	1.14
668	2.1883	5	5	90	1	2	-1	0	0.96358
669	7.1142	5	5	999	1	1	1	0	0.92831
670	5.4722	5	5	999	13.25	2	-1	1	0.9871
671	0.5464	5	5	90	19.375	2	1	1	1.3517
672	0.5464	5	5	0	13.25	1	-1	1	1.0695
673	3.8303	5	5	999	19.375	1	-1	1	0.96363
674	5.4722	5	5	0	1	1	1	0	0.84595
675	3.8303	5	5	999	25.5	2	-1	1	0.96356
676	0.5464	5	5	0	7.125	2	1	0	0.98713
677	7.1142	5	5	0	25.5	1	1	1	1.1635
678	2.1883	5	5	999	19.375	2	-1	1	1.0459
679	0.5464	5	5	0	1	2	-1	0	1.0224
680	0.5464	5	5	999	25.5	1	1	1	1.093
681	3.8303	5	5	999	19.375	2	-1	1	0.96358
682	2.1883	5	5	999	13.25	2	1	1	1.3635
683	3.8303	5	5	999	1	1	-1	0	1.1518
684	0.5464	5	5	999	25.5	2	-1	1	1.0811
685	2.1883	5	5	0	7.125	2	-1	1	1.0577
686	3.8303	5	5	90	1	1	1	0	1.0107
687	7.1142	5	5	999	1	2	1	0	0.92825
688	7.1142	5	5	999	7.125	1	-1	0	1.0224
689	5.4722	5	5	0	7.125	1	-1	0	0.98715
690	0.5464	5	5	90	1	1	-1	0	0.79892
691	3.8303	5	5	999	1	1	-1	0	0.9165
692	7.1142	5	5	0	7.125	1	-1	0	0.84596
693	3.8303	5	5	999	19.375	1	1	1	0.98705
694	0.5464	5	5	999	13.25	2	1	1	1.4928
695	5.4722	5	5	0	7.125	2	-1	0	1.1518
696	5.4722	5	5	90	7.125	2	1	0	1.0577
697	2.1883	5	5	999	25.5	1	-1	0	2.3981
698	2.1883	5	5	0	13.25	1	-1	1	1.2228
699	5.4722	5	5	0	19.375	2	-1	1	0.99888
700	3.8303	5	5	0	1	2	-1	0	1.034
701	5.4722	5	5	90	1	1	-1	0	1.0695
702	0.5464	5	5	0	13.25	2	-1	1	0.86954
703	0.5464	5	5	90	25.5	1	1	1	0.92828
704	3.8303	5	5	999	25.5	1	-1	1	0.88132
705	7.1142	5	5	999	1	1	1	1	1.1871
706	7.1142	5	5	0	7.125	1	1	0	1.0224
707	7.1142	5	5	0	25.5	1	-1	1	1.1636
708	7.1142	5	5	90	7.125	1	-1	0	0.98715
709	5.4722	5	5	0	13.25	2	-1	0	1.0342
710	7.1142	5	5	0	25.5	2	1	0	0.90482
711	5.4722	5	5	0	19.375	2	-1	1	1.1869
712	3.8303	5	5	0	1	1	-1	0	1.1518
713	2.1883	5	5	0	13.25	1	-1	1	0.98718
714	2.1883	5	5	90	19.375	2	-1	1	1.0812
715	5.4722	5	5	90	19.375	1	-1	1	1.0106
716	2.1883	5	5	999	25.5	2	-1	1	1.1165
717	3.8303	5	5	90	13.25	1	1	1	1.0228
718	2.1883	5	5	90	13.25	2	-1	1	1.1165
719	2.1883	5	5	0	13.25	2	1	1	1.2812
720	2.1883	5	5	0	19.375	1	1	1	1.1282
721	5.4722	5	5	90	19.375	1	-1	1	1.046
722	2.1883	5	5	0	1	2	1	1	1.0576
723	7.1142	5	5	0	1	2	1	0	1.2106
724	3.8303	5	5	0	1	1	-1	0	1.4698
725	0.5464	5	5	999	13.25	1	1	1	1.0577
726	0.5464	5	5	999	7.125	2	-1	1	0.89296
727	7.1142	5	5	999	19.375	1	-1	1	1.0224
728	2.1883	5	5	90	25.5	1	1	1	1.0224
729	5.4722	5	5	90	25.5	1	1	1	0.95189
730	2.1883	5	5	90	13.25	2	-1	1	1.0224
731	7.1142	5	5	90	19.375	1	-1	1	1.0577
732	7.1142	5	5	999	13.25	1	-1	0	0.92831
733	2.1883	5	5	90	1	1	-1	1	1.0458
734	0.5464	5	5	999	19.375	1	1	1	1.1047
735	0.5464	5	5	0	13.25	1	-1	1	0.9871
736	0.5464	5	5	0	19.375	1	1	1	0.99882
737	0.5464	5	5	0	19.375	2	1	1	1.1282
738	3.8303	5	5	0	1	2	1	1	1.2222
739	2.1883	5	5	999	13.25	1	1	1	0.987
740	2.1883	5	5	90	1	2	-1	0	1.3282
741	3.8303	5	5	0	19.375	2	-1	1	1.0224
742	2.1883	5	5	999	19.375	1	1	1	0.98712
743	7.1142	5	5	999	25.5	1	-1	1	1.0577
744	7.1142	5	5	90	1	1	-1	0	1.14
745	0.5464	5	5	999	13.25	1	-1	1	1.1875
746	0.5464	5	5	999	1	1	-1	1	1.34
747	0.5464	5	5	999	7.125	2	1	1	1.1047
748	2.1883	5	5	0	25.5	2	-1	1	1.0224
749	3.8303	5	5	90	1	1	1	0	1.5047
750	5.4722	5	5	90	19.375	1	-1	1	0.96358
