# Supplementary material for: Temporal Integration of Motion Streaks in Migraine
Source: Vision (Basel). 2018 Jul 13;2(3):27. doi: 10.3390/vision2030027 (PMC6836222; doi:10.3390/vision2030027)
Supplement: Supplementary file 1 [file vision-02-00027-s001.zip › supplementary information/resultsmark3/resultsObs24/allResponsesObs24Block4.txt]

1	5.4722	5	5	999	25.5	1	-1	0	1.924
2	7.1142	5	5	90	1	1	1	0	2.033
3	5.4722	5	5	90	19.375	2	-1	1	1.813
4	2.1883	5	5	999	1	2	1	1	2.8755
5	2.1883	5	5	90	7.125	2	-1	1	1.1757
6	3.8303	5	5	999	7.125	2	1	1	1.1165
7	3.8303	5	5	90	19.375	2	-1	1	1.0459
8	3.8303	5	5	999	7.125	1	-1	1	0.98715
9	5.4722	5	5	90	7.125	2	1	1	1.4459
10	3.8303	5	5	999	7.125	2	1	1	0.98714
11	3.8303	5	5	90	1	1	-1	0	1.2341
12	2.1883	5	5	999	13.25	1	1	1	0.9989
13	2.1883	5	5	90	13.25	2	1	1	1.0111
14	3.8303	5	5	0	1	2	-1	1	1.0577
15	2.1883	5	5	999	1	2	1	1	1.0695
16	5.4722	5	5	999	7.125	1	-1	1	1.0812
17	2.1883	5	5	0	13.25	2	-1	1	0.97531
18	2.1883	5	5	999	25.5	2	1	1	0.99888
19	7.1142	5	5	999	1	1	-1	0	1.4137
20	7.1142	5	5	999	25.5	2	1	1	0.90475
21	3.8303	5	5	999	25.5	1	1	1	0.95184
22	2.1883	5	5	90	25.5	2	1	1	0.94003
23	3.8303	5	5	90	19.375	1	-1	1	0.99886
24	3.8303	5	5	90	19.375	2	1	1	0.95183
25	7.1142	5	5	90	7.125	2	1	1	1.0812
26	2.1883	5	5	999	19.375	1	1	1	0.9754
27	2.1883	5	5	90	25.5	1	1	1	0.96354
28	5.4722	5	5	90	25.5	2	1	1	1.0224
29	3.8303	5	5	90	1	2	-1	0	1.4106
30	5.4722	5	5	999	19.375	2	1	1	0.89312
31	0.5464	5	5	90	25.5	2	1	1	0.98715
32	0.5464	5	5	999	25.5	2	-1	1	1.0577
33	5.4722	5	5	90	7.125	2	-1	0	1.0106
34	2.1883	5	5	90	1	2	-1	1	1.1279
35	2.1883	5	5	0	25.5	1	-1	1	0.99867
36	0.5464	5	5	90	25.5	2	1	0	0.79894
37	2.1883	5	5	90	25.5	1	-1	1	0.95184
38	7.1142	5	5	90	25.5	2	1	1	0.94006
39	0.5464	5	5	999	25.5	1	-1	1	0.9989
40	3.8303	5	5	0	7.125	1	-1	1	1.0342
41	3.8303	5	5	0	7.125	2	1	1	0.92831
42	7.1142	5	5	90	25.5	1	1	1	1.3165
43	2.1883	5	5	0	19.375	2	1	1	1.1987
44	3.8303	5	5	999	25.5	2	1	1	1.4223
45	5.4722	5	5	90	7.125	1	1	1	1.164
46	0.5464	5	5	999	7.125	2	-1	1	1.9285
47	3.8303	5	5	90	7.125	2	-1	1	1.5164
48	0.5464	5	5	0	7.125	1	-1	0	1.9756
49	5.4722	5	5	90	7.125	1	-1	0	1.8006
50	3.8303	5	5	0	7.125	2	1	1	1.5517
51	5.4722	5	5	0	13.25	2	-1	1	1.2576
52	7.1142	5	5	0	1	1	1	0	3.2251
53	5.4722	5	5	999	13.25	2	-1	1	1.14
54	7.1142	5	5	999	7.125	1	1	0	1.679
55	5.4722	5	5	0	19.375	1	1	1	1.4811
56	5.4722	5	5	90	25.5	1	1	1	1.2698
57	7.1142	5	5	0	1	1	-1	0	2.5001
58	7.1142	5	5	90	13.25	2	1	1	1.746
59	7.1142	5	5	90	25.5	1	1	1	1.093
60	7.1142	5	5	90	7.125	2	1	0	1.7832
61	0.5464	5	5	0	13.25	2	1	1	1.1518
62	3.8303	5	5	0	13.25	2	1	1	1.1989
63	7.1142	5	5	999	19.375	1	-1	0	2.6353
64	3.8303	5	5	999	19.375	1	1	1	0.95185
65	3.8303	5	5	90	25.5	1	1	1	1.0812
66	5.4722	5	5	90	7.125	2	-1	1	1.2577
67	7.1142	5	5	999	19.375	2	-1	1	1.4644
68	5.4722	5	5	999	13.25	2	-1	1	1.1869
69	3.8303	5	5	90	13.25	1	-1	1	1.1875
70	0.5464	5	5	0	7.125	2	-1	1	1.1169
71	5.4722	5	5	0	25.5	1	1	1	1.0346
72	5.4722	5	5	999	19.375	2	1	1	0.99892
73	5.4722	5	5	90	13.25	1	-1	1	1.1754
74	0.5464	5	5	90	13.25	1	-1	0	1.9517
75	7.1142	5	5	90	25.5	2	1	1	1.1871
76	7.1142	5	5	999	7.125	1	1	1	2.0497
77	3.8303	5	5	90	1	1	1	1	1.4811
78	0.5464	5	5	0	13.25	1	-1	1	1.5639
79	5.4722	5	5	0	19.375	1	-1	1	1.281
80	0.5464	5	5	0	1	1	1	0	4.0811
81	7.1142	5	5	999	25.5	1	1	1	1.0582
82	7.1142	5	5	999	13.25	2	1	1	2.603
83	0.5464	5	5	999	13.25	1	-1	1	1.0577
84	3.8303	5	5	90	7.125	1	1	1	1.0107
85	3.8303	5	5	999	7.125	1	-1	1	1.1517
86	2.1883	5	5	90	7.125	1	1	1	1.0106
87	2.1883	5	5	90	13.25	2	1	1	1.1754
88	7.1142	5	5	999	1	1	-1	0	3.4314
89	3.8303	5	5	0	13.25	1	1	1	0.96364
90	3.8303	5	5	0	19.375	1	-1	1	1.1989
91	3.8303	5	5	0	1	2	-1	0	2.4274
92	0.5464	5	5	0	1	2	1	1	2.8158
93	3.8303	5	5	0	19.375	2	1	1	5.193
94	5.4722	5	5	90	1	1	1	0	2.8695
95	0.5464	5	5	0	13.25	1	1	1	1.2812
96	7.1142	5	5	90	1	1	1	1	2.4524
97	3.8303	5	5	90	1	2	-1	0	1.1048
98	5.4722	5	5	90	19.375	2	1	1	0.9871
99	2.1883	5	5	90	19.375	1	-1	1	1.1871
100	0.5464	5	5	90	1	2	-1	1	1.1166
101	3.8303	5	5	999	25.5	1	-1	1	1.0929
102	2.1883	5	5	0	13.25	1	1	1	0.91701
103	5.4722	5	5	0	1	2	-1	0	1.6591
104	0.5464	5	5	0	19.375	2	-1	1	1.0224
105	0.5464	5	5	999	1	1	-1	1	1.1048
106	5.4722	5	5	90	7.125	1	1	1	1.0342
107	7.1142	5	5	0	13.25	2	-1	1	1.093
108	7.1142	5	5	0	1	2	-1	1	2.0102
109	0.5464	5	5	90	19.375	2	1	1	1.093
110	7.1142	5	5	90	1	1	1	1	1.3046
111	2.1883	5	5	0	19.375	1	-1	1	1.117
112	3.8303	5	5	90	25.5	2	-1	1	0.89348
113	0.5464	5	5	999	7.125	2	-1	1	1.0224
114	3.8303	5	5	999	1	2	1	0	1.2929
115	0.5464	5	5	0	13.25	2	-1	1	0.90521
116	5.4722	5	5	0	1	1	1	0	1.0459
117	7.1142	5	5	999	25.5	1	1	1	0.97539
118	5.4722	5	5	0	13.25	2	1	1	1.0577
119	3.8303	5	5	999	19.375	2	-1	1	1.046
120	7.1142	5	5	90	7.125	1	-1	1	1.093
121	0.5464	5	5	999	1	1	1	1	1.3047
122	0.5464	5	5	0	1	2	-1	1	1.0577
123	7.1142	5	5	999	25.5	1	-1	1	0.94002
124	2.1883	5	5	999	7.125	1	-1	1	0.97537
125	2.1883	5	5	999	25.5	1	-1	1	0.91656
126	3.8303	5	5	999	13.25	2	1	1	1.0694
127	5.4722	5	5	90	1	2	1	1	1.4811
128	7.1142	5	5	999	13.25	2	-1	1	0.98714
129	2.1883	5	5	0	19.375	2	1	1	1.0342
130	3.8303	5	5	999	25.5	2	1	1	1.0459
131	3.8303	5	5	999	19.375	2	1	1	0.94008
132	2.1883	5	5	0	1	2	1	1	1.0224
133	5.4722	5	5	0	7.125	1	1	0	0.98715
134	0.5464	5	5	999	25.5	2	-1	1	1.0459
135	2.1883	5	5	0	1	1	1	1	1.0812
136	3.8303	5	5	999	25.5	1	1	1	0.94003
137	7.1142	5	5	0	7.125	2	1	0	1.0577
138	0.5464	5	5	0	25.5	1	-1	1	1.046
139	2.1883	5	5	90	13.25	1	1	1	0.85775
140	3.8303	5	5	90	7.125	2	1	1	1.1047
141	3.8303	5	5	0	1	1	-1	0	1.3992
142	2.1883	5	5	0	13.25	1	1	1	0.98687
143	7.1142	5	5	999	7.125	1	-1	0	1.1283
144	5.4722	5	5	0	13.25	1	1	1	0.89305
145	3.8303	5	5	90	13.25	2	1	1	0.97532
146	5.4722	5	5	0	13.25	1	1	1	0.91656
147	7.1142	5	5	999	13.25	1	-1	1	1.0106
148	5.4722	5	5	0	25.5	1	-1	1	1.0224
149	5.4722	5	5	0	25.5	2	-1	1	0.98719
150	3.8303	5	5	999	13.25	1	-1	1	0.94007
151	2.1883	5	5	0	1	1	1	1	0.94003
152	2.1883	5	5	999	25.5	1	-1	1	0.99891
153	3.8303	5	5	90	7.125	1	-1	1	0.97536
154	0.5464	5	5	90	13.25	2	1	1	1.0341
155	2.1883	5	5	90	19.375	1	1	1	0.92834
156	0.5464	5	5	999	1	1	1	1	0.95182
157	3.8303	5	5	90	19.375	1	1	1	1.0577
158	3.8303	5	5	999	7.125	2	-1	1	0.99886
159	5.4722	5	5	999	19.375	1	-1	1	0.91653
160	2.1883	5	5	90	7.125	1	1	1	0.94004
161	3.8303	5	5	90	13.25	1	1	1	0.83422
162	7.1142	5	5	0	7.125	2	-1	1	0.95182
163	3.8303	5	5	0	1	2	-1	1	0.96361
164	3.8303	5	5	0	1	1	-1	0	1.2812
165	5.4722	5	5	999	25.5	2	1	0	0.91657
166	7.1142	5	5	90	19.375	2	1	1	0.96363
167	2.1883	5	5	999	19.375	1	1	1	0.9753
168	3.8303	5	5	90	1	2	1	1	1.387
169	5.4722	5	5	90	7.125	2	1	1	1.0459
170	2.1883	5	5	90	7.125	2	1	1	0.92833
171	3.8303	5	5	0	13.25	2	-1	1	0.97538
172	2.1883	5	5	0	19.375	1	-1	1	1.1165
173	2.1883	5	5	999	19.375	1	-1	1	0.85753
174	0.5464	5	5	0	19.375	1	-1	1	0.99886
175	7.1142	5	5	0	25.5	1	-1	1	1.2106
176	3.8303	5	5	0	19.375	1	1	1	0.96403
177	5.4722	5	5	999	1	2	-1	1	1.3047
178	5.4722	5	5	90	1	1	1	0	1.1988
179	0.5464	5	5	999	1	2	1	0	1.1871
180	5.4722	5	5	999	7.125	1	-1	1	0.99889
181	2.1883	5	5	0	7.125	1	-1	1	0.89302
182	0.5464	5	5	999	25.5	2	1	1	1.0224
183	2.1883	5	5	90	7.125	1	-1	1	1.0107
184	7.1142	5	5	999	7.125	2	-1	0	1.1867
185	7.1142	5	5	0	7.125	1	1	0	1.2341
186	0.5464	5	5	90	19.375	1	1	1	1.0464
187	7.1142	5	5	90	7.125	2	1	0	0.98712
188	0.5464	5	5	90	7.125	1	1	1	0.99885
189	5.4722	5	5	999	1	1	1	0	1.14
190	2.1883	5	5	90	13.25	1	-1	0	0.81071
191	2.1883	5	5	0	13.25	1	1	1	0.88123
192	0.5464	5	5	90	19.375	1	1	1	0.99891
193	0.5464	5	5	90	7.125	2	1	1	0.99888
194	0.5464	5	5	0	19.375	2	1	1	1.093
195	7.1142	5	5	90	7.125	1	-1	1	0.99891
196	7.1142	5	5	90	19.375	1	1	1	0.83421
197	7.1142	5	5	90	7.125	2	-1	0	1.046
198	5.4722	5	5	0	19.375	2	-1	1	0.99971
199	5.4722	5	5	90	25.5	2	-1	1	0.95185
200	2.1883	5	5	90	1	1	-1	1	1.1635
201	7.1142	5	5	999	1	2	-1	0	1.293
202	2.1883	5	5	90	1	1	-1	1	0.96363
203	5.4722	5	5	0	7.125	1	-1	0	1.2105
204	3.8303	5	5	0	13.25	2	-1	0	0.82252
205	7.1142	5	5	999	13.25	1	-1	1	0.9283
206	7.1142	5	5	999	25.5	2	-1	1	0.90474
207	7.1142	5	5	90	25.5	1	1	1	0.91655
208	3.8303	5	5	999	1	2	-1	1	0.83423
209	5.4722	5	5	90	13.25	2	1	1	1.0106
210	7.1142	5	5	0	1	1	-1	0	0.97537
211	7.1142	5	5	0	7.125	1	-1	1	1.0107
212	3.8303	5	5	90	25.5	1	-1	1	1.0342
213	2.1883	5	5	0	25.5	2	-1	1	0.8577
214	5.4722	5	5	0	25.5	1	-1	1	0.8695
215	3.8303	5	5	0	19.375	2	-1	1	0.91662
216	3.8303	5	5	0	19.375	1	1	1	0.94011
217	0.5464	5	5	90	1	2	-1	1	1.1283
218	2.1883	5	5	999	19.375	2	-1	1	0.83464
219	7.1142	5	5	999	19.375	1	1	1	0.94009
220	5.4722	5	5	90	1	2	1	0	0.99887
221	2.1883	5	5	999	13.25	2	-1	1	0.84597
222	5.4722	5	5	999	13.25	1	-1	1	0.94004
223	3.8303	5	5	90	1	2	1	0	0.91656
224	0.5464	5	5	0	7.125	1	-1	1	0.98712
225	2.1883	5	5	0	19.375	1	-1	0	0.84596
226	7.1142	5	5	0	1	2	-1	0	0.9989
227	2.1883	5	5	90	1	1	1	1	0.97532
228	3.8303	5	5	90	13.25	2	1	1	1.2105
229	7.1142	5	5	0	1	2	-1	0	1.5565
230	3.8303	5	5	999	1	1	-1	1	1.0342
231	2.1883	5	5	999	13.25	2	-1	1	0.97535
232	7.1142	5	5	90	19.375	1	-1	1	0.96359
233	3.8303	5	5	90	13.25	2	-1	0	1.5988
234	2.1883	5	5	999	25.5	2	-1	1	0.97579
235	5.4722	5	5	0	25.5	2	1	1	1.2223
236	5.4722	5	5	0	7.125	1	-1	0	1.1286
237	0.5464	5	5	0	25.5	2	1	1	0.9993
238	7.1142	5	5	0	7.125	2	-1	1	1.0694
239	3.8303	5	5	90	25.5	1	-1	1	0.89302
240	5.4722	5	5	999	25.5	2	1	1	0.95185
241	5.4722	5	5	999	7.125	1	-1	1	1.0457
242	2.1883	5	5	999	19.375	2	-1	1	0.86952
243	2.1883	5	5	999	19.375	2	1	1	0.92828
244	3.8303	5	5	90	1	2	-1	0	0.99887
245	2.1883	5	5	90	25.5	1	-1	1	0.96361
246	3.8303	5	5	90	19.375	2	1	1	0.92833
247	5.4722	5	5	90	1	2	1	0	1.0578
248	5.4722	5	5	999	13.25	1	1	1	0.97537
249	0.5464	5	5	999	1	2	-1	1	1.1047
250	5.4722	5	5	999	19.375	1	1	1	0.92829
251	2.1883	5	5	999	19.375	2	-1	1	0.96361
252	0.5464	5	5	90	19.375	2	1	1	1.1752
253	5.4722	5	5	999	7.125	2	1	1	1.0694
254	3.8303	5	5	0	7.125	2	-1	1	1.34
255	0.5464	5	5	999	19.375	2	-1	1	0.99882
256	7.1142	5	5	999	25.5	1	1	1	0.91649
257	5.4722	5	5	0	19.375	2	1	1	1.0576
258	2.1883	5	5	999	7.125	2	1	1	0.94008
259	3.8303	5	5	999	25.5	2	-1	1	0.98713
260	3.8303	5	5	0	13.25	1	-1	1	1.0576
261	2.1883	5	5	0	19.375	1	-1	1	0.96358
262	2.1883	5	5	90	1	1	1	1	0.9636
263	0.5464	5	5	999	13.25	2	-1	1	1.0694
264	5.4722	5	5	999	1	1	1	1	1.0224
265	3.8303	5	5	90	7.125	2	1	1	1.1517
266	3.8303	5	5	90	25.5	1	1	1	0.94048
267	0.5464	5	5	90	7.125	2	-1	1	1.093
268	7.1142	5	5	999	1	1	-1	0	1.3165
269	2.1883	5	5	0	25.5	2	-1	1	0.9283
270	2.1883	5	5	999	1	1	1	1	1.1165
271	0.5464	5	5	90	7.125	1	1	1	1.0698
272	5.4722	5	5	90	7.125	1	1	1	0.97533
273	7.1142	5	5	90	19.375	1	-1	1	1.0341
274	3.8303	5	5	90	19.375	1	-1	1	0.99886
275	7.1142	5	5	999	13.25	2	-1	1	1.0224
276	2.1883	5	5	0	25.5	1	1	1	0.97536
277	2.1883	5	5	999	1	1	1	1	0.97541
278	5.4722	5	5	999	7.125	2	-1	1	0.98711
279	5.4722	5	5	999	13.25	2	-1	1	0.98708
280	0.5464	5	5	999	7.125	1	-1	1	1.2224
281	7.1142	5	5	0	25.5	2	-1	1	0.96354
282	5.4722	5	5	90	13.25	1	1	1	0.9518
283	3.8303	5	5	0	13.25	1	1	1	0.97528
284	3.8303	5	5	0	25.5	2	-1	1	0.99894
285	2.1883	5	5	90	7.125	2	1	1	1.14
286	5.4722	5	5	90	19.375	1	1	1	0.95187
287	5.4722	5	5	999	13.25	1	1	1	0.95188
288	7.1142	5	5	999	7.125	2	1	1	1.0812
289	7.1142	5	5	0	13.25	2	-1	1	0.91653
290	7.1142	5	5	999	19.375	2	1	0	0.96362
291	7.1142	5	5	999	19.375	1	1	1	0.95179
292	3.8303	5	5	90	25.5	2	-1	1	0.99888
293	2.1883	5	5	0	1	2	-1	1	0.96356
294	0.5464	5	5	0	25.5	1	-1	1	1.1753
295	3.8303	5	5	90	7.125	1	-1	1	1.0699
296	0.5464	5	5	0	25.5	2	-1	1	0.97541
297	2.1883	5	5	90	13.25	1	-1	1	0.96363
298	2.1883	5	5	0	1	2	1	1	1.0106
299	5.4722	5	5	999	7.125	2	1	1	1.1518
300	2.1883	5	5	0	7.125	1	-1	1	1.1517
301	5.4722	5	5	90	13.25	1	1	1	0.95224
302	7.1142	5	5	90	1	2	1	0	1.5448
303	7.1142	5	5	0	19.375	2	-1	1	1.0339
304	7.1142	5	5	0	19.375	1	1	1	1.0224
305	3.8303	5	5	999	25.5	2	-1	1	0.90483
306	3.8303	5	5	90	25.5	1	-1	1	0.97534
307	3.8303	5	5	90	13.25	1	1	1	0.92829
308	0.5464	5	5	999	25.5	1	1	1	1.046
309	2.1883	5	5	999	7.125	2	1	1	1.1635
310	0.5464	5	5	999	13.25	1	-1	1	1.1051
311	0.5464	5	5	999	13.25	1	-1	1	1.0458
312	3.8303	5	5	999	1	1	1	1	1.2577
313	2.1883	5	5	0	7.125	2	1	1	1.3047
314	5.4722	5	5	0	13.25	2	1	1	0.92832
315	3.8303	5	5	999	1	2	-1	1	1.2341
316	0.5464	5	5	999	25.5	2	-1	1	0.98706
317	0.5464	5	5	90	1	2	-1	1	1.0577
318	5.4722	5	5	90	25.5	1	-1	1	0.99891
319	0.5464	5	5	999	13.25	1	-1	1	0.98706
320	2.1883	5	5	90	19.375	2	1	1	1.0695
321	7.1142	5	5	999	25.5	1	-1	1	0.97537
322	5.4722	5	5	90	25.5	1	-1	1	0.9048
323	7.1142	5	5	999	25.5	2	-1	1	0.97537
324	7.1142	5	5	90	7.125	1	1	1	1.2459
325	3.8303	5	5	0	25.5	1	1	1	0.9287
326	2.1883	5	5	0	1	2	-1	0	1.3165
327	2.1883	5	5	999	25.5	2	1	1	1.0576
328	3.8303	5	5	0	25.5	2	1	1	0.91656
329	7.1142	5	5	0	7.125	2	1	1	1.0106
330	3.8303	5	5	0	13.25	2	1	1	0.95181
331	0.5464	5	5	999	7.125	1	-1	1	1.1047
332	3.8303	5	5	999	7.125	1	-1	1	0.99886
333	7.1142	5	5	90	1	2	1	1	1.4051
334	2.1883	5	5	0	19.375	1	-1	1	1.0693
335	5.4722	5	5	999	19.375	2	-1	0	0.91654
336	3.8303	5	5	999	13.25	2	1	1	1.1047
337	0.5464	5	5	0	1	1	-1	0	1.3753
338	3.8303	5	5	999	19.375	1	1	1	0.99885
339	2.1883	5	5	0	25.5	1	1	1	1.0341
340	2.1883	5	5	999	7.125	1	-1	1	1.0342
341	7.1142	5	5	90	1	2	-1	0	1.2341
342	5.4722	5	5	90	1	2	-1	1	0.99892
343	7.1142	5	5	999	19.375	2	1	1	1.14
344	7.1142	5	5	0	1	2	1	0	1.1635
345	0.5464	5	5	90	19.375	1	-1	1	1.0693
346	5.4722	5	5	0	1	2	-1	1	1.0929
347	7.1142	5	5	90	7.125	2	1	0	1.0577
348	2.1883	5	5	90	1	2	-1	1	1.1283
349	5.4722	5	5	0	1	1	1	0	0.99895
350	3.8303	5	5	999	13.25	1	1	1	1.0695
351	0.5464	5	5	90	19.375	2	1	1	1.1518
352	3.8303	5	5	999	7.125	2	1	1	1.0933
353	7.1142	5	5	999	13.25	2	1	1	0.97523
354	5.4722	5	5	999	19.375	2	1	1	0.88128
355	3.8303	5	5	999	7.125	1	-1	1	1.0577
356	5.4722	5	5	0	1	2	-1	1	1.3047
357	0.5464	5	5	0	19.375	1	-1	1	1.3047
358	0.5464	5	5	0	13.25	1	1	1	1.2106
359	7.1142	5	5	0	1	2	1	0	2.0421
360	2.1883	5	5	90	25.5	1	1	1	1.0224
361	0.5464	5	5	0	13.25	1	-1	1	1.0812
362	3.8303	5	5	0	7.125	2	1	1	1.0224
363	2.1883	5	5	0	19.375	2	1	1	1.0577
364	5.4722	5	5	0	13.25	2	-1	0	0.94004
365	5.4722	5	5	999	1	2	1	1	1.0342
366	3.8303	5	5	90	25.5	2	1	1	1.0106
367	0.5464	5	5	999	1	2	1	1	1.0224
368	0.5464	5	5	90	13.25	2	-1	1	1.5399
369	0.5464	5	5	0	1	2	1	1	1.2928
370	7.1142	5	5	90	25.5	2	1	1	0.92828
371	3.8303	5	5	0	25.5	1	1	1	0.99888
372	5.4722	5	5	90	13.25	2	1	1	1.0224
373	2.1883	5	5	90	1	2	-1	0	1.4576
374	3.8303	5	5	90	13.25	1	-1	1	1.0341
375	7.1142	5	5	90	19.375	2	1	1	0.98713
376	7.1142	5	5	90	25.5	1	-1	1	1.093
377	2.1883	5	5	90	25.5	2	-1	1	1.093
378	5.4722	5	5	90	13.25	1	-1	1	1.0459
379	2.1883	5	5	999	1	2	1	1	1.0695
380	5.4722	5	5	90	1	1	1	0	1.2107
381	3.8303	5	5	90	19.375	1	-1	1	0.99889
382	2.1883	5	5	0	7.125	2	-1	1	1.1283
383	2.1883	5	5	0	25.5	2	-1	1	1.0107
384	2.1883	5	5	0	25.5	2	-1	1	0.94004
385	0.5464	5	5	90	25.5	1	1	1	1.0342
386	5.4722	5	5	0	1	1	-1	0	1.2106
387	0.5464	5	5	90	13.25	2	-1	1	1.0342
388	5.4722	5	5	999	25.5	1	-1	1	0.95186
389	7.1142	5	5	0	1	1	-1	0	1.4443
390	0.5464	5	5	999	13.25	2	1	1	1.1522
391	0.5464	5	5	999	25.5	1	1	1	0.97535
392	2.1883	5	5	999	25.5	1	1	1	0.89304
393	3.8303	5	5	999	13.25	2	-1	1	0.95186
394	7.1142	5	5	0	19.375	2	-1	1	0.89306
395	7.1142	5	5	0	7.125	2	-1	1	0.92831
396	7.1142	5	5	90	25.5	2	-1	1	0.97536
397	0.5464	5	5	0	1	2	1	1	1.2576
398	3.8303	5	5	90	25.5	2	-1	1	0.88171
399	5.4722	5	5	999	19.375	2	-1	1	0.89304
400	5.4722	5	5	90	19.375	1	1	1	0.95184
401	5.4722	5	5	90	19.375	1	-1	1	0.95184
402	0.5464	5	5	0	7.125	1	1	1	0.99889
403	7.1142	5	5	90	25.5	2	1	1	1.0342
404	5.4722	5	5	999	7.125	1	-1	1	0.99888
405	0.5464	5	5	999	19.375	1	-1	1	1.0695
406	0.5464	5	5	0	25.5	1	1	1	1.0107
407	0.5464	5	5	90	7.125	2	-1	1	1.0694
408	5.4722	5	5	0	1	1	1	1	1.2576
409	2.1883	5	5	90	13.25	2	-1	1	0.96363
410	0.5464	5	5	0	13.25	2	1	1	1.1636
411	3.8303	5	5	999	25.5	1	-1	1	0.89303
412	0.5464	5	5	0	7.125	2	1	1	1.2812
413	2.1883	5	5	999	25.5	2	-1	1	0.98713
414	2.1883	5	5	90	13.25	2	-1	1	0.88125
415	5.4722	5	5	90	13.25	1	-1	1	0.95189
416	2.1883	5	5	0	25.5	2	1	1	1.0224
417	5.4722	5	5	90	13.25	2	-1	1	0.91657
418	3.8303	5	5	90	13.25	2	-1	1	0.96362
419	2.1883	5	5	0	13.25	2	-1	1	0.94009
420	3.8303	5	5	999	13.25	1	-1	1	1.0342
421	3.8303	5	5	999	19.375	2	-1	1	0.92837
422	5.4722	5	5	0	1	2	1	0	0.99887
423	2.1883	5	5	90	25.5	1	-1	1	0.99887
424	5.4722	5	5	90	1	2	1	1	1.2929
425	0.5464	5	5	999	7.125	2	1	1	1.0813
426	0.5464	5	5	999	19.375	2	-1	1	0.97538
427	7.1142	5	5	90	1	2	-1	0	1.1518
428	0.5464	5	5	90	13.25	2	-1	1	1.0111
429	2.1883	5	5	0	7.125	2	-1	1	0.9401
430	2.1883	5	5	999	1	1	1	1	1.0812
431	2.1883	5	5	90	19.375	2	-1	1	0.99894
432	5.4722	5	5	0	1	1	-1	0	1.0694
433	5.4722	5	5	999	1	1	-1	0	1.0224
434	2.1883	5	5	90	19.375	1	1	1	1.14
435	0.5464	5	5	0	13.25	1	1	1	1.3283
436	3.8303	5	5	0	13.25	1	-1	1	0.97538
437	5.4722	5	5	999	1	1	-1	0	1.4575
438	3.8303	5	5	90	13.25	2	1	1	1.0695
439	7.1142	5	5	999	1	2	-1	1	1.4631
440	2.1883	5	5	0	7.125	2	-1	1	1.4106
441	5.4722	5	5	999	7.125	2	1	0	1.59
442	7.1142	5	5	0	7.125	1	1	0	0.89303
443	0.5464	5	5	999	1	2	1	1	1.3753
444	0.5464	5	5	90	1	2	-1	1	1.2341
445	7.1142	5	5	999	19.375	1	-1	1	1.363
446	3.8303	5	5	0	7.125	1	1	1	1.2694
447	0.5464	5	5	0	19.375	1	-1	1	0.90471
448	0.5464	5	5	90	13.25	1	1	1	1.3164
449	2.1883	5	5	90	19.375	2	-1	1	0.9754
450	2.1883	5	5	999	19.375	1	1	1	0.88132
451	7.1142	5	5	0	19.375	1	-1	1	1.093
452	3.8303	5	5	0	7.125	2	-1	1	0.97541
453	5.4722	5	5	0	19.375	1	1	1	1.1635
454	0.5464	5	5	999	1	1	-1	1	1.046
455	3.8303	5	5	0	1	2	-1	1	1.14
456	5.4722	5	5	0	25.5	2	1	1	1.1404
457	0.5464	5	5	999	19.375	1	1	1	1.2457
458	0.5464	5	5	90	19.375	1	-1	1	1.1871
459	0.5464	5	5	999	13.25	2	1	1	1.2576
460	0.5464	5	5	90	19.375	2	-1	1	1.0577
461	2.1883	5	5	999	1	2	1	1	1.0812
462	3.8303	5	5	90	7.125	1	1	1	0.96353
463	3.8303	5	5	0	7.125	1	-1	1	0.97538
464	7.1142	5	5	999	7.125	1	-1	1	1.1282
465	0.5464	5	5	0	13.25	2	-1	1	0.96357
466	7.1142	5	5	0	13.25	1	-1	1	0.98713
467	3.8303	5	5	999	7.125	2	-1	1	1.0695
468	0.5464	5	5	90	7.125	1	-1	1	1.1048
469	5.4722	5	5	0	13.25	1	-1	1	1.1283
470	2.1883	5	5	90	25.5	2	1	1	1.1047
471	0.5464	5	5	90	1	1	1	0	1.1518
472	7.1142	5	5	999	1	2	-1	0	2.9454
473	5.4722	5	5	999	19.375	1	-1	1	1.0224
474	2.1883	5	5	999	1	2	1	1	1.1164
475	5.4722	5	5	999	25.5	2	1	1	0.9283
476	7.1142	5	5	90	13.25	2	-1	0	1.1165
477	5.4722	5	5	90	13.25	2	1	1	0.97582
478	2.1883	5	5	90	1	2	1	1	1.1165
479	0.5464	5	5	999	1	2	-1	1	1.1989
480	2.1883	5	5	0	7.125	2	1	1	1.0107
481	3.8303	5	5	0	25.5	2	1	1	0.88123
482	0.5464	5	5	90	13.25	1	-1	1	1.1165
483	5.4722	5	5	999	13.25	2	-1	1	0.96361
484	2.1883	5	5	0	1	1	1	1	1.0225
485	2.1883	5	5	999	19.375	1	1	0	0.8695
486	3.8303	5	5	999	1	1	-1	1	1.0812
487	0.5464	5	5	999	19.375	2	-1	1	0.97538
488	2.1883	5	5	999	25.5	2	-1	1	0.95186
489	0.5464	5	5	0	7.125	2	1	1	1.5399
490	7.1142	5	5	90	7.125	1	-1	1	1.0694
491	5.4722	5	5	90	19.375	2	1	1	1.0577
492	7.1142	5	5	0	13.25	2	-1	0	1.2576
493	0.5464	5	5	90	25.5	1	-1	1	1.1165
494	7.1142	5	5	90	7.125	1	1	1	0.92827
495	2.1883	5	5	90	19.375	1	1	1	1.046
496	0.5464	5	5	999	25.5	1	1	1	1.0106
497	0.5464	5	5	999	19.375	1	-1	1	0.99886
498	3.8303	5	5	999	25.5	2	1	1	0.9753
499	2.1883	5	5	999	7.125	2	-1	1	1.0224
500	7.1142	5	5	0	13.25	1	1	1	1.0342
501	5.4722	5	5	0	7.125	1	-1	1	0.96352
502	3.8303	5	5	0	25.5	2	-1	1	0.90481
503	3.8303	5	5	0	19.375	1	-1	1	0.98713
504	5.4722	5	5	0	7.125	2	1	1	1.0342
505	5.4722	5	5	90	25.5	2	1	1	1.0106
506	2.1883	5	5	90	13.25	1	1	1	0.94008
507	7.1142	5	5	999	13.25	1	1	1	0.96361
508	7.1142	5	5	999	25.5	2	-1	1	0.94004
509	2.1883	5	5	999	7.125	1	1	1	1.1283
510	5.4722	5	5	0	19.375	2	-1	1	0.95183
511	5.4722	5	5	90	1	1	-1	0	1.0576
512	5.4722	5	5	90	13.25	2	1	1	1.3165
513	3.8303	5	5	90	1	1	1	1	1.2811
514	7.1142	5	5	0	25.5	2	-1	1	0.89289
515	7.1142	5	5	90	19.375	1	1	1	0.95181
516	0.5464	5	5	999	7.125	1	-1	1	1.0342
517	3.8303	5	5	0	13.25	2	1	1	1.0342
518	5.4722	5	5	0	1	2	-1	0	1.2812
519	7.1142	5	5	999	1	1	1	0	1.2576
520	3.8303	5	5	90	13.25	1	-1	1	1.1165
521	2.1883	5	5	0	13.25	2	-1	1	1.0459
522	0.5464	5	5	0	1	1	1	1	1.2694
523	2.1883	5	5	90	7.125	1	-1	1	1.0224
524	2.1883	5	5	999	25.5	1	-1	1	1.0342
525	0.5464	5	5	0	19.375	2	-1	1	0.98713
526	0.5464	5	5	90	1	1	1	1	1.1871
527	3.8303	5	5	999	19.375	1	-1	1	1.6698
528	7.1142	5	5	90	13.25	1	-1	0	1.7518
529	2.1883	5	5	999	13.25	1	1	0	2.6398
530	5.4722	5	5	0	7.125	2	-1	1	0.96362
531	2.1883	5	5	90	7.125	1	-1	1	1.1753
532	3.8303	5	5	0	19.375	1	1	0	0.91654
533	3.8303	5	5	999	19.375	1	-1	1	0.96354
534	2.1883	5	5	0	7.125	1	1	1	0.95173
535	2.1883	5	5	999	7.125	1	1	1	0.98714
536	7.1142	5	5	999	7.125	1	-1	1	0.95184
537	7.1142	5	5	999	1	2	-1	0	1.0695
538	0.5464	5	5	999	7.125	2	-1	1	1.1283
539	7.1142	5	5	90	19.375	1	-1	1	0.99891
540	7.1142	5	5	0	25.5	1	1	1	1.222
541	2.1883	5	5	999	13.25	1	1	1	0.90481
542	5.4722	5	5	90	25.5	1	1	1	0.91657
543	7.1142	5	5	0	1	1	-1	0	0.9871
544	3.8303	5	5	0	13.25	1	-1	1	1.1283
545	7.1142	5	5	90	13.25	2	-1	1	0.98714
546	7.1142	5	5	0	13.25	2	1	1	1.9231
547	0.5464	5	5	0	25.5	2	1	1	1.3047
548	3.8303	5	5	0	25.5	1	-1	1	1.2106
549	7.1142	5	5	90	1	1	-1	0	1.4966
550	2.1883	5	5	0	19.375	2	-1	1	1.1164
551	3.8303	5	5	90	1	1	-1	0	1.5168
552	0.5464	5	5	999	19.375	2	1	0	1.2346
553	3.8303	5	5	999	25.5	1	-1	1	0.98709
554	3.8303	5	5	90	7.125	1	1	0	1.0342
555	7.1142	5	5	999	13.25	1	-1	1	0.9871
556	7.1142	5	5	0	25.5	1	-1	1	0.96357
557	2.1883	5	5	0	25.5	1	-1	1	0.90482
558	5.4722	5	5	999	1	1	-1	0	1.3517
559	5.4722	5	5	999	19.375	1	-1	1	1.1048
560	3.8303	5	5	999	13.25	1	1	1	1.0224
561	0.5464	5	5	0	25.5	2	1	1	1.1517
562	2.1883	5	5	90	7.125	2	1	1	1.0345
563	0.5464	5	5	90	19.375	1	1	1	1.0341
564	7.1142	5	5	999	19.375	2	1	1	0.9871
565	0.5464	5	5	90	7.125	2	-1	1	1.1518
566	7.1142	5	5	0	25.5	1	-1	1	1.0346
567	5.4722	5	5	90	1	1	1	0	1.4929
568	0.5464	5	5	90	13.25	1	1	1	1.0816
569	3.8303	5	5	0	25.5	2	1	1	1.0224
570	2.1883	5	5	999	7.125	2	-1	1	0.9989
571	0.5464	5	5	0	25.5	1	1	1	0.98706
572	5.4722	5	5	999	7.125	2	-1	1	0.96359
573	0.5464	5	5	0	13.25	2	-1	1	0.92831
574	2.1883	5	5	999	13.25	2	1	1	0.97536
575	2.1883	5	5	90	13.25	2	-1	1	1.0107
576	0.5464	5	5	90	1	1	-1	1	1.1283
577	5.4722	5	5	90	19.375	1	1	1	0.95229
578	2.1883	5	5	999	1	1	-1	1	1.0695
579	3.8303	5	5	0	7.125	1	-1	1	1.0107
580	3.8303	5	5	90	19.375	2	1	1	1.0342
581	0.5464	5	5	999	25.5	1	1	1	1.0106
582	7.1142	5	5	90	13.25	1	1	1	0.95163
583	7.1142	5	5	999	19.375	1	1	1	0.92833
584	5.4722	5	5	0	7.125	2	-1	1	1.1282
585	3.8303	5	5	999	13.25	2	-1	1	1.0699
586	7.1142	5	5	0	13.25	2	1	0	1.3297
587	2.1883	5	5	0	13.25	2	-1	1	1.0342
588	0.5464	5	5	90	25.5	1	1	1	1.1165
589	7.1142	5	5	0	19.375	1	-1	1	1.1401
590	2.1883	5	5	90	7.125	2	1	1	1.1283
591	0.5464	5	5	0	1	1	1	1	1.1165
592	7.1142	5	5	999	7.125	2	1	1	1.1518
593	7.1142	5	5	0	7.125	1	-1	0	1.4716
594	3.8303	5	5	0	1	1	-1	1	1.2228
595	5.4722	5	5	999	25.5	2	-1	1	0.98713
596	2.1883	5	5	999	13.25	1	-1	1	1.0225
597	3.8303	5	5	90	7.125	2	-1	1	1.0106
598	0.5464	5	5	999	19.375	2	-1	1	1.0694
599	7.1142	5	5	0	25.5	2	1	1	1.1518
600	3.8303	5	5	90	1	1	1	0	1.2816
601	5.4722	5	5	90	19.375	1	-1	1	1.0346
602	5.4722	5	5	0	7.125	1	1	1	1.5613
603	2.1883	5	5	999	7.125	2	-1	1	1.0224
604	5.4722	5	5	0	7.125	2	-1	1	0.95189
605	2.1883	5	5	0	1	1	1	0	1.2341
606	2.1883	5	5	0	19.375	2	-1	1	0.92811
607	0.5464	5	5	90	25.5	2	-1	1	0.97535
608	7.1142	5	5	90	13.25	2	1	0	0.9165
609	5.4722	5	5	0	19.375	1	-1	1	1.0224
610	0.5464	5	5	0	25.5	1	-1	1	1.14
611	0.5464	5	5	90	19.375	2	1	1	1.1518
612	3.8303	5	5	999	19.375	2	-1	1	0.94008
613	2.1883	5	5	999	7.125	1	-1	1	1.0929
614	7.1142	5	5	90	1	2	1	0	1.3165
615	0.5464	5	5	0	7.125	1	-1	1	1.0816
616	5.4722	5	5	90	25.5	2	1	1	0.99891
617	0.5464	5	5	999	13.25	2	-1	1	1.387
618	2.1883	5	5	999	13.25	1	1	1	1.0577
619	3.8303	5	5	999	1	2	1	1	1.0224
620	5.4722	5	5	0	19.375	2	1	1	1.1047
621	7.1142	5	5	0	19.375	2	1	1	0.9405
622	5.4722	5	5	999	25.5	2	-1	1	0.98713
623	3.8303	5	5	0	1	1	-1	0	1.2459
624	3.8303	5	5	90	19.375	2	1	1	1.2106
625	0.5464	5	5	90	7.125	1	-1	1	1.1401
626	0.5464	5	5	0	7.125	2	-1	1	1.14
627	7.1142	5	5	0	19.375	2	-1	1	0.97535
628	5.4722	5	5	90	25.5	2	1	0	1.5118
629	0.5464	5	5	0	1	1	1	0	1.0346
630	3.8303	5	5	999	7.125	1	1	1	1.1401
631	3.8303	5	5	90	19.375	1	1	1	0.96406
632	5.4722	5	5	90	19.375	2	-1	1	0.94006
633	3.8303	5	5	0	25.5	1	-1	1	1.2106
634	7.1142	5	5	90	19.375	2	-1	1	1.1047
635	3.8303	5	5	0	1	2	1	0	1.6458
636	7.1142	5	5	999	13.25	1	-1	1	1.0342
637	5.4722	5	5	0	25.5	2	1	1	1.34
638	7.1142	5	5	90	13.25	1	-1	1	1.0106
639	2.1883	5	5	0	7.125	1	-1	1	1.0342
640	2.1883	5	5	90	19.375	2	-1	1	1.1871
641	3.8303	5	5	999	1	2	-1	1	1.164
642	7.1142	5	5	0	13.25	1	1	0	1.4364
643	2.1883	5	5	0	1	2	1	0	1.1052
644	5.4722	5	5	0	19.375	1	1	1	0.98754
645	7.1142	5	5	90	1	1	-1	0	1.2694
646	2.1883	5	5	0	1	1	1	1	1.1048
647	5.4722	5	5	999	1	2	1	1	1.0342
648	7.1142	5	5	0	19.375	1	1	1	1.1046
649	3.8303	5	5	999	13.25	1	-1	1	0.9283
650	3.8303	5	5	0	19.375	2	-1	1	0.91657
651	2.1883	5	5	999	13.25	2	1	1	1.1988
652	0.5464	5	5	999	7.125	1	-1	1	1.0577
653	0.5464	5	5	90	25.5	1	1	1	1.1283
654	7.1142	5	5	999	7.125	2	1	1	1.3361
655	7.1142	5	5	0	25.5	1	1	0	1.1757
656	3.8303	5	5	999	19.375	2	-1	1	1.0464
657	2.1883	5	5	90	19.375	2	1	1	1.0812
658	7.1142	5	5	999	7.125	2	-1	1	1.1518
659	5.4722	5	5	90	25.5	1	1	1	0.98707
660	7.1142	5	5	90	13.25	1	-1	1	1.0577
661	7.1142	5	5	0	25.5	2	1	1	0.98707
662	0.5464	5	5	999	25.5	2	1	1	1.0576
663	7.1142	5	5	999	19.375	2	-1	1	0.96355
664	2.1883	5	5	999	25.5	1	-1	1	0.97543
665	7.1142	5	5	90	25.5	1	1	1	0.90476
666	5.4722	5	5	999	13.25	1	1	1	0.92828
667	3.8303	5	5	0	19.375	2	1	1	1.0341
668	5.4722	5	5	999	25.5	1	1	1	0.95177
669	2.1883	5	5	90	25.5	2	1	1	1.0695
670	0.5464	5	5	90	1	2	1	0	1.1279
671	3.8303	5	5	0	1	1	-1	0	1.4227
672	5.4722	5	5	0	25.5	2	-1	0	0.9283
673	3.8303	5	5	999	13.25	2	1	1	1.046
674	0.5464	5	5	90	7.125	2	-1	1	1.234
675	5.4722	5	5	999	13.25	1	1	1	0.92831
676	2.1883	5	5	0	7.125	1	-1	1	1.0934
677	5.4722	5	5	90	7.125	1	1	0	1.3984
678	2.1883	5	5	0	13.25	1	-1	1	1.1283
679	0.5464	5	5	90	1	1	1	1	1.1636
680	5.4722	5	5	999	1	2	1	0	1.0224
681	7.1142	5	5	0	25.5	2	-1	1	1.0695
682	7.1142	5	5	999	1	1	1	0	1.046
683	7.1142	5	5	999	13.25	2	-1	1	0.92838
684	2.1883	5	5	0	13.25	1	1	1	1.0106
685	5.4722	5	5	0	19.375	2	1	1	1.1047
686	0.5464	5	5	999	7.125	1	-1	1	1.1169
687	0.5464	5	5	90	25.5	2	1	1	1.0224
688	0.5464	5	5	90	7.125	1	1	0	1.2342
689	2.1883	5	5	90	13.25	1	1	1	0.9871
690	5.4722	5	5	999	1	2	-1	0	1.1871
691	7.1142	5	5	999	25.5	2	-1	1	1.046
692	2.1883	5	5	0	13.25	2	-1	1	1.0107
693	3.8303	5	5	0	19.375	2	1	1	1.0577
694	2.1883	5	5	0	25.5	1	-1	1	0.9283
695	3.8303	5	5	90	25.5	2	-1	1	1.0812
696	0.5464	5	5	90	25.5	2	-1	1	1.0224
697	3.8303	5	5	999	1	1	-1	1	1.1636
698	0.5464	5	5	0	19.375	1	1	1	1.0224
699	5.4722	5	5	0	13.25	2	-1	1	1.093
700	0.5464	5	5	0	19.375	1	1	1	1.0224
701	2.1883	5	5	999	1	1	1	1	0.9283
702	7.1142	5	5	90	13.25	2	-1	0	1.3918
703	2.1883	5	5	999	19.375	2	-1	1	0.9283
704	7.1142	5	5	0	7.125	1	1	0	1.1871
705	5.4722	5	5	999	13.25	2	1	1	1.2106
706	0.5464	5	5	0	1	2	-1	1	1.0223
707	0.5464	5	5	90	13.25	2	-1	1	0.89301
708	2.1883	5	5	90	1	1	-1	1	1.14
709	7.1142	5	5	999	1	2	-1	1	1.1047
710	5.4722	5	5	999	25.5	1	1	1	0.96363
711	0.5464	5	5	90	25.5	1	-1	1	1.0459
712	3.8303	5	5	999	19.375	1	1	1	0.94005
713	2.1883	5	5	90	25.5	2	1	1	1.1988
714	7.1142	5	5	0	13.25	1	-1	1	1.093
715	0.5464	5	5	999	13.25	1	1	1	1.1282
716	2.1883	5	5	90	19.375	1	1	1	0.97573
717	7.1142	5	5	90	13.25	1	1	1	0.99885
718	0.5464	5	5	999	13.25	2	-1	1	1.0106
719	0.5464	5	5	0	7.125	2	-1	1	0.91659
720	7.1142	5	5	0	19.375	1	-1	1	1.2224
721	5.4722	5	5	0	25.5	1	1	1	0.94053
722	0.5464	5	5	0	19.375	2	-1	1	0.96359
723	3.8303	5	5	999	1	1	-1	1	1.1048
724	7.1142	5	5	90	19.375	2	-1	1	1.0816
725	5.4722	5	5	0	13.25	1	1	1	0.96362
726	3.8303	5	5	0	7.125	1	-1	1	1.1165
727	0.5464	5	5	0	25.5	2	-1	1	0.90484
728	5.4722	5	5	90	19.375	2	1	0	1.0224
729	0.5464	5	5	90	1	1	1	1	1.1283
730	5.4722	5	5	0	7.125	2	-1	1	0.99879
731	5.4722	5	5	0	25.5	1	-1	1	1.5481
732	0.5464	5	5	0	19.375	2	-1	1	1.0581
733	0.5464	5	5	999	7.125	2	-1	1	0.99891
734	5.4722	5	5	999	7.125	1	1	1	0.99888
735	2.1883	5	5	90	1	2	-1	1	1.1165
736	7.1142	5	5	90	19.375	2	-1	1	0.98709
737	7.1142	5	5	0	13.25	1	1	1	1.0225
738	5.4722	5	5	90	7.125	2	-1	1	1.0225
739	5.4722	5	5	999	25.5	1	-1	1	1.0459
740	5.4722	5	5	999	19.375	1	1	1	0.91655
741	0.5464	5	5	90	13.25	1	-1	1	1.0224
742	0.5464	5	5	0	7.125	1	1	1	1.0459
743	3.8303	5	5	0	25.5	1	-1	1	0.9283
744	3.8303	5	5	90	7.125	2	-1	1	1.0577
745	7.1142	5	5	0	19.375	2	1	1	1.1047
746	2.1883	5	5	999	13.25	2	1	1	1.2459
747	5.4722	5	5	0	13.25	1	1	1	1.1871
748	0.5464	5	5	999	19.375	1	1	1	1.0577
749	0.5464	5	5	999	19.375	1	1	1	1.0111
750	0.5464	5	5	999	1	1	-1	1	1.14
