# Supplementary material for: Temporal Integration of Motion Streaks in Migraine
Source: Vision (Basel). 2018 Jul 13;2(3):27. doi: 10.3390/vision2030027 (PMC6836222; doi:10.3390/vision2030027)
Supplement: Supplementary file 1 [file vision-02-00027-s001.zip › supplementary information/resultsmark3/resultsObs24/allResponsesObs24Block5.txt]

1	5.4722	5	5	90	25.5	1	1	0	2.7689
2	5.4722	5	5	90	13.25	1	1	1	1.4015
3	0.5464	5	5	90	1	1	1	1	1.5639
4	3.8303	5	5	999	19.375	1	1	1	1.0224
5	3.8303	5	5	0	1	2	-1	0	1.2568
6	5.4722	5	5	90	19.375	1	1	1	0.9522
7	0.5464	5	5	0	19.375	1	1	1	1.093
8	3.8303	5	5	0	19.375	2	1	1	1.3282
9	5.4722	5	5	0	1	2	-1	0	1.1871
10	5.4722	5	5	999	7.125	2	-1	0	1.8638
11	7.1142	5	5	999	25.5	2	-1	1	0.97536
12	0.5464	5	5	999	25.5	2	1	1	1.1282
13	0.5464	5	5	0	13.25	2	-1	1	0.99888
14	2.1883	5	5	0	13.25	1	1	1	1.0812
15	7.1142	5	5	0	19.375	1	-1	1	1.0342
16	7.1142	5	5	999	13.25	2	1	1	1.0224
17	0.5464	5	5	999	1	1	-1	1	1.1518
18	2.1883	5	5	0	25.5	2	1	1	0.9989
19	7.1142	5	5	90	19.375	2	-1	1	1.2459
20	0.5464	5	5	999	25.5	1	1	1	1.0111
21	5.4722	5	5	90	7.125	2	-1	0	1.3047
22	7.1142	5	5	0	25.5	2	-1	1	0.98754
23	5.4722	5	5	0	25.5	2	1	1	1.0342
24	5.4722	5	5	0	25.5	1	1	1	1.3047
25	0.5464	5	5	999	19.375	1	-1	1	1.0577
26	3.8303	5	5	90	7.125	1	-1	1	0.92833
27	7.1142	5	5	999	7.125	2	1	0	1.2929
28	7.1142	5	5	999	7.125	1	-1	1	1.034
29	0.5464	5	5	999	1	1	1	1	1.1752
30	7.1142	5	5	90	19.375	1	1	1	0.893
31	7.1142	5	5	0	13.25	2	-1	0	0.91656
32	2.1883	5	5	0	1	1	-1	1	1.0577
33	5.4722	5	5	0	19.375	1	-1	1	0.91656
34	2.1883	5	5	0	13.25	1	-1	1	0.94003
35	0.5464	5	5	0	1	2	1	1	1.1636
36	7.1142	5	5	90	13.25	1	1	1	0.9522
37	7.1142	5	5	0	25.5	2	-1	1	0.97533
38	2.1883	5	5	90	19.375	2	-1	1	0.95186
39	5.4722	5	5	90	13.25	2	-1	1	0.94
40	3.8303	5	5	0	13.25	2	1	1	1.0459
41	0.5464	5	5	0	25.5	1	-1	1	0.9871
42	2.1883	5	5	90	13.25	2	1	1	1.4458
43	0.5464	5	5	999	13.25	1	-1	1	1.093
44	5.4722	5	5	999	1	2	-1	0	1.5339
45	7.1142	5	5	999	7.125	2	-1	1	0.98708
46	7.1142	5	5	999	13.25	2	-1	1	0.90477
47	0.5464	5	5	999	13.25	2	-1	1	1.0106
48	7.1142	5	5	999	1	1	-1	0	1.1283
49	2.1883	5	5	90	25.5	2	1	1	1.0929
50	2.1883	5	5	0	25.5	2	1	1	1.1165
51	0.5464	5	5	0	19.375	1	1	1	1.0463
52	7.1142	5	5	90	13.25	2	-1	1	0.96361
53	3.8303	5	5	0	7.125	2	1	1	1.0224
54	3.8303	5	5	90	13.25	1	-1	1	1.0224
55	7.1142	5	5	0	19.375	1	1	1	1.2459
56	0.5464	5	5	90	13.25	2	1	1	0.95171
57	2.1883	5	5	0	25.5	1	-1	1	0.95183
58	5.4722	5	5	999	13.25	1	1	1	0.90481
59	3.8303	5	5	999	25.5	1	-1	1	0.95186
60	3.8303	5	5	0	19.375	2	-1	1	0.88128
61	7.1142	5	5	999	1	2	-1	1	1.1047
62	0.5464	5	5	999	25.5	2	-1	1	1.0106
63	7.1142	5	5	0	7.125	1	-1	0	1.2929
64	2.1883	5	5	0	25.5	1	-1	1	1.0346
65	0.5464	5	5	0	1	2	-1	1	0.98719
66	0.5464	5	5	0	25.5	2	1	1	1.1753
67	2.1883	5	5	0	1	2	-1	1	1.3282
68	0.5464	5	5	90	19.375	2	-1	1	0.98714
69	3.8303	5	5	90	13.25	2	-1	1	0.88125
70	5.4722	5	5	999	7.125	2	-1	1	0.90486
71	7.1142	5	5	999	13.25	1	-1	1	1.0459
72	7.1142	5	5	90	7.125	1	1	1	0.95187
73	5.4722	5	5	999	19.375	1	-1	1	0.97541
74	0.5464	5	5	999	13.25	1	1	0	0.90478
75	7.1142	5	5	90	13.25	1	-1	1	1.0695
76	5.4722	5	5	0	19.375	2	-1	1	1.1401
77	5.4722	5	5	0	13.25	1	-1	0	1.3051
78	5.4722	5	5	90	19.375	1	-1	1	1.5599
79	3.8303	5	5	999	25.5	2	-1	1	1.7399
80	7.1142	5	5	999	7.125	2	1	1	1.1518
81	7.1142	5	5	90	25.5	2	1	1	1.0695
82	5.4722	5	5	90	1	1	-1	0	1.0694
83	2.1883	5	5	90	13.25	2	-1	1	1.1631
84	7.1142	5	5	999	13.25	2	1	0	2.0099
85	3.8303	5	5	90	13.25	1	-1	1	1.5403
86	7.1142	5	5	0	7.125	2	-1	0	1.3417
87	5.4722	5	5	999	1	1	-1	0	1.034
88	3.8303	5	5	0	19.375	1	-1	1	1.2811
89	5.4722	5	5	0	25.5	2	-1	1	0.91694
90	3.8303	5	5	90	25.5	2	-1	1	1.1635
91	7.1142	5	5	0	13.25	1	1	0	1.1518
92	2.1883	5	5	90	13.25	1	-1	1	1.0577
93	3.8303	5	5	999	1	1	1	0	1.1165
94	0.5464	5	5	0	13.25	1	-1	1	1.0459
95	0.5464	5	5	999	13.25	2	1	1	1.2341
96	7.1142	5	5	0	13.25	2	-1	1	0.96346
97	5.4722	5	5	999	13.25	2	-1	1	0.98714
98	5.4722	5	5	999	7.125	1	1	1	1.2224
99	7.1142	5	5	90	13.25	2	1	0	1.164
100	0.5464	5	5	90	25.5	1	1	1	1.0464
101	0.5464	5	5	0	7.125	2	-1	1	0.97529
102	3.8303	5	5	0	7.125	1	1	1	1.0577
103	3.8303	5	5	0	19.375	2	-1	1	0.94009
104	2.1883	5	5	90	1	1	-1	1	1.5281
105	5.4722	5	5	999	7.125	2	1	1	1.2698
106	2.1883	5	5	0	7.125	2	1	1	1.2224
107	5.4722	5	5	999	7.125	1	1	1	1.046
108	2.1883	5	5	0	1	1	1	1	1.14
109	7.1142	5	5	90	1	2	1	0	1.7162
110	5.4722	5	5	90	19.375	2	-1	0	1.0695
111	0.5464	5	5	90	7.125	2	1	1	1.2106
112	5.4722	5	5	0	19.375	2	1	1	1.0812
113	2.1883	5	5	999	7.125	1	1	1	0.9754
114	5.4722	5	5	999	25.5	1	-1	1	1.0224
115	5.4722	5	5	999	25.5	1	1	1	0.91658
116	7.1142	5	5	0	19.375	2	1	0	1.1636
117	5.4722	5	5	999	7.125	1	-1	0	1.0464
118	2.1883	5	5	0	7.125	2	-1	1	1.0106
119	7.1142	5	5	90	7.125	1	1	0	1.6202
120	3.8303	5	5	0	7.125	2	1	1	1.246
121	5.4722	5	5	0	25.5	2	-1	1	0.9871
122	0.5464	5	5	90	1	2	1	1	1.3518
123	7.1142	5	5	90	25.5	2	1	1	0.96362
124	5.4722	5	5	999	19.375	2	1	1	0.91698
125	5.4722	5	5	0	1	2	-1	0	1.0224
126	3.8303	5	5	999	13.25	2	-1	0	0.88129
127	3.8303	5	5	0	1	2	-1	1	1.0224
128	7.1142	5	5	0	7.125	1	1	1	0.97539
129	7.1142	5	5	90	7.125	1	-1	1	0.99888
130	7.1142	5	5	0	13.25	1	1	1	1.0107
131	2.1883	5	5	90	1	2	-1	1	1.0342
132	3.8303	5	5	999	25.5	2	-1	1	0.91657
133	5.4722	5	5	999	19.375	1	1	1	0.92829
134	0.5464	5	5	0	1	1	1	1	1.0224
135	3.8303	5	5	999	1	1	1	1	1.046
136	2.1883	5	5	90	1	2	1	1	1.1518
137	7.1142	5	5	0	13.25	2	1	1	1.0229
138	5.4722	5	5	999	13.25	2	1	1	0.94009
139	3.8303	5	5	0	25.5	2	1	1	1.1166
140	7.1142	5	5	999	19.375	2	-1	1	0.96403
141	7.1142	5	5	90	25.5	1	-1	0	1.0459
142	3.8303	5	5	90	19.375	2	1	1	1.0106
143	2.1883	5	5	90	19.375	1	1	1	0.98713
144	3.8303	5	5	0	1	1	-1	0	1.2106
145	2.1883	5	5	90	13.25	1	1	1	1.0228
146	2.1883	5	5	90	19.375	1	-1	1	1.0107
147	3.8303	5	5	0	25.5	1	-1	1	0.97539
148	2.1883	5	5	0	25.5	1	-1	1	0.91654
149	2.1883	5	5	999	7.125	1	-1	1	0.91657
150	3.8303	5	5	90	19.375	1	-1	1	0.88123
151	3.8303	5	5	999	1	1	-1	1	0.94007
152	5.4722	5	5	999	1	2	-1	0	1.2811
153	7.1142	5	5	0	25.5	1	1	0	1.1281
154	2.1883	5	5	0	7.125	1	-1	1	0.89306
155	2.1883	5	5	999	13.25	2	-1	0	0.96401
156	7.1142	5	5	90	25.5	1	-1	1	0.91653
157	3.8303	5	5	90	7.125	2	1	0	1.1636
158	2.1883	5	5	999	13.25	2	1	1	1.2106
159	0.5464	5	5	90	19.375	1	-1	1	1.0224
160	3.8303	5	5	90	7.125	1	1	1	1.0341
161	7.1142	5	5	90	25.5	2	-1	0	1.3338
162	7.1142	5	5	0	25.5	2	-1	0	0.91697
163	2.1883	5	5	999	19.375	1	-1	1	1.046
164	0.5464	5	5	999	13.25	2	1	1	1.1165
165	2.1883	5	5	0	25.5	2	1	1	1.14
166	7.1142	5	5	0	7.125	1	1	0	1.3166
167	3.8303	5	5	999	19.375	1	-1	1	1.1754
168	0.5464	5	5	999	1	1	1	1	1.14
169	3.8303	5	5	999	7.125	2	-1	1	1.2111
170	3.8303	5	5	0	25.5	2	-1	1	1.0224
171	0.5464	5	5	999	25.5	1	1	0	0.9989
172	0.5464	5	5	0	7.125	1	1	1	1.1518
173	3.8303	5	5	90	25.5	2	1	1	1.2228
174	7.1142	5	5	999	19.375	2	1	1	1.14
175	3.8303	5	5	0	25.5	1	1	1	1.1405
176	3.8303	5	5	90	19.375	1	1	1	1.2463
177	2.1883	5	5	999	1	1	1	1	1.3635
178	2.1883	5	5	90	25.5	2	-1	1	1.2459
179	0.5464	5	5	999	19.375	2	1	0	4.4466
180	7.1142	5	5	999	7.125	2	1	0	2.506
181	0.5464	5	5	0	25.5	1	1	1	1.187
182	0.5464	5	5	0	19.375	1	-1	1	1.7286
183	5.4722	5	5	0	13.25	2	1	1	1.5866
184	0.5464	5	5	90	1	2	-1	1	1.7403
185	7.1142	5	5	999	19.375	2	1	1	1.814
186	2.1883	5	5	999	13.25	1	1	1	2.1276
187	0.5464	5	5	999	13.25	2	1	1	1.1518
188	0.5464	5	5	90	19.375	2	-1	1	1.5753
189	0.5464	5	5	90	1	2	1	0	1.3282
190	0.5464	5	5	999	1	2	1	1	1.0694
191	5.4722	5	5	0	7.125	2	-1	1	1.0228
192	7.1142	5	5	90	7.125	1	-1	0	1.6275
193	5.4722	5	5	0	25.5	1	1	1	0.97544
194	5.4722	5	5	90	7.125	1	-1	1	0.98682
195	2.1883	5	5	0	7.125	1	-1	1	1.1636
196	3.8303	5	5	90	13.25	2	1	1	1.2106
197	5.4722	5	5	999	7.125	1	1	1	1.1165
198	7.1142	5	5	90	1	1	-1	0	1.5625
199	5.4722	5	5	90	19.375	2	1	1	1.0342
200	3.8303	5	5	999	1	2	-1	0	2.1831
201	2.1883	5	5	90	19.375	2	1	1	1.0342
202	3.8303	5	5	90	13.25	1	-1	1	0.99891
203	0.5464	5	5	90	13.25	2	1	1	0.98711
204	2.1883	5	5	999	1	1	-1	1	1.0459
205	7.1142	5	5	0	19.375	2	1	1	1.0812
206	5.4722	5	5	90	1	2	-1	0	1.2341
207	7.1142	5	5	0	1	2	1	0	1.489
208	7.1142	5	5	0	13.25	1	-1	0	1.3163
209	7.1142	5	5	999	7.125	1	-1	1	1.0459
210	3.8303	5	5	0	7.125	1	1	1	1.1047
211	2.1883	5	5	999	25.5	2	1	1	0.97536
212	0.5464	5	5	999	13.25	1	-1	0	1.5046
213	3.8303	5	5	999	25.5	1	-1	1	1.1281
214	5.4722	5	5	0	13.25	1	1	1	0.9754
215	0.5464	5	5	90	13.25	1	-1	0	1.1165
216	2.1883	5	5	999	1	2	-1	1	1.2694
217	0.5464	5	5	999	1	1	-1	1	1.0346
218	5.4722	5	5	999	19.375	2	1	1	0.91654
219	3.8303	5	5	90	13.25	1	1	1	1.0341
220	0.5464	5	5	999	7.125	1	-1	1	1.1047
221	7.1142	5	5	90	19.375	2	-1	0	1.2698
222	2.1883	5	5	90	1	2	-1	1	1.0111
223	2.1883	5	5	90	7.125	2	-1	1	0.94009
224	7.1142	5	5	90	7.125	1	-1	0	1.1636
225	2.1883	5	5	90	1	1	1	1	0.97543
226	3.8303	5	5	0	7.125	2	1	1	1.0695
227	7.1142	5	5	999	1	2	1	0	1.1518
228	5.4722	5	5	999	1	1	-1	0	1.0811
229	2.1883	5	5	999	25.5	1	-1	1	0.9989
230	3.8303	5	5	0	25.5	2	-1	1	0.96358
231	0.5464	5	5	0	13.25	2	1	0	0.92822
232	5.4722	5	5	999	25.5	1	-1	1	0.90481
233	5.4722	5	5	90	13.25	2	-1	1	1.2577
234	0.5464	5	5	0	25.5	1	-1	1	1.0695
235	7.1142	5	5	999	19.375	1	-1	1	0.91656
236	3.8303	5	5	0	13.25	1	1	1	0.96355
237	5.4722	5	5	90	25.5	1	1	1	0.99889
238	5.4722	5	5	999	25.5	2	1	1	1.34
239	5.4722	5	5	0	13.25	2	-1	0	1.6388
240	2.1883	5	5	90	19.375	2	1	1	1.2929
241	5.4722	5	5	999	13.25	2	-1	1	1.0695
242	2.1883	5	5	0	7.125	2	-1	1	1.2224
243	5.4722	5	5	0	13.25	2	1	1	1.0577
244	3.8303	5	5	999	25.5	1	1	1	1.0695
245	3.8303	5	5	90	13.25	2	-1	1	1.3518
246	2.1883	5	5	90	13.25	1	-1	1	1.0699
247	5.4722	5	5	90	19.375	2	-1	1	1.4223
248	0.5464	5	5	999	19.375	1	-1	1	1.0693
249	5.4722	5	5	999	7.125	2	-1	1	1.0224
250	3.8303	5	5	90	7.125	2	-1	1	1.0106
251	2.1883	5	5	999	1	2	1	1	1.1989
252	5.4722	5	5	0	13.25	1	-1	1	0.99886
253	7.1142	5	5	90	19.375	2	1	1	1.1283
254	3.8303	5	5	0	7.125	2	-1	0	1.1523
255	7.1142	5	5	0	1	2	-1	0	1.1522
256	0.5464	5	5	90	13.25	1	-1	1	1.1875
257	0.5464	5	5	0	1	1	1	1	1.0934
258	0.5464	5	5	999	25.5	1	-1	1	1.2224
259	0.5464	5	5	90	19.375	2	-1	1	1.046
260	0.5464	5	5	0	19.375	2	-1	1	0.96353
261	2.1883	5	5	90	19.375	1	-1	1	1.2224
262	0.5464	5	5	999	19.375	1	-1	1	1.211
263	5.4722	5	5	0	1	2	1	0	1.3875
264	7.1142	5	5	0	1	1	-1	0	1.187
265	0.5464	5	5	999	13.25	1	-1	1	1.0224
266	2.1883	5	5	0	13.25	1	-1	1	1.0341
267	3.8303	5	5	999	1	2	1	0	1.6928
268	5.4722	5	5	999	19.375	2	1	1	1.1753
269	0.5464	5	5	90	19.375	2	1	1	1.1404
270	3.8303	5	5	90	1	1	-1	0	1.6452
271	7.1142	5	5	999	13.25	1	-1	1	1.2106
272	2.1883	5	5	999	13.25	1	-1	1	1.1988
273	7.1142	5	5	90	19.375	1	1	1	1.0346
274	0.5464	5	5	0	13.25	1	-1	1	1.1401
275	5.4722	5	5	0	19.375	1	-1	0	1.14
276	0.5464	5	5	90	13.25	1	-1	1	1.1753
277	2.1883	5	5	999	19.375	2	1	1	1.093
278	0.5464	5	5	999	19.375	2	-1	1	1.1518
279	3.8303	5	5	0	1	1	-1	0	1.2222
280	3.8303	5	5	90	19.375	2	1	1	1.0346
281	2.1883	5	5	0	19.375	1	1	1	1.046
282	2.1883	5	5	0	1	1	1	1	1.8924
283	7.1142	5	5	90	7.125	2	-1	0	1.8798
284	7.1142	5	5	0	19.375	2	-1	0	1.2455
285	0.5464	5	5	0	7.125	2	-1	1	1.1752
286	3.8303	5	5	90	1	2	-1	0	1.211
287	2.1883	5	5	0	13.25	1	1	1	0.94055
288	2.1883	5	5	0	19.375	1	-1	1	1.1871
289	0.5464	5	5	90	25.5	2	-1	1	1.3988
290	3.8303	5	5	999	13.25	2	1	1	1.2576
291	2.1883	5	5	0	13.25	2	1	1	1.1404
292	5.4722	5	5	999	25.5	2	1	1	0.95184
293	2.1883	5	5	90	7.125	1	-1	1	1.5164
294	3.8303	5	5	0	7.125	1	1	0	1.3164
295	2.1883	5	5	0	19.375	1	-1	1	1.2576
296	0.5464	5	5	90	7.125	1	1	1	1.0695
297	3.8303	5	5	90	7.125	2	-1	1	0.89305
298	5.4722	5	5	999	1	1	-1	0	1.3988
299	3.8303	5	5	999	7.125	2	-1	1	1.0106
300	0.5464	5	5	999	1	2	-1	1	1.1635
301	0.5464	5	5	999	7.125	1	1	1	1.1165
302	3.8303	5	5	0	7.125	2	-1	1	1.0459
303	5.4722	5	5	0	1	1	1	0	1.3635
304	7.1142	5	5	0	13.25	2	-1	1	0.96357
305	0.5464	5	5	0	13.25	1	-1	1	1.1282
306	2.1883	5	5	90	19.375	1	1	1	0.95183
307	5.4722	5	5	0	7.125	2	-1	1	1.0224
308	7.1142	5	5	0	19.375	1	-1	0	1.0695
309	2.1883	5	5	0	19.375	2	1	1	1.1989
310	7.1142	5	5	999	19.375	1	1	1	0.98715
311	3.8303	5	5	0	1	1	-1	0	1.2341
312	2.1883	5	5	999	1	1	-1	1	0.99889
313	3.8303	5	5	90	25.5	2	-1	1	0.95187
314	7.1142	5	5	0	19.375	1	1	1	1.1518
315	5.4722	5	5	999	1	2	1	0	3.065
316	2.1883	5	5	90	13.25	2	1	1	1.4812
317	0.5464	5	5	0	19.375	2	-1	1	1.093
318	0.5464	5	5	999	19.375	1	-1	1	1.2459
319	3.8303	5	5	0	19.375	1	1	1	0.96361
320	7.1142	5	5	0	7.125	2	1	1	1.1635
321	3.8303	5	5	999	19.375	2	1	1	1.0581
322	7.1142	5	5	999	19.375	1	1	1	1.0459
323	2.1883	5	5	0	25.5	2	-1	1	1.14
324	7.1142	5	5	90	7.125	2	1	0	1.2811
325	5.4722	5	5	999	13.25	2	-1	1	0.97539
326	7.1142	5	5	999	25.5	1	1	1	0.9283
327	0.5464	5	5	0	1	2	-1	1	1.2694
328	5.4722	5	5	0	7.125	1	1	1	1.1871
329	7.1142	5	5	0	1	2	-1	1	2.2073
330	7.1142	5	5	90	1	1	1	1	1.1752
331	7.1142	5	5	0	25.5	1	1	1	0.97535
332	7.1142	5	5	999	7.125	1	1	1	0.94007
333	3.8303	5	5	999	13.25	1	-1	1	1.1518
334	2.1883	5	5	0	1	1	-1	0	1.7164
335	5.4722	5	5	90	1	2	-1	1	1.4983
336	2.1883	5	5	999	25.5	2	1	1	1.1518
337	7.1142	5	5	90	25.5	1	-1	1	1.2928
338	5.4722	5	5	999	25.5	1	1	1	1.0577
339	3.8303	5	5	90	7.125	2	1	0	2.7926
340	2.1883	5	5	0	13.25	1	1	1	1.1988
341	0.5464	5	5	0	7.125	2	1	1	1.1988
342	3.8303	5	5	999	19.375	1	-1	1	1.046
343	0.5464	5	5	0	19.375	2	-1	1	1.0459
344	7.1142	5	5	90	19.375	2	1	0	1.6203
345	0.5464	5	5	0	13.25	2	-1	1	0.97531
346	5.4722	5	5	0	7.125	1	1	1	1.4928
347	3.8303	5	5	90	25.5	2	1	1	1.0929
348	7.1142	5	5	90	7.125	2	1	1	1.2812
349	0.5464	5	5	90	19.375	1	1	1	1.0106
350	0.5464	5	5	0	7.125	2	-1	1	1.1047
351	3.8303	5	5	0	19.375	1	-1	1	1.0342
352	7.1142	5	5	999	25.5	1	1	1	0.95182
353	7.1142	5	5	0	7.125	2	1	1	1.3283
354	0.5464	5	5	90	13.25	2	1	1	1.0341
355	2.1883	5	5	0	7.125	1	1	1	0.9989
356	7.1142	5	5	90	1	1	1	0	1.506
357	3.8303	5	5	0	13.25	1	1	1	0.95183
358	3.8303	5	5	999	25.5	1	1	1	0.88123
359	2.1883	5	5	90	25.5	1	-1	1	1.0695
360	2.1883	5	5	90	19.375	2	-1	1	1.0341
361	2.1883	5	5	90	19.375	1	-1	1	1.1518
362	2.1883	5	5	999	19.375	2	-1	1	1.093
363	7.1142	5	5	999	25.5	1	-1	1	1.0577
364	2.1883	5	5	0	1	2	-1	1	0.9871
365	2.1883	5	5	0	1	1	-1	1	1.2694
366	3.8303	5	5	999	1	2	1	0	1.0694
367	7.1142	5	5	0	7.125	1	-1	0	1.1753
368	3.8303	5	5	90	25.5	2	-1	1	0.90481
369	2.1883	5	5	0	19.375	2	-1	1	0.92836
370	5.4722	5	5	90	1	1	-1	0	1.1753
371	0.5464	5	5	999	25.5	1	-1	1	1.164
372	2.1883	5	5	90	1	1	-1	1	1.14
373	0.5464	5	5	90	19.375	1	1	1	1.14
374	2.1883	5	5	999	19.375	1	1	1	1.0107
375	0.5464	5	5	999	7.125	1	1	1	1.1753
376	2.1883	5	5	90	7.125	1	-1	1	1.1287
377	5.4722	5	5	999	1	2	-1	1	1.1871
378	3.8303	5	5	90	1	1	1	0	1.9627
379	0.5464	5	5	90	13.25	1	-1	1	1.1401
380	7.1142	5	5	0	1	2	-1	0	1.1871
381	2.1883	5	5	0	19.375	2	1	1	1.0694
382	5.4722	5	5	90	25.5	2	1	1	1.0577
383	7.1142	5	5	90	13.25	1	-1	1	1.0577
384	2.1883	5	5	999	1	2	-1	1	1.1283
385	0.5464	5	5	999	19.375	2	1	1	1.0695
386	0.5464	5	5	999	19.375	1	1	1	1.187
387	7.1142	5	5	0	19.375	2	1	1	0.98713
388	5.4722	5	5	0	7.125	1	-1	1	1.3047
389	5.4722	5	5	90	13.25	1	-1	1	1.3286
390	7.1142	5	5	90	1	2	1	0	1.2935
391	0.5464	5	5	90	1	1	1	0	1.1988
392	3.8303	5	5	0	1	1	-1	1	1.0106
393	3.8303	5	5	0	7.125	1	1	1	0.98713
394	0.5464	5	5	999	1	2	-1	1	1.0576
395	3.8303	5	5	999	7.125	1	-1	1	1.0576
396	2.1883	5	5	0	7.125	1	-1	1	1.2341
397	2.1883	5	5	999	1	2	-1	1	1.093
398	0.5464	5	5	0	1	2	1	0	1.2224
399	5.4722	5	5	90	7.125	1	-1	1	1.0346
400	3.8303	5	5	0	13.25	2	-1	1	1.1517
401	3.8303	5	5	999	25.5	1	1	0	0.96394
402	2.1883	5	5	999	7.125	2	-1	1	1.0342
403	5.4722	5	5	0	7.125	2	1	1	1.2929
404	5.4722	5	5	90	25.5	1	1	1	0.8817
405	3.8303	5	5	999	13.25	1	-1	0	0.95181
406	2.1883	5	5	999	13.25	2	1	0	1.187
407	2.1883	5	5	90	25.5	2	-1	1	0.99888
408	5.4722	5	5	90	13.25	1	-1	1	1.14
409	3.8303	5	5	90	1	1	1	1	0.97581
410	5.4722	5	5	0	25.5	1	1	1	1.5021
411	0.5464	5	5	999	7.125	1	-1	1	1.5051
412	3.8303	5	5	999	25.5	2	1	1	1.1051
413	0.5464	5	5	0	19.375	1	-1	1	1.1052
414	2.1883	5	5	999	19.375	2	-1	1	1.0576
415	0.5464	5	5	90	7.125	2	1	1	2.1747
416	2.1883	5	5	90	25.5	2	-1	1	1.2934
417	2.1883	5	5	0	19.375	1	-1	1	2.2453
418	2.1883	5	5	0	1	2	-1	1	3.043
419	2.1883	5	5	999	19.375	1	1	1	1.3404
420	5.4722	5	5	90	25.5	1	-1	1	1.1518
421	5.4722	5	5	999	25.5	2	-1	1	2.9247
422	5.4722	5	5	0	1	2	-1	0	1.4811
423	7.1142	5	5	90	7.125	2	-1	1	1.6693
424	0.5464	5	5	0	25.5	2	-1	1	1.4811
425	3.8303	5	5	999	13.25	2	-1	1	1.0107
426	0.5464	5	5	0	25.5	1	1	1	1.8924
427	0.5464	5	5	90	19.375	1	-1	1	1.9521
428	0.5464	5	5	999	7.125	2	-1	1	2.2225
429	5.4722	5	5	999	7.125	2	-1	1	2.0997
430	0.5464	5	5	0	7.125	1	-1	1	1.0694
431	3.8303	5	5	90	19.375	2	-1	1	1.1988
432	2.1883	5	5	90	7.125	1	-1	1	1.093
433	7.1142	5	5	0	25.5	1	1	1	1.0224
434	3.8303	5	5	0	13.25	1	1	1	1.0577
435	0.5464	5	5	0	25.5	2	-1	1	0.99889
436	7.1142	5	5	999	19.375	2	1	1	1.4277
437	0.5464	5	5	999	1	2	1	1	1.2694
438	7.1142	5	5	999	7.125	1	-1	1	1.0813
439	5.4722	5	5	90	19.375	1	1	1	1.0342
440	7.1142	5	5	999	13.25	1	1	1	0.99884
441	5.4722	5	5	90	1	2	-1	0	2.3802
442	7.1142	5	5	90	13.25	2	1	1	1.2103
443	7.1142	5	5	90	13.25	2	-1	0	0.96402
444	2.1883	5	5	90	1	1	1	1	1.0577
445	5.4722	5	5	999	13.25	1	-1	1	1.1048
446	7.1142	5	5	90	19.375	1	1	1	1.2224
447	7.1142	5	5	90	1	1	1	1	1.1636
448	0.5464	5	5	999	7.125	2	-1	1	1.2459
449	3.8303	5	5	90	13.25	2	-1	0	2.231
450	5.4722	5	5	90	7.125	1	-1	0	0.52843
451	5.4722	5	5	0	7.125	2	-1	1	0.94012
452	3.8303	5	5	90	25.5	1	-1	1	0.96364
453	3.8303	5	5	999	19.375	1	1	1	0.99887
454	0.5464	5	5	0	19.375	2	1	1	1.2458
455	5.4722	5	5	0	13.25	1	-1	1	1.1165
456	2.1883	5	5	999	13.25	2	-1	1	0.84597
457	5.4722	5	5	999	19.375	2	-1	0	1.8614
458	3.8303	5	5	0	1	1	1	1	1.0575
459	2.1883	5	5	90	1	2	1	1	1.2693
460	0.5464	5	5	999	13.25	1	1	1	0.97533
461	5.4722	5	5	0	19.375	1	-1	1	2.3186
462	3.8303	5	5	0	13.25	1	-1	1	1.1754
463	5.4722	5	5	999	19.375	2	-1	1	1.1515
464	3.8303	5	5	999	1	1	-1	0	1.2342
465	7.1142	5	5	90	13.25	1	1	1	1.0699
466	7.1142	5	5	999	25.5	2	-1	1	1.1518
467	2.1883	5	5	0	19.375	2	1	1	1.0695
468	5.4722	5	5	90	19.375	2	1	0	0.97534
469	2.1883	5	5	0	7.125	2	1	1	1.0342
470	0.5464	5	5	90	7.125	2	-1	1	1.093
471	5.4722	5	5	90	1	2	1	0	1.1282
472	2.1883	5	5	90	7.125	2	-1	1	1.0699
473	7.1142	5	5	0	25.5	2	1	0	1.0342
474	5.4722	5	5	90	1	1	-1	0	0.86948
475	0.5464	5	5	999	7.125	2	1	1	1.0342
476	2.1883	5	5	90	25.5	1	-1	1	1.0106
477	5.4722	5	5	90	7.125	1	-1	1	1.0459
478	0.5464	5	5	999	13.25	2	1	1	1.0459
479	0.5464	5	5	90	13.25	2	-1	1	1.0224
480	0.5464	5	5	90	19.375	1	-1	1	0.98714
481	7.1142	5	5	999	1	2	-1	0	1.498
482	5.4722	5	5	90	13.25	2	-1	1	0.97535
483	7.1142	5	5	999	25.5	2	-1	1	0.9871
484	7.1142	5	5	999	13.25	2	1	0	1.2812
485	0.5464	5	5	0	13.25	1	1	1	1.1287
486	5.4722	5	5	90	7.125	2	1	0	1.3749
487	3.8303	5	5	999	19.375	2	-1	1	1.1871
488	2.1883	5	5	999	25.5	1	-1	1	1.0111
489	7.1142	5	5	90	25.5	2	1	1	1.2812
490	3.8303	5	5	90	25.5	1	-1	1	1.1404
491	0.5464	5	5	90	25.5	2	1	1	1.9986
492	5.4722	5	5	90	7.125	2	-1	1	1.3286
493	3.8303	5	5	0	19.375	1	1	1	1.1163
494	2.1883	5	5	90	1	2	-1	1	1.0811
495	7.1142	5	5	999	19.375	1	-1	1	1.0106
496	5.4722	5	5	0	1	1	1	1	1.1871
497	2.1883	5	5	0	13.25	2	1	1	1.3404
498	5.4722	5	5	999	25.5	1	-1	1	1.0934
499	2.1883	5	5	999	7.125	1	1	1	0.9871
500	2.1883	5	5	90	1	1	-1	1	1.1048
501	3.8303	5	5	0	1	2	-1	1	0.98717
502	5.4722	5	5	999	25.5	2	1	1	0.95186
503	7.1142	5	5	90	1	1	-1	1	1.1518
504	5.4722	5	5	90	1	1	1	1	1.1405
505	7.1142	5	5	90	1	2	1	0	1.3047
506	7.1142	5	5	999	19.375	1	-1	1	0.97533
507	5.4722	5	5	0	19.375	2	1	0	0.99885
508	5.4722	5	5	0	1	1	-1	0	1.0812
509	3.8303	5	5	90	19.375	1	1	1	0.95185
510	0.5464	5	5	999	7.125	2	1	1	0.95179
511	3.8303	5	5	999	7.125	2	-1	1	0.99888
512	0.5464	5	5	90	25.5	1	1	1	1.2341
513	5.4722	5	5	90	19.375	1	1	1	0.98758
514	2.1883	5	5	999	13.25	1	-1	1	1.0106
515	5.4722	5	5	90	1	1	-1	0	1.1635
516	5.4722	5	5	0	19.375	2	-1	1	0.97539
517	5.4722	5	5	0	1	2	1	0	1.1514
518	7.1142	5	5	90	25.5	1	1	1	0.99932
519	2.1883	5	5	999	7.125	1	1	1	0.88125
520	7.1142	5	5	0	7.125	2	-1	0	0.94014
521	7.1142	5	5	90	19.375	1	1	1	0.99891
522	0.5464	5	5	90	25.5	2	1	1	1.093
523	2.1883	5	5	90	7.125	1	1	1	0.96364
524	7.1142	5	5	90	25.5	1	-1	0	1.1753
525	7.1142	5	5	0	1	1	-1	0	1.0695
526	3.8303	5	5	90	13.25	2	1	1	0.95182
527	5.4722	5	5	90	7.125	1	1	0	1.1283
528	7.1142	5	5	999	1	1	1	0	0.95184
529	2.1883	5	5	0	1	2	-1	1	0.92834
530	0.5464	5	5	90	1	2	1	0	1.0225
531	0.5464	5	5	0	1	2	1	0	0.97534
532	2.1883	5	5	90	7.125	2	1	1	1.1165
533	5.4722	5	5	0	19.375	2	1	1	1.0464
534	3.8303	5	5	0	19.375	2	1	1	0.99892
535	5.4722	5	5	0	13.25	2	1	1	1.0224
536	0.5464	5	5	999	25.5	2	-1	1	1.0694
537	5.4722	5	5	0	25.5	2	1	1	0.91656
538	5.4722	5	5	0	7.125	1	1	0	0.91672
539	5.4722	5	5	999	1	2	-1	0	1.046
540	7.1142	5	5	999	7.125	2	1	1	0.99884
541	7.1142	5	5	999	19.375	2	1	0	0.86947
542	2.1883	5	5	90	7.125	2	-1	1	1.0206
543	7.1142	5	5	999	13.25	1	1	1	0.91661
544	3.8303	5	5	90	1	2	1	1	1.0576
545	5.4722	5	5	999	13.25	1	1	1	0.88127
546	7.1142	5	5	999	1	1	1	1	0.97532
547	7.1142	5	5	0	1	1	1	1	1.1753
548	2.1883	5	5	999	25.5	2	-1	1	0.81059
549	5.4722	5	5	0	13.25	1	1	1	0.95189
550	3.8303	5	5	90	7.125	1	-1	1	1.0224
551	5.4722	5	5	0	19.375	1	1	1	0.94004
552	2.1883	5	5	90	13.25	2	-1	1	0.98702
553	2.1883	5	5	999	19.375	2	1	1	1.0576
554	0.5464	5	5	90	13.25	1	-1	1	1.093
555	2.1883	5	5	90	13.25	2	1	1	1.1518
556	5.4722	5	5	0	25.5	1	1	1	0.95185
557	7.1142	5	5	999	1	2	-1	1	1.093
558	7.1142	5	5	999	13.25	2	1	0	1.1518
559	3.8303	5	5	90	25.5	1	1	1	0.92872
560	2.1883	5	5	999	25.5	1	1	1	0.95179
561	3.8303	5	5	90	7.125	1	-1	0	1.1635
562	0.5464	5	5	999	1	2	-1	1	1.1636
563	2.1883	5	5	0	19.375	1	1	1	1.0111
564	2.1883	5	5	0	25.5	2	1	0	0.92828
565	5.4722	5	5	90	1	2	1	0	1.1282
566	3.8303	5	5	0	13.25	2	-1	0	0.89299
567	0.5464	5	5	90	7.125	1	1	0	0.52878
568	0.5464	5	5	0	25.5	1	-1	1	1.0459
569	2.1883	5	5	999	1	1	-1	1	0.98707
570	3.8303	5	5	999	19.375	2	1	1	1.0224
571	0.5464	5	5	90	7.125	1	-1	1	0.99887
572	0.5464	5	5	999	25.5	1	-1	1	0.98712
573	3.8303	5	5	999	19.375	2	-1	1	0.92828
574	7.1142	5	5	0	7.125	1	1	0	1.0223
575	5.4722	5	5	90	13.25	1	-1	1	0.95186
576	2.1883	5	5	999	25.5	1	-1	1	0.98713
577	5.4722	5	5	90	19.375	1	1	1	0.97531
578	7.1142	5	5	999	25.5	2	1	0	0.95184
579	0.5464	5	5	999	19.375	2	1	1	1.2929
580	2.1883	5	5	90	13.25	1	-1	1	1.0111
581	0.5464	5	5	0	13.25	2	1	1	1.1048
582	5.4722	5	5	999	1	1	-1	0	1.1518
583	0.5464	5	5	0	25.5	2	-1	1	1.1048
584	5.4722	5	5	90	13.25	2	-1	1	1.1518
585	2.1883	5	5	999	13.25	1	-1	1	1.1518
586	2.1883	5	5	0	25.5	1	1	1	1.011
587	3.8303	5	5	0	7.125	1	1	0	0.96366
588	7.1142	5	5	0	1	1	-1	0	1.2576
589	5.4722	5	5	90	13.25	2	1	0	1.2694
590	0.5464	5	5	999	25.5	2	-1	1	0.92828
591	0.5464	5	5	90	25.5	1	1	1	1.0106
592	0.5464	5	5	999	1	1	-1	1	1.1988
593	0.5464	5	5	90	7.125	2	1	1	1.5874
594	2.1883	5	5	90	25.5	2	-1	1	1.0816
595	7.1142	5	5	0	25.5	1	1	1	1.0695
596	2.1883	5	5	999	13.25	1	1	1	0.9283
597	7.1142	5	5	999	7.125	1	-1	0	1.2459
598	7.1142	5	5	0	19.375	2	-1	1	1.0106
599	0.5464	5	5	0	7.125	1	-1	1	1.0812
600	7.1142	5	5	999	1	1	1	0	1.0106
601	2.1883	5	5	90	25.5	1	-1	0	0.98723
602	3.8303	5	5	999	7.125	2	-1	1	0.96364
603	5.4722	5	5	999	1	1	1	1	0.94004
604	3.8303	5	5	90	1	1	1	1	0.79891
605	7.1142	5	5	90	1	2	-1	0	0.92833
606	7.1142	5	5	0	25.5	1	1	1	0.55203
607	2.1883	5	5	999	7.125	1	1	0	0.9166
608	2.1883	5	5	0	1	2	1	1	1.0458
609	2.1883	5	5	90	13.25	1	-1	1	0.94005
610	0.5464	5	5	90	13.25	2	1	1	1.093
611	2.1883	5	5	90	25.5	1	1	1	0.95181
612	2.1883	5	5	999	19.375	1	-1	1	1.0812
613	3.8303	5	5	999	7.125	1	-1	1	1.2341
614	2.1883	5	5	999	7.125	2	-1	1	1.14
615	5.4722	5	5	0	13.25	2	-1	1	0.99891
616	0.5464	5	5	0	25.5	2	1	1	1.5047
617	3.8303	5	5	90	25.5	1	1	1	1.1283
618	2.1883	5	5	999	13.25	2	-1	1	1.0812
619	0.5464	5	5	90	1	1	1	1	1.0577
620	5.4722	5	5	90	25.5	2	1	0	0.92832
621	5.4722	5	5	90	25.5	2	1	1	1.0577
622	0.5464	5	5	90	1	1	-1	1	1.2459
623	0.5464	5	5	999	7.125	2	-1	1	1.1753
624	0.5464	5	5	90	1	1	1	1	1.1988
625	3.8303	5	5	0	19.375	1	-1	1	1.2224
626	5.4722	5	5	999	13.25	2	-1	1	1.0576
627	2.1883	5	5	999	25.5	2	-1	1	0.9401
628	3.8303	5	5	90	19.375	2	-1	1	1.0459
629	2.1883	5	5	90	19.375	2	1	1	1.0576
630	3.8303	5	5	90	13.25	1	-1	1	0.96359
631	7.1142	5	5	0	7.125	2	1	0	1.0224
632	2.1883	5	5	90	25.5	1	1	1	0.99888
633	2.1883	5	5	0	13.25	2	-1	1	0.90477
634	5.4722	5	5	999	7.125	1	1	1	0.96362
635	7.1142	5	5	90	25.5	2	1	0	1.1635
636	5.4722	5	5	90	25.5	2	-1	1	1.2346
637	7.1142	5	5	90	13.25	2	-1	1	1.0817
638	3.8303	5	5	0	1	2	-1	1	0.99889
639	2.1883	5	5	999	1	2	-1	1	0.92834
640	3.8303	5	5	999	13.25	2	-1	1	1.0106
641	7.1142	5	5	0	13.25	1	1	1	1.0694
642	3.8303	5	5	999	7.125	1	1	1	1.0577
643	2.1883	5	5	0	19.375	2	-1	1	0.89306
644	2.1883	5	5	90	7.125	2	1	1	1.2106
645	0.5464	5	5	90	19.375	2	1	1	1.0463
646	7.1142	5	5	90	19.375	2	1	1	0.90484
647	5.4722	5	5	90	7.125	2	-1	1	0.96356
648	2.1883	5	5	999	7.125	2	-1	1	0.92827
649	7.1142	5	5	90	19.375	1	-1	1	1.0577
650	5.4722	5	5	0	19.375	1	-1	1	1.0224
651	5.4722	5	5	0	7.125	1	1	0	1.0459
652	0.5464	5	5	0	13.25	1	1	1	0.89305
653	7.1142	5	5	999	1	1	-1	0	1.2807
654	2.1883	5	5	999	25.5	1	1	1	0.88173
655	3.8303	5	5	999	19.375	2	-1	1	1.0694
656	3.8303	5	5	999	25.5	2	1	1	0.97532
657	0.5464	5	5	0	7.125	1	-1	1	1.1635
658	2.1883	5	5	0	7.125	2	-1	1	1.0346
659	0.5464	5	5	0	19.375	2	-1	1	1.093
660	5.4722	5	5	0	1	1	1	0	1.2459
661	5.4722	5	5	999	19.375	1	-1	1	0.97538
662	0.5464	5	5	90	25.5	2	1	1	1.1518
663	3.8303	5	5	90	25.5	1	-1	1	1.0224
664	2.1883	5	5	0	7.125	1	-1	1	1.1166
665	5.4722	5	5	999	19.375	1	-1	0	0.92811
666	0.5464	5	5	0	1	1	-1	1	1.1401
667	2.1883	5	5	999	19.375	2	-1	0	0.90479
668	0.5464	5	5	0	19.375	1	-1	1	1.0224
669	2.1883	5	5	999	7.125	2	-1	1	1.0459
670	5.4722	5	5	0	1	1	-1	0	1.2577
671	3.8303	5	5	90	19.375	2	1	1	1.14
672	0.5464	5	5	0	7.125	1	-1	1	1.2106
673	5.4722	5	5	999	25.5	2	-1	1	1.0107
674	0.5464	5	5	90	1	2	-1	1	1.0694
675	0.5464	5	5	90	25.5	2	1	1	1.1988
676	5.4722	5	5	0	7.125	2	1	1	1.1404
677	7.1142	5	5	999	25.5	1	1	1	1.1992
678	3.8303	5	5	0	19.375	2	-1	1	1.0699
679	3.8303	5	5	999	7.125	2	1	1	1.0813
680	5.4722	5	5	90	25.5	1	-1	0	1.34
681	5.4722	5	5	999	13.25	1	-1	1	1.0577
682	2.1883	5	5	0	13.25	2	-1	1	0.96363
683	3.8303	5	5	999	7.125	1	1	1	0.92832
684	5.4722	5	5	999	19.375	1	-1	1	1.0694
685	5.4722	5	5	0	25.5	1	-1	1	0.95187
686	5.4722	5	5	90	13.25	1	1	1	0.92829
687	5.4722	5	5	999	13.25	1	1	1	0.92827
688	5.4722	5	5	90	25.5	2	1	1	1.0106
689	3.8303	5	5	999	7.125	1	1	1	0.94013
690	3.8303	5	5	90	1	1	-1	1	1.0929
691	7.1142	5	5	0	25.5	2	1	1	1.0224
692	2.1883	5	5	90	7.125	1	1	1	1.093
693	7.1142	5	5	0	1	1	-1	1	1.3411
694	7.1142	5	5	999	25.5	2	-1	1	1.0224
695	3.8303	5	5	90	1	2	-1	0	1.0812
696	3.8303	5	5	90	7.125	1	1	1	0.96356
697	0.5464	5	5	999	25.5	2	-1	1	1.0577
698	0.5464	5	5	0	7.125	2	1	1	1.1047
699	7.1142	5	5	0	19.375	1	-1	1	1.0106
700	3.8303	5	5	0	25.5	2	1	1	1.0106
701	2.1883	5	5	0	25.5	1	1	1	0.9989
702	5.4722	5	5	90	19.375	2	1	0	1.0577
703	7.1142	5	5	0	13.25	1	-1	1	1.0224
704	0.5464	5	5	90	7.125	2	-1	1	1.0812
705	0.5464	5	5	0	1	1	-1	1	1.0812
706	0.5464	5	5	0	13.25	2	-1	1	0.96354
707	3.8303	5	5	0	13.25	2	1	1	1.0929
708	3.8303	5	5	999	1	2	1	0	1.1518
709	3.8303	5	5	0	13.25	2	-1	1	0.94002
710	7.1142	5	5	90	1	2	-1	1	1.0109
711	2.1883	5	5	999	7.125	2	1	1	1.093
712	3.8303	5	5	90	19.375	1	1	0	0.99891
713	3.8303	5	5	90	7.125	2	1	1	1.14
714	0.5464	5	5	90	25.5	1	-1	1	1.0812
715	3.8303	5	5	90	1	2	1	1	1.1283
716	0.5464	5	5	90	25.5	1	1	1	1.1283
717	3.8303	5	5	90	1	2	1	1	1.1522
718	3.8303	5	5	0	25.5	1	-1	1	1.011
719	7.1142	5	5	90	7.125	2	1	0	1.1047
720	2.1883	5	5	999	1	1	1	1	1.2698
721	0.5464	5	5	0	1	1	1	1	1.3164
722	2.1883	5	5	999	25.5	2	1	1	0.99883
723	3.8303	5	5	999	13.25	2	-1	1	1.0346
724	3.8303	5	5	999	1	1	-1	0	1.0342
725	3.8303	5	5	999	13.25	1	1	1	0.94005
726	3.8303	5	5	0	1	2	1	0	0.91649
727	2.1883	5	5	0	13.25	2	-1	1	1.0224
728	3.8303	5	5	999	25.5	2	-1	1	1.0459
729	0.5464	5	5	999	7.125	1	-1	0	1.093
730	3.8303	5	5	999	13.25	1	-1	1	1.1518
731	7.1142	5	5	0	1	2	-1	0	1.0816
732	3.8303	5	5	0	25.5	1	1	1	1.0577
733	3.8303	5	5	90	19.375	1	-1	1	1.0224
734	0.5464	5	5	999	19.375	2	1	0	0.8224
735	3.8303	5	5	999	1	2	-1	1	1.1283
736	3.8303	5	5	0	13.25	1	1	1	0.99931
737	5.4722	5	5	90	7.125	2	-1	0	0.95186
738	2.1883	5	5	999	19.375	1	1	1	0.97538
739	3.8303	5	5	0	25.5	1	-1	1	0.98714
740	5.4722	5	5	0	25.5	2	1	1	1.3165
741	7.1142	5	5	999	13.25	1	1	1	0.97536
742	7.1142	5	5	999	1	2	1	0	1.2577
743	3.8303	5	5	0	25.5	2	1	1	1.2459
744	0.5464	5	5	90	7.125	1	1	1	1.0106
745	3.8303	5	5	999	13.25	1	1	1	0.95182
746	0.5464	5	5	90	7.125	1	-1	1	1.1989
747	7.1142	5	5	90	13.25	1	1	1	0.964
748	7.1142	5	5	0	13.25	2	1	0	1.0459
749	7.1142	5	5	999	25.5	1	-1	1	1.0342
750	3.8303	5	5	999	19.375	1	1	1	0.89295
