# Supplementary material for: Temporal Integration of Motion Streaks in Migraine
Source: Vision (Basel). 2018 Jul 13;2(3):27. doi: 10.3390/vision2030027 (PMC6836222; doi:10.3390/vision2030027)
Supplement: Supplementary file 1 [file vision-02-00027-s001.zip › supplementary information/resultsmark3/resultsObs25/allResponsesObs25Block1.txt]

1	0.5464	5	5	90	13.25	1	1	0	3.8858
2	7.1142	5	5	90	19.375	1	1	1	3.9267
3	2.1883	5	5	90	7.125	1	1	0	3.1772
4	0.5464	5	5	0	25.5	1	-1	0	6.9375
5	0.5464	5	5	90	1	1	-1	0	3.0813
6	0.5464	5	5	0	25.5	1	1	1	1.2698
7	2.1883	5	5	0	1	1	-1	0	3.1127
8	5.4722	5	5	90	25.5	1	-1	0	2.1075
9	7.1142	5	5	0	1	1	1	0	5.4653
10	0.5464	5	5	999	19.375	2	-1	1	1.1861
11	5.4722	5	5	90	19.375	2	1	1	1.2576
12	0.5464	5	5	999	13.25	2	-1	1	1.4811
13	5.4722	5	5	0	7.125	1	-1	0	2.0411
14	0.5464	5	5	0	19.375	1	-1	0	6.7701
15	7.1142	5	5	999	13.25	1	1	0	2.0236
16	3.8303	5	5	0	25.5	2	1	1	1.5164
17	2.1883	5	5	0	1	2	-1	0	1.975
18	3.8303	5	5	0	7.125	2	-1	0	3.3067
19	3.8303	5	5	90	13.25	1	1	0	1.8807
20	0.5464	5	5	999	7.125	2	1	1	1.7281
21	3.8303	5	5	0	25.5	2	1	1	1.5051
22	5.4722	5	5	90	13.25	2	-1	1	2.3928
23	2.1883	5	5	0	25.5	1	1	1	1.3517
24	0.5464	5	5	90	7.125	1	-1	1	1.6459
25	7.1142	5	5	90	25.5	2	-1	1	1.1401
26	2.1883	5	5	0	13.25	1	-1	1	1.0229
27	2.1883	5	5	90	19.375	1	-1	1	0.98716
28	0.5464	5	5	999	1	2	-1	0	3.5007
29	7.1142	5	5	999	25.5	2	-1	1	1.6889
30	2.1883	5	5	999	19.375	1	-1	1	1.093
31	2.1883	5	5	999	13.25	1	1	1	0.96366
32	7.1142	5	5	0	7.125	1	-1	1	2.0017
33	2.1883	5	5	0	13.25	2	1	1	1.5165
34	5.4722	5	5	0	1	2	-1	1	1.3522
35	5.4722	5	5	999	13.25	1	-1	1	1.3046
36	3.8303	5	5	999	13.25	1	1	1	0.97537
37	2.1883	5	5	0	7.125	2	1	1	1.5517
38	5.4722	5	5	0	19.375	2	1	1	1.1287
39	5.4722	5	5	0	1	2	-1	1	1.387
40	2.1883	5	5	999	25.5	1	1	1	1.0577
41	2.1883	5	5	0	25.5	2	-1	1	1.2577
42	3.8303	5	5	999	19.375	1	1	1	1.1401
43	5.4722	5	5	0	13.25	1	-1	1	1.3404
44	7.1142	5	5	999	7.125	2	-1	0	1.6202
45	7.1142	5	5	90	13.25	1	-1	1	1.6206
46	3.8303	5	5	0	19.375	2	1	1	1.3165
47	3.8303	5	5	999	13.25	2	-1	1	1.1047
48	7.1142	5	5	90	13.25	1	1	1	1.2341
49	5.4722	5	5	999	1	1	-1	1	1.4106
50	0.5464	5	5	0	1	1	1	0	1.587
51	2.1883	5	5	0	19.375	1	1	1	0.95189
52	2.1883	5	5	0	1	1	-1	1	0.94003
53	0.5464	5	5	999	25.5	1	1	1	1.3752
54	0.5464	5	5	90	1	2	1	0	2.21
55	2.1883	5	5	999	7.125	1	1	1	1.2228
56	0.5464	5	5	999	13.25	2	-1	1	1.0812
57	3.8303	5	5	999	25.5	2	1	1	1.2811
58	2.1883	5	5	0	7.125	1	1	1	1.1169
59	5.4722	5	5	999	1	1	1	1	1.7425
60	3.8303	5	5	999	13.25	2	-1	1	1.1051
61	0.5464	5	5	90	13.25	2	-1	1	1.3282
62	2.1883	5	5	90	1	2	-1	1	1.5757
63	7.1142	5	5	999	7.125	1	1	1	1.3891
64	7.1142	5	5	90	7.125	1	1	0	1.3614
65	5.4722	5	5	0	19.375	2	-1	1	0.9048
66	5.4722	5	5	90	1	2	1	0	3.2666
67	5.4722	5	5	0	25.5	1	1	0	1.2577
68	2.1883	5	5	0	7.125	1	-1	0	1.3047
69	3.8303	5	5	0	13.25	1	-1	1	1.3988
70	2.1883	5	5	90	13.25	1	-1	1	1.1635
71	7.1142	5	5	90	7.125	2	-1	1	1.1169
72	2.1883	5	5	0	19.375	2	1	1	1.4933
73	2.1883	5	5	90	19.375	1	-1	1	1.0812
74	3.8303	5	5	0	7.125	1	1	1	1.0694
75	3.8303	5	5	90	13.25	1	-1	1	1.0225
76	5.4722	5	5	999	7.125	1	1	1	1.0695
77	5.4722	5	5	90	1	2	-1	1	1.3164
78	5.4722	5	5	0	13.25	1	-1	1	0.97538
79	5.4722	5	5	90	25.5	1	-1	1	0.97535
80	0.5464	5	5	90	13.25	1	-1	1	1.0577
81	7.1142	5	5	999	13.25	1	-1	1	2.4173
82	2.1883	5	5	0	25.5	1	1	1	0.99891
83	5.4722	5	5	999	13.25	2	1	1	1.3047
84	7.1142	5	5	999	1	1	-1	0	1.5942
85	5.4722	5	5	999	1	2	1	0	1.5275
86	2.1883	5	5	999	25.5	1	1	1	0.8695
87	5.4722	5	5	0	25.5	2	1	1	1.4811
88	7.1142	5	5	90	1	1	1	0	7.1188
89	7.1142	5	5	90	19.375	1	-1	0	2.0264
90	2.1883	5	5	999	1	2	-1	1	1.5046
91	3.8303	5	5	0	7.125	2	1	1	1.3753
92	3.8303	5	5	0	25.5	1	1	1	1.1636
93	0.5464	5	5	0	25.5	1	1	1	1.0812
94	2.1883	5	5	999	25.5	2	1	1	1.4341
95	3.8303	5	5	999	19.375	2	1	1	1.3753
96	5.4722	5	5	0	1	2	-1	0	1.5655
97	3.8303	5	5	0	13.25	2	1	1	1.3517
98	0.5464	5	5	0	13.25	2	-1	1	1.8227
99	0.5464	5	5	999	25.5	1	-1	1	1.0581
100	3.8303	5	5	999	19.375	1	-1	1	1.0106
101	7.1142	5	5	999	13.25	2	1	1	1.3047
102	7.1142	5	5	999	25.5	1	-1	1	1.0342
103	0.5464	5	5	0	13.25	1	1	1	1.0106
104	3.8303	5	5	0	25.5	1	-1	1	0.98711
105	7.1142	5	5	90	13.25	1	1	0	2.2647
106	5.4722	5	5	999	7.125	1	-1	1	1.0224
107	2.1883	5	5	0	13.25	2	1	1	1.3164
108	3.8303	5	5	0	7.125	1	-1	1	1.0228
109	7.1142	5	5	90	25.5	1	-1	1	1.2812
110	0.5464	5	5	90	13.25	1	1	1	1.1047
111	5.4722	5	5	90	7.125	1	-1	1	2.0622
112	5.4722	5	5	90	7.125	1	1	0	1.5156
113	3.8303	5	5	999	19.375	1	-1	1	1.1283
114	5.4722	5	5	90	13.25	2	-1	0	2.1697
115	5.4722	5	5	0	1	2	-1	0	1.4931
116	7.1142	5	5	999	25.5	1	-1	1	0.96357
117	2.1883	5	5	0	19.375	1	-1	1	1.0695
118	7.1142	5	5	999	13.25	2	1	1	1.4298
119	3.8303	5	5	999	19.375	1	-1	1	0.96399
120	2.1883	5	5	999	7.125	2	1	1	1.4106
121	2.1883	5	5	999	13.25	1	-1	1	0.97537
122	7.1142	5	5	999	13.25	2	-1	1	1.0107
123	5.4722	5	5	90	1	2	-1	0	1.4689
124	2.1883	5	5	0	25.5	2	1	1	1.4576
125	0.5464	5	5	90	1	2	-1	0	1.2811
126	7.1142	5	5	0	7.125	1	1	0	1.8387
127	0.5464	5	5	90	13.25	2	-1	1	1.293
128	5.4722	5	5	999	1	2	-1	1	2.1182
129	0.5464	5	5	0	7.125	1	1	1	1.1636
130	2.1883	5	5	0	1	2	1	0	1.858
131	2.1883	5	5	0	13.25	2	-1	1	1.1753
132	7.1142	5	5	90	19.375	2	1	0	1.8849
133	0.5464	5	5	999	13.25	1	1	1	1.093
134	0.5464	5	5	0	19.375	1	1	1	1.0578
135	3.8303	5	5	999	7.125	1	-1	1	1.0224
136	7.1142	5	5	90	1	1	1	0	1.5403
137	2.1883	5	5	999	1	1	-1	0	3.0485
138	5.4722	5	5	0	13.25	2	-1	1	1.1283
139	2.1883	5	5	0	25.5	2	1	0	1.5517
140	3.8303	5	5	90	1	2	-1	0	1.5757
141	7.1142	5	5	0	13.25	2	-1	0	1.4954
142	7.1142	5	5	999	1	2	-1	0	1.4583
143	2.1883	5	5	999	13.25	2	-1	1	0.96362
144	3.8303	5	5	0	7.125	1	1	1	1.0928
145	5.4722	5	5	999	25.5	2	1	1	1.234
146	3.8303	5	5	999	1	1	-1	1	2.4928
147	2.1883	5	5	0	7.125	2	1	1	1.5521
148	7.1142	5	5	90	19.375	2	1	0	1.3461
149	5.4722	5	5	90	1	1	-1	0	1.2812
150	2.1883	5	5	999	19.375	2	-1	1	1.0342
151	7.1142	5	5	90	25.5	1	1	1	1.0341
152	5.4722	5	5	0	19.375	2	1	1	1.5205
153	0.5464	5	5	999	25.5	1	-1	1	1.0459
154	3.8303	5	5	999	13.25	2	1	1	1.2459
155	5.4722	5	5	999	25.5	1	1	1	0.98712
156	2.1883	5	5	90	25.5	1	-1	1	1.1048
157	7.1142	5	5	0	25.5	2	-1	1	0.91659
158	0.5464	5	5	90	7.125	2	1	1	1.8693
159	7.1142	5	5	0	25.5	2	-1	0	2.0222
160	0.5464	5	5	90	1	2	1	0	1.7752
161	2.1883	5	5	90	13.25	1	-1	1	1.0812
162	0.5464	5	5	999	13.25	1	1	1	0.99886
163	2.1883	5	5	90	1	2	1	0	1.14
164	2.1883	5	5	0	1	2	-1	0	1.1401
165	2.1883	5	5	0	7.125	2	1	0	2.457
166	0.5464	5	5	90	19.375	2	-1	0	2.7441
167	2.1883	5	5	90	25.5	2	-1	1	1.0577
168	7.1142	5	5	90	25.5	2	-1	1	0.96361
169	3.8303	5	5	90	1	1	1	0	1.2224
170	7.1142	5	5	0	13.25	1	1	1	1.2459
171	0.5464	5	5	0	25.5	2	1	1	1.5748
172	3.8303	5	5	0	25.5	1	-1	1	0.95182
173	5.4722	5	5	999	25.5	2	-1	1	0.90477
174	5.4722	5	5	999	1	1	1	0	2.6197
175	2.1883	5	5	0	13.25	1	1	1	0.88123
176	5.4722	5	5	90	13.25	1	-1	1	0.95181
177	2.1883	5	5	90	7.125	1	1	1	0.92831
178	2.1883	5	5	999	1	1	-1	1	1.0577
179	7.1142	5	5	0	19.375	2	-1	0	1.0224
180	5.4722	5	5	999	7.125	1	-1	1	3.4993
181	7.1142	5	5	90	25.5	1	-1	0	1.3047
182	2.1883	5	5	90	1	1	1	1	1.3871
183	7.1142	5	5	999	25.5	2	1	1	1.1636
184	2.1883	5	5	999	7.125	1	-1	1	1.2812
185	5.4722	5	5	90	13.25	2	1	0	1.1283
186	3.8303	5	5	90	25.5	1	-1	1	1.0342
187	7.1142	5	5	90	13.25	2	1	1	1.5178
188	3.8303	5	5	90	1	2	1	0	1.7752
189	3.8303	5	5	0	19.375	1	-1	1	1.0811
190	0.5464	5	5	90	1	2	-1	1	1.2694
191	7.1142	5	5	90	7.125	1	1	1	1.2694
192	2.1883	5	5	0	1	1	-1	1	1.1752
193	7.1142	5	5	999	1	1	1	1	1.9891
194	2.1883	5	5	0	19.375	1	1	1	0.95181
195	2.1883	5	5	90	7.125	2	1	1	1.4576
196	0.5464	5	5	0	25.5	2	-1	1	1.0228
197	7.1142	5	5	0	19.375	2	1	1	1.3161
198	3.8303	5	5	90	7.125	1	1	0	1.3757
199	7.1142	5	5	0	13.25	1	1	1	0.96359
200	5.4722	5	5	90	7.125	1	1	0	2.0181
201	3.8303	5	5	90	7.125	1	-1	1	2.2826
202	2.1883	5	5	999	1	1	-1	0	2.0456
203	7.1142	5	5	999	19.375	1	-1	0	1.9206
204	0.5464	5	5	90	7.125	1	1	1	1.1048
205	5.4722	5	5	0	7.125	1	1	0	1.2693
206	5.4722	5	5	0	7.125	1	1	1	1.07
207	3.8303	5	5	90	1	1	1	0	1.5399
208	7.1142	5	5	0	25.5	2	1	1	1.4108
209	5.4722	5	5	0	7.125	1	1	1	1.6946
210	5.4722	5	5	0	19.375	1	1	1	1.0458
211	0.5464	5	5	999	7.125	1	1	1	1.14
212	5.4722	5	5	90	13.25	2	1	0	1.2577
213	7.1142	5	5	90	19.375	2	-1	0	1.2106
214	5.4722	5	5	999	25.5	1	-1	1	1.0107
215	7.1142	5	5	999	25.5	1	-1	1	1.1278
216	0.5464	5	5	90	19.375	1	-1	1	1.1052
217	0.5464	5	5	90	7.125	2	1	1	2.105
218	5.4722	5	5	90	19.375	2	1	1	1.2459
219	2.1883	5	5	0	19.375	2	-1	1	1.0346
220	7.1142	5	5	90	13.25	1	1	0	1.9303
221	3.8303	5	5	0	13.25	1	1	1	0.98706
222	0.5464	5	5	999	25.5	2	1	1	1.4694
223	2.1883	5	5	999	25.5	1	1	1	1.0464
224	5.4722	5	5	0	25.5	1	-1	1	0.98714
225	2.1883	5	5	90	19.375	2	1	1	1.3635
226	7.1142	5	5	90	13.25	2	-1	1	1.1518
227	0.5464	5	5	999	7.125	1	-1	1	0.95228
228	5.4722	5	5	90	13.25	1	-1	1	1.4885
229	7.1142	5	5	0	1	1	1	1	1.9224
230	5.4722	5	5	90	25.5	1	1	1	1.2694
231	2.1883	5	5	999	25.5	2	1	1	2.0806
232	3.8303	5	5	0	1	1	1	1	1.4696
233	3.8303	5	5	90	13.25	2	-1	0	2.2994
234	0.5464	5	5	999	25.5	2	1	1	1.1753
235	3.8303	5	5	999	7.125	1	1	1	1.1048
236	7.1142	5	5	999	19.375	2	-1	0	0.92832
237	3.8303	5	5	999	7.125	2	1	1	1.0223
238	5.4722	5	5	90	13.25	1	-1	1	2.6916
239	7.1142	5	5	90	7.125	1	1	0	0.9754
240	0.5464	5	5	90	1	2	-1	0	1.1635
241	2.1883	5	5	999	25.5	1	-1	1	1.1399
242	3.8303	5	5	0	13.25	2	1	1	1.2224
243	0.5464	5	5	0	25.5	2	1	1	1.3518
244	5.4722	5	5	90	7.125	1	-1	0	1.3047
245	7.1142	5	5	0	19.375	1	1	1	1.2576
246	7.1142	5	5	999	25.5	1	-1	1	1.0694
247	2.1883	5	5	90	13.25	2	-1	1	1.0224
248	3.8303	5	5	0	19.375	1	1	1	0.9283
249	7.1142	5	5	0	1	1	1	1	1.5373
250	3.8303	5	5	90	19.375	1	-1	1	1.1871
251	7.1142	5	5	999	7.125	2	1	0	3.8256
252	0.5464	5	5	0	19.375	2	1	1	1.7517
253	3.8303	5	5	999	1	1	1	0	1.6462
254	0.5464	5	5	999	19.375	2	1	1	1.2342
255	2.1883	5	5	90	7.125	1	-1	1	1.2694
256	7.1142	5	5	90	13.25	2	-1	0	2.9593
257	2.1883	5	5	90	7.125	1	-1	0	2.7949
258	5.4722	5	5	999	7.125	1	1	0	2.157
259	3.8303	5	5	0	13.25	1	-1	1	1.1283
260	5.4722	5	5	0	1	1	1	0	1.8744
261	7.1142	5	5	0	13.25	1	1	1	1.5281
262	2.1883	5	5	90	7.125	1	1	1	1.6693
263	7.1142	5	5	90	7.125	2	-1	1	2.7686
264	0.5464	5	5	90	19.375	1	-1	1	1.2223
265	2.1883	5	5	999	7.125	1	-1	1	0.99888
266	3.8303	5	5	90	1	1	1	0	2.7979
267	2.1883	5	5	0	25.5	1	1	1	1.1871
268	2.1883	5	5	90	13.25	2	-1	1	1.7046
269	5.4722	5	5	999	13.25	1	-1	1	1.14
270	5.4722	5	5	999	1	2	1	1	2.1894
271	2.1883	5	5	90	19.375	2	-1	1	1.1989
272	0.5464	5	5	999	1	2	1	0	3.0071
273	2.1883	5	5	0	13.25	2	1	1	1.2581
274	3.8303	5	5	90	25.5	2	1	1	1.0929
275	0.5464	5	5	0	13.25	2	-1	0	2.0692
276	5.4722	5	5	0	25.5	2	-1	1	1.14
277	7.1142	5	5	999	19.375	1	1	1	1.8203
278	0.5464	5	5	999	1	2	1	1	2.7509
279	5.4722	5	5	0	1	1	1	0	1.8782
280	3.8303	5	5	999	7.125	1	-1	1	1.2224
281	3.8303	5	5	90	1	1	1	1	1.2341
282	3.8303	5	5	90	25.5	2	-1	1	0.98712
283	0.5464	5	5	90	19.375	1	-1	1	0.98714
284	0.5464	5	5	999	7.125	2	-1	1	1.1165
285	7.1142	5	5	0	19.375	2	-1	1	1.0695
286	3.8303	5	5	999	1	1	-1	0	2.4838
287	0.5464	5	5	999	7.125	1	-1	1	1.4576
288	3.8303	5	5	0	25.5	1	1	1	1.1518
289	5.4722	5	5	0	1	2	-1	1	1.4459
290	3.8303	5	5	999	19.375	2	1	0	2.6576
291	0.5464	5	5	0	7.125	1	1	1	1.117
292	5.4722	5	5	0	7.125	1	-1	0	3.8492
293	7.1142	5	5	0	19.375	1	1	1	1.3591
294	7.1142	5	5	0	7.125	1	-1	1	1.7863
295	5.4722	5	5	0	13.25	2	1	1	1.1165
296	3.8303	5	5	999	25.5	1	1	1	1.046
297	3.8303	5	5	90	25.5	2	1	1	1.2812
298	3.8303	5	5	0	13.25	2	-1	1	1.4698
299	3.8303	5	5	0	1	2	1	0	1.7752
300	3.8303	5	5	999	25.5	2	-1	1	0.91636
301	3.8303	5	5	0	13.25	2	-1	1	0.96358
302	7.1142	5	5	999	1	1	-1	0	1.9459
303	3.8303	5	5	999	13.25	1	1	1	1.1518
304	3.8303	5	5	0	1	1	1	0	1.7748
305	2.1883	5	5	0	25.5	1	-1	1	1.0224
306	5.4722	5	5	90	25.5	2	1	0	0.95183
307	0.5464	5	5	90	7.125	2	1	0	1.763
308	5.4722	5	5	0	1	1	-1	0	1.8244
309	7.1142	5	5	90	19.375	2	-1	0	1.7365
310	7.1142	5	5	999	19.375	2	1	1	0.97537
311	0.5464	5	5	999	13.25	1	-1	1	1.3753
312	2.1883	5	5	0	1	1	-1	1	1.034
313	0.5464	5	5	999	7.125	2	-1	1	1.6105
314	0.5464	5	5	999	19.375	2	-1	1	0.99892
315	7.1142	5	5	0	19.375	1	1	0	1.7485
316	2.1883	5	5	90	13.25	1	-1	1	1.1282
317	7.1142	5	5	90	19.375	1	1	0	1.4179
318	2.1883	5	5	999	7.125	2	1	1	1.093
319	3.8303	5	5	0	19.375	1	-1	1	1.2111
320	2.1883	5	5	90	1	1	1	1	1.0464
321	3.8303	5	5	90	19.375	1	-1	1	1.0224
322	3.8303	5	5	0	1	2	-1	0	1.4341
323	5.4722	5	5	90	1	2	-1	0	2.0248
324	2.1883	5	5	0	7.125	2	-1	1	1.1048
325	3.8303	5	5	999	1	2	1	0	1.5517
326	7.1142	5	5	90	19.375	1	1	0	1.1166
327	5.4722	5	5	999	1	2	-1	1	1.515
328	7.1142	5	5	90	13.25	1	-1	1	1.2341
329	2.1883	5	5	90	25.5	2	-1	1	0.89345
330	0.5464	5	5	90	7.125	1	-1	1	1.1283
331	2.1883	5	5	90	1	2	-1	1	1.1636
332	7.1142	5	5	999	19.375	2	-1	1	0.92832
333	3.8303	5	5	90	19.375	2	-1	1	0.84595
334	3.8303	5	5	0	25.5	2	-1	1	0.86951
335	3.8303	5	5	999	13.25	2	1	1	1.0224
336	7.1142	5	5	999	1	1	1	0	2.6512
337	0.5464	5	5	0	13.25	1	-1	1	1.2929
338	2.1883	5	5	90	25.5	2	1	1	1.1398
339	5.4722	5	5	0	19.375	1	-1	0	1.5533
340	0.5464	5	5	90	13.25	1	1	1	1.0812
341	3.8303	5	5	90	19.375	1	-1	1	0.99885
342	0.5464	5	5	90	1	1	-1	0	0.90473
343	5.4722	5	5	999	19.375	2	1	1	0.95187
344	0.5464	5	5	0	19.375	1	-1	1	1.2341
345	0.5464	5	5	90	25.5	2	-1	1	1.5047
346	2.1883	5	5	999	13.25	1	1	1	1.0107
347	0.5464	5	5	0	7.125	1	1	1	1.5047
348	5.4722	5	5	90	13.25	2	-1	1	1.2694
349	2.1883	5	5	999	13.25	1	-1	1	1.0577
350	2.1883	5	5	0	13.25	1	-1	1	1.1635
351	0.5464	5	5	90	13.25	1	1	1	1.3753
352	0.5464	5	5	0	19.375	2	-1	1	1.3635
353	2.1883	5	5	999	25.5	2	-1	1	0.98713
354	3.8303	5	5	90	25.5	2	1	1	0.92834
355	7.1142	5	5	999	19.375	1	-1	0	1.8987
356	0.5464	5	5	0	7.125	1	1	1	0.95183
357	5.4722	5	5	999	25.5	1	-1	1	0.90481
358	3.8303	5	5	999	25.5	1	1	0	0.92823
359	5.4722	5	5	90	19.375	1	1	1	1.3517
360	0.5464	5	5	0	19.375	1	1	1	1.0342
361	7.1142	5	5	0	1	2	1	0	2.1788
362	5.4722	5	5	0	19.375	2	1	1	1.0694
363	5.4722	5	5	90	1	2	-1	0	1.7003
364	5.4722	5	5	999	13.25	1	-1	1	1.1636
365	2.1883	5	5	0	19.375	2	-1	1	1.1635
366	3.8303	5	5	90	7.125	1	1	1	0.99891
367	3.8303	5	5	90	13.25	1	-1	1	1.0106
368	2.1883	5	5	90	1	2	-1	1	1.2106
369	2.1883	5	5	999	7.125	2	-1	1	1.0816
370	2.1883	5	5	999	13.25	2	-1	1	0.98712
371	7.1142	5	5	0	25.5	1	1	1	1.1401
372	3.8303	5	5	0	7.125	2	1	1	1.2929
373	2.1883	5	5	90	25.5	1	-1	1	0.94008
374	2.1883	5	5	90	25.5	2	-1	1	1.1753
375	5.4722	5	5	999	13.25	2	-1	0	1.0346
376	0.5464	5	5	90	25.5	1	-1	1	1.1754
377	0.5464	5	5	0	13.25	2	-1	1	1.1871
378	2.1883	5	5	90	13.25	2	1	1	1.3988
379	5.4722	5	5	999	19.375	1	-1	0	2.0459
380	3.8303	5	5	999	7.125	2	1	1	1.1636
381	2.1883	5	5	0	19.375	2	-1	1	1.2341
382	7.1142	5	5	90	1	2	1	0	1.2694
383	0.5464	5	5	0	1	1	1	0	3.2732
384	0.5464	5	5	999	7.125	1	-1	1	1.3047
385	0.5464	5	5	999	19.375	1	-1	1	1.1283
386	5.4722	5	5	0	7.125	2	-1	0	0.94005
387	3.8303	5	5	90	7.125	2	-1	1	0.89299
388	5.4722	5	5	90	1	1	1	1	2.1194
389	7.1142	5	5	0	13.25	1	-1	0	1.0577
390	5.4722	5	5	0	19.375	1	-1	0	0.55188
391	0.5464	5	5	999	19.375	1	1	1	1.1283
392	5.4722	5	5	90	7.125	2	1	0	1.1988
393	3.8303	5	5	999	7.125	1	1	0	1.8235
394	0.5464	5	5	90	19.375	2	-1	1	1.2346
395	7.1142	5	5	0	25.5	1	1	0	2.0574
396	3.8303	5	5	90	13.25	2	-1	0	1.1993
397	3.8303	5	5	999	25.5	1	-1	1	1.1287
398	2.1883	5	5	90	7.125	2	-1	1	1.1283
399	0.5464	5	5	90	7.125	2	1	0	1.1753
400	0.5464	5	5	0	1	2	-1	0	1.3282
401	7.1142	5	5	90	1	2	-1	1	1.5151
402	2.1883	5	5	999	19.375	1	-1	1	1.0695
403	5.4722	5	5	999	25.5	2	-1	1	1.0459
404	0.5464	5	5	999	1	1	1	1	1.0694
405	3.8303	5	5	999	25.5	1	1	1	1.0577
406	5.4722	5	5	0	25.5	2	1	1	1.0459
407	3.8303	5	5	0	7.125	1	-1	1	1.1518
408	2.1883	5	5	90	1	1	-1	0	3.0354
409	3.8303	5	5	0	19.375	2	-1	1	1.2228
410	2.1883	5	5	999	1	2	1	1	1.4341
411	0.5464	5	5	999	1	1	-1	1	1.952
412	5.4722	5	5	0	13.25	2	1	1	1.1989
413	2.1883	5	5	999	19.375	1	-1	1	1.0229
414	3.8303	5	5	0	1	1	1	1	1.4106
415	7.1142	5	5	999	1	1	1	0	1.3753
416	7.1142	5	5	999	25.5	2	1	0	0.88129
417	5.4722	5	5	90	25.5	2	-1	0	0.9989
418	0.5464	5	5	0	1	1	1	0	1.3516
419	5.4722	5	5	999	19.375	2	1	1	1.0816
420	7.1142	5	5	90	7.125	2	-1	1	1.0812
421	2.1883	5	5	90	13.25	2	1	0	1.0342
422	0.5464	5	5	999	13.25	2	1	1	1.2929
423	7.1142	5	5	0	13.25	1	-1	0	1.2812
424	5.4722	5	5	90	1	1	1	0	1.0342
425	7.1142	5	5	0	13.25	2	1	1	1.2576
426	3.8303	5	5	999	7.125	2	-1	1	0.95181
427	3.8303	5	5	999	25.5	2	-1	1	0.95179
428	0.5464	5	5	999	19.375	2	1	1	1.1753
429	0.5464	5	5	0	7.125	1	-1	0	1.0577
430	5.4722	5	5	90	19.375	2	1	1	0.99888
431	3.8303	5	5	90	25.5	1	-1	1	1.14
432	7.1142	5	5	999	19.375	1	-1	0	1.1281
433	3.8303	5	5	90	1	2	1	0	1.8227
434	0.5464	5	5	0	7.125	2	-1	1	1.0813
435	0.5464	5	5	0	1	1	1	1	1.587
436	0.5464	5	5	0	13.25	1	1	1	1.2459
437	3.8303	5	5	0	7.125	2	-1	1	1.3283
438	0.5464	5	5	999	7.125	1	1	1	1.0577
439	3.8303	5	5	999	1	2	1	1	2.4277
440	5.4722	5	5	0	13.25	1	1	0	2.1847
441	2.1883	5	5	999	13.25	2	1	1	1.0929
442	7.1142	5	5	90	25.5	1	-1	0	1.6397
443	5.4722	5	5	999	13.25	2	-1	1	0.99894
444	5.4722	5	5	0	25.5	2	1	1	0.94007
445	2.1883	5	5	90	19.375	2	1	1	1.0106
446	0.5464	5	5	0	13.25	2	-1	1	1.7752
447	3.8303	5	5	90	19.375	2	1	1	0.98755
448	0.5464	5	5	0	25.5	1	-1	1	1.093
449	7.1142	5	5	0	1	2	1	0	1.367
450	3.8303	5	5	90	19.375	2	1	1	1.2581
451	0.5464	5	5	999	19.375	1	1	1	1.3635
452	5.4722	5	5	999	13.25	2	1	1	1.0693
453	5.4722	5	5	90	13.25	1	1	0	1.4223
454	2.1883	5	5	0	7.125	1	1	1	0.98752
455	0.5464	5	5	999	25.5	1	1	1	0.91656
456	2.1883	5	5	999	19.375	1	1	1	0.98713
457	5.4722	5	5	0	7.125	2	1	1	1.0695
458	5.4722	5	5	90	19.375	1	-1	1	1.1753
459	0.5464	5	5	999	13.25	2	1	1	1.2577
460	5.4722	5	5	0	13.25	1	-1	1	1.0463
461	5.4722	5	5	999	13.25	2	-1	1	0.91658
462	5.4722	5	5	0	7.125	2	-1	1	1.0107
463	7.1142	5	5	999	1	2	1	0	1.2106
464	3.8303	5	5	999	1	2	-1	0	1.1989
465	2.1883	5	5	90	25.5	2	-1	1	1.1522
466	0.5464	5	5	0	13.25	2	1	1	1.0811
467	2.1883	5	5	999	25.5	2	-1	1	0.94008
468	3.8303	5	5	999	25.5	2	1	1	0.97534
469	7.1142	5	5	90	19.375	2	-1	1	1.1754
470	0.5464	5	5	999	7.125	2	-1	1	1.0576
471	0.5464	5	5	999	1	1	-1	1	1.2812
472	7.1142	5	5	0	25.5	1	1	1	0.96361
473	5.4722	5	5	0	25.5	1	-1	1	1.2223
474	3.8303	5	5	0	13.25	1	-1	1	1.1394
475	3.8303	5	5	90	25.5	1	-1	1	1.0934
476	5.4722	5	5	0	13.25	2	1	1	1.1522
477	3.8303	5	5	999	13.25	1	1	1	1.0105
478	5.4722	5	5	999	1	1	1	0	1.6412
479	3.8303	5	5	90	1	1	1	0	1.1872
480	2.1883	5	5	90	7.125	2	-1	1	1.0228
481	7.1142	5	5	999	13.25	2	1	1	0.98709
482	7.1142	5	5	999	13.25	2	-1	1	0.94003
483	3.8303	5	5	90	19.375	2	1	1	0.99885
484	2.1883	5	5	90	25.5	1	1	1	1.1518
485	0.5464	5	5	999	19.375	2	-1	1	1.1401
486	3.8303	5	5	999	1	2	-1	0	2.2317
487	0.5464	5	5	999	19.375	1	-1	1	1.2811
488	0.5464	5	5	999	1	2	-1	1	1.6815
489	3.8303	5	5	90	13.25	2	-1	1	0.98754
490	2.1883	5	5	90	13.25	1	1	1	1.093
491	3.8303	5	5	999	13.25	1	-1	1	1.0107
492	5.4722	5	5	90	25.5	1	-1	1	1.1753
493	3.8303	5	5	0	19.375	2	-1	1	0.96352
494	2.1883	5	5	999	7.125	2	-1	1	1.0929
495	2.1883	5	5	999	1	1	1	1	1.9986
496	2.1883	5	5	999	13.25	1	1	1	1.1283
497	0.5464	5	5	0	1	2	-1	0	1.4341
498	7.1142	5	5	0	7.125	2	1	0	1.7501
499	7.1142	5	5	90	7.125	1	1	0	1.5568
500	0.5464	5	5	90	1	1	1	0	1.0106
501	3.8303	5	5	999	1	1	-1	0	2.4297
502	5.4722	5	5	999	19.375	2	1	1	1.0695
503	7.1142	5	5	90	7.125	2	-1	0	1.3165
504	5.4722	5	5	999	25.5	2	1	1	1.0459
505	5.4722	5	5	999	7.125	2	1	1	1.1165
506	5.4722	5	5	90	19.375	2	1	1	1.0458
507	5.4722	5	5	90	25.5	2	-1	0	2.2106
508	7.1142	5	5	90	1	2	-1	0	1.615
509	5.4722	5	5	0	7.125	2	-1	0	2.3194
510	7.1142	5	5	999	7.125	1	-1	0	1.7154
511	5.4722	5	5	90	25.5	2	-1	1	1.14
512	0.5464	5	5	999	7.125	2	-1	1	1.1871
513	0.5464	5	5	0	13.25	1	1	0	0.95182
514	7.1142	5	5	0	19.375	2	-1	1	1.0342
515	0.5464	5	5	999	13.25	1	-1	1	0.97539
516	3.8303	5	5	90	25.5	1	-1	1	0.99891
517	7.1142	5	5	0	25.5	2	-1	1	1.1753
518	5.4722	5	5	999	19.375	1	-1	1	1.0106
519	2.1883	5	5	999	7.125	1	1	1	1.1047
520	2.1883	5	5	0	1	2	-1	1	1.1165
521	5.4722	5	5	90	19.375	1	1	1	1.9531
522	7.1142	5	5	0	1	1	1	0	1.0342
523	2.1883	5	5	999	19.375	2	-1	1	0.6578
524	3.8303	5	5	90	13.25	1	1	1	1.2106
525	2.1883	5	5	90	7.125	2	1	1	1.387
526	7.1142	5	5	999	13.25	1	1	0	2.1853
527	5.4722	5	5	999	19.375	2	-1	0	0.66955
528	7.1142	5	5	0	25.5	2	-1	1	1.093
529	0.5464	5	5	0	7.125	2	1	1	1.2811
530	5.4722	5	5	0	13.25	1	1	1	0.846
531	7.1142	5	5	90	25.5	1	1	0	0.7872
532	3.8303	5	5	0	7.125	2	-1	1	0.96358
533	7.1142	5	5	999	13.25	1	1	0	1.1753
534	2.1883	5	5	90	13.25	1	1	1	1.0224
535	2.1883	5	5	0	19.375	1	1	1	0.98719
536	7.1142	5	5	0	7.125	2	-1	1	1.4247
537	3.8303	5	5	0	1	2	-1	0	1.364
538	7.1142	5	5	90	19.375	1	1	1	1.3492
539	7.1142	5	5	999	7.125	2	1	1	1.2457
540	0.5464	5	5	90	7.125	2	1	0	1.3282
541	0.5464	5	5	999	25.5	2	1	1	1.1636
542	5.4722	5	5	90	1	1	-1	1	1.034
543	3.8303	5	5	90	13.25	2	1	0	0.88125
544	0.5464	5	5	0	25.5	1	-1	0	0.83425
545	5.4722	5	5	0	25.5	1	-1	1	0.91659
546	2.1883	5	5	0	25.5	1	-1	1	0.98715
547	3.8303	5	5	0	1	2	1	0	1.0106
548	7.1142	5	5	0	1	2	1	0	1.2812
549	0.5464	5	5	999	25.5	1	-1	1	0.96356
550	5.4722	5	5	90	25.5	2	-1	0	1.1401
551	0.5464	5	5	90	19.375	2	-1	1	1.3165
552	3.8303	5	5	90	19.375	1	-1	1	1.1047
553	0.5464	5	5	90	25.5	2	-1	1	1.0459
554	2.1883	5	5	0	19.375	2	1	1	1.1047
555	3.8303	5	5	0	25.5	1	1	1	1.0699
556	0.5464	5	5	0	19.375	2	-1	1	1.1047
557	3.8303	5	5	999	7.125	2	-1	1	1.2106
558	3.8303	5	5	90	7.125	2	1	0	1.3636
559	5.4722	5	5	90	19.375	1	-1	0	1.6483
560	5.4722	5	5	999	7.125	2	-1	1	1.6987
561	7.1142	5	5	999	25.5	1	-1	1	1.1876
562	0.5464	5	5	0	19.375	2	-1	1	1.0341
563	3.8303	5	5	0	19.375	2	-1	1	1.0577
564	7.1142	5	5	0	25.5	1	1	1	1.3283
565	7.1142	5	5	999	25.5	2	-1	1	1.0224
566	2.1883	5	5	0	7.125	1	-1	1	0.9872
567	7.1142	5	5	999	19.375	2	1	0	1.2223
568	5.4722	5	5	90	13.25	1	-1	0	1.2694
569	0.5464	5	5	0	19.375	2	-1	1	0.99884
570	7.1142	5	5	90	1	2	-1	0	1.5512
571	0.5464	5	5	90	1	1	1	0	1.3635
572	3.8303	5	5	90	1	2	1	0	1.6105
573	0.5464	5	5	0	7.125	2	-1	1	1.5639
574	5.4722	5	5	999	1	1	1	0	1.8188
575	5.4722	5	5	0	1	1	-1	0	1.2341
576	2.1883	5	5	999	19.375	1	-1	0	0.83423
577	0.5464	5	5	999	13.25	1	1	1	1.34
578	5.4722	5	5	90	7.125	1	1	0	0.99887
579	3.8303	5	5	90	25.5	2	-1	0	0.90479
580	5.4722	5	5	999	13.25	1	-1	1	0.98704
581	7.1142	5	5	0	19.375	2	1	1	1.1753
582	0.5464	5	5	999	19.375	1	1	1	1.2694
583	2.1883	5	5	90	25.5	1	1	1	0.97538
584	0.5464	5	5	90	25.5	1	-1	1	1.1636
585	2.1883	5	5	999	7.125	1	-1	1	0.98696
586	7.1142	5	5	90	25.5	2	-1	1	1.1165
587	2.1883	5	5	999	25.5	1	1	1	1.0106
588	3.8303	5	5	90	7.125	2	-1	1	1.0106
589	3.8303	5	5	999	13.25	2	-1	1	1.3753
590	7.1142	5	5	0	7.125	1	1	0	1.1169
591	7.1142	5	5	999	7.125	1	-1	0	1.081
592	7.1142	5	5	90	1	1	1	0	1.3047
593	7.1142	5	5	90	7.125	2	1	0	1.0342
594	7.1142	5	5	999	1	2	-1	1	1.0929
595	2.1883	5	5	999	1	1	1	1	1.0577
596	2.1883	5	5	999	19.375	2	-1	1	1.0459
597	5.4722	5	5	999	1	2	-1	0	1.3635
598	3.8303	5	5	90	7.125	1	1	1	0.91699
599	7.1142	5	5	0	1	2	1	0	1.0224
600	3.8303	5	5	999	7.125	2	1	1	1.1871
601	3.8303	5	5	90	7.125	2	1	1	1.4815
602	0.5464	5	5	999	25.5	2	-1	1	1.0105
603	7.1142	5	5	999	25.5	2	1	1	1.14
604	5.4722	5	5	0	25.5	2	1	1	1.2934
605	5.4722	5	5	90	19.375	2	1	0	1.093
606	0.5464	5	5	0	19.375	1	-1	1	0.98714
607	7.1142	5	5	0	1	1	1	0	1.3283
608	3.8303	5	5	0	19.375	1	-1	0	0.85774
609	0.5464	5	5	90	19.375	2	-1	1	0.94035
610	3.8303	5	5	90	7.125	1	1	0	1.1165
611	5.4722	5	5	90	7.125	2	1	0	2.7895
612	0.5464	5	5	90	19.375	2	1	1	1.1285
613	2.1883	5	5	0	1	1	-1	1	1.387
614	7.1142	5	5	999	7.125	1	1	0	0.99886
615	5.4722	5	5	999	7.125	2	1	0	1.0107
616	7.1142	5	5	90	1	1	-1	0	1.0342
617	3.8303	5	5	999	19.375	2	-1	1	0.90478
618	5.4722	5	5	999	25.5	2	1	1	1.0812
619	0.5464	5	5	90	1	1	-1	0	1.6458
620	3.8303	5	5	90	19.375	1	-1	1	1.1993
621	0.5464	5	5	90	25.5	2	-1	0	1.6811
622	2.1883	5	5	90	1	1	-1	1	1.9634
623	3.8303	5	5	0	1	2	-1	0	1.1522
624	7.1142	5	5	90	25.5	2	-1	0	1.8071
625	2.1883	5	5	0	25.5	2	1	1	1.1518
626	2.1883	5	5	0	7.125	1	1	1	1.1287
627	0.5464	5	5	0	1	1	-1	1	1.3868
628	7.1142	5	5	999	1	2	-1	1	2.2865
629	0.5464	5	5	0	7.125	2	-1	1	1.6928
630	5.4722	5	5	90	7.125	2	1	0	1.9466
631	5.4722	5	5	0	25.5	1	1	0	1.2224
632	5.4722	5	5	999	19.375	1	1	0	1.1634
633	7.1142	5	5	90	25.5	2	-1	0	0.72879
634	5.4722	5	5	999	19.375	1	1	1	0.82242
635	2.1883	5	5	90	25.5	1	1	1	1.0577
636	5.4722	5	5	999	7.125	2	1	1	1.1165
637	5.4722	5	5	999	19.375	1	-1	1	1.046
638	0.5464	5	5	90	25.5	2	-1	1	1.3871
639	0.5464	5	5	0	25.5	2	1	1	1.5281
640	5.4722	5	5	999	7.125	2	1	1	1.3047
641	7.1142	5	5	0	13.25	2	-1	0	1.14
642	0.5464	5	5	90	25.5	2	1	1	1.1401
643	5.4722	5	5	999	25.5	1	-1	1	0.94005
644	7.1142	5	5	999	19.375	2	1	1	1.0341
645	3.8303	5	5	0	1	1	1	0	1.046
646	7.1142	5	5	90	1	2	-1	0	1.0812
647	2.1883	5	5	0	25.5	2	-1	1	1.1871
648	2.1883	5	5	90	19.375	2	-1	1	0.97526
649	5.4722	5	5	0	7.125	2	1	1	1.0342
650	7.1142	5	5	0	13.25	2	-1	0	1.2808
651	2.1883	5	5	90	13.25	2	-1	1	1.1757
652	5.4722	5	5	999	7.125	1	1	0	1.481
653	2.1883	5	5	999	19.375	2	-1	1	0.99928
654	7.1142	5	5	0	13.25	2	-1	0	2.1561
655	2.1883	5	5	999	13.25	2	1	1	1.0106
656	2.1883	5	5	90	1	1	-1	0	1.1636
657	3.8303	5	5	90	7.125	2	1	0	1.093
658	3.8303	5	5	999	7.125	1	-1	1	1.1635
659	0.5464	5	5	999	25.5	2	1	1	1.0934
660	3.8303	5	5	90	1	2	-1	1	1.2346
661	0.5464	5	5	90	13.25	2	1	0	1.3753
662	0.5464	5	5	999	1	1	-1	1	1.4341
663	5.4722	5	5	0	19.375	2	1	1	1.0111
664	7.1142	5	5	0	25.5	1	-1	1	0.96359
665	0.5464	5	5	90	25.5	1	-1	1	1.1165
666	0.5464	5	5	90	19.375	1	1	1	1.1753
667	3.8303	5	5	999	25.5	2	1	1	1.0341
668	0.5464	5	5	999	13.25	2	-1	1	1.3517
669	0.5464	5	5	90	13.25	2	1	0	1.0817
670	3.8303	5	5	0	1	1	-1	0	1.211
671	2.1883	5	5	0	19.375	1	-1	1	0.98756
672	2.1883	5	5	0	1	2	1	0	1.9512
673	2.1883	5	5	999	19.375	2	-1	1	0.94008
674	0.5464	5	5	0	7.125	2	1	1	1.14
675	5.4722	5	5	0	19.375	1	-1	1	1.164
676	0.5464	5	5	0	1	2	1	0	1.611
677	7.1142	5	5	90	13.25	2	-1	1	1.3397
678	5.4722	5	5	90	19.375	1	1	1	1.093
679	3.8303	5	5	90	19.375	2	-1	1	0.99892
680	5.4722	5	5	0	1	1	1	0	1.2102
681	7.1142	5	5	0	1	2	1	0	1.5813
682	0.5464	5	5	90	7.125	1	1	1	1.093
683	0.5464	5	5	90	13.25	2	-1	1	1.3282
684	5.4722	5	5	90	7.125	2	-1	0	1.0224
685	0.5464	5	5	999	1	2	1	0	1.1282
686	2.1883	5	5	999	7.125	2	1	0	0.85816
687	2.1883	5	5	999	25.5	2	-1	1	1.0342
688	0.5464	5	5	90	25.5	1	-1	1	1.2224
689	3.8303	5	5	999	1	2	1	0	1.634
690	3.8303	5	5	999	13.25	1	-1	1	0.95229
691	7.1142	5	5	0	19.375	1	-1	1	1.093
692	3.8303	5	5	999	1	1	-1	1	0.9989
693	5.4722	5	5	999	13.25	1	1	0	1.2224
694	0.5464	5	5	0	1	2	-1	0	1.3165
695	3.8303	5	5	999	19.375	2	1	1	1.4811
696	3.8303	5	5	0	19.375	2	1	1	1.2223
697	7.1142	5	5	0	19.375	1	1	0	1.1636
698	2.1883	5	5	999	13.25	2	-1	1	1.1754
699	3.8303	5	5	90	13.25	2	-1	1	1.0695
700	3.8303	5	5	0	13.25	1	-1	1	1.0812
701	2.1883	5	5	90	19.375	1	1	1	1.0224
702	3.8303	5	5	999	19.375	2	-1	1	0.95185
703	7.1142	5	5	90	1	1	-1	1	1.0577
704	2.1883	5	5	0	13.25	1	1	1	1.1636
705	2.1883	5	5	0	13.25	1	-1	1	0.98712
706	3.8303	5	5	0	7.125	1	-1	1	1.0812
707	7.1142	5	5	0	7.125	2	-1	0	1.1988
708	7.1142	5	5	999	7.125	2	1	1	1.7077
709	3.8303	5	5	0	19.375	1	-1	0	1.0459
710	3.8303	5	5	999	25.5	1	1	1	1.0577
711	0.5464	5	5	90	19.375	1	-1	1	1.3988
712	2.1883	5	5	999	1	2	1	0	1.0581
713	7.1142	5	5	999	7.125	2	-1	0	0.99888
714	3.8303	5	5	90	25.5	1	-1	1	1.046
715	2.1883	5	5	999	1	2	-1	0	1.0225
716	7.1142	5	5	0	7.125	2	1	0	1.14
717	3.8303	5	5	90	13.25	1	1	0	1.2463
718	2.1883	5	5	90	19.375	1	-1	1	1.0346
719	2.1883	5	5	90	7.125	2	1	0	1.2812
720	2.1883	5	5	999	1	2	1	0	1.2694
721	5.4722	5	5	0	13.25	2	-1	1	1.1283
722	0.5464	5	5	999	1	1	-1	1	2.1864
723	0.5464	5	5	0	13.25	1	1	1	1.0228
724	5.4722	5	5	999	25.5	1	1	1	1.0577
725	0.5464	5	5	0	1	2	-1	0	1.6105
726	7.1142	5	5	999	19.375	1	1	0	1.5542
727	3.8303	5	5	0	13.25	2	1	1	1.187
728	7.1142	5	5	999	13.25	1	-1	0	1.638
729	5.4722	5	5	90	25.5	1	1	0	2.7429
730	3.8303	5	5	999	19.375	1	1	1	1.2228
731	7.1142	5	5	90	13.25	2	1	0	1.936
732	2.1883	5	5	90	19.375	2	-1	0	0.92832
733	3.8303	5	5	0	25.5	2	1	1	1.1754
734	0.5464	5	5	90	7.125	1	-1	0	1.0577
735	2.1883	5	5	0	7.125	2	1	1	1.3753
736	5.4722	5	5	999	19.375	2	1	1	1.1047
737	7.1142	5	5	0	7.125	2	1	0	1.4214
738	5.4722	5	5	90	7.125	2	-1	0	1.1989
739	7.1142	5	5	0	7.125	1	1	0	0.72838
740	3.8303	5	5	0	25.5	2	1	1	1.0577
741	0.5464	5	5	0	25.5	2	-1	0	0.63427
742	7.1142	5	5	999	1	2	-1	0	1.0812
743	2.1883	5	5	90	1	2	1	0	0.78715
744	5.4722	5	5	90	1	1	-1	0	0.66957
745	2.1883	5	5	0	13.25	2	-1	0	0.83419
746	7.1142	5	5	999	7.125	1	-1	0	1.4643
747	0.5464	5	5	90	25.5	1	-1	1	1.0106
748	5.4722	5	5	0	19.375	1	1	1	0.99887
749	7.1142	5	5	90	7.125	1	-1	0	1.0459
750	2.1883	5	5	90	19.375	1	1	1	0.99891
