# Supplementary material for: Temporal Integration of Motion Streaks in Migraine
Source: Vision (Basel). 2018 Jul 13;2(3):27. doi: 10.3390/vision2030027 (PMC6836222; doi:10.3390/vision2030027)
Supplement: Supplementary file 1 [file vision-02-00027-s001.zip › supplementary information/resultsmark3/resultsObs25/allResponsesObs25Block2.txt]

1	5.4722	5	5	0	25.5	1	-1	0	2.2234
2	3.8303	5	5	90	25.5	1	-1	1	1.1427
3	5.4722	5	5	999	13.25	1	-1	1	1.1283
4	3.8303	5	5	999	7.125	2	1	0	1.7159
5	5.4722	5	5	90	7.125	1	1	1	1.7724
6	2.1883	5	5	90	25.5	1	-1	1	1.0342
7	2.1883	5	5	90	19.375	1	-1	1	1.0224
8	5.4722	5	5	90	19.375	1	-1	1	1.0224
9	2.1883	5	5	90	1	2	-1	0	1.293
10	3.8303	5	5	999	13.25	1	-1	1	0.9754
11	5.4722	5	5	90	7.125	1	1	0	1.3164
12	5.4722	5	5	0	13.25	1	-1	1	0.93995
13	3.8303	5	5	90	25.5	2	-1	0	1.1635
14	5.4722	5	5	999	13.25	2	1	1	1.1992
15	3.8303	5	5	999	7.125	2	-1	1	1.2223
16	5.4722	5	5	999	25.5	1	-1	1	0.99884
17	3.8303	5	5	90	1	2	1	0	1.0459
18	5.4722	5	5	90	7.125	1	-1	0	0.98706
19	2.1883	5	5	0	7.125	1	1	1	1.1047
20	7.1142	5	5	90	19.375	2	1	1	1.1165
21	2.1883	5	5	90	1	2	1	0	1.187
22	3.8303	5	5	90	19.375	1	-1	1	1.14
23	7.1142	5	5	999	1	1	1	0	1.14
24	3.8303	5	5	999	7.125	1	1	1	0.94015
25	2.1883	5	5	0	19.375	1	-1	1	1.0459
26	7.1142	5	5	0	7.125	1	1	0	1.4563
27	7.1142	5	5	0	19.375	2	-1	1	1.0224
28	2.1883	5	5	90	25.5	1	1	1	1.0224
29	3.8303	5	5	0	7.125	2	-1	0	1.2341
30	7.1142	5	5	90	19.375	2	-1	1	0.81066
31	7.1142	5	5	999	7.125	1	-1	1	2.0603
32	2.1883	5	5	90	1	1	1	0	1.704
33	5.4722	5	5	0	7.125	1	-1	0	1.1048
34	7.1142	5	5	90	25.5	2	-1	0	1.2345
35	7.1142	5	5	90	19.375	1	-1	0	0.82283
36	7.1142	5	5	0	1	2	-1	0	1.5229
37	7.1142	5	5	90	13.25	2	-1	0	0.9636
38	2.1883	5	5	90	7.125	2	-1	0	1.0459
39	7.1142	5	5	0	13.25	2	1	1	1.2929
40	3.8303	5	5	999	13.25	1	-1	1	1.0695
41	3.8303	5	5	90	1	1	-1	0	1.3282
42	2.1883	5	5	90	1	1	-1	1	1.1283
43	7.1142	5	5	90	1	1	-1	1	1.2341
44	2.1883	5	5	999	13.25	2	1	1	1.1636
45	2.1883	5	5	0	19.375	2	1	1	1.1749
46	3.8303	5	5	90	7.125	1	-1	1	1.3757
47	2.1883	5	5	0	19.375	2	-1	1	1.2698
48	7.1142	5	5	999	19.375	2	-1	0	1.2455
49	3.8303	5	5	90	1	2	-1	0	1.3875
50	0.5464	5	5	90	25.5	1	-1	1	1.2458
51	7.1142	5	5	90	19.375	1	1	1	1.1871
52	2.1883	5	5	0	1	2	-1	1	1.5752
53	2.1883	5	5	0	7.125	1	1	1	1.3046
54	5.4722	5	5	0	19.375	1	-1	0	0.91657
55	3.8303	5	5	0	19.375	1	-1	1	0.99887
56	7.1142	5	5	999	13.25	2	1	1	1.14
57	3.8303	5	5	0	25.5	2	-1	1	0.90525
58	2.1883	5	5	90	1	1	1	1	1.187
59	2.1883	5	5	999	1	1	1	0	1.2576
60	7.1142	5	5	90	25.5	1	1	0	1.0577
61	0.5464	5	5	90	25.5	1	-1	1	1.4223
62	7.1142	5	5	0	13.25	1	1	0	1.5123
63	5.4722	5	5	0	13.25	2	1	1	1.1401
64	3.8303	5	5	0	13.25	1	-1	1	1.0105
65	5.4722	5	5	0	13.25	1	-1	1	1.14
66	7.1142	5	5	90	13.25	2	1	0	1.1518
67	7.1142	5	5	0	13.25	1	1	1	1.1518
68	2.1883	5	5	0	7.125	2	-1	1	1.0459
69	0.5464	5	5	0	1	1	1	0	1.7399
70	7.1142	5	5	90	7.125	2	1	0	1.2811
71	7.1142	5	5	999	19.375	1	1	0	1.3887
72	3.8303	5	5	999	25.5	2	-1	1	1.0106
73	2.1883	5	5	999	1	1	-1	1	1.5399
74	0.5464	5	5	999	25.5	1	1	1	1.2458
75	3.8303	5	5	999	1	1	-1	1	1.6458
76	7.1142	5	5	999	19.375	1	-1	1	1.093
77	3.8303	5	5	999	13.25	2	1	1	1.1518
78	3.8303	5	5	0	7.125	1	1	1	1.0342
79	0.5464	5	5	90	7.125	1	1	1	1.1518
80	3.8303	5	5	90	25.5	1	1	1	1.1287
81	0.5464	5	5	90	7.125	2	1	0	1.4933
82	2.1883	5	5	0	1	1	-1	1	1.4457
83	0.5464	5	5	999	1	1	-1	1	1.2811
84	5.4722	5	5	999	25.5	2	-1	1	0.94007
85	5.4722	5	5	999	7.125	1	-1	0	1.2576
86	0.5464	5	5	999	7.125	1	-1	1	1.1283
87	3.8303	5	5	0	13.25	2	-1	1	0.95178
88	5.4722	5	5	90	19.375	2	1	1	1.0342
89	7.1142	5	5	0	1	2	-1	0	1.14
90	0.5464	5	5	0	7.125	1	-1	1	1.0111
91	3.8303	5	5	999	19.375	1	-1	1	0.9988
92	2.1883	5	5	999	7.125	1	-1	1	0.89302
93	7.1142	5	5	999	25.5	1	-1	1	0.90476
94	7.1142	5	5	90	1	1	-1	1	1.3044
95	5.4722	5	5	90	25.5	2	1	1	1.2694
96	7.1142	5	5	90	19.375	1	-1	1	2.0348
97	2.1883	5	5	999	19.375	2	-1	1	1.0577
98	7.1142	5	5	90	13.25	2	1	0	1.4094
99	5.4722	5	5	90	1	2	1	0	1.9655
100	7.1142	5	5	90	25.5	1	-1	1	0.86948
101	0.5464	5	5	90	19.375	1	1	0	0.83419
102	0.5464	5	5	90	7.125	2	-1	1	2.0218
103	2.1883	5	5	999	25.5	1	-1	1	1.1282
104	3.8303	5	5	90	19.375	2	1	1	1.0816
105	2.1883	5	5	90	13.25	1	1	1	1.0577
106	7.1142	5	5	90	25.5	1	-1	0	1.4535
107	3.8303	5	5	90	25.5	2	1	1	1.1872
108	5.4722	5	5	90	13.25	2	-1	0	1.3286
109	0.5464	5	5	0	25.5	1	1	1	1.0933
110	7.1142	5	5	0	7.125	2	-1	0	1.7389
111	2.1883	5	5	999	19.375	2	1	1	1.0228
112	2.1883	5	5	90	19.375	1	-1	1	1.0812
113	3.8303	5	5	999	7.125	1	-1	1	1.1282
114	3.8303	5	5	0	13.25	2	-1	1	1.093
115	0.5464	5	5	999	19.375	1	-1	1	1.3988
116	0.5464	5	5	90	13.25	2	-1	0	1.7398
117	2.1883	5	5	0	19.375	2	1	0	1.1517
118	3.8303	5	5	0	25.5	2	1	1	2.7612
119	0.5464	5	5	999	13.25	1	1	1	2.4569
120	5.4722	5	5	90	1	1	1	0	2.3199
121	0.5464	5	5	90	19.375	1	1	0	0.52871
122	3.8303	5	5	0	19.375	1	1	1	0.98703
123	7.1142	5	5	0	25.5	1	-1	0	1.2458
124	0.5464	5	5	999	19.375	2	-1	1	1.1753
125	7.1142	5	5	999	25.5	1	1	1	1.2928
126	2.1883	5	5	999	19.375	1	1	1	1.0342
127	3.8303	5	5	999	13.25	2	1	0	0.97536
128	0.5464	5	5	999	1	2	1	1	2.3628
129	2.1883	5	5	999	13.25	1	-1	1	1.1988
130	3.8303	5	5	999	7.125	1	1	1	0.97536
131	3.8303	5	5	90	13.25	2	1	1	1.0464
132	3.8303	5	5	0	1	1	1	0	0.9989
133	5.4722	5	5	0	25.5	1	1	1	0.99889
134	3.8303	5	5	999	1	2	-1	1	2.1676
135	5.4722	5	5	0	1	1	-1	0	1.6835
136	3.8303	5	5	999	1	1	1	1	1.4105
137	0.5464	5	5	999	19.375	2	-1	1	1.1047
138	5.4722	5	5	90	13.25	2	1	1	1.1639
139	0.5464	5	5	0	19.375	2	-1	1	1.4458
140	3.8303	5	5	0	13.25	2	-1	1	1.1165
141	7.1142	5	5	90	1	2	1	0	1.6645
142	7.1142	5	5	999	25.5	2	-1	1	1.0812
143	5.4722	5	5	999	25.5	1	1	1	0.98708
144	0.5464	5	5	0	25.5	2	1	1	1.1871
145	0.5464	5	5	0	1	2	1	1	1.5635
146	0.5464	5	5	90	19.375	2	1	1	1.4576
147	7.1142	5	5	90	25.5	1	1	1	1.2463
148	2.1883	5	5	90	25.5	2	1	1	1.1163
149	7.1142	5	5	0	13.25	2	1	1	0.98757
150	0.5464	5	5	90	13.25	1	-1	1	1.0812
151	2.1883	5	5	0	7.125	2	-1	1	0.97543
152	3.8303	5	5	90	7.125	2	-1	1	1.1753
153	3.8303	5	5	90	19.375	2	-1	1	0.99885
154	7.1142	5	5	0	1	1	-1	0	1.5764
155	2.1883	5	5	0	13.25	2	-1	1	1.093
156	5.4722	5	5	90	7.125	1	-1	0	1.7617
157	7.1142	5	5	90	1	1	1	1	1.4291
158	3.8303	5	5	0	19.375	2	1	1	1.1052
159	2.1883	5	5	90	7.125	1	1	1	1.8226
160	2.1883	5	5	999	7.125	1	-1	1	1.2227
161	7.1142	5	5	0	13.25	1	1	1	1.1636
162	3.8303	5	5	999	19.375	2	-1	1	1.2106
163	3.8303	5	5	0	7.125	2	-1	1	1.4929
164	2.1883	5	5	999	13.25	1	-1	1	3.1259
165	2.1883	5	5	90	25.5	2	1	1	1.1875
166	2.1883	5	5	90	25.5	2	1	1	1.0695
167	5.4722	5	5	999	19.375	2	1	1	1.2223
168	3.8303	5	5	0	13.25	1	-1	1	0.99876
169	7.1142	5	5	0	19.375	1	-1	1	1.2105
170	5.4722	5	5	90	7.125	1	1	1	1.3517
171	3.8303	5	5	0	7.125	2	-1	0	1.2458
172	3.8303	5	5	0	7.125	2	1	1	1.6579
173	5.4722	5	5	0	7.125	1	-1	0	1.3875
174	7.1142	5	5	999	1	2	-1	0	1.4778
175	5.4722	5	5	90	25.5	1	1	0	1.0107
176	2.1883	5	5	999	1	2	-1	0	1.1988
177	0.5464	5	5	999	25.5	2	-1	1	1.0342
178	2.1883	5	5	999	1	2	1	0	1.7042
179	3.8303	5	5	90	7.125	1	-1	0	1.3639
180	3.8303	5	5	999	7.125	2	1	0	3.1424
181	0.5464	5	5	0	7.125	1	-1	1	1.1046
182	7.1142	5	5	0	13.25	2	-1	1	1.1287
183	3.8303	5	5	0	25.5	2	-1	1	0.98747
184	5.4722	5	5	999	7.125	2	-1	1	0.98712
185	3.8303	5	5	90	13.25	1	1	1	1.4341
186	3.8303	5	5	999	19.375	2	1	1	1.1048
187	3.8303	5	5	90	7.125	2	-1	1	0.99887
188	2.1883	5	5	999	19.375	2	1	1	1.1988
189	7.1142	5	5	999	1	2	-1	1	1.8288
190	7.1142	5	5	999	19.375	2	-1	1	1.3747
191	0.5464	5	5	90	1	2	1	0	1.9982
192	3.8303	5	5	90	19.375	2	-1	1	1.1165
193	0.5464	5	5	90	19.375	1	-1	0	1.3992
194	7.1142	5	5	90	19.375	1	1	0	1.777
195	5.4722	5	5	0	13.25	2	1	0	0.84602
196	5.4722	5	5	0	19.375	2	-1	0	0.96355
197	3.8303	5	5	0	7.125	2	1	0	1.0577
198	5.4722	5	5	0	25.5	1	1	1	0.9283
199	2.1883	5	5	90	13.25	2	1	1	1.3165
200	3.8303	5	5	999	25.5	1	-1	1	0.9636
201	2.1883	5	5	90	7.125	2	1	1	1.0342
202	0.5464	5	5	90	7.125	1	-1	1	1.4812
203	0.5464	5	5	0	7.125	2	-1	1	1.2463
204	7.1142	5	5	999	7.125	1	1	0	1.7232
205	7.1142	5	5	0	25.5	2	-1	1	0.99885
206	3.8303	5	5	999	13.25	2	-1	1	0.9989
207	7.1142	5	5	0	7.125	2	-1	1	1.0459
208	5.4722	5	5	90	19.375	2	1	0	2.3202
209	0.5464	5	5	999	13.25	2	1	1	1.1517
210	5.4722	5	5	999	19.375	1	-1	1	1.011
211	7.1142	5	5	999	7.125	2	1	0	1.0812
212	5.4722	5	5	90	1	1	1	0	1.7158
213	7.1142	5	5	999	13.25	1	-1	1	1.1165
214	5.4722	5	5	999	7.125	2	1	1	0.9871
215	7.1142	5	5	999	19.375	1	1	0	1.4563
216	5.4722	5	5	90	1	2	1	0	1.2223
217	5.4722	5	5	0	13.25	1	-1	1	1.1283
218	2.1883	5	5	999	19.375	1	-1	1	1.0342
219	5.4722	5	5	999	13.25	1	1	0	1.5121
220	5.4722	5	5	999	1	1	1	0	1.4694
221	2.1883	5	5	90	25.5	1	-1	1	1.0463
222	2.1883	5	5	90	13.25	2	1	1	1.0459
223	2.1883	5	5	0	1	2	-1	1	1.0812
224	3.8303	5	5	90	13.25	1	-1	1	0.97538
225	7.1142	5	5	0	1	2	1	0	0.95173
226	0.5464	5	5	0	1	1	1	0	1.1285
227	5.4722	5	5	90	1	2	-1	0	2.2786
228	3.8303	5	5	90	25.5	1	-1	1	0.9636
229	7.1142	5	5	0	25.5	2	-1	1	1.1753
230	5.4722	5	5	999	19.375	1	1	1	1.093
231	5.4722	5	5	90	7.125	2	-1	0	1.3874
232	2.1883	5	5	0	19.375	1	-1	1	1.0463
233	3.8303	5	5	90	19.375	2	-1	1	0.94003
234	7.1142	5	5	0	13.25	1	1	1	1.1988
235	7.1142	5	5	999	25.5	2	-1	1	0.98712
236	0.5464	5	5	90	13.25	1	-1	1	1.0224
237	5.4722	5	5	999	13.25	2	-1	1	0.96357
238	7.1142	5	5	999	13.25	2	1	1	0.95181
239	7.1142	5	5	999	7.125	2	1	1	1.0812
240	3.8303	5	5	90	13.25	1	-1	1	1.8674
241	2.1883	5	5	0	19.375	2	-1	1	1.0464
242	0.5464	5	5	999	1	2	-1	1	1.2102
243	7.1142	5	5	0	19.375	2	1	1	1.1992
244	3.8303	5	5	999	13.25	1	1	1	1.1046
245	2.1883	5	5	0	7.125	2	-1	0	1.0228
246	3.8303	5	5	999	19.375	1	-1	1	1.2577
247	5.4722	5	5	999	19.375	1	-1	1	1.0459
248	3.8303	5	5	0	25.5	2	-1	1	1.0341
249	3.8303	5	5	90	7.125	2	-1	1	1.387
250	2.1883	5	5	999	7.125	2	-1	1	0.97574
251	2.1883	5	5	999	19.375	1	-1	1	1.1047
252	7.1142	5	5	999	25.5	1	-1	1	1.0928
253	3.8303	5	5	0	13.25	1	1	1	1.1164
254	0.5464	5	5	999	25.5	1	1	1	1.0929
255	5.4722	5	5	0	1	1	1	1	1.3164
256	0.5464	5	5	999	19.375	2	-1	1	1.2341
257	7.1142	5	5	90	7.125	1	1	0	2.124
258	3.8303	5	5	999	13.25	2	1	0	3.3317
259	0.5464	5	5	999	7.125	1	-1	1	1.1287
260	3.8303	5	5	999	7.125	1	1	1	1.1283
261	0.5464	5	5	999	19.375	2	-1	1	1.1988
262	7.1142	5	5	999	19.375	2	1	0	1.825
263	0.5464	5	5	0	25.5	1	1	1	1.0577
264	5.4722	5	5	90	13.25	1	-1	1	1.2576
265	5.4722	5	5	0	1	2	-1	0	3.6725
266	0.5464	5	5	999	7.125	2	1	1	1.4341
267	2.1883	5	5	0	1	1	-1	1	1.0929
268	7.1142	5	5	0	19.375	1	-1	1	1.1052
269	2.1883	5	5	0	25.5	2	1	1	1.1287
270	2.1883	5	5	999	1	2	-1	0	1.4105
271	7.1142	5	5	0	7.125	2	1	1	1.8693
272	5.4722	5	5	90	25.5	2	-1	1	1.0346
273	5.4722	5	5	999	1	1	1	0	1.3282
274	0.5464	5	5	90	19.375	1	1	1	1.1047
275	5.4722	5	5	90	13.25	2	-1	0	1.3399
276	7.1142	5	5	0	25.5	1	1	0	1.3643
277	0.5464	5	5	90	25.5	2	1	1	1.1165
278	0.5464	5	5	0	25.5	2	-1	1	1.0695
279	0.5464	5	5	90	1	1	-1	1	1.1517
280	5.4722	5	5	0	25.5	2	-1	1	1.0929
281	7.1142	5	5	999	1	2	-1	0	1.2693
282	2.1883	5	5	999	13.25	2	-1	1	1.0459
283	5.4722	5	5	90	25.5	2	-1	1	1.4105
284	7.1142	5	5	0	7.125	2	-1	1	1.0928
285	2.1883	5	5	999	7.125	1	-1	1	1.1404
286	2.1883	5	5	999	13.25	1	-1	1	1.2694
287	5.4722	5	5	999	13.25	1	-1	1	1.0694
288	5.4722	5	5	0	19.375	1	1	1	1.2458
289	2.1883	5	5	999	25.5	1	1	1	0.94043
290	5.4722	5	5	999	13.25	2	-1	1	0.99888
291	2.1883	5	5	0	13.25	2	-1	1	0.99863
292	0.5464	5	5	90	25.5	2	-1	1	1.2224
293	0.5464	5	5	0	1	2	-1	1	1.1753
294	2.1883	5	5	0	1	1	1	1	1.3164
295	2.1883	5	5	999	1	2	1	0	1.2698
296	5.4722	5	5	0	13.25	2	-1	0	1.2105
297	2.1883	5	5	90	25.5	2	1	1	1.1168
298	3.8303	5	5	999	13.25	1	-1	1	0.98709
299	7.1142	5	5	90	13.25	1	-1	1	1.0223
300	3.8303	5	5	0	19.375	2	-1	1	1.0694
301	3.8303	5	5	0	19.375	2	-1	1	0.98713
302	7.1142	5	5	0	13.25	1	-1	0	1.0342
303	0.5464	5	5	999	25.5	2	1	1	1.2224
304	5.4722	5	5	999	7.125	1	-1	1	1.9985
305	5.4722	5	5	0	25.5	2	-1	1	1.3988
306	0.5464	5	5	0	19.375	1	-1	1	1.3164
307	5.4722	5	5	0	19.375	1	-1	1	0.98711
308	2.1883	5	5	999	7.125	2	-1	1	1.1871
309	7.1142	5	5	90	13.25	2	-1	0	2.5338
310	3.8303	5	5	90	13.25	2	1	1	1.1753
311	0.5464	5	5	999	1	2	1	0	3.7538
312	5.4722	5	5	0	25.5	2	1	1	1.1165
313	0.5464	5	5	90	19.375	2	1	0	1.3051
314	0.5464	5	5	90	25.5	2	-1	1	1.364
315	5.4722	5	5	90	7.125	2	-1	0	1.838
316	0.5464	5	5	90	1	2	-1	1	1.7512
317	2.1883	5	5	999	25.5	2	1	1	1.1404
318	2.1883	5	5	0	1	2	1	0	1.9991
319	7.1142	5	5	999	13.25	1	-1	0	1.2106
320	5.4722	5	5	999	7.125	2	1	0	1.1282
321	2.1883	5	5	0	1	1	1	1	0.93999
322	0.5464	5	5	90	13.25	1	-1	1	1.3164
323	7.1142	5	5	0	25.5	2	1	1	0.97535
324	0.5464	5	5	0	19.375	1	1	1	1.1165
325	0.5464	5	5	0	7.125	2	1	1	1.5051
326	2.1883	5	5	0	25.5	1	1	1	1.0346
327	5.4722	5	5	0	25.5	2	-1	1	1.0459
328	5.4722	5	5	0	13.25	2	1	1	1.3165
329	3.8303	5	5	0	1	1	-1	1	1.5169
330	3.8303	5	5	90	25.5	2	-1	1	1.4223
331	0.5464	5	5	0	19.375	2	-1	1	1.528
332	0.5464	5	5	999	7.125	2	-1	1	6.6443
333	0.5464	5	5	90	19.375	2	-1	1	1.1753
334	7.1142	5	5	0	1	1	1	1	1.2345
335	0.5464	5	5	0	1	1	-1	0	0.96408
336	5.4722	5	5	999	25.5	2	1	1	1.0342
337	0.5464	5	5	90	7.125	1	-1	1	1.1988
338	0.5464	5	5	999	25.5	2	1	1	1.0929
339	0.5464	5	5	0	25.5	2	-1	1	1.1753
340	5.4722	5	5	0	19.375	2	-1	1	1.1401
341	5.4722	5	5	90	19.375	2	1	1	0.98709
342	5.4722	5	5	0	19.375	1	-1	1	1.5098
343	5.4722	5	5	0	1	2	1	0	1.0693
344	0.5464	5	5	999	7.125	2	-1	1	1.3632
345	7.1142	5	5	999	19.375	2	1	1	1.2223
346	3.8303	5	5	90	1	1	-1	0	1.6462
347	5.4722	5	5	90	13.25	1	-1	1	1.058
348	3.8303	5	5	0	7.125	1	-1	1	1.1165
349	5.4722	5	5	90	7.125	2	-1	1	1.6088
350	2.1883	5	5	90	7.125	1	-1	1	1.2811
351	0.5464	5	5	0	1	2	-1	0	1.1636
352	3.8303	5	5	0	1	2	-1	0	1.8901
353	3.8303	5	5	0	13.25	1	-1	1	1.4698
354	3.8303	5	5	0	25.5	1	-1	1	1.0816
355	7.1142	5	5	90	7.125	2	1	0	1.0106
356	3.8303	5	5	0	7.125	1	1	0	0.92832
357	7.1142	5	5	999	13.25	1	1	0	1.0106
358	5.4722	5	5	90	25.5	1	-1	1	1.1753
359	3.8303	5	5	0	7.125	1	1	1	1.1753
360	7.1142	5	5	90	13.25	1	1	0	2.1194
361	7.1142	5	5	90	19.375	2	1	0	4.102
362	2.1883	5	5	999	1	1	1	0	1.5164
363	7.1142	5	5	90	13.25	1	1	0	1.0699
364	2.1883	5	5	999	25.5	2	-1	1	0.97529
365	5.4722	5	5	0	7.125	2	1	0	1.4929
366	2.1883	5	5	90	13.25	2	-1	1	1.2104
367	2.1883	5	5	0	19.375	1	1	1	1.1757
368	2.1883	5	5	90	19.375	1	-1	1	1.8461
369	5.4722	5	5	999	19.375	2	-1	0	1.1635
370	3.8303	5	5	0	19.375	1	1	1	1.1283
371	2.1883	5	5	0	7.125	1	1	1	1.0576
372	7.1142	5	5	90	25.5	2	-1	0	1.14
373	5.4722	5	5	0	1	1	-1	0	0.9282
374	2.1883	5	5	90	7.125	2	1	0	0.94001
375	2.1883	5	5	90	19.375	1	-1	1	1.1518
376	0.5464	5	5	999	7.125	1	-1	1	1.0459
377	0.5464	5	5	90	1	2	-1	0	1.3282
378	7.1142	5	5	999	13.25	1	-1	1	1.14
379	0.5464	5	5	999	1	1	1	1	1.2224
380	5.4722	5	5	0	1	2	-1	0	1.2816
381	2.1883	5	5	999	7.125	1	1	1	0.9399
382	2.1883	5	5	90	13.25	1	-1	1	0.95182
383	5.4722	5	5	999	25.5	1	-1	1	0.92829
384	7.1142	5	5	0	1	2	-1	0	0.96355
385	7.1142	5	5	0	19.375	1	-1	1	1.1165
386	5.4722	5	5	999	19.375	1	1	1	1.0812
387	2.1883	5	5	90	7.125	1	1	0	1.34
388	2.1883	5	5	0	13.25	1	-1	1	0.95189
389	2.1883	5	5	999	19.375	1	1	1	1.0225
390	0.5464	5	5	0	13.25	2	-1	0	1.3753
391	7.1142	5	5	90	13.25	1	-1	0	1.3047
392	2.1883	5	5	0	25.5	2	-1	1	1.0699
393	0.5464	5	5	90	19.375	1	-1	0	1.481
394	7.1142	5	5	0	7.125	2	-1	1	1.0933
395	0.5464	5	5	0	7.125	1	1	1	1.14
396	0.5464	5	5	90	19.375	2	-1	1	1.211
397	5.4722	5	5	999	1	2	-1	1	1.2224
398	5.4722	5	5	0	1	2	1	0	1.2457
399	7.1142	5	5	90	25.5	1	-1	0	1.3956
400	2.1883	5	5	0	13.25	2	1	1	1.0816
401	0.5464	5	5	999	19.375	1	1	1	1.2106
402	5.4722	5	5	999	7.125	2	-1	1	1.0463
403	0.5464	5	5	90	1	1	-1	0	1.8453
404	7.1142	5	5	0	1	1	-1	0	1.5587
405	2.1883	5	5	0	7.125	2	-1	1	1.1047
406	0.5464	5	5	90	25.5	2	1	1	2.0805
407	2.1883	5	5	0	25.5	1	-1	1	1.1052
408	7.1142	5	5	0	19.375	1	1	1	1.1984
409	5.4722	5	5	90	19.375	2	1	1	1.3287
410	2.1883	5	5	90	7.125	1	1	1	1.1993
411	3.8303	5	5	999	19.375	1	-1	1	1.0459
412	7.1142	5	5	90	1	2	1	0	1.3281
413	2.1883	5	5	0	7.125	1	-1	1	1.0458
414	5.4722	5	5	90	25.5	1	-1	1	1.1047
415	2.1883	5	5	0	19.375	2	-1	1	0.96349
416	0.5464	5	5	999	7.125	1	-1	1	1.0342
417	0.5464	5	5	0	7.125	2	1	1	1.1518
418	5.4722	5	5	0	7.125	2	-1	0	1.1287
419	0.5464	5	5	90	13.25	2	-1	0	1.164
420	5.4722	5	5	0	19.375	1	1	1	1.3401
421	5.4722	5	5	999	19.375	2	-1	1	1.1047
422	0.5464	5	5	0	7.125	1	1	1	1.7162
423	5.4722	5	5	0	19.375	2	-1	1	1.458
424	0.5464	5	5	90	7.125	1	1	0	1.5281
425	3.8303	5	5	0	25.5	2	-1	1	1.0459
426	0.5464	5	5	999	19.375	1	-1	1	1.3282
427	0.5464	5	5	90	13.25	1	-1	1	1.2929
428	0.5464	5	5	90	25.5	1	1	1	1.1047
429	5.4722	5	5	999	1	2	1	0	1.5049
430	5.4722	5	5	90	13.25	1	1	1	0.98753
431	3.8303	5	5	999	1	2	-1	0	1.9517
432	0.5464	5	5	0	7.125	2	-1	1	1.0817
433	5.4722	5	5	999	25.5	1	1	1	0.96356
434	3.8303	5	5	0	25.5	1	1	1	0.96357
435	2.1883	5	5	999	7.125	2	-1	1	0.98711
436	5.4722	5	5	0	1	2	-1	0	1.2455
437	7.1142	5	5	90	25.5	2	-1	0	1.1875
438	7.1142	5	5	999	7.125	2	1	0	1.093
439	3.8303	5	5	999	19.375	2	1	1	1.0577
440	5.4722	5	5	0	7.125	1	1	0	1.093
441	3.8303	5	5	90	1	2	1	0	1.0929
442	7.1142	5	5	90	7.125	1	1	0	1.0342
443	5.4722	5	5	90	25.5	2	-1	1	1.0459
444	2.1883	5	5	0	25.5	1	-1	1	1.0107
445	2.1883	5	5	0	1	1	-1	1	0.96351
446	7.1142	5	5	90	7.125	2	1	0	0.99884
447	2.1883	5	5	90	25.5	1	-1	1	0.9989
448	3.8303	5	5	999	13.25	1	1	1	0.97535
449	0.5464	5	5	999	25.5	1	1	1	1.1047
450	7.1142	5	5	90	25.5	2	1	1	1.1987
451	0.5464	5	5	90	13.25	2	-1	0	1.1635
452	5.4722	5	5	999	19.375	2	1	1	1.093
453	3.8303	5	5	90	25.5	1	-1	1	1.1047
454	5.4722	5	5	999	1	2	-1	0	1.3168
455	3.8303	5	5	999	25.5	1	-1	1	0.97536
456	3.8303	5	5	999	7.125	1	-1	1	1.0812
457	3.8303	5	5	999	1	2	1	0	1.1401
458	3.8303	5	5	999	7.125	2	-1	0	1.0694
459	7.1142	5	5	999	25.5	2	-1	1	1.0342
460	2.1883	5	5	999	13.25	2	1	0	2.7642
461	5.4722	5	5	999	7.125	1	1	1	1.0934
462	5.4722	5	5	0	7.125	2	-1	1	0.98713
463	7.1142	5	5	999	7.125	1	-1	0	1.0812
464	7.1142	5	5	90	13.25	2	1	1	1.1165
465	7.1142	5	5	0	1	1	-1	1	1.1522
466	5.4722	5	5	90	19.375	2	-1	0	1.0699
467	2.1883	5	5	90	25.5	2	-1	1	1.0107
468	2.1883	5	5	0	25.5	1	1	1	0.9871
469	0.5464	5	5	999	13.25	1	1	1	1.0577
470	5.4722	5	5	999	25.5	2	1	1	1.1047
471	7.1142	5	5	0	25.5	1	1	0	1.1639
472	7.1142	5	5	0	19.375	1	1	1	1.0346
473	2.1883	5	5	0	7.125	1	-1	1	1.1047
474	2.1883	5	5	90	13.25	1	-1	1	1.3164
475	0.5464	5	5	90	7.125	2	1	0	0.97535
476	7.1142	5	5	90	1	2	-1	1	1.0694
477	7.1142	5	5	999	1	1	1	0	1.1165
478	5.4722	5	5	90	1	2	1	0	1.0346
479	0.5464	5	5	90	7.125	2	-1	0	3.0298
480	3.8303	5	5	0	13.25	1	1	1	1.0581
481	2.1883	5	5	999	25.5	1	-1	1	1.14
482	7.1142	5	5	0	7.125	1	1	1	1.1517
483	2.1883	5	5	90	19.375	2	1	1	1.3988
484	0.5464	5	5	999	13.25	2	1	1	1.1753
485	2.1883	5	5	0	13.25	1	-1	1	0.99885
486	0.5464	5	5	0	13.25	2	1	1	1.1283
487	7.1142	5	5	0	13.25	2	-1	1	1.0228
488	3.8303	5	5	0	25.5	1	1	0	1.1752
489	0.5464	5	5	0	19.375	2	-1	1	1.0929
490	3.8303	5	5	999	1	2	-1	0	1.6105
491	2.1883	5	5	999	13.25	2	-1	1	1.1164
492	3.8303	5	5	0	7.125	1	1	0	1.3282
493	0.5464	5	5	0	13.25	1	1	1	1.0341
494	0.5464	5	5	90	1	1	1	1	1.2223
495	0.5464	5	5	0	25.5	1	-1	1	1.2458
496	0.5464	5	5	0	13.25	1	1	1	1.1282
497	7.1142	5	5	999	7.125	2	-1	1	1.4436
498	5.4722	5	5	999	25.5	2	-1	1	0.99887
499	3.8303	5	5	999	25.5	2	-1	1	0.92829
500	3.8303	5	5	0	19.375	1	1	1	1.8378
501	0.5464	5	5	90	1	2	-1	0	1.2932
502	0.5464	5	5	999	13.25	1	-1	1	1.9045
503	0.5464	5	5	999	7.125	1	1	1	2.3401
504	7.1142	5	5	0	19.375	2	1	0	1.5932
505	2.1883	5	5	0	25.5	2	-1	1	0.97532
506	7.1142	5	5	0	25.5	2	-1	1	3.5522
507	0.5464	5	5	90	7.125	1	-1	0	1.3988
508	7.1142	5	5	90	25.5	2	-1	0	1.093
509	3.8303	5	5	90	1	2	1	0	1.9178
510	2.1883	5	5	90	19.375	2	-1	1	0.90479
511	2.1883	5	5	999	1	1	1	1	1.2223
512	2.1883	5	5	999	1	2	-1	1	1.0695
513	7.1142	5	5	999	7.125	1	1	0	1.0342
514	0.5464	5	5	0	19.375	1	-1	1	1.0107
515	7.1142	5	5	0	1	1	-1	0	1.3814
516	3.8303	5	5	90	7.125	1	-1	1	1.0463
517	7.1142	5	5	999	25.5	2	1	1	1.0107
518	2.1883	5	5	0	25.5	2	-1	1	1.0577
519	5.4722	5	5	0	13.25	1	1	1	1.0575
520	0.5464	5	5	999	1	1	-1	0	1.1871
521	3.8303	5	5	999	13.25	2	-1	1	0.95185
522	2.1883	5	5	90	13.25	1	1	1	1.1283
523	5.4722	5	5	0	7.125	1	-1	1	2.0353
524	7.1142	5	5	90	19.375	2	1	0	1.2811
525	5.4722	5	5	999	13.25	1	-1	1	1.0812
526	2.1883	5	5	90	13.25	1	-1	1	1.0224
527	7.1142	5	5	90	7.125	1	-1	0	1.5288
528	0.5464	5	5	0	1	2	-1	0	1.4105
529	7.1142	5	5	90	1	1	-1	0	1.3358
530	7.1142	5	5	999	19.375	1	-1	1	1.2811
531	0.5464	5	5	999	1	2	-1	1	1.4575
532	3.8303	5	5	0	1	1	1	1	0.85774
533	7.1142	5	5	90	19.375	2	1	1	1.0695
534	5.4722	5	5	0	7.125	2	-1	0	1.0459
535	3.8303	5	5	90	1	1	1	0	0.7989
536	3.8303	5	5	90	19.375	1	-1	1	1.0577
537	5.4722	5	5	999	25.5	1	-1	1	1.0694
538	3.8303	5	5	90	13.25	1	-1	1	1.2341
539	0.5464	5	5	0	13.25	2	-1	1	1.4929
540	3.8303	5	5	0	25.5	1	1	1	0.97534
541	3.8303	5	5	90	25.5	1	1	1	1.1165
542	2.1883	5	5	0	19.375	1	-1	1	0.98705
543	5.4722	5	5	0	13.25	1	1	1	0.99889
544	7.1142	5	5	90	7.125	2	-1	0	1.1165
545	5.4722	5	5	999	1	2	-1	0	1.1871
546	0.5464	5	5	0	25.5	1	-1	1	1.0107
547	3.8303	5	5	999	25.5	2	-1	1	1.0341
548	3.8303	5	5	0	19.375	1	-1	1	1.1164
549	3.8303	5	5	999	7.125	2	-1	1	1.1282
550	5.4722	5	5	90	13.25	2	1	1	0.98711
551	3.8303	5	5	0	1	2	-1	0	1.5399
552	2.1883	5	5	90	19.375	1	1	1	1.0107
553	7.1142	5	5	999	13.25	2	-1	1	1.046
554	3.8303	5	5	90	25.5	2	1	1	1.093
555	5.4722	5	5	999	1	1	-1	1	1.2929
556	2.1883	5	5	90	19.375	2	-1	1	1.2581
557	0.5464	5	5	90	7.125	2	-1	1	2.8011
558	3.8303	5	5	90	1	2	-1	0	1.3757
559	7.1142	5	5	0	13.25	2	-1	1	1.0812
560	0.5464	5	5	90	1	2	1	0	1.2341
561	5.4722	5	5	999	19.375	1	1	1	3.6443
562	2.1883	5	5	999	7.125	2	-1	1	1.0342
563	3.8303	5	5	90	13.25	2	1	0	1.0695
564	2.1883	5	5	999	1	1	-1	0	1.1753
565	2.1883	5	5	999	7.125	2	1	1	1.1988
566	3.8303	5	5	0	25.5	1	1	1	1.187
567	2.1883	5	5	90	19.375	2	-1	1	1.0464
568	7.1142	5	5	90	1	2	-1	0	1.0812
569	3.8303	5	5	0	19.375	2	-1	1	1.5047
570	5.4722	5	5	999	13.25	1	-1	0	1.1516
571	5.4722	5	5	90	25.5	2	-1	1	0.92869
572	2.1883	5	5	999	25.5	2	1	1	1.1046
573	2.1883	5	5	90	7.125	2	-1	1	1.2341
574	3.8303	5	5	90	7.125	2	1	0	1.14
575	0.5464	5	5	0	1	1	-1	1	1.1871
576	7.1142	5	5	999	25.5	1	-1	0	1.2812
577	5.4722	5	5	90	25.5	1	1	0	1.0228
578	7.1142	5	5	999	13.25	2	1	0	0.89303
579	2.1883	5	5	0	1	2	-1	0	1.0929
580	0.5464	5	5	0	1	1	1	0	0.63424
581	5.4722	5	5	999	1	1	1	0	1.3164
582	3.8303	5	5	90	19.375	1	1	0	1.1636
583	7.1142	5	5	0	19.375	2	-1	1	0.97575
584	2.1883	5	5	0	13.25	1	-1	1	1.1282
585	0.5464	5	5	999	13.25	2	1	1	1.3047
586	2.1883	5	5	90	1	1	-1	0	1.34
587	5.4722	5	5	90	1	1	-1	0	1.7111
588	2.1883	5	5	999	19.375	2	1	1	1.5869
589	3.8303	5	5	90	7.125	1	1	0	1.7167
590	0.5464	5	5	999	1	2	1	1	1.4458
591	5.4722	5	5	90	1	2	-1	0	1.1517
592	5.4722	5	5	90	13.25	1	1	1	1.0816
593	0.5464	5	5	90	25.5	2	-1	1	1.0341
594	5.4722	5	5	999	7.125	2	-1	1	1.1047
595	0.5464	5	5	0	25.5	2	1	1	1.0342
596	0.5464	5	5	999	13.25	2	-1	1	1.0694
597	0.5464	5	5	90	13.25	2	1	1	1.0341
598	5.4722	5	5	0	25.5	1	1	1	1.1518
599	7.1142	5	5	999	1	2	1	0	1.1635
600	7.1142	5	5	90	7.125	1	1	0	1.5048
601	5.4722	5	5	999	1	1	1	0	1.1988
602	5.4722	5	5	999	25.5	2	-1	1	0.98712
603	0.5464	5	5	0	13.25	2	-1	1	0.95185
604	2.1883	5	5	999	13.25	1	-1	1	1.0459
605	7.1142	5	5	0	7.125	1	1	1	1.1282
606	5.4722	5	5	999	7.125	1	-1	0	1.0576
607	2.1883	5	5	90	7.125	2	-1	1	0.99892
608	2.1883	5	5	999	25.5	1	-1	1	0.9048
609	3.8303	5	5	0	13.25	2	1	1	0.94006
610	0.5464	5	5	0	25.5	1	1	1	1.14
611	3.8303	5	5	90	19.375	1	-1	1	0.98695
612	0.5464	5	5	999	19.375	2	1	1	1.14
613	0.5464	5	5	0	25.5	2	-1	1	1.1165
614	0.5464	5	5	0	7.125	1	-1	1	1.093
615	0.5464	5	5	999	25.5	2	-1	1	1.1165
616	5.4722	5	5	0	1	1	-1	1	1.4223
617	3.8303	5	5	0	13.25	2	-1	1	0.97529
618	0.5464	5	5	90	25.5	1	1	1	1.1753
619	3.8303	5	5	999	25.5	1	-1	1	0.99931
620	7.1142	5	5	999	1	1	-1	1	1.1753
621	3.8303	5	5	999	25.5	2	1	1	0.98708
622	7.1142	5	5	90	1	2	1	0	1.0106
623	0.5464	5	5	999	19.375	1	1	1	1.0341
624	5.4722	5	5	0	25.5	2	-1	1	1.387
625	3.8303	5	5	90	7.125	1	-1	1	1.011
626	7.1142	5	5	90	7.125	2	1	1	1.0459
627	2.1883	5	5	999	7.125	1	1	1	0.99887
628	3.8303	5	5	90	7.125	2	-1	1	0.93996
629	3.8303	5	5	999	19.375	2	1	1	1.0106
630	7.1142	5	5	999	7.125	2	1	0	1.4977
631	5.4722	5	5	90	7.125	2	-1	1	1.1871
632	5.4722	5	5	999	13.25	2	1	1	1.14
633	5.4722	5	5	90	1	1	1	0	2.2439
634	3.8303	5	5	90	19.375	2	-1	1	0.96349
635	3.8303	5	5	999	1	1	1	0	2.6077
636	3.8303	5	5	90	19.375	1	-1	0	1.6809
637	3.8303	5	5	90	25.5	2	-1	0	1.5991
638	0.5464	5	5	90	1	1	1	0	1.3051
639	5.4722	5	5	90	13.25	1	-1	1	0.95172
640	5.4722	5	5	90	13.25	2	1	0	1.5077
641	5.4722	5	5	999	1	2	1	0	1.0811
642	5.4722	5	5	90	19.375	1	1	1	1.0342
643	7.1142	5	5	0	19.375	2	1	1	1.0224
644	5.4722	5	5	999	7.125	1	1	0	1.1401
645	7.1142	5	5	999	25.5	2	1	1	1.1988
646	0.5464	5	5	0	19.375	1	-1	1	1.3987
647	3.8303	5	5	90	13.25	2	-1	0	3.0281
648	5.4722	5	5	0	25.5	1	-1	1	1.0934
649	5.4722	5	5	999	19.375	2	-1	1	0.90474
650	0.5464	5	5	0	19.375	2	-1	1	1.4812
651	2.1883	5	5	90	7.125	1	-1	1	1.2345
652	2.1883	5	5	999	25.5	2	1	0	0.7989
653	0.5464	5	5	90	13.25	1	1	1	1.0694
654	3.8303	5	5	999	1	2	-1	0	0.95185
655	0.5464	5	5	90	13.25	2	1	0	1.2576
656	2.1883	5	5	90	1	2	1	1	1.211
657	3.8303	5	5	0	1	2	-1	0	1.0111
658	0.5464	5	5	999	1	1	1	1	1.3752
659	3.8303	5	5	90	13.25	2	1	1	1.1404
660	2.1883	5	5	0	13.25	2	1	1	1.0111
661	0.5464	5	5	0	13.25	1	1	1	1.1635
662	7.1142	5	5	90	13.25	1	1	0	1.3413
663	0.5464	5	5	999	25.5	1	1	1	1.0342
664	2.1883	5	5	0	25.5	1	1	1	0.91655
665	3.8303	5	5	999	25.5	1	-1	1	1.0341
666	7.1142	5	5	999	19.375	2	-1	1	1.1165
667	7.1142	5	5	999	13.25	2	1	0	1.14
668	2.1883	5	5	90	1	2	-1	0	1.8104
669	7.1142	5	5	999	1	1	1	0	1.6607
670	5.4722	5	5	999	13.25	2	-1	1	1.5873
671	0.5464	5	5	90	19.375	2	1	1	1.1753
672	0.5464	5	5	0	13.25	1	-1	1	1.1988
673	3.8303	5	5	999	19.375	1	-1	1	1.0224
674	5.4722	5	5	0	1	1	1	1	1.5881
675	3.8303	5	5	999	25.5	2	-1	1	1.1753
676	0.5464	5	5	0	7.125	2	1	1	1.1753
677	7.1142	5	5	0	25.5	1	1	0	1.2224
678	2.1883	5	5	999	19.375	2	-1	1	1.5164
679	0.5464	5	5	0	1	2	-1	0	0.964
680	0.5464	5	5	999	25.5	1	1	1	1.0107
681	3.8303	5	5	999	19.375	2	-1	1	1.2458
682	2.1883	5	5	999	13.25	2	1	0	1.2929
683	3.8303	5	5	999	1	1	-1	0	1.3047
684	0.5464	5	5	999	25.5	2	-1	1	0.98713
685	2.1883	5	5	0	7.125	2	-1	1	1.0223
686	3.8303	5	5	90	1	1	1	0	1.3752
687	7.1142	5	5	999	1	2	1	0	1.9608
688	7.1142	5	5	999	7.125	1	-1	0	1.1753
689	5.4722	5	5	0	7.125	1	-1	0	1.1871
690	0.5464	5	5	90	1	1	-1	1	1.1399
691	3.8303	5	5	999	1	1	-1	1	1.1047
692	7.1142	5	5	0	7.125	1	-1	1	1.0929
693	3.8303	5	5	999	19.375	1	1	1	0.99892
694	0.5464	5	5	999	13.25	2	1	1	1.2341
695	5.4722	5	5	0	7.125	2	-1	1	1.4576
696	5.4722	5	5	90	7.125	2	1	1	1.2816
697	2.1883	5	5	999	25.5	1	-1	1	1.0341
698	2.1883	5	5	0	13.25	1	-1	1	1.0341
699	5.4722	5	5	0	19.375	2	-1	1	1.2341
700	3.8303	5	5	0	1	2	-1	0	2.5224
701	5.4722	5	5	90	1	1	-1	0	1.2933
702	0.5464	5	5	0	13.25	2	-1	1	1.1282
703	0.5464	5	5	90	25.5	1	1	1	1.8462
704	3.8303	5	5	999	25.5	1	-1	1	1.0812
705	7.1142	5	5	999	1	1	1	1	1.1517
706	7.1142	5	5	0	7.125	1	1	0	1.2581
707	7.1142	5	5	0	25.5	1	-1	1	1.2929
708	7.1142	5	5	90	7.125	1	-1	0	1.6258
709	5.4722	5	5	0	13.25	2	-1	0	1.5101
710	7.1142	5	5	0	25.5	2	1	1	1.2459
711	5.4722	5	5	0	19.375	2	-1	1	1.2345
712	3.8303	5	5	0	1	1	-1	0	1.0581
713	2.1883	5	5	0	13.25	1	-1	0	0.90475
714	2.1883	5	5	90	19.375	2	-1	1	1.2223
715	5.4722	5	5	90	19.375	1	-1	1	1.1283
716	2.1883	5	5	999	25.5	2	-1	1	0.97534
717	3.8303	5	5	90	13.25	1	1	1	1.0695
718	2.1883	5	5	90	13.25	2	-1	1	1.0224
719	2.1883	5	5	0	13.25	2	1	1	1.0459
720	2.1883	5	5	0	19.375	1	1	1	1.0576
721	5.4722	5	5	90	19.375	1	-1	1	1.2341
722	2.1883	5	5	0	1	2	1	0	1.4576
723	7.1142	5	5	0	1	2	1	1	1.6636
724	3.8303	5	5	0	1	1	-1	0	1.3753
725	0.5464	5	5	999	13.25	1	1	1	1.1164
726	0.5464	5	5	999	7.125	2	-1	1	1.1871
727	7.1142	5	5	999	19.375	1	-1	1	1.1165
728	2.1883	5	5	90	25.5	1	1	0	0.96354
729	5.4722	5	5	90	25.5	1	1	1	1.0341
730	2.1883	5	5	90	13.25	2	-1	1	0.89301
731	7.1142	5	5	90	19.375	1	-1	1	1.2694
732	7.1142	5	5	999	13.25	1	-1	0	1.1047
733	2.1883	5	5	90	1	1	-1	0	1.2458
734	0.5464	5	5	999	19.375	1	1	1	1.0223
735	0.5464	5	5	0	13.25	1	-1	1	0.98712
736	0.5464	5	5	0	19.375	1	1	1	0.93999
737	0.5464	5	5	0	19.375	2	1	1	1.187
738	3.8303	5	5	0	1	2	1	0	1.2576
739	2.1883	5	5	999	13.25	1	1	1	1.0577
740	2.1883	5	5	90	1	2	-1	0	1.3868
741	3.8303	5	5	0	19.375	2	-1	1	1.0812
742	2.1883	5	5	999	19.375	1	1	1	1.1282
743	7.1142	5	5	999	25.5	1	-1	1	0.94
744	7.1142	5	5	90	1	1	-1	0	1.1518
745	0.5464	5	5	999	13.25	1	-1	1	1.0698
746	0.5464	5	5	999	1	1	-1	1	1.0342
747	0.5464	5	5	999	7.125	2	1	1	1.2576
748	2.1883	5	5	0	25.5	2	-1	1	1.5869
749	3.8303	5	5	90	1	1	1	0	1.0699
750	5.4722	5	5	90	19.375	1	-1	0	0.98713
