# Supplementary material for: Temporal Integration of Motion Streaks in Migraine
Source: Vision (Basel). 2018 Jul 13;2(3):27. doi: 10.3390/vision2030027 (PMC6836222; doi:10.3390/vision2030027)
Supplement: Supplementary file 1 [file vision-02-00027-s001.zip › supplementary information/resultsmark3/resultsObs25/allResponsesObs25Block3.txt]

1	3.8303	5	5	999	1	1	1	1	1.1528
2	5.4722	5	5	0	13.25	2	1	1	1.1774
3	5.4722	5	5	0	1	2	1	0	1.1988
4	0.5464	5	5	0	1	2	1	0	0.75177
5	2.1883	5	5	90	25.5	1	1	1	0.91651
6	2.1883	5	5	999	25.5	1	1	1	0.97532
7	2.1883	5	5	90	13.25	1	1	1	1.0695
8	5.4722	5	5	0	19.375	1	1	1	1.0812
9	0.5464	5	5	90	19.375	1	-1	1	1.2929
10	3.8303	5	5	0	13.25	2	-1	1	0.98713
11	5.4722	5	5	90	13.25	1	1	0	1.0106
12	5.4722	5	5	999	1	2	-1	0	0.95182
13	0.5464	5	5	90	19.375	2	-1	1	1.1166
14	0.5464	5	5	999	13.25	1	1	1	0.96359
15	3.8303	5	5	90	25.5	2	-1	1	0.9871
16	7.1142	5	5	0	1	1	1	0	1.0577
17	0.5464	5	5	0	7.125	1	-1	1	0.99889
18	7.1142	5	5	0	25.5	2	-1	1	0.89304
19	2.1883	5	5	0	19.375	1	1	1	0.97537
20	3.8303	5	5	999	19.375	2	-1	1	1.2341
21	7.1142	5	5	0	19.375	2	1	1	1.1052
22	7.1142	5	5	999	7.125	2	1	1	1.1636
23	5.4722	5	5	90	1	2	1	0	1.0581
24	2.1883	5	5	999	13.25	2	-1	1	0.94008
25	0.5464	5	5	0	25.5	2	1	1	0.98712
26	2.1883	5	5	999	19.375	1	1	1	0.86948
27	3.8303	5	5	0	7.125	2	-1	1	0.98712
28	3.8303	5	5	90	1	2	1	1	1.0695
29	2.1883	5	5	90	1	2	-1	0	1.0224
30	2.1883	5	5	90	25.5	1	1	1	1.1518
31	7.1142	5	5	0	1	1	-1	0	0.98752
32	7.1142	5	5	0	1	1	-1	0	1.1518
33	7.1142	5	5	999	7.125	1	1	0	1.0577
34	3.8303	5	5	999	25.5	1	-1	1	0.91655
35	0.5464	5	5	90	25.5	2	-1	0	0.88117
36	5.4722	5	5	90	25.5	1	1	0	0.70487
37	7.1142	5	5	90	19.375	1	-1	1	0.99888
38	2.1883	5	5	0	19.375	1	1	1	0.88123
39	2.1883	5	5	0	7.125	2	-1	1	1.0341
40	0.5464	5	5	90	1	2	1	0	1.14
41	3.8303	5	5	0	25.5	2	1	1	0.98756
42	5.4722	5	5	90	25.5	2	1	0	1.3164
43	3.8303	5	5	90	13.25	2	1	1	1.2223
44	0.5464	5	5	999	25.5	2	-1	1	1.1522
45	2.1883	5	5	0	13.25	1	1	1	0.98711
46	2.1883	5	5	90	19.375	1	-1	1	0.92827
47	3.8303	5	5	999	1	2	1	1	0.99885
48	2.1883	5	5	0	19.375	2	1	1	1.0577
49	3.8303	5	5	0	7.125	1	1	1	0.95187
50	5.4722	5	5	999	19.375	1	-1	0	0.96351
51	3.8303	5	5	0	1	1	1	1	1.3397
52	5.4722	5	5	0	19.375	2	1	1	1.0341
53	3.8303	5	5	999	13.25	1	1	1	0.98716
54	0.5464	5	5	0	1	2	1	0	1.1283
55	3.8303	5	5	90	7.125	2	1	1	1.0694
56	2.1883	5	5	0	19.375	1	1	1	1.0106
57	3.8303	5	5	999	7.125	1	1	1	1.1753
58	7.1142	5	5	90	13.25	1	-1	0	1.1993
59	5.4722	5	5	0	1	2	1	1	1.3522
60	0.5464	5	5	0	13.25	1	-1	0	0.78762
61	0.5464	5	5	999	13.25	1	-1	1	0.96362
62	5.4722	5	5	90	13.25	2	1	0	1.2576
63	0.5464	5	5	0	25.5	1	1	1	1.1052
64	3.8303	5	5	0	25.5	1	-1	1	1.0699
65	0.5464	5	5	999	1	1	-1	0	1.2811
66	5.4722	5	5	0	1	1	1	0	1.2223
67	5.4722	5	5	0	19.375	1	-1	1	1.164
68	3.8303	5	5	0	19.375	2	1	1	1.0693
69	3.8303	5	5	999	7.125	2	1	1	1.0342
70	5.4722	5	5	90	25.5	1	-1	0	1.4693
71	7.1142	5	5	0	13.25	1	1	1	1.3282
72	5.4722	5	5	999	25.5	2	1	1	1.0695
73	7.1142	5	5	999	19.375	2	-1	0	1.4065
74	5.4722	5	5	90	13.25	2	1	1	0.77538
75	2.1883	5	5	90	19.375	2	1	1	1.0812
76	2.1883	5	5	999	13.25	2	1	1	0.94006
77	7.1142	5	5	0	13.25	1	-1	0	1.0224
78	3.8303	5	5	999	19.375	2	-1	1	1.1636
79	3.8303	5	5	0	13.25	1	-1	1	1.1757
80	3.8303	5	5	90	19.375	2	1	0	1.6462
81	2.1883	5	5	999	19.375	1	-1	1	1.0695
82	3.8303	5	5	0	25.5	1	-1	1	1.0224
83	0.5464	5	5	90	19.375	1	-1	0	0.96364
84	0.5464	5	5	999	7.125	2	1	0	1.0811
85	7.1142	5	5	999	13.25	2	1	1	1.0811
86	7.1142	5	5	90	19.375	2	-1	0	1.1165
87	7.1142	5	5	0	13.25	1	1	1	1.0346
88	7.1142	5	5	90	25.5	2	-1	0	0.68128
89	0.5464	5	5	0	1	1	1	0	3.0855
90	2.1883	5	5	90	13.25	1	1	0	4.46
91	7.1142	5	5	999	1	1	-1	0	0.55196
92	0.5464	5	5	0	25.5	1	-1	1	1.0577
93	2.1883	5	5	999	13.25	1	1	1	1.1988
94	3.8303	5	5	999	19.375	2	-1	0	1.9972
95	2.1883	5	5	0	1	1	-1	0	0.90476
96	2.1883	5	5	0	13.25	1	-1	1	1.1047
97	3.8303	5	5	90	19.375	1	-1	1	1.8253
98	7.1142	5	5	90	13.25	2	-1	0	0.96401
99	2.1883	5	5	90	19.375	1	-1	1	0.83415
100	2.1883	5	5	0	1	1	1	0	0.89304
101	3.8303	5	5	999	7.125	1	1	1	1.1635
102	3.8303	5	5	999	1	1	-1	1	1.1047
103	5.4722	5	5	0	13.25	1	1	1	1.7792
104	2.1883	5	5	90	25.5	2	1	1	1.8344
105	2.1883	5	5	0	7.125	2	-1	1	1.3047
106	3.8303	5	5	90	19.375	2	-1	0	0.85771
107	5.4722	5	5	999	7.125	2	1	0	1.4342
108	7.1142	5	5	90	7.125	2	-1	0	1.2694
109	0.5464	5	5	999	1	1	-1	1	1.1989
110	2.1883	5	5	999	1	2	1	1	1.2459
111	7.1142	5	5	999	1	2	1	0	1.3164
112	7.1142	5	5	999	25.5	1	1	1	1.2223
113	5.4722	5	5	999	1	2	-1	0	1.3165
114	5.4722	5	5	0	25.5	2	-1	1	1.0228
115	5.4722	5	5	0	7.125	1	-1	0	1.3165
116	0.5464	5	5	90	7.125	2	-1	0	1.164
117	7.1142	5	5	90	7.125	1	1	0	1.9041
118	3.8303	5	5	90	25.5	1	-1	0	1.5164
119	5.4722	5	5	999	19.375	2	-1	1	0.96358
120	0.5464	5	5	90	19.375	1	1	1	0.99889
121	3.8303	5	5	90	7.125	1	-1	0	1.0694
122	3.8303	5	5	999	19.375	2	1	1	1.0224
123	0.5464	5	5	0	19.375	2	-1	1	1.1048
124	3.8303	5	5	0	7.125	1	1	1	1.3282
125	5.4722	5	5	0	25.5	1	1	1	0.97533
126	0.5464	5	5	0	25.5	1	-1	1	1.4459
127	2.1883	5	5	999	25.5	2	1	1	1.0107
128	5.4722	5	5	0	1	2	-1	1	1.0224
129	0.5464	5	5	90	1	1	-1	0	1.0107
130	5.4722	5	5	0	13.25	1	-1	1	1.0929
131	5.4722	5	5	999	19.375	2	1	1	1.0106
132	7.1142	5	5	999	7.125	2	1	1	1.0459
133	7.1142	5	5	90	7.125	2	-1	0	1.1397
134	5.4722	5	5	0	1	2	-1	0	1.3051
135	7.1142	5	5	90	25.5	1	1	1	1.0699
136	3.8303	5	5	0	1	2	-1	0	1.1753
137	3.8303	5	5	999	13.25	2	1	1	0.91656
138	0.5464	5	5	0	25.5	2	1	1	1.0224
139	2.1883	5	5	999	1	2	1	0	1.3635
140	2.1883	5	5	90	7.125	1	1	1	1.1517
141	2.1883	5	5	90	25.5	2	1	1	1.0224
142	7.1142	5	5	90	25.5	1	-1	1	1.2577
143	7.1142	5	5	90	19.375	2	1	0	1.2228
144	2.1883	5	5	0	1	2	-1	0	1.4463
145	0.5464	5	5	999	1	1	1	1	1.4928
146	5.4722	5	5	999	25.5	1	1	1	1.2459
147	0.5464	5	5	90	1	1	-1	0	1.1047
148	3.8303	5	5	999	1	2	-1	1	1.3047
149	0.5464	5	5	999	1	2	1	1	1.4458
150	7.1142	5	5	999	7.125	2	-1	1	1.1047
151	7.1142	5	5	90	7.125	2	-1	0	1.2463
152	7.1142	5	5	999	25.5	2	-1	1	1.0341
153	7.1142	5	5	90	25.5	1	-1	0	1.1165
154	0.5464	5	5	999	25.5	1	1	1	1.0812
155	5.4722	5	5	999	13.25	1	1	1	1.14
156	2.1883	5	5	999	7.125	2	1	1	1.0695
157	3.8303	5	5	90	13.25	2	1	1	1.4811
158	2.1883	5	5	90	19.375	1	1	1	1.1753
159	0.5464	5	5	90	13.25	1	-1	0	1.5757
160	3.8303	5	5	999	13.25	1	-1	1	1.0459
161	2.1883	5	5	0	25.5	2	-1	1	1.0224
162	3.8303	5	5	90	1	2	1	1	1.293
163	7.1142	5	5	0	19.375	2	-1	1	0.9283
164	2.1883	5	5	90	1	1	-1	0	1.9041
165	7.1142	5	5	0	1	2	1	0	1.9828
166	2.1883	5	5	90	7.125	2	-1	1	1.093
167	2.1883	5	5	0	25.5	1	-1	1	1.2224
168	0.5464	5	5	90	7.125	1	1	1	1.6462
169	2.1883	5	5	999	13.25	2	1	1	1.0342
170	7.1142	5	5	0	7.125	1	1	0	1.3314
171	3.8303	5	5	90	13.25	1	-1	1	1.3639
172	5.4722	5	5	90	1	2	1	1	1.2463
173	5.4722	5	5	0	25.5	1	1	1	1.1871
174	2.1883	5	5	999	19.375	2	1	1	1.1047
175	3.8303	5	5	0	1	1	-1	0	1.128
176	2.1883	5	5	90	25.5	2	1	0	1.1404
177	5.4722	5	5	0	19.375	2	-1	1	0.96401
178	7.1142	5	5	0	7.125	1	-1	0	1.1635
179	7.1142	5	5	999	13.25	2	-1	1	1.0459
180	3.8303	5	5	999	13.25	2	1	1	0.99887
181	0.5464	5	5	999	7.125	1	-1	0	0.9989
182	3.8303	5	5	999	19.375	1	-1	1	1.0812
183	2.1883	5	5	999	25.5	2	1	1	1.1517
184	2.1883	5	5	0	25.5	2	-1	1	1.034
185	5.4722	5	5	999	1	1	1	0	1.2223
186	0.5464	5	5	0	25.5	2	-1	1	1.0929
187	2.1883	5	5	0	19.375	2	-1	1	0.95183
188	5.4722	5	5	90	13.25	1	-1	0	1.2341
189	3.8303	5	5	0	1	1	-1	0	1.2576
190	7.1142	5	5	90	25.5	2	-1	1	1.0224
191	3.8303	5	5	0	13.25	1	-1	1	1.0224
192	7.1142	5	5	999	25.5	2	-1	1	0.98711
193	0.5464	5	5	999	19.375	2	-1	1	1.0342
194	5.4722	5	5	999	7.125	2	1	1	1.1519
195	0.5464	5	5	90	1	1	-1	1	1.4345
196	5.4722	5	5	90	7.125	2	-1	0	1.2463
197	7.1142	5	5	0	25.5	2	1	0	0.77585
198	0.5464	5	5	999	7.125	2	-1	1	0.92831
199	5.4722	5	5	0	25.5	1	1	1	1.0694
200	0.5464	5	5	90	7.125	1	1	1	1.4576
201	2.1883	5	5	999	19.375	2	-1	1	1.0106
202	0.5464	5	5	0	13.25	2	1	1	1.0812
203	5.4722	5	5	999	25.5	2	1	1	1.0224
204	3.8303	5	5	0	1	2	1	0	1.0224
205	0.5464	5	5	90	13.25	2	1	0	0.94001
206	5.4722	5	5	90	7.125	2	-1	0	1.14
207	3.8303	5	5	0	13.25	2	1	0	0.85753
208	7.1142	5	5	0	13.25	2	1	1	1.0812
209	3.8303	5	5	90	1	1	-1	0	1.1283
210	7.1142	5	5	999	13.25	2	-1	1	1.1988
211	7.1142	5	5	0	7.125	2	1	0	1.2694
212	5.4722	5	5	0	19.375	2	1	1	0.97535
213	7.1142	5	5	0	13.25	2	-1	1	1.6308
214	5.4722	5	5	0	25.5	1	-1	1	0.96361
215	5.4722	5	5	999	19.375	2	-1	1	1.1165
216	2.1883	5	5	999	25.5	2	-1	1	1.0694
217	3.8303	5	5	90	19.375	2	1	1	1.7512
218	2.1883	5	5	0	19.375	2	-1	0	3.533
219	2.1883	5	5	90	19.375	1	-1	1	1.4697
220	2.1883	5	5	999	13.25	2	-1	1	0.99886
221	5.4722	5	5	0	13.25	1	-1	0	1.1754
222	2.1883	5	5	90	1	1	1	0	0.96358
223	3.8303	5	5	999	13.25	2	-1	1	0.88126
224	0.5464	5	5	90	25.5	1	-1	1	1.0577
225	0.5464	5	5	0	13.25	2	-1	1	0.90473
226	7.1142	5	5	999	25.5	1	-1	1	1.1753
227	7.1142	5	5	90	19.375	1	1	0	0.9522
228	5.4722	5	5	999	7.125	1	1	0	2.2611
229	3.8303	5	5	999	13.25	1	-1	1	1.0577
230	5.4722	5	5	0	19.375	1	1	0	1.7893
231	2.1883	5	5	999	13.25	1	-1	1	1.0812
232	2.1883	5	5	90	1	1	-1	1	1.2811
233	0.5464	5	5	90	1	2	1	0	1.5521
234	3.8303	5	5	999	19.375	2	1	0	0.75228
235	2.1883	5	5	999	1	1	1	0	1.2576
236	0.5464	5	5	0	1	2	1	0	1.2929
237	5.4722	5	5	0	19.375	2	1	0	2.1545
238	3.8303	5	5	0	19.375	2	1	1	1.1517
239	5.4722	5	5	0	7.125	2	-1	0	1.387
240	2.1883	5	5	0	7.125	1	-1	1	1.4812
241	0.5464	5	5	90	7.125	2	-1	1	1.34
242	2.1883	5	5	0	19.375	2	-1	1	1.0693
243	2.1883	5	5	0	7.125	1	1	1	1.1047
244	0.5464	5	5	0	1	2	1	0	1.2345
245	0.5464	5	5	999	7.125	1	1	1	1.1047
246	3.8303	5	5	999	25.5	2	-1	1	0.94004
247	5.4722	5	5	999	19.375	1	-1	0	2.3907
248	5.4722	5	5	90	1	2	-1	1	1.0224
249	3.8303	5	5	0	19.375	1	-1	1	1.4341
250	5.4722	5	5	999	7.125	2	1	0	1.2345
251	2.1883	5	5	90	7.125	1	1	0	1.0229
252	5.4722	5	5	90	19.375	1	-1	1	0.95183
253	3.8303	5	5	90	1	2	-1	0	1.3867
254	0.5464	5	5	999	13.25	1	1	1	0.96361
255	2.1883	5	5	999	25.5	2	-1	1	0.95226
256	0.5464	5	5	0	13.25	1	-1	1	1.093
257	3.8303	5	5	999	25.5	1	-1	1	1.0224
258	0.5464	5	5	999	25.5	2	-1	1	1.1635
259	2.1883	5	5	90	7.125	2	-1	1	1.5281
260	7.1142	5	5	0	25.5	1	-1	0	2.541
261	7.1142	5	5	0	7.125	2	1	0	1.1047
262	7.1142	5	5	90	13.25	1	-1	0	0.7288
263	5.4722	5	5	0	19.375	1	-1	0	0.89297
264	7.1142	5	5	0	1	2	-1	1	1.0106
265	7.1142	5	5	0	13.25	2	1	0	0.81069
266	0.5464	5	5	0	1	1	1	0	1.0223
267	2.1883	5	5	999	19.375	2	1	0	0.79891
268	3.8303	5	5	999	1	1	1	1	1.1047
269	2.1883	5	5	0	1	2	-1	0	1.0812
270	5.4722	5	5	90	25.5	2	1	0	1.0106
271	0.5464	5	5	90	7.125	1	-1	1	1.3753
272	7.1142	5	5	999	19.375	2	-1	1	0.89285
273	7.1142	5	5	90	1	2	1	0	0.96354
274	3.8303	5	5	999	1	1	1	0	0.97573
275	5.4722	5	5	90	7.125	2	1	1	1.0695
276	0.5464	5	5	0	1	1	1	1	1.2224
277	5.4722	5	5	0	7.125	1	1	1	1.0464
278	5.4722	5	5	90	19.375	1	1	1	1.1988
279	7.1142	5	5	90	7.125	1	1	1	0.92818
280	2.1883	5	5	90	1	2	1	1	0.9989
281	2.1883	5	5	90	13.25	2	1	1	1.14
282	7.1142	5	5	90	25.5	2	1	1	1.1636
283	3.8303	5	5	90	25.5	2	-1	0	1.2228
284	2.1883	5	5	999	7.125	1	-1	1	1.0694
285	0.5464	5	5	90	13.25	2	-1	1	1.0106
286	5.4722	5	5	999	25.5	1	1	1	0.9283
287	0.5464	5	5	0	1	1	-1	1	1.2341
288	2.1883	5	5	999	19.375	2	1	1	0.94006
289	2.1883	5	5	0	25.5	1	-1	0	1.8104
290	2.1883	5	5	90	1	2	1	0	2.3868
291	5.4722	5	5	90	13.25	1	1	0	2.2471
292	5.4722	5	5	0	1	1	1	0	2.2599
293	2.1883	5	5	0	19.375	1	1	1	1.2106
294	5.4722	5	5	0	13.25	1	1	0	2.858
295	7.1142	5	5	999	13.25	1	1	0	1.3605
296	7.1142	5	5	999	25.5	2	-1	1	0.95227
297	7.1142	5	5	999	13.25	2	-1	1	1.0459
298	3.8303	5	5	999	7.125	1	1	1	0.95184
299	7.1142	5	5	0	13.25	2	-1	0	1.6707
300	2.1883	5	5	999	1	2	1	0	1.6104
301	2.1883	5	5	0	7.125	1	1	1	1.0695
302	0.5464	5	5	0	7.125	2	1	1	1.0812
303	3.8303	5	5	999	1	2	1	0	1.5987
304	7.1142	5	5	90	19.375	1	1	1	0.90475
305	7.1142	5	5	999	19.375	1	1	1	1.0929
306	5.4722	5	5	999	1	1	1	1	0.98714
307	5.4722	5	5	999	13.25	2	1	1	1.14
308	2.1883	5	5	999	25.5	1	1	1	1.0222
309	5.4722	5	5	999	13.25	2	-1	0	0.91651
310	7.1142	5	5	0	19.375	2	1	1	1.1047
311	5.4722	5	5	999	7.125	1	1	1	1.1164
312	5.4722	5	5	90	25.5	1	-1	1	1.0577
313	3.8303	5	5	999	19.375	1	-1	1	1.9505
314	2.1883	5	5	90	13.25	1	1	1	1.1287
315	7.1142	5	5	999	1	2	-1	0	1.034
316	0.5464	5	5	0	13.25	1	1	1	3.0586
317	7.1142	5	5	999	13.25	1	-1	0	1.3459
318	0.5464	5	5	0	7.125	2	1	1	1.7752
319	7.1142	5	5	90	13.25	2	-1	0	1.1517
320	3.8303	5	5	90	7.125	1	1	0	2.8077
321	3.8303	5	5	999	7.125	2	-1	1	1.1635
322	3.8303	5	5	999	13.25	2	-1	1	1.0812
323	5.4722	5	5	999	19.375	2	-1	1	1.1518
324	0.5464	5	5	0	7.125	1	1	1	1.2698
325	2.1883	5	5	999	25.5	1	-1	1	1.0463
326	2.1883	5	5	90	1	2	1	0	0.95183
327	2.1883	5	5	0	7.125	1	1	1	0.92826
328	7.1142	5	5	0	25.5	1	-1	1	1.14
329	0.5464	5	5	999	13.25	2	-1	1	1.2463
330	3.8303	5	5	999	1	2	1	0	1.1165
331	7.1142	5	5	90	7.125	2	-1	0	0.99866
332	0.5464	5	5	999	19.375	1	1	1	1.046
333	7.1142	5	5	999	19.375	1	-1	1	0.98712
334	3.8303	5	5	0	1	2	1	0	0.98705
335	3.8303	5	5	999	1	2	-1	1	1.0224
336	0.5464	5	5	0	25.5	2	1	1	1.1871
337	5.4722	5	5	90	13.25	2	-1	0	3.3428
338	0.5464	5	5	0	7.125	1	1	1	1.2105
339	5.4722	5	5	90	13.25	2	-1	1	2.1705
340	2.1883	5	5	0	13.25	2	1	1	1.1518
341	0.5464	5	5	999	19.375	2	1	1	1.093
342	5.4722	5	5	999	13.25	1	1	1	1.4693
343	0.5464	5	5	999	13.25	2	1	1	1.0577
344	3.8303	5	5	90	13.25	2	1	1	1.1518
345	0.5464	5	5	999	25.5	1	1	1	0.99889
346	3.8303	5	5	0	19.375	2	-1	1	0.95183
347	0.5464	5	5	999	19.375	2	-1	1	0.96351
348	3.8303	5	5	90	19.375	1	-1	1	0.9989
349	3.8303	5	5	999	19.375	1	-1	1	0.9283
350	0.5464	5	5	0	7.125	2	-1	1	1.0106
351	3.8303	5	5	999	7.125	1	-1	1	0.95181
352	3.8303	5	5	90	1	2	-1	0	1.187
353	7.1142	5	5	90	1	2	1	1	1.2341
354	2.1883	5	5	90	7.125	2	-1	1	1.0459
355	2.1883	5	5	999	25.5	2	1	1	1.093
356	5.4722	5	5	90	13.25	1	-1	0	1.1048
357	2.1883	5	5	999	1	2	1	1	0.83462
358	3.8303	5	5	999	25.5	1	-1	1	0.96359
359	2.1883	5	5	0	25.5	2	1	1	1.0929
360	0.5464	5	5	90	25.5	2	1	1	0.95181
361	3.8303	5	5	90	13.25	1	1	0	1.1282
362	2.1883	5	5	999	25.5	1	1	1	0.99888
363	7.1142	5	5	0	19.375	1	1	1	0.95183
364	0.5464	5	5	999	1	2	-1	0	1.2811
365	3.8303	5	5	0	13.25	2	-1	1	0.97535
366	5.4722	5	5	0	19.375	2	1	1	1.1047
367	7.1142	5	5	90	1	2	1	0	1.187
368	0.5464	5	5	0	1	2	1	0	1.1988
369	2.1883	5	5	999	7.125	2	-1	1	1.0459
370	2.1883	5	5	90	19.375	1	-1	1	0.98716
371	5.4722	5	5	999	19.375	1	1	1	0.94012
372	2.1883	5	5	90	25.5	1	1	1	1.093
373	7.1142	5	5	0	25.5	2	-1	1	0.95172
374	0.5464	5	5	0	19.375	2	1	1	1.1635
375	7.1142	5	5	999	13.25	2	-1	0	1.6478
376	3.8303	5	5	0	1	2	1	0	1.1518
377	7.1142	5	5	0	19.375	2	-1	1	1.0106
378	2.1883	5	5	999	25.5	1	1	1	0.92828
379	0.5464	5	5	90	1	2	-1	0	1.1047
380	7.1142	5	5	90	19.375	2	-1	0	0.99887
381	5.4722	5	5	0	13.25	2	-1	1	0.97529
382	5.4722	5	5	90	1	1	1	0	1.2455
383	2.1883	5	5	999	7.125	1	-1	1	1.0581
384	0.5464	5	5	90	25.5	2	1	1	1.093
385	7.1142	5	5	999	25.5	1	1	1	1.0342
386	5.4722	5	5	90	25.5	2	-1	1	0.94001
387	3.8303	5	5	0	1	2	-1	0	1.0341
388	0.5464	5	5	999	13.25	2	-1	1	1.1988
389	5.4722	5	5	999	13.25	1	1	1	1.0107
390	3.8303	5	5	90	13.25	1	-1	1	1.1047
391	2.1883	5	5	0	1	1	1	0	1.0224
392	2.1883	5	5	999	13.25	1	1	1	0.95176
393	3.8303	5	5	90	19.375	2	1	1	1.1046
394	7.1142	5	5	0	19.375	1	1	1	0.59893
395	3.8303	5	5	0	13.25	1	-1	1	1.0812
396	0.5464	5	5	90	25.5	1	-1	1	1.3517
397	5.4722	5	5	90	1	1	-1	0	1.3286
398	0.5464	5	5	90	19.375	2	-1	1	1.1516
399	0.5464	5	5	999	7.125	2	1	0	1.0224
400	7.1142	5	5	90	19.375	2	-1	1	1.1165
401	7.1142	5	5	0	13.25	1	1	1	1.0223
402	2.1883	5	5	90	1	1	-1	0	1.14
403	2.1883	5	5	999	19.375	1	-1	0	0.90481
404	2.1883	5	5	0	19.375	2	-1	1	1.0106
405	5.4722	5	5	999	13.25	2	1	0	0.99886
406	2.1883	5	5	90	7.125	1	-1	0	1.1634
407	2.1883	5	5	999	7.125	2	1	1	1.1282
408	2.1883	5	5	999	7.125	2	1	1	1.328
409	2.1883	5	5	90	19.375	2	1	0	1.3756
410	7.1142	5	5	999	25.5	1	1	1	1.1286
411	7.1142	5	5	90	1	2	1	1	1.3045
412	7.1142	5	5	90	25.5	1	1	0	1.164
413	7.1142	5	5	90	13.25	1	1	0	1.1168
414	3.8303	5	5	90	19.375	2	-1	1	1.1169
415	3.8303	5	5	0	25.5	2	1	1	0.98696
416	5.4722	5	5	90	25.5	2	-1	1	1.2223
417	5.4722	5	5	90	7.125	1	1	0	1.6545
418	0.5464	5	5	0	19.375	1	1	1	1.5403
419	7.1142	5	5	999	7.125	1	-1	0	1.3886
420	5.4722	5	5	90	19.375	2	1	1	1.1048
421	3.8303	5	5	90	19.375	1	-1	1	1.0576
422	7.1142	5	5	999	1	1	-1	0	1.0694
423	0.5464	5	5	999	25.5	2	-1	1	1.0459
424	7.1142	5	5	0	25.5	1	1	1	0.90477
425	2.1883	5	5	90	25.5	2	-1	1	1.1164
426	3.8303	5	5	999	19.375	1	1	1	1.187
427	7.1142	5	5	90	13.25	2	-1	1	1.0933
428	2.1883	5	5	0	13.25	1	-1	1	1.0457
429	3.8303	5	5	999	7.125	2	-1	1	1.1047
430	5.4722	5	5	999	7.125	1	-1	0	1.34
431	2.1883	5	5	999	19.375	1	-1	1	1.14
432	0.5464	5	5	0	19.375	1	-1	1	1.1753
433	7.1142	5	5	999	7.125	1	-1	0	1.8975
434	0.5464	5	5	90	13.25	1	-1	1	1.1993
435	3.8303	5	5	0	7.125	2	1	0	1.093
436	7.1142	5	5	0	19.375	1	-1	1	1.1518
437	3.8303	5	5	0	1	1	1	1	1.0341
438	0.5464	5	5	999	1	1	1	1	1.4811
439	0.5464	5	5	999	19.375	2	-1	1	1.1282
440	5.4722	5	5	999	7.125	1	-1	1	1.2223
441	7.1142	5	5	90	13.25	2	1	0	0.99874
442	0.5464	5	5	0	19.375	2	-1	1	1.3164
443	0.5464	5	5	0	13.25	1	-1	1	1.4933
444	3.8303	5	5	0	13.25	1	-1	1	1.1052
445	3.8303	5	5	0	13.25	1	1	0	1.0107
446	5.4722	5	5	0	7.125	2	1	0	0.99889
447	2.1883	5	5	0	7.125	2	1	1	1.1517
448	7.1142	5	5	90	19.375	2	-1	1	1.0343
449	3.8303	5	5	90	25.5	1	-1	1	1.046
450	7.1142	5	5	90	13.25	1	-1	1	1.0695
451	7.1142	5	5	999	25.5	2	-1	1	0.97535
452	0.5464	5	5	90	13.25	2	1	0	1.1517
453	7.1142	5	5	999	13.25	1	1	0	1.1871
454	3.8303	5	5	90	25.5	1	-1	1	1.0812
455	3.8303	5	5	999	25.5	2	-1	1	0.98716
456	3.8303	5	5	0	19.375	2	-1	1	1.046
457	7.1142	5	5	90	7.125	2	1	0	3.1556
458	7.1142	5	5	999	13.25	1	-1	0	1.0812
459	5.4722	5	5	999	19.375	1	-1	1	1.1518
460	3.8303	5	5	0	25.5	1	-1	1	1.0812
461	3.8303	5	5	999	25.5	2	-1	1	1.1753
462	0.5464	5	5	999	19.375	1	-1	1	1.0106
463	3.8303	5	5	90	7.125	2	1	1	1.3047
464	7.1142	5	5	0	7.125	1	1	0	1.2694
465	0.5464	5	5	999	1	2	-1	0	1.1753
466	0.5464	5	5	0	7.125	1	-1	1	1.2341
467	7.1142	5	5	0	13.25	2	1	1	1.046
468	5.4722	5	5	90	7.125	1	-1	1	1.3164
469	5.4722	5	5	90	19.375	2	-1	1	0.98704
470	0.5464	5	5	0	19.375	1	-1	1	0.99891
471	0.5464	5	5	999	25.5	2	1	1	1.3517
472	3.8303	5	5	999	13.25	2	1	1	1.4462
473	5.4722	5	5	999	1	2	1	0	1.1757
474	7.1142	5	5	90	7.125	1	-1	1	1.3194
475	3.8303	5	5	90	1	1	-1	0	1.058
476	2.1883	5	5	999	1	1	-1	1	1.093
477	5.4722	5	5	0	13.25	1	-1	0	0.97535
478	0.5464	5	5	999	13.25	2	-1	1	0.96356
479	2.1883	5	5	90	19.375	2	-1	0	1.0812
480	7.1142	5	5	90	1	1	1	0	0.98717
481	7.1142	5	5	999	25.5	1	-1	1	1.1635
482	2.1883	5	5	999	13.25	2	-1	1	1.0459
483	7.1142	5	5	90	13.25	2	1	1	1.0223
484	7.1142	5	5	0	13.25	1	-1	1	0.92833
485	0.5464	5	5	0	25.5	1	-1	1	1.0223
486	2.1883	5	5	999	7.125	1	-1	1	0.95182
487	2.1883	5	5	0	25.5	2	1	1	0.93999
488	7.1142	5	5	90	7.125	1	-1	0	2.1293
489	0.5464	5	5	90	25.5	1	-1	1	1.0694
490	2.1883	5	5	90	25.5	2	1	1	1.0106
491	2.1883	5	5	90	7.125	1	1	1	1.1047
492	5.4722	5	5	90	19.375	1	-1	1	1.2341
493	5.4722	5	5	999	13.25	2	1	1	0.96363
494	5.4722	5	5	0	13.25	2	1	1	0.9635
495	2.1883	5	5	999	1	1	-1	1	1.0577
496	2.1883	5	5	999	7.125	1	1	0	0.98714
497	3.8303	5	5	0	25.5	2	-1	1	0.96365
498	7.1142	5	5	0	25.5	2	-1	1	0.91653
499	0.5464	5	5	0	1	1	-1	1	1.3517
500	0.5464	5	5	90	19.375	1	-1	1	1.1753
501	7.1142	5	5	999	1	1	-1	1	1.2578
502	3.8303	5	5	90	13.25	2	-1	0	1.1518
503	7.1142	5	5	0	19.375	2	-1	1	0.9989
504	7.1142	5	5	90	25.5	2	1	1	1.0459
505	7.1142	5	5	999	7.125	1	-1	1	0.97538
506	0.5464	5	5	90	25.5	2	-1	1	1.0577
507	0.5464	5	5	0	13.25	2	1	1	1.2458
508	7.1142	5	5	0	19.375	1	1	1	1.1047
509	3.8303	5	5	0	7.125	2	-1	1	1.093
510	0.5464	5	5	0	13.25	1	1	1	1.1753
511	3.8303	5	5	90	1	2	-1	0	1.187
512	7.1142	5	5	0	1	1	-1	0	1.0106
513	0.5464	5	5	90	1	1	1	1	0.9166
514	2.1883	5	5	90	1	2	-1	0	0.96359
515	3.8303	5	5	999	19.375	1	-1	1	1.0225
516	2.1883	5	5	0	7.125	2	1	0	0.88123
517	0.5464	5	5	90	25.5	2	-1	0	2.4691
518	2.1883	5	5	999	19.375	2	-1	1	0.88129
519	5.4722	5	5	90	19.375	2	-1	0	0.82243
520	5.4722	5	5	90	7.125	2	1	0	0.76364
521	3.8303	5	5	999	25.5	1	1	1	1.0224
522	5.4722	5	5	0	1	2	1	1	1.0578
523	0.5464	5	5	90	13.25	1	-1	1	0.99882
524	3.8303	5	5	999	7.125	1	1	1	0.9636
525	2.1883	5	5	999	7.125	1	1	1	0.95183
526	2.1883	5	5	90	19.375	2	-1	1	0.9283
527	3.8303	5	5	0	7.125	1	1	1	1.0224
528	5.4722	5	5	0	19.375	1	1	1	0.96361
529	0.5464	5	5	999	25.5	1	1	1	1.1164
530	3.8303	5	5	90	25.5	2	-1	1	1.0341
531	7.1142	5	5	999	13.25	1	1	0	1.6762
532	2.1883	5	5	999	1	1	1	0	1.6693
533	3.8303	5	5	999	25.5	2	-1	1	1.0223
534	5.4722	5	5	999	7.125	2	1	1	1.1169
535	0.5464	5	5	0	19.375	2	1	1	1.2104
536	2.1883	5	5	90	13.25	2	-1	1	1.1052
537	0.5464	5	5	0	7.125	1	-1	1	1.0693
538	3.8303	5	5	90	25.5	2	-1	1	1.0929
539	0.5464	5	5	90	19.375	2	1	1	1.3517
540	2.1883	5	5	0	25.5	1	-1	1	1.093
541	5.4722	5	5	999	25.5	1	1	1	1.2693
542	3.8303	5	5	90	25.5	1	1	1	0.99886
543	7.1142	5	5	90	25.5	1	-1	0	1.0694
544	7.1142	5	5	999	1	2	1	0	0.97536
545	0.5464	5	5	0	19.375	1	-1	1	0.89294
546	5.4722	5	5	999	13.25	1	-1	0	0.98706
547	7.1142	5	5	90	1	2	-1	0	1.0695
548	5.4722	5	5	999	1	2	-1	0	1.0577
549	5.4722	5	5	999	13.25	2	1	1	1.093
550	2.1883	5	5	0	7.125	2	-1	0	2.0335
551	3.8303	5	5	999	25.5	2	-1	1	0.99889
552	3.8303	5	5	90	13.25	2	1	0	2.7104
553	2.1883	5	5	0	1	2	1	0	1.093
554	7.1142	5	5	0	1	2	-1	0	1.1165
555	0.5464	5	5	999	7.125	1	1	1	1.0106
556	0.5464	5	5	999	7.125	2	-1	1	0.99886
557	5.4722	5	5	999	25.5	2	1	0	0.92833
558	7.1142	5	5	90	1	1	1	0	1.0341
559	0.5464	5	5	90	13.25	2	-1	1	1.5987
560	5.4722	5	5	0	1	1	1	0	1.6931
561	3.8303	5	5	90	1	1	1	0	1.1048
562	3.8303	5	5	90	7.125	1	1	1	1.164
563	3.8303	5	5	90	7.125	1	1	0	1.8883
564	5.4722	5	5	90	1	2	1	1	1.1169
565	0.5464	5	5	0	13.25	2	1	1	1.046
566	5.4722	5	5	999	1	2	-1	0	1.2459
567	7.1142	5	5	999	1	2	-1	0	1.2576
568	0.5464	5	5	999	25.5	1	1	1	1.0816
569	0.5464	5	5	90	13.25	1	-1	1	1.234
570	0.5464	5	5	999	13.25	1	-1	1	1.1635
571	2.1883	5	5	0	1	2	1	0	1.1988
572	5.4722	5	5	90	1	2	1	0	1.1163
573	3.8303	5	5	90	7.125	2	1	1	1.1753
574	3.8303	5	5	90	7.125	2	1	0	1.4105
575	2.1883	5	5	90	13.25	2	-1	1	1.0224
576	2.1883	5	5	0	7.125	1	-1	1	0.97535
577	3.8303	5	5	90	19.375	1	-1	0	1.2812
578	7.1142	5	5	999	1	2	1	1	1.1757
579	0.5464	5	5	0	19.375	2	1	1	1.1404
580	5.4722	5	5	999	1	1	1	0	1.1639
581	3.8303	5	5	0	7.125	2	-1	1	1.093
582	5.4722	5	5	999	13.25	1	1	1	0.95175
583	2.1883	5	5	0	13.25	2	-1	1	0.99884
584	7.1142	5	5	90	1	1	1	0	1.0459
585	7.1142	5	5	0	1	2	-1	0	0.92827
586	2.1883	5	5	999	7.125	2	-1	1	0.9868
587	7.1142	5	5	90	25.5	2	-1	1	1.1635
588	0.5464	5	5	0	25.5	2	-1	1	0.98754
589	7.1142	5	5	90	19.375	1	1	0	1.1282
590	7.1142	5	5	999	7.125	2	1	0	0.96403
591	7.1142	5	5	0	7.125	2	-1	1	1.0929
592	2.1883	5	5	0	1	1	-1	0	1.3283
593	5.4722	5	5	0	7.125	1	1	0	1.187
594	7.1142	5	5	999	1	1	-1	0	1.0929
595	7.1142	5	5	0	25.5	1	-1	0	1.3163
596	2.1883	5	5	90	25.5	1	-1	1	0.91704
597	7.1142	5	5	0	1	2	1	0	0.79892
598	2.1883	5	5	90	25.5	1	1	1	0.52872
599	0.5464	5	5	999	19.375	2	-1	1	1.093
600	5.4722	5	5	0	7.125	2	-1	1	1.0342
601	5.4722	5	5	999	25.5	2	-1	1	0.96361
602	5.4722	5	5	90	1	1	-1	0	1.093
603	5.4722	5	5	0	7.125	2	1	0	1.1282
604	3.8303	5	5	999	1	1	-1	0	1.1988
605	0.5464	5	5	999	1	2	1	0	0.91651
606	5.4722	5	5	90	19.375	2	-1	1	0.846
607	2.1883	5	5	90	13.25	2	1	0	0.84597
608	3.8303	5	5	90	19.375	1	1	1	1.0694
609	2.1883	5	5	0	13.25	2	1	1	1.0106
610	0.5464	5	5	90	7.125	1	-1	1	1.0341
611	2.1883	5	5	0	13.25	2	1	1	0.97531
612	0.5464	5	5	999	13.25	1	1	1	0.96349
613	3.8303	5	5	0	13.25	2	1	0	0.97533
614	7.1142	5	5	90	1	1	-1	0	1.1753
615	0.5464	5	5	90	7.125	2	-1	1	1.0817
616	3.8303	5	5	0	13.25	2	1	1	0.97538
617	0.5464	5	5	90	19.375	2	1	1	1.1283
618	5.4722	5	5	999	19.375	1	-1	1	1.14
619	3.8303	5	5	90	25.5	1	-1	1	1.0692
620	0.5464	5	5	999	19.375	1	-1	1	0.91654
621	2.1883	5	5	999	1	2	-1	1	1.2106
622	7.1142	5	5	999	25.5	2	-1	1	0.9283
623	3.8303	5	5	999	7.125	2	-1	1	1.093
624	2.1883	5	5	0	25.5	1	1	1	0.96361
625	2.1883	5	5	90	7.125	2	-1	1	0.97536
626	5.4722	5	5	0	13.25	2	1	1	0.98708
627	2.1883	5	5	90	13.25	1	-1	1	1.0342
628	7.1142	5	5	0	7.125	2	-1	0	1.0812
629	7.1142	5	5	0	7.125	1	1	0	1.0224
630	0.5464	5	5	0	7.125	2	-1	1	0.99893
631	3.8303	5	5	999	13.25	1	-1	1	1.0577
632	5.4722	5	5	90	25.5	2	-1	1	1.0106
633	3.8303	5	5	90	7.125	1	-1	1	0.9636
634	5.4722	5	5	999	19.375	2	1	1	1.1518
635	5.4722	5	5	90	25.5	1	-1	1	1.0341
636	2.1883	5	5	0	25.5	2	1	1	0.97533
637	0.5464	5	5	0	13.25	2	-1	1	0.9989
638	3.8303	5	5	0	7.125	1	1	1	1.0106
639	7.1142	5	5	999	19.375	2	-1	1	0.99889
640	7.1142	5	5	0	25.5	2	-1	0	1.5556
641	5.4722	5	5	999	25.5	1	1	1	1.1871
642	5.4722	5	5	0	25.5	2	1	0	2.1164
643	0.5464	5	5	999	13.25	2	-1	0	1.2929
644	2.1883	5	5	0	19.375	1	-1	1	0.90467
645	0.5464	5	5	0	25.5	1	-1	1	1.0576
646	2.1883	5	5	90	7.125	2	-1	1	0.96353
647	5.4722	5	5	0	7.125	1	-1	0	0.98705
648	3.8303	5	5	999	7.125	2	-1	1	0.94008
649	2.1883	5	5	0	1	2	1	0	0.74012
650	5.4722	5	5	999	25.5	1	-1	0	0.81066
651	3.8303	5	5	0	25.5	1	1	1	0.97532
652	5.4722	5	5	999	25.5	2	-1	1	0.92829
653	3.8303	5	5	0	19.375	1	1	1	1.0223
654	5.4722	5	5	90	13.25	1	-1	1	1.1871
655	5.4722	5	5	90	7.125	1	1	0	1.0934
656	3.8303	5	5	999	13.25	1	-1	1	1.1988
657	2.1883	5	5	0	13.25	1	-1	1	1.2224
658	3.8303	5	5	0	19.375	2	1	1	1.5634
659	5.4722	5	5	0	25.5	2	-1	1	1.2459
660	3.8303	5	5	90	13.25	1	1	1	1.0699
661	7.1142	5	5	999	19.375	1	1	0	2.1756
662	3.8303	5	5	0	19.375	1	-1	1	1.1518
663	0.5464	5	5	90	25.5	1	-1	1	1.5988
664	0.5464	5	5	90	7.125	2	1	0	1.3874
665	0.5464	5	5	999	25.5	1	-1	1	1.9168
666	0.5464	5	5	999	1	2	-1	0	1.293
667	5.4722	5	5	90	1	1	-1	0	1.6341
668	2.1883	5	5	0	25.5	1	-1	1	1.0223
669	7.1142	5	5	999	7.125	2	-1	0	1.2459
670	5.4722	5	5	0	25.5	2	1	1	1.0581
671	0.5464	5	5	999	7.125	1	-1	1	1.2105
672	5.4722	5	5	0	7.125	2	-1	0	2.3161
673	7.1142	5	5	0	19.375	1	1	0	1.9869
674	3.8303	5	5	90	25.5	2	1	1	1.0342
675	0.5464	5	5	90	1	1	-1	1	1.1044
676	5.4722	5	5	0	1	1	1	0	0.96401
677	5.4722	5	5	90	19.375	2	1	0	1.1518
678	3.8303	5	5	90	1	1	-1	0	1.3874
679	3.8303	5	5	0	25.5	2	-1	0	1.4109
680	7.1142	5	5	0	7.125	2	-1	1	1.0698
681	0.5464	5	5	999	7.125	1	-1	1	1.1988
682	5.4722	5	5	999	1	1	1	0	1.2575
683	3.8303	5	5	999	25.5	1	-1	1	0.9753
684	7.1142	5	5	999	19.375	1	-1	1	1.1404
685	0.5464	5	5	90	7.125	2	-1	1	1.4576
686	0.5464	5	5	0	19.375	1	1	1	1.1405
687	5.4722	5	5	0	25.5	1	1	1	1.0224
688	3.8303	5	5	0	19.375	1	-1	0	2.303
689	5.4722	5	5	999	7.125	2	1	0	1.0929
690	2.1883	5	5	90	13.25	2	-1	1	1.0695
691	0.5464	5	5	90	19.375	1	-1	1	1.1988
692	2.1883	5	5	0	13.25	2	1	1	0.97521
693	5.4722	5	5	90	13.25	2	-1	1	0.99881
694	2.1883	5	5	999	1	1	-1	1	1.093
695	3.8303	5	5	0	1	1	1	0	1.1519
696	7.1142	5	5	90	1	1	-1	0	0.98751
697	5.4722	5	5	90	1	1	-1	0	1.1165
698	5.4722	5	5	90	19.375	1	-1	1	1.0812
699	2.1883	5	5	90	7.125	1	-1	1	1.1165
700	7.1142	5	5	999	19.375	2	-1	1	0.96356
701	2.1883	5	5	0	1	1	1	0	0.90472
702	3.8303	5	5	0	7.125	2	1	1	1.1753
703	2.1883	5	5	999	19.375	1	1	0	0.92832
704	2.1883	5	5	90	13.25	1	-1	1	1.1522
705	2.1883	5	5	0	13.25	1	1	1	0.91659
706	0.5464	5	5	90	13.25	1	-1	1	1.0459
707	7.1142	5	5	999	7.125	1	1	0	1.0224
708	2.1883	5	5	90	19.375	2	-1	1	1.1752
709	2.1883	5	5	999	13.25	1	-1	1	1.0341
710	0.5464	5	5	90	1	2	-1	0	1.1635
711	0.5464	5	5	999	19.375	1	-1	1	1.1639
712	0.5464	5	5	999	25.5	2	-1	1	1.011
713	5.4722	5	5	999	1	1	-1	1	1.34
714	7.1142	5	5	0	1	1	-1	0	1.1753
715	5.4722	5	5	90	19.375	1	1	1	1.2929
716	5.4722	5	5	0	25.5	2	1	1	0.99886
717	7.1142	5	5	0	7.125	1	1	1	1.1282
718	5.4722	5	5	90	7.125	1	1	0	1.1634
719	7.1142	5	5	90	7.125	1	-1	0	0.95219
720	5.4722	5	5	999	7.125	1	1	1	1.0694
721	0.5464	5	5	0	7.125	2	1	1	1.0223
722	3.8303	5	5	90	1	1	1	0	1.2459
723	0.5464	5	5	999	19.375	1	-1	1	0.98712
724	0.5464	5	5	90	13.25	2	1	1	1.4576
725	5.4722	5	5	0	7.125	1	1	1	0.98746
726	5.4722	5	5	0	1	1	1	1	1.0812
727	7.1142	5	5	90	13.25	1	-1	0	1.1635
728	5.4722	5	5	90	7.125	1	1	1	1.1522
729	7.1142	5	5	90	19.375	1	-1	0	1.1287
730	0.5464	5	5	90	7.125	1	-1	1	0.9518
731	3.8303	5	5	0	25.5	1	1	1	0.92828
732	3.8303	5	5	0	19.375	1	-1	0	1.0929
733	3.8303	5	5	0	25.5	2	1	1	1.0929
734	0.5464	5	5	90	1	2	1	1	2.4339
735	7.1142	5	5	0	25.5	1	1	0	1.0812
736	0.5464	5	5	999	7.125	2	1	1	1.5281
737	3.8303	5	5	90	13.25	1	-1	0	1.0816
738	0.5464	5	5	90	25.5	1	-1	1	0.98713
739	3.8303	5	5	90	7.125	2	-1	1	1.0576
740	5.4722	5	5	0	13.25	2	-1	1	1.0695
741	5.4722	5	5	90	7.125	2	1	1	1.1753
742	3.8303	5	5	0	7.125	1	-1	1	1.1164
743	2.1883	5	5	999	13.25	1	1	1	0.98709
744	7.1142	5	5	999	1	1	1	1	1.1635
745	7.1142	5	5	999	19.375	2	1	1	0.95226
746	0.5464	5	5	90	19.375	2	1	0	1.1283
747	2.1883	5	5	90	1	1	-1	0	1.0459
748	0.5464	5	5	999	1	1	1	1	1.2577
749	7.1142	5	5	999	19.375	1	-1	1	1.1516
750	5.4722	5	5	90	25.5	1	1	1	1.0698
