# Supplementary material for: Temporal Integration of Motion Streaks in Migraine
Source: Vision (Basel). 2018 Jul 13;2(3):27. doi: 10.3390/vision2030027 (PMC6836222; doi:10.3390/vision2030027)
Supplement: Supplementary file 1 [file vision-02-00027-s001.zip › supplementary information/resultsmark3/resultsObs25/allResponsesObs25Block4.txt]

1	5.4722	5	5	0	1	1	-1	0	2.2964
2	2.1883	5	5	0	1	2	1	0	1.7066
3	3.8303	5	5	0	25.5	1	-1	1	1.1282
4	3.8303	5	5	999	25.5	2	-1	1	0.96357
5	5.4722	5	5	0	19.375	1	-1	1	1.1046
6	0.5464	5	5	999	25.5	2	1	1	1.2341
7	5.4722	5	5	999	1	2	-1	0	1.8335
8	3.8303	5	5	0	7.125	1	1	1	1.1753
9	7.1142	5	5	0	7.125	1	1	1	1.234
10	0.5464	5	5	90	19.375	2	-1	1	1.0929
11	0.5464	5	5	0	19.375	2	1	1	1.1871
12	5.4722	5	5	0	19.375	1	-1	1	1.2223
13	5.4722	5	5	999	25.5	2	1	1	0.97532
14	5.4722	5	5	0	19.375	2	-1	0	1.549
15	0.5464	5	5	90	25.5	1	-1	1	1.1522
16	2.1883	5	5	0	19.375	2	1	1	1.0577
17	2.1883	5	5	0	7.125	2	-1	1	0.94005
18	3.8303	5	5	90	7.125	1	1	1	1.0576
19	0.5464	5	5	0	13.25	1	1	1	1.046
20	3.8303	5	5	90	19.375	2	1	1	1.3988
21	7.1142	5	5	0	7.125	2	-1	1	1.0694
22	2.1883	5	5	999	1	2	-1	0	1.4104
23	7.1142	5	5	0	1	2	1	1	1.1636
24	0.5464	5	5	999	19.375	1	-1	1	1.3046
25	3.8303	5	5	0	1	1	-1	0	1.1165
26	3.8303	5	5	999	7.125	1	1	1	1.0224
27	7.1142	5	5	999	1	1	1	0	1.246
28	7.1142	5	5	0	19.375	1	-1	0	1.0817
29	5.4722	5	5	0	7.125	2	-1	1	1.0458
30	0.5464	5	5	90	7.125	2	-1	0	1.4341
31	2.1883	5	5	0	1	2	1	1	1.399
32	3.8303	5	5	90	13.25	2	-1	0	1.3517
33	3.8303	5	5	90	7.125	1	-1	1	1.0699
34	5.4722	5	5	999	25.5	2	1	1	1.0224
35	2.1883	5	5	0	19.375	2	-1	0	1.1519
36	7.1142	5	5	90	19.375	1	-1	0	1.1519
37	7.1142	5	5	999	25.5	2	1	1	0.99871
38	3.8303	5	5	0	25.5	1	-1	1	1.1282
39	0.5464	5	5	0	1	1	-1	1	1.3868
40	7.1142	5	5	90	1	2	-1	1	2.0211
41	7.1142	5	5	999	1	1	-1	0	1.2811
42	2.1883	5	5	999	13.25	2	-1	1	1.1047
43	7.1142	5	5	0	13.25	2	-1	1	1.1281
44	7.1142	5	5	90	25.5	2	1	1	1.7378
45	5.4722	5	5	90	19.375	1	-1	0	1.6805
46	5.4722	5	5	0	1	2	1	0	1.2929
47	2.1883	5	5	999	25.5	2	1	1	1.0459
48	0.5464	5	5	0	19.375	1	1	1	1.1635
49	0.5464	5	5	999	25.5	2	1	1	1.187
50	5.4722	5	5	999	19.375	1	-1	1	0.99887
51	7.1142	5	5	0	7.125	2	-1	1	1.0577
52	2.1883	5	5	90	13.25	2	1	0	1.3754
53	5.4722	5	5	90	1	1	1	0	1.5522
54	7.1142	5	5	999	1	1	-1	0	1.0228
55	2.1883	5	5	999	19.375	2	-1	1	0.99893
56	2.1883	5	5	0	25.5	1	1	1	1.0812
57	0.5464	5	5	0	19.375	1	1	1	1.4223
58	2.1883	5	5	999	25.5	2	1	1	1.0694
59	3.8303	5	5	0	25.5	1	-1	1	0.99888
60	7.1142	5	5	999	1	1	1	0	1.3509
61	5.4722	5	5	999	25.5	1	-1	1	1.0698
62	2.1883	5	5	999	13.25	2	-1	1	1.0342
63	2.1883	5	5	90	19.375	2	1	0	2.5309
64	7.1142	5	5	90	1	1	-1	1	1.2459
65	0.5464	5	5	0	1	2	1	0	1.1522
66	7.1142	5	5	0	7.125	1	1	1	1.2226
67	0.5464	5	5	0	1	2	1	0	1.0111
68	7.1142	5	5	999	19.375	1	1	0	1.187
69	7.1142	5	5	999	19.375	2	-1	1	1.3164
70	2.1883	5	5	90	25.5	2	-1	1	0.91776
71	5.4722	5	5	999	19.375	1	-1	0	1.1403
72	3.8303	5	5	90	13.25	1	1	0	0.94048
73	3.8303	5	5	0	13.25	2	-1	1	1.093
74	0.5464	5	5	0	7.125	2	1	1	1.7041
75	0.5464	5	5	0	25.5	1	1	1	1.2698
76	0.5464	5	5	0	25.5	1	-1	1	1.1398
77	7.1142	5	5	999	13.25	2	1	0	1.3043
78	5.4722	5	5	0	13.25	1	1	0	1.0581
79	3.8303	5	5	90	13.25	2	-1	0	1.0577
80	7.1142	5	5	0	1	2	1	0	1.1048
81	3.8303	5	5	999	25.5	1	-1	1	1.0464
82	0.5464	5	5	999	13.25	2	1	1	1.1636
83	7.1142	5	5	90	19.375	2	-1	0	1.1635
84	7.1142	5	5	999	7.125	1	-1	1	1.0694
85	0.5464	5	5	999	7.125	2	-1	1	1.0224
86	3.8303	5	5	0	7.125	2	-1	1	1.34
87	0.5464	5	5	90	13.25	2	1	1	1.3282
88	0.5464	5	5	0	7.125	2	1	1	1.2694
89	5.4722	5	5	90	7.125	1	1	1	1.2222
90	3.8303	5	5	999	25.5	2	-1	1	1.1288
91	0.5464	5	5	0	13.25	1	1	1	1.14
92	3.8303	5	5	0	1	1	-1	1	2.2968
93	3.8303	5	5	999	7.125	2	1	0	2.1487
94	0.5464	5	5	0	19.375	2	1	0	0.96396
95	0.5464	5	5	90	1	2	-1	0	1.1278
96	7.1142	5	5	90	1	2	-1	0	1.1523
97	0.5464	5	5	0	19.375	1	-1	1	1.1404
98	5.4722	5	5	90	25.5	1	-1	1	1.1874
99	0.5464	5	5	90	25.5	2	-1	1	0.9752
100	5.4722	5	5	999	25.5	2	-1	1	0.99891
101	5.4722	5	5	999	19.375	1	1	1	1.0812
102	3.8303	5	5	0	13.25	2	1	1	1.1048
103	7.1142	5	5	90	13.25	2	1	1	1.164
104	0.5464	5	5	90	1	2	-1	0	1.0817
105	5.4722	5	5	90	13.25	2	1	1	0.95186
106	7.1142	5	5	90	25.5	2	1	1	0.893
107	7.1142	5	5	90	25.5	1	1	1	1.0107
108	0.5464	5	5	999	7.125	1	1	1	1.1636
109	5.4722	5	5	999	25.5	1	-1	0	0.98713
110	5.4722	5	5	0	13.25	1	-1	1	1.0934
111	7.1142	5	5	0	1	2	-1	0	1.1048
112	2.1883	5	5	0	19.375	2	-1	0	0.97581
113	7.1142	5	5	999	19.375	1	1	0	1.6119
114	5.4722	5	5	90	1	2	-1	1	1.2456
115	7.1142	5	5	0	25.5	1	-1	1	0.95174
116	5.4722	5	5	90	25.5	2	-1	1	0.98708
117	5.4722	5	5	0	13.25	1	1	1	1.14
118	0.5464	5	5	90	1	1	-1	0	1.2106
119	5.4722	5	5	0	19.375	1	1	1	1.1048
120	0.5464	5	5	90	19.375	1	1	1	1.0577
121	5.4722	5	5	999	7.125	2	-1	0	1.4101
122	7.1142	5	5	90	19.375	1	-1	0	1.1874
123	7.1142	5	5	90	13.25	1	1	0	1.8585
124	7.1142	5	5	0	7.125	1	-1	1	1.2459
125	3.8303	5	5	0	25.5	2	1	1	1.1752
126	0.5464	5	5	999	25.5	2	-1	1	1.0341
127	0.5464	5	5	999	1	2	1	0	1.7516
128	3.8303	5	5	0	13.25	2	1	1	1.1047
129	7.1142	5	5	999	7.125	2	1	1	1.14
130	7.1142	5	5	999	1	2	1	0	1.187
131	0.5464	5	5	999	1	1	-1	0	1.14
132	0.5464	5	5	0	25.5	2	-1	1	1.0341
133	0.5464	5	5	90	1	1	1	0	1.034
134	0.5464	5	5	90	19.375	2	-1	0	1.1635
135	5.4722	5	5	999	13.25	1	1	1	0.98713
136	0.5464	5	5	0	25.5	1	1	1	1.0228
137	2.1883	5	5	999	7.125	1	1	1	0.95173
138	7.1142	5	5	0	19.375	2	-1	1	1.0341
139	3.8303	5	5	90	25.5	1	-1	1	1.0459
140	0.5464	5	5	999	25.5	1	-1	1	0.96356
141	0.5464	5	5	0	7.125	2	-1	1	1.14
142	5.4722	5	5	999	25.5	1	1	1	1.0341
143	0.5464	5	5	90	25.5	2	-1	1	1.2577
144	5.4722	5	5	90	13.25	2	1	1	1.4105
145	7.1142	5	5	90	7.125	1	1	0	1.3475
146	3.8303	5	5	999	1	1	-1	1	1.1169
147	5.4722	5	5	0	7.125	2	1	1	1.1518
148	2.1883	5	5	999	7.125	2	1	1	1.2341
149	2.1883	5	5	999	25.5	1	1	1	1.1047
150	7.1142	5	5	0	13.25	1	-1	0	1.2106
151	3.8303	5	5	90	13.25	1	1	0	1.2457
152	2.1883	5	5	90	1	1	-1	0	0.76408
153	5.4722	5	5	90	13.25	1	-1	1	1.2576
154	3.8303	5	5	90	7.125	2	1	1	1.2812
155	0.5464	5	5	0	13.25	2	-1	0	1.3753
156	2.1883	5	5	90	13.25	1	-1	0	1.0346
157	3.8303	5	5	999	25.5	2	1	1	1.1166
158	7.1142	5	5	90	19.375	2	1	0	1.2223
159	7.1142	5	5	0	25.5	2	1	1	1.1165
160	3.8303	5	5	0	7.125	2	1	1	1.2459
161	7.1142	5	5	90	25.5	1	1	1	1.1871
162	7.1142	5	5	90	7.125	2	1	0	1.1753
163	7.1142	5	5	0	13.25	2	1	1	1.1164
164	0.5464	5	5	0	13.25	1	-1	1	0.99895
165	0.5464	5	5	0	13.25	2	1	1	1.2576
166	7.1142	5	5	0	7.125	1	1	0	1.3824
167	2.1883	5	5	0	25.5	1	-1	1	1.1052
168	7.1142	5	5	0	7.125	2	-1	1	1.1989
169	7.1142	5	5	90	25.5	2	-1	1	1.0111
170	7.1142	5	5	999	19.375	2	-1	1	1.0459
171	2.1883	5	5	0	13.25	1	1	1	1.0813
172	7.1142	5	5	999	13.25	1	1	0	1.4404
173	7.1142	5	5	999	7.125	2	-1	0	1.3167
174	2.1883	5	5	999	25.5	2	-1	1	1.0694
175	2.1883	5	5	0	13.25	1	-1	1	1.1164
176	3.8303	5	5	90	13.25	2	1	1	1.1521
177	5.4722	5	5	0	13.25	1	-1	0	1.2111
178	0.5464	5	5	90	1	2	-1	1	1.3522
179	3.8303	5	5	999	19.375	1	-1	1	0.96365
180	5.4722	5	5	0	13.25	2	1	1	1.093
181	5.4722	5	5	90	19.375	2	1	1	1.3752
182	0.5464	5	5	999	1	1	-1	0	1.1518
183	2.1883	5	5	0	7.125	1	-1	1	1.1283
184	5.4722	5	5	0	19.375	1	-1	1	1.0459
185	2.1883	5	5	999	25.5	1	1	1	1.0106
186	2.1883	5	5	999	25.5	2	1	1	0.98713
187	7.1142	5	5	999	25.5	2	1	1	1.1871
188	7.1142	5	5	90	25.5	1	-1	1	1.844
189	3.8303	5	5	90	1	1	1	1	1.387
190	3.8303	5	5	999	25.5	1	-1	1	0.96358
191	2.1883	5	5	0	19.375	1	1	1	1.0694
192	5.4722	5	5	90	1	1	1	0	1.3988
193	5.4722	5	5	90	13.25	2	1	1	1.2341
194	3.8303	5	5	999	1	1	-1	0	1.2106
195	3.8303	5	5	90	13.25	2	-1	0	1.1165
196	0.5464	5	5	999	13.25	1	-1	1	1.093
197	2.1883	5	5	90	13.25	2	-1	1	1.0107
198	0.5464	5	5	999	25.5	1	1	1	1.0694
199	2.1883	5	5	0	13.25	2	1	1	1.2341
200	5.4722	5	5	90	7.125	1	1	0	1.798
201	7.1142	5	5	0	13.25	2	1	1	1.234
202	5.4722	5	5	90	13.25	1	-1	1	0.52879
203	5.4722	5	5	0	25.5	1	1	1	1.2458
204	5.4722	5	5	0	19.375	2	-1	1	1.2224
205	0.5464	5	5	999	19.375	2	-1	1	1.34
206	5.4722	5	5	0	19.375	2	-1	1	0.99885
207	2.1883	5	5	999	13.25	2	1	0	1.0224
208	2.1883	5	5	0	19.375	2	-1	1	1.1283
209	2.1883	5	5	90	19.375	1	-1	1	1.1287
210	5.4722	5	5	90	25.5	2	-1	0	1.7931
211	5.4722	5	5	999	7.125	2	-1	1	1.14
212	5.4722	5	5	999	13.25	2	-1	1	0.95178
213	5.4722	5	5	0	25.5	2	-1	1	0.86947
214	0.5464	5	5	999	1	1	1	1	1.0812
215	7.1142	5	5	90	7.125	1	-1	0	1.5425
216	5.4722	5	5	90	19.375	1	1	1	1.7576
217	7.1142	5	5	0	13.25	1	1	0	1.5933
218	0.5464	5	5	999	7.125	1	-1	1	1.0341
219	3.8303	5	5	0	7.125	1	1	0	0.85754
220	2.1883	5	5	0	1	1	-1	1	1.3401
221	0.5464	5	5	0	25.5	2	1	1	1.234
222	7.1142	5	5	999	7.125	1	1	0	1.3888
223	0.5464	5	5	999	13.25	2	1	1	1.2109
224	5.4722	5	5	999	1	2	1	0	1.703
225	7.1142	5	5	999	19.375	1	-1	0	1.6424
226	2.1883	5	5	90	25.5	1	-1	0	1.2811
227	2.1883	5	5	999	13.25	2	-1	1	1.1806
228	0.5464	5	5	0	7.125	1	-1	1	1.305
229	7.1142	5	5	0	19.375	1	-1	1	1.2928
230	2.1883	5	5	0	7.125	2	-1	1	1.2106
231	2.1883	5	5	999	13.25	1	1	1	1.0931
232	3.8303	5	5	90	25.5	2	1	1	1.1635
233	2.1883	5	5	0	13.25	2	1	1	1.1988
234	5.4722	5	5	0	19.375	2	1	1	1.2106
235	0.5464	5	5	999	7.125	1	1	1	1.1753
236	0.5464	5	5	90	7.125	2	1	1	1.3169
237	7.1142	5	5	999	25.5	2	-1	1	1.1169
238	0.5464	5	5	90	13.25	1	-1	1	1.0228
239	3.8303	5	5	90	19.375	1	-1	1	1.093
240	3.8303	5	5	0	19.375	2	1	1	1.1871
241	3.8303	5	5	0	7.125	2	1	1	1.0459
242	7.1142	5	5	999	7.125	1	1	0	1.392
243	7.1142	5	5	90	25.5	2	1	1	1.0694
244	3.8303	5	5	999	13.25	2	1	1	0.98714
245	7.1142	5	5	90	19.375	2	1	1	1.0695
246	2.1883	5	5	0	1	1	-1	0	1.1988
247	3.8303	5	5	999	19.375	2	-1	1	1.1046
248	3.8303	5	5	0	25.5	1	1	1	1.0457
249	3.8303	5	5	90	19.375	2	-1	1	1.0694
250	2.1883	5	5	90	19.375	1	-1	1	1.0696
251	0.5464	5	5	0	19.375	2	1	1	1.0107
252	3.8303	5	5	0	25.5	2	1	1	1.5634
253	2.1883	5	5	999	19.375	1	-1	1	1.6109
254	7.1142	5	5	0	25.5	1	1	0	1.3504
255	7.1142	5	5	0	19.375	2	-1	0	1.6528
256	2.1883	5	5	0	1	1	-1	0	0.9871
257	7.1142	5	5	0	7.125	2	1	0	1.1871
258	3.8303	5	5	999	7.125	2	1	1	1.1986
259	7.1142	5	5	90	1	1	1	0	1.0341
260	3.8303	5	5	999	13.25	2	1	1	1.0342
261	7.1142	5	5	999	25.5	1	-1	1	1.3545
262	0.5464	5	5	0	19.375	1	-1	1	1.2463
263	3.8303	5	5	90	19.375	1	-1	1	0.72827
264	0.5464	5	5	90	13.25	2	1	1	0.52838
265	5.4722	5	5	90	7.125	2	-1	1	1.0811
266	7.1142	5	5	999	7.125	1	-1	1	1.7145
267	3.8303	5	5	999	25.5	1	1	1	1.0929
268	0.5464	5	5	999	13.25	1	1	1	1.1281
269	2.1883	5	5	999	1	2	-1	0	1.4105
270	7.1142	5	5	0	19.375	2	-1	1	1.1518
271	2.1883	5	5	0	25.5	2	-1	1	0.97575
272	7.1142	5	5	90	7.125	1	1	0	1.2694
273	3.8303	5	5	90	13.25	1	1	1	1.0929
274	5.4722	5	5	90	19.375	1	1	0	1.0576
275	2.1883	5	5	0	7.125	1	-1	1	0.97535
276	0.5464	5	5	0	13.25	2	-1	1	1.0106
277	5.4722	5	5	0	1	1	1	0	1.7409
278	2.1883	5	5	0	7.125	1	1	0	4.1839
279	2.1883	5	5	90	13.25	2	-1	1	1.2812
280	5.4722	5	5	999	19.375	1	1	1	0.98751
281	2.1883	5	5	999	7.125	2	-1	1	1.1752
282	5.4722	5	5	999	13.25	1	-1	1	1.4456
283	2.1883	5	5	90	7.125	2	-1	1	1.2698
284	5.4722	5	5	90	13.25	1	1	1	1.3986
285	7.1142	5	5	999	25.5	2	-1	1	1.0581
286	2.1883	5	5	90	1	2	-1	1	1.2341
287	2.1883	5	5	999	1	2	-1	1	1.1992
288	5.4722	5	5	999	19.375	2	1	0	1.3165
289	3.8303	5	5	999	1	2	1	1	2.1856
290	2.1883	5	5	999	13.25	1	1	1	1.164
291	2.1883	5	5	90	19.375	2	-1	1	1.2458
292	3.8303	5	5	90	19.375	2	1	1	1.4224
293	0.5464	5	5	999	19.375	2	1	1	1.1517
294	7.1142	5	5	999	13.25	2	1	1	1.0106
295	0.5464	5	5	999	1	2	-1	1	1.9868
296	3.8303	5	5	0	25.5	2	-1	1	1.0694
297	7.1142	5	5	999	25.5	1	-1	1	1.0223
298	5.4722	5	5	90	1	2	1	0	1.2341
299	0.5464	5	5	90	13.25	1	-1	1	1.1753
300	0.5464	5	5	90	25.5	2	1	0	1.1871
301	3.8303	5	5	999	19.375	1	-1	1	1.0346
302	7.1142	5	5	90	13.25	2	-1	0	1.2459
303	0.5464	5	5	999	19.375	2	-1	1	1.1522
304	0.5464	5	5	90	7.125	2	1	1	1.1636
305	3.8303	5	5	999	1	2	1	0	1.4576
306	5.4722	5	5	0	13.25	1	1	1	1.0342
307	0.5464	5	5	0	1	1	-1	1	1.14
308	5.4722	5	5	90	7.125	1	1	0	1.3518
309	2.1883	5	5	90	1	1	1	0	1.1989
310	0.5464	5	5	90	7.125	2	1	0	1.5165
311	0.5464	5	5	90	19.375	1	-1	1	1.34
312	2.1883	5	5	0	25.5	2	1	1	1.1869
313	5.4722	5	5	999	13.25	1	-1	1	1.1753
314	3.8303	5	5	90	19.375	2	-1	1	1.0464
315	5.4722	5	5	0	1	2	1	1	1.7608
316	2.1883	5	5	0	19.375	1	1	1	1.1167
317	5.4722	5	5	999	1	1	1	0	1.1047
318	5.4722	5	5	90	13.25	2	-1	1	1.1287
319	2.1883	5	5	999	19.375	2	-1	1	1.0575
320	3.8303	5	5	90	13.25	1	-1	1	1.1047
321	0.5464	5	5	90	25.5	1	1	1	1.2694
322	2.1883	5	5	0	7.125	2	1	1	1.0695
323	2.1883	5	5	90	1	1	1	1	1.1753
324	7.1142	5	5	0	13.25	2	1	1	0.99876
325	5.4722	5	5	90	7.125	2	-1	0	1.3517
326	7.1142	5	5	0	25.5	1	-1	1	0.96336
327	0.5464	5	5	90	7.125	1	-1	0	1.0342
328	2.1883	5	5	90	13.25	1	-1	1	1.093
329	2.1883	5	5	0	25.5	1	-1	1	1.0225
330	7.1142	5	5	999	25.5	1	1	0	0.85771
331	7.1142	5	5	90	19.375	1	1	0	1.187
332	3.8303	5	5	0	19.375	2	1	1	1.1169
333	7.1142	5	5	999	19.375	2	1	1	1.0224
334	7.1142	5	5	999	7.125	2	1	1	1.211
335	2.1883	5	5	90	7.125	1	-1	1	1.2576
336	5.4722	5	5	90	19.375	2	-1	1	1.1283
337	7.1142	5	5	90	7.125	1	1	0	1.4057
338	2.1883	5	5	90	13.25	2	-1	1	1.3047
339	7.1142	5	5	0	7.125	2	1	0	1.1048
340	0.5464	5	5	999	19.375	1	1	1	1.093
341	7.1142	5	5	999	1	2	1	0	1.1282
342	0.5464	5	5	90	1	2	-1	1	1.2698
343	5.4722	5	5	0	25.5	1	1	1	1.2458
344	0.5464	5	5	90	7.125	1	1	0	1.2581
345	7.1142	5	5	0	19.375	2	-1	1	0.96335
346	2.1883	5	5	0	13.25	1	1	1	1.5164
347	7.1142	5	5	0	1	1	1	1	1.1047
348	3.8303	5	5	0	1	1	1	0	1.4221
349	2.1883	5	5	999	19.375	1	1	1	0.99924
350	2.1883	5	5	0	19.375	1	1	1	0.9636
351	7.1142	5	5	0	25.5	2	-1	0	1.0342
352	3.8303	5	5	0	19.375	2	1	1	1.1165
353	3.8303	5	5	0	13.25	1	-1	0	1.8132
354	5.4722	5	5	90	19.375	2	-1	0	1.6461
355	7.1142	5	5	999	25.5	2	1	0	1.1982
356	5.4722	5	5	0	1	1	1	1	1.0581
357	7.1142	5	5	90	13.25	2	-1	1	1.2105
358	3.8303	5	5	90	1	1	-1	0	1.0817
359	5.4722	5	5	999	7.125	1	-1	0	1.1635
360	5.4722	5	5	90	1	2	1	0	1.3165
361	5.4722	5	5	90	25.5	2	-1	1	1.1047
362	7.1142	5	5	90	13.25	1	-1	1	1.3605
363	3.8303	5	5	0	7.125	2	1	1	1.0341
364	0.5464	5	5	999	13.25	2	-1	1	0.96359
365	5.4722	5	5	90	1	2	1	1	1.1282
366	3.8303	5	5	90	7.125	1	-1	1	1.2107
367	2.1883	5	5	0	19.375	1	1	1	1.0111
368	7.1142	5	5	90	19.375	1	1	1	1.1047
369	0.5464	5	5	0	1	2	-1	0	1.3281
370	2.1883	5	5	90	7.125	1	-1	1	1.1988
371	5.4722	5	5	0	7.125	1	-1	1	1.011
372	0.5464	5	5	90	7.125	2	1	1	1.7748
373	7.1142	5	5	999	25.5	1	1	1	1.1401
374	2.1883	5	5	0	13.25	2	-1	1	1.0576
375	7.1142	5	5	0	1	1	-1	1	1.3384
376	3.8303	5	5	0	25.5	1	1	1	0.95167
377	3.8303	5	5	999	25.5	2	1	1	1.0342
378	0.5464	5	5	999	25.5	2	-1	1	1.0342
379	2.1883	5	5	90	1	1	-1	1	1.0577
380	0.5464	5	5	999	7.125	2	1	0	0.90481
381	3.8303	5	5	999	7.125	2	1	1	0.9637
382	3.8303	5	5	90	25.5	1	-1	1	0.97534
383	5.4722	5	5	999	25.5	1	1	1	1.0341
384	3.8303	5	5	0	13.25	1	1	1	0.9518
385	7.1142	5	5	999	13.25	2	-1	1	1.0694
386	2.1883	5	5	90	7.125	1	-1	1	1.1165
387	3.8303	5	5	90	7.125	2	1	1	1.2346
388	5.4722	5	5	999	25.5	2	-1	1	1.0934
389	3.8303	5	5	999	13.25	2	-1	1	1.0342
390	0.5464	5	5	90	25.5	1	-1	1	1.2224
391	0.5464	5	5	90	25.5	1	-1	1	1.0223
392	2.1883	5	5	90	1	2	-1	0	1.3752
393	7.1142	5	5	999	13.25	2	-1	0	0.84582
394	3.8303	5	5	90	19.375	1	-1	1	1.0695
395	7.1142	5	5	0	1	1	-1	0	1.4095
396	5.4722	5	5	0	25.5	2	1	1	0.97538
397	7.1142	5	5	0	13.25	1	1	0	1.3282
398	3.8303	5	5	999	13.25	1	1	1	1.0577
399	2.1883	5	5	999	1	1	-1	1	1.1165
400	3.8303	5	5	0	25.5	2	-1	1	1.0224
401	3.8303	5	5	90	1	1	1	0	1.4576
402	5.4722	5	5	90	19.375	2	1	0	1.6645
403	5.4722	5	5	999	13.25	2	-1	0	1.3165
404	3.8303	5	5	0	19.375	1	1	0	1.5517
405	0.5464	5	5	999	19.375	1	-1	1	1.0694
406	2.1883	5	5	999	19.375	1	1	1	0.9989
407	5.4722	5	5	999	7.125	2	1	0	1.2576
408	0.5464	5	5	999	25.5	1	1	1	1.0222
409	5.4722	5	5	999	7.125	1	-1	1	1.3871
410	2.1883	5	5	999	19.375	1	1	1	0.92828
411	0.5464	5	5	999	7.125	2	-1	1	1.1283
412	5.4722	5	5	999	7.125	2	1	0	1.3164
413	2.1883	5	5	999	19.375	2	1	1	1.2455
414	2.1883	5	5	999	7.125	2	-1	1	1.1164
415	3.8303	5	5	0	13.25	1	1	1	1.0935
416	0.5464	5	5	0	13.25	1	-1	1	1.0228
417	3.8303	5	5	999	1	2	1	0	1.2106
418	2.1883	5	5	90	19.375	2	1	1	1.3165
419	3.8303	5	5	0	1	2	1	0	2.1414
420	0.5464	5	5	0	7.125	1	1	1	0.97572
421	2.1883	5	5	0	13.25	1	1	1	1.0577
422	2.1883	5	5	90	7.125	1	1	1	1.2223
423	5.4722	5	5	999	13.25	2	-1	1	0.97521
424	5.4722	5	5	90	25.5	1	-1	1	1.1165
425	3.8303	5	5	999	7.125	2	1	1	1.0694
426	0.5464	5	5	90	7.125	1	-1	1	1.093
427	0.5464	5	5	90	19.375	1	1	1	1.0341
428	2.1883	5	5	0	1	2	1	0	1.046
429	2.1883	5	5	0	13.25	2	-1	1	0.98715
430	7.1142	5	5	90	25.5	1	-1	1	1.0694
431	2.1883	5	5	0	13.25	1	1	1	0.90474
432	7.1142	5	5	999	13.25	2	1	0	1.1282
433	2.1883	5	5	0	19.375	1	1	1	0.9517
434	2.1883	5	5	90	13.25	1	1	1	0.9283
435	5.4722	5	5	90	1	1	1	1	1.0106
436	5.4722	5	5	90	1	1	-1	0	1.1047
437	0.5464	5	5	999	1	2	-1	0	1.5988
438	7.1142	5	5	90	25.5	2	-1	1	0.9987
439	3.8303	5	5	0	19.375	2	1	1	1.0227
440	3.8303	5	5	90	25.5	2	1	1	1.1989
441	5.4722	5	5	0	7.125	2	1	0	1.1518
442	2.1883	5	5	0	7.125	2	1	1	1.1753
443	0.5464	5	5	999	7.125	1	-1	1	1.0812
444	7.1142	5	5	0	1	1	1	0	1.2224
445	7.1142	5	5	90	13.25	2	-1	0	1.1399
446	5.4722	5	5	999	13.25	1	-1	1	0.97534
447	3.8303	5	5	999	13.25	1	1	1	0.99886
448	5.4722	5	5	999	7.125	1	1	0	1.3635
449	2.1883	5	5	999	1	2	-1	0	1.2577
450	3.8303	5	5	0	19.375	1	-1	1	1.0576
451	7.1142	5	5	999	7.125	2	-1	1	1.1519
452	3.8303	5	5	90	25.5	1	-1	1	1.0224
453	2.1883	5	5	90	13.25	1	1	1	1.1636
454	7.1142	5	5	0	19.375	1	1	0	1.4072
455	0.5464	5	5	999	13.25	1	-1	1	1.034
456	2.1883	5	5	90	25.5	1	-1	1	1.0459
457	3.8303	5	5	90	19.375	1	1	1	0.99887
458	0.5464	5	5	90	19.375	2	-1	1	1.1518
459	5.4722	5	5	999	25.5	1	1	1	1.2341
460	3.8303	5	5	999	13.25	1	-1	1	2.2412
461	5.4722	5	5	0	7.125	1	-1	1	1.0812
462	0.5464	5	5	90	1	2	1	0	1.1164
463	0.5464	5	5	90	25.5	2	1	1	1.3752
464	7.1142	5	5	999	19.375	2	-1	1	1.0346
465	0.5464	5	5	90	1	1	-1	1	1.9747
466	7.1142	5	5	90	7.125	2	-1	0	1.211
467	5.4722	5	5	90	7.125	2	-1	1	1.2812
468	5.4722	5	5	90	13.25	1	1	0	1.1988
469	3.8303	5	5	999	13.25	1	-1	1	0.97541
470	2.1883	5	5	90	25.5	1	-1	1	1.1753
471	0.5464	5	5	90	13.25	2	1	0	1.0464
472	2.1883	5	5	999	25.5	2	-1	1	1.2811
473	5.4722	5	5	999	7.125	1	1	0	1.0577
474	0.5464	5	5	90	19.375	2	-1	0	1.0929
475	3.8303	5	5	0	7.125	2	-1	1	1.0459
476	0.5464	5	5	999	1	2	-1	0	1.34
477	7.1142	5	5	90	13.25	1	1	0	1.0228
478	7.1142	5	5	999	1	2	1	0	1.0577
479	2.1883	5	5	90	7.125	2	-1	1	1.0577
480	7.1142	5	5	0	1	1	-1	0	1.0459
481	5.4722	5	5	999	7.125	2	-1	1	1.1047
482	3.8303	5	5	0	7.125	1	1	0	1.1283
483	3.8303	5	5	90	25.5	1	1	1	0.98756
484	2.1883	5	5	90	19.375	1	1	1	1.0106
485	7.1142	5	5	999	7.125	2	-1	0	1.4871
486	3.8303	5	5	0	13.25	2	-1	1	1.2695
487	0.5464	5	5	999	7.125	1	-1	1	1.8222
488	7.1142	5	5	999	1	2	-1	1	1.2223
489	0.5464	5	5	90	13.25	1	-1	0	1.2575
490	3.8303	5	5	999	7.125	2	-1	0	2.0727
491	3.8303	5	5	90	7.125	2	1	0	1.4105
492	2.1883	5	5	0	13.25	2	-1	1	0.99865
493	0.5464	5	5	0	7.125	1	-1	1	1.0929
494	5.4722	5	5	999	1	1	1	0	1.293
495	3.8303	5	5	0	19.375	2	1	1	1.1283
496	5.4722	5	5	90	1	2	-1	0	1.34
497	2.1883	5	5	999	1	1	-1	0	1.1283
498	2.1883	5	5	0	25.5	2	-1	1	1.093
499	3.8303	5	5	90	19.375	2	-1	1	0.99889
500	2.1883	5	5	999	19.375	2	1	1	1.3047
501	3.8303	5	5	999	7.125	1	-1	0	1.5751
502	5.4722	5	5	999	1	1	1	0	1.4105
503	0.5464	5	5	999	1	1	1	0	1.1165
504	5.4722	5	5	999	1	1	1	0	1.281
505	0.5464	5	5	90	1	1	-1	1	1.3168
506	2.1883	5	5	999	1	1	1	1	1.4462
507	2.1883	5	5	90	7.125	2	1	1	1.1522
508	7.1142	5	5	90	7.125	1	1	0	1.6196
509	2.1883	5	5	90	19.375	1	-1	1	1.0576
510	3.8303	5	5	999	7.125	1	-1	1	0.98713
511	5.4722	5	5	999	1	2	-1	0	1.1399
512	0.5464	5	5	999	7.125	2	-1	1	1.2105
513	3.8303	5	5	999	25.5	1	1	1	1.1988
514	5.4722	5	5	0	13.25	2	-1	0	1.2695
515	5.4722	5	5	0	25.5	2	-1	1	1.0577
516	3.8303	5	5	999	13.25	2	1	0	1.4222
517	3.8303	5	5	90	25.5	2	1	1	1.0342
518	2.1883	5	5	999	25.5	1	-1	1	1.0694
519	5.4722	5	5	0	25.5	1	1	1	1.3517
520	0.5464	5	5	90	25.5	2	-1	0	1.5638
521	7.1142	5	5	999	25.5	1	-1	1	1.2816
522	7.1142	5	5	999	1	1	1	0	1.1518
523	2.1883	5	5	0	7.125	2	-1	1	1.0223
524	2.1883	5	5	90	19.375	1	-1	1	1.0694
525	2.1883	5	5	999	7.125	2	-1	1	1.1166
526	3.8303	5	5	999	19.375	2	1	1	1.0577
527	2.1883	5	5	0	1	2	-1	1	1.3282
528	2.1883	5	5	999	1	1	-1	1	1.1164
529	3.8303	5	5	90	19.375	1	-1	1	1.0342
530	7.1142	5	5	0	7.125	1	-1	1	1.093
531	5.4722	5	5	0	19.375	1	1	1	1.3517
532	5.4722	5	5	90	19.375	1	1	1	1.2345
533	2.1883	5	5	0	7.125	1	-1	1	1.1287
534	5.4722	5	5	90	25.5	1	1	0	1.3045
535	2.1883	5	5	999	7.125	1	-1	1	1.0816
536	7.1142	5	5	90	19.375	1	1	0	1.2341
537	0.5464	5	5	999	13.25	1	1	1	1.1287
538	5.4722	5	5	0	1	2	1	0	1.1048
539	7.1142	5	5	999	7.125	1	-1	0	1.2577
540	5.4722	5	5	0	25.5	1	1	1	1.6655
541	5.4722	5	5	0	13.25	2	-1	1	0.9635
542	0.5464	5	5	90	19.375	2	-1	1	1.3752
543	2.1883	5	5	999	7.125	2	-1	1	1.0342
544	5.4722	5	5	90	19.375	2	-1	0	1.0812
545	0.5464	5	5	0	7.125	1	-1	1	1.187
546	3.8303	5	5	999	19.375	1	-1	1	1.0577
547	0.5464	5	5	0	7.125	2	-1	1	0.9871
548	5.4722	5	5	90	7.125	1	1	0	1.1048
549	5.4722	5	5	999	13.25	2	1	1	1.0694
550	3.8303	5	5	999	25.5	2	-1	1	0.893
551	7.1142	5	5	0	25.5	1	-1	1	1.3165
552	7.1142	5	5	999	19.375	1	1	1	0.97525
553	5.4722	5	5	0	13.25	2	1	0	1.0577
554	7.1142	5	5	999	19.375	2	1	1	1.1989
555	2.1883	5	5	90	1	2	-1	0	1.1048
556	5.4722	5	5	0	1	1	-1	1	1.0106
557	7.1142	5	5	90	13.25	2	-1	0	1.2224
558	3.8303	5	5	999	1	2	-1	0	1.164
559	2.1883	5	5	999	13.25	1	1	1	1.0107
560	0.5464	5	5	0	19.375	2	-1	1	1.2225
561	3.8303	5	5	999	1	2	1	0	1.1283
562	5.4722	5	5	90	25.5	2	1	1	1.495
563	0.5464	5	5	90	19.375	1	-1	1	1.1282
564	0.5464	5	5	999	13.25	1	-1	1	1.046
565	5.4722	5	5	90	7.125	2	1	0	2.0656
566	3.8303	5	5	90	1	2	1	1	1.1636
567	0.5464	5	5	999	1	1	1	1	1.2106
568	5.4722	5	5	999	13.25	1	1	1	1.0694
569	2.1883	5	5	999	1	1	1	1	1.0577
570	2.1883	5	5	90	25.5	2	-1	1	1.1165
571	3.8303	5	5	0	7.125	1	-1	1	1.2463
572	3.8303	5	5	90	25.5	1	1	1	1.2222
573	7.1142	5	5	90	19.375	2	1	1	1.1169
574	2.1883	5	5	90	25.5	1	-1	1	1.2105
575	0.5464	5	5	0	13.25	1	-1	1	1.1164
576	3.8303	5	5	999	13.25	2	-1	1	1.0577
577	7.1142	5	5	90	7.125	2	1	0	1.1165
578	0.5464	5	5	0	19.375	2	-1	1	1.1988
579	3.8303	5	5	999	19.375	2	1	1	1.3399
580	2.1883	5	5	999	13.25	1	-1	0	2.5483
581	0.5464	5	5	999	1	2	1	1	1.3639
582	5.4722	5	5	90	13.25	2	1	1	1.1871
583	3.8303	5	5	999	19.375	2	1	1	1.0694
584	2.1883	5	5	999	1	2	-1	0	1.2577
585	3.8303	5	5	90	7.125	1	-1	0	1.387
586	2.1883	5	5	0	25.5	1	1	1	1.0459
587	0.5464	5	5	0	7.125	1	-1	1	1.14
588	7.1142	5	5	999	19.375	1	-1	1	1.3546
589	0.5464	5	5	0	1	2	1	1	1.4109
590	3.8303	5	5	90	7.125	1	1	1	1.3639
591	0.5464	5	5	90	13.25	2	1	1	1.34
592	5.4722	5	5	0	25.5	2	1	1	1.1282
593	2.1883	5	5	90	7.125	2	-1	0	1.2341
594	0.5464	5	5	0	25.5	1	-1	0	1.3282
595	5.4722	5	5	0	25.5	2	1	1	1.0106
596	5.4722	5	5	0	19.375	2	-1	0	1.8432
597	5.4722	5	5	0	7.125	1	-1	0	1.1988
598	0.5464	5	5	90	1	1	-1	0	1.2575
599	0.5464	5	5	999	25.5	2	1	0	1.2222
600	3.8303	5	5	0	1	2	-1	0	1.0694
601	2.1883	5	5	999	13.25	1	-1	1	1.0341
602	5.4722	5	5	90	25.5	1	1	0	1.3635
603	0.5464	5	5	0	25.5	1	-1	1	1.2346
604	5.4722	5	5	90	1	1	-1	1	1.3047
605	2.1883	5	5	90	19.375	2	1	1	1.0694
606	7.1142	5	5	90	7.125	2	-1	0	1.1871
607	5.4722	5	5	90	7.125	2	-1	0	1.3047
608	5.4722	5	5	999	19.375	2	-1	1	1.1048
609	7.1142	5	5	0	25.5	2	-1	1	1.0342
610	7.1142	5	5	90	1	1	1	0	1.1165
611	7.1142	5	5	90	1	1	-1	0	1.3996
612	3.8303	5	5	0	19.375	1	1	1	0.92836
613	7.1142	5	5	90	1	1	1	0	1.0812
614	5.4722	5	5	999	1	2	1	0	1.1871
615	5.4722	5	5	90	25.5	1	1	1	1.0228
616	2.1883	5	5	999	19.375	1	1	1	1.0459
617	3.8303	5	5	999	7.125	1	-1	1	1.1047
618	3.8303	5	5	90	13.25	1	-1	1	1.0699
619	0.5464	5	5	0	1	1	1	0	1.0694
620	0.5464	5	5	0	1	2	1	0	1.0812
621	7.1142	5	5	0	25.5	1	-1	1	0.94007
622	3.8303	5	5	0	1	2	1	0	0.92828
623	5.4722	5	5	90	7.125	1	-1	1	1.1635
624	3.8303	5	5	0	19.375	1	1	1	0.96404
625	2.1883	5	5	0	1	1	-1	0	1.1753
626	5.4722	5	5	999	19.375	1	1	1	1.0577
627	5.4722	5	5	999	19.375	2	-1	1	1.0345
628	3.8303	5	5	999	1	1	-1	1	1.0459
629	0.5464	5	5	999	19.375	1	-1	1	1.0224
630	0.5464	5	5	0	7.125	2	1	1	1.1988
631	7.1142	5	5	999	13.25	1	-1	0	1.2928
632	3.8303	5	5	90	1	2	1	1	2.152
633	3.8303	5	5	90	25.5	2	1	1	0.98705
634	0.5464	5	5	999	19.375	2	-1	1	1.0577
635	2.1883	5	5	999	13.25	2	1	1	1.6807
636	3.8303	5	5	999	1	1	-1	0	1.4815
637	3.8303	5	5	90	7.125	2	1	1	0.94045
638	0.5464	5	5	0	25.5	2	-1	1	1.0457
639	0.5464	5	5	90	13.25	1	1	1	1.187
640	2.1883	5	5	90	7.125	1	1	1	1.1404
641	7.1142	5	5	0	19.375	2	1	1	1.0341
642	7.1142	5	5	0	13.25	1	-1	0	1.1517
643	5.4722	5	5	999	25.5	2	-1	1	1.0342
644	5.4722	5	5	0	7.125	1	1	1	1.2577
645	7.1142	5	5	90	1	2	-1	0	1.0111
646	3.8303	5	5	999	1	1	-1	1	1.3753
647	0.5464	5	5	0	1	1	1	0	1.3868
648	3.8303	5	5	0	13.25	1	1	1	0.99876
649	0.5464	5	5	999	25.5	1	-1	1	1.1753
650	2.1883	5	5	90	19.375	2	1	1	1.1404
651	7.1142	5	5	0	13.25	2	-1	1	1.0693
652	0.5464	5	5	999	13.25	2	1	1	1.0107
653	3.8303	5	5	90	25.5	2	1	1	1.1988
654	3.8303	5	5	999	13.25	1	1	1	1.0224
655	7.1142	5	5	999	13.25	1	-1	1	1.0342
656	5.4722	5	5	0	25.5	1	1	1	0.94007
657	2.1883	5	5	0	7.125	1	-1	1	1.0341
658	7.1142	5	5	0	1	2	1	0	1.2572
659	0.5464	5	5	0	25.5	2	-1	1	1.0458
660	2.1883	5	5	90	25.5	1	-1	1	1.1047
661	3.8303	5	5	999	7.125	1	-1	1	1.1283
662	5.4722	5	5	0	13.25	2	1	1	1.3047
663	7.1142	5	5	0	25.5	2	1	1	1.093
664	2.1883	5	5	999	7.125	1	1	1	1.54
665	2.1883	5	5	0	1	1	1	1	1.1283
666	2.1883	5	5	0	19.375	2	-1	1	1.0105
667	3.8303	5	5	0	13.25	1	-1	1	0.95193
668	2.1883	5	5	90	25.5	2	-1	1	1.093
669	2.1883	5	5	999	19.375	2	-1	1	1.0577
670	3.8303	5	5	999	25.5	1	-1	1	0.99886
671	3.8303	5	5	999	19.375	1	-1	1	1.0224
672	5.4722	5	5	999	1	1	1	1	1.3866
673	7.1142	5	5	0	13.25	1	1	1	1.328
674	2.1883	5	5	0	25.5	1	-1	1	1.0228
675	0.5464	5	5	999	25.5	1	1	1	1.0812
676	2.1883	5	5	999	25.5	1	1	1	0.96353
677	5.4722	5	5	90	19.375	1	-1	1	1.2342
678	3.8303	5	5	0	1	2	1	0	1.4577
679	3.8303	5	5	90	1	2	1	0	1.1871
680	3.8303	5	5	0	1	1	1	1	1.093
681	0.5464	5	5	0	25.5	2	-1	1	1.093
682	7.1142	5	5	90	25.5	1	-1	1	1.0459
683	7.1142	5	5	90	13.25	1	-1	1	1.0459
684	3.8303	5	5	0	25.5	2	-1	1	1.0577
685	2.1883	5	5	0	1	2	1	1	1.8457
686	0.5464	5	5	0	19.375	1	1	1	1.0581
687	2.1883	5	5	90	25.5	2	-1	1	1.0107
688	0.5464	5	5	90	25.5	1	-1	1	1.2811
689	3.8303	5	5	999	19.375	1	1	1	1.2811
690	5.4722	5	5	999	19.375	2	-1	1	1.0694
691	5.4722	5	5	0	1	2	-1	0	1.1988
692	3.8303	5	5	90	1	2	1	0	1.1169
693	0.5464	5	5	0	1	1	-1	0	1.1635
694	7.1142	5	5	999	13.25	1	-1	1	0.92827
695	7.1142	5	5	90	1	2	1	0	0.88126
696	2.1883	5	5	90	7.125	2	1	0	3.4023
697	2.1883	5	5	90	13.25	2	1	1	1.3522
698	3.8303	5	5	0	7.125	1	1	0	1.2698
699	7.1142	5	5	0	19.375	1	1	0	1.4355
700	7.1142	5	5	90	13.25	1	-1	0	1.0812
701	0.5464	5	5	90	7.125	1	1	1	1.6693
702	3.8303	5	5	0	1	1	1	1	1.7752
703	5.4722	5	5	90	13.25	1	1	1	2.6034
704	2.1883	5	5	90	13.25	1	-1	1	1.2929
705	5.4722	5	5	999	1	2	-1	0	1.2104
706	7.1142	5	5	0	19.375	1	1	0	1.0458
707	5.4722	5	5	999	13.25	2	1	1	1.1047
708	0.5464	5	5	999	7.125	2	1	1	1.0694
709	3.8303	5	5	0	19.375	1	-1	1	1.34
710	2.1883	5	5	999	7.125	1	-1	1	1.1048
711	2.1883	5	5	90	1	1	1	0	1.1757
712	3.8303	5	5	90	7.125	2	-1	1	1.1634
713	2.1883	5	5	90	25.5	2	1	1	1.0463
714	5.4722	5	5	0	1	2	1	0	1.0341
715	5.4722	5	5	0	7.125	2	1	1	1.0812
716	0.5464	5	5	90	13.25	1	1	1	1.0695
717	2.1883	5	5	0	25.5	2	-1	1	0.99887
718	5.4722	5	5	0	7.125	1	-1	1	1.2224
719	0.5464	5	5	90	7.125	1	1	1	1.1287
720	3.8303	5	5	90	1	2	1	0	1.3051
721	3.8303	5	5	90	1	1	-1	0	1.1287
722	5.4722	5	5	0	1	1	-1	1	2.0686
723	5.4722	5	5	90	25.5	2	1	1	1.0459
724	0.5464	5	5	0	13.25	2	1	1	1.3753
725	7.1142	5	5	90	1	2	1	1	1.0695
726	2.1883	5	5	999	7.125	1	-1	1	1.0228
727	2.1883	5	5	0	25.5	2	1	1	1.0459
728	0.5464	5	5	90	19.375	1	1	1	1.2694
729	7.1142	5	5	0	1	2	-1	0	1.1875
730	0.5464	5	5	999	19.375	2	1	1	1.0699
731	2.1883	5	5	90	1	2	-1	0	2.823
732	3.8303	5	5	90	13.25	2	1	1	1.0934
733	3.8303	5	5	90	1	1	1	0	1.1752
734	2.1883	5	5	999	25.5	1	-1	1	0.95187
735	0.5464	5	5	90	13.25	2	-1	1	1.093
736	3.8303	5	5	0	13.25	2	1	1	1.0459
737	7.1142	5	5	999	1	2	-1	0	1.2341
738	0.5464	5	5	999	13.25	2	-1	1	1.0458
739	7.1142	5	5	90	7.125	2	-1	0	1.3165
740	5.4722	5	5	0	7.125	2	1	1	1.0576
741	7.1142	5	5	999	13.25	1	1	0	1.6375
742	7.1142	5	5	90	19.375	2	1	1	1.0342
743	0.5464	5	5	999	19.375	1	-1	1	1.0812
744	3.8303	5	5	0	1	2	-1	0	1.1753
745	7.1142	5	5	0	25.5	2	-1	0	1.2222
746	2.1883	5	5	90	1	2	-1	0	1.2816
747	0.5464	5	5	0	13.25	2	1	1	1.3281
748	3.8303	5	5	999	19.375	2	-1	1	1.0224
749	5.4722	5	5	999	7.125	1	-1	0	1.1636
750	5.4722	5	5	999	19.375	2	1	1	1.0224
