# Supplementary material for: Temporal Integration of Motion Streaks in Migraine
Source: Vision (Basel). 2018 Jul 13;2(3):27. doi: 10.3390/vision2030027 (PMC6836222; doi:10.3390/vision2030027)
Supplement: Supplementary file 1 [file vision-02-00027-s001.zip › supplementary information/resultsmark3/resultsObs25/allResponsesObs25Block5.txt]

1	5.4722	5	5	0	25.5	1	-1	0	1.4119
2	3.8303	5	5	90	25.5	1	-1	1	1.1899
3	5.4722	5	5	999	13.25	1	-1	1	1.0812
4	3.8303	5	5	999	7.125	2	1	1	0.98637
5	5.4722	5	5	90	7.125	1	1	0	1.0577
6	2.1883	5	5	90	25.5	1	-1	1	1.0224
7	2.1883	5	5	90	19.375	1	-1	1	1.0577
8	5.4722	5	5	90	19.375	1	-1	1	1.0812
9	2.1883	5	5	90	1	2	-1	0	1.046
10	3.8303	5	5	999	13.25	1	-1	1	0.90469
11	5.4722	5	5	90	7.125	1	1	0	1.187
12	5.4722	5	5	0	13.25	1	-1	1	1.1283
13	3.8303	5	5	90	25.5	2	-1	1	0.99889
14	5.4722	5	5	999	13.25	2	1	1	0.97535
15	3.8303	5	5	999	7.125	2	-1	1	1.0459
16	5.4722	5	5	999	25.5	1	-1	1	0.99895
17	3.8303	5	5	90	1	2	1	1	1.1401
18	5.4722	5	5	90	7.125	1	-1	1	1.0225
19	2.1883	5	5	0	7.125	1	1	1	1.0342
20	7.1142	5	5	90	19.375	2	1	1	1.0224
21	2.1883	5	5	90	1	2	1	0	1.093
22	3.8303	5	5	90	19.375	1	-1	1	1.046
23	7.1142	5	5	999	1	1	1	0	1.1631
24	3.8303	5	5	999	7.125	1	1	1	0.97531
25	2.1883	5	5	0	19.375	1	-1	1	0.99891
26	7.1142	5	5	0	7.125	1	1	0	1.0694
27	7.1142	5	5	0	19.375	2	-1	1	0.96368
28	2.1883	5	5	90	25.5	1	1	1	1.0107
29	3.8303	5	5	0	7.125	2	-1	0	0.99893
30	7.1142	5	5	90	19.375	2	-1	1	0.89302
31	7.1142	5	5	999	7.125	1	-1	1	0.96349
32	2.1883	5	5	90	1	1	1	0	1.0224
33	5.4722	5	5	0	7.125	1	-1	0	1.2224
34	7.1142	5	5	90	25.5	2	-1	1	0.90478
35	7.1142	5	5	90	19.375	1	-1	0	0.96358
36	7.1142	5	5	0	1	2	-1	0	0.78713
37	7.1142	5	5	90	13.25	2	-1	1	0.82238
38	2.1883	5	5	90	7.125	2	-1	1	1.0107
39	7.1142	5	5	0	13.25	2	1	0	0.99896
40	3.8303	5	5	999	13.25	1	-1	0	1.1047
41	3.8303	5	5	90	1	1	-1	1	1.2694
42	2.1883	5	5	90	1	1	-1	0	0.90484
43	7.1142	5	5	90	1	1	-1	1	0.70481
44	2.1883	5	5	999	13.25	2	1	1	0.89302
45	2.1883	5	5	0	19.375	2	1	0	0.81066
46	3.8303	5	5	90	7.125	1	-1	1	1.1283
47	2.1883	5	5	0	19.375	2	-1	1	0.964
48	7.1142	5	5	999	19.375	2	-1	1	0.94015
49	3.8303	5	5	90	1	2	-1	0	1.1282
50	0.5464	5	5	90	25.5	1	-1	1	1.1522
51	7.1142	5	5	90	19.375	1	1	0	1.1405
52	2.1883	5	5	0	1	2	-1	0	1.3752
53	2.1883	5	5	0	7.125	1	1	1	1.0816
54	5.4722	5	5	0	19.375	1	-1	1	1.1048
55	3.8303	5	5	0	19.375	1	-1	1	0.9634
56	7.1142	5	5	999	13.25	2	1	1	1.1048
57	3.8303	5	5	0	25.5	2	-1	1	1.0224
58	2.1883	5	5	90	1	1	1	0	1.1988
59	2.1883	5	5	999	1	1	1	0	1.1283
60	7.1142	5	5	90	25.5	1	1	0	1.0464
61	0.5464	5	5	90	25.5	1	-1	1	1.1165
62	7.1142	5	5	0	13.25	1	1	0	0.95185
63	5.4722	5	5	0	13.25	2	1	1	1.0929
64	3.8303	5	5	0	13.25	1	-1	1	1.0342
65	5.4722	5	5	0	13.25	1	-1	1	1.0694
66	7.1142	5	5	90	13.25	2	1	0	0.9753
67	7.1142	5	5	0	13.25	1	1	0	0.86996
68	2.1883	5	5	0	7.125	2	-1	0	0.97543
69	0.5464	5	5	0	1	1	1	0	1.1519
70	7.1142	5	5	90	7.125	2	1	0	1.2934
71	7.1142	5	5	999	19.375	1	1	0	1.1046
72	3.8303	5	5	999	25.5	2	-1	1	0.98708
73	2.1883	5	5	999	1	1	-1	1	1.2461
74	0.5464	5	5	999	25.5	1	1	1	1.1051
75	3.8303	5	5	999	1	1	-1	0	1.14
76	7.1142	5	5	999	19.375	1	-1	1	1.0577
77	3.8303	5	5	999	13.25	2	1	1	1.1283
78	3.8303	5	5	0	7.125	1	1	1	0.98716
79	0.5464	5	5	90	7.125	1	1	1	1.0577
80	3.8303	5	5	90	25.5	1	1	1	1.0577
81	0.5464	5	5	90	7.125	2	1	0	1.34
82	2.1883	5	5	0	1	1	-1	1	1.1165
83	0.5464	5	5	999	1	1	-1	1	1.2694
84	5.4722	5	5	999	25.5	2	-1	1	1.0812
85	5.4722	5	5	999	7.125	1	-1	1	1.0695
86	0.5464	5	5	999	7.125	1	-1	1	0.95185
87	3.8303	5	5	0	13.25	2	-1	1	1.0106
88	5.4722	5	5	90	19.375	2	1	1	1.0695
89	7.1142	5	5	0	1	2	-1	0	1.1753
90	0.5464	5	5	0	7.125	1	-1	1	1.2342
91	3.8303	5	5	999	19.375	1	-1	1	0.95167
92	2.1883	5	5	999	7.125	1	-1	1	0.96363
93	7.1142	5	5	999	25.5	1	-1	1	1.3165
94	7.1142	5	5	90	1	1	-1	0	1.1753
95	5.4722	5	5	90	25.5	2	1	1	1.2812
96	7.1142	5	5	90	19.375	1	-1	1	0.99881
97	2.1883	5	5	999	19.375	2	-1	1	0.9754
98	7.1142	5	5	90	13.25	2	1	1	1.246
99	5.4722	5	5	90	1	2	1	0	1.1404
100	7.1142	5	5	90	25.5	1	-1	1	1.0464
101	0.5464	5	5	90	19.375	1	1	1	1.1871
102	0.5464	5	5	90	7.125	2	-1	0	1.0577
103	2.1883	5	5	999	25.5	1	-1	1	0.9401
104	3.8303	5	5	90	19.375	2	1	1	1.0811
105	2.1883	5	5	90	13.25	1	1	1	1.0342
106	7.1142	5	5	90	25.5	1	-1	0	1.1518
107	3.8303	5	5	90	25.5	2	1	1	0.94012
108	5.4722	5	5	90	13.25	2	-1	0	0.97536
109	0.5464	5	5	0	25.5	1	1	1	1.1165
110	7.1142	5	5	0	7.125	2	-1	0	1.3051
111	2.1883	5	5	999	19.375	2	1	1	1.011
112	2.1883	5	5	90	19.375	1	-1	1	0.97538
113	3.8303	5	5	999	7.125	1	-1	1	0.90483
114	3.8303	5	5	0	13.25	2	-1	1	1.0107
115	0.5464	5	5	999	19.375	1	-1	1	1.0341
116	0.5464	5	5	90	13.25	2	-1	1	1.1636
117	2.1883	5	5	0	19.375	2	1	1	0.97535
118	3.8303	5	5	0	25.5	2	1	1	1.0576
119	0.5464	5	5	999	13.25	1	1	1	1.0578
120	5.4722	5	5	90	1	1	1	0	1.4577
121	0.5464	5	5	90	19.375	1	1	1	1.2699
122	3.8303	5	5	0	19.375	1	1	1	1.0223
123	7.1142	5	5	0	25.5	1	-1	1	0.96366
124	0.5464	5	5	999	19.375	2	-1	0	0.90473
125	7.1142	5	5	999	25.5	1	1	1	1.0577
126	2.1883	5	5	999	19.375	1	1	1	0.92826
127	3.8303	5	5	999	13.25	2	1	1	1.0812
128	0.5464	5	5	999	1	2	1	0	1.422
129	2.1883	5	5	999	13.25	1	-1	1	1.0464
130	3.8303	5	5	999	7.125	1	1	1	1.1165
131	3.8303	5	5	90	13.25	2	1	1	1.0459
132	3.8303	5	5	0	1	1	1	1	1.3518
133	5.4722	5	5	0	25.5	1	1	1	0.89305
134	3.8303	5	5	999	1	2	-1	1	1.4458
135	5.4722	5	5	0	1	1	-1	0	1.2463
136	3.8303	5	5	999	1	1	1	0	0.94009
137	0.5464	5	5	999	19.375	2	-1	1	1.0577
138	5.4722	5	5	90	13.25	2	1	0	1.4938
139	0.5464	5	5	0	19.375	2	-1	1	1.0928
140	3.8303	5	5	0	13.25	2	-1	1	0.90463
141	7.1142	5	5	90	1	2	1	0	1.1871
142	7.1142	5	5	999	25.5	2	-1	1	0.98713
143	5.4722	5	5	999	25.5	1	1	1	1.046
144	0.5464	5	5	0	25.5	2	1	0	0.88128
145	0.5464	5	5	0	1	2	1	1	1.6576
146	0.5464	5	5	90	19.375	2	1	1	1.0812
147	7.1142	5	5	90	25.5	1	1	0	1.3282
148	2.1883	5	5	90	25.5	2	1	1	0.97534
149	7.1142	5	5	0	13.25	2	1	0	1.1753
150	0.5464	5	5	90	13.25	1	-1	1	1.1048
151	2.1883	5	5	0	7.125	2	-1	0	0.98713
152	3.8303	5	5	90	7.125	2	-1	1	0.9519
153	3.8303	5	5	90	19.375	2	-1	1	0.90476
154	7.1142	5	5	0	1	1	-1	0	0.91652
155	2.1883	5	5	0	13.25	2	-1	1	0.89306
156	5.4722	5	5	90	7.125	1	-1	0	0.96355
157	7.1142	5	5	90	1	1	1	0	1.1047
158	3.8303	5	5	0	19.375	2	1	1	0.99887
159	2.1883	5	5	90	7.125	1	1	1	1.1753
160	2.1883	5	5	999	7.125	1	-1	1	1.0929
161	7.1142	5	5	0	13.25	1	1	0	1.0106
162	3.8303	5	5	999	19.375	2	-1	1	1.0106
163	3.8303	5	5	0	7.125	2	-1	1	0.94007
164	2.1883	5	5	999	13.25	1	-1	1	0.97536
165	2.1883	5	5	90	25.5	2	1	1	1.0224
166	2.1883	5	5	90	25.5	2	1	1	0.99892
167	5.4722	5	5	999	19.375	2	1	1	0.95178
168	3.8303	5	5	0	13.25	1	-1	1	0.97536
169	7.1142	5	5	0	19.375	1	-1	1	0.95183
170	5.4722	5	5	90	7.125	1	1	1	1.1283
171	3.8303	5	5	0	7.125	2	-1	0	0.96356
172	3.8303	5	5	0	7.125	2	1	1	1.1047
173	5.4722	5	5	0	7.125	1	-1	0	1.0817
174	7.1142	5	5	999	1	2	-1	0	1.1635
175	5.4722	5	5	90	25.5	1	1	1	1.1283
176	2.1883	5	5	999	1	2	-1	0	1.0695
177	0.5464	5	5	999	25.5	2	-1	1	1.0577
178	2.1883	5	5	999	1	2	1	0	1.0576
179	3.8303	5	5	90	7.125	1	-1	1	1.1165
180	3.8303	5	5	999	7.125	2	1	1	0.90475
181	0.5464	5	5	0	7.125	1	-1	1	1.0576
182	7.1142	5	5	0	13.25	2	-1	0	1.0107
183	3.8303	5	5	0	25.5	2	-1	1	1.0342
184	5.4722	5	5	999	7.125	2	-1	1	0.97532
185	3.8303	5	5	90	13.25	1	1	1	1.1165
186	3.8303	5	5	999	19.375	2	1	1	1.0577
187	3.8303	5	5	90	7.125	2	-1	1	0.99888
188	2.1883	5	5	999	19.375	2	1	1	1.0106
189	7.1142	5	5	999	1	2	-1	0	1.2224
190	7.1142	5	5	999	19.375	2	-1	0	1.0929
191	0.5464	5	5	90	1	2	1	0	1.0817
192	3.8303	5	5	90	19.375	2	-1	1	0.94007
193	0.5464	5	5	90	19.375	1	-1	0	0.97537
194	7.1142	5	5	90	19.375	1	1	1	1.1401
195	5.4722	5	5	0	13.25	2	1	1	0.9523
196	5.4722	5	5	0	19.375	2	-1	1	0.95182
197	3.8303	5	5	0	7.125	2	1	0	0.89297
198	5.4722	5	5	0	25.5	1	1	1	0.98712
199	2.1883	5	5	90	13.25	2	1	1	1.0577
200	3.8303	5	5	999	25.5	1	-1	1	0.94009
201	2.1883	5	5	90	7.125	2	1	1	1.0459
202	0.5464	5	5	90	7.125	1	-1	1	1.34
203	0.5464	5	5	0	7.125	2	-1	1	1.0928
204	7.1142	5	5	999	7.125	1	1	0	1.2223
205	7.1142	5	5	0	25.5	2	-1	1	0.93994
206	3.8303	5	5	999	13.25	2	-1	1	0.97529
207	7.1142	5	5	0	7.125	2	-1	1	0.98711
208	5.4722	5	5	90	19.375	2	1	1	1.2694
209	0.5464	5	5	999	13.25	2	1	1	1.1047
210	5.4722	5	5	999	19.375	1	-1	1	1.1993
211	7.1142	5	5	999	7.125	2	1	1	1.2812
212	5.4722	5	5	90	1	1	1	0	1.0695
213	7.1142	5	5	999	13.25	1	-1	0	1.0812
214	5.4722	5	5	999	7.125	2	1	1	1.0695
215	7.1142	5	5	999	19.375	1	1	0	1.0811
216	5.4722	5	5	90	1	2	1	0	1.1518
217	5.4722	5	5	0	13.25	1	-1	1	1.0224
218	2.1883	5	5	999	19.375	1	-1	1	0.96356
219	5.4722	5	5	999	13.25	1	1	0	1.14
220	5.4722	5	5	999	1	1	1	0	0.96402
221	2.1883	5	5	90	25.5	1	-1	1	0.97536
222	2.1883	5	5	90	13.25	2	1	0	0.94007
223	2.1883	5	5	0	1	2	-1	0	0.97517
224	3.8303	5	5	90	13.25	1	-1	1	1.2341
225	7.1142	5	5	0	1	2	1	1	1.0695
226	0.5464	5	5	0	1	1	1	1	1.0695
227	5.4722	5	5	90	1	2	-1	0	1.0812
228	3.8303	5	5	90	25.5	1	-1	1	0.97533
229	7.1142	5	5	0	25.5	2	-1	1	0.9871
230	5.4722	5	5	999	19.375	1	1	1	1.0813
231	5.4722	5	5	90	7.125	2	-1	0	1.2106
232	2.1883	5	5	0	19.375	1	-1	1	1.0225
233	3.8303	5	5	90	19.375	2	-1	0	1.1989
234	7.1142	5	5	0	13.25	1	1	1	1.3302
235	7.1142	5	5	999	25.5	2	-1	1	1.0342
236	0.5464	5	5	90	13.25	1	-1	1	1.3047
237	5.4722	5	5	999	13.25	2	-1	1	1.1632
238	7.1142	5	5	999	13.25	2	1	0	1.0929
239	7.1142	5	5	999	7.125	2	1	1	1.1522
240	3.8303	5	5	90	13.25	1	-1	1	1.1048
241	2.1883	5	5	0	19.375	2	-1	1	0.94003
242	0.5464	5	5	999	1	2	-1	0	1.2224
243	7.1142	5	5	0	19.375	2	1	1	1.1046
244	3.8303	5	5	999	13.25	1	1	1	1.0459
245	2.1883	5	5	0	7.125	2	-1	1	1.0224
246	3.8303	5	5	999	19.375	1	-1	1	0.9518
247	5.4722	5	5	999	19.375	1	-1	1	0.95186
248	3.8303	5	5	0	25.5	2	-1	1	1.0107
249	3.8303	5	5	90	7.125	2	-1	0	1.1283
250	2.1883	5	5	999	7.125	2	-1	1	1.0341
251	2.1883	5	5	999	19.375	1	-1	1	0.99886
252	7.1142	5	5	999	25.5	1	-1	1	1.1636
253	3.8303	5	5	0	13.25	1	1	1	1.0224
254	0.5464	5	5	999	25.5	1	1	1	1.1518
255	5.4722	5	5	0	1	1	1	1	1.6377
256	0.5464	5	5	999	19.375	2	-1	1	1.0459
257	7.1142	5	5	90	7.125	1	1	0	1.4329
258	3.8303	5	5	999	13.25	2	1	1	1.0576
259	0.5464	5	5	999	7.125	1	-1	1	1.2929
260	3.8303	5	5	999	7.125	1	1	1	1.0933
261	0.5464	5	5	999	19.375	2	-1	1	1.0464
262	7.1142	5	5	999	19.375	2	1	1	0.96356
263	0.5464	5	5	0	25.5	1	1	1	1.0459
264	5.4722	5	5	90	13.25	1	-1	1	1.093
265	5.4722	5	5	0	1	2	-1	0	1.0577
266	0.5464	5	5	999	7.125	2	1	1	0.96366
267	2.1883	5	5	0	1	1	-1	0	1.14
268	7.1142	5	5	0	19.375	1	-1	1	1.0106
269	2.1883	5	5	0	25.5	2	1	1	1.0576
270	2.1883	5	5	999	1	2	-1	0	1.1047
271	7.1142	5	5	0	7.125	2	1	0	1.0106
272	5.4722	5	5	90	25.5	2	-1	1	1.0223
273	5.4722	5	5	999	1	1	1	1	0.92831
274	0.5464	5	5	90	19.375	1	1	0	0.99889
275	5.4722	5	5	90	13.25	2	-1	1	1.1048
276	7.1142	5	5	0	25.5	1	1	0	1.2341
277	0.5464	5	5	90	25.5	2	1	1	1.0107
278	0.5464	5	5	0	25.5	2	-1	1	1.0106
279	0.5464	5	5	90	1	1	-1	0	1.0695
280	5.4722	5	5	0	25.5	2	-1	1	0.95181
281	7.1142	5	5	999	1	2	-1	0	1.1047
282	2.1883	5	5	999	13.25	2	-1	1	0.99894
283	5.4722	5	5	90	25.5	2	-1	1	1.0695
284	7.1142	5	5	0	7.125	2	-1	1	1.0813
285	2.1883	5	5	999	7.125	1	-1	1	1.0694
286	2.1883	5	5	999	13.25	1	-1	1	1.0224
287	5.4722	5	5	999	13.25	1	-1	1	0.94005
288	5.4722	5	5	0	19.375	1	1	0	1.0341
289	2.1883	5	5	999	25.5	1	1	1	0.96355
290	5.4722	5	5	999	13.25	2	-1	1	1.5693
291	2.1883	5	5	0	13.25	2	-1	1	0.89327
292	0.5464	5	5	90	25.5	2	-1	1	1.0105
293	0.5464	5	5	0	1	2	-1	1	1.0458
294	2.1883	5	5	0	1	1	1	0	2.736
295	2.1883	5	5	999	1	2	1	0	1.1165
296	5.4722	5	5	0	13.25	2	-1	1	1.0458
297	2.1883	5	5	90	25.5	2	1	1	1.0577
298	3.8303	5	5	999	13.25	1	-1	1	1.1048
299	7.1142	5	5	90	13.25	1	-1	1	1.0106
300	3.8303	5	5	0	19.375	2	-1	1	0.97538
301	3.8303	5	5	0	19.375	2	-1	1	0.90475
302	7.1142	5	5	0	13.25	1	-1	0	1.0694
303	0.5464	5	5	999	25.5	2	1	1	1.2459
304	5.4722	5	5	999	7.125	1	-1	1	1.5242
305	5.4722	5	5	0	25.5	2	-1	1	1.7227
306	0.5464	5	5	0	19.375	1	-1	1	1.2227
307	5.4722	5	5	0	19.375	1	-1	1	0.92816
308	2.1883	5	5	999	7.125	2	-1	1	1.4692
309	7.1142	5	5	90	13.25	2	-1	0	1.2106
310	3.8303	5	5	90	13.25	2	1	1	1.1169
311	0.5464	5	5	999	1	2	1	0	1.458
312	5.4722	5	5	0	25.5	2	1	1	1.0577
313	0.5464	5	5	90	19.375	2	1	1	1.5986
314	0.5464	5	5	90	25.5	2	-1	1	0.99925
315	5.4722	5	5	90	7.125	2	-1	0	1.0577
316	0.5464	5	5	90	1	2	-1	0	1.434
317	2.1883	5	5	999	25.5	2	1	1	3.2134
318	2.1883	5	5	0	1	2	1	1	1.5639
319	7.1142	5	5	999	13.25	1	-1	1	1.0105
320	5.4722	5	5	999	7.125	2	1	1	2.3283
321	2.1883	5	5	0	1	1	1	0	2.8392
322	0.5464	5	5	90	13.25	1	-1	1	1.5169
323	7.1142	5	5	0	25.5	2	1	0	1.3872
324	0.5464	5	5	0	19.375	1	1	1	1.1287
325	0.5464	5	5	0	7.125	2	1	0	2.6369
326	2.1883	5	5	0	25.5	1	1	0	2.9508
327	5.4722	5	5	0	25.5	2	-1	1	0.94051
328	5.4722	5	5	0	13.25	2	1	1	1.3517
329	3.8303	5	5	0	1	1	-1	1	1.1518
330	3.8303	5	5	90	25.5	2	-1	1	1.3286
331	0.5464	5	5	0	19.375	2	-1	1	1.1874
332	0.5464	5	5	999	7.125	2	-1	1	0.97514
333	0.5464	5	5	90	19.375	2	-1	1	1.1047
334	7.1142	5	5	0	1	1	1	0	1.1165
335	0.5464	5	5	0	1	1	-1	0	1.3282
336	5.4722	5	5	999	25.5	2	1	1	1.4106
337	0.5464	5	5	90	7.125	1	-1	1	1.5282
338	0.5464	5	5	999	25.5	2	1	1	1.587
339	0.5464	5	5	0	25.5	2	-1	1	1.4344
340	5.4722	5	5	0	19.375	2	-1	1	1.5325
341	5.4722	5	5	90	19.375	2	1	0	1.34
342	5.4722	5	5	0	19.375	1	-1	0	1.0577
343	5.4722	5	5	0	1	2	1	0	1.0812
344	0.5464	5	5	999	7.125	2	-1	1	1.0577
345	7.1142	5	5	999	19.375	2	1	1	1.0341
346	3.8303	5	5	90	1	1	-1	0	1.2576
347	5.4722	5	5	90	13.25	1	-1	0	1.3752
348	3.8303	5	5	0	7.125	1	-1	1	1.152
349	5.4722	5	5	90	7.125	2	-1	0	1.2933
350	2.1883	5	5	90	7.125	1	-1	1	1.8578
351	0.5464	5	5	0	1	2	-1	1	1.2228
352	3.8303	5	5	0	1	2	-1	0	0.99886
353	3.8303	5	5	0	13.25	1	-1	1	1.093
354	3.8303	5	5	0	25.5	1	-1	1	0.91658
355	7.1142	5	5	90	7.125	2	1	0	1.14
356	3.8303	5	5	0	7.125	1	1	0	1.164
357	7.1142	5	5	999	13.25	1	1	0	1.1869
358	5.4722	5	5	90	25.5	1	-1	1	1.0346
359	3.8303	5	5	0	7.125	1	1	1	1.0225
360	7.1142	5	5	90	13.25	1	1	1	1.1165
361	7.1142	5	5	90	19.375	2	1	0	1.1635
362	2.1883	5	5	999	1	1	1	1	1.222
363	7.1142	5	5	90	13.25	1	1	1	0.99933
364	2.1883	5	5	999	25.5	2	-1	1	1.0106
365	5.4722	5	5	0	7.125	2	1	1	1.1518
366	2.1883	5	5	90	13.25	2	-1	1	1.1518
367	2.1883	5	5	0	19.375	1	1	1	0.98709
368	2.1883	5	5	90	19.375	1	-1	1	1.2106
369	5.4722	5	5	999	19.375	2	-1	0	1.0812
370	3.8303	5	5	0	19.375	1	1	1	1.3164
371	2.1883	5	5	0	7.125	1	1	1	1.1164
372	7.1142	5	5	90	25.5	2	-1	0	1.2698
373	5.4722	5	5	0	1	1	-1	0	1.2816
374	2.1883	5	5	90	7.125	2	1	0	1.1051
375	2.1883	5	5	90	19.375	1	-1	1	1.0581
376	0.5464	5	5	999	7.125	1	-1	1	1.0577
377	0.5464	5	5	90	1	2	-1	0	1.4929
378	7.1142	5	5	999	13.25	1	-1	0	1.1871
379	0.5464	5	5	999	1	1	1	1	1.2341
380	5.4722	5	5	0	1	2	-1	0	1.1165
381	2.1883	5	5	999	7.125	1	1	1	0.99886
382	2.1883	5	5	90	13.25	1	-1	1	1.0341
383	5.4722	5	5	999	25.5	1	-1	1	1.0342
384	7.1142	5	5	0	1	2	-1	0	1.2811
385	7.1142	5	5	0	19.375	1	-1	1	1.0812
386	5.4722	5	5	999	19.375	1	1	0	1.1753
387	2.1883	5	5	90	7.125	1	1	1	1.2223
388	2.1883	5	5	0	13.25	1	-1	1	0.99882
389	2.1883	5	5	999	19.375	1	1	1	1.0107
390	0.5464	5	5	0	13.25	2	-1	1	1.1871
391	7.1142	5	5	90	13.25	1	-1	0	1.3048
392	2.1883	5	5	0	25.5	2	-1	1	1.0812
393	0.5464	5	5	90	19.375	1	-1	1	1.1165
394	7.1142	5	5	0	7.125	2	-1	1	1.0459
395	0.5464	5	5	0	7.125	1	1	1	1.0223
396	0.5464	5	5	90	19.375	2	-1	1	1.14
397	5.4722	5	5	999	1	2	-1	0	1.1047
398	5.4722	5	5	0	1	2	1	1	1.234
399	7.1142	5	5	90	25.5	1	-1	1	1.3169
400	2.1883	5	5	0	13.25	2	1	1	1.0576
401	0.5464	5	5	999	19.375	1	1	1	1.246
402	5.4722	5	5	999	7.125	2	-1	1	1.0106
403	0.5464	5	5	90	1	1	-1	1	1.0812
404	7.1142	5	5	0	1	1	-1	0	1.1635
405	2.1883	5	5	0	7.125	2	-1	1	1.046
406	0.5464	5	5	90	25.5	2	1	1	1.1283
407	2.1883	5	5	0	25.5	1	-1	1	0.90521
408	7.1142	5	5	0	19.375	1	1	1	1.0695
409	5.4722	5	5	90	19.375	2	1	0	1.0224
410	2.1883	5	5	90	7.125	1	1	0	1.6458
411	3.8303	5	5	999	19.375	1	-1	1	0.99888
412	7.1142	5	5	90	1	2	1	1	1.1635
413	2.1883	5	5	0	7.125	1	-1	1	0.99885
414	5.4722	5	5	90	25.5	1	-1	1	1.1165
415	2.1883	5	5	0	19.375	2	-1	1	0.97575
416	0.5464	5	5	999	7.125	1	-1	1	1.1047
417	0.5464	5	5	0	7.125	2	1	1	1.2811
418	5.4722	5	5	0	7.125	2	-1	0	1.293
419	0.5464	5	5	90	13.25	2	-1	1	1.9748
420	5.4722	5	5	0	19.375	1	1	1	1.0228
421	5.4722	5	5	999	19.375	2	-1	0	1.6408
422	0.5464	5	5	0	7.125	1	1	1	1.3517
423	5.4722	5	5	0	19.375	2	-1	1	1.1754
424	0.5464	5	5	90	7.125	1	1	1	1.2459
425	3.8303	5	5	0	25.5	2	-1	1	1.2694
426	0.5464	5	5	999	19.375	1	-1	1	1.0224
427	0.5464	5	5	90	13.25	1	-1	1	1.387
428	0.5464	5	5	90	25.5	1	1	1	1.3282
429	5.4722	5	5	999	1	2	1	0	1.5126
430	5.4722	5	5	90	13.25	1	1	0	1.2812
431	3.8303	5	5	999	1	2	-1	0	2.2501
432	0.5464	5	5	0	7.125	2	-1	1	1.0582
433	5.4722	5	5	999	25.5	1	1	1	0.99882
434	3.8303	5	5	0	25.5	1	1	1	0.96359
435	2.1883	5	5	999	7.125	2	-1	1	0.99887
436	5.4722	5	5	0	1	2	-1	0	1.093
437	7.1142	5	5	90	25.5	2	-1	0	1.6799
438	7.1142	5	5	999	7.125	2	1	0	0.94007
439	3.8303	5	5	999	19.375	2	1	1	1.2694
440	5.4722	5	5	0	7.125	1	1	0	1.2341
441	3.8303	5	5	90	1	2	1	0	1.0695
442	7.1142	5	5	90	7.125	1	1	0	1.3506
443	5.4722	5	5	90	25.5	2	-1	0	2.0259
444	2.1883	5	5	0	25.5	1	-1	1	1.0576
445	2.1883	5	5	0	1	1	-1	0	1.2106
446	7.1142	5	5	90	7.125	2	1	0	1.0816
447	2.1883	5	5	90	25.5	1	-1	1	1.0107
448	3.8303	5	5	999	13.25	1	1	1	1.2341
449	0.5464	5	5	999	25.5	1	1	1	1.1047
450	7.1142	5	5	90	25.5	2	1	0	1.0342
451	0.5464	5	5	90	13.25	2	-1	0	0.52869
452	5.4722	5	5	999	19.375	2	1	1	1.093
453	3.8303	5	5	90	25.5	1	-1	1	1.0224
454	5.4722	5	5	999	1	2	-1	0	0.9871
455	3.8303	5	5	999	25.5	1	-1	1	1.0107
456	3.8303	5	5	999	7.125	1	-1	1	0.98714
457	3.8303	5	5	999	1	2	1	0	1.2694
458	3.8303	5	5	999	7.125	2	-1	1	0.95182
459	7.1142	5	5	999	25.5	2	-1	0	0.9283
460	2.1883	5	5	999	13.25	2	1	1	1.0224
461	5.4722	5	5	999	7.125	1	1	1	1.1989
462	5.4722	5	5	0	7.125	2	-1	1	0.91655
463	7.1142	5	5	999	7.125	1	-1	0	1.2102
464	7.1142	5	5	90	13.25	2	1	0	1.2457
465	7.1142	5	5	0	1	1	-1	0	0.98699
466	5.4722	5	5	90	19.375	2	-1	0	1.0341
467	2.1883	5	5	90	25.5	2	-1	0	1.0107
468	2.1883	5	5	0	25.5	1	1	1	1.1283
469	0.5464	5	5	999	13.25	1	1	1	1.1636
470	5.4722	5	5	999	25.5	2	1	1	1.1049
471	7.1142	5	5	0	25.5	1	1	1	0.98746
472	7.1142	5	5	0	19.375	1	1	1	0.99885
473	2.1883	5	5	0	7.125	1	-1	1	1.1283
474	2.1883	5	5	90	13.25	1	-1	1	1.0576
475	0.5464	5	5	90	7.125	2	1	1	1.3517
476	7.1142	5	5	90	1	2	-1	1	1.3354
477	7.1142	5	5	999	1	1	1	0	0.98712
478	5.4722	5	5	90	1	2	1	0	1.0812
479	0.5464	5	5	90	7.125	2	-1	1	1.34
480	3.8303	5	5	0	13.25	1	1	1	1.1875
481	2.1883	5	5	999	25.5	1	-1	1	1.093
482	7.1142	5	5	0	7.125	1	1	0	1.2575
483	2.1883	5	5	90	19.375	2	1	1	1.1169
484	0.5464	5	5	999	13.25	2	1	1	1.0459
485	2.1883	5	5	0	13.25	1	-1	1	0.97535
486	0.5464	5	5	0	13.25	2	1	1	1.3165
487	7.1142	5	5	0	13.25	2	-1	0	1.1989
488	3.8303	5	5	0	25.5	1	1	1	1.2458
489	0.5464	5	5	0	19.375	2	-1	1	1.34
490	3.8303	5	5	999	1	2	-1	1	1.2812
491	2.1883	5	5	999	13.25	2	-1	1	1.0811
492	3.8303	5	5	0	7.125	1	1	0	1.3399
493	0.5464	5	5	0	13.25	1	1	1	1.1166
494	0.5464	5	5	90	1	1	1	1	0.92832
495	0.5464	5	5	0	25.5	1	-1	1	0.98707
496	0.5464	5	5	0	13.25	1	1	1	1.0342
497	7.1142	5	5	999	7.125	2	-1	0	1.4435
498	5.4722	5	5	999	25.5	2	-1	1	0.94004
499	3.8303	5	5	999	25.5	2	-1	1	1.2341
500	3.8303	5	5	0	19.375	1	1	1	1.2345
501	0.5464	5	5	90	1	2	-1	1	3.0759
502	0.5464	5	5	999	13.25	1	-1	1	0.99931
503	0.5464	5	5	999	7.125	1	1	1	1.6576
504	7.1142	5	5	0	19.375	2	1	1	1.3378
505	2.1883	5	5	0	25.5	2	-1	1	0.96398
506	7.1142	5	5	0	25.5	2	-1	1	1.0106
507	0.5464	5	5	90	7.125	1	-1	0	1.2577
508	7.1142	5	5	90	25.5	2	-1	1	1.2341
509	3.8303	5	5	90	1	2	1	0	1.2459
510	2.1883	5	5	90	19.375	2	-1	1	0.99887
511	2.1883	5	5	999	1	1	1	1	1.1164
512	2.1883	5	5	999	1	2	-1	1	1.3282
513	7.1142	5	5	999	7.125	1	1	0	1.1984
514	0.5464	5	5	0	19.375	1	-1	1	1.0811
515	7.1142	5	5	0	1	1	-1	1	1.0459
516	3.8303	5	5	90	7.125	1	-1	0	0.96352
517	7.1142	5	5	999	25.5	2	1	1	1.1047
518	2.1883	5	5	0	25.5	2	-1	1	1.0106
519	5.4722	5	5	0	13.25	1	1	1	0.9283
520	0.5464	5	5	999	1	1	-1	0	1.3517
521	3.8303	5	5	999	13.25	2	-1	1	1.0106
522	2.1883	5	5	90	13.25	1	1	0	2.2688
523	5.4722	5	5	0	7.125	1	-1	0	1.1169
524	7.1142	5	5	90	19.375	2	1	0	1.093
525	5.4722	5	5	999	13.25	1	-1	1	1.0341
526	2.1883	5	5	90	13.25	1	-1	1	1.0224
527	7.1142	5	5	90	7.125	1	-1	0	1.1283
528	0.5464	5	5	0	1	2	-1	0	1.1399
529	7.1142	5	5	90	1	1	-1	0	1.321
530	7.1142	5	5	999	19.375	1	-1	1	1.0812
531	0.5464	5	5	999	1	2	-1	0	1.2106
532	3.8303	5	5	0	1	1	1	0	1.1753
533	7.1142	5	5	90	19.375	2	1	1	1.5672
534	5.4722	5	5	0	7.125	2	-1	0	1.2929
535	3.8303	5	5	90	1	1	1	1	1.2459
536	3.8303	5	5	90	19.375	1	-1	1	1.0342
537	5.4722	5	5	999	25.5	1	-1	1	0.92832
538	3.8303	5	5	90	13.25	1	-1	1	1.0224
539	0.5464	5	5	0	13.25	2	-1	1	1.0459
540	3.8303	5	5	0	25.5	1	1	1	0.99892
541	3.8303	5	5	90	25.5	1	1	1	1.0577
542	2.1883	5	5	0	19.375	1	-1	1	0.98708
543	5.4722	5	5	0	13.25	1	1	1	1.0694
544	7.1142	5	5	90	7.125	2	-1	0	1.1988
545	5.4722	5	5	999	1	2	-1	1	1.1283
546	0.5464	5	5	0	25.5	1	-1	1	0.9876
547	3.8303	5	5	999	25.5	2	-1	1	0.96357
548	3.8303	5	5	0	19.375	1	-1	1	1.2811
549	3.8303	5	5	999	7.125	2	-1	1	0.97537
550	5.4722	5	5	90	13.25	2	1	1	1.0695
551	3.8303	5	5	0	1	2	-1	0	1.0929
552	2.1883	5	5	90	19.375	1	1	1	1.0225
553	7.1142	5	5	999	13.25	2	-1	0	1.4986
554	3.8303	5	5	90	25.5	2	1	1	1.387
555	5.4722	5	5	999	1	1	-1	1	1.3047
556	2.1883	5	5	90	19.375	2	-1	0	1.0812
557	0.5464	5	5	90	7.125	2	-1	0	1.093
558	3.8303	5	5	90	1	2	-1	1	1.2459
559	7.1142	5	5	0	13.25	2	-1	1	0.97525
560	0.5464	5	5	90	1	2	1	0	1.0929
561	5.4722	5	5	999	19.375	1	1	1	0.99887
562	2.1883	5	5	999	7.125	2	-1	1	1.0107
563	3.8303	5	5	90	13.25	2	1	0	1.046
564	2.1883	5	5	999	1	1	-1	0	1.0694
565	2.1883	5	5	999	7.125	2	1	1	1.1754
566	3.8303	5	5	0	25.5	1	1	1	0.9871
567	2.1883	5	5	90	19.375	2	-1	1	1.1165
568	7.1142	5	5	90	1	2	-1	0	1.1282
569	3.8303	5	5	0	19.375	2	-1	1	1.0341
570	5.4722	5	5	999	13.25	1	-1	1	1.1635
571	5.4722	5	5	90	25.5	2	-1	1	0.96403
572	2.1883	5	5	999	25.5	2	1	1	1.0224
573	2.1883	5	5	90	7.125	2	-1	1	0.96359
574	3.8303	5	5	90	7.125	2	1	0	1.0225
575	0.5464	5	5	0	1	1	-1	1	1.1752
576	7.1142	5	5	999	25.5	1	-1	1	1.1048
577	5.4722	5	5	90	25.5	1	1	1	1.1047
578	7.1142	5	5	999	13.25	2	1	0	0.98713
579	2.1883	5	5	0	1	2	-1	1	0.99891
580	0.5464	5	5	0	1	1	1	0	1.1636
581	5.4722	5	5	999	1	1	1	0	1.1635
582	3.8303	5	5	90	19.375	1	1	1	1.1871
583	7.1142	5	5	0	19.375	2	-1	1	1.0224
584	2.1883	5	5	0	13.25	1	-1	1	1.1753
585	0.5464	5	5	999	13.25	2	1	1	1.2812
586	2.1883	5	5	90	1	1	-1	1	1.0694
587	5.4722	5	5	90	1	1	-1	1	2.2679
588	2.1883	5	5	999	19.375	2	1	1	1.0341
589	3.8303	5	5	90	7.125	1	1	0	1.0107
590	0.5464	5	5	999	1	2	1	0	0.97532
591	5.4722	5	5	90	1	2	-1	0	1.0342
592	5.4722	5	5	90	13.25	1	1	0	1.5773
593	0.5464	5	5	90	25.5	2	-1	1	1.3165
594	5.4722	5	5	999	7.125	2	-1	0	1.1518
595	0.5464	5	5	0	25.5	2	1	1	1.1283
596	0.5464	5	5	999	13.25	2	-1	1	1.2576
597	0.5464	5	5	90	13.25	2	1	0	1.3282
598	5.4722	5	5	0	25.5	1	1	1	1.0812
599	7.1142	5	5	999	1	2	1	0	1.093
600	7.1142	5	5	90	7.125	1	1	0	1.0341
601	5.4722	5	5	999	1	1	1	0	1.2458
602	5.4722	5	5	999	25.5	2	-1	1	1.046
603	0.5464	5	5	0	13.25	2	-1	1	2.01
604	2.1883	5	5	999	13.25	1	-1	1	1.093
605	7.1142	5	5	0	7.125	1	1	1	1.0106
606	5.4722	5	5	999	7.125	1	-1	1	1.0224
607	2.1883	5	5	90	7.125	2	-1	0	1.0695
608	2.1883	5	5	999	25.5	1	-1	1	0.95185
609	3.8303	5	5	0	13.25	2	1	1	1.0107
610	0.5464	5	5	0	25.5	1	1	1	1.093
611	3.8303	5	5	90	19.375	1	-1	1	1.0577
612	0.5464	5	5	999	19.375	2	1	1	1.0459
613	0.5464	5	5	0	25.5	2	-1	1	1.4693
614	0.5464	5	5	0	7.125	1	-1	1	0.98758
615	0.5464	5	5	999	25.5	2	-1	1	0.9871
616	5.4722	5	5	0	1	1	-1	0	1.093
617	3.8303	5	5	0	13.25	2	-1	1	1.0342
618	0.5464	5	5	90	25.5	1	1	1	1.0695
619	3.8303	5	5	999	25.5	1	-1	1	0.94006
620	7.1142	5	5	999	1	1	-1	0	1.1517
621	3.8303	5	5	999	25.5	2	1	1	1.5047
622	7.1142	5	5	90	1	2	1	0	1.187
623	0.5464	5	5	999	19.375	1	1	1	1.0577
624	5.4722	5	5	0	25.5	2	-1	1	1.0576
625	3.8303	5	5	90	7.125	1	-1	1	1.2341
626	7.1142	5	5	90	7.125	2	1	1	1.3165
627	2.1883	5	5	999	7.125	1	1	1	1.0813
628	3.8303	5	5	90	7.125	2	-1	1	1.0341
629	3.8303	5	5	999	19.375	2	1	1	1.1753
630	7.1142	5	5	999	7.125	2	1	0	1.3883
631	5.4722	5	5	90	7.125	2	-1	0	1.211
632	5.4722	5	5	999	13.25	2	1	1	1.1047
633	5.4722	5	5	90	1	1	1	0	1.1757
634	3.8303	5	5	90	19.375	2	-1	1	1.1753
635	3.8303	5	5	999	1	1	1	0	1.3753
636	3.8303	5	5	90	19.375	1	-1	0	1.2106
637	3.8303	5	5	90	25.5	2	-1	1	1.0577
638	0.5464	5	5	90	1	1	1	1	0.99887
639	5.4722	5	5	90	13.25	1	-1	1	1.0341
640	5.4722	5	5	90	13.25	2	1	0	1.3282
641	5.4722	5	5	999	1	2	1	1	1.0928
642	5.4722	5	5	90	19.375	1	1	1	1.211
643	7.1142	5	5	0	19.375	2	1	0	1.0817
644	5.4722	5	5	999	7.125	1	1	0	1.1988
645	7.1142	5	5	999	25.5	2	1	1	1.1282
646	0.5464	5	5	0	19.375	1	-1	1	1.2811
647	3.8303	5	5	90	13.25	2	-1	0	1.0812
648	5.4722	5	5	0	25.5	1	-1	1	0.95183
649	5.4722	5	5	999	19.375	2	-1	1	0.99887
650	0.5464	5	5	0	19.375	2	-1	1	1.1752
651	2.1883	5	5	90	7.125	1	-1	1	0.92827
652	2.1883	5	5	999	25.5	2	1	1	0.97573
653	0.5464	5	5	90	13.25	1	1	0	1.1165
654	3.8303	5	5	999	1	2	-1	0	1.1518
655	0.5464	5	5	90	13.25	2	1	0	1.1287
656	2.1883	5	5	90	1	2	1	1	1.2223
657	3.8303	5	5	0	1	2	-1	0	1.0929
658	0.5464	5	5	999	1	1	1	1	1.0695
659	3.8303	5	5	90	13.25	2	1	0	0.90477
660	2.1883	5	5	0	13.25	2	1	1	0.95184
661	0.5464	5	5	0	13.25	1	1	0	1.0106
662	7.1142	5	5	90	13.25	1	1	0	0.95177
663	0.5464	5	5	999	25.5	1	1	1	0.95181
664	2.1883	5	5	0	25.5	1	1	1	1.0341
665	3.8303	5	5	999	25.5	1	-1	1	0.97533
666	7.1142	5	5	999	19.375	2	-1	1	0.88126
667	7.1142	5	5	999	13.25	2	1	1	1.0459
668	2.1883	5	5	90	1	2	-1	0	1.2577
669	7.1142	5	5	999	1	1	1	1	1.3551
670	5.4722	5	5	999	13.25	2	-1	1	0.92834
671	0.5464	5	5	90	19.375	2	1	1	1.1282
672	0.5464	5	5	0	13.25	1	-1	1	1.0699
673	3.8303	5	5	999	19.375	1	-1	1	0.95178
674	5.4722	5	5	0	1	1	1	0	1.2694
675	3.8303	5	5	999	25.5	2	-1	1	0.90477
676	0.5464	5	5	0	7.125	2	1	1	1.0459
677	7.1142	5	5	0	25.5	1	1	0	1.1754
678	2.1883	5	5	999	19.375	2	-1	1	0.97519
679	0.5464	5	5	0	1	2	-1	0	1.1282
680	0.5464	5	5	999	25.5	1	1	1	1.0459
681	3.8303	5	5	999	19.375	2	-1	1	0.9754
682	2.1883	5	5	999	13.25	2	1	1	1.2341
683	3.8303	5	5	999	1	1	-1	1	1.3282
684	0.5464	5	5	999	25.5	2	-1	1	0.9283
685	2.1883	5	5	0	7.125	2	-1	1	1.0577
686	3.8303	5	5	90	1	1	1	0	1.2812
687	7.1142	5	5	999	1	2	1	0	1.2222
688	7.1142	5	5	999	7.125	1	-1	1	1.1753
689	5.4722	5	5	0	7.125	1	-1	1	1.211
690	0.5464	5	5	90	1	1	-1	1	1.9633
691	3.8303	5	5	999	1	1	-1	0	1.0816
692	7.1142	5	5	0	7.125	1	-1	1	1.364
693	3.8303	5	5	999	19.375	1	1	1	0.97534
694	0.5464	5	5	999	13.25	2	1	1	1.093
695	5.4722	5	5	0	7.125	2	-1	1	0.95179
696	5.4722	5	5	90	7.125	2	1	1	1.0812
697	2.1883	5	5	999	25.5	1	-1	1	0.96361
698	2.1883	5	5	0	13.25	1	-1	1	1.0458
699	5.4722	5	5	0	19.375	2	-1	1	0.96357
700	3.8303	5	5	0	1	2	-1	0	0.99886
701	5.4722	5	5	90	1	1	-1	0	1.4812
702	0.5464	5	5	0	13.25	2	-1	1	1.0223
703	0.5464	5	5	90	25.5	1	1	1	1.0811
704	3.8303	5	5	999	25.5	1	-1	1	0.94003
705	7.1142	5	5	999	1	1	1	0	1.4032
706	7.1142	5	5	0	7.125	1	1	1	1.1283
707	7.1142	5	5	0	25.5	1	-1	1	1.1045
708	7.1142	5	5	90	7.125	1	-1	0	1.1517
709	5.4722	5	5	0	13.25	2	-1	1	0.99889
710	7.1142	5	5	0	25.5	2	1	1	1.0224
711	5.4722	5	5	0	19.375	2	-1	1	0.89301
712	3.8303	5	5	0	1	1	-1	0	1.14
713	2.1883	5	5	0	13.25	1	-1	1	0.96344
714	2.1883	5	5	90	19.375	2	-1	0	1.0577
715	5.4722	5	5	90	19.375	1	-1	0	1.9408
716	2.1883	5	5	999	25.5	2	-1	1	0.97541
717	3.8303	5	5	90	13.25	1	1	1	1.0577
718	2.1883	5	5	90	13.25	2	-1	1	1.0341
719	2.1883	5	5	0	13.25	2	1	1	1.0459
720	2.1883	5	5	0	19.375	1	1	1	0.98709
721	5.4722	5	5	90	19.375	1	-1	1	1.0107
722	2.1883	5	5	0	1	2	1	0	1.2929
723	7.1142	5	5	0	1	2	1	0	1.3825
724	3.8303	5	5	0	1	1	-1	1	1.0346
725	0.5464	5	5	999	13.25	1	1	1	1.0695
726	0.5464	5	5	999	7.125	2	-1	1	0.97537
727	7.1142	5	5	999	19.375	1	-1	0	1.0812
728	2.1883	5	5	90	25.5	1	1	1	0.96358
729	5.4722	5	5	90	25.5	1	1	1	0.96359
730	2.1883	5	5	90	13.25	2	-1	1	0.98711
731	7.1142	5	5	90	19.375	1	-1	1	0.91658
732	7.1142	5	5	999	13.25	1	-1	0	1.0694
733	2.1883	5	5	90	1	1	-1	0	1.2342
734	0.5464	5	5	999	19.375	1	1	1	1.0812
735	0.5464	5	5	0	13.25	1	-1	1	1.3872
736	0.5464	5	5	0	19.375	1	1	1	1.0459
737	0.5464	5	5	0	19.375	2	1	1	1.1165
738	3.8303	5	5	0	1	2	1	0	1.093
739	2.1883	5	5	999	13.25	1	1	0	0.96354
740	2.1883	5	5	90	1	2	-1	1	1.2341
741	3.8303	5	5	0	19.375	2	-1	1	1.0342
742	2.1883	5	5	999	19.375	1	1	1	0.89303
743	7.1142	5	5	999	25.5	1	-1	1	0.97532
744	7.1142	5	5	90	1	1	-1	0	0.91645
745	0.5464	5	5	999	13.25	1	-1	1	1.0459
746	0.5464	5	5	999	1	1	-1	1	1.0576
747	0.5464	5	5	999	7.125	2	1	1	1.14
748	2.1883	5	5	0	25.5	2	-1	1	0.92831
749	3.8303	5	5	90	1	1	1	0	1.2694
750	5.4722	5	5	90	19.375	1	-1	1	1.093
