# Supplementary material for: Temporal Integration of Motion Streaks in Migraine
Source: Vision (Basel). 2018 Jul 13;2(3):27. doi: 10.3390/vision2030027 (PMC6836222; doi:10.3390/vision2030027)
Supplement: Supplementary file 1 [file vision-02-00027-s001.zip › supplementary information/resultsmark3/resultsObs26/allResponsesObs26Block1.txt]

1	5.4722	5	5	90	7.125	1	-1	1	1.6333
2	3.8303	5	5	999	19.375	1	-1	1	1.7985
3	2.1883	5	5	999	19.375	1	1	1	1.6928
4	0.5464	5	5	90	19.375	1	-1	1	1.2459
5	7.1142	5	5	0	25.5	1	1	0	2.8786
6	7.1142	5	5	999	25.5	1	1	1	1.3496
7	5.4722	5	5	90	19.375	1	1	1	1.1636
8	5.4722	5	5	999	13.25	2	-1	1	1.351
9	2.1883	5	5	999	19.375	1	1	1	1.0224
10	0.5464	5	5	999	25.5	2	1	1	1.7399
11	2.1883	5	5	0	7.125	2	1	1	1.5169
12	2.1883	5	5	0	1	1	-1	1	1.952
13	7.1142	5	5	0	1	2	1	0	1.7395
14	7.1142	5	5	0	1	2	-1	0	1.8699
15	0.5464	5	5	0	7.125	2	1	1	1.5047
16	3.8303	5	5	0	25.5	2	-1	1	1.6345
17	3.8303	5	5	90	1	1	-1	0	4.0187
18	0.5464	5	5	90	25.5	1	-1	1	1.387
19	5.4722	5	5	999	13.25	1	1	1	1.1871
20	0.5464	5	5	0	7.125	2	-1	1	1.4459
21	3.8303	5	5	999	7.125	2	-1	1	1.2459
22	0.5464	5	5	90	25.5	1	1	1	1.2224
23	5.4722	5	5	999	13.25	2	-1	1	1.4576
24	3.8303	5	5	90	7.125	2	-1	0	2.2975
25	2.1883	5	5	90	13.25	2	-1	1	1.2458
26	3.8303	5	5	999	13.25	1	1	1	0.97538
27	7.1142	5	5	90	7.125	1	1	0	1.8933
28	7.1142	5	5	90	13.25	1	1	1	1.1165
29	0.5464	5	5	90	7.125	2	-1	1	1.1753
30	7.1142	5	5	999	25.5	2	1	1	1.2812
31	7.1142	5	5	999	25.5	2	-1	1	1.1517
32	0.5464	5	5	999	13.25	1	-1	1	1.0812
33	2.1883	5	5	0	25.5	1	1	1	0.95187
34	7.1142	5	5	999	25.5	2	1	1	1.3165
35	3.8303	5	5	90	13.25	1	-1	1	1.0812
36	0.5464	5	5	0	13.25	2	1	1	1.2459
37	2.1883	5	5	999	1	1	-1	1	1.1047
38	0.5464	5	5	999	1	2	-1	1	1.1283
39	2.1883	5	5	0	7.125	2	-1	1	1.0459
40	2.1883	5	5	90	7.125	2	1	1	1.1636
41	5.4722	5	5	90	19.375	1	1	1	0.90521
42	3.8303	5	5	999	25.5	2	-1	1	1.0459
43	3.8303	5	5	999	1	2	-1	1	2.9155
44	7.1142	5	5	90	25.5	2	1	1	1.7422
45	0.5464	5	5	999	25.5	1	1	1	1.0224
46	3.8303	5	5	90	13.25	2	-1	1	1.093
47	7.1142	5	5	999	13.25	2	1	1	1.414
48	5.4722	5	5	90	19.375	2	1	0	2.5783
49	5.4722	5	5	999	19.375	1	1	1	0.99888
50	5.4722	5	5	0	25.5	1	-1	1	1.34
51	5.4722	5	5	0	7.125	2	-1	0	2.1499
52	0.5464	5	5	90	7.125	2	-1	1	1.093
53	3.8303	5	5	0	25.5	2	1	1	1.2575
54	7.1142	5	5	0	7.125	2	-1	0	1.7043
55	0.5464	5	5	90	25.5	2	-1	1	1.1048
56	2.1883	5	5	0	13.25	1	-1	1	1.0694
57	7.1142	5	5	999	13.25	1	-1	1	1.0577
58	3.8303	5	5	0	1	1	1	1	2.2727
59	3.8303	5	5	90	7.125	1	-1	1	1.0935
60	3.8303	5	5	90	25.5	2	1	1	1.3404
61	5.4722	5	5	90	25.5	2	-1	1	1.1635
62	0.5464	5	5	999	13.25	1	1	1	0.95188
63	7.1142	5	5	0	25.5	2	-1	1	1.0342
64	2.1883	5	5	999	7.125	1	-1	1	1.0342
65	7.1142	5	5	0	25.5	1	-1	1	1.1165
66	5.4722	5	5	0	13.25	1	-1	1	1.0817
67	3.8303	5	5	0	25.5	2	1	1	1.2929
68	5.4722	5	5	999	1	2	1	1	2.3233
69	0.5464	5	5	999	19.375	1	-1	1	1.0224
70	2.1883	5	5	90	25.5	1	-1	1	1.046
71	3.8303	5	5	999	1	1	1	0	2.3177
72	2.1883	5	5	90	19.375	1	1	1	0.9166
73	5.4722	5	5	0	25.5	2	-1	1	1.1165
74	3.8303	5	5	90	25.5	2	-1	1	1.0577
75	0.5464	5	5	90	7.125	2	1	1	1.3164
76	0.5464	5	5	0	13.25	1	-1	1	1.3635
77	2.1883	5	5	90	19.375	2	1	1	1.2106
78	0.5464	5	5	999	13.25	1	1	1	0.98713
79	3.8303	5	5	999	7.125	2	1	1	1.1875
80	2.1883	5	5	0	19.375	1	-1	1	1.1287
81	7.1142	5	5	999	7.125	2	-1	0	2.7246
82	5.4722	5	5	90	1	1	-1	0	2.3955
83	5.4722	5	5	90	7.125	1	-1	1	1.2576
84	3.8303	5	5	90	1	2	1	0	3.1048
85	0.5464	5	5	90	19.375	2	1	0	37.943
86	2.1883	5	5	90	19.375	1	-1	1	3.8779
87	0.5464	5	5	999	19.375	2	-1	1	1.6811
88	5.4722	5	5	90	7.125	2	-1	0	1.6916
89	2.1883	5	5	0	7.125	1	-1	1	1.1518
90	3.8303	5	5	999	7.125	1	-1	1	1.0813
91	0.5464	5	5	0	19.375	2	-1	1	1.2576
92	0.5464	5	5	90	1	2	-1	1	1.2459
93	3.8303	5	5	90	7.125	2	1	0	2.2127
94	2.1883	5	5	90	13.25	1	1	1	0.94006
95	5.4722	5	5	999	13.25	1	1	1	0.9283
96	3.8303	5	5	0	13.25	1	-1	1	0.94006
97	0.5464	5	5	90	1	2	1	1	1.2693
98	2.1883	5	5	0	19.375	2	-1	1	0.95187
99	7.1142	5	5	999	13.25	1	1	1	0.95181
100	2.1883	5	5	999	7.125	1	1	1	0.99888
101	7.1142	5	5	0	7.125	1	1	1	0.96361
102	5.4722	5	5	999	1	1	-1	0	4.7442
103	3.8303	5	5	999	13.25	1	-1	1	1.6223
104	3.8303	5	5	0	13.25	2	-1	1	1.6341
105	0.5464	5	5	0	13.25	1	1	1	1.1165
106	0.5464	5	5	90	7.125	2	-1	1	2.3868
107	0.5464	5	5	999	19.375	2	-1	1	1.3875
108	3.8303	5	5	0	1	2	1	0	2.4894
109	2.1883	5	5	0	13.25	2	-1	1	1.1518
110	5.4722	5	5	0	13.25	1	-1	1	1.1166
111	5.4722	5	5	999	7.125	2	-1	1	0.97539
112	5.4722	5	5	999	13.25	1	-1	1	1.0576
113	7.1142	5	5	90	19.375	2	1	0	2.9679
114	7.1142	5	5	999	1	2	-1	0	2.7089
115	0.5464	5	5	999	13.25	2	-1	1	1.3165
116	3.8303	5	5	999	1	1	1	0	3.8083
117	7.1142	5	5	90	7.125	2	1	0	1.813
118	3.8303	5	5	0	19.375	1	1	1	0.95183
119	3.8303	5	5	999	7.125	1	-1	1	1.0342
120	3.8303	5	5	999	25.5	2	-1	1	1.0107
121	7.1142	5	5	0	13.25	2	-1	1	1.1283
122	7.1142	5	5	0	13.25	2	-1	1	2.4898
123	2.1883	5	5	90	25.5	1	1	1	1.0459
124	0.5464	5	5	90	19.375	1	1	1	0.90483
125	2.1883	5	5	0	7.125	1	1	1	0.92835
126	3.8303	5	5	90	25.5	1	1	1	0.90479
127	7.1142	5	5	999	13.25	1	-1	1	0.96358
128	2.1883	5	5	0	25.5	2	-1	1	1.0577
129	5.4722	5	5	90	13.25	1	1	0	3.3002
130	0.5464	5	5	90	13.25	1	-1	1	1.0577
131	3.8303	5	5	90	19.375	2	-1	1	1.1988
132	2.1883	5	5	999	19.375	1	1	1	0.9758
133	0.5464	5	5	0	25.5	1	1	1	1.4341
134	3.8303	5	5	0	13.25	2	1	1	2.3576
135	5.4722	5	5	0	25.5	2	-1	1	1.3404
136	7.1142	5	5	90	13.25	1	-1	1	1.317
137	7.1142	5	5	999	7.125	2	-1	0	2.7347
138	2.1883	5	5	0	25.5	1	-1	1	0.96361
139	7.1142	5	5	0	1	1	1	0	2.493
140	2.1883	5	5	999	7.125	2	-1	1	1.0813
141	3.8303	5	5	0	25.5	1	-1	1	0.98711
142	3.8303	5	5	0	1	1	1	1	1.2224
143	3.8303	5	5	90	25.5	2	-1	1	1.2341
144	7.1142	5	5	0	1	1	1	0	1.8228
145	7.1142	5	5	90	7.125	2	1	0	2.6793
146	5.4722	5	5	90	7.125	1	1	1	1.7572
147	5.4722	5	5	90	7.125	2	1	0	2.0485
148	5.4722	5	5	0	1	1	-1	1	2.3339
149	0.5464	5	5	90	1	1	1	1	1.093
150	5.4722	5	5	999	7.125	1	1	1	1.093
151	5.4722	5	5	999	1	1	1	1	1.763
152	3.8303	5	5	999	13.25	2	1	1	1.3282
153	0.5464	5	5	0	19.375	1	-1	1	1.3753
154	3.8303	5	5	999	25.5	2	1	1	1.1165
155	5.4722	5	5	90	7.125	2	-1	0	2.057
156	2.1883	5	5	90	13.25	1	1	1	1.0107
157	2.1883	5	5	90	1	2	-1	1	1.5047
158	5.4722	5	5	0	13.25	2	1	1	1.2694
159	0.5464	5	5	90	7.125	1	-1	1	1.2576
160	2.1883	5	5	0	13.25	2	1	1	1.14
161	0.5464	5	5	90	19.375	1	-1	1	1.2929
162	0.5464	5	5	0	19.375	2	-1	1	1.387
163	5.4722	5	5	0	19.375	2	1	1	1.34
164	7.1142	5	5	0	13.25	1	-1	0	1.2223
165	5.4722	5	5	90	25.5	1	1	1	1.0581
166	5.4722	5	5	90	1	2	-1	0	1.7437
167	5.4722	5	5	90	19.375	1	1	1	1.1523
168	0.5464	5	5	90	13.25	2	-1	1	1.3752
169	5.4722	5	5	0	7.125	2	1	0	1.3875
170	7.1142	5	5	999	7.125	2	1	1	1.626
171	5.4722	5	5	90	13.25	2	-1	1	2.6584
172	0.5464	5	5	0	1	2	-1	1	2.0928
173	3.8303	5	5	999	25.5	1	1	1	0.91656
174	7.1142	5	5	90	7.125	1	-1	1	2.4092
175	2.1883	5	5	999	1	1	1	0	5.5307
176	0.5464	5	5	0	13.25	2	-1	1	1.3522
177	0.5464	5	5	999	1	1	-1	1	1.3165
178	5.4722	5	5	999	13.25	2	1	1	1.7819
179	5.4722	5	5	0	19.375	1	-1	1	1.3988
180	2.1883	5	5	999	1	2	1	1	1.5987
181	2.1883	5	5	999	19.375	2	1	1	1.4812
182	2.1883	5	5	999	1	1	-1	1	1.2224
183	3.8303	5	5	0	19.375	1	-1	1	1.1046
184	2.1883	5	5	90	7.125	2	-1	1	1.234
185	7.1142	5	5	90	13.25	1	-1	1	1.1753
186	2.1883	5	5	90	1	2	-1	1	1.2934
187	7.1142	5	5	999	1	2	-1	0	4.2417
188	0.5464	5	5	90	13.25	2	1	1	1.387
189	2.1883	5	5	999	1	1	-1	1	1.34
190	7.1142	5	5	90	25.5	2	-1	1	1.1401
191	3.8303	5	5	90	19.375	1	1	1	1.0111
192	7.1142	5	5	0	25.5	2	1	1	1.2694
193	3.8303	5	5	90	13.25	1	1	1	0.9989
194	2.1883	5	5	90	25.5	2	1	1	1.2224
195	2.1883	5	5	999	25.5	2	1	1	1.1518
196	0.5464	5	5	999	25.5	2	-1	1	1.2224
197	3.8303	5	5	90	1	1	-1	1	2.0166
198	0.5464	5	5	999	19.375	1	-1	1	1.1164
199	2.1883	5	5	90	1	2	1	0	1.4341
200	5.4722	5	5	999	19.375	2	1	1	1.3399
201	7.1142	5	5	999	7.125	1	-1	1	1.1635
202	7.1142	5	5	0	13.25	1	-1	0	1.8787
203	3.8303	5	5	0	19.375	1	-1	1	1.0342
204	2.1883	5	5	90	7.125	1	-1	1	0.97534
205	5.4722	5	5	90	19.375	2	1	1	1.4573
206	0.5464	5	5	90	1	1	1	1	1.5404
207	7.1142	5	5	999	13.25	2	1	1	1.3287
208	5.4722	5	5	0	19.375	1	1	1	1.0341
209	5.4722	5	5	0	7.125	1	1	1	1.0342
210	3.8303	5	5	90	19.375	1	-1	1	1.1518
211	2.1883	5	5	0	19.375	1	-1	1	1.1869
212	7.1142	5	5	90	19.375	2	1	0	2.8457
213	0.5464	5	5	999	25.5	2	-1	1	1.2223
214	7.1142	5	5	90	13.25	2	1	0	2.2685
215	3.8303	5	5	0	25.5	2	1	1	1.3752
216	7.1142	5	5	0	7.125	1	1	1	1.5703
217	5.4722	5	5	999	1	1	-1	0	2.647
218	7.1142	5	5	90	25.5	2	-1	1	2.8482
219	5.4722	5	5	90	25.5	2	-1	1	1.8457
220	0.5464	5	5	90	25.5	2	-1	1	1.1398
221	5.4722	5	5	0	13.25	2	1	1	2.09
222	7.1142	5	5	999	25.5	1	-1	1	1.1518
223	2.1883	5	5	999	13.25	2	-1	1	1.0812
224	7.1142	5	5	0	1	1	-1	1	1.8193
225	2.1883	5	5	90	19.375	2	-1	1	1.0225
226	2.1883	5	5	999	13.25	1	1	1	0.97536
227	3.8303	5	5	999	1	1	1	1	2.1946
228	0.5464	5	5	90	1	2	1	1	1.5635
229	3.8303	5	5	0	7.125	1	-1	1	2.2625
230	5.4722	5	5	90	1	2	1	0	2.5116
231	0.5464	5	5	0	13.25	1	1	1	1.2341
232	5.4722	5	5	999	1	2	-1	0	2.0323
233	3.8303	5	5	0	7.125	1	-1	1	1.3401
234	0.5464	5	5	999	25.5	1	1	1	0.9754
235	0.5464	5	5	0	1	1	-1	1	1.1165
236	0.5464	5	5	90	13.25	2	-1	1	1.1281
237	2.1883	5	5	999	1	1	-1	1	1.0225
238	3.8303	5	5	999	7.125	2	-1	1	1.0346
239	5.4722	5	5	0	19.375	1	1	1	1.0342
240	7.1142	5	5	999	1	1	1	0	2.2274
241	0.5464	5	5	0	7.125	2	1	1	1.2929
242	5.4722	5	5	0	13.25	2	1	1	1.2105
243	5.4722	5	5	0	13.25	1	1	1	1.081
244	0.5464	5	5	0	1	1	-1	1	1.411
245	2.1883	5	5	0	19.375	1	-1	1	1.0224
246	3.8303	5	5	0	7.125	1	1	1	1.5164
247	5.4722	5	5	999	19.375	2	-1	1	1.3517
248	0.5464	5	5	0	7.125	1	1	1	0.97527
249	7.1142	5	5	0	7.125	1	1	1	1.7956
250	7.1142	5	5	999	25.5	2	-1	1	1.2102
251	3.8303	5	5	999	19.375	2	-1	1	1.2223
252	2.1883	5	5	0	19.375	2	-1	1	1.0693
253	5.4722	5	5	0	1	2	1	0	1.7564
254	0.5464	5	5	0	1	1	1	1	2.1629
255	5.4722	5	5	999	13.25	1	1	1	1.164
256	3.8303	5	5	0	25.5	1	1	1	1.1282
257	2.1883	5	5	0	25.5	1	1	1	0.89293
258	7.1142	5	5	90	25.5	2	1	1	3.1888
259	0.5464	5	5	0	1	2	1	1	1.6101
260	3.8303	5	5	0	1	2	-1	0	2.2178
261	2.1883	5	5	90	25.5	1	1	1	1.0459
262	7.1142	5	5	999	19.375	1	1	1	0.97533
263	2.1883	5	5	0	1	2	-1	0	3.7156
264	2.1883	5	5	0	1	1	1	0	3.6068
265	0.5464	5	5	0	19.375	1	-1	1	1.3051
266	2.1883	5	5	999	13.25	2	-1	1	1.1988
267	2.1883	5	5	999	13.25	1	-1	1	0.98713
268	7.1142	5	5	0	19.375	1	-1	0	2.3676
269	2.1883	5	5	0	7.125	2	-1	1	1.0224
270	7.1142	5	5	999	19.375	1	1	1	1.0224
271	2.1883	5	5	90	7.125	1	1	1	1.0341
272	3.8303	5	5	0	13.25	2	1	1	2.0822
273	2.1883	5	5	90	13.25	1	-1	1	1.1282
274	5.4722	5	5	999	7.125	1	1	1	0.96353
275	5.4722	5	5	0	1	2	-1	0	2.1673
276	3.8303	5	5	90	25.5	1	-1	1	1.0812
277	5.4722	5	5	999	25.5	1	-1	1	0.95188
278	7.1142	5	5	0	1	1	1	0	0.82238
279	0.5464	5	5	0	25.5	2	-1	1	1.1517
280	0.5464	5	5	0	25.5	1	-1	1	1.0346
281	7.1142	5	5	0	25.5	1	1	1	1.0107
282	2.1883	5	5	0	25.5	2	-1	1	1.0813
283	0.5464	5	5	90	13.25	2	1	1	1.6693
284	3.8303	5	5	0	19.375	2	-1	1	1.0576
285	3.8303	5	5	0	25.5	1	-1	1	0.92829
286	5.4722	5	5	0	19.375	1	1	1	0.91658
287	0.5464	5	5	0	1	2	-1	1	1.6811
288	5.4722	5	5	90	1	1	-1	0	5.573
289	0.5464	5	5	0	7.125	1	-1	1	1.1518
290	7.1142	5	5	999	13.25	2	-1	1	1.3339
291	0.5464	5	5	0	25.5	2	1	1	1.5164
292	0.5464	5	5	999	1	2	1	1	1.3517
293	0.5464	5	5	999	7.125	1	1	1	0.98714
294	7.1142	5	5	0	7.125	1	1	1	0.98712
295	7.1142	5	5	999	19.375	1	-1	1	0.92831
296	0.5464	5	5	90	1	1	-1	1	1.2341
297	7.1142	5	5	0	25.5	1	-1	0	1.9451
298	0.5464	5	5	999	19.375	2	1	1	1.1754
299	0.5464	5	5	0	25.5	1	-1	1	1.1165
300	7.1142	5	5	999	19.375	1	-1	1	0.92831
301	3.8303	5	5	0	1	1	-1	0	2.1548
302	0.5464	5	5	0	13.25	2	-1	1	1.2224
303	0.5464	5	5	999	1	2	-1	1	1.0105
304	3.8303	5	5	90	25.5	2	-1	1	1.046
305	5.4722	5	5	999	25.5	2	1	1	1.2694
306	7.1142	5	5	90	1	2	1	0	1.7
307	7.1142	5	5	90	19.375	1	1	1	1.0106
308	3.8303	5	5	90	13.25	2	-1	1	1.0812
309	0.5464	5	5	999	19.375	1	1	1	0.9871
310	5.4722	5	5	90	19.375	1	1	1	0.94007
311	3.8303	5	5	999	1	1	1	1	2.1452
312	7.1142	5	5	0	7.125	1	1	1	1.7849
313	7.1142	5	5	0	7.125	2	1	0	1.7563
314	2.1883	5	5	0	19.375	2	-1	1	1.0459
315	3.8303	5	5	999	25.5	2	1	1	1.3517
316	3.8303	5	5	0	19.375	2	1	1	1.0459
317	0.5464	5	5	0	25.5	2	1	1	0.9989
318	2.1883	5	5	90	7.125	1	-1	1	1.1636
319	3.8303	5	5	0	25.5	1	1	1	0.94013
320	2.1883	5	5	999	13.25	2	1	1	1.0812
321	0.5464	5	5	999	25.5	1	1	1	1.0694
322	5.4722	5	5	999	13.25	2	1	1	0.98712
323	7.1142	5	5	0	13.25	1	-1	0	1.3626
324	2.1883	5	5	0	1	1	-1	1	4.4536
325	7.1142	5	5	90	19.375	2	-1	0	2.8596
326	2.1883	5	5	0	7.125	1	-1	1	0.9401
327	2.1883	5	5	90	25.5	1	1	1	0.86948
328	3.8303	5	5	0	13.25	2	-1	1	0.94008
329	5.4722	5	5	90	19.375	2	1	1	1.2812
330	3.8303	5	5	999	13.25	2	-1	1	1.2106
331	7.1142	5	5	999	1	1	1	0	1.9489
332	5.4722	5	5	0	1	2	-1	0	1.0459
333	7.1142	5	5	90	13.25	2	-1	0	2.145
334	5.4722	5	5	90	7.125	2	1	0	1.9442
335	5.4722	5	5	999	25.5	1	-1	1	0.9989
336	7.1142	5	5	90	13.25	2	1	0	2.0887
337	2.1883	5	5	999	13.25	1	1	1	0.94007
338	0.5464	5	5	999	25.5	1	-1	1	1.0694
339	3.8303	5	5	90	13.25	1	-1	1	1.0224
340	0.5464	5	5	0	1	2	-1	0	2.958
341	3.8303	5	5	0	25.5	1	-1	1	0.92827
342	2.1883	5	5	999	1	2	-1	1	1.3521
343	7.1142	5	5	0	13.25	1	-1	0	2.2052
344	0.5464	5	5	90	25.5	2	1	1	1.2811
345	5.4722	5	5	90	13.25	1	1	1	0.94051
346	7.1142	5	5	90	19.375	1	1	1	0.94005
347	0.5464	5	5	0	19.375	2	-1	1	1.2459
348	3.8303	5	5	90	7.125	1	-1	1	1.14
349	7.1142	5	5	999	7.125	1	-1	1	1.1045
350	0.5464	5	5	0	7.125	2	-1	1	1.1518
351	5.4722	5	5	90	19.375	2	1	0	2.0791
352	7.1142	5	5	90	7.125	2	-1	1	1.9292
353	3.8303	5	5	999	1	1	-1	1	1.2693
354	2.1883	5	5	999	1	2	-1	1	1.2106
355	0.5464	5	5	0	13.25	2	1	1	1.2929
356	0.5464	5	5	0	19.375	2	1	1	1.1048
357	0.5464	5	5	90	25.5	2	1	1	0.96359
358	2.1883	5	5	0	13.25	2	1	1	1.0342
359	2.1883	5	5	90	7.125	1	1	1	1.0459
360	0.5464	5	5	90	19.375	2	-1	1	1.2224
361	3.8303	5	5	0	1	2	1	1	2.0829
362	3.8303	5	5	999	25.5	1	1	1	0.99887
363	5.4722	5	5	90	13.25	2	1	1	1.0577
364	0.5464	5	5	0	19.375	1	1	1	1.0224
365	0.5464	5	5	90	7.125	1	1	1	0.99885
366	3.8303	5	5	90	19.375	2	1	1	1.0224
367	0.5464	5	5	999	7.125	1	1	1	1.0459
368	2.1883	5	5	90	25.5	2	-1	1	1.1281
369	0.5464	5	5	0	7.125	1	1	1	1.0106
370	2.1883	5	5	0	7.125	1	-1	1	1.2459
371	5.4722	5	5	0	25.5	1	1	0	2.1985
372	5.4722	5	5	90	1	2	1	0	1.9229
373	2.1883	5	5	90	7.125	2	-1	1	1.14
374	0.5464	5	5	999	13.25	2	1	1	1.1758
375	2.1883	5	5	0	1	2	1	1	1.2576
376	2.1883	5	5	999	25.5	2	-1	1	1.0577
377	5.4722	5	5	90	7.125	2	1	0	2.237
378	7.1142	5	5	90	1	2	-1	1	2.1342
379	7.1142	5	5	999	25.5	1	1	1	0.96361
380	3.8303	5	5	999	25.5	1	1	1	0.95181
381	0.5464	5	5	90	25.5	2	-1	1	1.093
382	0.5464	5	5	0	25.5	1	1	1	0.92831
383	0.5464	5	5	999	25.5	2	1	1	1.2106
384	2.1883	5	5	999	13.25	2	-1	1	1.1404
385	5.4722	5	5	0	7.125	2	1	1	1.9086
386	2.1883	5	5	999	25.5	1	-1	1	1.0695
387	3.8303	5	5	90	13.25	1	1	1	0.94048
388	2.1883	5	5	90	13.25	2	-1	1	1.0929
389	5.4722	5	5	0	7.125	2	-1	0	1.6064
390	0.5464	5	5	0	13.25	2	-1	1	1.0581
391	5.4722	5	5	0	1	1	1	0	2.2396
392	3.8303	5	5	999	19.375	1	1	1	0.97533
393	2.1883	5	5	0	19.375	2	1	1	1.2223
394	2.1883	5	5	999	25.5	1	1	1	1.093
395	7.1142	5	5	999	7.125	1	1	1	1.2813
396	5.4722	5	5	90	13.25	2	-1	0	1.8085
397	3.8303	5	5	0	13.25	1	1	1	1.0695
398	5.4722	5	5	0	13.25	2	-1	1	1.2223
399	3.8303	5	5	0	1	2	-1	1	2.3545
400	3.8303	5	5	90	13.25	2	-1	1	2.2221
401	5.4722	5	5	90	7.125	1	-1	1	1.8628
402	5.4722	5	5	0	25.5	2	1	1	2.3442
403	2.1883	5	5	999	25.5	1	-1	1	1.1518
404	5.4722	5	5	999	1	2	-1	0	2.053
405	7.1142	5	5	90	1	1	1	0	1.9943
406	0.5464	5	5	999	7.125	2	1	1	1.1283
407	7.1142	5	5	0	13.25	2	1	1	1.6502
408	7.1142	5	5	90	7.125	1	1	1	1.7597
409	3.8303	5	5	0	7.125	2	-1	1	2.2391
410	3.8303	5	5	999	19.375	2	1	1	1.2228
411	5.4722	5	5	0	1	2	1	1	2.05
412	0.5464	5	5	999	19.375	1	1	1	1.1047
413	7.1142	5	5	90	13.25	2	-1	0	2.6707
414	3.8303	5	5	999	13.25	1	1	1	1.1166
415	2.1883	5	5	0	13.25	1	-1	1	1.1989
416	7.1142	5	5	999	13.25	1	-1	1	1.0106
417	2.1883	5	5	0	1	1	1	0	1.0341
418	2.1883	5	5	90	7.125	1	1	1	0.97531
419	2.1883	5	5	0	25.5	2	-1	1	1.0459
420	2.1883	5	5	999	1	2	1	1	1.1518
421	3.8303	5	5	0	7.125	2	1	0	0.96363
422	7.1142	5	5	0	13.25	1	-1	0	2.2222
423	0.5464	5	5	999	13.25	1	-1	1	1.2224
424	0.5464	5	5	90	1	2	1	1	1.4816
425	7.1142	5	5	0	19.375	1	1	0	1.8424
426	7.1142	5	5	999	1	2	1	0	2.9126
427	7.1142	5	5	0	25.5	2	-1	0	1.7713
428	2.1883	5	5	0	13.25	2	-1	1	1.1518
429	0.5464	5	5	999	1	2	1	1	1.3287
430	5.4722	5	5	999	19.375	1	1	1	0.90478
431	3.8303	5	5	90	7.125	1	1	1	1.0224
432	2.1883	5	5	0	13.25	1	1	1	0.9283
433	3.8303	5	5	90	19.375	1	1	1	0.90476
434	3.8303	5	5	999	7.125	1	-1	1	1.1282
435	7.1142	5	5	90	13.25	1	-1	1	0.99888
436	0.5464	5	5	999	7.125	2	1	1	1.3047
437	2.1883	5	5	999	25.5	1	-1	1	1.0577
438	0.5464	5	5	90	7.125	1	1	1	0.91652
439	2.1883	5	5	0	7.125	1	1	1	0.97538
440	2.1883	5	5	999	25.5	2	1	1	1.1871
441	3.8303	5	5	90	1	2	-1	0	4.1991
442	3.8303	5	5	90	25.5	1	-1	1	1.2812
443	3.8303	5	5	999	19.375	2	-1	1	1.1993
444	5.4722	5	5	999	7.125	2	1	1	1.8519
445	0.5464	5	5	90	19.375	1	-1	1	1.2581
446	0.5464	5	5	90	13.25	2	-1	1	1.1988
447	3.8303	5	5	0	25.5	2	-1	1	1.1047
448	2.1883	5	5	0	1	2	-1	1	3.0362
449	2.1883	5	5	999	7.125	1	-1	1	0.97585
450	5.4722	5	5	0	19.375	2	-1	1	1.0107
451	2.1883	5	5	999	13.25	1	1	1	0.98708
452	7.1142	5	5	999	13.25	1	-1	1	1.0224
453	3.8303	5	5	0	19.375	2	1	1	1.1753
454	0.5464	5	5	999	13.25	2	-1	1	0.99931
455	2.1883	5	5	90	25.5	2	1	1	1.1283
456	5.4722	5	5	90	13.25	1	-1	1	1.1518
457	0.5464	5	5	90	13.25	1	-1	1	1.2224
458	0.5464	5	5	90	1	1	1	1	1.2341
459	3.8303	5	5	90	19.375	1	-1	1	0.95185
460	2.1883	5	5	0	25.5	1	1	1	0.91656
461	7.1142	5	5	0	19.375	1	1	1	1.6744
462	0.5464	5	5	0	1	2	-1	1	1.6462
463	2.1883	5	5	90	1	1	-1	1	1.2224
464	3.8303	5	5	0	13.25	2	-1	1	1.0459
465	2.1883	5	5	90	13.25	1	1	1	1.0222
466	0.5464	5	5	999	1	1	1	1	0.97536
467	3.8303	5	5	999	7.125	2	-1	1	1.0107
468	7.1142	5	5	999	1	1	1	0	2.7469
469	3.8303	5	5	0	7.125	1	-1	1	1.0224
470	7.1142	5	5	0	1	1	1	0	1.6708
471	7.1142	5	5	999	1	1	-1	0	1.6737
472	2.1883	5	5	999	1	2	-1	0	3.1725
473	5.4722	5	5	999	1	1	-1	0	2.2702
474	0.5464	5	5	999	1	1	1	1	1.0929
475	5.4722	5	5	999	13.25	1	1	1	0.98709
476	7.1142	5	5	999	1	1	1	0	1.961
477	0.5464	5	5	90	25.5	1	-1	1	0.94007
478	7.1142	5	5	0	19.375	1	1	0	1.6471
479	5.4722	5	5	90	25.5	2	-1	1	1.0107
480	2.1883	5	5	90	19.375	1	1	1	1.0342
481	2.1883	5	5	0	19.375	1	1	1	0.90481
482	5.4722	5	5	999	19.375	1	1	1	0.91657
483	3.8303	5	5	999	19.375	2	1	1	1.4693
484	2.1883	5	5	999	13.25	1	1	1	0.90461
485	3.8303	5	5	90	13.25	2	-1	1	2.0775
486	5.4722	5	5	90	1	2	-1	0	2.7553
487	0.5464	5	5	0	13.25	1	1	1	1.0106
488	2.1883	5	5	999	19.375	2	-1	1	0.96359
489	0.5464	5	5	90	13.25	1	-1	1	0.97534
490	2.1883	5	5	999	7.125	2	1	1	1.2106
491	2.1883	5	5	999	19.375	2	-1	1	0.99892
492	0.5464	5	5	999	7.125	2	-1	1	0.97532
493	5.4722	5	5	0	19.375	2	1	1	1.1636
494	2.1883	5	5	999	19.375	1	-1	1	0.96362
495	5.4722	5	5	90	13.25	2	-1	1	1.0577
496	3.8303	5	5	999	7.125	1	1	1	1.0107
497	5.4722	5	5	999	19.375	2	-1	1	0.99884
498	0.5464	5	5	999	19.375	2	1	1	1.1283
499	3.8303	5	5	999	1	2	1	1	2.2916
500	3.8303	5	5	999	13.25	2	1	1	1.1753
501	3.8303	5	5	90	1	2	-1	0	2.8347
502	7.1142	5	5	0	19.375	2	-1	1	1.2342
503	0.5464	5	5	90	7.125	1	1	1	1.0812
504	3.8303	5	5	90	19.375	2	-1	1	1.0224
505	7.1142	5	5	999	7.125	2	-1	1	1.5995
506	2.1883	5	5	0	7.125	2	-1	1	0.98715
507	7.1142	5	5	999	19.375	2	-1	1	0.95183
508	7.1142	5	5	999	19.375	2	1	1	1.6491
509	5.4722	5	5	999	25.5	2	1	1	1.2106
510	0.5464	5	5	999	25.5	2	1	1	1.0459
511	7.1142	5	5	0	7.125	2	-1	0	2.0499
512	5.4722	5	5	999	25.5	2	1	1	1.0812
513	2.1883	5	5	0	19.375	1	1	1	0.91655
514	5.4722	5	5	999	25.5	2	-1	1	1.0224
515	0.5464	5	5	90	19.375	1	1	1	0.98709
516	0.5464	5	5	0	25.5	2	1	1	1.3164
517	7.1142	5	5	90	25.5	1	1	0	2.0886
518	7.1142	5	5	90	25.5	1	1	1	1.0224
519	7.1142	5	5	90	19.375	1	1	0	1.7111
520	0.5464	5	5	90	13.25	1	1	1	1.0813
521	5.4722	5	5	90	25.5	1	-1	1	1.1401
522	3.8303	5	5	999	25.5	1	-1	1	0.92833
523	7.1142	5	5	0	19.375	1	-1	1	1.6099
524	3.8303	5	5	999	19.375	1	1	1	0.91635
525	7.1142	5	5	0	25.5	2	-1	1	1.2929
526	2.1883	5	5	0	25.5	2	1	1	1.2575
527	2.1883	5	5	90	25.5	2	1	1	1.0111
528	0.5464	5	5	0	25.5	2	1	1	1.1165
529	2.1883	5	5	999	19.375	2	1	1	0.94009
530	5.4722	5	5	90	19.375	1	-1	1	1.34
531	7.1142	5	5	90	7.125	2	1	1	1.8266
532	0.5464	5	5	90	7.125	1	1	1	1.0812
533	0.5464	5	5	90	19.375	2	1	1	0.97541
534	7.1142	5	5	999	19.375	2	1	1	1.1635
535	2.1883	5	5	999	19.375	2	1	1	0.9518
536	5.4722	5	5	0	25.5	2	1	1	0.94
537	5.4722	5	5	90	13.25	1	1	1	1.7645
538	2.1883	5	5	0	19.375	2	-1	1	1.1875
539	7.1142	5	5	0	19.375	2	-1	1	1.7475
540	0.5464	5	5	90	25.5	1	-1	1	1.1871
541	0.5464	5	5	90	19.375	2	1	1	1.3757
542	5.4722	5	5	90	25.5	1	1	1	1.011
543	5.4722	5	5	999	19.375	1	1	1	1.0224
544	2.1883	5	5	90	7.125	2	1	1	1.2106
545	5.4722	5	5	999	19.375	2	1	1	0.99887
546	3.8303	5	5	90	7.125	2	-1	1	2.1979
547	2.1883	5	5	999	7.125	1	-1	1	1.1048
548	5.4722	5	5	999	25.5	1	-1	1	0.96405
549	7.1142	5	5	999	25.5	1	-1	1	0.97533
550	3.8303	5	5	90	7.125	2	1	1	1.1872
551	0.5464	5	5	999	7.125	1	-1	1	1.093
552	2.1883	5	5	90	13.25	2	-1	1	1.0581
553	5.4722	5	5	90	19.375	2	-1	1	0.99888
554	2.1883	5	5	90	1	2	-1	1	0.97536
555	5.4722	5	5	999	7.125	2	1	1	1.824
556	5.4722	5	5	0	19.375	2	1	1	1.8288
557	7.1142	5	5	90	25.5	2	-1	0	1.7422
558	5.4722	5	5	999	7.125	2	-1	0	1.8181
559	7.1142	5	5	90	1	1	1	1	1.6905
560	3.8303	5	5	999	7.125	2	1	1	1.1518
561	7.1142	5	5	999	25.5	1	-1	1	1.1165
562	5.4722	5	5	999	13.25	2	1	1	1.1047
563	5.4722	5	5	90	7.125	1	1	0	1.5647
564	7.1142	5	5	0	13.25	2	-1	0	2.0716
565	2.1883	5	5	0	13.25	2	-1	1	1.7164
566	3.8303	5	5	90	1	1	1	0	2.1399
567	5.4722	5	5	0	19.375	2	1	1	1.3404
568	3.8303	5	5	90	7.125	1	-1	1	1.1754
569	2.1883	5	5	90	13.25	1	-1	1	0.97534
570	7.1142	5	5	999	25.5	2	1	1	1.5422
571	2.1883	5	5	999	25.5	1	-1	1	0.99892
572	5.4722	5	5	0	7.125	1	1	0	1.8743
573	0.5464	5	5	999	1	2	1	1	1.6929
574	5.4722	5	5	999	1	2	1	0	2.1124
575	0.5464	5	5	0	25.5	1	1	1	1.0812
576	2.1883	5	5	90	19.375	2	-1	1	1.1048
577	3.8303	5	5	999	1	2	-1	0	2.5604
578	0.5464	5	5	999	19.375	2	-1	1	1.1523
579	3.8303	5	5	999	13.25	1	-1	1	1.0459
580	2.1883	5	5	90	1	2	-1	0	4.1218
581	2.1883	5	5	0	7.125	2	1	1	1.3635
582	3.8303	5	5	0	1	1	-1	0	2.4123
583	5.4722	5	5	999	19.375	2	-1	1	1.0463
584	0.5464	5	5	0	19.375	1	-1	1	0.94005
585	3.8303	5	5	90	19.375	1	1	1	1.1635
586	7.1142	5	5	0	19.375	2	-1	1	1.518
587	0.5464	5	5	0	7.125	2	-1	1	1.1047
588	3.8303	5	5	0	7.125	2	-1	1	1.387
589	3.8303	5	5	90	1	2	1	0	2.7862
590	7.1142	5	5	0	1	2	-1	1	1.6989
591	7.1142	5	5	90	19.375	2	-1	0	2.5926
592	3.8303	5	5	999	13.25	2	1	1	1.998
593	0.5464	5	5	0	19.375	1	1	1	1.211
594	3.8303	5	5	999	19.375	1	-1	1	0.91657
595	7.1142	5	5	999	7.125	2	-1	0	2.3033
596	7.1142	5	5	90	25.5	1	-1	1	1.67
597	7.1142	5	5	999	13.25	2	-1	0	2.5524
598	5.4722	5	5	999	7.125	2	1	1	1.9531
599	0.5464	5	5	90	7.125	2	1	1	1.093
600	5.4722	5	5	90	25.5	2	1	1	1.1871
601	7.1142	5	5	999	7.125	1	1	1	1.6918
602	5.4722	5	5	999	7.125	1	1	1	0.98712
603	3.8303	5	5	999	7.125	1	1	1	0.94002
604	5.4722	5	5	0	25.5	1	1	1	1.1283
605	5.4722	5	5	999	1	2	-1	0	1.7866
606	0.5464	5	5	999	19.375	1	-1	1	1.0694
607	5.4722	5	5	90	13.25	2	-1	0	1.7653
608	3.8303	5	5	90	1	1	1	0	2.3409
609	3.8303	5	5	0	13.25	1	1	1	0.89335
610	3.8303	5	5	0	19.375	1	-1	1	1.1165
611	3.8303	5	5	0	19.375	1	1	1	0.95184
612	3.8303	5	5	90	19.375	2	1	1	1.0929
613	3.8303	5	5	0	19.375	2	1	1	1.1165
614	7.1142	5	5	0	19.375	2	1	1	0.92826
615	0.5464	5	5	999	13.25	2	-1	1	1.2106
616	2.1883	5	5	90	1	1	-1	1	1.3639
617	0.5464	5	5	999	7.125	1	1	1	1.3047
618	5.4722	5	5	90	25.5	2	1	1	1.1169
619	7.1142	5	5	90	1	2	1	0	1.4175
620	3.8303	5	5	999	1	2	1	1	1.7162
621	7.1142	5	5	999	13.25	2	1	1	1.1635
622	2.1883	5	5	90	1	1	1	0	2.9585
623	5.4722	5	5	90	1	1	1	0	3.0185
624	3.8303	5	5	0	7.125	2	1	1	1.1871
625	0.5464	5	5	90	13.25	1	-1	1	1.1992
626	2.1883	5	5	0	25.5	2	-1	1	1.128
627	7.1142	5	5	90	7.125	2	1	0	1.7298
628	2.1883	5	5	999	25.5	2	-1	1	1.0107
629	7.1142	5	5	0	25.5	1	1	1	1.3495
630	2.1883	5	5	90	19.375	1	-1	1	1.0105
631	5.4722	5	5	90	25.5	1	-1	1	0.96348
632	2.1883	5	5	999	25.5	2	-1	0	0.95186
633	5.4722	5	5	0	1	1	-1	0	1.7043
634	7.1142	5	5	999	19.375	1	-1	1	1.0106
635	3.8303	5	5	999	19.375	2	-1	1	0.97533
636	0.5464	5	5	0	7.125	1	1	1	1.7281
637	7.1142	5	5	90	1	1	1	0	1.6561
638	0.5464	5	5	90	1	2	1	1	1.3988
639	0.5464	5	5	0	19.375	2	-1	1	1.1635
640	2.1883	5	5	999	7.125	2	1	1	1.1283
641	3.8303	5	5	0	13.25	1	-1	1	1.3404
642	3.8303	5	5	999	19.375	1	-1	1	0.95225
643	2.1883	5	5	90	19.375	1	-1	1	1.0107
644	5.4722	5	5	999	25.5	1	-1	1	0.95179
645	2.1883	5	5	999	13.25	2	1	1	1.1636
646	7.1142	5	5	0	25.5	2	1	1	1.0929
647	2.1883	5	5	90	19.375	2	1	1	1.0229
648	0.5464	5	5	999	7.125	2	-1	1	1.1871
649	7.1142	5	5	0	13.25	2	-1	1	1.6882
650	3.8303	5	5	90	7.125	2	1	1	1.5988
651	7.1142	5	5	999	7.125	1	1	1	1.1523
652	0.5464	5	5	999	7.125	1	1	1	0.99935
653	3.8303	5	5	0	7.125	1	-1	1	1.1517
654	5.4722	5	5	999	19.375	1	1	1	0.99885
655	3.8303	5	5	90	1	2	-1	0	1.4929
656	0.5464	5	5	999	13.25	1	-1	1	1.1636
657	2.1883	5	5	0	13.25	1	-1	1	1.0577
658	7.1142	5	5	90	25.5	1	-1	1	0.98708
659	5.4722	5	5	0	13.25	2	1	1	1.2224
660	5.4722	5	5	0	7.125	1	1	1	1.0111
661	5.4722	5	5	90	13.25	1	1	1	1.2341
662	3.8303	5	5	90	19.375	2	-1	1	1.0812
663	2.1883	5	5	90	1	1	1	0	3.7112
664	0.5464	5	5	0	13.25	1	-1	1	1.0813
665	3.8303	5	5	90	13.25	2	-1	1	1.0224
666	2.1883	5	5	999	19.375	1	1	1	0.9401
667	7.1142	5	5	0	7.125	2	-1	0	2.1844
668	2.1883	5	5	90	13.25	2	-1	1	1.1283
669	0.5464	5	5	90	1	1	-1	1	1.3165
670	3.8303	5	5	0	7.125	2	1	1	1.1165
671	0.5464	5	5	0	1	1	1	1	1.1753
672	2.1883	5	5	999	7.125	1	-1	1	0.99887
673	5.4722	5	5	0	19.375	1	-1	0	1.0107
674	7.1142	5	5	90	7.125	1	-1	1	0.95185
675	0.5464	5	5	999	1	1	-1	1	1.2223
676	0.5464	5	5	999	7.125	2	1	1	2.9344
677	3.8303	5	5	90	25.5	1	1	1	1.1048
678	5.4722	5	5	999	25.5	1	-1	1	0.96355
679	5.4722	5	5	0	25.5	1	-1	1	0.96357
680	7.1142	5	5	90	1	2	-1	0	2.7314
681	2.1883	5	5	90	25.5	2	1	1	1.2224
682	0.5464	5	5	0	1	1	1	1	1.0224
683	3.8303	5	5	999	13.25	2	1	1	0.96358
684	2.1883	5	5	999	7.125	2	-1	1	1.14
685	5.4722	5	5	0	7.125	2	-1	0	1.1752
686	3.8303	5	5	0	13.25	1	-1	1	1.14
687	5.4722	5	5	0	1	2	-1	0	2.159
688	5.4722	5	5	999	7.125	1	-1	1	1.7272
689	7.1142	5	5	90	19.375	1	1	1	0.98713
690	7.1142	5	5	90	13.25	1	1	1	1.1048
691	7.1142	5	5	0	1	2	1	1	2.1755
692	7.1142	5	5	999	1	2	1	1	1.9525
693	5.4722	5	5	0	7.125	1	-1	0	2.7079
694	3.8303	5	5	90	1	1	-1	0	2.4945
695	5.4722	5	5	0	13.25	1	-1	1	1.6853
696	7.1142	5	5	999	19.375	2	1	0	1.6359
697	7.1142	5	5	90	13.25	2	-1	0	1.8609
698	2.1883	5	5	90	1	1	-1	0	3.9183
699	7.1142	5	5	999	19.375	2	1	1	2.627
700	3.8303	5	5	0	1	1	1	1	2.7035
701	7.1142	5	5	0	7.125	2	-1	0	1.6662
702	5.4722	5	5	999	7.125	1	1	0	2.0726
703	2.1883	5	5	90	25.5	1	1	1	1.0107
704	0.5464	5	5	999	13.25	2	1	1	0.95183
705	7.1142	5	5	90	1	1	1	0	1.8872
706	7.1142	5	5	0	19.375	2	1	0	1.7693
707	2.1883	5	5	90	13.25	2	-1	1	1.0929
708	0.5464	5	5	0	7.125	1	-1	1	1.1165
709	2.1883	5	5	90	19.375	2	-1	1	1.0695
710	3.8303	5	5	90	25.5	1	-1	1	0.95179
711	7.1142	5	5	90	19.375	2	-1	0	0.99879
712	3.8303	5	5	90	13.25	1	1	1	0.99888
713	5.4722	5	5	0	25.5	1	1	1	1.3282
714	7.1142	5	5	90	7.125	1	-1	0	1.9004
715	5.4722	5	5	0	1	1	1	0	2.3707
716	7.1142	5	5	90	1	2	-1	0	1.9224
717	5.4722	5	5	90	1	2	1	0	1.897
718	2.1883	5	5	0	1	2	-1	0	2.9193
719	7.1142	5	5	90	19.375	1	-1	0	3.1265
720	5.4722	5	5	999	25.5	2	-1	0	1.8385
721	5.4722	5	5	0	1	1	-1	0	1.9072
722	7.1142	5	5	90	25.5	1	1	1	1.8216
723	0.5464	5	5	90	25.5	1	1	1	1.0577
724	5.4722	5	5	0	25.5	2	1	1	1.2577
725	7.1142	5	5	999	1	2	1	1	1.614
726	2.1883	5	5	0	1	1	-1	0	3.0065
727	3.8303	5	5	999	13.25	1	1	1	0.95182
728	3.8303	5	5	0	19.375	2	-1	1	1.0577
729	3.8303	5	5	90	7.125	1	1	0	1.2812
730	2.1883	5	5	0	13.25	1	1	1	0.85777
731	3.8303	5	5	0	1	2	1	0	1.3165
732	3.8303	5	5	999	25.5	2	1	1	1.1047
733	2.1883	5	5	0	1	2	-1	0	3.0289
734	5.4722	5	5	90	1	1	-1	0	1.8904
735	2.1883	5	5	90	7.125	2	-1	1	1.7159
736	5.4722	5	5	0	13.25	1	-1	1	2.4067
737	0.5464	5	5	999	1	1	-1	1	1.1518
738	5.4722	5	5	90	25.5	1	-1	1	1.0699
739	3.8303	5	5	999	25.5	1	-1	1	0.97535
740	3.8303	5	5	999	1	2	-1	0	2.2269
741	0.5464	5	5	90	19.375	2	-1	1	1.1518
742	5.4722	5	5	0	7.125	1	1	0	2.1826
743	3.8303	5	5	90	25.5	2	1	1	1.093
744	5.4722	5	5	90	1	1	1	0	1.8124
745	7.1142	5	5	90	1	1	-1	0	1.7889
746	5.4722	5	5	999	1	1	-1	0	1.8986
747	2.1883	5	5	999	7.125	2	-1	1	1.0342
748	2.1883	5	5	0	25.5	1	1	1	0.9401
749	7.1142	5	5	0	1	2	-1	0	1.6091
750	0.5464	5	5	999	25.5	1	-1	1	1.1165
