# Supplementary material for: Temporal Integration of Motion Streaks in Migraine
Source: Vision (Basel). 2018 Jul 13;2(3):27. doi: 10.3390/vision2030027 (PMC6836222; doi:10.3390/vision2030027)
Supplement: Supplementary file 1 [file vision-02-00027-s001.zip › supplementary information/resultsmark3/resultsObs26/allResponsesObs26Block2.txt]

1	3.8303	5	5	999	1	1	1	0	3.8979
2	5.4722	5	5	0	13.25	2	1	1	1.9662
3	5.4722	5	5	0	1	2	1	0	1.9864
4	0.5464	5	5	0	1	2	1	1	1.5046
5	2.1883	5	5	90	25.5	1	1	1	1.1286
6	2.1883	5	5	999	25.5	1	1	1	1.14
7	2.1883	5	5	90	13.25	1	1	1	1.1992
8	5.4722	5	5	0	19.375	1	1	1	0.95185
9	0.5464	5	5	90	19.375	1	-1	1	1.1635
10	3.8303	5	5	0	13.25	2	-1	1	1.0694
11	5.4722	5	5	90	13.25	1	1	1	0.95182
12	5.4722	5	5	999	1	2	-1	0	1.8825
13	0.5464	5	5	90	19.375	2	-1	1	1.0459
14	0.5464	5	5	999	13.25	1	1	1	0.99885
15	3.8303	5	5	90	25.5	2	-1	1	1.0459
16	7.1142	5	5	0	1	1	1	0	2.3511
17	0.5464	5	5	0	7.125	1	-1	1	0.98712
18	7.1142	5	5	0	25.5	2	-1	0	1.5668
19	2.1883	5	5	0	19.375	1	1	1	1.2106
20	3.8303	5	5	999	19.375	2	-1	1	1.093
21	7.1142	5	5	0	19.375	2	1	1	1.6217
22	7.1142	5	5	999	7.125	2	1	0	1.9676
23	5.4722	5	5	90	1	2	1	0	1.9066
24	2.1883	5	5	999	13.25	2	-1	1	1.0817
25	0.5464	5	5	0	25.5	2	1	1	1.1989
26	2.1883	5	5	999	19.375	1	1	1	0.9165
27	3.8303	5	5	0	7.125	2	-1	1	1.1753
28	3.8303	5	5	90	1	2	1	1	1.14
29	2.1883	5	5	90	1	2	-1	0	2.9412
30	2.1883	5	5	90	25.5	1	1	1	1.0463
31	7.1142	5	5	0	1	1	-1	0	1.9053
32	7.1142	5	5	0	1	1	-1	0	1.6316
33	7.1142	5	5	999	7.125	1	1	1	1.7059
34	3.8303	5	5	999	25.5	1	-1	1	1.0106
35	0.5464	5	5	90	25.5	2	-1	1	1.0224
36	5.4722	5	5	90	25.5	1	1	1	1.0459
37	7.1142	5	5	90	19.375	1	-1	1	0.95179
38	2.1883	5	5	0	19.375	1	1	1	0.97531
39	2.1883	5	5	0	7.125	2	-1	1	1.0342
40	0.5464	5	5	90	1	2	1	1	1.4811
41	3.8303	5	5	0	25.5	2	1	1	1.0934
42	5.4722	5	5	90	25.5	2	1	0	1.7887
43	3.8303	5	5	90	13.25	2	1	1	1.1988
44	0.5464	5	5	999	25.5	2	-1	1	0.98693
45	2.1883	5	5	0	13.25	1	1	1	0.94006
46	2.1883	5	5	90	19.375	1	-1	1	0.89296
47	3.8303	5	5	999	1	2	1	0	1.1636
48	2.1883	5	5	0	19.375	2	1	1	1.2341
49	3.8303	5	5	0	7.125	1	1	1	1.3047
50	5.4722	5	5	999	19.375	1	-1	1	0.95182
51	3.8303	5	5	0	1	1	1	0	1.4581
52	5.4722	5	5	0	19.375	2	1	1	1.2459
53	3.8303	5	5	999	13.25	1	1	1	0.94006
54	0.5464	5	5	0	1	2	1	1	1.3753
55	3.8303	5	5	90	7.125	2	1	1	16.847
56	2.1883	5	5	0	19.375	1	1	1	1.14
57	3.8303	5	5	999	7.125	1	1	1	0.96336
58	7.1142	5	5	90	13.25	1	-1	1	1.1282
59	5.4722	5	5	0	1	2	1	0	1.3988
60	0.5464	5	5	0	13.25	1	-1	1	1.2694
61	0.5464	5	5	999	13.25	1	-1	1	1.0812
62	5.4722	5	5	90	13.25	2	1	1	1.1283
63	0.5464	5	5	0	25.5	1	1	1	0.99888
64	3.8303	5	5	0	25.5	1	-1	1	0.98715
65	0.5464	5	5	999	1	1	-1	1	1.34
66	5.4722	5	5	0	1	1	1	0	1.9763
67	5.4722	5	5	0	19.375	1	-1	1	0.99889
68	3.8303	5	5	0	19.375	2	1	0	0.82246
69	3.8303	5	5	999	7.125	2	1	1	1.0694
70	5.4722	5	5	90	25.5	1	-1	1	1.0459
71	7.1142	5	5	0	13.25	1	1	1	1.093
72	5.4722	5	5	999	25.5	2	1	1	0.93998
73	7.1142	5	5	999	19.375	2	-1	1	1.55
74	5.4722	5	5	90	13.25	2	1	1	1.14
75	2.1883	5	5	90	19.375	2	1	1	1.0934
76	2.1883	5	5	999	13.25	2	1	1	0.94046
77	7.1142	5	5	0	13.25	1	-1	1	1.9296
78	3.8303	5	5	999	19.375	2	-1	1	1.3047
79	3.8303	5	5	0	13.25	1	-1	1	1.0346
80	3.8303	5	5	90	19.375	2	1	1	1.2458
81	2.1883	5	5	999	19.375	1	-1	1	0.98755
82	3.8303	5	5	0	25.5	1	-1	1	1.0576
83	0.5464	5	5	90	19.375	1	-1	1	1.1165
84	0.5464	5	5	999	7.125	2	1	1	1.1518
85	7.1142	5	5	999	13.25	2	1	1	0.99937
86	7.1142	5	5	90	19.375	2	-1	1	1.5871
87	7.1142	5	5	0	13.25	1	1	0	2.9109
88	7.1142	5	5	90	25.5	2	-1	0	1.5776
89	0.5464	5	5	0	1	1	1	1	1.0929
90	2.1883	5	5	90	13.25	1	1	1	0.90477
91	7.1142	5	5	999	1	1	-1	0	1.6142
92	0.5464	5	5	0	25.5	1	-1	1	0.98715
93	2.1883	5	5	999	13.25	1	1	1	0.99884
94	3.8303	5	5	999	19.375	2	-1	1	1.2811
95	2.1883	5	5	0	1	1	-1	1	1.1522
96	2.1883	5	5	0	13.25	1	-1	0	0.92872
97	3.8303	5	5	90	19.375	1	-1	1	0.9165
98	7.1142	5	5	90	13.25	2	-1	1	1.866
99	2.1883	5	5	90	19.375	1	-1	1	1.0812
100	2.1883	5	5	0	1	1	1	0	1.5282
101	3.8303	5	5	999	7.125	1	1	1	0.99889
102	3.8303	5	5	999	1	1	-1	1	2.1539
103	5.4722	5	5	0	13.25	1	1	1	1.0812
104	2.1883	5	5	90	25.5	2	1	1	1.0341
105	2.1883	5	5	0	7.125	2	-1	1	1.3517
106	3.8303	5	5	90	19.375	2	-1	1	11.058
107	5.4722	5	5	999	7.125	2	1	1	2.9673
108	7.1142	5	5	90	7.125	2	-1	0	2.5226
109	0.5464	5	5	999	1	1	-1	1	1.5639
110	2.1883	5	5	999	1	2	1	1	1.2934
111	7.1142	5	5	999	1	2	1	1	2.062
112	7.1142	5	5	999	25.5	1	1	1	1.9887
113	5.4722	5	5	999	1	2	-1	0	2.4584
114	5.4722	5	5	0	25.5	2	-1	1	1.7274
115	5.4722	5	5	0	7.125	1	-1	0	1.7661
116	0.5464	5	5	90	7.125	2	-1	1	1.2929
117	7.1142	5	5	90	7.125	1	1	1	1.6358
118	3.8303	5	5	90	25.5	1	-1	1	0.98747
119	5.4722	5	5	999	19.375	2	-1	1	1.1165
120	0.5464	5	5	90	19.375	1	1	1	0.95219
121	3.8303	5	5	90	7.125	1	-1	1	1.0106
122	3.8303	5	5	999	19.375	2	1	1	2.9879
123	0.5464	5	5	0	19.375	2	-1	1	1.6458
124	3.8303	5	5	0	7.125	1	1	1	1.1757
125	5.4722	5	5	0	25.5	1	1	1	1.0459
126	0.5464	5	5	0	25.5	1	-1	1	1.0812
127	2.1883	5	5	999	25.5	2	1	1	1.4811
128	5.4722	5	5	0	1	2	-1	0	1.8103
129	0.5464	5	5	90	1	1	-1	1	1.2694
130	5.4722	5	5	0	13.25	1	-1	1	1.211
131	5.4722	5	5	999	19.375	2	1	1	1.2929
132	7.1142	5	5	999	7.125	2	1	1	1.1517
133	7.1142	5	5	90	7.125	2	-1	0	1.3164
134	5.4722	5	5	0	1	2	-1	0	1.8935
135	7.1142	5	5	90	25.5	1	1	1	1.0224
136	3.8303	5	5	0	1	2	-1	1	1.7395
137	3.8303	5	5	999	13.25	2	1	1	1.14
138	0.5464	5	5	0	25.5	2	1	1	1.1518
139	2.1883	5	5	999	1	2	1	1	1.1048
140	2.1883	5	5	90	7.125	1	1	1	1.2812
141	2.1883	5	5	90	25.5	2	1	1	0.96345
142	7.1142	5	5	90	25.5	1	-1	1	3.1742
143	7.1142	5	5	90	19.375	2	1	1	1.0459
144	2.1883	5	5	0	1	2	-1	0	2.919
145	0.5464	5	5	999	1	1	1	1	1.1875
146	5.4722	5	5	999	25.5	1	1	1	0.91657
147	0.5464	5	5	90	1	1	-1	1	1.387
148	3.8303	5	5	999	1	2	-1	1	4.8113
149	0.5464	5	5	999	1	2	1	1	1.7756
150	7.1142	5	5	999	7.125	2	-1	0	1.6705
151	7.1142	5	5	90	7.125	2	-1	0	2.9676
152	7.1142	5	5	999	25.5	2	-1	0	1.6964
153	7.1142	5	5	90	25.5	1	-1	1	1.0577
154	0.5464	5	5	999	25.5	1	1	1	0.89304
155	5.4722	5	5	999	13.25	1	1	1	0.94007
156	2.1883	5	5	999	7.125	2	1	1	1.0459
157	3.8303	5	5	90	13.25	2	1	1	1.046
158	2.1883	5	5	90	19.375	1	1	1	0.99884
159	0.5464	5	5	90	13.25	1	-1	1	1.8222
160	3.8303	5	5	999	13.25	1	-1	1	1.0224
161	2.1883	5	5	0	25.5	2	-1	1	0.98712
162	3.8303	5	5	90	1	2	1	1	2.1231
163	7.1142	5	5	0	19.375	2	-1	1	1.8498
164	2.1883	5	5	90	1	1	-1	1	1.4576
165	7.1142	5	5	0	1	2	1	0	1.6688
166	2.1883	5	5	90	7.125	2	-1	1	1.0341
167	2.1883	5	5	0	25.5	1	-1	1	0.9518
168	0.5464	5	5	90	7.125	1	1	1	0.9518
169	2.1883	5	5	999	13.25	2	1	1	1.3046
170	7.1142	5	5	0	7.125	1	1	0	1.7763
171	3.8303	5	5	90	13.25	1	-1	1	0.92829
172	5.4722	5	5	90	1	2	1	0	1.8779
173	5.4722	5	5	0	25.5	1	1	1	1.3988
174	2.1883	5	5	999	19.375	2	1	1	1.14
175	3.8303	5	5	0	1	1	-1	0	2.4594
176	2.1883	5	5	90	25.5	2	1	1	1.0346
177	5.4722	5	5	0	19.375	2	-1	0	2.0255
178	7.1142	5	5	0	7.125	1	-1	0	1.9301
179	7.1142	5	5	999	13.25	2	-1	1	1.7579
180	3.8303	5	5	999	13.25	2	1	1	1.34
181	0.5464	5	5	999	7.125	1	-1	1	1.1871
182	3.8303	5	5	999	19.375	1	-1	1	1.14
183	2.1883	5	5	999	25.5	2	1	1	1.0459
184	2.1883	5	5	0	25.5	2	-1	1	1.187
185	5.4722	5	5	999	1	1	1	0	1.8372
186	0.5464	5	5	0	25.5	2	-1	1	1.1753
187	2.1883	5	5	0	19.375	2	-1	1	1.2224
188	5.4722	5	5	90	13.25	1	-1	1	1.0578
189	3.8303	5	5	0	1	1	-1	0	1.7747
190	7.1142	5	5	90	25.5	2	-1	1	1.3426
191	3.8303	5	5	0	13.25	1	-1	1	1.1047
192	7.1142	5	5	999	25.5	2	-1	1	1.1287
193	0.5464	5	5	999	19.375	2	-1	1	1.0224
194	5.4722	5	5	999	7.125	2	1	0	1.7701
195	0.5464	5	5	90	1	1	-1	1	1.4693
196	5.4722	5	5	90	7.125	2	-1	0	1.8751
197	7.1142	5	5	0	25.5	2	1	1	1.4761
198	0.5464	5	5	999	7.125	2	-1	1	1.1753
199	5.4722	5	5	0	25.5	1	1	1	1.0929
200	0.5464	5	5	90	7.125	1	1	1	1.0459
201	2.1883	5	5	999	19.375	2	-1	1	1.1283
202	0.5464	5	5	0	13.25	2	1	1	1.2581
203	5.4722	5	5	999	25.5	2	1	1	1.0928
204	3.8303	5	5	0	1	2	1	1	1.3051
205	0.5464	5	5	90	13.25	2	1	1	1.3282
206	5.4722	5	5	90	7.125	2	-1	0	1.3521
207	3.8303	5	5	0	13.25	2	1	1	1.0699
208	7.1142	5	5	0	13.25	2	1	1	1.3388
209	3.8303	5	5	90	1	1	-1	1	2.398
210	7.1142	5	5	999	13.25	2	-1	0	1.8393
211	7.1142	5	5	0	7.125	2	1	1	1.7368
212	5.4722	5	5	0	19.375	2	1	1	1.0106
213	7.1142	5	5	0	13.25	2	-1	0	1.9598
214	5.4722	5	5	0	25.5	1	-1	1	1.1283
215	5.4722	5	5	999	19.375	2	-1	1	1.2106
216	2.1883	5	5	999	25.5	2	-1	1	0.99884
217	3.8303	5	5	90	19.375	2	1	1	1.1753
218	2.1883	5	5	0	19.375	2	-1	1	0.96345
219	2.1883	5	5	90	19.375	1	-1	1	1.0224
220	2.1883	5	5	999	13.25	2	-1	1	1.1282
221	5.4722	5	5	0	13.25	1	-1	0	1.4223
222	2.1883	5	5	90	1	1	1	1	3.2046
223	3.8303	5	5	999	13.25	2	-1	1	1.2106
224	0.5464	5	5	90	25.5	1	-1	1	1.0577
225	0.5464	5	5	0	13.25	2	-1	1	1.093
226	7.1142	5	5	999	25.5	1	-1	1	0.99886
227	7.1142	5	5	90	19.375	1	1	1	1.0342
228	5.4722	5	5	999	7.125	1	1	1	0.97531
229	3.8303	5	5	999	13.25	1	-1	1	0.94006
230	5.4722	5	5	0	19.375	1	1	1	1.7254
231	2.1883	5	5	999	13.25	1	-1	1	0.90477
232	2.1883	5	5	90	1	1	-1	1	1.1753
233	0.5464	5	5	90	1	2	1	0	2.9154
234	3.8303	5	5	999	19.375	2	1	1	1.8512
235	2.1883	5	5	999	1	1	1	1	1.2341
236	0.5464	5	5	0	1	2	1	1	1.5751
237	5.4722	5	5	0	19.375	2	1	1	0.88123
238	3.8303	5	5	0	19.375	2	1	1	0.88122
239	5.4722	5	5	0	7.125	2	-1	0	1.9608
240	2.1883	5	5	0	7.125	1	-1	1	0.99895
241	0.5464	5	5	90	7.125	2	-1	1	1.34
242	2.1883	5	5	0	19.375	2	-1	1	1.0692
243	2.1883	5	5	0	7.125	1	1	1	0.96359
244	0.5464	5	5	0	1	2	1	1	1.5752
245	0.5464	5	5	999	7.125	1	1	1	1.0224
246	3.8303	5	5	999	25.5	2	-1	1	1.0812
247	5.4722	5	5	999	19.375	1	-1	1	0.89301
248	5.4722	5	5	90	1	2	-1	1	1.4223
249	3.8303	5	5	0	19.375	1	-1	1	1.1283
250	5.4722	5	5	999	7.125	2	1	0	1.8799
251	2.1883	5	5	90	7.125	1	1	1	1.0576
252	5.4722	5	5	90	19.375	1	-1	1	0.9871
253	3.8303	5	5	90	1	2	-1	0	2.1706
254	0.5464	5	5	999	13.25	1	1	1	0.96356
255	2.1883	5	5	999	25.5	2	-1	1	1.1753
256	0.5464	5	5	0	13.25	1	-1	1	1.0575
257	3.8303	5	5	999	25.5	1	-1	1	0.92829
258	0.5464	5	5	999	25.5	2	-1	1	1.1282
259	2.1883	5	5	90	7.125	2	-1	1	1.2339
260	7.1142	5	5	0	25.5	1	-1	0	1.7608
261	7.1142	5	5	0	7.125	2	1	0	1.5968
262	7.1142	5	5	90	13.25	1	-1	1	1.0459
263	5.4722	5	5	0	19.375	1	-1	1	1.3164
264	7.1142	5	5	0	1	2	-1	0	1.736
265	7.1142	5	5	0	13.25	2	1	0	2.0584
266	0.5464	5	5	0	1	1	1	1	3.0797
267	2.1883	5	5	999	19.375	2	1	1	0.98754
268	3.8303	5	5	999	1	1	1	1	2.4362
269	2.1883	5	5	0	1	2	-1	0	3.2698
270	5.4722	5	5	90	25.5	2	1	1	1.093
271	0.5464	5	5	90	7.125	1	-1	1	1.0224
272	7.1142	5	5	999	19.375	2	-1	1	2.5468
273	7.1142	5	5	90	1	2	1	1	1.6103
274	3.8303	5	5	999	1	1	1	0	1.5987
275	5.4722	5	5	90	7.125	2	1	1	1.1518
276	0.5464	5	5	0	1	1	1	1	1.0577
277	5.4722	5	5	0	7.125	1	1	1	0.97537
278	5.4722	5	5	90	19.375	1	1	1	0.91656
279	7.1142	5	5	90	7.125	1	1	1	1.8147
280	2.1883	5	5	90	1	2	1	1	1.2106
281	2.1883	5	5	90	13.25	2	1	1	1.0575
282	7.1142	5	5	90	25.5	2	1	0	1.2812
283	3.8303	5	5	90	25.5	2	-1	1	1.0228
284	2.1883	5	5	999	7.125	1	-1	1	0.94
285	0.5464	5	5	90	13.25	2	-1	1	1.1988
286	5.4722	5	5	999	25.5	1	1	1	0.9636
287	0.5464	5	5	0	1	1	-1	1	1.0459
288	2.1883	5	5	999	19.375	2	1	1	1.34
289	2.1883	5	5	0	25.5	1	-1	1	0.94007
290	2.1883	5	5	90	1	2	1	0	1.7629
291	5.4722	5	5	90	13.25	1	1	1	1.258
292	5.4722	5	5	0	1	1	1	1	0.97577
293	2.1883	5	5	0	19.375	1	1	1	0.92828
294	5.4722	5	5	0	13.25	1	1	1	0.94005
295	7.1142	5	5	999	13.25	1	1	1	0.9047
296	7.1142	5	5	999	25.5	2	-1	1	1.0694
297	7.1142	5	5	999	13.25	2	-1	1	1.0929
298	3.8303	5	5	999	7.125	1	1	1	0.96359
299	7.1142	5	5	0	13.25	2	-1	0	1.2341
300	2.1883	5	5	999	1	2	1	0	0.89284
301	2.1883	5	5	0	7.125	1	1	1	0.99888
302	0.5464	5	5	0	7.125	2	1	1	1.14
303	3.8303	5	5	999	1	2	1	1	1.2929
304	7.1142	5	5	90	19.375	1	1	1	1.1051
305	7.1142	5	5	999	19.375	1	1	1	0.98754
306	5.4722	5	5	999	1	1	1	0	2.2464
307	5.4722	5	5	999	13.25	2	1	1	1.093
308	2.1883	5	5	999	25.5	1	1	1	0.91648
309	5.4722	5	5	999	13.25	2	-1	1	1.4223
310	7.1142	5	5	0	19.375	2	1	1	1.2228
311	5.4722	5	5	999	7.125	1	1	1	0.98712
312	5.4722	5	5	90	25.5	1	-1	1	1.0107
313	3.8303	5	5	999	19.375	1	-1	1	0.97534
314	2.1883	5	5	90	13.25	1	1	1	0.94008
315	7.1142	5	5	999	1	2	-1	0	1.555
316	0.5464	5	5	0	13.25	1	1	1	1.0577
317	7.1142	5	5	999	13.25	1	-1	1	1.0459
318	0.5464	5	5	0	7.125	2	1	1	1.1988
319	7.1142	5	5	90	13.25	2	-1	0	1.2224
320	3.8303	5	5	90	7.125	1	1	1	0.97537
321	3.8303	5	5	999	7.125	2	-1	1	1.1988
322	3.8303	5	5	999	13.25	2	-1	1	1.0577
323	5.4722	5	5	999	19.375	2	-1	1	0.99889
324	0.5464	5	5	0	7.125	1	1	1	0.96361
325	2.1883	5	5	999	25.5	1	-1	1	0.89303
326	2.1883	5	5	90	1	2	1	1	2.477
327	2.1883	5	5	0	7.125	1	1	1	0.97534
328	7.1142	5	5	0	25.5	1	-1	1	1.0577
329	0.5464	5	5	999	13.25	2	-1	1	1.1987
330	3.8303	5	5	999	1	2	1	0	2.1462
331	7.1142	5	5	90	7.125	2	-1	0	1.6979
332	0.5464	5	5	999	19.375	1	1	1	1.0106
333	7.1142	5	5	999	19.375	1	-1	1	0.9753
334	3.8303	5	5	0	1	2	1	1	1.2223
335	3.8303	5	5	999	1	2	-1	0	2.2355
336	0.5464	5	5	0	25.5	2	1	1	0.9518
337	5.4722	5	5	90	13.25	2	-1	0	1.9238
338	0.5464	5	5	0	7.125	1	1	1	1.0464
339	5.4722	5	5	90	13.25	2	-1	0	1.9473
340	2.1883	5	5	0	13.25	2	1	1	1.0812
341	0.5464	5	5	999	19.375	2	1	1	0.99888
342	5.4722	5	5	999	13.25	1	1	1	0.99886
343	0.5464	5	5	999	13.25	2	1	1	1.0812
344	3.8303	5	5	90	13.25	2	1	1	0.90478
345	0.5464	5	5	999	25.5	1	1	1	0.98713
346	3.8303	5	5	0	19.375	2	-1	1	1.0459
347	0.5464	5	5	999	19.375	2	-1	1	1.0342
348	3.8303	5	5	90	19.375	1	-1	1	0.97536
349	3.8303	5	5	999	19.375	1	-1	1	0.86942
350	0.5464	5	5	0	7.125	2	-1	1	6.7703
351	3.8303	5	5	999	7.125	1	-1	1	0.97572
352	3.8303	5	5	90	1	2	-1	0	3.1042
353	7.1142	5	5	90	1	2	1	0	1.643
354	2.1883	5	5	90	7.125	2	-1	1	1.0106
355	2.1883	5	5	999	25.5	2	1	1	1.1635
356	5.4722	5	5	90	13.25	1	-1	1	1.211
357	2.1883	5	5	999	1	2	1	1	1.2459
358	3.8303	5	5	999	25.5	1	-1	1	0.95183
359	2.1883	5	5	0	25.5	2	1	1	0.96355
360	0.5464	5	5	90	25.5	2	1	1	0.89299
361	3.8303	5	5	90	13.25	1	1	1	1.0811
362	2.1883	5	5	999	25.5	1	1	1	1.0107
363	7.1142	5	5	0	19.375	1	1	1	1.0459
364	0.5464	5	5	999	1	2	-1	1	1.3399
365	3.8303	5	5	0	13.25	2	-1	1	1.0458
366	5.4722	5	5	0	19.375	2	1	1	1.046
367	7.1142	5	5	90	1	2	1	1	1.0459
368	0.5464	5	5	0	1	2	1	1	1.8335
369	2.1883	5	5	999	7.125	2	-1	1	1.1871
370	2.1883	5	5	90	19.375	1	-1	1	0.92877
371	5.4722	5	5	999	19.375	1	1	1	0.9048
372	2.1883	5	5	90	25.5	1	1	1	0.9518
373	7.1142	5	5	0	25.5	2	-1	0	1.3829
374	0.5464	5	5	0	19.375	2	1	1	1.1986
375	7.1142	5	5	999	13.25	2	-1	0	1.9481
376	3.8303	5	5	0	1	2	1	0	2.0672
377	7.1142	5	5	0	19.375	2	-1	0	1.1988
378	2.1883	5	5	999	25.5	1	1	1	0.94006
379	0.5464	5	5	90	1	2	-1	1	1.6105
380	7.1142	5	5	90	19.375	2	-1	0	1.9214
381	5.4722	5	5	0	13.25	2	-1	1	1.8721
382	5.4722	5	5	90	1	1	1	1	1.8576
383	2.1883	5	5	999	7.125	1	-1	1	0.94005
384	0.5464	5	5	90	25.5	2	1	1	1.2458
385	7.1142	5	5	999	25.5	1	1	1	0.96402
386	5.4722	5	5	90	25.5	2	-1	1	1.14
387	3.8303	5	5	0	1	2	-1	1	2.8752
388	0.5464	5	5	999	13.25	2	-1	1	1.0698
389	5.4722	5	5	999	13.25	1	1	1	0.96363
390	3.8303	5	5	90	13.25	1	-1	1	0.92832
391	2.1883	5	5	0	1	1	1	1	1.0224
392	2.1883	5	5	999	13.25	1	1	1	0.88119
393	3.8303	5	5	90	19.375	2	1	1	1.234
394	7.1142	5	5	0	19.375	1	1	1	1.4957
395	3.8303	5	5	0	13.25	1	-1	1	1.0934
396	0.5464	5	5	90	25.5	1	-1	1	1.0816
397	5.4722	5	5	90	1	1	-1	1	2.3488
398	0.5464	5	5	90	19.375	2	-1	1	1.1052
399	0.5464	5	5	999	7.125	2	1	1	1.3047
400	7.1142	5	5	90	19.375	2	-1	1	1.3165
401	7.1142	5	5	0	13.25	1	1	1	1.9799
402	2.1883	5	5	90	1	1	-1	0	3.0079
403	2.1883	5	5	999	19.375	1	-1	1	0.90481
404	2.1883	5	5	0	19.375	2	-1	1	1.0341
405	5.4722	5	5	999	13.25	2	1	1	1.0694
406	2.1883	5	5	90	7.125	1	-1	1	0.96353
407	2.1883	5	5	999	7.125	2	1	1	0.98713
408	2.1883	5	5	999	7.125	2	1	1	1.0224
409	2.1883	5	5	90	19.375	2	1	1	1.3047
410	7.1142	5	5	999	25.5	1	1	1	0.9636
411	7.1142	5	5	90	1	2	1	0	1.9163
412	7.1142	5	5	90	25.5	1	1	1	1.4111
413	7.1142	5	5	90	13.25	1	1	1	1.1757
414	3.8303	5	5	90	19.375	2	-1	1	1.281
415	3.8303	5	5	0	25.5	2	1	1	1.7925
416	5.4722	5	5	90	25.5	2	-1	1	1.2462
417	5.4722	5	5	90	7.125	1	1	1	1.1283
418	0.5464	5	5	0	19.375	1	1	1	1.0224
419	7.1142	5	5	999	7.125	1	-1	1	1.0224
420	5.4722	5	5	90	19.375	2	1	1	1.1165
421	3.8303	5	5	90	19.375	1	-1	1	1.5452
422	7.1142	5	5	999	1	1	-1	0	1.7698
423	0.5464	5	5	999	25.5	2	-1	1	1.2106
424	7.1142	5	5	0	25.5	1	1	1	0.92829
425	2.1883	5	5	90	25.5	2	-1	1	0.99887
426	3.8303	5	5	999	19.375	1	1	1	0.91658
427	7.1142	5	5	90	13.25	2	-1	1	0.98711
428	2.1883	5	5	0	13.25	1	-1	1	0.95186
429	3.8303	5	5	999	7.125	2	-1	1	0.9871
430	5.4722	5	5	999	7.125	1	-1	1	0.98709
431	2.1883	5	5	999	19.375	1	-1	1	0.94006
432	0.5464	5	5	0	19.375	1	-1	1	1.0341
433	7.1142	5	5	999	7.125	1	-1	1	1.0224
434	0.5464	5	5	90	13.25	1	-1	1	1.0576
435	3.8303	5	5	0	7.125	2	1	1	1.2694
436	7.1142	5	5	0	19.375	1	-1	1	1.2224
437	3.8303	5	5	0	1	1	1	0	2.2957
438	0.5464	5	5	999	1	1	1	1	1.1636
439	0.5464	5	5	999	19.375	2	-1	1	1.2928
440	5.4722	5	5	999	7.125	1	-1	1	0.95164
441	7.1142	5	5	90	13.25	2	1	0	1.7019
442	0.5464	5	5	0	19.375	2	-1	1	1.1047
443	0.5464	5	5	0	13.25	1	-1	1	0.94007
444	3.8303	5	5	0	13.25	1	-1	1	1.0106
445	3.8303	5	5	0	13.25	1	1	1	0.89301
446	5.4722	5	5	0	7.125	2	1	1	1.0812
447	2.1883	5	5	0	7.125	2	1	1	1.093
448	7.1142	5	5	90	19.375	2	-1	1	1.6949
449	3.8303	5	5	90	25.5	1	-1	1	0.98709
450	7.1142	5	5	90	13.25	1	-1	1	0.95179
451	7.1142	5	5	999	25.5	2	-1	0	1.7851
452	0.5464	5	5	90	13.25	2	1	1	1.4811
453	7.1142	5	5	999	13.25	1	1	1	1.0106
454	3.8303	5	5	90	25.5	1	-1	1	1.2223
455	3.8303	5	5	999	25.5	2	-1	1	1.187
456	3.8303	5	5	0	19.375	2	-1	1	1.4458
457	7.1142	5	5	90	7.125	2	1	1	1.7469
458	7.1142	5	5	999	13.25	1	-1	1	0.96359
459	5.4722	5	5	999	19.375	1	-1	1	0.90479
460	3.8303	5	5	0	25.5	1	-1	1	0.91659
461	3.8303	5	5	999	25.5	2	-1	1	1.0459
462	0.5464	5	5	999	19.375	1	-1	1	0.89303
463	3.8303	5	5	90	7.125	2	1	1	1.4575
464	7.1142	5	5	0	7.125	1	1	0	1.7474
465	0.5464	5	5	999	1	2	-1	1	1.3047
466	0.5464	5	5	0	7.125	1	-1	1	3.5582
467	7.1142	5	5	0	13.25	2	1	1	1.9056
468	5.4722	5	5	90	7.125	1	-1	1	1.14
469	5.4722	5	5	90	19.375	2	-1	0	1.787
470	0.5464	5	5	0	19.375	1	-1	1	1.0106
471	0.5464	5	5	999	25.5	2	1	1	1.0107
472	3.8303	5	5	999	13.25	2	1	1	0.9518
473	5.4722	5	5	999	1	2	1	0	1.9539
474	7.1142	5	5	90	7.125	1	-1	1	1.0929
475	3.8303	5	5	90	1	1	-1	0	2.5751
476	2.1883	5	5	999	1	1	-1	1	1.0694
477	5.4722	5	5	0	13.25	1	-1	1	1.4571
478	0.5464	5	5	999	13.25	2	-1	1	0.96362
479	2.1883	5	5	90	19.375	2	-1	1	1.093
480	7.1142	5	5	90	1	1	1	0	1.2224
481	7.1142	5	5	999	25.5	1	-1	1	0.98708
482	2.1883	5	5	999	13.25	2	-1	1	0.9283
483	7.1142	5	5	90	13.25	2	1	1	1.0224
484	7.1142	5	5	0	13.25	1	-1	0	0.96355
485	0.5464	5	5	0	25.5	1	-1	1	0.96363
486	2.1883	5	5	999	7.125	1	-1	1	0.94004
487	2.1883	5	5	0	25.5	2	1	1	0.94003
488	7.1142	5	5	90	7.125	1	-1	0	2.1447
489	0.5464	5	5	90	25.5	1	-1	1	0.97531
490	2.1883	5	5	90	25.5	2	1	1	1.14
491	2.1883	5	5	90	7.125	1	1	1	1.0695
492	5.4722	5	5	90	19.375	1	-1	1	1.0106
493	5.4722	5	5	999	13.25	2	1	1	0.98704
494	5.4722	5	5	0	13.25	2	1	1	1.0342
495	2.1883	5	5	999	1	1	-1	0	2.9872
496	2.1883	5	5	999	7.125	1	1	1	1.011
497	3.8303	5	5	0	25.5	2	-1	1	1.1047
498	7.1142	5	5	0	25.5	2	-1	1	2.3314
499	0.5464	5	5	0	1	1	-1	0	2.9029
500	0.5464	5	5	90	19.375	1	-1	1	1.0699
501	7.1142	5	5	999	1	1	-1	0	3.0322
502	3.8303	5	5	90	13.25	2	-1	1	1.2463
503	7.1142	5	5	0	19.375	2	-1	1	1.0341
504	7.1142	5	5	90	25.5	2	1	1	1.1518
505	7.1142	5	5	999	7.125	1	-1	1	1.2459
506	0.5464	5	5	90	25.5	2	-1	1	0.9636
507	0.5464	5	5	0	13.25	2	1	1	0.9989
508	7.1142	5	5	0	19.375	1	1	1	1.2459
509	3.8303	5	5	0	7.125	2	-1	0	2.1444
510	0.5464	5	5	0	13.25	1	1	1	1.0459
511	3.8303	5	5	90	1	2	-1	0	2.3169
512	7.1142	5	5	0	1	1	-1	0	1.9321
513	0.5464	5	5	90	1	1	1	1	1.1871
514	2.1883	5	5	90	1	2	-1	1	2.8264
515	3.8303	5	5	999	19.375	1	-1	1	0.96362
516	2.1883	5	5	0	7.125	2	1	1	0.98712
517	0.5464	5	5	90	25.5	2	-1	1	1.0812
518	2.1883	5	5	999	19.375	2	-1	1	0.96349
519	5.4722	5	5	90	19.375	2	-1	0	1.1636
520	5.4722	5	5	90	7.125	2	1	0	1.5774
521	3.8303	5	5	999	25.5	1	1	1	0.90519
522	5.4722	5	5	0	1	2	1	1	0.99886
523	0.5464	5	5	90	13.25	1	-1	1	1.2694
524	3.8303	5	5	999	7.125	1	1	1	0.97538
525	2.1883	5	5	999	7.125	1	1	1	0.9287
526	2.1883	5	5	90	19.375	2	-1	1	0.99884
527	3.8303	5	5	0	7.125	1	1	1	1.2341
528	5.4722	5	5	0	19.375	1	1	1	1.0577
529	0.5464	5	5	999	25.5	1	1	1	0.92829
530	3.8303	5	5	90	25.5	2	-1	0	0.88127
531	7.1142	5	5	999	13.25	1	1	1	1.187
532	2.1883	5	5	999	1	1	1	1	1.0341
533	3.8303	5	5	999	25.5	2	-1	1	0.91655
534	5.4722	5	5	999	7.125	2	1	0	1.2459
535	0.5464	5	5	0	19.375	2	1	1	1.0694
536	2.1883	5	5	90	13.25	2	-1	1	1.1165
537	0.5464	5	5	0	7.125	1	-1	1	1.9747
538	3.8303	5	5	90	25.5	2	-1	1	1.0224
539	0.5464	5	5	90	19.375	2	1	1	0.91656
540	2.1883	5	5	0	25.5	1	-1	1	1.3635
541	5.4722	5	5	999	25.5	1	1	1	0.94006
542	3.8303	5	5	90	25.5	1	1	1	0.90477
543	7.1142	5	5	90	25.5	1	-1	1	1.0106
544	7.1142	5	5	999	1	2	1	0	1.2929
545	0.5464	5	5	0	19.375	1	-1	1	1.0698
546	5.4722	5	5	999	13.25	1	-1	1	1.0693
547	7.1142	5	5	90	1	2	-1	0	1.6583
548	5.4722	5	5	999	1	2	-1	0	1.8527
549	5.4722	5	5	999	13.25	2	1	1	0.99889
550	2.1883	5	5	0	7.125	2	-1	1	1.0812
551	3.8303	5	5	999	25.5	2	-1	1	0.96358
552	3.8303	5	5	90	13.25	2	1	1	1.2811
553	2.1883	5	5	0	1	2	1	1	1.034
554	7.1142	5	5	0	1	2	-1	0	1.6872
555	0.5464	5	5	999	7.125	1	1	1	0.96357
556	0.5464	5	5	999	7.125	2	-1	1	1.1165
557	5.4722	5	5	999	25.5	2	1	1	0.98716
558	7.1142	5	5	90	1	1	1	0	1.0812
559	0.5464	5	5	90	13.25	2	-1	1	1.0224
560	5.4722	5	5	0	1	1	1	0	2.1522
561	3.8303	5	5	90	1	1	1	0	2.2037
562	3.8303	5	5	90	7.125	1	1	1	0.97533
563	3.8303	5	5	90	7.125	1	1	1	0.97534
564	5.4722	5	5	90	1	2	1	0	1.8033
565	0.5464	5	5	0	13.25	2	1	1	1.0459
566	5.4722	5	5	999	1	2	-1	1	1.8339
567	7.1142	5	5	999	1	2	-1	0	1.9559
568	0.5464	5	5	999	25.5	1	1	1	0.97537
569	0.5464	5	5	90	13.25	1	-1	1	1.0341
570	0.5464	5	5	999	13.25	1	-1	1	1.0578
571	2.1883	5	5	0	1	2	1	1	3.0752
572	5.4722	5	5	90	1	2	1	0	2.1296
573	3.8303	5	5	90	7.125	2	1	1	1.4341
574	3.8303	5	5	90	7.125	2	1	0	2.177
575	2.1883	5	5	90	13.25	2	-1	1	0.99929
576	2.1883	5	5	0	7.125	1	-1	1	1.2223
577	3.8303	5	5	90	19.375	1	-1	1	0.92831
578	7.1142	5	5	999	1	2	1	0	1.6574
579	0.5464	5	5	0	19.375	2	1	1	1.0463
580	5.4722	5	5	999	1	1	1	0	1.7646
581	3.8303	5	5	0	7.125	2	-1	0	2.2922
582	5.4722	5	5	999	13.25	1	1	1	1.0345
583	2.1883	5	5	0	13.25	2	-1	1	0.97536
584	7.1142	5	5	90	1	1	1	0	2.04
585	7.1142	5	5	0	1	2	-1	0	2.8811
586	2.1883	5	5	999	7.125	2	-1	1	1.0224
587	7.1142	5	5	90	25.5	2	-1	1	1.3165
588	0.5464	5	5	0	25.5	2	-1	1	0.99873
589	7.1142	5	5	90	19.375	1	1	1	1.1753
590	7.1142	5	5	999	7.125	2	1	0	2.0878
591	7.1142	5	5	0	7.125	2	-1	0	1.7938
592	2.1883	5	5	0	1	1	-1	1	3.3619
593	5.4722	5	5	0	7.125	1	1	1	2.1901
594	7.1142	5	5	999	1	1	-1	0	1.8349
595	7.1142	5	5	0	25.5	1	-1	1	1.1518
596	2.1883	5	5	90	25.5	1	-1	1	0.92876
597	7.1142	5	5	0	1	2	1	0	1.2929
598	2.1883	5	5	90	25.5	1	1	1	0.90478
599	0.5464	5	5	999	19.375	2	-1	1	0.90477
600	5.4722	5	5	0	7.125	2	-1	0	1.9249
601	5.4722	5	5	999	25.5	2	-1	0	0.92823
602	5.4722	5	5	90	1	1	-1	0	1.2812
603	5.4722	5	5	0	7.125	2	1	1	1.2581
604	3.8303	5	5	999	1	1	-1	1	1.1165
605	0.5464	5	5	999	1	2	1	1	1.14
606	5.4722	5	5	90	19.375	2	-1	1	1.8749
607	2.1883	5	5	90	13.25	2	1	1	0.99933
608	3.8303	5	5	90	19.375	1	1	1	0.96352
609	2.1883	5	5	0	13.25	2	1	1	0.94007
610	0.5464	5	5	90	7.125	1	-1	1	1.0459
611	2.1883	5	5	0	13.25	2	1	1	0.92829
612	0.5464	5	5	999	13.25	1	1	1	0.95187
613	3.8303	5	5	0	13.25	2	1	1	0.95179
614	7.1142	5	5	90	1	1	-1	0	1.458
615	0.5464	5	5	90	7.125	2	-1	1	0.9283
616	3.8303	5	5	0	13.25	2	1	1	1.0106
617	0.5464	5	5	90	19.375	2	1	1	1.0576
618	5.4722	5	5	999	19.375	1	-1	1	1.14
619	3.8303	5	5	90	25.5	1	-1	1	0.9752
620	0.5464	5	5	999	19.375	1	-1	1	0.98714
621	2.1883	5	5	999	1	2	-1	1	1.1518
622	7.1142	5	5	999	25.5	2	-1	1	0.99886
623	3.8303	5	5	999	7.125	2	-1	1	0.9166
624	2.1883	5	5	0	25.5	1	1	1	0.98709
625	2.1883	5	5	90	7.125	2	-1	1	0.97538
626	5.4722	5	5	0	13.25	2	1	1	0.91655
627	2.1883	5	5	90	13.25	1	-1	1	1.0694
628	7.1142	5	5	0	7.125	2	-1	0	0.7989
629	7.1142	5	5	0	7.125	1	1	0	1.1871
630	0.5464	5	5	0	7.125	2	-1	1	1.0929
631	3.8303	5	5	999	13.25	1	-1	1	0.99888
632	5.4722	5	5	90	25.5	2	-1	1	0.96354
633	3.8303	5	5	90	7.125	1	-1	1	0.99886
634	5.4722	5	5	999	19.375	2	1	1	0.90479
635	5.4722	5	5	90	25.5	1	-1	1	1.0342
636	2.1883	5	5	0	25.5	2	1	1	0.9636
637	0.5464	5	5	0	13.25	2	-1	1	1.0106
638	3.8303	5	5	0	7.125	1	1	1	1.2695
639	7.1142	5	5	999	19.375	2	-1	1	1.3491
640	7.1142	5	5	0	25.5	2	-1	0	1.6125
641	5.4722	5	5	999	25.5	1	1	1	0.99891
642	5.4722	5	5	0	25.5	2	1	1	1.0107
643	0.5464	5	5	999	13.25	2	-1	1	0.97539
644	2.1883	5	5	0	19.375	1	-1	1	0.96358
645	0.5464	5	5	0	25.5	1	-1	1	0.98709
646	2.1883	5	5	90	7.125	2	-1	1	0.99885
647	5.4722	5	5	0	7.125	1	-1	0	1.7622
648	3.8303	5	5	999	7.125	2	-1	1	0.98754
649	2.1883	5	5	0	1	2	1	1	1.34
650	5.4722	5	5	999	25.5	1	-1	1	0.9636
651	3.8303	5	5	0	25.5	1	1	1	0.89301
652	5.4722	5	5	999	25.5	2	-1	1	0.92835
653	3.8303	5	5	0	19.375	1	1	1	1.0224
654	5.4722	5	5	90	13.25	1	-1	1	1.0341
655	5.4722	5	5	90	7.125	1	1	1	1.0341
656	3.8303	5	5	999	13.25	1	-1	1	0.90479
657	2.1883	5	5	0	13.25	1	-1	1	0.95184
658	3.8303	5	5	0	19.375	2	1	1	0.99886
659	5.4722	5	5	0	25.5	2	-1	1	1.756
660	3.8303	5	5	90	13.25	1	1	1	0.92828
661	7.1142	5	5	999	19.375	1	1	1	0.9165
662	3.8303	5	5	0	19.375	1	-1	1	0.97539
663	0.5464	5	5	90	25.5	1	-1	1	0.95182
664	0.5464	5	5	90	7.125	2	1	1	1.2341
665	0.5464	5	5	999	25.5	1	-1	1	0.99893
666	0.5464	5	5	999	1	2	-1	1	1.117
667	5.4722	5	5	90	1	1	-1	1	1.7617
668	2.1883	5	5	0	25.5	1	-1	1	0.96362
669	7.1142	5	5	999	7.125	2	-1	1	1.3377
670	5.4722	5	5	0	25.5	2	1	1	1.0224
671	0.5464	5	5	999	7.125	1	-1	1	0.9871
672	5.4722	5	5	0	7.125	2	-1	0	1.1518
673	7.1142	5	5	0	19.375	1	1	1	1.1987
674	3.8303	5	5	90	25.5	2	1	1	1.1163
675	0.5464	5	5	90	1	1	-1	1	1.1636
676	5.4722	5	5	0	1	1	1	0	2.2705
677	5.4722	5	5	90	19.375	2	1	0	3.4443
678	3.8303	5	5	90	1	1	-1	0	2.514
679	3.8303	5	5	0	25.5	2	-1	1	0.95186
680	7.1142	5	5	0	7.125	2	-1	0	1.7198
681	0.5464	5	5	999	7.125	1	-1	1	1.0111
682	5.4722	5	5	999	1	1	1	0	1.34
683	3.8303	5	5	999	25.5	1	-1	1	0.91697
684	7.1142	5	5	999	19.375	1	-1	1	1.0223
685	0.5464	5	5	90	7.125	2	-1	1	1.0577
686	0.5464	5	5	0	19.375	1	1	1	1.0225
687	5.4722	5	5	0	25.5	1	1	1	0.99888
688	3.8303	5	5	0	19.375	1	-1	1	0.9989
689	5.4722	5	5	999	7.125	2	1	1	1.0223
690	2.1883	5	5	90	13.25	2	-1	1	1.0106
691	0.5464	5	5	90	19.375	1	-1	1	0.92831
692	2.1883	5	5	0	13.25	2	1	1	1.1165
693	5.4722	5	5	90	13.25	2	-1	0	1.3164
694	2.1883	5	5	999	1	1	-1	1	1.1518
695	3.8303	5	5	0	1	1	1	1	1.7986
696	7.1142	5	5	90	1	1	-1	1	1.5094
697	5.4722	5	5	90	1	1	-1	0	2.0158
698	5.4722	5	5	90	19.375	1	-1	1	0.99885
699	2.1883	5	5	90	7.125	1	-1	1	0.97536
700	7.1142	5	5	999	19.375	2	-1	0	1.685
701	2.1883	5	5	0	1	1	1	0	1.1988
702	3.8303	5	5	0	7.125	2	1	1	0.96404
703	2.1883	5	5	999	19.375	1	1	1	0.92829
704	2.1883	5	5	90	13.25	1	-1	1	1.14
705	2.1883	5	5	0	13.25	1	1	1	0.95182
706	0.5464	5	5	90	13.25	1	-1	1	1.093
707	7.1142	5	5	999	7.125	1	1	1	1.0341
708	2.1883	5	5	90	19.375	2	-1	1	1.1871
709	2.1883	5	5	999	13.25	1	-1	1	1.0224
710	0.5464	5	5	90	1	2	-1	1	1.0106
711	0.5464	5	5	999	19.375	1	-1	1	1.0223
712	0.5464	5	5	999	25.5	2	-1	1	0.97534
713	5.4722	5	5	999	1	1	-1	0	1.0106
714	7.1142	5	5	0	1	1	-1	1	1.6741
715	5.4722	5	5	90	19.375	1	1	1	0.96354
716	5.4722	5	5	0	25.5	2	1	1	0.9871
717	7.1142	5	5	0	7.125	1	1	0	1.1988
718	5.4722	5	5	90	7.125	1	1	1	2.0234
719	7.1142	5	5	90	7.125	1	-1	0	1.9117
720	5.4722	5	5	999	7.125	1	1	1	1.2458
721	0.5464	5	5	0	7.125	2	1	1	1.0223
722	3.8303	5	5	90	1	1	1	0	2.4887
723	0.5464	5	5	999	19.375	1	-1	1	0.98712
724	0.5464	5	5	90	13.25	2	1	1	1.0695
725	5.4722	5	5	0	7.125	1	1	1	1.1752
726	5.4722	5	5	0	1	1	1	0	2.129
727	7.1142	5	5	90	13.25	1	-1	0	1.6954
728	5.4722	5	5	90	7.125	1	1	1	1.5176
729	7.1142	5	5	90	19.375	1	-1	1	1.3322
730	0.5464	5	5	90	7.125	1	-1	1	1.1635
731	3.8303	5	5	0	25.5	1	1	1	1.0459
732	3.8303	5	5	0	19.375	1	-1	0	1.0459
733	3.8303	5	5	0	25.5	2	1	1	0.97533
734	0.5464	5	5	90	1	2	1	1	1.3282
735	7.1142	5	5	0	25.5	1	1	1	0.95224
736	0.5464	5	5	999	7.125	2	1	1	1.1166
737	3.8303	5	5	90	13.25	1	-1	1	1.1165
738	0.5464	5	5	90	25.5	1	-1	1	1.2811
739	3.8303	5	5	90	7.125	2	-1	0	2.318
740	5.4722	5	5	0	13.25	2	-1	0	1.8529
741	5.4722	5	5	90	7.125	2	1	0	1.7865
742	3.8303	5	5	0	7.125	1	-1	1	1.2929
743	2.1883	5	5	999	13.25	1	1	1	0.90476
744	7.1142	5	5	999	1	1	1	0	1.2463
745	7.1142	5	5	999	19.375	2	1	1	1.0342
746	0.5464	5	5	90	19.375	2	1	1	1.187
747	2.1883	5	5	90	1	1	-1	1	1.1287
748	0.5464	5	5	999	1	1	1	1	1.4697
749	7.1142	5	5	999	19.375	1	-1	1	1.0224
750	5.4722	5	5	90	25.5	1	1	1	0.96354
