# Supplementary material for: Temporal Integration of Motion Streaks in Migraine
Source: Vision (Basel). 2018 Jul 13;2(3):27. doi: 10.3390/vision2030027 (PMC6836222; doi:10.3390/vision2030027)
Supplement: Supplementary file 1 [file vision-02-00027-s001.zip › supplementary information/resultsmark3/resultsObs26/allResponsesObs26Block3.txt]

1	2.1883	5	5	999	25.5	1	-1	1	1.0289
2	7.1142	5	5	0	25.5	2	1	1	1.2483
3	2.1883	5	5	0	13.25	1	-1	1	0.91649
4	2.1883	5	5	999	25.5	2	1	1	1.1048
5	2.1883	5	5	90	25.5	2	1	1	0.86992
6	0.5464	5	5	0	7.125	1	1	1	0.96363
7	7.1142	5	5	90	1	1	-1	1	1.834
8	3.8303	5	5	999	25.5	1	-1	1	2.0642
9	2.1883	5	5	90	19.375	2	-1	1	0.95183
10	0.5464	5	5	0	13.25	1	1	1	1.0342
11	0.5464	5	5	90	19.375	2	-1	1	1.0224
12	0.5464	5	5	90	7.125	2	1	1	1.4458
13	0.5464	5	5	0	1	1	-1	1	0.99926
14	2.1883	5	5	999	13.25	1	1	1	0.90479
15	3.8303	5	5	0	1	2	1	0	1.1282
16	3.8303	5	5	999	7.125	2	1	1	0.92826
17	0.5464	5	5	0	1	1	-1	1	0.94009
18	2.1883	5	5	90	1	1	-1	1	0.99886
19	2.1883	5	5	999	13.25	2	-1	1	0.90473
20	7.1142	5	5	90	13.25	1	-1	1	0.95185
21	3.8303	5	5	90	7.125	1	-1	1	0.91649
22	3.8303	5	5	0	19.375	2	1	1	1.0106
23	3.8303	5	5	999	19.375	2	1	1	0.96364
24	7.1142	5	5	90	1	1	1	0	1.2459
25	5.4722	5	5	0	13.25	2	-1	1	0.9517
26	7.1142	5	5	90	13.25	1	-1	1	0.94002
27	3.8303	5	5	90	7.125	1	-1	1	1.0812
28	3.8303	5	5	90	1	2	1	1	2.1437
29	7.1142	5	5	0	1	1	1	0	1.6826
30	5.4722	5	5	0	7.125	2	-1	0	2.0964
31	2.1883	5	5	999	19.375	2	-1	1	0.92828
32	3.8303	5	5	999	13.25	2	1	1	0.97536
33	2.1883	5	5	90	7.125	1	1	1	0.94003
34	3.8303	5	5	0	25.5	1	-1	1	1.14
35	3.8303	5	5	0	13.25	1	-1	1	0.91659
36	7.1142	5	5	90	1	2	1	0	1.6227
37	5.4722	5	5	999	1	2	-1	0	2.0443
38	3.8303	5	5	0	25.5	2	1	1	0.9283
39	2.1883	5	5	999	19.375	1	1	1	0.91653
40	5.4722	5	5	999	19.375	2	-1	1	0.90477
41	3.8303	5	5	999	13.25	2	1	1	0.8695
42	3.8303	5	5	999	13.25	1	-1	1	0.88122
43	7.1142	5	5	999	1	2	-1	0	1.337
44	7.1142	5	5	90	25.5	1	-1	1	0.98756
45	0.5464	5	5	90	19.375	1	1	1	1.1283
46	7.1142	5	5	999	1	2	-1	0	1.1283
47	3.8303	5	5	999	25.5	1	-1	1	0.99888
48	5.4722	5	5	999	19.375	1	1	1	1.1047
49	5.4722	5	5	90	19.375	2	-1	0	1.1522
50	2.1883	5	5	0	1	2	1	1	1.0812
51	7.1142	5	5	0	1	2	-1	0	1.6466
52	2.1883	5	5	0	1	1	1	1	1.187
53	3.8303	5	5	90	19.375	2	-1	1	1.0699
54	0.5464	5	5	90	7.125	1	-1	1	0.99887
55	5.4722	5	5	90	13.25	2	-1	1	1.0577
56	2.1883	5	5	0	1	2	1	1	1.0459
57	3.8303	5	5	999	19.375	1	1	1	0.94007
58	0.5464	5	5	0	7.125	2	-1	1	1.0812
59	2.1883	5	5	999	7.125	1	1	1	0.86947
60	5.4722	5	5	0	25.5	2	-1	0	1.4694
61	5.4722	5	5	999	13.25	2	-1	1	1.1165
62	0.5464	5	5	0	25.5	1	1	1	0.91651
63	3.8303	5	5	90	1	1	1	1	1.3047
64	0.5464	5	5	999	13.25	1	-1	1	0.8817
65	5.4722	5	5	999	19.375	1	1	1	1.0459
66	3.8303	5	5	0	19.375	1	1	1	0.89301
67	7.1142	5	5	999	25.5	2	1	1	1.0459
68	0.5464	5	5	0	25.5	2	1	1	1.0224
69	7.1142	5	5	0	7.125	1	1	1	1.14
70	0.5464	5	5	0	19.375	1	1	1	0.83422
71	0.5464	5	5	0	1	1	-1	1	1.1401
72	0.5464	5	5	999	19.375	2	-1	1	0.92831
73	5.4722	5	5	90	1	2	-1	1	0.96359
74	5.4722	5	5	999	7.125	2	-1	1	1.0224
75	5.4722	5	5	0	1	2	1	0	1.3165
76	3.8303	5	5	90	7.125	2	1	0	1.4933
77	5.4722	5	5	0	13.25	1	-1	1	0.97575
78	5.4722	5	5	90	1	1	1	0	1.2576
79	7.1142	5	5	0	25.5	1	1	1	1.0811
80	5.4722	5	5	999	1	1	1	0	1.7721
81	2.1883	5	5	90	13.25	1	1	1	0.91694
82	7.1142	5	5	90	1	2	-1	0	1.5339
83	3.8303	5	5	90	19.375	2	-1	1	1.3051
84	5.4722	5	5	90	25.5	1	1	1	0.94046
85	7.1142	5	5	90	25.5	1	-1	1	0.90479
86	2.1883	5	5	0	1	2	-1	1	0.98714
87	5.4722	5	5	999	19.375	1	-1	1	0.91653
88	5.4722	5	5	999	7.125	1	-1	1	1.0106
89	2.1883	5	5	0	1	1	-1	1	0.98711
90	3.8303	5	5	0	13.25	2	1	1	0.95178
91	5.4722	5	5	999	13.25	1	-1	1	1.0342
92	3.8303	5	5	999	7.125	1	1	0	0.95184
93	7.1142	5	5	90	7.125	1	1	0	1.5331
94	2.1883	5	5	90	19.375	1	-1	1	0.9165
95	5.4722	5	5	0	13.25	1	-1	1	1.1988
96	2.1883	5	5	999	13.25	2	1	1	1.0459
97	2.1883	5	5	999	1	2	1	0	1.1753
98	3.8303	5	5	999	1	2	-1	0	1.2341
99	0.5464	5	5	90	25.5	1	-1	1	1.0107
100	0.5464	5	5	999	7.125	1	-1	1	1.14
101	5.4722	5	5	0	25.5	2	-1	1	1.0694
102	7.1142	5	5	999	13.25	2	1	1	0.98717
103	7.1142	5	5	999	7.125	1	1	1	0.9871
104	3.8303	5	5	90	13.25	2	1	1	0.9989
105	0.5464	5	5	90	1	1	-1	1	1.0812
106	0.5464	5	5	999	13.25	1	1	1	0.98713
107	3.8303	5	5	0	1	2	1	1	1.2694
108	5.4722	5	5	999	1	2	-1	0	1.1164
109	2.1883	5	5	90	7.125	2	-1	1	1.0576
110	3.8303	5	5	999	1	1	1	0	1.5164
111	0.5464	5	5	0	13.25	2	1	1	1.1757
112	5.4722	5	5	90	7.125	2	-1	0	1.0341
113	3.8303	5	5	0	7.125	2	-1	1	0.95182
114	5.4722	5	5	999	25.5	2	-1	1	0.90478
115	7.1142	5	5	999	19.375	1	-1	1	0.97526
116	5.4722	5	5	999	25.5	1	-1	1	0.88125
117	2.1883	5	5	0	1	2	1	0	1.14
118	2.1883	5	5	999	25.5	2	1	1	0.90475
119	7.1142	5	5	999	13.25	1	1	1	0.97533
120	7.1142	5	5	999	25.5	2	1	1	1.0224
121	2.1883	5	5	90	13.25	2	-1	1	1.0459
122	3.8303	5	5	90	19.375	1	-1	1	0.85778
123	2.1883	5	5	0	7.125	1	-1	1	0.92828
124	0.5464	5	5	90	7.125	1	-1	1	0.91654
125	7.1142	5	5	0	25.5	1	-1	1	1.0577
126	3.8303	5	5	0	13.25	2	1	1	0.97536
127	2.1883	5	5	90	1	2	-1	1	1.1165
128	7.1142	5	5	999	13.25	2	1	1	0.95224
129	0.5464	5	5	999	1	2	-1	1	1.046
130	0.5464	5	5	999	1	1	-1	1	1.0342
131	2.1883	5	5	999	19.375	2	1	1	0.90475
132	3.8303	5	5	999	19.375	1	-1	1	0.89299
133	0.5464	5	5	999	1	2	1	1	1.0342
134	3.8303	5	5	0	25.5	1	1	0	0.92833
135	3.8303	5	5	90	19.375	1	-1	0	0.86951
136	7.1142	5	5	999	19.375	2	-1	1	0.97518
137	0.5464	5	5	0	19.375	2	-1	1	0.98712
138	7.1142	5	5	999	1	1	1	0	1.1636
139	0.5464	5	5	0	1	1	-1	1	0.97576
140	5.4722	5	5	90	25.5	1	1	1	0.86947
141	0.5464	5	5	90	1	2	-1	1	0.95185
142	5.4722	5	5	90	25.5	2	1	1	0.97536
143	2.1883	5	5	90	7.125	2	-1	1	0.99886
144	5.4722	5	5	0	7.125	2	1	1	1.0577
145	5.4722	5	5	90	7.125	1	1	0	1.3988
146	5.4722	5	5	999	13.25	2	1	1	0.89305
147	5.4722	5	5	90	1	2	-1	0	1.9162
148	0.5464	5	5	90	1	1	1	1	1.0341
149	7.1142	5	5	0	13.25	2	1	1	0.92834
150	0.5464	5	5	0	7.125	2	-1	1	1.093
151	0.5464	5	5	0	19.375	2	-1	1	0.97534
152	7.1142	5	5	0	19.375	1	-1	0	1.2572
153	2.1883	5	5	90	7.125	1	1	1	0.90519
154	7.1142	5	5	90	13.25	2	-1	0	1.8345
155	7.1142	5	5	0	7.125	2	-1	0	1.7273
156	0.5464	5	5	90	13.25	2	-1	1	0.94006
157	5.4722	5	5	90	19.375	2	-1	1	1.2224
158	2.1883	5	5	999	7.125	2	1	1	0.95182
159	2.1883	5	5	999	19.375	2	1	1	1.011
160	7.1142	5	5	0	1	1	-1	0	1.919
161	3.8303	5	5	0	13.25	1	-1	1	1.0577
162	3.8303	5	5	0	13.25	2	1	1	1.0459
163	3.8303	5	5	0	19.375	2	1	1	1.0106
164	0.5464	5	5	999	13.25	2	1	1	1.2106
165	0.5464	5	5	0	25.5	1	-1	1	1.1516
166	5.4722	5	5	90	25.5	1	1	1	0.94051
167	2.1883	5	5	999	1	1	1	0	3.0401
168	0.5464	5	5	0	25.5	1	-1	1	1.0225
169	3.8303	5	5	0	7.125	1	1	1	0.97531
170	2.1883	5	5	999	7.125	1	-1	1	0.94005
171	0.5464	5	5	0	25.5	2	1	1	1.0459
172	3.8303	5	5	0	1	1	-1	1	0.9989
173	2.1883	5	5	0	19.375	2	1	1	0.89306
174	5.4722	5	5	90	19.375	2	-1	1	1.0812
175	0.5464	5	5	90	19.375	1	-1	1	1.1988
176	5.4722	5	5	90	7.125	1	1	1	1.1518
177	7.1142	5	5	999	13.25	2	-1	1	1.0107
178	0.5464	5	5	0	19.375	1	-1	1	1.0459
179	0.5464	5	5	0	1	2	-1	0	1.2224
180	5.4722	5	5	0	13.25	2	-1	1	1.1169
181	7.1142	5	5	0	19.375	1	1	1	1.0816
182	3.8303	5	5	90	25.5	2	1	1	0.99889
183	7.1142	5	5	999	19.375	1	-1	1	0.96358
184	5.4722	5	5	999	1	1	1	1	1.2106
185	2.1883	5	5	0	25.5	2	1	1	0.90521
186	7.1142	5	5	999	1	2	1	0	1.8235
187	7.1142	5	5	90	19.375	1	1	1	0.91653
188	0.5464	5	5	0	7.125	2	1	1	0.95184
189	3.8303	5	5	999	19.375	1	-1	1	0.95186
190	5.4722	5	5	90	25.5	2	-1	1	0.98709
191	2.1883	5	5	0	25.5	2	1	1	0.97535
192	2.1883	5	5	999	25.5	2	-1	1	0.96355
193	3.8303	5	5	999	25.5	2	1	1	0.96359
194	7.1142	5	5	999	25.5	2	-1	1	0.94008
195	0.5464	5	5	999	19.375	2	-1	1	1.093
196	3.8303	5	5	90	13.25	1	1	1	1.0341
197	0.5464	5	5	999	13.25	1	1	1	1.187
198	5.4722	5	5	999	7.125	1	-1	1	1.1283
199	2.1883	5	5	0	25.5	2	1	1	1.0459
200	3.8303	5	5	90	1	2	-1	0	2.1419
201	5.4722	5	5	0	25.5	2	-1	0	1.0346
202	5.4722	5	5	90	1	1	-1	1	2.5458
203	0.5464	5	5	999	1	1	-1	1	1.14
204	7.1142	5	5	90	7.125	2	-1	0	1.4734
205	7.1142	5	5	0	7.125	1	1	0	1.4867
206	7.1142	5	5	999	25.5	1	-1	1	1.187
207	5.4722	5	5	90	1	1	1	1	1.7375
208	2.1883	5	5	999	7.125	2	-1	1	0.9754
209	7.1142	5	5	0	13.25	1	-1	1	1.0929
210	3.8303	5	5	90	1	2	-1	0	1.5752
211	7.1142	5	5	0	7.125	2	1	0	1.6193
212	7.1142	5	5	0	19.375	1	-1	1	1.1169
213	3.8303	5	5	90	19.375	2	1	1	0.97536
214	5.4722	5	5	0	13.25	1	-1	1	1.2106
215	2.1883	5	5	0	1	1	-1	0	1.1404
216	3.8303	5	5	999	7.125	1	1	1	0.95162
217	7.1142	5	5	999	19.375	1	-1	1	0.92829
218	2.1883	5	5	0	19.375	1	1	1	0.90478
219	3.8303	5	5	0	19.375	1	1	1	0.89304
220	7.1142	5	5	999	25.5	2	1	1	1.0694
221	7.1142	5	5	0	25.5	1	1	0	1.0577
222	5.4722	5	5	999	7.125	2	-1	0	0.99882
223	0.5464	5	5	999	7.125	2	-1	1	0.95175
224	7.1142	5	5	90	25.5	1	-1	1	0.98712
225	7.1142	5	5	90	13.25	2	-1	0	1.2106
226	7.1142	5	5	999	7.125	2	1	1	1.0816
227	0.5464	5	5	999	7.125	1	1	1	1.0107
228	5.4722	5	5	0	1	2	1	0	1.1871
229	7.1142	5	5	999	19.375	2	-1	1	0.98708
230	7.1142	5	5	999	13.25	1	-1	1	0.95179
231	3.8303	5	5	0	19.375	1	1	0	1.1165
232	7.1142	5	5	0	13.25	2	-1	0	1.3983
233	5.4722	5	5	0	7.125	1	1	1	1.5584
234	7.1142	5	5	0	7.125	1	-1	0	2.0495
235	0.5464	5	5	90	19.375	2	-1	1	0.94008
236	3.8303	5	5	90	1	1	1	0	2.078
237	5.4722	5	5	90	13.25	2	1	0	1.8917
238	2.1883	5	5	0	13.25	1	-1	1	0.9871
239	5.4722	5	5	0	19.375	2	1	1	1.0108
240	5.4722	5	5	999	25.5	2	-1	1	0.92828
241	0.5464	5	5	999	25.5	2	1	1	1.1517
242	3.8303	5	5	90	13.25	2	-1	1	1.0816
243	0.5464	5	5	0	7.125	2	-1	1	0.98712
244	5.4722	5	5	999	7.125	2	-1	1	0.96362
245	0.5464	5	5	90	1	1	-1	1	1.1988
246	3.8303	5	5	0	19.375	2	1	1	0.98749
247	5.4722	5	5	0	19.375	2	1	1	0.90497
248	2.1883	5	5	0	13.25	1	1	1	0.97535
249	5.4722	5	5	0	25.5	1	-1	1	1.2341
250	0.5464	5	5	999	1	2	-1	1	1.2576
251	7.1142	5	5	0	13.25	2	1	1	1.1753
252	5.4722	5	5	999	25.5	2	1	1	0.98707
253	3.8303	5	5	999	13.25	2	-1	1	0.90474
254	3.8303	5	5	999	13.25	1	1	0	1.0342
255	7.1142	5	5	999	13.25	2	-1	1	1.2342
256	0.5464	5	5	999	19.375	1	1	1	1.3169
257	7.1142	5	5	90	25.5	2	-1	1	1.0228
258	3.8303	5	5	90	13.25	2	1	1	9.0539
259	7.1142	5	5	90	13.25	1	1	0	2.2331
260	5.4722	5	5	90	19.375	1	-1	1	1.8861
261	2.1883	5	5	0	19.375	2	1	1	1.0341
262	3.8303	5	5	999	19.375	2	-1	1	0.90478
263	7.1142	5	5	999	19.375	2	1	1	0.89305
264	5.4722	5	5	999	1	1	-1	0	1.1048
265	3.8303	5	5	90	7.125	2	1	0	0.86984
266	2.1883	5	5	999	7.125	2	-1	1	0.94005
267	5.4722	5	5	0	25.5	2	-1	1	0.92832
268	2.1883	5	5	90	13.25	1	-1	1	1.0107
269	2.1883	5	5	0	13.25	2	1	1	0.95181
270	5.4722	5	5	0	7.125	1	1	1	1.0694
271	0.5464	5	5	0	25.5	1	1	1	0.96361
272	3.8303	5	5	90	25.5	2	1	1	0.95184
273	5.4722	5	5	90	13.25	1	-1	1	0.9518
274	3.8303	5	5	999	7.125	2	-1	1	0.9871
275	2.1883	5	5	0	13.25	2	-1	1	0.96351
276	3.8303	5	5	90	19.375	2	-1	1	1.0694
277	3.8303	5	5	999	19.375	1	1	1	0.99887
278	7.1142	5	5	0	25.5	2	-1	1	0.97532
279	5.4722	5	5	90	7.125	1	1	1	1.0812
280	5.4722	5	5	0	13.25	1	1	1	1.0224
281	5.4722	5	5	0	1	2	1	0	1.8542
282	2.1883	5	5	0	7.125	1	1	1	1.0224
283	3.8303	5	5	0	13.25	2	1	1	1.0106
284	0.5464	5	5	999	13.25	1	1	1	0.99891
285	2.1883	5	5	90	7.125	1	1	1	0.90472
286	0.5464	5	5	999	7.125	2	-1	1	0.9283
287	0.5464	5	5	90	13.25	2	1	1	1.0929
288	3.8303	5	5	0	19.375	1	1	1	0.96358
289	2.1883	5	5	90	25.5	2	1	1	1.0106
290	5.4722	5	5	0	25.5	2	-1	1	1.093
291	3.8303	5	5	90	13.25	1	-1	1	0.95181
292	3.8303	5	5	999	25.5	2	-1	1	0.91655
293	7.1142	5	5	0	7.125	2	1	0	1.6228
294	7.1142	5	5	0	13.25	2	1	1	1.2106
295	3.8303	5	5	90	19.375	1	1	1	0.96393
296	5.4722	5	5	0	1	1	-1	0	1.675
297	2.1883	5	5	90	13.25	2	1	1	0.91689
298	7.1142	5	5	999	19.375	1	1	1	1.0106
299	3.8303	5	5	90	19.375	1	1	1	0.90477
300	7.1142	5	5	999	7.125	2	1	1	1.0812
301	3.8303	5	5	0	7.125	2	1	1	1.7865
302	5.4722	5	5	999	25.5	1	-1	1	0.97529
303	0.5464	5	5	0	1	2	1	0	1.1871
304	0.5464	5	5	999	1	2	-1	1	1.0934
305	3.8303	5	5	0	1	1	-1	0	1.3169
306	7.1142	5	5	0	25.5	2	-1	1	0.99927
307	0.5464	5	5	90	13.25	1	-1	1	1.0342
308	5.4722	5	5	90	1	2	1	1	1.9764
309	0.5464	5	5	90	19.375	2	1	1	0.94011
310	3.8303	5	5	999	25.5	1	1	1	0.9283
311	0.5464	5	5	999	25.5	2	1	1	1.0695
312	2.1883	5	5	90	19.375	2	1	1	1.0341
313	7.1142	5	5	0	1	1	-1	0	1.3164
314	2.1883	5	5	999	7.125	1	-1	1	1.0463
315	7.1142	5	5	999	7.125	2	1	0	1.7802
316	5.4722	5	5	90	7.125	2	1	0	1.3282
317	0.5464	5	5	0	13.25	2	1	1	1.0342
318	7.1142	5	5	90	1	2	-1	0	1.6358
319	2.1883	5	5	90	13.25	1	-1	1	0.98709
320	2.1883	5	5	90	7.125	2	1	1	1.0107
321	2.1883	5	5	0	25.5	1	1	1	1.4105
322	7.1142	5	5	999	25.5	1	1	1	0.94011
323	2.1883	5	5	0	25.5	2	-1	1	1.1752
324	2.1883	5	5	999	13.25	2	-1	1	0.9987
325	3.8303	5	5	90	13.25	2	1	1	1.0224
326	5.4722	5	5	0	13.25	2	-1	1	1.0694
327	3.8303	5	5	999	13.25	2	-1	1	0.94008
328	5.4722	5	5	999	19.375	2	-1	1	0.92831
329	7.1142	5	5	999	1	2	1	1	1.5612
330	5.4722	5	5	90	25.5	2	-1	1	0.96354
331	2.1883	5	5	90	7.125	2	1	1	1.1164
332	2.1883	5	5	90	1	2	-1	1	3.3827
333	5.4722	5	5	0	13.25	2	1	1	1.0224
334	3.8303	5	5	90	7.125	2	1	1	0.98716
335	0.5464	5	5	90	1	1	-1	1	1.5281
336	3.8303	5	5	999	1	1	1	1	1.3398
337	7.1142	5	5	0	1	2	1	0	1.83
338	7.1142	5	5	0	1	2	1	0	1.7308
339	0.5464	5	5	999	7.125	2	1	1	0.97537
340	5.4722	5	5	90	13.25	1	-1	1	1.093
341	0.5464	5	5	0	13.25	1	1	1	0.99884
342	7.1142	5	5	0	1	2	1	0	1.6083
343	2.1883	5	5	0	7.125	2	-1	1	1.0463
344	0.5464	5	5	999	1	1	1	1	1.0342
345	2.1883	5	5	999	19.375	1	1	1	0.84593
346	2.1883	5	5	999	13.25	1	1	1	0.85775
347	3.8303	5	5	0	25.5	2	-1	1	0.97533
348	7.1142	5	5	90	19.375	2	-1	1	1.3364
349	7.1142	5	5	999	7.125	2	-1	0	3.9804
350	2.1883	5	5	90	1	1	1	0	1.0812
351	2.1883	5	5	90	1	1	-1	0	1.1517
352	2.1883	5	5	0	13.25	2	-1	1	1.0463
353	0.5464	5	5	90	1	2	1	1	1.2341
354	0.5464	5	5	0	7.125	1	1	1	0.90517
355	0.5464	5	5	90	7.125	2	-1	1	1.0224
356	3.8303	5	5	0	25.5	2	-1	1	0.96356
357	3.8303	5	5	90	25.5	1	-1	0	0.92831
358	0.5464	5	5	90	25.5	1	-1	1	0.95181
359	7.1142	5	5	0	19.375	2	1	1	0.98712
360	0.5464	5	5	90	19.375	2	1	1	1.7516
361	0.5464	5	5	90	25.5	2	1	1	1.0341
362	3.8303	5	5	0	13.25	1	-1	1	0.97536
363	2.1883	5	5	90	25.5	1	1	1	0.96357
364	3.8303	5	5	0	7.125	2	1	1	1.0812
365	2.1883	5	5	0	13.25	2	1	1	0.98714
366	7.1142	5	5	90	25.5	2	-1	1	1.0694
367	2.1883	5	5	90	13.25	2	1	1	0.92833
368	5.4722	5	5	999	25.5	2	-1	1	0.97536
369	5.4722	5	5	999	13.25	2	1	1	0.92834
370	3.8303	5	5	0	19.375	2	1	1	0.99893
371	0.5464	5	5	999	25.5	2	1	1	0.97537
372	3.8303	5	5	999	19.375	2	-1	1	0.95182
373	5.4722	5	5	90	25.5	2	-1	1	0.96355
374	7.1142	5	5	90	13.25	1	-1	1	1.0576
375	7.1142	5	5	999	13.25	1	1	1	0.98713
376	7.1142	5	5	90	19.375	1	1	1	1.3282
377	3.8303	5	5	90	19.375	1	1	1	0.9758
378	3.8303	5	5	0	7.125	2	-1	0	1.387
379	5.4722	5	5	999	25.5	1	-1	1	1.0106
380	7.1142	5	5	90	7.125	1	1	1	1.093
381	3.8303	5	5	999	25.5	2	-1	1	1.0224
382	5.4722	5	5	999	1	1	1	0	2.0545
383	5.4722	5	5	90	19.375	1	-1	1	1.0224
384	5.4722	5	5	90	7.125	2	1	0	1.9444
385	5.4722	5	5	999	7.125	2	1	1	1.14
386	7.1142	5	5	90	19.375	2	-1	0	1.7679
387	2.1883	5	5	999	19.375	1	-1	1	0.98709
388	0.5464	5	5	90	7.125	1	1	1	1.1518
389	3.8303	5	5	0	1	1	-1	0	2.3236
390	0.5464	5	5	90	7.125	1	1	1	0.97532
391	2.1883	5	5	999	19.375	1	-1	1	0.96358
392	5.4722	5	5	0	25.5	1	1	1	1.0576
393	3.8303	5	5	999	1	1	-1	0	1.3752
394	7.1142	5	5	999	7.125	1	1	1	0.98697
395	7.1142	5	5	90	13.25	2	1	0	1.7738
396	2.1883	5	5	999	19.375	1	1	1	0.94009
397	0.5464	5	5	999	7.125	2	1	1	0.97532
398	2.1883	5	5	999	25.5	2	1	1	1.0341
399	2.1883	5	5	999	7.125	2	1	1	0.9636
400	3.8303	5	5	999	25.5	1	1	1	1.0224
401	0.5464	5	5	999	7.125	1	-1	1	1.14
402	7.1142	5	5	0	13.25	1	-1	1	1.2341
403	5.4722	5	5	0	19.375	1	-1	1	0.91651
404	3.8303	5	5	90	25.5	2	-1	1	0.92829
405	2.1883	5	5	90	7.125	1	-1	1	0.94012
406	3.8303	5	5	0	25.5	1	-1	1	0.92833
407	7.1142	5	5	90	19.375	1	1	1	0.98712
408	0.5464	5	5	999	25.5	2	-1	1	1.0812
409	3.8303	5	5	0	25.5	1	1	1	0.94003
410	5.4722	5	5	999	13.25	1	-1	1	0.92827
411	0.5464	5	5	90	19.375	1	1	1	0.94
412	5.4722	5	5	0	19.375	1	-1	1	0.98738
413	3.8303	5	5	90	13.25	1	-1	1	0.88122
414	2.1883	5	5	90	19.375	2	1	1	1.1518
415	5.4722	5	5	999	19.375	2	1	1	0.96358
416	3.8303	5	5	0	25.5	2	1	1	0.95179
417	2.1883	5	5	999	1	2	-1	0	1.2341
418	7.1142	5	5	90	25.5	2	-1	0	2.7168
419	0.5464	5	5	999	25.5	1	1	1	1.0459
420	7.1142	5	5	0	19.375	2	1	1	1.0341
421	0.5464	5	5	999	7.125	2	1	1	1.0224
422	7.1142	5	5	0	7.125	1	-1	1	0.96356
423	0.5464	5	5	90	25.5	2	-1	1	0.9518
424	2.1883	5	5	999	1	2	1	1	1.0577
425	2.1883	5	5	90	19.375	1	-1	1	0.97537
426	5.4722	5	5	0	7.125	1	1	1	1.3634
427	2.1883	5	5	999	13.25	1	1	1	0.99883
428	2.1883	5	5	0	25.5	1	1	1	1.2106
429	5.4722	5	5	999	7.125	1	1	1	0.99929
430	5.4722	5	5	0	1	1	1	1	1.4223
431	5.4722	5	5	0	1	1	-1	0	2.4838
432	7.1142	5	5	999	1	2	-1	0	1.3466
433	7.1142	5	5	90	19.375	1	-1	1	0.92873
434	5.4722	5	5	90	25.5	1	1	1	0.96356
435	7.1142	5	5	90	7.125	2	1	0	1.14
436	0.5464	5	5	999	1	2	-1	1	1.2106
437	2.1883	5	5	90	19.375	1	1	1	1.0107
438	5.4722	5	5	999	19.375	1	1	1	0.96355
439	5.4722	5	5	0	25.5	1	1	1	0.90479
440	2.1883	5	5	0	13.25	1	-1	1	0.9636
441	0.5464	5	5	999	19.375	1	1	1	1.1048
442	0.5464	5	5	0	1	2	-1	1	1.0811
443	0.5464	5	5	999	13.25	2	1	1	0.94001
444	7.1142	5	5	90	19.375	2	-1	0	2.0873
445	2.1883	5	5	999	7.125	1	-1	1	0.92829
446	5.4722	5	5	90	13.25	1	1	1	0.99883
447	7.1142	5	5	90	19.375	1	1	1	0.90481
448	0.5464	5	5	90	13.25	2	1	1	1.0224
449	3.8303	5	5	90	25.5	2	1	1	1.0341
450	2.1883	5	5	999	19.375	2	1	1	0.92832
451	2.1883	5	5	90	25.5	2	1	1	0.92828
452	3.8303	5	5	999	25.5	2	1	1	0.85769
453	7.1142	5	5	0	13.25	1	1	0	3.3411
454	5.4722	5	5	90	19.375	1	1	1	1.2341
455	7.1142	5	5	90	25.5	2	-1	0	1.5618
456	2.1883	5	5	0	19.375	2	1	1	1.034
457	7.1142	5	5	90	13.25	2	1	1	1.2929
458	7.1142	5	5	999	1	1	1	0	2.8526
459	2.1883	5	5	999	13.25	1	1	1	0.96358
460	2.1883	5	5	90	13.25	2	-1	1	1.1753
461	0.5464	5	5	0	13.25	1	1	1	0.97523
462	2.1883	5	5	0	1	1	1	1	0.99892
463	5.4722	5	5	0	7.125	2	-1	0	1.3282
464	5.4722	5	5	90	13.25	1	-1	1	0.96359
465	2.1883	5	5	0	7.125	2	1	1	1.0464
466	5.4722	5	5	0	19.375	1	-1	0	1.2811
467	0.5464	5	5	90	19.375	2	1	1	1.0342
468	7.1142	5	5	999	7.125	1	-1	1	1.0107
469	5.4722	5	5	90	7.125	1	-1	1	1.1282
470	0.5464	5	5	999	13.25	2	-1	1	1.0106
471	2.1883	5	5	90	1	2	-1	1	1.0224
472	0.5464	5	5	90	13.25	2	-1	1	1.093
473	3.8303	5	5	90	25.5	1	-1	1	0.98708
474	3.8303	5	5	999	1	2	-1	0	1.5866
475	2.1883	5	5	999	1	1	-1	1	1.1047
476	7.1142	5	5	999	1	1	-1	0	1.3251
477	7.1142	5	5	999	19.375	2	1	1	1.081
478	0.5464	5	5	90	13.25	1	-1	1	1.0577
479	5.4722	5	5	999	25.5	1	-1	1	0.91651
480	7.1142	5	5	999	19.375	1	-1	1	0.96353
481	2.1883	5	5	90	25.5	1	1	1	1.0224
482	5.4722	5	5	0	19.375	1	1	1	1.1401
483	5.4722	5	5	0	19.375	2	-1	0	1.1165
484	5.4722	5	5	0	19.375	2	1	1	2.046
485	0.5464	5	5	90	25.5	2	1	1	0.92828
486	2.1883	5	5	0	19.375	1	1	1	0.95181
487	2.1883	5	5	999	7.125	2	-1	1	0.97534
488	3.8303	5	5	0	13.25	2	1	1	1.0695
489	7.1142	5	5	0	7.125	1	1	0	1.0694
490	2.1883	5	5	0	7.125	2	1	1	0.95182
491	2.1883	5	5	90	19.375	2	-1	1	0.99886
492	3.8303	5	5	90	13.25	1	-1	1	0.96353
493	0.5464	5	5	0	7.125	1	-1	1	0.9871
494	0.5464	5	5	999	1	1	1	1	1.093
495	3.8303	5	5	90	25.5	2	1	1	0.99882
496	2.1883	5	5	0	13.25	2	-1	1	1.0224
497	0.5464	5	5	0	13.25	2	1	1	1.2106
498	5.4722	5	5	999	25.5	2	-1	1	1.0813
499	5.4722	5	5	90	13.25	2	1	0	1.3867
500	2.1883	5	5	999	13.25	2	1	1	0.90456
501	2.1883	5	5	999	7.125	1	1	1	0.91645
502	0.5464	5	5	0	13.25	2	-1	1	1.0224
503	7.1142	5	5	0	25.5	1	-1	1	1.2341
504	7.1142	5	5	999	13.25	1	-1	1	0.97582
505	2.1883	5	5	0	19.375	1	1	1	0.94005
506	3.8303	5	5	0	7.125	1	-1	1	1.2106
507	2.1883	5	5	999	13.25	2	-1	1	1.0105
508	5.4722	5	5	999	13.25	1	1	1	0.94007
509	2.1883	5	5	90	25.5	1	1	1	0.96355
510	5.4722	5	5	999	7.125	1	1	1	0.97532
511	0.5464	5	5	0	7.125	1	1	1	0.91652
512	0.5464	5	5	0	19.375	2	1	1	1.0224
513	3.8303	5	5	90	25.5	1	-1	1	0.92837
514	0.5464	5	5	999	19.375	1	-1	1	0.95184
515	0.5464	5	5	90	7.125	2	-1	1	1.0106
516	2.1883	5	5	90	13.25	1	1	1	0.98713
517	7.1142	5	5	999	25.5	1	-1	1	0.9165
518	5.4722	5	5	90	25.5	2	1	0	1.793
519	0.5464	5	5	999	25.5	1	1	1	1.0106
520	0.5464	5	5	90	25.5	2	1	1	1.0106
521	2.1883	5	5	999	25.5	1	-1	1	0.99889
522	2.1883	5	5	999	1	1	1	1	1.0459
523	0.5464	5	5	90	25.5	1	1	1	0.99887
524	3.8303	5	5	90	7.125	1	1	1	0.96352
525	3.8303	5	5	0	1	2	1	0	2.2896
526	7.1142	5	5	90	25.5	1	1	1	0.95187
527	3.8303	5	5	90	7.125	2	1	1	1.0107
528	3.8303	5	5	0	7.125	2	-1	0	1.0106
529	2.1883	5	5	0	19.375	1	-1	1	0.90481
530	2.1883	5	5	90	25.5	1	1	1	1.0342
531	0.5464	5	5	90	13.25	1	1	1	0.95183
532	7.1142	5	5	90	7.125	2	1	0	2.6646
533	5.4722	5	5	0	19.375	1	-1	1	1.0694
534	3.8303	5	5	0	7.125	1	-1	1	1.4105
535	7.1142	5	5	999	7.125	1	-1	1	1.1165
536	7.1142	5	5	999	13.25	2	1	0	1.2812
537	5.4722	5	5	90	19.375	1	-1	1	0.95182
538	5.4722	5	5	90	19.375	1	-1	1	1.0459
539	7.1142	5	5	90	25.5	2	1	1	0.9518
540	3.8303	5	5	999	19.375	2	-1	1	0.9989
541	0.5464	5	5	90	25.5	1	1	1	0.98714
542	2.1883	5	5	0	7.125	1	-1	1	0.9401
543	0.5464	5	5	0	19.375	2	-1	1	1.1047
544	0.5464	5	5	90	25.5	2	-1	1	0.99874
545	7.1142	5	5	0	1	1	-1	0	1.6881
546	2.1883	5	5	90	1	1	-1	1	1.3518
547	0.5464	5	5	0	19.375	1	1	1	0.99872
548	2.1883	5	5	0	25.5	2	1	1	0.94001
549	0.5464	5	5	0	25.5	2	1	1	0.97536
550	2.1883	5	5	999	1	2	1	1	0.95179
551	2.1883	5	5	0	25.5	1	-1	1	1.0224
552	7.1142	5	5	0	1	1	-1	0	1.2694
553	0.5464	5	5	0	19.375	1	1	1	1.1046
554	5.4722	5	5	999	19.375	1	1	1	0.92832
555	0.5464	5	5	999	7.125	1	1	0	0.93998
556	3.8303	5	5	0	19.375	2	1	1	0.94005
557	0.5464	5	5	999	13.25	2	-1	1	1.1635
558	5.4722	5	5	999	1	1	-1	1	1.2459
559	3.8303	5	5	90	1	1	-1	1	1.0342
560	0.5464	5	5	0	7.125	1	-1	1	1.3282
561	7.1142	5	5	999	7.125	1	1	1	1.0106
562	3.8303	5	5	90	1	1	1	1	1.1636
563	5.4722	5	5	999	13.25	1	1	1	0.89298
564	2.1883	5	5	90	1	2	-1	1	1.0342
565	2.1883	5	5	90	19.375	1	1	1	0.90473
566	7.1142	5	5	90	19.375	2	1	0	1.1047
567	7.1142	5	5	0	7.125	2	1	0	1.2816
568	3.8303	5	5	999	19.375	1	1	1	0.8817
569	0.5464	5	5	90	7.125	1	-1	1	1.2223
570	5.4722	5	5	0	1	2	-1	0	1.093
571	2.1883	5	5	90	19.375	2	-1	1	0.95179
572	3.8303	5	5	90	13.25	1	-1	1	0.98713
573	5.4722	5	5	0	13.25	2	1	1	1.0342
574	0.5464	5	5	90	19.375	1	1	1	1.2694
575	3.8303	5	5	999	1	2	-1	0	1.093
576	0.5464	5	5	999	25.5	2	1	1	1.0812
577	0.5464	5	5	0	19.375	1	-1	1	1.2693
578	2.1883	5	5	90	25.5	1	-1	1	0.9283
579	7.1142	5	5	90	1	1	-1	1	1.3264
580	0.5464	5	5	0	25.5	2	-1	1	1.0105
581	7.1142	5	5	90	1	1	1	0	1.881
582	3.8303	5	5	90	1	1	-1	1	1.2106
583	5.4722	5	5	0	7.125	1	-1	0	1.3399
584	3.8303	5	5	999	25.5	1	-1	1	1.0577
585	7.1142	5	5	0	1	2	1	1	2.2842
586	7.1142	5	5	999	1	1	-1	1	2.0435
587	0.5464	5	5	999	25.5	1	1	1	1.1048
588	2.1883	5	5	0	7.125	1	1	1	1.0346
589	5.4722	5	5	999	13.25	2	1	1	2.1221
590	0.5464	5	5	0	19.375	2	-1	1	1.1165
591	5.4722	5	5	0	7.125	2	1	0	1.9871
592	3.8303	5	5	999	13.25	1	-1	1	0.92831
593	3.8303	5	5	999	7.125	2	1	1	0.9636
594	7.1142	5	5	999	13.25	1	-1	1	0.96358
595	3.8303	5	5	0	1	2	1	0	1.4576
596	0.5464	5	5	90	1	2	-1	1	1.1052
597	2.1883	5	5	999	1	1	-1	1	1.1046
598	3.8303	5	5	90	7.125	1	1	1	1.0346
599	0.5464	5	5	90	13.25	2	-1	1	1.0459
600	0.5464	5	5	0	13.25	1	-1	1	0.94012
601	0.5464	5	5	90	25.5	1	1	1	0.96361
602	7.1142	5	5	0	13.25	2	1	0	2.1907
603	2.1883	5	5	90	7.125	1	-1	1	0.9871
604	7.1142	5	5	90	7.125	2	-1	0	1.9828
605	0.5464	5	5	0	13.25	2	-1	1	0.94005
606	7.1142	5	5	90	1	2	-1	0	1.2341
607	0.5464	5	5	999	7.125	1	-1	1	1.0812
608	0.5464	5	5	90	13.25	1	-1	1	0.96361
609	5.4722	5	5	0	1	2	-1	0	1.9482
610	7.1142	5	5	999	7.125	2	-1	0	1.1988
611	7.1142	5	5	90	7.125	1	1	0	1.7285
612	2.1883	5	5	999	13.25	1	-1	1	1.0224
613	0.5464	5	5	999	13.25	2	1	1	1.1518
614	3.8303	5	5	999	7.125	1	1	1	0.96354
615	0.5464	5	5	999	19.375	1	1	1	1.14
616	7.1142	5	5	999	25.5	1	-1	1	0.95185
617	2.1883	5	5	0	1	1	-1	1	0.97536
618	5.4722	5	5	90	13.25	2	-1	0	0.97535
619	7.1142	5	5	0	25.5	2	1	1	0.99887
620	2.1883	5	5	0	25.5	1	-1	1	0.97532
621	7.1142	5	5	90	7.125	1	-1	1	1.093
622	5.4722	5	5	999	13.25	1	-1	1	0.90475
623	7.1142	5	5	90	13.25	1	-1	1	1.0341
624	3.8303	5	5	999	1	1	1	0	0.92824
625	0.5464	5	5	0	13.25	1	-1	1	1.3047
626	5.4722	5	5	90	19.375	2	1	1	1.9815
627	5.4722	5	5	999	19.375	2	-1	1	0.96357
628	0.5464	5	5	0	1	2	-1	1	1.3281
629	0.5464	5	5	90	1	1	1	1	1.0222
630	5.4722	5	5	0	19.375	2	1	1	1.1165
631	7.1142	5	5	0	25.5	1	-1	0	2.0872
632	7.1142	5	5	0	13.25	1	1	0	1.6973
633	0.5464	5	5	999	19.375	2	-1	1	1.0342
634	5.4722	5	5	0	1	1	-1	0	1.4223
635	5.4722	5	5	999	1	2	-1	0	1.5311
636	2.1883	5	5	999	25.5	1	1	1	0.91655
637	7.1142	5	5	90	7.125	1	1	0	1.6977
638	3.8303	5	5	90	13.25	2	1	1	0.95181
639	0.5464	5	5	90	1	2	-1	1	1.4105
640	0.5464	5	5	0	25.5	1	-1	1	1.0812
641	7.1142	5	5	90	7.125	2	-1	0	1.3804
642	7.1142	5	5	90	19.375	2	1	1	1.0458
643	0.5464	5	5	90	1	2	-1	1	1.2458
644	2.1883	5	5	999	25.5	2	-1	1	0.94007
645	2.1883	5	5	0	1	2	1	1	1.0342
646	7.1142	5	5	999	19.375	2	-1	1	1.708
647	7.1142	5	5	0	19.375	2	1	0	1.9585
648	7.1142	5	5	0	25.5	2	1	1	1.0106
649	5.4722	5	5	0	1	1	-1	0	1.7223
650	7.1142	5	5	999	1	1	-1	0	2.0061
651	3.8303	5	5	999	19.375	2	1	1	1.0459
652	3.8303	5	5	999	7.125	2	1	1	0.99886
653	3.8303	5	5	999	1	1	-1	0	1.0577
654	5.4722	5	5	90	13.25	2	1	1	1.0341
655	5.4722	5	5	0	7.125	2	1	1	0.95182
656	3.8303	5	5	999	13.25	1	-1	1	1.0342
657	2.1883	5	5	90	7.125	2	1	1	1.0929
658	3.8303	5	5	90	7.125	2	1	1	1.0694
659	0.5464	5	5	90	13.25	1	-1	1	0.92827
660	2.1883	5	5	0	19.375	2	1	1	0.95182
661	2.1883	5	5	999	25.5	1	1	1	0.9636
662	5.4722	5	5	90	7.125	2	1	0	1.2459
663	3.8303	5	5	0	25.5	2	1	1	0.92815
664	3.8303	5	5	999	7.125	1	1	1	0.96358
665	0.5464	5	5	999	25.5	1	-1	1	1.0459
666	7.1142	5	5	90	25.5	1	-1	1	0.95179
667	2.1883	5	5	0	13.25	1	-1	1	0.92832
668	2.1883	5	5	0	7.125	2	1	1	0.98713
669	0.5464	5	5	90	19.375	1	-1	1	1.1047
670	5.4722	5	5	0	7.125	1	-1	0	1.766
671	2.1883	5	5	999	25.5	1	1	1	0.89298
672	2.1883	5	5	999	19.375	2	-1	1	0.98705
673	5.4722	5	5	999	1	2	-1	0	1.187
674	7.1142	5	5	0	19.375	2	1	0	1.8945
675	3.8303	5	5	999	7.125	1	1	1	0.96358
676	3.8303	5	5	0	7.125	1	1	1	1.187
677	7.1142	5	5	0	19.375	2	-1	0	1.7296
678	3.8303	5	5	0	25.5	1	-1	1	0.97532
679	3.8303	5	5	90	19.375	2	1	1	1.4928
680	3.8303	5	5	999	13.25	1	1	1	0.99885
681	3.8303	5	5	0	13.25	1	-1	1	1.0224
682	3.8303	5	5	90	25.5	1	1	1	1.0459
683	5.4722	5	5	90	13.25	1	-1	1	1.0577
684	7.1142	5	5	999	25.5	1	-1	1	0.95184
685	0.5464	5	5	0	25.5	2	1	1	1.1988
686	2.1883	5	5	90	1	1	-1	0	1.2106
687	5.4722	5	5	90	25.5	1	-1	1	0.89296
688	7.1142	5	5	90	1	1	-1	1	1.2811
689	2.1883	5	5	999	1	2	1	1	1.211
690	7.1142	5	5	999	25.5	2	1	1	1.0228
691	0.5464	5	5	0	7.125	2	-1	1	1.1165
692	3.8303	5	5	999	1	2	-1	0	0.95177
693	5.4722	5	5	90	1	1	1	0	1.387
694	5.4722	5	5	0	25.5	1	-1	1	0.89303
695	0.5464	5	5	90	7.125	2	1	1	1.0342
696	3.8303	5	5	999	13.25	2	1	1	0.90475
697	7.1142	5	5	90	13.25	2	1	1	1.293
698	0.5464	5	5	999	19.375	2	-1	1	1.1048
699	7.1142	5	5	90	1	2	-1	0	1.8161
700	2.1883	5	5	90	13.25	2	-1	1	0.96363
701	5.4722	5	5	999	25.5	1	1	1	0.94007
702	7.1142	5	5	0	19.375	1	1	1	1.0342
703	7.1142	5	5	0	19.375	1	1	1	0.88129
704	2.1883	5	5	90	13.25	1	1	1	0.90474
705	5.4722	5	5	90	19.375	2	-1	0	1.1165
706	3.8303	5	5	999	25.5	2	-1	1	0.96359
707	2.1883	5	5	90	25.5	2	1	1	0.96356
708	2.1883	5	5	0	7.125	1	-1	1	1.2106
709	5.4722	5	5	999	1	2	-1	0	1.3047
710	5.4722	5	5	0	13.25	1	1	1	0.98704
711	0.5464	5	5	999	1	1	-1	1	1.2341
712	5.4722	5	5	999	7.125	2	-1	0	1.3168
713	5.4722	5	5	999	13.25	2	-1	1	0.94049
714	3.8303	5	5	0	7.125	1	-1	1	1.2105
715	3.8303	5	5	0	1	1	1	1	1.2929
716	0.5464	5	5	999	25.5	1	1	1	0.96356
717	0.5464	5	5	999	19.375	2	-1	1	0.97576
718	0.5464	5	5	0	1	1	-1	1	1.1518
719	2.1883	5	5	0	19.375	2	1	1	1.0228
720	2.1883	5	5	90	19.375	1	1	1	0.95187
721	2.1883	5	5	0	19.375	1	1	1	0.92829
722	2.1883	5	5	999	1	1	-1	1	1.1518
723	3.8303	5	5	0	19.375	1	-1	1	0.92871
724	2.1883	5	5	90	25.5	2	-1	1	0.97527
725	3.8303	5	5	999	1	2	1	1	1.4106
726	3.8303	5	5	90	7.125	1	-1	1	1.0812
727	0.5464	5	5	999	13.25	1	-1	1	1.0459
728	2.1883	5	5	0	7.125	2	1	1	1.0224
729	2.1883	5	5	0	25.5	1	-1	1	0.9636
730	5.4722	5	5	90	1	2	1	1	1.5378
731	0.5464	5	5	999	19.375	1	-1	1	1.1169
732	3.8303	5	5	999	7.125	2	-1	1	1.0459
733	5.4722	5	5	90	1	1	1	0	1.9865
734	5.4722	5	5	90	7.125	1	-1	0	1.9946
735	5.4722	5	5	90	1	2	-1	0	2.1148
736	7.1142	5	5	0	13.25	1	-1	1	1.5333
737	0.5464	5	5	0	1	2	1	1	1.3634
738	3.8303	5	5	0	1	2	1	1	2.0833
739	5.4722	5	5	999	19.375	2	1	1	0.95187
740	3.8303	5	5	90	25.5	1	-1	1	1.0224
741	3.8303	5	5	0	13.25	1	1	1	1.0577
742	3.8303	5	5	90	1	2	1	0	2.8556
743	7.1142	5	5	0	7.125	2	-1	0	1.5731
744	3.8303	5	5	90	1	2	-1	0	1.8169
745	0.5464	5	5	90	7.125	2	-1	1	1.1521
746	5.4722	5	5	999	7.125	1	1	1	0.95181
747	2.1883	5	5	90	1	2	-1	1	2.821
748	5.4722	5	5	90	7.125	2	-1	0	1.9583
749	3.8303	5	5	0	1	1	1	0	2.4812
750	5.4722	5	5	0	25.5	1	-1	1	1.3164
