# Supplementary material for: Temporal Integration of Motion Streaks in Migraine
Source: Vision (Basel). 2018 Jul 13;2(3):27. doi: 10.3390/vision2030027 (PMC6836222; doi:10.3390/vision2030027)
Supplement: Supplementary file 1 [file vision-02-00027-s001.zip › supplementary information/resultsmark3/resultsObs26/allResponsesObs26Block4.txt]

1	7.1142	5	5	90	1	1	1	0	1.7609
2	5.4722	5	5	999	1	1	-1	1	1.8143
3	3.8303	5	5	90	1	1	1	1	1.5046
4	5.4722	5	5	90	7.125	2	1	0	1.7887
5	0.5464	5	5	999	7.125	2	-1	1	1.34
6	3.8303	5	5	999	19.375	2	-1	1	1.0342
7	7.1142	5	5	90	13.25	2	-1	1	2.8665
8	5.4722	5	5	90	25.5	2	1	1	1.5882
9	7.1142	5	5	999	25.5	2	1	1	1.2228
10	0.5464	5	5	0	1	2	1	1	1.3754
11	0.5464	5	5	0	19.375	1	1	1	1.0931
12	7.1142	5	5	90	19.375	2	-1	0	1.5315
13	5.4722	5	5	0	25.5	1	1	1	0.97578
14	5.4722	5	5	999	1	2	-1	0	1.7902
15	2.1883	5	5	0	19.375	2	1	1	1.1283
16	5.4722	5	5	90	19.375	2	-1	0	2.4806
17	7.1142	5	5	90	25.5	1	1	1	1.0694
18	2.1883	5	5	0	7.125	1	1	1	1.2459
19	5.4722	5	5	0	13.25	2	1	1	1.2342
20	5.4722	5	5	0	13.25	1	-1	1	1.1165
21	7.1142	5	5	999	13.25	1	-1	1	0.98711
22	3.8303	5	5	999	7.125	1	-1	1	0.89303
23	7.1142	5	5	999	7.125	2	-1	0	1.3165
24	0.5464	5	5	90	13.25	2	1	1	1.1283
25	0.5464	5	5	90	25.5	2	-1	1	1.1164
26	7.1142	5	5	90	25.5	1	-1	1	0.89297
27	3.8303	5	5	0	25.5	2	-1	1	0.97535
28	0.5464	5	5	90	25.5	2	-1	1	1.0224
29	0.5464	5	5	0	13.25	1	-1	1	1.0694
30	2.1883	5	5	90	25.5	2	-1	1	0.97538
31	5.4722	5	5	999	13.25	1	-1	1	0.97537
32	0.5464	5	5	90	25.5	1	1	1	0.98713
33	3.8303	5	5	0	1	1	1	0	2.106
34	7.1142	5	5	90	7.125	2	1	0	1.8807
35	3.8303	5	5	90	7.125	2	-1	1	1.0342
36	0.5464	5	5	999	1	1	-1	1	1.34
37	0.5464	5	5	999	25.5	1	-1	1	0.95185
38	0.5464	5	5	90	13.25	2	-1	1	1.14
39	7.1142	5	5	90	7.125	2	1	1	1.2106
40	2.1883	5	5	0	25.5	1	1	1	0.86929
41	7.1142	5	5	999	7.125	1	-1	1	0.95182
42	0.5464	5	5	999	19.375	1	1	1	0.98713
43	2.1883	5	5	999	25.5	2	1	1	1.1518
44	5.4722	5	5	999	13.25	2	-1	1	1.0342
45	2.1883	5	5	999	13.25	2	1	1	1.14
46	7.1142	5	5	0	19.375	1	-1	1	0.9989
47	3.8303	5	5	90	19.375	1	1	1	0.90481
48	5.4722	5	5	90	13.25	1	1	1	1.046
49	3.8303	5	5	0	13.25	2	1	0	0.82248
50	7.1142	5	5	0	1	1	1	0	1.3046
51	3.8303	5	5	90	7.125	1	1	1	0.98715
52	5.4722	5	5	90	1	1	-1	0	3.1237
53	2.1883	5	5	999	1	2	1	1	1.2812
54	0.5464	5	5	90	19.375	2	1	1	1.0817
55	0.5464	5	5	999	7.125	2	-1	1	1.2929
56	2.1883	5	5	0	19.375	1	-1	1	1.093
57	2.1883	5	5	90	13.25	1	1	1	0.9872
58	7.1142	5	5	999	1	1	1	0	1.7927
59	5.4722	5	5	0	25.5	1	-1	1	0.9753
60	2.1883	5	5	90	25.5	1	1	1	0.98712
61	7.1142	5	5	0	7.125	1	-1	0	1.388
62	5.4722	5	5	0	19.375	1	-1	1	1.0224
63	0.5464	5	5	90	13.25	2	-1	1	1.0577
64	5.4722	5	5	999	13.25	2	1	1	1.1165
65	7.1142	5	5	90	25.5	1	1	1	0.9523
66	3.8303	5	5	90	25.5	1	-1	1	0.90473
67	2.1883	5	5	90	7.125	1	1	1	0.92832
68	5.4722	5	5	90	25.5	1	-1	1	1.0106
69	7.1142	5	5	999	19.375	2	1	1	1.1518
70	3.8303	5	5	90	25.5	2	1	1	0.99892
71	0.5464	5	5	999	1	1	-1	1	1.5047
72	3.8303	5	5	999	25.5	2	1	1	0.9166
73	7.1142	5	5	0	25.5	1	1	1	1.0577
74	2.1883	5	5	0	7.125	2	-1	1	1.1401
75	5.4722	5	5	999	19.375	1	1	1	0.90523
76	7.1142	5	5	90	1	2	1	0	1.2929
77	5.4722	5	5	90	13.25	1	1	1	0.94008
78	5.4722	5	5	0	13.25	1	-1	0	1.3282
79	5.4722	5	5	90	1	2	1	1	1.4223
80	3.8303	5	5	90	13.25	2	1	0	1.4458
81	3.8303	5	5	999	25.5	2	1	1	0.98714
82	2.1883	5	5	0	1	1	-1	0	3.1527
83	2.1883	5	5	0	19.375	1	1	1	1.0106
84	2.1883	5	5	90	19.375	2	1	1	1.1287
85	5.4722	5	5	90	7.125	1	1	1	0.95226
86	0.5464	5	5	0	13.25	2	1	1	1.2223
87	7.1142	5	5	0	13.25	1	1	1	1.0224
88	2.1883	5	5	90	19.375	2	1	1	1.1518
89	3.8303	5	5	90	13.25	1	1	1	0.9048
90	7.1142	5	5	90	7.125	1	1	1	0.97535
91	5.4722	5	5	0	19.375	1	-1	1	1.5673
92	0.5464	5	5	999	7.125	2	-1	1	1.1283
93	7.1142	5	5	90	1	2	-1	1	2.1667
94	0.5464	5	5	0	25.5	2	-1	1	1.834
95	3.8303	5	5	999	13.25	1	1	1	1.0581
96	2.1883	5	5	999	7.125	1	-1	1	0.96361
97	2.1883	5	5	90	19.375	1	1	1	0.91658
98	7.1142	5	5	999	13.25	2	1	1	1.2929
99	0.5464	5	5	90	19.375	1	1	1	1.1048
100	3.8303	5	5	90	7.125	2	1	1	1.2223
101	5.4722	5	5	90	1	1	1	0	2.3287
102	2.1883	5	5	999	25.5	1	-1	1	0.91659
103	2.1883	5	5	90	7.125	1	-1	1	1.4341
104	2.1883	5	5	90	25.5	1	-1	1	0.99912
105	2.1883	5	5	0	13.25	1	1	1	0.88126
106	2.1883	5	5	90	25.5	1	1	1	0.92831
107	7.1142	5	5	999	13.25	2	-1	0	1.6295
108	2.1883	5	5	0	25.5	1	1	1	0.94001
109	2.1883	5	5	0	7.125	2	1	1	1.1165
110	0.5464	5	5	999	13.25	1	-1	1	1.2811
111	2.1883	5	5	999	25.5	2	1	1	1.0459
112	2.1883	5	5	999	25.5	1	-1	1	0.95184
113	0.5464	5	5	90	19.375	1	-1	1	1.3165
114	5.4722	5	5	999	19.375	1	-1	1	0.97535
115	0.5464	5	5	90	19.375	2	-1	1	1.3047
116	5.4722	5	5	999	13.25	2	1	1	1.0812
117	3.8303	5	5	0	25.5	2	1	1	0.9989
118	2.1883	5	5	90	19.375	2	-1	1	1.1871
119	0.5464	5	5	999	13.25	1	-1	1	0.98716
120	0.5464	5	5	90	13.25	1	-1	1	1.0695
121	2.1883	5	5	0	1	2	-1	0	1.634
122	0.5464	5	5	999	1	1	-1	1	1.0812
123	0.5464	5	5	999	25.5	2	-1	0	0.97535
124	3.8303	5	5	90	13.25	2	-1	1	0.99889
125	3.8303	5	5	999	7.125	2	-1	1	0.95181
126	3.8303	5	5	999	7.125	2	-1	1	0.97536
127	3.8303	5	5	999	13.25	2	1	1	1.2576
128	2.1883	5	5	0	7.125	1	-1	0	0.90472
129	2.1883	5	5	90	7.125	2	-1	1	1.1871
130	7.1142	5	5	90	7.125	1	-1	1	0.9753
131	2.1883	5	5	0	25.5	2	1	1	1.1989
132	0.5464	5	5	0	7.125	1	-1	1	1.0459
133	5.4722	5	5	90	13.25	2	1	1	2.3312
134	7.1142	5	5	999	1	2	1	1	2.6273
135	2.1883	5	5	999	7.125	1	1	1	0.94011
136	2.1883	5	5	0	13.25	1	-1	1	0.89307
137	5.4722	5	5	0	1	1	-1	0	2.6499
138	2.1883	5	5	0	13.25	1	1	1	0.9283
139	5.4722	5	5	0	7.125	1	1	1	0.96359
140	0.5464	5	5	0	1	2	1	1	1.3753
141	5.4722	5	5	0	19.375	1	-1	1	1.3517
142	0.5464	5	5	999	1	1	1	1	1.0934
143	7.1142	5	5	999	25.5	2	-1	0	1.6957
144	5.4722	5	5	999	13.25	2	-1	0	2.9391
145	7.1142	5	5	0	1	2	-1	0	1.6066
146	7.1142	5	5	90	13.25	1	1	1	1.1753
147	5.4722	5	5	0	1	2	1	1	2.1298
148	0.5464	5	5	0	13.25	2	-1	1	1.2341
149	7.1142	5	5	0	19.375	2	-1	1	1.1518
150	2.1883	5	5	999	1	2	1	1	1.8222
151	7.1142	5	5	90	25.5	2	1	1	9.2066
152	7.1142	5	5	90	13.25	1	-1	1	1.9081
153	7.1142	5	5	999	7.125	1	1	0	1.4517
154	5.4722	5	5	999	25.5	1	1	1	0.97532
155	5.4722	5	5	0	7.125	2	1	1	1.3281
156	5.4722	5	5	90	19.375	1	-1	1	1.2576
157	3.8303	5	5	999	1	2	1	1	2.1191
158	3.8303	5	5	0	19.375	2	-1	1	1.1523
159	3.8303	5	5	90	13.25	1	-1	1	0.94009
160	0.5464	5	5	90	13.25	2	1	1	1.1518
161	2.1883	5	5	90	7.125	2	1	1	1.705
162	5.4722	5	5	999	7.125	2	1	1	1.2463
163	7.1142	5	5	999	25.5	1	1	1	1.2929
164	5.4722	5	5	0	19.375	2	-1	0	1.9137
165	7.1142	5	5	0	1	2	-1	1	1.8362
166	7.1142	5	5	90	25.5	2	-1	1	1.2459
167	5.4722	5	5	90	19.375	1	-1	1	0.99891
168	0.5464	5	5	90	13.25	1	1	1	1.0224
169	5.4722	5	5	999	7.125	2	1	1	1.1871
170	0.5464	5	5	999	19.375	1	1	1	0.94008
171	2.1883	5	5	0	7.125	2	-1	1	1.1282
172	0.5464	5	5	999	19.375	2	1	1	1.1989
173	2.1883	5	5	999	13.25	1	1	1	0.95181
174	7.1142	5	5	0	1	2	-1	1	1.4749
175	5.4722	5	5	90	19.375	2	1	1	1.1169
176	0.5464	5	5	0	19.375	2	1	1	1.1279
177	7.1142	5	5	90	25.5	2	1	0	1.1522
178	0.5464	5	5	0	19.375	1	-1	1	1.1875
179	5.4722	5	5	999	25.5	2	1	1	1.14
180	3.8303	5	5	999	25.5	2	1	1	1.0581
181	2.1883	5	5	90	1	1	1	0	1.2106
182	3.8303	5	5	90	7.125	1	-1	1	0.99893
183	3.8303	5	5	0	19.375	1	-1	1	0.95186
184	2.1883	5	5	90	1	2	-1	1	1.1165
185	3.8303	5	5	999	25.5	1	-1	1	1.046
186	0.5464	5	5	90	1	1	1	1	2.2217
187	3.8303	5	5	90	13.25	2	1	1	1.211
188	7.1142	5	5	999	13.25	1	-1	1	1.0106
189	5.4722	5	5	90	13.25	2	-1	1	1.8358
190	3.8303	5	5	999	1	2	1	1	2.1577
191	7.1142	5	5	999	7.125	1	1	0	1.7347
192	0.5464	5	5	999	13.25	2	-1	1	1.1753
193	0.5464	5	5	90	19.375	2	-1	1	1.1993
194	3.8303	5	5	999	25.5	1	1	1	0.97539
195	7.1142	5	5	999	25.5	1	-1	1	0.94052
196	0.5464	5	5	0	7.125	1	-1	1	1.0342
197	0.5464	5	5	90	7.125	2	1	1	1.2341
198	5.4722	5	5	90	19.375	2	1	1	1.7041
199	2.1883	5	5	90	7.125	1	-1	1	1.0111
200	3.8303	5	5	90	1	1	-1	0	3.466
201	5.4722	5	5	999	13.25	1	-1	1	0.99889
202	0.5464	5	5	0	19.375	1	-1	1	0.9871
203	0.5464	5	5	90	1	2	-1	1	1.2224
204	5.4722	5	5	0	25.5	1	-1	1	0.91656
205	2.1883	5	5	0	13.25	1	1	1	0.94002
206	7.1142	5	5	999	1	1	-1	0	1.9994
207	2.1883	5	5	0	1	1	-1	1	1.3992
208	5.4722	5	5	999	1	1	1	0	1.9773
209	2.1883	5	5	0	13.25	2	1	1	1.1634
210	0.5464	5	5	999	1	2	-1	0	1.5046
211	0.5464	5	5	999	7.125	2	1	1	1.2694
212	2.1883	5	5	90	1	2	1	1	1.3635
213	0.5464	5	5	999	13.25	2	-1	1	1.2224
214	3.8303	5	5	0	19.375	2	-1	1	2.6835
215	3.8303	5	5	0	13.25	2	-1	0	1.5874
216	5.4722	5	5	0	7.125	1	1	1	1.9176
217	0.5464	5	5	999	1	1	1	1	1.1636
218	7.1142	5	5	0	25.5	1	1	1	0.92818
219	2.1883	5	5	90	1	2	-1	0	3.0149
220	5.4722	5	5	90	25.5	2	1	0	2.4919
221	0.5464	5	5	0	1	1	1	1	1.0224
222	7.1142	5	5	999	19.375	2	1	1	1.2812
223	3.8303	5	5	0	1	1	-1	1	2.2091
224	2.1883	5	5	999	1	1	1	1	1.2698
225	3.8303	5	5	90	13.25	1	1	1	0.96355
226	7.1142	5	5	90	19.375	2	1	1	1.1636
227	3.8303	5	5	90	25.5	1	-1	1	1.0229
228	0.5464	5	5	0	19.375	2	1	1	1.1282
229	2.1883	5	5	90	7.125	2	-1	1	1.3404
230	5.4722	5	5	0	7.125	2	1	1	1.1635
231	5.4722	5	5	999	25.5	2	1	1	1.1635
232	2.1883	5	5	999	25.5	1	-1	1	1.0341
233	3.8303	5	5	999	19.375	1	-1	1	0.90452
234	2.1883	5	5	0	1	2	-1	0	1.5517
235	0.5464	5	5	0	1	2	-1	1	2.105
236	2.1883	5	5	999	13.25	1	1	1	0.96364
237	2.1883	5	5	999	7.125	2	1	1	1.1635
238	7.1142	5	5	999	1	1	-1	0	2.0582
239	0.5464	5	5	0	19.375	2	-1	1	1.2224
240	5.4722	5	5	999	13.25	1	1	1	1.0224
241	3.8303	5	5	0	7.125	2	1	1	1.2341
242	7.1142	5	5	90	19.375	1	1	1	1.1051
243	0.5464	5	5	999	25.5	2	1	1	1.34
244	7.1142	5	5	0	1	1	1	0	2.4014
245	0.5464	5	5	90	13.25	1	-1	1	1.1047
246	3.8303	5	5	0	19.375	1	1	1	1.1169
247	7.1142	5	5	999	1	1	1	0	2.1391
248	3.8303	5	5	90	1	2	1	1	2.5662
249	3.8303	5	5	90	7.125	2	-1	0	3.8144
250	7.1142	5	5	0	25.5	1	-1	1	1.0694
251	5.4722	5	5	999	1	2	-1	1	2.9457
252	0.5464	5	5	999	1	2	-1	1	1.2223
253	7.1142	5	5	0	7.125	2	1	0	1.4912
254	0.5464	5	5	999	19.375	1	-1	1	0.92838
255	2.1883	5	5	999	1	1	-1	1	0.95183
256	0.5464	5	5	0	19.375	1	1	1	0.94003
257	2.1883	5	5	0	25.5	2	1	1	1.2459
258	3.8303	5	5	999	13.25	1	1	1	0.96401
259	0.5464	5	5	999	25.5	1	-1	1	1.0931
260	7.1142	5	5	0	19.375	2	1	1	1.0459
261	3.8303	5	5	999	13.25	1	-1	1	0.97537
262	0.5464	5	5	0	7.125	1	1	1	0.98703
263	5.4722	5	5	0	7.125	2	1	1	1.14
264	3.8303	5	5	999	13.25	2	1	1	1.0695
265	2.1883	5	5	999	19.375	1	-1	1	1.1635
266	3.8303	5	5	0	25.5	2	1	1	1.1169
267	3.8303	5	5	90	13.25	1	-1	1	1.0816
268	2.1883	5	5	0	19.375	2	1	1	1.0695
269	2.1883	5	5	0	13.25	2	1	1	1.2576
270	0.5464	5	5	90	7.125	1	-1	1	1.4693
271	3.8303	5	5	90	13.25	2	1	1	2.4219
272	0.5464	5	5	90	13.25	1	-1	1	1.1518
273	3.8303	5	5	90	25.5	2	-1	1	1.1054
274	3.8303	5	5	90	13.25	2	-1	1	1.2463
275	7.1142	5	5	0	25.5	1	-1	1	0.93993
276	3.8303	5	5	999	25.5	2	-1	1	1.0459
277	2.1883	5	5	90	19.375	2	-1	1	1.1047
278	2.1883	5	5	90	19.375	2	-1	1	1.093
279	3.8303	5	5	0	19.375	2	-1	1	1.2341
280	5.4722	5	5	0	1	1	-1	1	1.1287
281	5.4722	5	5	0	1	1	-1	1	1.0577
282	0.5464	5	5	0	13.25	2	-1	1	1.0812
283	3.8303	5	5	90	1	1	-1	1	1.2812
284	5.4722	5	5	999	7.125	1	1	1	1.1169
285	0.5464	5	5	999	25.5	2	-1	1	1.1871
286	2.1883	5	5	999	1	2	-1	0	4.0435
287	0.5464	5	5	90	19.375	2	1	1	2.8934
288	7.1142	5	5	0	19.375	2	1	1	1.1871
289	5.4722	5	5	90	13.25	2	1	1	1.3757
290	0.5464	5	5	0	7.125	1	-1	1	1.1051
291	2.1883	5	5	999	19.375	2	1	1	1.1048
292	3.8303	5	5	999	7.125	1	1	1	0.96361
293	3.8303	5	5	999	25.5	1	-1	1	1.0695
294	3.8303	5	5	999	19.375	2	1	1	1.14
295	5.4722	5	5	90	19.375	1	1	0	1.8201
296	3.8303	5	5	0	13.25	2	1	1	1.1165
297	3.8303	5	5	90	25.5	2	-1	1	1.4576
298	0.5464	5	5	0	25.5	1	1	1	1.0106
299	3.8303	5	5	90	19.375	2	1	1	1.3047
300	3.8303	5	5	90	25.5	2	-1	1	1.1518
301	3.8303	5	5	90	1	1	-1	0	2.2218
302	7.1142	5	5	999	13.25	2	1	1	2.9523
303	7.1142	5	5	999	25.5	2	1	1	1.1988
304	3.8303	5	5	0	1	1	1	0	2.0409
305	0.5464	5	5	90	25.5	2	1	1	1.1993
306	0.5464	5	5	999	25.5	2	-1	1	1.1166
307	0.5464	5	5	0	7.125	2	1	1	1.1401
308	0.5464	5	5	999	1	2	-1	1	1.5517
309	2.1883	5	5	0	13.25	1	1	1	0.91696
310	7.1142	5	5	999	25.5	1	-1	1	0.98711
311	2.1883	5	5	0	7.125	2	1	1	1.1871
312	0.5464	5	5	90	25.5	1	-1	1	1.093
313	7.1142	5	5	0	19.375	1	1	0	1.2929
314	3.8303	5	5	999	13.25	2	-1	1	1.0224
315	5.4722	5	5	0	13.25	1	1	0	1.3517
316	2.1883	5	5	0	25.5	2	-1	1	1.0107
317	2.1883	5	5	0	1	1	1	0	1.387
318	2.1883	5	5	999	13.25	1	1	1	0.89302
319	5.4722	5	5	0	25.5	2	1	1	1.0695
320	2.1883	5	5	90	13.25	2	-1	1	0.99891
321	3.8303	5	5	999	25.5	1	-1	1	0.95182
322	7.1142	5	5	0	7.125	1	1	0	1.7662
323	5.4722	5	5	90	1	2	1	0	1.9418
324	5.4722	5	5	999	19.375	2	1	1	1.0577
325	2.1883	5	5	0	7.125	2	1	1	1.1282
326	5.4722	5	5	999	7.125	1	-1	0	2.1793
327	7.1142	5	5	999	19.375	1	1	0	1.9884
328	2.1883	5	5	90	13.25	1	1	1	0.95179
329	3.8303	5	5	90	1	2	-1	0	2.1838
330	2.1883	5	5	999	7.125	2	1	1	1.3163
331	2.1883	5	5	999	7.125	2	-1	1	1.1281
332	2.1883	5	5	0	25.5	1	1	1	0.98758
333	2.1883	5	5	0	1	1	-1	1	1.1401
334	5.4722	5	5	90	1	2	-1	0	1.3051
335	7.1142	5	5	999	13.25	1	-1	1	1.1518
336	2.1883	5	5	90	7.125	1	-1	1	0.97541
337	2.1883	5	5	999	1	1	1	1	1.0695
338	2.1883	5	5	999	19.375	2	1	1	1.1401
339	7.1142	5	5	999	25.5	2	-1	0	1.6968
340	2.1883	5	5	999	25.5	2	-1	1	1.1169
341	3.8303	5	5	999	19.375	1	-1	1	1.0464
342	7.1142	5	5	90	19.375	1	-1	1	0.99889
343	5.4722	5	5	999	13.25	2	-1	1	1.3165
344	5.4722	5	5	0	19.375	2	1	1	1.1283
345	2.1883	5	5	999	13.25	2	-1	1	1.1283
346	0.5464	5	5	90	25.5	2	-1	1	1.034
347	5.4722	5	5	0	13.25	2	-1	0	1.4223
348	3.8303	5	5	0	19.375	1	-1	1	1.0934
349	3.8303	5	5	999	19.375	1	1	1	0.90478
350	0.5464	5	5	90	1	2	1	1	2.0688
351	2.1883	5	5	90	25.5	1	-1	1	0.94052
352	3.8303	5	5	0	25.5	1	1	1	1.5517
353	7.1142	5	5	90	13.25	2	-1	0	2.0626
354	5.4722	5	5	0	7.125	2	1	0	1.8001
355	5.4722	5	5	999	25.5	1	-1	1	0.95184
356	3.8303	5	5	0	19.375	1	1	1	0.95185
357	5.4722	5	5	999	13.25	1	1	1	1.0576
358	5.4722	5	5	0	7.125	1	1	0	1.1635
359	5.4722	5	5	999	19.375	2	1	1	1.1281
360	7.1142	5	5	90	13.25	2	1	1	1.2463
361	5.4722	5	5	90	25.5	2	1	1	1.3522
362	7.1142	5	5	0	25.5	2	-1	1	1.1875
363	2.1883	5	5	0	1	2	1	0	3.0662
364	2.1883	5	5	0	19.375	1	-1	1	1.1052
365	2.1883	5	5	0	19.375	2	-1	1	0.96403
366	0.5464	5	5	999	25.5	2	-1	1	1.0459
367	2.1883	5	5	90	13.25	2	-1	1	1.54
368	7.1142	5	5	0	1	2	-1	0	1.9948
369	5.4722	5	5	999	1	1	-1	0	0.89301
370	5.4722	5	5	90	1	2	1	0	2.0536
371	3.8303	5	5	90	7.125	1	-1	1	0.98715
372	2.1883	5	5	999	19.375	1	1	1	0.90481
373	2.1883	5	5	90	7.125	2	-1	1	0.98708
374	0.5464	5	5	90	1	2	1	1	1.0929
375	2.1883	5	5	0	19.375	1	-1	1	0.91658
376	2.1883	5	5	90	1	1	1	1	1.1753
377	3.8303	5	5	0	1	1	-1	1	1.093
378	5.4722	5	5	999	19.375	2	-1	1	1.0695
379	7.1142	5	5	999	19.375	1	-1	1	0.94009
380	3.8303	5	5	999	25.5	2	1	1	1.1048
381	0.5464	5	5	90	7.125	1	-1	1	1.0104
382	0.5464	5	5	0	13.25	1	1	1	0.99885
383	2.1883	5	5	999	7.125	2	-1	1	1.0695
384	0.5464	5	5	999	13.25	1	-1	1	0.8695
385	5.4722	5	5	0	7.125	2	1	0	1.2929
386	3.8303	5	5	90	25.5	1	-1	1	0.90523
387	3.8303	5	5	0	1	2	-1	0	1.2459
388	7.1142	5	5	999	19.375	2	1	1	1.1287
389	7.1142	5	5	0	13.25	1	1	0	1.7097
390	7.1142	5	5	0	1	1	1	0	1.4641
391	7.1142	5	5	0	1	2	1	1	1.7135
392	2.1883	5	5	999	13.25	1	1	1	0.96359
393	0.5464	5	5	90	25.5	1	-1	1	1.0578
394	3.8303	5	5	0	13.25	1	-1	1	0.96357
395	0.5464	5	5	90	7.125	1	1	1	1.0107
396	2.1883	5	5	999	19.375	2	-1	1	1.0459
397	2.1883	5	5	90	1	1	1	1	1.0929
398	2.1883	5	5	999	7.125	1	-1	1	0.83417
399	5.4722	5	5	999	1	2	-1	0	1.4459
400	5.4722	5	5	90	19.375	2	1	0	2.0299
401	3.8303	5	5	90	7.125	2	1	0	2.2742
402	5.4722	5	5	999	25.5	1	1	1	0.94054
403	3.8303	5	5	999	19.375	2	-1	1	1.1165
404	0.5464	5	5	999	7.125	1	1	1	1.0342
405	3.8303	5	5	999	7.125	2	1	1	1.1753
406	0.5464	5	5	0	25.5	1	-1	1	1.14
407	0.5464	5	5	0	13.25	1	-1	1	0.92831
408	3.8303	5	5	0	25.5	2	-1	1	1.046
409	7.1142	5	5	999	1	1	1	1	1.9182
410	2.1883	5	5	90	13.25	1	1	1	0.94009
411	7.1142	5	5	90	13.25	1	-1	1	0.96359
412	5.4722	5	5	0	19.375	1	1	1	1.0812
413	3.8303	5	5	999	1	2	1	1	1.34
414	3.8303	5	5	999	7.125	2	-1	1	1.14
415	5.4722	5	5	0	25.5	1	1	1	0.9517
416	3.8303	5	5	999	7.125	1	-1	1	1.1283
417	7.1142	5	5	90	1	2	1	1	2.024
418	7.1142	5	5	90	1	2	1	0	1.8688
419	7.1142	5	5	0	7.125	2	1	0	1.7343
420	0.5464	5	5	999	25.5	1	-1	1	1.011
421	3.8303	5	5	0	7.125	2	-1	0	1.634
422	7.1142	5	5	90	13.25	1	1	1	1.0582
423	3.8303	5	5	999	1	1	-1	0	2.49
424	0.5464	5	5	0	7.125	2	-1	1	1.187
425	5.4722	5	5	999	19.375	2	1	1	1.1398
426	0.5464	5	5	999	13.25	1	1	1	0.96357
427	0.5464	5	5	999	13.25	2	1	1	1.2458
428	0.5464	5	5	0	7.125	2	-1	1	1.0812
429	7.1142	5	5	90	19.375	2	1	1	1.2341
430	3.8303	5	5	0	7.125	1	1	1	0.94005
431	7.1142	5	5	0	7.125	2	1	1	1.2693
432	7.1142	5	5	999	13.25	1	-1	1	1.0224
433	2.1883	5	5	90	19.375	1	1	1	0.9283
434	3.8303	5	5	999	7.125	2	1	1	1.093
435	5.4722	5	5	90	19.375	1	1	1	0.9636
436	3.8303	5	5	999	1	1	1	0	1.3752
437	7.1142	5	5	90	1	1	-1	0	1.991
438	2.1883	5	5	90	13.25	2	-1	1	1.0224
439	3.8303	5	5	0	19.375	2	1	1	1.1165
440	5.4722	5	5	90	25.5	1	1	1	0.96402
441	3.8303	5	5	0	7.125	1	1	1	1.0694
442	7.1142	5	5	0	19.375	2	1	1	1.2812
443	3.8303	5	5	0	1	2	-1	0	1.2459
444	5.4722	5	5	90	7.125	1	-1	1	1.1047
445	0.5464	5	5	90	1	2	-1	1	1.3871
446	0.5464	5	5	999	7.125	2	1	1	1.34
447	5.4722	5	5	90	13.25	1	-1	0	1.4341
448	3.8303	5	5	999	13.25	2	-1	1	1.0459
449	0.5464	5	5	999	1	2	-1	1	1.0694
450	0.5464	5	5	0	1	2	1	1	1.587
451	5.4722	5	5	0	1	1	1	1	2.1418
452	3.8303	5	5	90	19.375	2	1	1	1.3635
453	7.1142	5	5	0	25.5	2	1	1	1.2106
454	0.5464	5	5	90	25.5	1	1	1	1.093
455	7.1142	5	5	999	19.375	2	1	1	1.1165
456	3.8303	5	5	0	13.25	1	1	1	0.92833
457	3.8303	5	5	999	1	2	-1	0	1.5276
458	7.1142	5	5	90	19.375	2	1	0	1.3448
459	0.5464	5	5	999	7.125	1	1	1	0.98713
460	7.1142	5	5	0	19.375	1	1	1	1.2459
461	3.8303	5	5	0	25.5	2	1	1	1.0111
462	2.1883	5	5	90	1	2	1	0	1.2459
463	7.1142	5	5	0	7.125	2	-1	0	1.2695
464	7.1142	5	5	0	13.25	2	1	0	1.1636
465	3.8303	5	5	0	7.125	2	-1	0	2.2323
466	7.1142	5	5	0	13.25	2	1	1	0.96404
467	5.4722	5	5	999	25.5	1	-1	1	1.1283
468	0.5464	5	5	90	7.125	1	-1	1	1.0577
469	3.8303	5	5	90	1	2	-1	0	2.3296
470	3.8303	5	5	90	25.5	2	1	1	1.093
471	2.1883	5	5	90	1	1	-1	1	1.1871
472	0.5464	5	5	999	19.375	2	1	1	1.0813
473	7.1142	5	5	0	1	1	1	1	1.6533
474	0.5464	5	5	0	1	1	1	1	1.3987
475	0.5464	5	5	0	13.25	1	1	1	1.0813
476	2.1883	5	5	999	1	2	1	1	1.4341
477	3.8303	5	5	90	19.375	1	-1	1	1.0582
478	3.8303	5	5	999	19.375	1	1	0	0.94008
479	5.4722	5	5	90	1	1	1	0	1.2577
480	3.8303	5	5	0	25.5	1	1	1	0.94009
481	0.5464	5	5	90	19.375	1	1	1	1.0224
482	0.5464	5	5	0	13.25	2	-1	1	1.3753
483	3.8303	5	5	999	25.5	1	1	1	0.94005
484	3.8303	5	5	999	1	2	-1	0	2.4694
485	5.4722	5	5	0	13.25	1	1	0	1.7073
486	5.4722	5	5	90	7.125	1	-1	1	1.2341
487	3.8303	5	5	90	7.125	1	1	1	0.92831
488	2.1883	5	5	999	13.25	2	1	1	1.1283
489	7.1142	5	5	999	7.125	2	1	1	1.7861
490	2.1883	5	5	999	13.25	2	1	1	0.91654
491	0.5464	5	5	90	1	1	-1	1	1.7752
492	2.1883	5	5	0	1	2	1	1	1.0812
493	5.4722	5	5	999	19.375	1	1	1	0.95188
494	2.1883	5	5	999	1	2	-1	0	1.2811
495	7.1142	5	5	999	13.25	1	-1	1	1.1163
496	0.5464	5	5	0	19.375	2	1	1	1.1046
497	5.4722	5	5	0	25.5	2	-1	0	1.3404
498	3.8303	5	5	0	7.125	2	-1	0	2.3196
499	7.1142	5	5	0	19.375	2	1	1	1.1046
500	2.1883	5	5	0	13.25	2	-1	1	4.5003
501	5.4722	5	5	90	7.125	2	1	0	1.9072
502	7.1142	5	5	999	7.125	1	-1	1	1.0224
503	3.8303	5	5	999	1	1	-1	1	2.068
504	5.4722	5	5	90	1	1	-1	0	1.894
505	7.1142	5	5	999	19.375	2	1	1	1.1518
506	5.4722	5	5	90	1	1	-1	1	2.0846
507	7.1142	5	5	90	1	1	-1	0	1.8861
508	2.1883	5	5	999	19.375	2	1	1	1.1396
509	3.8303	5	5	999	13.25	1	1	1	0.97578
510	2.1883	5	5	0	13.25	2	1	1	1.093
511	5.4722	5	5	0	1	1	1	0	1.843
512	0.5464	5	5	90	25.5	1	-1	1	1.1404
513	0.5464	5	5	999	7.125	1	-1	1	0.98713
514	0.5464	5	5	90	13.25	2	-1	1	1.1518
515	0.5464	5	5	90	25.5	2	-1	1	1.0459
516	5.4722	5	5	999	7.125	2	-1	1	1.1283
517	7.1142	5	5	999	7.125	2	1	1	1.6012
518	7.1142	5	5	90	13.25	1	-1	1	1.3852
519	7.1142	5	5	999	25.5	2	-1	1	1.1636
520	7.1142	5	5	0	13.25	1	1	0	1.7856
521	5.4722	5	5	999	7.125	1	-1	0	1.5828
522	2.1883	5	5	999	19.375	2	-1	1	1.0695
523	7.1142	5	5	0	25.5	1	1	1	1.0812
524	2.1883	5	5	0	7.125	1	1	1	0.96357
525	0.5464	5	5	90	1	2	1	1	1.5517
526	5.4722	5	5	999	7.125	1	1	1	0.84598
527	2.1883	5	5	90	1	1	-1	0	1.2929
528	2.1883	5	5	999	19.375	1	-1	1	0.94009
529	2.1883	5	5	90	25.5	2	-1	1	1.1047
530	5.4722	5	5	90	19.375	1	1	1	1.2581
531	5.4722	5	5	90	1	2	1	1	1.6939
532	5.4722	5	5	999	19.375	1	1	1	0.8931
533	3.8303	5	5	0	13.25	1	1	0	1.3517
534	7.1142	5	5	90	7.125	1	1	0	1.8826
535	7.1142	5	5	0	19.375	1	-1	0	2.1081
536	7.1142	5	5	999	19.375	1	1	1	0.98716
537	3.8303	5	5	0	7.125	1	1	1	0.91654
538	7.1142	5	5	90	19.375	1	1	1	1.0812
539	5.4722	5	5	0	13.25	2	1	1	3.4674
540	3.8303	5	5	999	7.125	1	1	1	0.98714
541	2.1883	5	5	0	19.375	1	1	1	0.94008
542	5.4722	5	5	0	1	2	-1	0	1.2577
543	0.5464	5	5	999	7.125	1	1	1	1.0106
544	7.1142	5	5	0	13.25	2	1	0	0.88125
545	2.1883	5	5	0	25.5	1	-1	1	0.92835
546	0.5464	5	5	0	19.375	2	-1	1	1.0812
547	2.1883	5	5	90	1	2	1	1	3.6858
548	2.1883	5	5	90	7.125	2	1	1	1.4462
549	0.5464	5	5	90	1	1	1	1	1.4227
550	2.1883	5	5	0	7.125	1	-1	1	1.0225
551	3.8303	5	5	999	1	1	1	0	1.587
552	2.1883	5	5	90	13.25	1	1	1	0.90528
553	3.8303	5	5	90	7.125	2	-1	0	1.2577
554	0.5464	5	5	0	7.125	2	-1	1	1.1988
555	2.1883	5	5	0	19.375	2	1	1	1.2105
556	3.8303	5	5	999	7.125	1	-1	1	1.1753
557	0.5464	5	5	0	25.5	1	1	1	0.91702
558	0.5464	5	5	90	7.125	2	1	1	1.2341
559	2.1883	5	5	999	25.5	1	1	1	0.9636
560	0.5464	5	5	999	25.5	1	1	1	0.91695
561	2.1883	5	5	90	25.5	2	-1	1	1.2106
562	5.4722	5	5	0	13.25	2	-1	0	1.5729
563	2.1883	5	5	999	25.5	1	-1	1	0.95184
564	0.5464	5	5	999	19.375	2	-1	1	1.093
565	5.4722	5	5	90	19.375	2	1	0	1.0341
566	2.1883	5	5	0	25.5	2	-1	1	1.1988
567	2.1883	5	5	90	25.5	2	-1	1	0.95186
568	2.1883	5	5	0	13.25	2	1	1	1.3047
569	5.4722	5	5	90	7.125	2	1	0	1.9342
570	2.1883	5	5	999	25.5	2	1	1	1.2694
571	7.1142	5	5	90	7.125	2	1	1	1.6804
572	7.1142	5	5	0	7.125	1	1	0	2.3182
573	0.5464	5	5	0	25.5	2	-1	1	1.1518
574	7.1142	5	5	90	1	1	1	1	1.8717
575	5.4722	5	5	999	7.125	2	-1	0	1.8586
576	0.5464	5	5	90	7.125	2	-1	1	1.34
577	7.1142	5	5	0	25.5	2	1	1	2.0036
578	7.1142	5	5	90	19.375	1	1	1	1.0577
579	3.8303	5	5	0	1	2	1	0	3.0445
580	5.4722	5	5	999	1	2	1	0	2.4712
581	2.1883	5	5	0	25.5	1	1	1	1.7399
582	0.5464	5	5	0	1	2	1	1	1.2577
583	7.1142	5	5	0	7.125	1	1	0	1.7697
584	7.1142	5	5	90	25.5	2	1	0	1.7768
585	7.1142	5	5	90	19.375	2	1	1	2.0127
586	5.4722	5	5	90	13.25	1	1	1	0.91652
587	7.1142	5	5	90	19.375	1	-1	1	4.7236
588	2.1883	5	5	90	7.125	1	-1	1	1.0225
589	0.5464	5	5	0	1	1	1	1	1.046
590	0.5464	5	5	0	13.25	1	1	1	0.92854
591	0.5464	5	5	999	19.375	2	1	1	1.2576
592	3.8303	5	5	0	19.375	1	-1	1	1.0224
593	5.4722	5	5	0	7.125	1	1	0	1.7745
594	5.4722	5	5	90	25.5	1	1	1	0.97533
595	3.8303	5	5	0	1	1	1	0	1.6929
596	5.4722	5	5	999	25.5	2	-1	1	1.1165
597	3.8303	5	5	90	1	2	1	0	2.2033
598	2.1883	5	5	90	13.25	2	1	1	1.2463
599	0.5464	5	5	90	7.125	1	1	1	1.0224
600	2.1883	5	5	0	1	1	-1	1	1.2694
601	2.1883	5	5	90	19.375	1	1	1	0.94005
602	5.4722	5	5	90	13.25	2	1	1	1.5975
603	3.8303	5	5	90	19.375	2	1	1	1.1988
604	7.1142	5	5	999	25.5	1	-1	1	0.9871
605	7.1142	5	5	90	13.25	2	-1	0	1.3987
606	3.8303	5	5	999	1	1	1	1	2.4241
607	5.4722	5	5	0	19.375	2	-1	0	1.3165
608	2.1883	5	5	0	19.375	2	1	1	1.2106
609	7.1142	5	5	999	7.125	1	-1	0	2.5691
610	7.1142	5	5	999	1	2	-1	0	1.7821
611	5.4722	5	5	999	13.25	1	-1	1	1.1282
612	7.1142	5	5	999	25.5	1	-1	1	1.0224
613	0.5464	5	5	90	1	1	1	1	1.093
614	7.1142	5	5	0	13.25	2	-1	0	1.2929
615	0.5464	5	5	0	25.5	1	-1	1	1.0341
616	3.8303	5	5	90	25.5	1	-1	1	0.99883
617	3.8303	5	5	0	19.375	2	-1	0	1.4341
618	5.4722	5	5	999	25.5	1	-1	1	0.90476
619	5.4722	5	5	90	7.125	2	-1	0	1.9131
620	5.4722	5	5	0	7.125	1	1	0	1.4223
621	0.5464	5	5	0	25.5	2	1	1	1.0582
622	0.5464	5	5	0	19.375	1	1	1	1.0224
623	7.1142	5	5	999	1	2	1	1	1.4547
624	2.1883	5	5	999	13.25	1	1	1	0.94
625	5.4722	5	5	999	1	2	1	0	1.8812
626	7.1142	5	5	0	13.25	1	-1	1	1.2694
627	7.1142	5	5	90	7.125	2	1	0	1.861
628	7.1142	5	5	90	7.125	1	-1	0	1.8221
629	0.5464	5	5	0	7.125	2	1	1	1.2106
630	5.4722	5	5	0	25.5	1	1	1	1.0934
631	0.5464	5	5	0	1	1	1	1	1.4933
632	5.4722	5	5	0	19.375	2	1	1	1.1169
633	3.8303	5	5	90	19.375	1	-1	1	1.0577
634	0.5464	5	5	999	19.375	1	-1	1	1.0224
635	0.5464	5	5	0	25.5	2	1	1	1.14
636	5.4722	5	5	999	1	1	1	0	2.2083
637	7.1142	5	5	90	25.5	1	1	1	1.0812
638	7.1142	5	5	90	1	2	1	1	1.8983
639	3.8303	5	5	0	25.5	1	1	1	0.95183
640	0.5464	5	5	999	7.125	1	-1	1	1.093
641	7.1142	5	5	999	1	2	-1	0	2.1
642	2.1883	5	5	90	25.5	2	-1	1	1.1753
643	3.8303	5	5	0	1	2	-1	0	1.5045
644	0.5464	5	5	90	19.375	1	1	1	1.1405
645	3.8303	5	5	0	1	2	1	1	2.1754
646	5.4722	5	5	90	13.25	2	1	0	2.9232
647	7.1142	5	5	999	19.375	1	1	0	2.3673
648	2.1883	5	5	90	25.5	1	1	1	0.96363
649	0.5464	5	5	999	13.25	2	1	1	1.3752
650	5.4722	5	5	999	7.125	2	1	1	1.1048
651	5.4722	5	5	0	1	2	-1	0	2.1625
652	0.5464	5	5	90	7.125	2	-1	1	1.1518
653	3.8303	5	5	0	13.25	1	-1	1	1.6223
654	5.4722	5	5	0	1	2	1	0	58.257
655	2.1883	5	5	999	7.125	1	-1	1	1.0341
656	3.8303	5	5	0	13.25	1	1	1	0.99885
657	3.8303	5	5	90	19.375	2	-1	1	3.9175
658	0.5464	5	5	999	19.375	2	-1	1	1.046
659	3.8303	5	5	999	13.25	2	1	1	1.0224
660	2.1883	5	5	90	19.375	1	-1	1	0.9401
661	7.1142	5	5	0	25.5	2	-1	1	1.0812
662	5.4722	5	5	999	25.5	2	1	1	1.0107
663	0.5464	5	5	999	13.25	1	1	1	0.85768
664	5.4722	5	5	90	7.125	1	-1	0	1.5254
665	2.1883	5	5	0	1	2	1	0	2.9159
666	3.8303	5	5	0	7.125	1	1	1	1.164
667	3.8303	5	5	90	1	2	-1	0	2.3782
668	2.1883	5	5	999	19.375	1	-1	1	0.95187
669	0.5464	5	5	0	13.25	2	-1	1	1.34
670	0.5464	5	5	999	1	2	1	1	1.6109
671	5.4722	5	5	0	25.5	2	-1	0	1.6912
672	3.8303	5	5	999	19.375	2	-1	1	1.1635
673	3.8303	5	5	0	7.125	2	-1	0	1.3753
674	3.8303	5	5	90	19.375	1	-1	1	0.9989
675	5.4722	5	5	0	13.25	1	1	0	1.2812
676	7.1142	5	5	999	1	2	1	0	1.7244
677	2.1883	5	5	0	25.5	2	1	1	1.3987
678	7.1142	5	5	90	25.5	1	-1	1	1.1169
679	7.1142	5	5	90	7.125	1	1	0	2.1182
680	5.4722	5	5	999	19.375	1	1	1	1.0224
681	2.1883	5	5	999	7.125	2	-1	1	1.1282
682	3.8303	5	5	999	13.25	1	1	1	0.97538
683	2.1883	5	5	90	19.375	1	1	1	1.0577
684	7.1142	5	5	0	19.375	1	1	1	1.14
685	7.1142	5	5	999	19.375	1	-1	1	1.0111
686	7.1142	5	5	90	13.25	2	1	0	0.98713
687	7.1142	5	5	0	13.25	2	1	1	1.4682
688	5.4722	5	5	90	7.125	2	-1	0	1.7858
689	5.4722	5	5	0	25.5	2	-1	1	0.99887
690	7.1142	5	5	90	25.5	2	1	1	1.1636
691	3.8303	5	5	90	19.375	2	1	1	1.1993
692	7.1142	5	5	0	25.5	2	-1	0	1.2694
693	3.8303	5	5	90	13.25	1	1	1	1.0581
694	5.4722	5	5	999	25.5	2	-1	1	1.046
695	3.8303	5	5	0	13.25	2	1	1	1.0459
696	5.4722	5	5	999	1	1	1	0	1.1047
697	0.5464	5	5	999	13.25	2	1	1	1.2581
698	5.4722	5	5	90	13.25	1	-1	1	1.0695
699	2.1883	5	5	0	7.125	1	-1	1	0.98707
700	0.5464	5	5	999	25.5	1	1	1	1.0342
701	2.1883	5	5	999	7.125	1	1	1	0.97535
702	7.1142	5	5	90	7.125	2	1	0	1.8012
703	5.4722	5	5	90	7.125	1	-1	0	4.3932
704	7.1142	5	5	0	7.125	2	1	0	2.0337
705	0.5464	5	5	0	7.125	1	1	1	0.99896
706	3.8303	5	5	90	7.125	1	1	1	1.187
707	5.4722	5	5	90	25.5	2	-1	1	1.4576
708	0.5464	5	5	0	25.5	2	-1	1	1.4459
709	5.4722	5	5	90	25.5	1	-1	1	0.97533
710	7.1142	5	5	999	13.25	2	-1	0	1.6218
711	5.4722	5	5	999	7.125	1	-1	1	1.0107
712	3.8303	5	5	0	25.5	1	1	1	0.95184
713	7.1142	5	5	0	1	1	-1	0	2.1872
714	3.8303	5	5	999	19.375	1	-1	1	0.99886
715	2.1883	5	5	90	13.25	1	1	1	0.98715
716	3.8303	5	5	999	19.375	2	-1	1	1.1165
717	7.1142	5	5	999	7.125	2	1	1	1.3278
718	3.8303	5	5	0	13.25	2	1	1	1.1866
719	7.1142	5	5	999	7.125	2	-1	0	1.1518
720	0.5464	5	5	90	13.25	1	1	1	0.99932
721	5.4722	5	5	90	25.5	2	1	1	1.2106
722	5.4722	5	5	0	25.5	2	1	1	1.2223
723	0.5464	5	5	90	19.375	1	-1	1	1.0812
724	5.4722	5	5	999	19.375	2	1	1	1.093
725	5.4722	5	5	0	19.375	2	1	1	1.1517
726	2.1883	5	5	999	13.25	2	-1	1	1.2102
727	7.1142	5	5	999	13.25	2	-1	0	1.7001
728	5.4722	5	5	0	1	2	-1	1	2.3062
729	0.5464	5	5	0	1	1	-1	1	2.2334
730	3.8303	5	5	0	7.125	1	1	1	1.0228
731	3.8303	5	5	90	1	1	-1	0	1.2694
732	5.4722	5	5	0	13.25	2	1	0	1.4929
733	7.1142	5	5	0	13.25	1	-1	1	2.0414
734	2.1883	5	5	999	1	1	-1	1	1.0577
735	0.5464	5	5	90	19.375	2	1	1	1.1871
736	0.5464	5	5	0	25.5	1	1	1	1.0105
737	2.1883	5	5	999	19.375	1	1	1	0.99895
738	3.8303	5	5	0	25.5	1	1	1	1.1988
739	5.4722	5	5	90	25.5	1	-1	1	1.0929
740	7.1142	5	5	0	7.125	1	1	0	0.96362
741	3.8303	5	5	90	25.5	1	-1	1	0.96361
742	7.1142	5	5	90	1	1	1	0	1.0459
743	2.1883	5	5	999	25.5	2	1	1	1.14
744	2.1883	5	5	999	1	1	1	0	1.5281
745	5.4722	5	5	0	19.375	1	1	0	1.1989
746	0.5464	5	5	90	7.125	2	1	1	0.98713
747	0.5464	5	5	999	19.375	1	1	1	1.0106
748	3.8303	5	5	90	19.375	1	-1	1	1.1283
749	2.1883	5	5	90	13.25	2	1	1	1.1287
750	0.5464	5	5	90	1	1	-1	0	1.3169
