# Supplementary material for: Temporal Integration of Motion Streaks in Migraine
Source: Vision (Basel). 2018 Jul 13;2(3):27. doi: 10.3390/vision2030027 (PMC6836222; doi:10.3390/vision2030027)
Supplement: Supplementary file 1 [file vision-02-00027-s001.zip › supplementary information/resultsmark3/resultsObs26/allResponsesObs26Block5.txt]

1	0.5464	5	5	999	25.5	1	-1	1	5.55
2	7.1142	5	5	90	13.25	2	-1	0	1.899
3	2.1883	5	5	999	19.375	2	1	1	1.1165
4	5.4722	5	5	999	1	2	1	1	1.8785
5	0.5464	5	5	999	7.125	2	-1	1	1.0695
6	5.4722	5	5	90	1	1	-1	0	1.9147
7	2.1883	5	5	0	19.375	2	-1	1	1.0577
8	3.8303	5	5	999	13.25	2	1	1	1.0576
9	2.1883	5	5	999	7.125	2	1	1	0.98708
10	2.1883	5	5	90	25.5	1	-1	1	0.92832
11	3.8303	5	5	999	13.25	1	-1	1	0.98717
12	0.5464	5	5	90	1	2	-1	1	1.1165
13	0.5464	5	5	90	19.375	2	-1	1	1.0928
14	2.1883	5	5	999	25.5	2	-1	1	1.0577
15	3.8303	5	5	90	13.25	2	-1	1	1.1518
16	7.1142	5	5	90	19.375	2	1	1	1.093
17	0.5464	5	5	0	25.5	2	1	1	1.493
18	3.8303	5	5	0	13.25	2	1	1	1.0817
19	0.5464	5	5	90	7.125	1	-1	1	1.093
20	7.1142	5	5	999	25.5	1	1	1	0.9989
21	0.5464	5	5	90	13.25	1	-1	1	1.5635
22	5.4722	5	5	0	19.375	2	-1	0	2.5618
23	5.4722	5	5	999	25.5	1	-1	1	0.89305
24	5.4722	5	5	999	7.125	2	-1	0	1.8495
25	7.1142	5	5	999	1	2	-1	0	1.7399
26	3.8303	5	5	90	19.375	1	-1	1	0.97535
27	3.8303	5	5	999	13.25	1	1	1	1.0106
28	7.1142	5	5	0	19.375	2	-1	0	1.1518
29	5.4722	5	5	0	25.5	2	1	1	1.3635
30	5.4722	5	5	999	1	2	-1	0	1.5594
31	3.8303	5	5	0	1	2	-1	1	1.5047
32	7.1142	5	5	999	19.375	2	1	1	1.7146
33	0.5464	5	5	0	13.25	1	-1	1	1.1875
34	2.1883	5	5	999	19.375	2	-1	1	1.1988
35	3.8303	5	5	999	13.25	1	-1	1	0.98761
36	0.5464	5	5	0	13.25	2	-1	1	1.3753
37	2.1883	5	5	90	25.5	1	-1	1	1.1165
38	0.5464	5	5	0	1	2	-1	1	1.3639
39	3.8303	5	5	90	19.375	2	1	1	1.2224
40	0.5464	5	5	999	25.5	1	1	1	1.5051
41	5.4722	5	5	90	1	2	-1	0	2.2962
42	3.8303	5	5	0	19.375	1	-1	1	1.0342
43	0.5464	5	5	0	7.125	1	-1	1	2.1868
44	3.8303	5	5	999	7.125	1	-1	1	0.98716
45	5.4722	5	5	999	25.5	2	-1	1	1.2341
46	7.1142	5	5	999	7.125	1	-1	1	0.95183
47	3.8303	5	5	0	1	1	1	1	2.5333
48	7.1142	5	5	0	19.375	1	-1	0	1.812
49	5.4722	5	5	0	25.5	1	-1	0	1.8324
50	5.4722	5	5	999	13.25	2	1	1	0.92835
51	7.1142	5	5	0	25.5	2	1	1	1.0107
52	0.5464	5	5	0	7.125	1	1	1	1.0813
53	5.4722	5	5	90	19.375	1	-1	1	1.1518
54	2.1883	5	5	999	1	1	1	1	1.5282
55	5.4722	5	5	90	25.5	1	-1	1	1.0107
56	3.8303	5	5	999	1	2	-1	0	2.351
57	3.8303	5	5	90	1	1	1	0	2.5422
58	0.5464	5	5	0	19.375	2	-1	1	1.2581
59	0.5464	5	5	0	7.125	2	-1	1	1.0934
60	3.8303	5	5	90	19.375	1	1	1	0.99933
61	0.5464	5	5	90	19.375	2	1	1	1.5399
62	2.1883	5	5	0	13.25	1	1	1	1.0342
63	0.5464	5	5	90	25.5	2	1	1	1.3752
64	3.8303	5	5	999	19.375	1	-1	1	0.9518
65	3.8303	5	5	999	13.25	2	1	1	1.211
66	3.8303	5	5	999	25.5	2	1	1	1.2224
67	3.8303	5	5	90	25.5	1	1	1	0.98756
68	0.5464	5	5	90	1	1	-1	0	1.1283
69	7.1142	5	5	999	7.125	2	1	1	1.3735
70	3.8303	5	5	999	19.375	2	1	1	1.1753
71	0.5464	5	5	90	7.125	2	-1	1	1.1989
72	7.1142	5	5	90	7.125	1	-1	1	1.2341
73	2.1883	5	5	90	25.5	1	1	1	0.95186
74	2.1883	5	5	999	13.25	2	1	1	1.1636
75	2.1883	5	5	0	25.5	1	1	1	0.94053
76	7.1142	5	5	0	13.25	2	1	0	1.1283
77	7.1142	5	5	0	25.5	2	1	0	1.7394
78	5.4722	5	5	90	1	2	1	1	1.9023
79	0.5464	5	5	90	7.125	2	-1	1	1.1635
80	3.8303	5	5	0	7.125	2	1	1	1.3052
81	3.8303	5	5	0	19.375	2	1	1	1.164
82	3.8303	5	5	999	13.25	2	-1	1	0.98714
83	7.1142	5	5	999	13.25	1	1	1	0.97534
84	7.1142	5	5	0	1	2	-1	0	2.4423
85	3.8303	5	5	999	13.25	2	1	1	1.2458
86	3.8303	5	5	90	19.375	2	1	1	1.5517
87	7.1142	5	5	90	13.25	2	-1	0	1.8884
88	0.5464	5	5	999	13.25	1	1	1	0.96359
89	5.4722	5	5	0	13.25	2	1	1	1.0576
90	0.5464	5	5	0	25.5	2	1	1	1.1988
91	0.5464	5	5	90	19.375	1	-1	1	1.1518
92	7.1142	5	5	999	19.375	1	-1	1	0.92832
93	2.1883	5	5	999	19.375	2	1	1	1.2454
94	5.4722	5	5	999	25.5	2	1	1	0.94012
95	3.8303	5	5	0	13.25	2	-1	0	1.1635
96	2.1883	5	5	999	7.125	1	-1	1	1.0577
97	5.4722	5	5	999	7.125	1	1	1	1.046
98	2.1883	5	5	0	25.5	2	1	1	1.1871
99	2.1883	5	5	0	13.25	2	-1	1	1.0816
100	0.5464	5	5	90	25.5	1	1	1	1.2223
101	0.5464	5	5	999	25.5	1	-1	1	1.8218
102	0.5464	5	5	999	19.375	2	1	1	1.1518
103	0.5464	5	5	999	13.25	1	1	1	0.9993
104	7.1142	5	5	999	7.125	1	-1	0	1.4904
105	3.8303	5	5	90	19.375	1	1	1	1.3634
106	7.1142	5	5	0	7.125	1	1	1	1.9994
107	7.1142	5	5	999	25.5	2	1	1	1.0229
108	5.4722	5	5	999	7.125	2	-1	0	1.9825
109	3.8303	5	5	999	7.125	1	-1	1	1.0459
110	7.1142	5	5	90	7.125	2	-1	0	1.2576
111	5.4722	5	5	999	13.25	1	1	1	0.98713
112	0.5464	5	5	999	19.375	1	-1	1	1.0459
113	2.1883	5	5	0	19.375	2	1	1	1.0577
114	2.1883	5	5	999	13.25	2	1	1	0.91652
115	0.5464	5	5	90	1	2	1	1	1.2107
116	7.1142	5	5	0	7.125	1	1	0	1.3772
117	0.5464	5	5	0	13.25	1	1	1	0.94013
118	7.1142	5	5	0	7.125	2	-1	0	1.4033
119	3.8303	5	5	999	25.5	1	1	1	0.92829
120	3.8303	5	5	0	1	2	1	1	1.1635
121	2.1883	5	5	999	19.375	1	-1	1	0.97538
122	2.1883	5	5	90	1	1	1	1	1.046
123	0.5464	5	5	0	1	1	-1	0	3.232
124	7.1142	5	5	0	25.5	2	-1	0	2.0855
125	5.4722	5	5	999	25.5	2	1	1	1.2223
126	5.4722	5	5	90	13.25	2	1	1	1.0111
127	0.5464	5	5	0	1	1	-1	1	1.1636
128	0.5464	5	5	0	13.25	1	-1	1	0.98696
129	7.1142	5	5	0	19.375	1	-1	0	1.7036
130	0.5464	5	5	0	13.25	1	1	1	0.98713
131	7.1142	5	5	0	7.125	2	1	0	1.0459
132	2.1883	5	5	90	25.5	2	-1	1	3.2503
133	7.1142	5	5	0	25.5	1	-1	1	1.724
134	7.1142	5	5	90	25.5	1	-1	1	1.0575
135	7.1142	5	5	90	19.375	2	1	0	1.6511
136	2.1883	5	5	0	13.25	2	-1	1	1.1048
137	2.1883	5	5	999	25.5	1	-1	1	0.92834
138	5.4722	5	5	999	13.25	2	1	1	1.4807
139	2.1883	5	5	90	13.25	2	1	1	1.1993
140	7.1142	5	5	90	1	1	1	0	1.9214
141	3.8303	5	5	90	13.25	1	1	1	0.97541
142	3.8303	5	5	999	25.5	2	-1	1	1.093
143	3.8303	5	5	0	25.5	1	-1	0	1.34
144	7.1142	5	5	0	25.5	1	-1	1	1.0812
145	5.4722	5	5	999	13.25	1	-1	1	1.1871
146	5.4722	5	5	0	7.125	1	-1	1	1.1399
147	2.1883	5	5	90	7.125	2	1	1	1.7661
148	5.4722	5	5	0	19.375	1	-1	1	1.1993
149	7.1142	5	5	0	19.375	1	-1	1	0.91657
150	7.1142	5	5	0	13.25	1	-1	1	1.6192
151	3.8303	5	5	999	19.375	2	1	1	1.1636
152	0.5464	5	5	0	19.375	2	1	1	1.0342
153	0.5464	5	5	999	25.5	1	-1	1	0.92838
154	0.5464	5	5	999	13.25	2	-1	1	1.5516
155	2.1883	5	5	999	1	2	-1	1	1.3517
156	2.1883	5	5	90	13.25	1	-1	1	0.94053
157	0.5464	5	5	999	1	2	1	1	1.54
158	5.4722	5	5	0	1	1	1	0	1.3517
159	0.5464	5	5	0	25.5	1	-1	1	1.034
160	7.1142	5	5	90	1	1	-1	1	1.5879
161	7.1142	5	5	0	7.125	2	-1	0	1.6002
162	5.4722	5	5	999	13.25	2	-1	1	1.2812
163	2.1883	5	5	999	13.25	1	1	1	1.0224
164	7.1142	5	5	90	25.5	1	-1	1	0.97538
165	0.5464	5	5	0	25.5	1	-1	1	1.0812
166	3.8303	5	5	0	19.375	2	1	1	1.2224
167	7.1142	5	5	0	25.5	1	-1	1	1.2694
168	2.1883	5	5	999	19.375	1	1	1	0.92876
169	0.5464	5	5	90	25.5	2	1	1	1.3282
170	0.5464	5	5	999	13.25	2	1	1	1.093
171	3.8303	5	5	90	1	1	-1	0	2.7321
172	2.1883	5	5	0	25.5	1	1	1	0.92817
173	7.1142	5	5	90	19.375	1	1	1	1.0342
174	5.4722	5	5	0	19.375	2	1	1	1.0459
175	5.4722	5	5	0	13.25	1	-1	0	1.4572
176	5.4722	5	5	0	25.5	2	-1	1	1.3986
177	7.1142	5	5	999	7.125	2	1	0	1.7975
178	5.4722	5	5	999	19.375	2	1	1	1.1989
179	5.4722	5	5	90	25.5	1	1	0	2.083
180	2.1883	5	5	999	13.25	2	1	1	1.1518
181	7.1142	5	5	999	13.25	2	-1	1	1.2577
182	2.1883	5	5	90	13.25	2	1	1	1.3517
183	0.5464	5	5	999	7.125	1	1	1	0.96363
184	5.4722	5	5	999	7.125	2	-1	0	2.0795
185	0.5464	5	5	0	19.375	1	-1	1	0.98711
186	2.1883	5	5	999	25.5	2	-1	1	1.0929
187	2.1883	5	5	0	25.5	2	-1	1	1.0459
188	2.1883	5	5	0	7.125	1	-1	1	1.0224
189	7.1142	5	5	0	1	2	-1	0	1.505
190	7.1142	5	5	0	13.25	2	-1	1	1.3045
191	7.1142	5	5	999	13.25	2	1	1	1.1052
192	0.5464	5	5	0	13.25	2	-1	1	1.1757
193	5.4722	5	5	0	1	1	1	0	1.6003
194	3.8303	5	5	999	7.125	2	-1	1	1.1404
195	5.4722	5	5	0	7.125	2	-1	0	1.1641
196	3.8303	5	5	90	1	1	-1	1	2.1597
197	3.8303	5	5	999	25.5	2	1	1	1.1988
198	2.1883	5	5	90	19.375	2	-1	1	1.0581
199	5.4722	5	5	999	1	1	1	0	1.2576
200	2.1883	5	5	999	19.375	2	1	1	1.0695
201	7.1142	5	5	0	13.25	2	-1	0	1.1636
202	3.8303	5	5	999	7.125	2	1	1	1.0577
203	7.1142	5	5	0	1	1	-1	0	1.6439
204	2.1883	5	5	90	25.5	1	1	1	0.90478
205	3.8303	5	5	90	7.125	2	-1	0	1.634
206	3.8303	5	5	0	7.125	1	-1	1	0.99931
207	3.8303	5	5	90	13.25	2	1	0	1.872
208	0.5464	5	5	999	1	1	1	1	1.14
209	2.1883	5	5	999	1	2	1	1	1.2695
210	7.1142	5	5	999	1	2	-1	0	1.8258
211	3.8303	5	5	999	1	2	-1	0	1.3282
212	5.4722	5	5	90	25.5	1	-1	1	0.91701
213	7.1142	5	5	90	1	1	1	1	0.9989
214	5.4722	5	5	0	1	2	1	0	1.7131
215	2.1883	5	5	90	13.25	1	-1	1	0.91653
216	0.5464	5	5	0	25.5	2	1	1	1.1753
217	5.4722	5	5	999	13.25	2	-1	0	0.94004
218	3.8303	5	5	999	19.375	2	-1	1	1.0812
219	0.5464	5	5	999	19.375	2	-1	1	1.5635
220	0.5464	5	5	0	19.375	1	-1	1	1.0346
221	3.8303	5	5	90	19.375	2	-1	1	1.093
222	2.1883	5	5	0	19.375	2	1	1	1.1048
223	0.5464	5	5	0	1	1	-1	0	1.4934
224	3.8303	5	5	0	13.25	2	1	1	1.3167
225	2.1883	5	5	0	19.375	1	-1	1	1.1987
226	5.4722	5	5	0	25.5	1	1	1	1.1758
227	7.1142	5	5	999	13.25	2	1	1	1.2104
228	3.8303	5	5	90	13.25	1	1	1	0.917
229	5.4722	5	5	999	1	1	1	1	1.5281
230	0.5464	5	5	0	13.25	2	1	1	1.234
231	0.5464	5	5	999	1	1	-1	1	1.1405
232	5.4722	5	5	90	25.5	2	1	1	1.3752
233	7.1142	5	5	90	7.125	2	-1	0	1.3518
234	7.1142	5	5	0	7.125	2	-1	0	1.0229
235	5.4722	5	5	90	7.125	2	1	1	1.1165
236	0.5464	5	5	999	13.25	1	-1	1	0.98712
237	5.4722	5	5	0	19.375	2	-1	1	1.1988
238	2.1883	5	5	0	1	2	-1	0	1.1871
239	2.1883	5	5	0	13.25	2	1	1	0.96361
240	3.8303	5	5	0	13.25	2	-1	0	1.1165
241	5.4722	5	5	90	25.5	1	1	1	0.95171
242	3.8303	5	5	0	25.5	1	1	1	1.0107
243	7.1142	5	5	0	13.25	1	-1	0	1.2341
244	5.4722	5	5	0	7.125	1	1	1	1.2694
245	2.1883	5	5	999	1	2	-1	0	1.0577
246	0.5464	5	5	999	19.375	2	-1	1	1.8457
247	0.5464	5	5	90	7.125	2	1	1	1.3399
248	2.1883	5	5	999	7.125	1	1	1	0.98713
249	3.8303	5	5	90	13.25	2	-1	0	2.2664
250	0.5464	5	5	999	7.125	2	1	1	1.1635
251	3.8303	5	5	0	19.375	2	1	1	1.093
252	3.8303	5	5	0	13.25	1	1	1	1.0342
253	2.1883	5	5	0	7.125	2	-1	1	1.2576
254	2.1883	5	5	0	13.25	1	-1	1	1.0111
255	7.1142	5	5	999	1	1	1	0	1.1753
256	5.4722	5	5	0	19.375	1	-1	1	0.96358
257	5.4722	5	5	999	7.125	2	1	1	1.14
258	5.4722	5	5	0	13.25	2	-1	0	1.3635
259	2.1883	5	5	999	1	2	1	1	1.1753
260	7.1142	5	5	999	19.375	1	1	1	0.99888
261	7.1142	5	5	0	1	1	-1	0	1.1518
262	5.4722	5	5	90	1	2	1	1	0.99927
263	0.5464	5	5	999	1	2	-1	1	1.3047
264	7.1142	5	5	0	13.25	1	-1	0	1.2812
265	7.1142	5	5	999	19.375	1	-1	1	3.4168
266	7.1142	5	5	999	1	1	-1	0	1.547
267	2.1883	5	5	90	7.125	1	-1	1	0.94005
268	5.4722	5	5	999	1	2	1	0	1.7822
269	0.5464	5	5	999	13.25	1	-1	1	0.94014
270	0.5464	5	5	0	19.375	1	1	1	0.95181
271	3.8303	5	5	90	25.5	2	-1	1	1.2577
272	3.8303	5	5	90	7.125	1	1	1	1.046
273	7.1142	5	5	999	13.25	1	-1	1	1.0342
274	7.1142	5	5	90	19.375	2	-1	0	1.2929
275	5.4722	5	5	0	1	2	-1	0	2.1674
276	3.8303	5	5	0	1	1	1	1	1.81
277	5.4722	5	5	0	1	1	1	0	1.7476
278	5.4722	5	5	90	7.125	2	-1	0	2.0666
279	5.4722	5	5	999	7.125	1	-1	1	1.093
280	7.1142	5	5	90	1	2	-1	0	1.8074
281	5.4722	5	5	0	19.375	1	-1	1	1.5077
282	5.4722	5	5	0	7.125	1	-1	0	2.0781
283	2.1883	5	5	0	1	1	1	0	2.8919
284	7.1142	5	5	999	7.125	2	1	0	2.0515
285	0.5464	5	5	999	1	1	1	1	1.1047
286	7.1142	5	5	90	13.25	2	1	0	1.4116
287	2.1883	5	5	90	1	2	-1	0	2.9037
288	3.8303	5	5	0	25.5	2	-1	1	1.1052
289	5.4722	5	5	999	1	1	1	0	1.8661
290	0.5464	5	5	999	19.375	2	-1	1	1.2106
291	5.4722	5	5	0	1	2	-1	0	1.3165
292	3.8303	5	5	999	7.125	1	-1	1	0.92831
293	2.1883	5	5	90	7.125	2	1	1	1.2228
294	3.8303	5	5	999	7.125	2	1	1	1.093
295	5.4722	5	5	90	13.25	1	1	1	0.97556
296	0.5464	5	5	90	13.25	2	1	1	1.1165
297	7.1142	5	5	999	7.125	2	1	1	1.0695
298	2.1883	5	5	0	25.5	2	-1	1	1.1518
299	3.8303	5	5	0	1	2	1	0	2.01
300	7.1142	5	5	90	13.25	1	1	1	1.0464
301	5.4722	5	5	90	19.375	2	1	1	1.0929
302	0.5464	5	5	999	7.125	1	-1	1	1.2577
303	5.4722	5	5	90	19.375	2	1	1	1.1518
304	2.1883	5	5	90	1	2	1	1	1.387
305	3.8303	5	5	90	25.5	1	-1	1	0.9989
306	3.8303	5	5	0	7.125	1	1	1	0.97535
307	0.5464	5	5	90	13.25	1	-1	1	1.0341
308	3.8303	5	5	0	13.25	1	-1	1	0.94011
309	2.1883	5	5	0	1	1	1	1	1.3282
310	5.4722	5	5	999	1	1	-1	0	1.1399
311	7.1142	5	5	999	25.5	1	1	1	0.97535
312	5.4722	5	5	0	25.5	1	1	1	1.0694
313	2.1883	5	5	999	13.25	1	1	1	0.95185
314	7.1142	5	5	90	7.125	2	1	0	0.94004
315	0.5464	5	5	90	19.375	2	-1	1	1.1518
316	2.1883	5	5	90	19.375	1	-1	1	0.91654
317	3.8303	5	5	0	7.125	2	-1	0	2.4203
318	3.8303	5	5	90	7.125	1	1	1	0.97532
319	3.8303	5	5	90	7.125	1	-1	1	0.95185
320	2.1883	5	5	0	13.25	1	1	1	0.92823
321	5.4722	5	5	90	1	2	1	0	1.8023
322	2.1883	5	5	999	7.125	2	1	1	1.1869
323	0.5464	5	5	90	25.5	2	1	1	1.2105
324	3.8303	5	5	0	1	1	-1	0	1.2698
325	0.5464	5	5	90	1	1	-1	1	1.2927
326	3.8303	5	5	999	25.5	1	-1	1	0.85815
327	7.1142	5	5	0	19.375	2	-1	0	1.9939
328	0.5464	5	5	999	1	2	1	1	1.2694
329	5.4722	5	5	0	13.25	1	1	1	1.913
330	7.1142	5	5	90	13.25	1	-1	0	2.0836
331	7.1142	5	5	0	13.25	1	-1	0	1.6535
332	2.1883	5	5	999	25.5	2	-1	1	1.1047
333	2.1883	5	5	0	7.125	2	1	1	1.2106
334	5.4722	5	5	999	1	1	-1	1	2.4241
335	7.1142	5	5	999	13.25	1	1	1	1.1401
336	0.5464	5	5	90	1	1	-1	1	1.8579
337	0.5464	5	5	0	25.5	1	-1	1	1.1405
338	7.1142	5	5	0	7.125	1	-1	1	2.1291
339	2.1883	5	5	90	19.375	2	1	1	1.2576
340	7.1142	5	5	999	19.375	2	1	1	1.2459
341	3.8303	5	5	0	25.5	2	1	1	1.0459
342	5.4722	5	5	90	7.125	1	1	1	1.0342
343	5.4722	5	5	90	13.25	1	1	1	0.96361
344	0.5464	5	5	999	1	2	-1	1	1.2106
345	5.4722	5	5	0	13.25	2	1	1	1.2106
346	3.8303	5	5	90	1	2	1	1	2.2633
347	3.8303	5	5	999	13.25	1	1	1	1.0111
348	7.1142	5	5	0	13.25	2	-1	0	1.662
349	2.1883	5	5	999	7.125	2	-1	1	1.1987
350	5.4722	5	5	90	1	1	1	0	813.28
351	2.1883	5	5	0	1	1	1	1	1.2812
352	3.8303	5	5	999	1	1	1	0	2.1248
353	2.1883	5	5	0	7.125	1	1	1	0.88175
354	7.1142	5	5	0	1	1	1	0	1.6406
355	2.1883	5	5	0	19.375	2	-1	1	0.98695
356	2.1883	5	5	90	1	1	1	1	1.1046
357	0.5464	5	5	999	13.25	2	1	1	1.1753
358	2.1883	5	5	90	13.25	1	-1	1	1.0224
359	5.4722	5	5	90	1	1	-1	0	1.9047
360	5.4722	5	5	999	1	2	-1	0	0.99889
361	0.5464	5	5	0	7.125	2	-1	1	1.0224
362	0.5464	5	5	0	1	1	1	1	1.3164
363	7.1142	5	5	999	25.5	2	1	0	1.1752
364	5.4722	5	5	999	19.375	1	-1	1	0.95182
365	0.5464	5	5	0	7.125	2	1	1	1.1165
366	2.1883	5	5	0	25.5	2	1	1	1.0224
367	3.8303	5	5	90	7.125	2	1	1	1.634
368	2.1883	5	5	90	1	1	-1	1	0.98713
369	2.1883	5	5	90	13.25	2	1	1	1.1753
370	2.1883	5	5	90	7.125	2	1	1	1.3283
371	5.4722	5	5	90	19.375	2	1	1	1.14
372	5.4722	5	5	0	25.5	2	-1	1	0.97533
373	7.1142	5	5	999	25.5	2	-1	1	1.1165
374	5.4722	5	5	999	7.125	1	1	1	1.0106
375	0.5464	5	5	999	19.375	1	1	1	0.9283
376	5.4722	5	5	0	7.125	2	-1	1	1.093
377	5.4722	5	5	90	7.125	2	1	1	1.9678
378	3.8303	5	5	999	1	2	-1	0	1.5752
379	2.1883	5	5	0	13.25	1	1	1	0.93998
380	0.5464	5	5	0	7.125	1	1	1	0.95183
381	0.5464	5	5	90	1	1	-1	1	1.2341
382	0.5464	5	5	999	7.125	1	-1	1	1.093
383	2.1883	5	5	90	25.5	2	1	1	1.1283
384	0.5464	5	5	0	1	2	1	1	1.3752
385	3.8303	5	5	999	13.25	2	1	1	1.0695
386	7.1142	5	5	90	19.375	2	-1	0	1.403
387	2.1883	5	5	90	13.25	1	-1	1	1.0224
388	3.8303	5	5	90	13.25	1	1	1	0.89325
389	3.8303	5	5	0	25.5	2	-1	1	1.0224
390	3.8303	5	5	999	1	2	-1	0	1.5517
391	7.1142	5	5	0	19.375	1	1	1	0.99891
392	0.5464	5	5	90	1	2	1	1	1.0812
393	7.1142	5	5	90	19.375	1	1	1	0.88124
394	3.8303	5	5	90	7.125	2	-1	0	1.3635
395	0.5464	5	5	0	7.125	2	1	1	1.2105
396	5.4722	5	5	90	7.125	1	-1	1	1.0929
397	0.5464	5	5	0	19.375	2	1	1	1.2576
398	0.5464	5	5	0	1	1	-1	1	1.0817
399	5.4722	5	5	999	7.125	1	-1	1	1.046
400	7.1142	5	5	0	25.5	1	1	1	0.97542
401	2.1883	5	5	90	25.5	2	1	1	1.0107
402	3.8303	5	5	999	7.125	2	-1	1	1.0577
403	7.1142	5	5	999	13.25	1	-1	1	0.99892
404	0.5464	5	5	0	1	2	1	1	1.4341
405	0.5464	5	5	90	19.375	1	1	1	1.0342
406	0.5464	5	5	90	13.25	2	1	1	1.093
407	5.4722	5	5	0	25.5	2	-1	1	0.9989
408	0.5464	5	5	0	13.25	2	-1	1	1.0459
409	5.4722	5	5	999	25.5	1	1	1	0.9048
410	3.8303	5	5	90	7.125	2	1	1	0.97535
411	5.4722	5	5	90	13.25	2	-1	1	1.1871
412	2.1883	5	5	999	25.5	1	-1	1	1.14
413	2.1883	5	5	999	13.25	2	1	1	1.0106
414	3.8303	5	5	0	19.375	1	1	0	1.3517
415	3.8303	5	5	999	7.125	1	1	1	0.92832
416	7.1142	5	5	999	19.375	1	-1	1	0.95183
417	5.4722	5	5	999	19.375	1	1	1	0.9756
418	3.8303	5	5	0	13.25	1	-1	1	0.97536
419	7.1142	5	5	90	19.375	2	1	1	1.1636
420	0.5464	5	5	90	13.25	2	-1	1	0.99892
421	3.8303	5	5	90	1	2	-1	0	1.1165
422	0.5464	5	5	0	13.25	1	-1	1	0.90475
423	2.1883	5	5	0	7.125	1	1	1	1.2342
424	3.8303	5	5	90	1	1	1	1	1.0228
425	7.1142	5	5	999	13.25	2	1	1	1.2459
426	5.4722	5	5	90	7.125	2	-1	0	1.2459
427	0.5464	5	5	90	25.5	2	1	1	0.98716
428	7.1142	5	5	90	7.125	1	-1	0	1.093
429	7.1142	5	5	90	25.5	1	-1	1	0.95189
430	7.1142	5	5	999	25.5	1	1	1	0.94
431	5.4722	5	5	0	1	2	1	0	0.98711
432	7.1142	5	5	999	25.5	2	-1	1	1.0107
433	5.4722	5	5	0	1	1	-1	0	1.2576
434	2.1883	5	5	0	25.5	1	-1	1	0.92877
435	7.1142	5	5	90	25.5	1	1	1	0.96361
436	5.4722	5	5	0	7.125	2	1	0	0.84594
437	0.5464	5	5	999	7.125	2	1	1	1.14
438	2.1883	5	5	0	13.25	2	-1	1	1.1869
439	2.1883	5	5	90	19.375	2	-1	1	0.98754
440	2.1883	5	5	90	25.5	1	1	1	0.95185
441	5.4722	5	5	90	13.25	2	1	1	1.0577
442	3.8303	5	5	999	25.5	1	-1	1	0.95186
443	3.8303	5	5	0	19.375	1	1	1	0.92832
444	2.1883	5	5	0	7.125	1	-1	1	1.093
445	3.8303	5	5	999	19.375	1	1	1	0.92826
446	7.1142	5	5	90	7.125	1	1	1	0.83416
447	5.4722	5	5	999	13.25	1	1	1	0.89311
448	7.1142	5	5	90	1	1	-1	1	1.0459
449	7.1142	5	5	999	25.5	2	-1	1	0.92829
450	0.5464	5	5	90	13.25	1	1	1	0.98714
451	3.8303	5	5	90	25.5	1	-1	1	0.94011
452	3.8303	5	5	90	19.375	2	-1	1	0.99885
453	7.1142	5	5	90	19.375	1	-1	1	0.90484
454	0.5464	5	5	999	7.125	2	-1	1	0.99889
455	2.1883	5	5	999	7.125	2	-1	1	0.98705
456	5.4722	5	5	90	25.5	2	-1	1	0.95178
457	2.1883	5	5	999	1	2	-1	1	1.1047
458	0.5464	5	5	90	7.125	1	1	1	1.2224
459	3.8303	5	5	0	7.125	1	1	1	1.4459
460	5.4722	5	5	0	25.5	1	-1	1	1.0107
461	7.1142	5	5	90	25.5	2	-1	0	1.7062
462	7.1142	5	5	999	1	1	-1	1	1.7937
463	2.1883	5	5	0	1	2	-1	0	3.0497
464	2.1883	5	5	999	19.375	2	1	1	1.0341
465	2.1883	5	5	999	25.5	1	1	1	0.83417
466	2.1883	5	5	0	19.375	1	-1	1	0.88131
467	3.8303	5	5	999	1	2	-1	0	1.2343
468	7.1142	5	5	90	1	2	1	1	1.6632
469	3.8303	5	5	90	13.25	2	1	1	1.0812
470	3.8303	5	5	90	19.375	1	-1	1	0.97535
471	0.5464	5	5	999	1	1	-1	1	1.1047
472	3.8303	5	5	0	25.5	1	-1	1	0.91698
473	7.1142	5	5	999	13.25	1	-1	1	0.91651
474	7.1142	5	5	0	25.5	2	-1	1	1.0224
475	5.4722	5	5	999	19.375	1	-1	1	0.95178
476	5.4722	5	5	999	19.375	2	-1	1	0.98713
477	5.4722	5	5	0	13.25	1	-1	0	1.4341
478	2.1883	5	5	0	19.375	1	-1	1	0.917
479	7.1142	5	5	90	13.25	2	-1	0	0.89306
480	7.1142	5	5	999	7.125	1	1	1	0.95179
481	5.4722	5	5	0	7.125	1	-1	0	0.81067
482	2.1883	5	5	0	13.25	1	-1	1	0.95177
483	7.1142	5	5	0	1	2	1	1	1.3337
484	3.8303	5	5	90	1	1	-1	0	1.0459
485	0.5464	5	5	999	25.5	2	1	1	1.2576
486	0.5464	5	5	999	13.25	2	-1	1	0.97542
487	2.1883	5	5	999	25.5	2	1	1	1.1165
488	0.5464	5	5	90	19.375	2	-1	1	1.0464
489	5.4722	5	5	999	25.5	2	-1	1	1.0223
490	2.1883	5	5	0	13.25	2	1	1	1.0459
491	3.8303	5	5	90	1	2	1	1	1.2694
492	7.1142	5	5	999	19.375	1	1	1	0.98782
493	5.4722	5	5	0	19.375	1	-1	1	1.2341
494	3.8303	5	5	0	13.25	1	1	1	0.89348
495	5.4722	5	5	999	25.5	1	-1	1	0.90478
496	5.4722	5	5	0	13.25	1	-1	1	0.89304
497	2.1883	5	5	999	13.25	1	1	1	0.98714
498	7.1142	5	5	0	19.375	2	-1	1	1.1282
499	2.1883	5	5	0	7.125	2	-1	1	0.96361
500	7.1142	5	5	90	13.25	1	-1	1	0.98701
501	5.4722	5	5	999	25.5	1	-1	1	0.9989
502	3.8303	5	5	0	13.25	2	-1	1	1.0459
503	5.4722	5	5	0	25.5	2	-1	1	0.88124
504	3.8303	5	5	999	1	1	1	0	1.4341
505	3.8303	5	5	90	19.375	2	1	1	1.0934
506	2.1883	5	5	90	19.375	2	1	1	1.0699
507	0.5464	5	5	90	13.25	2	1	1	1.3517
508	0.5464	5	5	90	7.125	2	1	1	1.2463
509	5.4722	5	5	90	25.5	1	-1	1	0.9522
510	0.5464	5	5	90	19.375	1	1	1	0.97529
511	2.1883	5	5	90	7.125	2	-1	1	1.2694
512	5.4722	5	5	999	19.375	2	-1	1	0.90476
513	2.1883	5	5	999	25.5	2	1	1	1.1517
514	7.1142	5	5	0	1	1	1	0	1.2105
515	0.5464	5	5	0	1	2	1	0	1.3286
516	3.8303	5	5	999	19.375	1	1	1	0.97532
517	2.1883	5	5	0	1	1	1	1	1.093
518	5.4722	5	5	999	7.125	2	1	1	1.387
519	5.4722	5	5	0	1	1	-1	0	1.8381
520	7.1142	5	5	999	19.375	2	-1	1	1.0459
521	5.4722	5	5	999	25.5	2	-1	1	0.98712
522	0.5464	5	5	90	7.125	2	-1	1	0.9871
523	3.8303	5	5	0	19.375	1	-1	1	0.89309
524	7.1142	5	5	999	1	1	-1	0	1.6655
525	5.4722	5	5	0	25.5	1	1	1	0.90526
526	5.4722	5	5	0	19.375	1	-1	1	1.1398
527	7.1142	5	5	90	7.125	1	1	1	0.96402
528	5.4722	5	5	0	13.25	2	-1	0	1.0107
529	5.4722	5	5	999	13.25	1	1	1	0.9283
530	5.4722	5	5	90	19.375	1	-1	1	0.97537
531	7.1142	5	5	90	13.25	1	1	0	1.1636
532	7.1142	5	5	90	25.5	2	-1	0	1.0812
533	3.8303	5	5	999	1	1	1	0	2.4571
534	0.5464	5	5	90	1	2	1	1	3.2586
535	5.4722	5	5	0	7.125	1	-1	1	1.0694
536	0.5464	5	5	0	7.125	1	-1	1	0.98711
537	7.1142	5	5	90	19.375	1	1	1	0.96363
538	3.8303	5	5	0	7.125	2	-1	1	1.2929
539	7.1142	5	5	999	1	2	1	0	1.4008
540	7.1142	5	5	90	1	1	1	1	1.1404
541	2.1883	5	5	0	1	2	-1	1	1.505
542	0.5464	5	5	999	1	2	-1	1	1.164
543	5.4722	5	5	999	13.25	1	1	1	0.9283
544	2.1883	5	5	999	1	1	-1	0	0.84599
545	5.4722	5	5	90	19.375	1	1	1	0.94009
546	0.5464	5	5	90	25.5	1	1	1	1.34
547	3.8303	5	5	999	25.5	2	-1	1	1.0346
548	0.5464	5	5	999	13.25	1	1	1	0.92832
549	2.1883	5	5	90	1	1	-1	1	1.0694
550	3.8303	5	5	0	19.375	2	-1	1	0.9754
551	3.8303	5	5	90	19.375	1	-1	1	0.95176
552	0.5464	5	5	0	7.125	2	1	1	1.1636
553	0.5464	5	5	0	19.375	2	1	1	1.1753
554	2.1883	5	5	90	7.125	2	1	1	1.2224
555	7.1142	5	5	90	25.5	2	-1	1	1.1518
556	5.4722	5	5	90	13.25	1	-1	1	0.97538
557	3.8303	5	5	0	7.125	2	1	1	1.0694
558	5.4722	5	5	0	19.375	2	1	1	1.0459
559	2.1883	5	5	999	7.125	1	1	1	0.94011
560	2.1883	5	5	999	13.25	1	-1	1	0.94013
561	0.5464	5	5	90	13.25	1	-1	1	0.97533
562	2.1883	5	5	90	7.125	1	1	1	0.92828
563	0.5464	5	5	999	7.125	1	1	1	0.98716
564	3.8303	5	5	999	19.375	2	1	1	1.187
565	7.1142	5	5	90	19.375	1	1	1	0.98749
566	7.1142	5	5	999	1	2	-1	0	1.3164
567	0.5464	5	5	0	25.5	1	1	1	0.92878
568	3.8303	5	5	90	25.5	2	-1	1	1.0577
569	3.8303	5	5	0	1	1	1	0	1.2106
570	0.5464	5	5	0	13.25	2	-1	1	1.0459
571	7.1142	5	5	999	19.375	2	1	1	1.1866
572	0.5464	5	5	999	25.5	2	1	1	1.1754
573	0.5464	5	5	999	7.125	1	1	1	0.96401
574	0.5464	5	5	0	25.5	2	1	1	1.1047
575	5.4722	5	5	90	19.375	1	-1	1	0.9636
576	2.1883	5	5	0	25.5	1	-1	1	1.093
577	3.8303	5	5	0	25.5	2	1	1	1.1283
578	5.4722	5	5	90	1	2	1	0	1.7429
579	2.1883	5	5	0	25.5	2	-1	1	1.1165
580	5.4722	5	5	0	13.25	2	-1	0	1.387
581	0.5464	5	5	0	19.375	2	-1	1	1.0459
582	2.1883	5	5	0	1	2	-1	0	1.3518
583	5.4722	5	5	0	13.25	1	1	1	2.0077
584	0.5464	5	5	999	19.375	1	-1	1	0.98707
585	0.5464	5	5	90	25.5	1	-1	1	0.96356
586	3.8303	5	5	90	25.5	2	1	1	1.14
587	3.8303	5	5	0	7.125	1	1	1	0.96358
588	5.4722	5	5	90	19.375	1	1	1	0.94005
589	5.4722	5	5	999	25.5	1	1	1	0.88126
590	5.4722	5	5	90	7.125	2	-1	0	1.3282
591	2.1883	5	5	0	25.5	1	1	1	0.95184
592	2.1883	5	5	90	7.125	1	-1	1	0.95184
593	0.5464	5	5	0	1	2	1	1	1.3282
594	2.1883	5	5	90	13.25	2	1	1	0.95186
595	3.8303	5	5	90	25.5	1	1	1	0.91656
596	7.1142	5	5	0	1	2	-1	0	1.0459
597	7.1142	5	5	0	1	1	1	0	1.0694
598	5.4722	5	5	0	7.125	2	-1	0	1.1871
599	3.8303	5	5	0	1	1	1	0	1.14
600	7.1142	5	5	0	13.25	1	-1	1	0.92824
601	3.8303	5	5	90	1	2	1	1	1.2811
602	5.4722	5	5	90	25.5	2	1	1	1.1522
603	5.4722	5	5	90	25.5	2	-1	1	1.1404
604	3.8303	5	5	90	7.125	1	-1	1	0.97578
605	2.1883	5	5	90	25.5	2	1	1	1.14
606	3.8303	5	5	999	25.5	1	1	1	0.89346
607	5.4722	5	5	999	7.125	1	1	1	0.94006
608	2.1883	5	5	999	19.375	1	-1	1	0.90479
609	0.5464	5	5	90	13.25	2	1	1	1.0577
610	3.8303	5	5	0	25.5	1	1	1	0.92831
611	5.4722	5	5	0	19.375	2	1	1	1.0224
612	3.8303	5	5	90	1	2	-1	0	1.2107
613	7.1142	5	5	999	25.5	1	-1	1	1.0111
614	2.1883	5	5	90	25.5	2	-1	1	1.0342
615	7.1142	5	5	0	19.375	2	1	0	0.86947
616	3.8303	5	5	999	25.5	2	-1	1	0.92833
617	2.1883	5	5	90	1	2	1	1	1.2458
618	3.8303	5	5	0	25.5	1	-1	1	0.91652
619	7.1142	5	5	90	7.125	2	-1	0	1.592
620	2.1883	5	5	90	19.375	1	1	1	0.91655
621	2.1883	5	5	90	19.375	1	1	1	0.91656
622	2.1883	5	5	999	7.125	2	1	1	1.1047
623	0.5464	5	5	999	7.125	2	-1	1	1.0812
624	7.1142	5	5	90	25.5	1	-1	1	0.91657
625	2.1883	5	5	999	13.25	2	-1	1	1.0812
626	2.1883	5	5	999	1	1	-1	1	0.99886
627	7.1142	5	5	999	1	2	-1	1	1.5988
628	3.8303	5	5	999	1	1	-1	0	1.7159
629	0.5464	5	5	999	1	1	-1	1	1.2106
630	7.1142	5	5	90	25.5	2	-1	1	1.1169
631	0.5464	5	5	90	19.375	1	-1	1	0.90518
632	3.8303	5	5	0	19.375	2	-1	1	1.0106
633	3.8303	5	5	0	7.125	1	1	1	1.7517
634	3.8303	5	5	0	7.125	2	-1	0	1.1051
635	2.1883	5	5	999	7.125	1	-1	1	0.92868
636	2.1883	5	5	0	7.125	2	1	1	1.0813
637	3.8303	5	5	90	7.125	2	-1	0	1.2929
638	3.8303	5	5	999	19.375	2	1	1	1.0224
639	5.4722	5	5	0	7.125	2	-1	0	1.4219
640	5.4722	5	5	90	7.125	1	1	1	0.94009
641	5.4722	5	5	90	13.25	2	-1	0	1.1753
642	0.5464	5	5	90	7.125	1	1	1	1.2816
643	5.4722	5	5	90	7.125	1	-1	1	0.97576
644	5.4722	5	5	90	19.375	2	1	1	1.2695
645	5.4722	5	5	999	13.25	2	1	1	1.1281
646	5.4722	5	5	90	1	1	-1	0	1.6535
647	7.1142	5	5	0	1	2	-1	1	1.9067
648	5.4722	5	5	0	1	2	-1	0	1.1635
649	0.5464	5	5	0	25.5	1	-1	1	0.91696
650	2.1883	5	5	90	1	2	1	1	3.2063
651	0.5464	5	5	90	13.25	1	1	1	0.95185
652	3.8303	5	5	0	19.375	1	-1	1	0.95224
653	0.5464	5	5	90	25.5	1	1	1	0.89298
654	2.1883	5	5	90	13.25	1	-1	1	0.94003
655	0.5464	5	5	999	19.375	1	-1	1	0.90478
656	7.1142	5	5	999	7.125	1	-1	1	0.91655
657	0.5464	5	5	999	25.5	2	1	1	1.1988
658	5.4722	5	5	999	19.375	2	1	1	1.093
659	2.1883	5	5	999	19.375	1	1	1	0.90471
660	2.1883	5	5	999	19.375	1	-1	1	0.91656
661	3.8303	5	5	999	13.25	1	-1	1	0.94006
662	3.8303	5	5	90	13.25	1	-1	1	1.0929
663	2.1883	5	5	0	7.125	2	-1	1	1.1283
664	2.1883	5	5	999	7.125	1	1	1	1.0107
665	3.8303	5	5	90	7.125	1	-1	1	1.1636
666	3.8303	5	5	999	25.5	1	-1	1	0.86949
667	7.1142	5	5	0	13.25	2	-1	0	1.1753
668	5.4722	5	5	999	19.375	1	1	1	0.82246
669	7.1142	5	5	999	7.125	1	-1	1	1.0694
670	7.1142	5	5	0	7.125	1	1	0	1.3451
671	7.1142	5	5	999	1	1	-1	1	1.2228
672	0.5464	5	5	90	1	1	-1	1	1.4463
673	7.1142	5	5	90	7.125	2	-1	0	2.0113
674	0.5464	5	5	90	7.125	1	1	1	1.1753
675	0.5464	5	5	999	19.375	2	1	1	1.3752
676	0.5464	5	5	0	19.375	1	-1	1	1.1636
677	3.8303	5	5	90	13.25	1	1	1	1.0346
678	2.1883	5	5	0	19.375	2	1	1	1.3752
679	7.1142	5	5	999	25.5	1	1	1	0.96359
680	5.4722	5	5	90	13.25	1	1	1	0.85773
681	0.5464	5	5	999	25.5	1	-1	1	0.94002
682	7.1142	5	5	999	7.125	2	1	0	1.4945
683	0.5464	5	5	90	7.125	1	-1	1	0.90483
684	3.8303	5	5	0	13.25	1	-1	1	0.95182
685	0.5464	5	5	90	19.375	1	-1	1	0.94005
686	3.8303	5	5	999	19.375	1	-1	1	0.88123
687	2.1883	5	5	0	1	1	-1	1	0.9518
688	5.4722	5	5	90	13.25	1	1	1	0.9871
689	2.1883	5	5	0	1	2	-1	0	0.92831
690	2.1883	5	5	90	7.125	1	1	1	0.95188
691	2.1883	5	5	999	13.25	1	-1	1	0.92827
692	3.8303	5	5	90	13.25	2	1	1	1.187
693	7.1142	5	5	0	7.125	1	-1	0	1.1399
694	2.1883	5	5	0	19.375	1	1	1	0.91643
695	5.4722	5	5	90	25.5	2	-1	1	1.4341
696	7.1142	5	5	90	1	2	-1	1	1.3168
697	3.8303	5	5	0	1	2	-1	1	1.187
698	2.1883	5	5	0	19.375	1	1	1	0.96344
699	2.1883	5	5	999	25.5	1	1	1	0.98714
700	3.8303	5	5	90	25.5	2	1	1	1.1282
701	0.5464	5	5	999	13.25	2	1	1	1.1047
702	5.4722	5	5	999	1	2	1	1	1.1992
703	7.1142	5	5	90	25.5	2	-1	1	1.0342
704	0.5464	5	5	999	19.375	1	-1	1	0.96361
705	5.4722	5	5	999	19.375	1	-1	1	0.91649
706	5.4722	5	5	90	13.25	2	-1	0	0.99883
707	0.5464	5	5	90	25.5	1	-1	1	1.0224
708	2.1883	5	5	90	19.375	2	-1	1	1.1518
709	2.1883	5	5	999	1	1	1	1	1.0459
710	7.1142	5	5	0	7.125	2	1	0	1.2341
711	3.8303	5	5	0	1	2	1	1	1.1993
712	7.1142	5	5	0	25.5	2	1	1	1.0464
713	3.8303	5	5	0	25.5	2	1	1	1.0577
714	3.8303	5	5	999	7.125	2	-1	1	1.3753
715	3.8303	5	5	999	19.375	1	-1	1	0.92833
716	3.8303	5	5	999	7.125	1	1	1	0.9993
717	3.8303	5	5	999	1	1	1	0	1.2458
718	0.5464	5	5	90	19.375	2	-1	1	1.093
719	7.1142	5	5	90	13.25	1	-1	1	0.96362
720	5.4722	5	5	999	19.375	2	1	1	0.98707
721	0.5464	5	5	0	25.5	2	1	1	1.1283
722	3.8303	5	5	90	25.5	2	-1	1	1.1169
723	2.1883	5	5	90	19.375	1	-1	1	0.96406
724	7.1142	5	5	90	7.125	1	1	1	1.187
725	7.1142	5	5	0	19.375	2	-1	0	1.1989
726	2.1883	5	5	90	19.375	1	1	1	0.91659
727	7.1142	5	5	0	19.375	1	1	0	1.3283
728	2.1883	5	5	999	25.5	1	1	1	0.86947
729	0.5464	5	5	0	7.125	1	-1	1	1.0107
730	3.8303	5	5	90	25.5	1	-1	1	0.9048
731	5.4722	5	5	90	19.375	2	1	1	1.1871
732	2.1883	5	5	90	7.125	1	-1	1	0.95185
733	2.1883	5	5	0	7.125	1	-1	1	0.91656
734	2.1883	5	5	90	1	1	-1	1	1.2459
735	5.4722	5	5	90	1	1	-1	0	1.1875
736	0.5464	5	5	999	25.5	2	-1	1	1.0581
737	2.1883	5	5	90	1	2	1	1	1.5282
738	0.5464	5	5	90	1	2	1	1	1.4105
739	0.5464	5	5	999	25.5	2	1	1	1.1753
740	7.1142	5	5	90	13.25	2	-1	0	1.1993
741	0.5464	5	5	0	19.375	1	-1	1	0.92868
742	2.1883	5	5	90	13.25	2	1	1	1.1165
743	7.1142	5	5	0	25.5	1	-1	0	1.5223
744	0.5464	5	5	90	25.5	2	1	1	1.1754
745	7.1142	5	5	999	13.25	2	-1	0	1.5622
746	2.1883	5	5	999	1	1	-1	1	1.0929
747	7.1142	5	5	90	1	2	1	0	1.9885
748	7.1142	5	5	999	19.375	2	-1	0	1.8097
749	5.4722	5	5	90	7.125	1	1	1	0.99887
750	7.1142	5	5	90	1	2	-1	1	1.3424
