# Supplementary material for: Temporal Integration of Motion Streaks in Migraine
Source: Vision (Basel). 2018 Jul 13;2(3):27. doi: 10.3390/vision2030027 (PMC6836222; doi:10.3390/vision2030027)
Supplement: Supplementary file 1 [file vision-02-00027-s001.zip › supplementary information/resultsmark3/resultsObs27/allResponsesObs27Block1.txt]

1	2.1883	5	5	999	1	2	-1	0	5.1732
2	7.1142	5	5	90	13.25	2	1	1	1.9511
3	0.5464	5	5	90	1	1	1	1	1.2568
4	7.1142	5	5	90	19.375	2	-1	1	1.187
5	2.1883	5	5	999	25.5	1	1	1	1.1635
6	0.5464	5	5	90	25.5	2	-1	1	1.0934
7	7.1142	5	5	90	19.375	1	-1	1	0.98753
8	5.4722	5	5	0	7.125	1	1	1	1.2224
9	0.5464	5	5	999	7.125	2	1	1	1.3753
10	7.1142	5	5	0	25.5	2	-1	1	1.0812
11	2.1883	5	5	999	7.125	2	-1	1	1.0576
12	5.4722	5	5	999	19.375	1	1	1	0.96349
13	5.4722	5	5	90	1	1	1	1	1.4693
14	7.1142	5	5	90	7.125	1	1	1	1.2219
15	0.5464	5	5	0	19.375	1	1	1	1.0816
16	2.1883	5	5	90	25.5	1	1	1	1.0342
17	3.8303	5	5	999	1	1	-1	1	1.1754
18	0.5464	5	5	0	1	2	1	1	1.5987
19	2.1883	5	5	999	7.125	2	1	1	1.3282
20	3.8303	5	5	0	7.125	1	1	1	0.97535
21	0.5464	5	5	0	19.375	1	1	1	0.99881
22	0.5464	5	5	0	19.375	2	-1	1	1.0341
23	2.1883	5	5	999	13.25	1	-1	1	0.97535
24	5.4722	5	5	90	13.25	2	-1	1	1.1518
25	7.1142	5	5	0	13.25	1	1	1	1.0699
26	7.1142	5	5	90	13.25	2	1	0	1.8022
27	3.8303	5	5	0	19.375	1	1	1	1.0106
28	2.1883	5	5	0	13.25	2	-1	1	0.94007
29	2.1883	5	5	999	1	2	-1	1	1.1871
30	0.5464	5	5	999	1	2	1	1	1.8575
31	5.4722	5	5	0	25.5	1	1	1	1.0224
32	2.1883	5	5	90	13.25	1	1	1	0.92832
33	2.1883	5	5	999	25.5	2	-1	1	0.95183
34	5.4722	5	5	999	13.25	2	1	1	1.1988
35	2.1883	5	5	90	19.375	1	1	1	1.0228
36	7.1142	5	5	0	19.375	1	-1	1	0.97531
37	7.1142	5	5	90	1	1	-1	0	1.9448
38	2.1883	5	5	0	13.25	1	1	1	1.0694
39	3.8303	5	5	999	13.25	1	1	1	0.98712
40	2.1883	5	5	0	13.25	1	1	1	0.9636
41	2.1883	5	5	90	7.125	1	1	1	0.94003
42	2.1883	5	5	0	25.5	1	-1	1	1.0105
43	0.5464	5	5	90	7.125	1	-1	1	1.0342
44	2.1883	5	5	0	1	1	1	1	3.0003
45	2.1883	5	5	0	1	2	1	1	1.5164
46	5.4722	5	5	999	25.5	2	1	1	1.1988
47	7.1142	5	5	0	13.25	2	1	1	1.2577
48	5.4722	5	5	0	1	1	-1	1	2.0171
49	7.1142	5	5	999	19.375	2	1	1	1.2341
50	3.8303	5	5	90	7.125	1	-1	1	0.97534
51	3.8303	5	5	0	19.375	1	1	1	0.94011
52	5.4722	5	5	999	13.25	1	1	1	0.90477
53	2.1883	5	5	0	7.125	2	1	1	1.2576
54	2.1883	5	5	90	25.5	1	1	1	0.98708
55	2.1883	5	5	0	19.375	2	-1	1	0.92833
56	7.1142	5	5	0	25.5	2	-1	1	0.97536
57	2.1883	5	5	999	25.5	2	-1	1	1.0695
58	0.5464	5	5	999	13.25	2	-1	1	1.0812
59	5.4722	5	5	999	19.375	1	1	1	0.96358
60	3.8303	5	5	90	1	2	1	0	1.5282
61	3.8303	5	5	999	7.125	2	1	1	1.1988
62	7.1142	5	5	90	7.125	1	1	1	1.0224
63	0.5464	5	5	999	7.125	2	1	1	1.3164
64	0.5464	5	5	0	13.25	1	-1	1	1.0342
65	3.8303	5	5	0	7.125	1	-1	1	1.0459
66	5.4722	5	5	0	13.25	2	1	1	1.14
67	5.4722	5	5	90	1	1	-1	0	1.8099
68	0.5464	5	5	0	13.25	2	-1	1	1.0459
69	3.8303	5	5	0	13.25	1	-1	1	0.91647
70	7.1142	5	5	999	1	1	1	1	0.97535
71	2.1883	5	5	999	1	1	-1	1	1.4811
72	3.8303	5	5	90	25.5	2	-1	1	0.91655
73	7.1142	5	5	999	13.25	2	-1	1	1.0224
74	5.4722	5	5	0	13.25	1	-1	1	0.95186
75	2.1883	5	5	999	25.5	1	1	1	0.88127
76	0.5464	5	5	90	19.375	1	1	1	1.0225
77	2.1883	5	5	90	25.5	1	1	1	0.86942
78	5.4722	5	5	0	1	1	1	0	1.9601
79	5.4722	5	5	0	19.375	1	1	1	0.93998
80	7.1142	5	5	0	7.125	2	-1	1	1.0459
81	0.5464	5	5	0	7.125	1	-1	1	0.96349
82	3.8303	5	5	90	25.5	2	1	1	1.2341
83	5.4722	5	5	90	1	2	-1	0	1.5792
84	2.1883	5	5	90	19.375	1	-1	1	0.92832
85	3.8303	5	5	90	25.5	1	1	1	0.92827
86	5.4722	5	5	0	13.25	1	-1	1	0.94008
87	2.1883	5	5	0	19.375	2	-1	1	0.90478
88	3.8303	5	5	999	19.375	1	-1	1	0.96357
89	7.1142	5	5	90	13.25	1	1	0	2.0005
90	2.1883	5	5	0	7.125	1	-1	1	0.99885
91	5.4722	5	5	0	13.25	2	1	1	1.1283
92	0.5464	5	5	0	19.375	2	1	1	1.34
93	5.4722	5	5	0	13.25	1	1	1	1.0106
94	2.1883	5	5	90	25.5	2	1	1	1.0812
95	2.1883	5	5	999	25.5	1	1	1	0.89296
96	7.1142	5	5	0	7.125	1	1	1	1.0224
97	5.4722	5	5	0	7.125	2	-1	1	1.0342
98	3.8303	5	5	0	19.375	1	-1	1	0.96361
99	7.1142	5	5	90	13.25	2	1	1	1.2224
100	2.1883	5	5	0	7.125	1	1	1	0.85815
101	7.1142	5	5	999	13.25	1	-1	1	0.89302
102	3.8303	5	5	0	13.25	2	-1	1	0.90477
103	2.1883	5	5	90	1	2	1	1	1.5282
104	2.1883	5	5	999	1	1	-1	1	0.9753
105	0.5464	5	5	999	19.375	2	-1	1	1.1045
106	2.1883	5	5	999	1	1	1	1	1.0224
107	2.1883	5	5	90	7.125	2	-1	1	1.2458
108	2.1883	5	5	90	7.125	2	1	1	1.1639
109	2.1883	5	5	999	13.25	2	1	1	1.1047
110	2.1883	5	5	999	25.5	2	1	1	1.1282
111	3.8303	5	5	999	13.25	1	1	1	0.88122
112	5.4722	5	5	90	13.25	1	1	1	0.77538
113	0.5464	5	5	0	25.5	1	-1	1	0.96364
114	2.1883	5	5	90	1	2	1	1	1.5517
115	0.5464	5	5	90	1	1	-1	1	1.387
116	0.5464	5	5	999	1	2	-1	1	1.1048
117	5.4722	5	5	999	25.5	1	1	1	0.94004
118	2.1883	5	5	0	7.125	2	1	1	1.2459
119	5.4722	5	5	999	13.25	2	1	1	1.0812
120	0.5464	5	5	90	13.25	1	-1	1	1.1753
121	0.5464	5	5	0	1	1	1	1	1.1163
122	0.5464	5	5	90	1	1	-1	1	1.0111
123	7.1142	5	5	999	19.375	2	1	1	1.1518
124	5.4722	5	5	999	19.375	1	1	1	0.94006
125	2.1883	5	5	999	19.375	2	-1	1	1.4105
126	0.5464	5	5	999	19.375	1	1	1	0.96358
127	5.4722	5	5	90	13.25	2	1	1	1.0577
128	3.8303	5	5	0	13.25	2	-1	1	0.98708
129	2.1883	5	5	999	7.125	1	-1	1	0.94009
130	5.4722	5	5	999	1	1	-1	1	1.2223
131	3.8303	5	5	999	1	1	1	1	1.6458
132	3.8303	5	5	0	1	2	1	0	1.1165
133	2.1883	5	5	0	7.125	1	1	1	1.0464
134	3.8303	5	5	999	1	1	1	1	0.94009
135	0.5464	5	5	999	13.25	2	-1	1	1.1282
136	3.8303	5	5	90	19.375	1	-1	1	0.964
137	5.4722	5	5	90	7.125	1	1	1	1.0342
138	7.1142	5	5	0	7.125	1	-1	1	1.4716
139	3.8303	5	5	999	7.125	2	1	1	1.093
140	3.8303	5	5	90	19.375	1	-1	1	0.97534
141	7.1142	5	5	999	7.125	1	-1	1	1.0812
142	3.8303	5	5	999	19.375	2	1	1	1.0929
143	7.1142	5	5	999	7.125	1	-1	1	1.0577
144	3.8303	5	5	999	19.375	2	1	1	1.0694
145	7.1142	5	5	0	7.125	2	1	1	1.1047
146	7.1142	5	5	999	1	1	-1	0	0.8817
147	0.5464	5	5	999	7.125	1	1	1	1.0577
148	5.4722	5	5	0	7.125	1	-1	1	1.0225
149	2.1883	5	5	0	7.125	2	-1	1	0.84591
150	2.1883	5	5	90	19.375	1	1	1	0.94001
151	2.1883	5	5	0	19.375	2	-1	1	0.99885
152	0.5464	5	5	0	1	1	-1	1	1.387
153	2.1883	5	5	90	13.25	1	1	1	1.0111
154	0.5464	5	5	90	1	2	1	1	1.5516
155	0.5464	5	5	0	19.375	1	-1	1	1.0934
156	3.8303	5	5	0	1	2	-1	0	2.266
157	5.4722	5	5	90	19.375	2	1	0	1.2345
158	0.5464	5	5	90	19.375	1	-1	1	4.4723
159	5.4722	5	5	90	25.5	1	1	1	0.92829
160	7.1142	5	5	0	25.5	1	-1	1	0.98714
161	2.1883	5	5	999	7.125	2	-1	1	0.9518
162	5.4722	5	5	90	19.375	2	-1	1	0.99889
163	3.8303	5	5	999	1	1	1	0	1.3046
164	7.1142	5	5	0	1	1	-1	0	1.372
165	0.5464	5	5	999	13.25	2	-1	1	1.0459
166	7.1142	5	5	999	19.375	2	-1	1	1.0576
167	5.4722	5	5	0	1	2	-1	1	1.093
168	7.1142	5	5	999	7.125	2	1	0	0.96365
169	5.4722	5	5	0	25.5	1	-1	1	0.90478
170	2.1883	5	5	999	7.125	1	1	1	0.9401
171	7.1142	5	5	90	7.125	1	-1	0	1.0224
172	2.1883	5	5	999	13.25	1	1	1	0.86953
173	7.1142	5	5	999	1	1	-1	0	1.8403
174	2.1883	5	5	90	19.375	1	1	1	0.94003
175	0.5464	5	5	90	19.375	2	-1	1	1.0458
176	7.1142	5	5	999	1	2	-1	0	1.2576
177	3.8303	5	5	90	1	1	-1	1	1.6815
178	7.1142	5	5	90	1	2	1	0	1.3446
179	0.5464	5	5	0	1	2	-1	1	1.2693
180	3.8303	5	5	0	1	2	-1	1	1.0577
181	7.1142	5	5	999	13.25	1	1	1	0.95186
182	2.1883	5	5	0	1	1	-1	1	1.4223
183	3.8303	5	5	999	19.375	2	1	1	1.2694
184	5.4722	5	5	999	25.5	1	1	1	0.98709
185	5.4722	5	5	0	25.5	2	1	1	1.1988
186	2.1883	5	5	90	19.375	2	-1	1	0.92826
187	5.4722	5	5	999	7.125	2	-1	1	0.97533
188	3.8303	5	5	0	19.375	2	1	1	1.2341
189	3.8303	5	5	0	13.25	2	1	1	1.1992
190	7.1142	5	5	90	13.25	1	-1	1	1.0346
191	7.1142	5	5	999	1	2	-1	0	1.8
192	5.4722	5	5	999	19.375	2	-1	1	0.98708
193	2.1883	5	5	999	19.375	1	1	1	0.97535
194	5.4722	5	5	90	7.125	2	1	0	1.0224
195	0.5464	5	5	0	1	2	1	0	1.1753
196	3.8303	5	5	0	13.25	1	1	1	1.0817
197	0.5464	5	5	0	1	1	-1	1	1.5987
198	3.8303	5	5	0	25.5	2	1	0	0.76366
199	3.8303	5	5	90	1	2	1	1	1.3635
200	5.4722	5	5	999	25.5	1	-1	1	0.89304
201	0.5464	5	5	0	1	1	1	1	1.0224
202	2.1883	5	5	90	1	1	1	1	1.1282
203	2.1883	5	5	90	13.25	1	-1	1	0.90476
204	5.4722	5	5	0	1	2	1	1	1.5295
205	7.1142	5	5	90	25.5	2	1	1	1.1398
206	7.1142	5	5	999	19.375	1	1	1	0.92831
207	7.1142	5	5	0	13.25	1	-1	1	0.9518
208	2.1883	5	5	999	1	2	1	1	1.0576
209	5.4722	5	5	90	13.25	2	-1	1	0.99879
210	0.5464	5	5	0	7.125	2	-1	1	1.0577
211	2.1883	5	5	999	7.125	1	-1	1	0.98713
212	5.4722	5	5	999	7.125	1	-1	1	0.97535
213	2.1883	5	5	0	19.375	2	1	1	1.0931
214	5.4722	5	5	90	1	1	-1	1	1.3282
215	5.4722	5	5	90	19.375	1	1	1	0.92867
216	7.1142	5	5	90	7.125	1	-1	1	1.1165
217	7.1142	5	5	0	13.25	2	-1	1	0.85775
218	5.4722	5	5	0	25.5	1	1	1	0.96351
219	2.1883	5	5	0	25.5	1	-1	1	0.9283
220	5.4722	5	5	90	7.125	2	1	1	1.3635
221	0.5464	5	5	999	25.5	2	-1	1	1.1047
222	7.1142	5	5	90	1	2	-1	0	1.3664
223	7.1142	5	5	0	25.5	1	-1	1	0.91656
224	0.5464	5	5	90	1	1	-1	1	0.9989
225	0.5464	5	5	0	13.25	1	1	1	1.0223
226	7.1142	5	5	90	25.5	1	-1	1	0.90476
227	0.5464	5	5	0	25.5	1	-1	1	0.92828
228	7.1142	5	5	0	1	2	1	0	1.8332
229	5.4722	5	5	90	25.5	1	-1	1	0.91651
230	2.1883	5	5	999	19.375	1	-1	1	0.93997
231	0.5464	5	5	999	19.375	2	-1	1	1.0224
232	2.1883	5	5	999	19.375	1	-1	1	0.94002
233	2.1883	5	5	90	7.125	2	1	1	1.4341
234	7.1142	5	5	0	7.125	2	1	0	2.0396
235	2.1883	5	5	999	13.25	1	-1	1	1.0224
236	0.5464	5	5	90	13.25	1	1	1	1.093
237	7.1142	5	5	0	13.25	2	1	1	1.5435
238	2.1883	5	5	0	7.125	1	-1	1	1.0577
239	2.1883	5	5	0	25.5	1	-1	1	0.97532
240	5.4722	5	5	90	19.375	1	-1	1	0.89302
241	5.4722	5	5	999	25.5	2	1	1	1.1518
242	7.1142	5	5	90	19.375	1	-1	1	0.97537
243	0.5464	5	5	0	13.25	1	-1	1	1.0107
244	5.4722	5	5	999	7.125	2	1	1	0.97534
245	0.5464	5	5	999	1	1	-1	1	1.1518
246	2.1883	5	5	999	7.125	1	-1	1	0.97538
247	7.1142	5	5	999	19.375	1	1	1	0.97529
248	0.5464	5	5	90	13.25	2	1	1	0.92839
249	7.1142	5	5	90	19.375	1	-1	1	0.89302
250	7.1142	5	5	90	19.375	2	1	0	1.6885
251	3.8303	5	5	999	25.5	2	-1	1	0.96352
252	3.8303	5	5	0	1	1	1	0	1.1637
253	3.8303	5	5	90	1	1	1	1	1.1044
254	2.1883	5	5	90	19.375	2	1	1	1.1046
255	7.1142	5	5	999	25.5	1	1	1	1.1287
256	0.5464	5	5	90	19.375	1	-1	1	0.94043
257	0.5464	5	5	90	25.5	2	-1	1	1.0929
258	5.4722	5	5	90	7.125	2	1	0	1.234
259	0.5464	5	5	999	19.375	1	1	1	0.94002
260	7.1142	5	5	90	25.5	1	-1	1	0.89293
261	2.1883	5	5	90	25.5	2	-1	1	0.9166
262	0.5464	5	5	999	7.125	2	1	1	1.2458
263	3.8303	5	5	90	7.125	2	-1	1	0.98748
264	7.1142	5	5	0	25.5	1	-1	1	1.0106
265	3.8303	5	5	999	25.5	2	1	1	1.0812
266	5.4722	5	5	0	7.125	1	-1	1	1.4458
267	2.1883	5	5	90	1	1	1	1	1.0459
268	3.8303	5	5	999	13.25	1	-1	1	0.9518
269	3.8303	5	5	90	13.25	1	-1	1	0.89294
270	7.1142	5	5	0	19.375	1	-1	1	0.98713
271	3.8303	5	5	90	13.25	2	-1	1	1.1283
272	5.4722	5	5	0	13.25	2	1	0	1.2224
273	3.8303	5	5	90	25.5	2	-1	1	1.1401
274	3.8303	5	5	0	13.25	1	-1	1	0.90473
275	0.5464	5	5	999	25.5	2	-1	1	1.1753
276	5.4722	5	5	999	19.375	2	1	1	1.2105
277	5.4722	5	5	90	13.25	1	-1	1	0.99927
278	3.8303	5	5	999	19.375	1	1	1	1.093
279	2.1883	5	5	999	1	1	1	0	1.093
280	2.1883	5	5	999	13.25	1	1	1	0.95177
281	5.4722	5	5	999	13.25	1	1	1	0.9871
282	3.8303	5	5	90	13.25	2	-1	1	0.97537
283	5.4722	5	5	90	1	2	1	0	1.3517
284	5.4722	5	5	90	25.5	2	1	1	0.98752
285	3.8303	5	5	999	1	2	-1	1	1.7516
286	3.8303	5	5	90	25.5	2	-1	0	0.92828
287	3.8303	5	5	90	1	1	-1	1	1.2694
288	3.8303	5	5	90	25.5	1	1	1	0.92877
289	5.4722	5	5	999	13.25	1	-1	1	0.91654
290	3.8303	5	5	90	25.5	1	1	1	0.96352
291	2.1883	5	5	0	25.5	1	1	1	0.9165
292	5.4722	5	5	90	25.5	2	1	1	1.0342
293	3.8303	5	5	0	25.5	2	1	1	1.0812
294	2.1883	5	5	90	25.5	2	1	1	1.1283
295	5.4722	5	5	0	1	2	-1	0	1.8048
296	2.1883	5	5	90	19.375	2	1	1	1.1283
297	3.8303	5	5	0	25.5	2	1	1	1.0934
298	0.5464	5	5	90	7.125	1	-1	1	1.0464
299	2.1883	5	5	90	7.125	1	-1	1	1.0812
300	7.1142	5	5	0	25.5	2	-1	1	1.0107
301	0.5464	5	5	0	7.125	1	1	1	0.99873
302	7.1142	5	5	90	25.5	1	-1	1	0.94001
303	7.1142	5	5	90	7.125	2	-1	0	1.34
304	3.8303	5	5	0	25.5	1	1	1	0.97573
305	2.1883	5	5	999	13.25	2	-1	1	0.91658
306	2.1883	5	5	999	19.375	1	1	1	0.95184
307	3.8303	5	5	90	7.125	1	-1	1	0.9283
308	2.1883	5	5	999	7.125	1	1	1	1.0106
309	3.8303	5	5	999	25.5	2	1	1	1.0459
310	3.8303	5	5	999	7.125	1	-1	1	0.99894
311	3.8303	5	5	90	7.125	1	-1	1	1.0695
312	5.4722	5	5	999	13.25	2	-1	1	0.98709
313	3.8303	5	5	0	1	1	-1	1	1.0929
314	3.8303	5	5	999	13.25	1	-1	1	0.96354
315	2.1883	5	5	90	19.375	1	1	1	0.95174
316	3.8303	5	5	90	7.125	1	-1	1	0.98707
317	7.1142	5	5	0	13.25	1	-1	0	1.3047
318	2.1883	5	5	0	13.25	2	-1	1	1.0111
319	0.5464	5	5	90	19.375	2	-1	1	1.0812
320	5.4722	5	5	999	19.375	1	-1	1	0.94013
321	2.1883	5	5	0	25.5	1	-1	1	1.0106
322	3.8303	5	5	90	1	2	1	1	1.434
323	3.8303	5	5	999	19.375	2	1	1	1.0693
324	0.5464	5	5	90	25.5	2	1	1	1.2224
325	5.4722	5	5	90	13.25	2	1	0	1.8529
326	5.4722	5	5	90	25.5	1	1	1	0.92829
327	7.1142	5	5	0	25.5	2	-1	1	0.96359
328	7.1142	5	5	0	19.375	2	-1	1	0.88123
329	7.1142	5	5	0	19.375	1	-1	0	1.0577
330	3.8303	5	5	0	7.125	2	-1	1	1.0577
331	5.4722	5	5	0	1	1	-1	1	1.3635
332	5.4722	5	5	90	13.25	2	-1	1	0.94003
333	3.8303	5	5	90	19.375	2	-1	1	1.1518
334	7.1142	5	5	0	13.25	2	1	0	1.2106
335	7.1142	5	5	999	25.5	1	-1	1	0.95175
336	3.8303	5	5	90	7.125	2	-1	1	1.0577
337	3.8303	5	5	999	25.5	1	1	1	1.0106
338	0.5464	5	5	999	19.375	2	1	1	1.1042
339	5.4722	5	5	999	19.375	1	-1	1	0.86994
340	0.5464	5	5	0	25.5	1	-1	1	1.0812
341	3.8303	5	5	90	13.25	1	1	1	1.0106
342	0.5464	5	5	999	19.375	2	-1	1	1.0342
343	2.1883	5	5	0	7.125	1	1	0	1.093
344	0.5464	5	5	999	13.25	1	-1	1	1.0107
345	2.1883	5	5	999	13.25	1	-1	1	1.0577
346	5.4722	5	5	90	1	1	1	0	2.9932
347	7.1142	5	5	0	7.125	2	1	0	1.4576
348	7.1142	5	5	0	1	2	-1	0	1.1992
349	0.5464	5	5	90	1	1	1	1	1.587
350	2.1883	5	5	999	19.375	2	1	1	1.0581
351	5.4722	5	5	999	13.25	2	-1	1	0.99879
352	5.4722	5	5	0	25.5	1	-1	1	0.98705
353	3.8303	5	5	0	25.5	1	-1	1	1.0459
354	2.1883	5	5	999	13.25	2	1	1	1.0459
355	0.5464	5	5	999	7.125	2	-1	1	1.0223
356	3.8303	5	5	999	7.125	1	-1	1	0.89305
357	0.5464	5	5	999	25.5	1	1	1	0.97531
358	0.5464	5	5	0	1	2	1	1	1.1282
359	2.1883	5	5	0	13.25	2	-1	1	0.98698
360	7.1142	5	5	0	13.25	2	1	1	1.2812
361	5.4722	5	5	0	13.25	2	1	0	1.0577
362	7.1142	5	5	999	19.375	2	-1	1	1.0342
363	5.4722	5	5	90	13.25	1	1	1	0.96356
364	5.4722	5	5	90	1	2	-1	0	1.0813
365	5.4722	5	5	999	25.5	2	1	1	1.0341
366	5.4722	5	5	999	7.125	2	1	1	1.1166
367	0.5464	5	5	90	19.375	2	1	1	1.1989
368	3.8303	5	5	90	13.25	2	-1	1	0.97539
369	7.1142	5	5	0	13.25	1	1	1	1.0107
370	3.8303	5	5	999	19.375	2	-1	1	1.0578
371	2.1883	5	5	0	19.375	2	-1	1	0.99884
372	0.5464	5	5	90	25.5	1	-1	1	1.0223
373	7.1142	5	5	0	1	1	1	1	1.14
374	3.8303	5	5	999	7.125	2	-1	1	0.97576
375	3.8303	5	5	999	1	2	-1	0	1.2106
376	7.1142	5	5	999	13.25	1	1	1	0.99886
377	2.1883	5	5	999	19.375	2	-1	1	0.95177
378	7.1142	5	5	999	25.5	2	-1	1	1.187
379	3.8303	5	5	999	19.375	1	-1	1	0.96356
380	2.1883	5	5	0	13.25	2	1	1	1.1518
381	0.5464	5	5	90	25.5	1	-1	1	1.2105
382	3.8303	5	5	999	19.375	1	1	1	0.86987
383	0.5464	5	5	0	25.5	2	1	1	1.2577
384	0.5464	5	5	999	1	1	1	1	0.97534
385	0.5464	5	5	999	19.375	1	-1	1	0.9875
386	7.1142	5	5	90	25.5	1	1	1	0.90477
387	7.1142	5	5	0	1	1	-1	0	1.4164
388	3.8303	5	5	0	7.125	2	-1	1	0.86949
389	7.1142	5	5	999	7.125	2	1	0	3.8995
390	7.1142	5	5	0	25.5	1	1	1	0.96302
391	3.8303	5	5	999	13.25	2	1	1	1.1047
392	0.5464	5	5	0	7.125	2	-1	1	0.99886
393	5.4722	5	5	0	25.5	2	-1	1	1.0106
394	0.5464	5	5	90	7.125	2	-1	1	1.0224
395	7.1142	5	5	90	13.25	2	1	0	1.2576
396	2.1883	5	5	90	1	1	-1	0	0.98689
397	7.1142	5	5	0	7.125	1	1	1	1.5387
398	2.1883	5	5	0	19.375	1	1	1	1.011
399	2.1883	5	5	90	25.5	1	-1	1	0.89291
400	2.1883	5	5	0	25.5	2	1	1	1.0692
401	2.1883	5	5	0	7.125	2	1	1	1.1164
402	0.5464	5	5	999	1	2	-1	1	1.1988
403	5.4722	5	5	0	19.375	2	1	1	1.1399
404	0.5464	5	5	0	13.25	2	-1	1	1.0581
405	0.5464	5	5	90	25.5	2	-1	1	1.0224
406	2.1883	5	5	90	13.25	2	-1	1	1.2693
407	3.8303	5	5	999	13.25	1	1	1	0.88127
408	5.4722	5	5	0	19.375	2	-1	1	0.97533
409	5.4722	5	5	90	19.375	2	1	1	1.1752
410	0.5464	5	5	0	19.375	2	1	1	1.4104
411	5.4722	5	5	90	7.125	2	1	0	1.3285
412	0.5464	5	5	90	7.125	2	-1	1	0.96359
413	7.1142	5	5	0	19.375	2	-1	1	0.92823
414	2.1883	5	5	90	19.375	2	1	1	1.1165
415	0.5464	5	5	0	25.5	2	-1	1	1.1281
416	5.4722	5	5	90	25.5	2	-1	1	1.293
417	3.8303	5	5	0	7.125	2	1	1	1.1753
418	7.1142	5	5	90	13.25	1	1	1	1.0106
419	7.1142	5	5	90	19.375	2	-1	1	0.98706
420	3.8303	5	5	0	1	1	1	0	1.5987
421	2.1883	5	5	0	7.125	2	1	1	1.1051
422	5.4722	5	5	999	19.375	2	-1	1	1.0812
423	2.1883	5	5	0	1	1	1	1	1.14
424	0.5464	5	5	999	1	2	1	1	1.3522
425	7.1142	5	5	90	25.5	2	-1	1	1.0699
426	2.1883	5	5	999	1	2	1	0	1.1282
427	3.8303	5	5	90	7.125	2	1	1	1.3992
428	7.1142	5	5	0	25.5	1	-1	1	1.0576
429	5.4722	5	5	90	1	2	1	0	2.1601
430	3.8303	5	5	90	25.5	1	1	1	0.97535
431	0.5464	5	5	90	1	2	1	1	1.5047
432	2.1883	5	5	0	19.375	1	1	1	1.4223
433	2.1883	5	5	90	1	2	1	0	1.4462
434	5.4722	5	5	90	25.5	2	1	1	1.034
435	3.8303	5	5	999	13.25	2	1	1	1.1165
436	3.8303	5	5	999	7.125	2	-1	1	0.98754
437	7.1142	5	5	90	7.125	2	1	0	1.0224
438	5.4722	5	5	0	13.25	2	1	0	1.4105
439	5.4722	5	5	999	1	2	-1	1	1.1753
440	7.1142	5	5	999	25.5	1	1	1	0.97538
441	0.5464	5	5	0	13.25	1	-1	1	0.91646
442	7.1142	5	5	999	1	1	1	1	1.269
443	3.8303	5	5	999	25.5	1	1	1	0.89296
444	3.8303	5	5	90	13.25	1	-1	1	0.9166
445	7.1142	5	5	999	25.5	1	-1	1	0.95178
446	2.1883	5	5	999	19.375	2	-1	1	0.97539
447	5.4722	5	5	999	7.125	1	-1	1	0.99885
448	3.8303	5	5	0	25.5	1	1	1	1.0459
449	5.4722	5	5	90	19.375	1	-1	1	0.90482
450	7.1142	5	5	999	25.5	1	1	1	0.8577
451	5.4722	5	5	90	13.25	1	-1	1	0.88123
452	5.4722	5	5	0	1	2	-1	0	1.8353
453	0.5464	5	5	0	25.5	2	-1	1	0.99892
454	7.1142	5	5	999	13.25	1	-1	1	0.91646
455	3.8303	5	5	999	1	1	-1	1	1.5045
456	2.1883	5	5	0	1	2	1	1	1.3874
457	7.1142	5	5	90	13.25	2	-1	1	1.0929
458	7.1142	5	5	90	1	1	-1	1	1.493
459	5.4722	5	5	999	1	2	-1	0	1.5363
460	3.8303	5	5	90	7.125	2	-1	0	1.9473
461	7.1142	5	5	0	1	2	1	1	1.187
462	3.8303	5	5	0	25.5	2	1	1	1.1399
463	5.4722	5	5	999	7.125	1	1	1	1.0106
464	2.1883	5	5	90	13.25	2	-1	1	0.9989
465	0.5464	5	5	999	1	1	1	1	1.187
466	7.1142	5	5	0	7.125	1	-1	1	1.4999
467	0.5464	5	5	999	13.25	2	-1	1	1.1636
468	0.5464	5	5	90	19.375	1	-1	1	1.1877
469	0.5464	5	5	90	13.25	2	-1	1	0.9405
470	2.1883	5	5	90	25.5	2	1	1	1.3164
471	5.4722	5	5	90	25.5	2	1	1	1.2341
472	5.4722	5	5	0	25.5	1	-1	1	1.0577
473	5.4722	5	5	999	1	2	-1	0	1.6107
474	2.1883	5	5	90	7.125	2	-1	1	2.1393
475	5.4722	5	5	999	1	2	-1	0	1.4462
476	0.5464	5	5	90	13.25	2	-1	1	0.94002
477	5.4722	5	5	999	1	2	-1	0	1.1282
478	5.4722	5	5	999	13.25	1	-1	1	0.98701
479	7.1142	5	5	999	7.125	2	1	0	1.3335
480	7.1142	5	5	90	13.25	1	1	1	1.0816
481	3.8303	5	5	999	25.5	2	1	1	1.0577
482	7.1142	5	5	999	19.375	1	1	1	1.0105
483	3.8303	5	5	999	7.125	1	1	1	1.0929
484	2.1883	5	5	999	7.125	2	1	1	1.0694
485	3.8303	5	5	90	19.375	1	1	1	0.92838
486	0.5464	5	5	90	25.5	1	1	1	0.96354
487	2.1883	5	5	999	1	1	-1	1	0.96358
488	0.5464	5	5	0	13.25	1	1	1	1.0577
489	3.8303	5	5	999	1	2	1	1	1.2812
490	2.1883	5	5	0	13.25	2	-1	1	0.91652
491	0.5464	5	5	90	13.25	1	1	1	1.0224
492	2.1883	5	5	999	19.375	2	-1	1	0.99881
493	0.5464	5	5	0	19.375	2	1	1	1.434
494	0.5464	5	5	0	1	1	-1	1	1.0106
495	7.1142	5	5	0	1	2	1	0	1.8329
496	5.4722	5	5	0	19.375	2	-1	1	1.0106
497	3.8303	5	5	999	7.125	2	1	1	1.1989
498	7.1142	5	5	999	13.25	2	1	1	1.0811
499	3.8303	5	5	0	25.5	2	1	1	1.093
500	5.4722	5	5	90	25.5	1	-1	1	1.0223
501	7.1142	5	5	999	1	1	-1	0	2.0379
502	5.4722	5	5	90	1	1	-1	0	1.2341
503	5.4722	5	5	0	13.25	1	1	1	1.1752
504	0.5464	5	5	90	7.125	2	1	1	1.1757
505	3.8303	5	5	0	1	1	-1	1	1.1163
506	2.1883	5	5	90	13.25	2	-1	1	1.1757
507	0.5464	5	5	90	7.125	1	-1	1	0.99891
508	7.1142	5	5	999	19.375	2	-1	1	1.0812
509	3.8303	5	5	90	25.5	1	-1	1	0.90473
510	2.1883	5	5	90	13.25	2	1	1	1.1047
511	7.1142	5	5	0	7.125	2	1	0	1.2463
512	3.8303	5	5	0	19.375	1	1	1	1.0928
513	0.5464	5	5	999	7.125	1	1	1	0.9518
514	3.8303	5	5	90	19.375	2	1	1	1.0341
515	0.5464	5	5	0	25.5	1	1	1	1.0812
516	0.5464	5	5	999	7.125	1	1	1	0.97532
517	3.8303	5	5	0	1	1	1	0	2.0017
518	5.4722	5	5	90	7.125	2	1	0	1.6944
519	5.4722	5	5	0	19.375	1	-1	1	1.0812
520	0.5464	5	5	999	7.125	1	1	1	0.95184
521	0.5464	5	5	999	25.5	2	1	1	1.0106
522	2.1883	5	5	90	25.5	1	1	1	0.97531
523	0.5464	5	5	999	25.5	1	1	1	1.0224
524	2.1883	5	5	90	7.125	1	-1	1	0.97533
525	5.4722	5	5	0	1	2	1	0	1.34
526	3.8303	5	5	0	1	2	-1	0	1.1282
527	7.1142	5	5	90	7.125	2	-1	1	1.14
528	2.1883	5	5	0	25.5	2	-1	1	1.0927
529	2.1883	5	5	90	25.5	2	1	1	1.0817
530	0.5464	5	5	0	19.375	2	-1	1	1.0577
531	7.1142	5	5	0	19.375	2	1	1	1.0576
532	0.5464	5	5	999	25.5	1	-1	1	1.1401
533	3.8303	5	5	999	19.375	1	-1	1	0.97535
534	3.8303	5	5	90	1	2	1	0	1.1987
535	0.5464	5	5	90	1	2	-1	1	1.1046
536	2.1883	5	5	90	19.375	2	-1	1	1.1052
537	7.1142	5	5	90	19.375	2	-1	0	1.2811
538	2.1883	5	5	90	1	1	-1	1	1.0577
539	7.1142	5	5	90	25.5	2	1	1	1.1753
540	0.5464	5	5	999	1	1	-1	1	0.98711
541	0.5464	5	5	90	13.25	2	-1	1	1.0106
542	7.1142	5	5	999	13.25	2	1	1	1.093
543	7.1142	5	5	90	19.375	1	-1	1	0.88127
544	3.8303	5	5	0	7.125	2	-1	1	0.98709
545	0.5464	5	5	0	25.5	2	1	1	1.0929
546	7.1142	5	5	999	1	2	1	0	1.1283
547	7.1142	5	5	90	25.5	2	1	1	1.211
548	2.1883	5	5	0	1	1	1	1	1.3516
549	0.5464	5	5	999	19.375	2	-1	1	1.1047
550	3.8303	5	5	999	1	2	-1	0	1.4341
551	3.8303	5	5	999	25.5	1	1	1	1.0342
552	3.8303	5	5	0	19.375	1	-1	1	0.96356
553	5.4722	5	5	0	7.125	2	-1	1	1.1635
554	0.5464	5	5	0	7.125	1	-1	1	1.2698
555	2.1883	5	5	90	13.25	1	-1	1	0.99931
556	5.4722	5	5	0	7.125	2	-1	1	1.0223
557	7.1142	5	5	90	13.25	1	1	1	1.2459
558	0.5464	5	5	0	13.25	2	-1	1	1.0576
559	7.1142	5	5	999	1	2	-1	0	1.3532
560	5.4722	5	5	90	19.375	1	-1	1	0.95179
561	2.1883	5	5	999	13.25	2	-1	1	1.0342
562	7.1142	5	5	90	1	1	1	0	2.5854
563	2.1883	5	5	999	25.5	1	-1	1	0.94003
564	5.4722	5	5	90	7.125	1	1	1	1.0106
565	3.8303	5	5	999	25.5	2	-1	1	1.3165
566	5.4722	5	5	0	19.375	2	-1	1	0.92834
567	5.4722	5	5	0	7.125	2	-1	1	1.1165
568	3.8303	5	5	999	1	2	1	0	1.6811
569	2.1883	5	5	999	25.5	2	1	1	1.1992
570	5.4722	5	5	0	19.375	1	-1	0	1.3398
571	0.5464	5	5	999	13.25	1	1	1	0.91655
572	5.4722	5	5	999	25.5	2	-1	1	0.90468
573	7.1142	5	5	0	19.375	2	1	1	1.1518
574	3.8303	5	5	90	19.375	1	1	1	0.98708
575	0.5464	5	5	90	1	2	1	1	1.2459
576	0.5464	5	5	90	25.5	1	-1	1	1.3517
577	3.8303	5	5	0	25.5	1	1	1	0.95185
578	5.4722	5	5	0	13.25	1	1	1	0.96348
579	3.8303	5	5	0	1	2	-1	0	1.3165
580	3.8303	5	5	0	13.25	1	1	1	0.91628
581	0.5464	5	5	0	25.5	1	-1	1	1.046
582	5.4722	5	5	999	7.125	1	1	1	0.95183
583	0.5464	5	5	0	19.375	1	1	1	1.0342
584	2.1883	5	5	90	1	2	1	1	1.1871
585	0.5464	5	5	999	19.375	1	1	1	0.95228
586	5.4722	5	5	999	7.125	2	-1	1	1.093
587	3.8303	5	5	0	7.125	1	1	1	1.0342
588	5.4722	5	5	999	25.5	2	-1	1	1.0459
589	7.1142	5	5	0	19.375	2	-1	0	0.91644
590	5.4722	5	5	90	19.375	2	1	1	1.0577
591	3.8303	5	5	90	1	2	1	0	1.5399
592	7.1142	5	5	999	7.125	1	-1	1	1.0106
593	5.4722	5	5	0	19.375	1	-1	1	0.95183
594	2.1883	5	5	0	1	2	1	1	1.4811
595	0.5464	5	5	0	7.125	2	1	0	1.011
596	0.5464	5	5	999	13.25	1	1	1	1.0459
597	5.4722	5	5	0	1	1	-1	0	1.7236
598	3.8303	5	5	0	19.375	2	-1	1	1.0224
599	7.1142	5	5	90	25.5	1	-1	1	0.89299
600	0.5464	5	5	0	1	2	-1	0	1.093
601	3.8303	5	5	90	1	1	-1	1	1.2224
602	2.1883	5	5	999	19.375	1	1	1	0.90518
603	5.4722	5	5	90	7.125	1	-1	1	0.97529
604	0.5464	5	5	90	13.25	2	1	1	1.1518
605	5.4722	5	5	0	19.375	1	-1	1	1.4104
606	0.5464	5	5	0	7.125	2	1	1	1.1163
607	5.4722	5	5	0	25.5	2	1	1	1.093
608	2.1883	5	5	0	13.25	1	1	1	1.1164
609	5.4722	5	5	999	25.5	1	1	1	0.98757
610	2.1883	5	5	0	13.25	1	1	1	0.97537
611	3.8303	5	5	999	25.5	1	-1	1	0.95171
612	7.1142	5	5	90	7.125	2	-1	0	1.3769
613	5.4722	5	5	0	1	1	-1	1	2.1122
614	0.5464	5	5	999	1	1	1	1	1.0812
615	3.8303	5	5	0	7.125	1	-1	1	0.88124
616	0.5464	5	5	90	7.125	2	1	1	1.0576
617	3.8303	5	5	90	1	1	-1	1	1.1988
618	5.4722	5	5	0	25.5	2	-1	1	1.0346
619	5.4722	5	5	90	7.125	1	1	1	1.0576
620	5.4722	5	5	90	7.125	1	-1	1	0.92828
621	5.4722	5	5	0	7.125	1	-1	1	0.89298
622	3.8303	5	5	999	13.25	2	1	1	1.0694
623	0.5464	5	5	999	25.5	1	1	1	1.0106
624	3.8303	5	5	90	13.25	2	-1	1	1.0223
625	3.8303	5	5	0	7.125	1	-1	1	1.0224
626	0.5464	5	5	0	7.125	1	1	1	1.0224
627	3.8303	5	5	90	7.125	1	-1	1	1.0106
628	2.1883	5	5	90	7.125	1	-1	1	1.1047
629	2.1883	5	5	0	1	2	-1	1	1.0577
630	7.1142	5	5	0	1	1	1	0	1.2106
631	2.1883	5	5	0	19.375	1	1	1	0.95181
632	5.4722	5	5	999	7.125	2	-1	1	0.99886
633	0.5464	5	5	0	19.375	1	1	1	1.0106
634	7.1142	5	5	999	7.125	1	1	1	0.89301
635	5.4722	5	5	90	19.375	2	1	0	1.1753
636	2.1883	5	5	90	1	1	-1	1	1.1165
637	7.1142	5	5	90	7.125	1	-1	1	1.0463
638	0.5464	5	5	90	7.125	1	-1	1	1.0576
639	7.1142	5	5	90	25.5	2	1	1	0.99881
640	5.4722	5	5	999	1	1	-1	0	1.7777
641	3.8303	5	5	90	13.25	2	1	1	1.0577
642	5.4722	5	5	999	1	1	-1	0	1.8682
643	2.1883	5	5	90	7.125	1	1	1	0.94042
644	3.8303	5	5	999	7.125	1	-1	1	0.95181
645	0.5464	5	5	0	13.25	2	-1	1	1.1988
646	2.1883	5	5	999	25.5	2	1	1	1.0694
647	3.8303	5	5	90	13.25	1	-1	1	0.86949
648	3.8303	5	5	0	19.375	2	1	1	1.0577
649	2.1883	5	5	0	13.25	1	-1	1	0.95182
650	3.8303	5	5	0	25.5	1	1	1	0.92823
651	5.4722	5	5	90	13.25	1	1	1	1.1635
652	0.5464	5	5	90	7.125	1	-1	1	0.88127
653	7.1142	5	5	90	1	2	-1	0	3.1648
654	0.5464	5	5	0	7.125	1	1	1	0.98705
655	2.1883	5	5	0	25.5	2	-1	1	0.90477
656	2.1883	5	5	0	19.375	1	-1	1	0.9518
657	5.4722	5	5	90	19.375	1	1	1	0.96332
658	5.4722	5	5	999	1	1	-1	0	1.1399
659	7.1142	5	5	0	19.375	1	1	1	0.99888
660	3.8303	5	5	0	19.375	2	-1	1	0.95172
661	3.8303	5	5	0	19.375	2	1	1	1.0577
662	7.1142	5	5	90	1	1	1	1	1.1283
663	0.5464	5	5	0	25.5	2	1	1	1.1287
664	2.1883	5	5	999	1	2	-1	1	1.1635
665	7.1142	5	5	0	19.375	1	1	1	0.99885
666	3.8303	5	5	0	13.25	2	-1	1	0.95182
667	7.1142	5	5	0	13.25	1	1	1	1.0811
668	7.1142	5	5	999	25.5	2	1	1	1.1048
669	7.1142	5	5	90	1	2	-1	0	1.1753
670	5.4722	5	5	999	1	1	-1	0	1.0458
671	2.1883	5	5	0	25.5	2	1	1	1.1165
672	3.8303	5	5	999	13.25	2	-1	1	0.90479
673	7.1142	5	5	999	19.375	1	-1	1	0.88125
674	0.5464	5	5	90	25.5	2	1	1	1.0459
675	0.5464	5	5	999	7.125	2	-1	1	0.91656
676	7.1142	5	5	90	19.375	2	-1	1	1.0812
677	7.1142	5	5	999	7.125	2	1	0	1.1165
678	3.8303	5	5	90	19.375	1	1	1	0.98708
679	2.1883	5	5	0	25.5	2	-1	0	0.88124
680	7.1142	5	5	0	25.5	2	-1	1	0.96361
681	7.1142	5	5	999	13.25	2	-1	1	0.99881
682	2.1883	5	5	0	1	1	-1	1	1.1048
683	5.4722	5	5	0	19.375	2	-1	1	0.95171
684	0.5464	5	5	999	19.375	1	-1	1	0.95184
685	2.1883	5	5	90	13.25	2	-1	1	0.96355
686	2.1883	5	5	0	1	2	1	0	2.6589
687	3.8303	5	5	90	19.375	2	1	1	1.1169
688	5.4722	5	5	0	7.125	1	1	1	1.0223
689	7.1142	5	5	90	1	1	1	0	1.2224
690	7.1142	5	5	999	7.125	1	-1	1	1.0106
691	3.8303	5	5	999	7.125	1	-1	1	0.89302
692	3.8303	5	5	90	13.25	1	-1	1	0.9636
693	2.1883	5	5	999	13.25	2	1	1	1.187
694	7.1142	5	5	90	7.125	2	1	0	1.0458
695	7.1142	5	5	999	1	2	-1	0	1.0812
696	7.1142	5	5	999	19.375	1	1	1	1.0459
697	3.8303	5	5	90	7.125	2	-1	1	1.0224
698	2.1883	5	5	90	13.25	1	-1	1	0.98713
699	2.1883	5	5	999	25.5	1	1	1	0.91658
700	5.4722	5	5	0	7.125	2	1	1	1.1283
701	7.1142	5	5	999	25.5	2	1	1	1.0694
702	2.1883	5	5	90	1	2	-1	1	1.2693
703	0.5464	5	5	90	7.125	2	-1	1	1.0816
704	3.8303	5	5	0	7.125	2	-1	1	0.98706
705	2.1883	5	5	90	7.125	2	1	1	1.1518
706	7.1142	5	5	999	13.25	2	-1	1	1.0577
707	0.5464	5	5	999	7.125	1	1	1	0.91647
708	3.8303	5	5	90	19.375	2	1	1	1.2694
709	0.5464	5	5	999	1	2	-1	1	1.0928
710	0.5464	5	5	90	13.25	1	1	1	0.99932
711	7.1142	5	5	90	19.375	1	1	1	0.92824
712	0.5464	5	5	90	19.375	2	1	1	1.1517
713	3.8303	5	5	999	13.25	2	1	1	1.1165
714	5.4722	5	5	999	13.25	1	1	1	0.95228
715	0.5464	5	5	0	7.125	2	1	1	1.1518
716	3.8303	5	5	999	25.5	1	-1	1	0.95181
717	5.4722	5	5	0	25.5	2	-1	1	0.95183
718	0.5464	5	5	90	1	2	-1	1	1.093
719	3.8303	5	5	90	25.5	2	-1	1	1.1988
720	5.4722	5	5	999	25.5	1	-1	1	0.94008
721	0.5464	5	5	90	13.25	1	1	1	1.2929
722	0.5464	5	5	90	19.375	1	1	1	1.0104
723	0.5464	5	5	999	13.25	2	-1	1	1.1753
724	7.1142	5	5	999	7.125	2	1	0	1.2341
725	2.1883	5	5	999	7.125	2	-1	1	1.0228
726	5.4722	5	5	999	19.375	2	1	1	1.1047
727	0.5464	5	5	999	25.5	1	1	1	1.0577
728	3.8303	5	5	0	13.25	1	1	1	1.0105
729	7.1142	5	5	999	25.5	2	1	1	1.2106
730	7.1142	5	5	0	1	1	1	1	1.3164
731	7.1142	5	5	999	25.5	2	-1	1	0.97534
732	3.8303	5	5	90	19.375	2	-1	1	1.0105
733	2.1883	5	5	0	19.375	1	1	1	0.94032
734	0.5464	5	5	999	25.5	2	1	1	1.1048
735	0.5464	5	5	0	13.25	2	-1	1	1.0696
736	0.5464	5	5	999	13.25	1	-1	1	1.0929
737	5.4722	5	5	999	13.25	2	-1	1	1.0694
738	0.5464	5	5	90	19.375	2	1	1	1.2458
739	5.4722	5	5	90	25.5	1	1	1	0.99874
740	7.1142	5	5	999	13.25	1	-1	1	0.96354
741	0.5464	5	5	90	25.5	1	-1	1	1.0695
742	5.4722	5	5	999	19.375	2	-1	1	0.99884
743	5.4722	5	5	90	1	2	1	1	1.7721
744	7.1142	5	5	0	1	2	1	0	1.2341
745	0.5464	5	5	999	13.25	1	1	1	0.93998
746	5.4722	5	5	999	7.125	1	1	1	1.0458
747	7.1142	5	5	90	1	2	-1	0	1.7427
748	7.1142	5	5	0	7.125	1	1	1	1.2101
749	0.5464	5	5	999	25.5	2	1	1	1.0816
750	3.8303	5	5	0	13.25	2	-1	1	0.97528
