# Supplementary material for: Temporal Integration of Motion Streaks in Migraine
Source: Vision (Basel). 2018 Jul 13;2(3):27. doi: 10.3390/vision2030027 (PMC6836222; doi:10.3390/vision2030027)
Supplement: Supplementary file 1 [file vision-02-00027-s001.zip › supplementary information/resultsmark3/resultsObs27/allResponsesObs27Block2.txt]

1	5.4722	5	5	0	1	1	-1	0	1.9308
2	2.1883	5	5	0	1	2	1	0	1.2836
3	3.8303	5	5	0	25.5	1	-1	1	0.92819
4	3.8303	5	5	999	25.5	2	-1	1	0.92831
5	5.4722	5	5	0	19.375	1	-1	1	0.84597
6	0.5464	5	5	999	25.5	2	1	1	1.3635
7	5.4722	5	5	999	1	2	-1	0	1.4811
8	3.8303	5	5	0	7.125	1	1	1	0.91702
9	7.1142	5	5	0	7.125	1	1	1	0.95181
10	0.5464	5	5	90	19.375	2	-1	1	0.98712
11	0.5464	5	5	0	19.375	2	1	1	1.14
12	5.4722	5	5	0	19.375	1	-1	1	1.1875
13	5.4722	5	5	999	25.5	2	1	1	1.0934
14	5.4722	5	5	0	19.375	2	-1	1	0.98695
15	0.5464	5	5	90	25.5	1	-1	1	1.0342
16	2.1883	5	5	0	19.375	2	1	1	0.97529
17	2.1883	5	5	0	7.125	2	-1	1	0.97519
18	3.8303	5	5	90	7.125	1	1	1	0.99889
19	0.5464	5	5	0	13.25	1	1	1	1.093
20	3.8303	5	5	90	19.375	2	1	0	1.2459
21	7.1142	5	5	0	7.125	2	-1	1	0.95179
22	2.1883	5	5	999	1	2	-1	1	1.1751
23	7.1142	5	5	0	1	2	1	1	1.1169
24	0.5464	5	5	999	19.375	1	-1	1	0.98707
25	3.8303	5	5	0	1	1	-1	1	1.2459
26	3.8303	5	5	999	7.125	1	1	1	0.97531
27	7.1142	5	5	999	1	1	1	0	1.0224
28	7.1142	5	5	0	19.375	1	-1	1	1.0224
29	5.4722	5	5	0	7.125	2	-1	1	0.98708
30	0.5464	5	5	90	7.125	2	-1	1	1.1165
31	2.1883	5	5	0	1	2	1	1	1.2458
32	3.8303	5	5	90	13.25	2	-1	1	0.97537
33	3.8303	5	5	90	7.125	1	-1	1	0.97535
34	5.4722	5	5	999	25.5	2	1	1	1.0105
35	2.1883	5	5	0	19.375	2	-1	1	0.98708
36	7.1142	5	5	90	19.375	1	-1	1	0.97537
37	7.1142	5	5	999	25.5	2	1	1	0.9989
38	3.8303	5	5	0	25.5	1	-1	1	0.92832
39	0.5464	5	5	0	1	1	-1	1	1.3752
40	7.1142	5	5	90	1	2	-1	0	1.1871
41	7.1142	5	5	999	1	1	-1	0	1.14
42	2.1883	5	5	999	13.25	2	-1	1	0.94006
43	7.1142	5	5	0	13.25	2	-1	1	0.9283
44	7.1142	5	5	90	25.5	2	1	1	1.093
45	5.4722	5	5	90	19.375	1	-1	1	0.89299
46	5.4722	5	5	0	1	2	1	1	1.1869
47	2.1883	5	5	999	25.5	2	1	1	1.1283
48	0.5464	5	5	0	19.375	1	1	1	1.0228
49	0.5464	5	5	999	25.5	2	1	1	1.1165
50	5.4722	5	5	999	19.375	1	-1	1	0.99888
51	7.1142	5	5	0	7.125	2	-1	1	1.0106
52	2.1883	5	5	90	13.25	2	1	1	1.0342
53	5.4722	5	5	90	1	1	1	1	1.2105
54	7.1142	5	5	999	1	1	-1	1	1.3287
55	2.1883	5	5	999	19.375	2	-1	1	0.96357
56	2.1883	5	5	0	25.5	1	1	1	0.94003
57	0.5464	5	5	0	19.375	1	1	1	1.0694
58	2.1883	5	5	999	25.5	2	1	1	1.0224
59	3.8303	5	5	0	25.5	1	-1	1	0.93998
60	7.1142	5	5	999	1	1	1	0	1.1517
61	5.4722	5	5	999	25.5	1	-1	1	0.92876
62	2.1883	5	5	999	13.25	2	-1	1	0.97531
63	2.1883	5	5	90	19.375	2	1	1	1.1282
64	7.1142	5	5	90	1	1	-1	1	1.1875
65	0.5464	5	5	0	1	2	1	1	1.1757
66	7.1142	5	5	0	7.125	1	1	0	1.7638
67	0.5464	5	5	0	1	2	1	1	1.0346
68	7.1142	5	5	999	19.375	1	1	1	0.95186
69	7.1142	5	5	999	19.375	2	-1	1	1.0459
70	2.1883	5	5	90	25.5	2	-1	1	1.0107
71	5.4722	5	5	999	19.375	1	-1	1	0.98712
72	3.8303	5	5	90	13.25	1	1	1	0.99888
73	3.8303	5	5	0	13.25	2	-1	1	0.9636
74	0.5464	5	5	0	7.125	2	1	1	1.0811
75	0.5464	5	5	0	25.5	1	1	1	0.92834
76	0.5464	5	5	0	25.5	1	-1	1	0.9871
77	7.1142	5	5	999	13.25	2	1	1	0.99884
78	5.4722	5	5	0	13.25	1	1	0	1.1871
79	3.8303	5	5	90	13.25	2	-1	1	1.0224
80	7.1142	5	5	0	1	2	1	0	1.1401
81	3.8303	5	5	999	25.5	1	-1	1	0.90478
82	0.5464	5	5	999	13.25	2	1	1	1.0341
83	7.1142	5	5	90	19.375	2	-1	1	0.95185
84	7.1142	5	5	999	7.125	1	-1	1	0.93998
85	0.5464	5	5	999	7.125	2	-1	1	1.0106
86	3.8303	5	5	0	7.125	2	-1	1	0.94005
87	0.5464	5	5	90	13.25	2	1	1	0.94005
88	0.5464	5	5	0	7.125	2	1	1	0.96359
89	5.4722	5	5	90	7.125	1	1	1	0.98712
90	3.8303	5	5	999	25.5	2	-1	1	0.97531
91	0.5464	5	5	0	13.25	1	1	1	1.4105
92	3.8303	5	5	0	1	1	-1	0	1.2816
93	3.8303	5	5	999	7.125	2	1	1	1.1287
94	0.5464	5	5	0	19.375	2	1	1	1.0464
95	0.5464	5	5	90	1	2	-1	1	1.0812
96	7.1142	5	5	90	1	2	-1	0	1.2459
97	0.5464	5	5	0	19.375	1	-1	1	1.0459
98	5.4722	5	5	90	25.5	1	-1	1	0.99887
99	0.5464	5	5	90	25.5	2	-1	1	1.0459
100	5.4722	5	5	999	25.5	2	-1	1	1.0224
101	5.4722	5	5	999	19.375	1	1	1	0.95182
102	3.8303	5	5	0	13.25	2	1	1	1.2812
103	7.1142	5	5	90	13.25	2	1	1	0.9989
104	0.5464	5	5	90	1	2	-1	1	1.0106
105	5.4722	5	5	90	13.25	2	1	1	0.98712
106	7.1142	5	5	90	25.5	2	1	1	0.9871
107	7.1142	5	5	90	25.5	1	1	1	0.92833
108	0.5464	5	5	999	7.125	1	1	1	1.0694
109	5.4722	5	5	999	25.5	1	-1	1	0.90479
110	5.4722	5	5	0	13.25	1	-1	1	0.94005
111	7.1142	5	5	0	1	2	-1	0	1.2223
112	2.1883	5	5	0	19.375	2	-1	1	0.95177
113	7.1142	5	5	999	19.375	1	1	1	0.95182
114	5.4722	5	5	90	1	2	-1	1	1.0459
115	7.1142	5	5	0	25.5	1	-1	1	0.91655
116	5.4722	5	5	90	25.5	2	-1	1	0.97537
117	5.4722	5	5	0	13.25	1	1	0	1.0342
118	0.5464	5	5	90	1	1	-1	1	1.1282
119	5.4722	5	5	0	19.375	1	1	1	0.99886
120	0.5464	5	5	90	19.375	1	1	1	0.97536
121	5.4722	5	5	999	7.125	2	-1	1	1.046
122	7.1142	5	5	90	19.375	1	-1	1	0.86945
123	7.1142	5	5	90	13.25	1	1	1	0.91651
124	7.1142	5	5	0	7.125	1	-1	1	1.0106
125	3.8303	5	5	0	25.5	2	1	1	0.98706
126	0.5464	5	5	999	25.5	2	-1	1	0.98712
127	0.5464	5	5	999	1	2	1	1	1.046
128	3.8303	5	5	0	13.25	2	1	1	0.98712
129	7.1142	5	5	999	7.125	2	1	1	1.0694
130	7.1142	5	5	999	1	2	1	0	1.0341
131	0.5464	5	5	999	1	1	-1	1	1.1165
132	0.5464	5	5	0	25.5	2	-1	1	1.0105
133	0.5464	5	5	90	1	1	1	1	1.0343
134	0.5464	5	5	90	19.375	2	-1	1	1.0695
135	5.4722	5	5	999	13.25	1	1	1	0.92833
136	0.5464	5	5	0	25.5	1	1	1	1.187
137	2.1883	5	5	999	7.125	1	1	1	0.9405
138	7.1142	5	5	0	19.375	2	-1	1	0.92831
139	3.8303	5	5	90	25.5	1	-1	1	0.90474
140	0.5464	5	5	999	25.5	1	-1	1	0.82249
141	0.5464	5	5	0	7.125	2	-1	1	0.98711
142	5.4722	5	5	999	25.5	1	1	1	0.85764
143	0.5464	5	5	90	25.5	2	-1	1	0.99885
144	5.4722	5	5	90	13.25	2	1	0	1.0694
145	7.1142	5	5	90	7.125	1	1	1	0.99889
146	3.8303	5	5	999	1	1	-1	1	0.98712
147	5.4722	5	5	0	7.125	2	1	1	1.2106
148	2.1883	5	5	999	7.125	2	1	1	1.093
149	2.1883	5	5	999	25.5	1	1	1	0.98709
150	7.1142	5	5	0	13.25	1	-1	1	1.0106
151	3.8303	5	5	90	13.25	1	1	1	0.96348
152	2.1883	5	5	90	1	1	-1	1	0.99888
153	5.4722	5	5	90	13.25	1	-1	1	0.91627
154	3.8303	5	5	90	7.125	2	1	1	1.0108
155	0.5464	5	5	0	13.25	2	-1	1	1.0106
156	2.1883	5	5	90	13.25	1	-1	1	0.91647
157	3.8303	5	5	999	25.5	2	1	1	1.0106
158	7.1142	5	5	90	19.375	2	1	0	3.1406
159	7.1142	5	5	0	25.5	2	1	1	0.97532
160	3.8303	5	5	0	7.125	2	1	1	1.0812
161	7.1142	5	5	90	25.5	1	1	1	0.98712
162	7.1142	5	5	90	7.125	2	1	0	1.0342
163	7.1142	5	5	0	13.25	2	1	1	0.95191
164	0.5464	5	5	0	13.25	1	-1	1	1.0107
165	0.5464	5	5	0	13.25	2	1	1	1.0106
166	7.1142	5	5	0	7.125	1	1	1	1.2929
167	2.1883	5	5	0	25.5	1	-1	1	0.98713
168	7.1142	5	5	0	7.125	2	-1	1	0.96361
169	7.1142	5	5	90	25.5	2	-1	1	1.0224
170	7.1142	5	5	999	19.375	2	-1	1	0.96358
171	2.1883	5	5	0	13.25	1	1	1	1.0929
172	7.1142	5	5	999	13.25	1	1	1	0.98712
173	7.1142	5	5	999	7.125	2	-1	1	0.97541
174	2.1883	5	5	999	25.5	2	-1	1	1.0224
175	2.1883	5	5	0	13.25	1	-1	1	0.92826
176	3.8303	5	5	90	13.25	2	1	1	1.0813
177	5.4722	5	5	0	13.25	1	-1	1	0.94004
178	0.5464	5	5	90	1	2	-1	1	0.98709
179	3.8303	5	5	999	19.375	1	-1	1	0.92827
180	5.4722	5	5	0	13.25	2	1	1	1.0106
181	5.4722	5	5	90	19.375	2	1	0	1.1988
182	0.5464	5	5	999	1	1	-1	1	1.2105
183	2.1883	5	5	0	7.125	1	-1	1	0.95179
184	5.4722	5	5	0	19.375	1	-1	1	0.89298
185	2.1883	5	5	999	25.5	1	1	1	1.0225
186	2.1883	5	5	999	25.5	2	1	1	0.95187
187	7.1142	5	5	999	25.5	2	1	1	0.97519
188	7.1142	5	5	90	25.5	1	-1	1	0.89292
189	3.8303	5	5	90	1	1	1	1	0.92807
190	3.8303	5	5	999	25.5	1	-1	1	0.90477
191	2.1883	5	5	0	19.375	1	1	1	0.98703
192	5.4722	5	5	90	1	1	1	0	1.0342
193	5.4722	5	5	90	13.25	2	1	1	1.1284
194	3.8303	5	5	999	1	1	-1	1	0.97576
195	3.8303	5	5	90	13.25	2	-1	1	1.0106
196	0.5464	5	5	999	13.25	1	-1	1	0.94007
197	2.1883	5	5	90	13.25	2	-1	1	0.98706
198	0.5464	5	5	999	25.5	1	1	1	0.97532
199	2.1883	5	5	0	13.25	2	1	1	1.1165
200	5.4722	5	5	90	7.125	1	1	1	0.97533
201	7.1142	5	5	0	13.25	2	1	1	1.1988
202	5.4722	5	5	90	13.25	1	-1	1	0.90472
203	5.4722	5	5	0	25.5	1	1	1	0.91657
204	5.4722	5	5	0	19.375	2	-1	1	1.0812
205	0.5464	5	5	999	19.375	2	-1	1	0.97534
206	5.4722	5	5	0	19.375	2	-1	1	0.95183
207	2.1883	5	5	999	13.25	2	1	1	1.0459
208	2.1883	5	5	0	19.375	2	-1	1	0.9871
209	2.1883	5	5	90	19.375	1	-1	1	0.9282
210	5.4722	5	5	90	25.5	2	-1	1	0.99892
211	5.4722	5	5	999	7.125	2	-1	1	1.0459
212	5.4722	5	5	999	13.25	2	-1	1	0.98703
213	5.4722	5	5	0	25.5	2	-1	1	0.90476
214	0.5464	5	5	999	1	1	1	1	1.0341
215	7.1142	5	5	90	7.125	1	-1	1	0.92832
216	5.4722	5	5	90	19.375	1	1	1	0.9636
217	7.1142	5	5	0	13.25	1	1	1	1.0223
218	0.5464	5	5	999	7.125	1	-1	1	1.0577
219	3.8303	5	5	0	7.125	1	1	1	0.8577
220	2.1883	5	5	0	1	1	-1	1	1.0576
221	0.5464	5	5	0	25.5	2	1	1	1.0459
222	7.1142	5	5	999	7.125	1	1	1	0.9871
223	0.5464	5	5	999	13.25	2	1	1	1.0811
224	5.4722	5	5	999	1	2	1	0	1.3517
225	7.1142	5	5	999	19.375	1	-1	1	0.88125
226	2.1883	5	5	90	25.5	1	-1	1	0.92831
227	2.1883	5	5	999	13.25	2	-1	1	0.96358
228	0.5464	5	5	0	7.125	1	-1	1	0.99891
229	7.1142	5	5	0	19.375	1	-1	1	0.91649
230	2.1883	5	5	0	7.125	2	-1	1	0.94004
231	2.1883	5	5	999	13.25	1	1	1	0.90475
232	3.8303	5	5	90	25.5	2	1	1	1.1636
233	2.1883	5	5	0	13.25	2	1	1	1.0106
234	5.4722	5	5	0	19.375	2	1	1	1.0341
235	0.5464	5	5	999	7.125	1	1	1	1.1282
236	0.5464	5	5	90	7.125	2	1	1	1.0934
237	7.1142	5	5	999	25.5	2	-1	1	0.98714
238	0.5464	5	5	90	13.25	1	-1	1	0.99888
239	3.8303	5	5	90	19.375	1	-1	1	0.95177
240	3.8303	5	5	0	19.375	2	1	1	1.0106
241	3.8303	5	5	0	7.125	2	1	1	1.1164
242	7.1142	5	5	999	7.125	1	1	1	0.98706
243	7.1142	5	5	90	25.5	2	1	1	1.2223
244	3.8303	5	5	999	13.25	2	1	1	1.0106
245	7.1142	5	5	90	19.375	2	1	1	1.093
246	2.1883	5	5	0	1	1	-1	1	1.3164
247	3.8303	5	5	999	19.375	2	-1	1	0.99891
248	3.8303	5	5	0	25.5	1	1	1	0.95181
249	3.8303	5	5	90	19.375	2	-1	1	0.97526
250	2.1883	5	5	90	19.375	1	-1	1	0.9636
251	0.5464	5	5	0	19.375	2	1	1	0.99889
252	3.8303	5	5	0	25.5	2	1	1	1.0105
253	2.1883	5	5	999	19.375	1	-1	1	0.97529
254	7.1142	5	5	0	25.5	1	1	1	0.9989
255	7.1142	5	5	0	19.375	2	-1	1	0.97536
256	2.1883	5	5	0	1	1	-1	1	1.1518
257	7.1142	5	5	0	7.125	2	1	1	1.0578
258	3.8303	5	5	999	7.125	2	1	1	1.1514
259	7.1142	5	5	90	1	1	1	0	1.2105
260	3.8303	5	5	999	13.25	2	1	1	0.96358
261	7.1142	5	5	999	25.5	1	-1	1	1.0106
262	0.5464	5	5	0	19.375	1	-1	1	1.1635
263	3.8303	5	5	90	19.375	1	-1	1	0.90472
264	0.5464	5	5	90	13.25	2	1	1	1.1165
265	5.4722	5	5	90	7.125	2	-1	1	0.98755
266	7.1142	5	5	999	7.125	1	-1	1	0.98707
267	3.8303	5	5	999	25.5	1	1	1	0.92836
268	0.5464	5	5	999	13.25	1	1	1	1.0694
269	2.1883	5	5	999	1	2	-1	1	1.1165
270	7.1142	5	5	0	19.375	2	-1	1	0.96352
271	2.1883	5	5	0	25.5	2	-1	1	0.94009
272	7.1142	5	5	90	7.125	1	1	1	1.0342
273	3.8303	5	5	90	13.25	1	1	1	1.0342
274	5.4722	5	5	90	19.375	1	1	1	1.1518
275	2.1883	5	5	0	7.125	1	-1	1	0.92828
276	0.5464	5	5	0	13.25	2	-1	1	0.91651
277	5.4722	5	5	0	1	1	1	1	1.1518
278	2.1883	5	5	0	7.125	1	1	1	0.86949
279	2.1883	5	5	90	13.25	2	-1	1	0.94003
280	5.4722	5	5	999	19.375	1	1	1	0.893
281	2.1883	5	5	999	7.125	2	-1	1	0.94002
282	5.4722	5	5	999	13.25	1	-1	1	0.90478
283	2.1883	5	5	90	7.125	2	-1	1	0.96352
284	5.4722	5	5	90	13.25	1	1	1	0.89295
285	7.1142	5	5	999	25.5	2	-1	1	0.90483
286	2.1883	5	5	90	1	2	-1	1	1.563
287	2.1883	5	5	999	1	2	-1	1	1.0342
288	5.4722	5	5	999	19.375	2	1	1	1.1048
289	3.8303	5	5	999	1	2	1	1	1.4459
290	2.1883	5	5	999	13.25	1	1	1	0.95182
291	2.1883	5	5	90	19.375	2	-1	1	0.96363
292	3.8303	5	5	90	19.375	2	1	1	1.0929
293	0.5464	5	5	999	19.375	2	1	1	1.14
294	7.1142	5	5	999	13.25	2	1	1	1.14
295	0.5464	5	5	999	1	2	-1	1	1.0812
296	3.8303	5	5	0	25.5	2	-1	1	0.97537
297	7.1142	5	5	999	25.5	1	-1	1	0.86951
298	5.4722	5	5	90	1	2	1	1	1.2694
299	0.5464	5	5	90	13.25	1	-1	1	0.92836
300	0.5464	5	5	90	25.5	2	1	1	1.0459
301	3.8303	5	5	999	19.375	1	-1	1	0.92831
302	7.1142	5	5	90	13.25	2	-1	1	1.1636
303	0.5464	5	5	999	19.375	2	-1	1	1.0694
304	0.5464	5	5	90	7.125	2	1	1	1.0811
305	3.8303	5	5	999	1	2	1	1	1.2341
306	5.4722	5	5	0	13.25	1	1	1	1.0228
307	0.5464	5	5	0	1	1	-1	1	1.0223
308	5.4722	5	5	90	7.125	1	1	1	0.89301
309	2.1883	5	5	90	1	1	1	1	1.0694
310	0.5464	5	5	90	7.125	2	1	1	1.0342
311	0.5464	5	5	90	19.375	1	-1	1	0.95178
312	2.1883	5	5	0	25.5	2	1	1	0.97527
313	5.4722	5	5	999	13.25	1	-1	1	0.97531
314	3.8303	5	5	90	19.375	2	-1	1	0.97537
315	5.4722	5	5	0	1	2	1	0	1.046
316	2.1883	5	5	0	19.375	1	1	1	0.94001
317	5.4722	5	5	999	1	1	1	0	1.3987
318	5.4722	5	5	90	13.25	2	-1	1	0.98711
319	2.1883	5	5	999	19.375	2	-1	1	0.99887
320	3.8303	5	5	90	13.25	1	-1	1	1.0223
321	0.5464	5	5	90	25.5	1	1	1	0.99887
322	2.1883	5	5	0	7.125	2	1	1	1.3399
323	2.1883	5	5	90	1	1	1	1	1.14
324	7.1142	5	5	0	13.25	2	1	1	1.1988
325	5.4722	5	5	90	7.125	2	-1	1	1.34
326	7.1142	5	5	0	25.5	1	-1	1	0.98701
327	0.5464	5	5	90	7.125	1	-1	1	0.95181
328	2.1883	5	5	90	13.25	1	-1	1	0.94007
329	2.1883	5	5	0	25.5	1	-1	1	0.92835
330	7.1142	5	5	999	25.5	1	1	1	0.9518
331	7.1142	5	5	90	19.375	1	1	1	1.1165
332	3.8303	5	5	0	19.375	2	1	1	1.0575
333	7.1142	5	5	999	19.375	2	1	1	1.1047
334	7.1142	5	5	999	7.125	2	1	1	1.1517
335	2.1883	5	5	90	7.125	1	-1	1	0.97533
336	5.4722	5	5	90	19.375	2	-1	1	0.97539
337	7.1142	5	5	90	7.125	1	1	1	1.0106
338	2.1883	5	5	90	13.25	2	-1	1	1.0577
339	7.1142	5	5	0	7.125	2	1	1	1.2459
340	0.5464	5	5	999	19.375	1	1	1	0.9989
341	7.1142	5	5	999	1	2	1	1	1.0106
342	0.5464	5	5	90	1	2	-1	1	0.97531
343	5.4722	5	5	0	25.5	1	1	1	0.92836
344	0.5464	5	5	90	7.125	1	1	1	0.98708
345	7.1142	5	5	0	19.375	2	-1	1	0.91655
346	2.1883	5	5	0	13.25	1	1	1	0.89292
347	7.1142	5	5	0	1	1	1	0	1.6022
348	3.8303	5	5	0	1	1	1	0	1.528
349	2.1883	5	5	999	19.375	1	1	1	0.88125
350	2.1883	5	5	0	19.375	1	1	1	0.90482
351	7.1142	5	5	0	25.5	2	-1	1	0.90475
352	3.8303	5	5	0	19.375	2	1	1	0.88125
353	3.8303	5	5	0	13.25	1	-1	1	0.90475
354	5.4722	5	5	90	19.375	2	-1	1	1.0929
355	7.1142	5	5	999	25.5	2	1	1	1.0577
356	5.4722	5	5	0	1	1	1	1	1.1047
357	7.1142	5	5	90	13.25	2	-1	1	0.964
358	3.8303	5	5	90	1	1	-1	1	0.96362
359	5.4722	5	5	999	7.125	1	-1	1	0.9281
360	5.4722	5	5	90	1	2	1	0	1.0694
361	5.4722	5	5	90	25.5	2	-1	0	0.98704
362	7.1142	5	5	90	13.25	1	-1	1	0.98713
363	3.8303	5	5	0	7.125	2	1	1	1.0812
364	0.5464	5	5	999	13.25	2	-1	1	0.9165
365	5.4722	5	5	90	1	2	1	0	1.093
366	3.8303	5	5	90	7.125	1	-1	1	0.92832
367	2.1883	5	5	0	19.375	1	1	1	1.0106
368	7.1142	5	5	90	19.375	1	1	1	0.99887
369	0.5464	5	5	0	1	2	-1	1	1.0459
370	2.1883	5	5	90	7.125	1	-1	1	0.84591
371	5.4722	5	5	0	7.125	1	-1	1	0.95181
372	0.5464	5	5	90	7.125	2	1	1	1.0459
373	7.1142	5	5	999	25.5	1	1	1	0.9518
374	2.1883	5	5	0	13.25	2	-1	1	1.0693
375	7.1142	5	5	0	1	1	-1	1	1.1635
376	3.8303	5	5	0	25.5	1	1	1	0.95176
377	3.8303	5	5	999	25.5	2	1	1	0.97538
378	0.5464	5	5	999	25.5	2	-1	1	0.96361
379	2.1883	5	5	90	1	1	-1	1	0.893
380	0.5464	5	5	999	7.125	2	1	1	1.0577
381	3.8303	5	5	999	7.125	2	1	1	1.0342
382	3.8303	5	5	90	25.5	1	-1	1	0.91649
383	5.4722	5	5	999	25.5	1	1	1	0.95178
384	3.8303	5	5	0	13.25	1	1	1	0.91657
385	7.1142	5	5	999	13.25	2	-1	1	0.90474
386	2.1883	5	5	90	7.125	1	-1	1	0.89301
387	3.8303	5	5	90	7.125	2	1	1	0.98713
388	5.4722	5	5	999	25.5	2	-1	1	0.91644
389	3.8303	5	5	999	13.25	2	-1	1	0.89297
390	0.5464	5	5	90	25.5	1	-1	1	0.9282
391	0.5464	5	5	90	25.5	1	-1	1	0.90475
392	2.1883	5	5	90	1	2	-1	1	0.91652
393	7.1142	5	5	999	13.25	2	-1	1	1.0459
394	3.8303	5	5	90	19.375	1	-1	1	0.95184
395	7.1142	5	5	0	1	1	-1	0	1.1753
396	5.4722	5	5	0	25.5	2	1	1	1.1405
397	7.1142	5	5	0	13.25	1	1	1	0.99926
398	3.8303	5	5	999	13.25	1	1	1	1.0694
399	2.1883	5	5	999	1	1	-1	1	0.97536
400	3.8303	5	5	0	25.5	2	-1	1	0.99886
401	3.8303	5	5	90	1	1	1	0	1.1635
402	5.4722	5	5	90	19.375	2	1	0	1.1405
403	5.4722	5	5	999	13.25	2	-1	1	0.91654
404	3.8303	5	5	0	19.375	1	1	1	1.7873
405	0.5464	5	5	999	19.375	1	-1	1	0.98712
406	2.1883	5	5	999	19.375	1	1	1	0.95185
407	5.4722	5	5	999	7.125	2	1	1	1.0929
408	0.5464	5	5	999	25.5	1	1	1	0.96353
409	5.4722	5	5	999	7.125	1	-1	1	1.0929
410	2.1883	5	5	999	19.375	1	1	1	0.9165
411	0.5464	5	5	999	7.125	2	-1	1	0.95176
412	5.4722	5	5	999	7.125	2	1	1	1.093
413	2.1883	5	5	999	19.375	2	1	1	0.95177
414	2.1883	5	5	999	7.125	2	-1	1	1.0694
415	3.8303	5	5	0	13.25	1	1	1	0.85772
416	0.5464	5	5	0	13.25	1	-1	1	0.94002
417	3.8303	5	5	999	1	2	1	1	1.3635
418	2.1883	5	5	90	19.375	2	1	1	1.1283
419	3.8303	5	5	0	1	2	1	0	1.4341
420	0.5464	5	5	0	7.125	1	1	1	0.94009
421	2.1883	5	5	0	13.25	1	1	1	0.97531
422	2.1883	5	5	90	7.125	1	1	1	0.94008
423	5.4722	5	5	999	13.25	2	-1	1	1.0929
424	5.4722	5	5	90	25.5	1	-1	1	0.85807
425	3.8303	5	5	999	7.125	2	1	1	0.99884
426	0.5464	5	5	90	7.125	1	-1	1	0.83421
427	0.5464	5	5	90	19.375	1	1	0	0.86951
428	2.1883	5	5	0	1	2	1	0	1.4105
429	2.1883	5	5	0	13.25	2	-1	1	1.0106
430	7.1142	5	5	90	25.5	1	-1	1	1.0223
431	2.1883	5	5	0	13.25	1	1	1	0.97533
432	7.1142	5	5	999	13.25	2	1	1	1.14
433	2.1883	5	5	0	19.375	1	1	1	0.96402
434	2.1883	5	5	90	13.25	1	1	1	0.9635
435	5.4722	5	5	90	1	1	1	1	1.187
436	5.4722	5	5	90	1	1	-1	1	1.1165
437	0.5464	5	5	999	1	2	-1	1	1.0694
438	7.1142	5	5	90	25.5	2	-1	1	0.94005
439	3.8303	5	5	0	19.375	2	1	1	1.0929
440	3.8303	5	5	90	25.5	2	1	1	1.0224
441	5.4722	5	5	0	7.125	2	1	0	0.97526
442	2.1883	5	5	0	7.125	2	1	1	1.0694
443	0.5464	5	5	999	7.125	1	-1	1	0.9871
444	7.1142	5	5	0	1	1	1	1	1.8135
445	7.1142	5	5	90	13.25	2	-1	1	0.9165
446	5.4722	5	5	999	13.25	1	-1	1	0.99886
447	3.8303	5	5	999	13.25	1	1	1	0.98706
448	5.4722	5	5	999	7.125	1	1	1	0.94007
449	2.1883	5	5	999	1	2	-1	1	1.14
450	3.8303	5	5	0	19.375	1	-1	1	0.92834
451	7.1142	5	5	999	7.125	2	-1	0	1.483
452	3.8303	5	5	90	25.5	1	-1	1	0.88127
453	2.1883	5	5	90	13.25	1	1	1	0.96356
454	7.1142	5	5	0	19.375	1	1	0	1.3859
455	0.5464	5	5	999	13.25	1	-1	1	0.96351
456	2.1883	5	5	90	25.5	1	-1	1	1.0577
457	3.8303	5	5	90	19.375	1	1	1	0.92825
458	0.5464	5	5	90	19.375	2	-1	1	0.99885
459	5.4722	5	5	999	25.5	1	1	1	0.91655
460	3.8303	5	5	999	13.25	1	-1	1	0.86944
461	5.4722	5	5	0	7.125	1	-1	1	0.91652
462	0.5464	5	5	90	1	2	1	1	1.1872
463	0.5464	5	5	90	25.5	2	1	1	1.0812
464	7.1142	5	5	999	19.375	2	-1	1	1.0223
465	0.5464	5	5	90	1	1	-1	1	1.1401
466	7.1142	5	5	90	7.125	2	-1	0	1.1875
467	5.4722	5	5	90	7.125	2	-1	1	1.211
468	5.4722	5	5	90	13.25	1	1	1	0.95226
469	3.8303	5	5	999	13.25	1	-1	1	0.95178
470	2.1883	5	5	90	25.5	1	-1	1	0.95187
471	0.5464	5	5	90	13.25	2	1	1	1.0577
472	2.1883	5	5	999	25.5	2	-1	1	0.86944
473	5.4722	5	5	999	7.125	1	1	1	0.90462
474	0.5464	5	5	90	19.375	2	-1	1	0.92828
475	3.8303	5	5	0	7.125	2	-1	1	1.0694
476	0.5464	5	5	999	1	2	-1	1	1.0341
477	7.1142	5	5	90	13.25	1	1	1	0.95184
478	7.1142	5	5	999	1	2	1	0	1.1753
479	2.1883	5	5	90	7.125	2	-1	1	1.0228
480	7.1142	5	5	0	1	1	-1	0	1.4412
481	5.4722	5	5	999	7.125	2	-1	1	0.90479
482	3.8303	5	5	0	7.125	1	1	0	1.2223
483	3.8303	5	5	90	25.5	1	1	1	0.97533
484	2.1883	5	5	90	19.375	1	1	1	0.94005
485	7.1142	5	5	999	7.125	2	-1	1	0.98711
486	3.8303	5	5	0	13.25	2	-1	1	0.90482
487	0.5464	5	5	999	7.125	1	-1	1	0.90476
488	7.1142	5	5	999	1	2	-1	0	1.1753
489	0.5464	5	5	90	13.25	1	-1	1	0.97535
490	3.8303	5	5	999	7.125	2	-1	1	0.91648
491	3.8303	5	5	90	7.125	2	1	1	1.1753
492	2.1883	5	5	0	13.25	2	-1	1	0.85816
493	0.5464	5	5	0	7.125	1	-1	1	0.89299
494	5.4722	5	5	999	1	1	1	1	1.1637
495	3.8303	5	5	0	19.375	2	1	1	1.0463
496	5.4722	5	5	90	1	2	-1	0	1.0812
497	2.1883	5	5	999	1	1	-1	1	1.0224
498	2.1883	5	5	0	25.5	2	-1	1	0.83418
499	3.8303	5	5	90	19.375	2	-1	1	0.88122
500	2.1883	5	5	999	19.375	2	1	1	1.0576
501	3.8303	5	5	999	7.125	1	-1	1	0.89298
502	5.4722	5	5	999	1	1	1	0	1.14
503	0.5464	5	5	999	1	1	1	1	1.0106
504	5.4722	5	5	999	1	1	1	0	1.2458
505	0.5464	5	5	90	1	1	-1	1	0.91696
506	2.1883	5	5	999	1	1	1	1	0.97527
507	2.1883	5	5	90	7.125	2	1	1	1.0577
508	7.1142	5	5	90	7.125	1	1	1	0.96353
509	2.1883	5	5	90	19.375	1	-1	1	0.92832
510	3.8303	5	5	999	7.125	1	-1	1	0.96359
511	5.4722	5	5	999	1	2	-1	1	0.99878
512	0.5464	5	5	999	7.125	2	-1	1	0.91649
513	3.8303	5	5	999	25.5	1	1	1	0.90478
514	5.4722	5	5	0	13.25	2	-1	1	0.9048
515	5.4722	5	5	0	25.5	2	-1	1	0.89309
516	3.8303	5	5	999	13.25	2	1	1	1.0812
517	3.8303	5	5	90	25.5	2	1	1	0.97528
518	2.1883	5	5	999	25.5	1	-1	1	0.95179
519	5.4722	5	5	0	25.5	1	1	1	1.0695
520	0.5464	5	5	90	25.5	2	-1	1	1.3164
521	7.1142	5	5	999	25.5	1	-1	1	0.88127
522	7.1142	5	5	999	1	1	1	0	1.1282
523	2.1883	5	5	0	7.125	2	-1	1	0.89287
524	2.1883	5	5	90	19.375	1	-1	1	0.8224
525	2.1883	5	5	999	7.125	2	-1	1	0.90472
526	3.8303	5	5	999	19.375	2	1	1	1.0459
527	2.1883	5	5	0	1	2	-1	1	1.14
528	2.1883	5	5	999	1	1	-1	1	1.0342
529	3.8303	5	5	90	19.375	1	-1	1	0.91661
530	7.1142	5	5	0	7.125	1	-1	0	1.1165
531	5.4722	5	5	0	19.375	1	1	1	0.89305
532	5.4722	5	5	90	19.375	1	1	1	0.99876
533	2.1883	5	5	0	7.125	1	-1	1	0.96359
534	5.4722	5	5	90	25.5	1	1	1	0.94011
535	2.1883	5	5	999	7.125	1	-1	1	0.88129
536	7.1142	5	5	90	19.375	1	1	0	0.92824
537	0.5464	5	5	999	13.25	1	1	1	0.92831
538	5.4722	5	5	0	1	2	1	0	1.5596
539	7.1142	5	5	999	7.125	1	-1	1	0.96363
540	5.4722	5	5	0	25.5	1	1	1	1.0341
541	5.4722	5	5	0	13.25	2	-1	1	0.91661
542	0.5464	5	5	90	19.375	2	-1	1	0.95181
543	2.1883	5	5	999	7.125	2	-1	1	1.1165
544	5.4722	5	5	90	19.375	2	-1	1	0.88122
545	0.5464	5	5	0	7.125	1	-1	1	0.91651
546	3.8303	5	5	999	19.375	1	-1	1	0.95182
547	0.5464	5	5	0	7.125	2	-1	1	0.90473
548	5.4722	5	5	90	7.125	1	1	1	0.94005
549	5.4722	5	5	999	13.25	2	1	1	1.093
550	3.8303	5	5	999	25.5	2	-1	1	0.92833
551	7.1142	5	5	0	25.5	1	-1	1	0.86947
552	7.1142	5	5	999	19.375	1	1	1	0.89302
553	5.4722	5	5	0	13.25	2	1	1	1.0341
554	7.1142	5	5	999	19.375	2	1	1	0.95183
555	2.1883	5	5	90	1	2	-1	1	1.1635
556	5.4722	5	5	0	1	1	-1	0	1.2929
557	7.1142	5	5	90	13.25	2	-1	1	1.0694
558	3.8303	5	5	999	1	2	-1	0	1.5047
559	2.1883	5	5	999	13.25	1	1	1	0.92831
560	0.5464	5	5	0	19.375	2	-1	1	0.89303
561	3.8303	5	5	999	1	2	1	0	1.481
562	5.4722	5	5	90	25.5	2	1	1	1.0463
563	0.5464	5	5	90	19.375	1	-1	1	0.9048
564	0.5464	5	5	999	13.25	1	-1	1	0.92836
565	5.4722	5	5	90	7.125	2	1	1	1.0576
566	3.8303	5	5	90	1	2	1	1	0.97532
567	0.5464	5	5	999	1	1	1	1	0.98714
568	5.4722	5	5	999	13.25	1	1	1	0.92823
569	2.1883	5	5	999	1	1	1	1	0.90471
570	2.1883	5	5	90	25.5	2	-1	1	0.90475
571	3.8303	5	5	0	7.125	1	-1	1	0.94004
572	3.8303	5	5	90	25.5	1	1	1	0.91653
573	7.1142	5	5	90	19.375	2	1	1	0.99884
574	2.1883	5	5	90	25.5	1	-1	1	0.92823
575	0.5464	5	5	0	13.25	1	-1	1	1.0106
576	3.8303	5	5	999	13.25	2	-1	1	0.97533
577	7.1142	5	5	90	7.125	2	1	0	1.2929
578	0.5464	5	5	0	19.375	2	-1	1	1.1047
579	3.8303	5	5	999	19.375	2	1	1	1.0342
580	2.1883	5	5	999	13.25	1	-1	1	0.95181
581	0.5464	5	5	999	1	2	1	1	1.0812
582	5.4722	5	5	90	13.25	2	1	1	1.1047
583	3.8303	5	5	999	19.375	2	1	1	1.0342
584	2.1883	5	5	999	1	2	-1	1	1.1165
585	3.8303	5	5	90	7.125	1	-1	1	0.9052
586	2.1883	5	5	0	25.5	1	1	1	0.98711
587	0.5464	5	5	0	7.125	1	-1	1	0.99887
588	7.1142	5	5	999	19.375	1	-1	1	0.95181
589	0.5464	5	5	0	1	2	1	1	1.1752
590	3.8303	5	5	90	7.125	1	1	1	0.94055
591	0.5464	5	5	90	13.25	2	1	1	1.0577
592	5.4722	5	5	0	25.5	2	1	1	1.0695
593	2.1883	5	5	90	7.125	2	-1	1	1.0928
594	0.5464	5	5	0	25.5	1	-1	1	1.0106
595	5.4722	5	5	0	25.5	2	1	1	1.0222
596	5.4722	5	5	0	19.375	2	-1	1	0.86947
597	5.4722	5	5	0	7.125	1	-1	1	0.97529
598	0.5464	5	5	90	1	1	-1	1	0.96358
599	0.5464	5	5	999	25.5	2	1	1	1.0577
600	3.8303	5	5	0	1	2	-1	1	1.0341
601	2.1883	5	5	999	13.25	1	-1	1	0.88124
602	5.4722	5	5	90	25.5	1	1	1	0.90488
603	0.5464	5	5	0	25.5	1	-1	1	1.1635
604	5.4722	5	5	90	1	1	-1	1	0.94003
605	2.1883	5	5	90	19.375	2	1	1	1.0577
606	7.1142	5	5	90	7.125	2	-1	0	1.1635
607	5.4722	5	5	90	7.125	2	-1	1	0.95226
608	5.4722	5	5	999	19.375	2	-1	1	0.95183
609	7.1142	5	5	0	25.5	2	-1	1	0.91642
610	7.1142	5	5	90	1	1	1	0	1.187
611	7.1142	5	5	90	1	1	-1	0	1.0346
612	3.8303	5	5	0	19.375	1	1	1	0.95179
613	7.1142	5	5	90	1	1	1	0	1.1988
614	5.4722	5	5	999	1	2	1	0	1.3752
615	5.4722	5	5	90	25.5	1	1	1	0.89296
616	2.1883	5	5	999	19.375	1	1	1	0.95176
617	3.8303	5	5	999	7.125	1	-1	1	0.89301
618	3.8303	5	5	90	13.25	1	-1	1	0.91657
619	0.5464	5	5	0	1	1	1	1	0.96348
620	0.5464	5	5	0	1	2	1	1	1.1048
621	7.1142	5	5	0	25.5	1	-1	1	0.90462
622	3.8303	5	5	0	1	2	1	1	1.0576
623	5.4722	5	5	90	7.125	1	-1	1	0.97533
624	3.8303	5	5	0	19.375	1	1	1	0.95181
625	2.1883	5	5	0	1	1	-1	1	0.95184
626	5.4722	5	5	999	19.375	1	1	1	0.86948
627	5.4722	5	5	999	19.375	2	-1	1	0.94008
628	3.8303	5	5	999	1	1	-1	1	1.2459
629	0.5464	5	5	999	19.375	1	-1	1	0.92827
630	0.5464	5	5	0	7.125	2	1	1	1.1047
631	7.1142	5	5	999	13.25	1	-1	1	0.94051
632	3.8303	5	5	90	1	2	1	1	1.2929
633	3.8303	5	5	90	25.5	2	1	1	1.0812
634	0.5464	5	5	999	19.375	2	-1	1	0.98715
635	2.1883	5	5	999	13.25	2	1	1	1.0223
636	3.8303	5	5	999	1	1	-1	1	0.95182
637	3.8303	5	5	90	7.125	2	1	1	0.99885
638	0.5464	5	5	0	25.5	2	-1	1	1.1047
639	0.5464	5	5	90	13.25	1	1	1	0.98756
640	2.1883	5	5	90	7.125	1	1	1	0.94007
641	7.1142	5	5	0	19.375	2	1	1	1.2577
642	7.1142	5	5	0	13.25	1	-1	1	1.0224
643	5.4722	5	5	999	25.5	2	-1	1	0.92825
644	5.4722	5	5	0	7.125	1	1	0	1.0577
645	7.1142	5	5	90	1	2	-1	0	1.0224
646	3.8303	5	5	999	1	1	-1	1	1.14
647	0.5464	5	5	0	1	1	1	1	0.89299
648	3.8303	5	5	0	13.25	1	1	1	0.90474
649	0.5464	5	5	999	25.5	1	-1	1	0.95177
650	2.1883	5	5	90	19.375	2	1	1	1.1047
651	7.1142	5	5	0	13.25	2	-1	1	1.0577
652	0.5464	5	5	999	13.25	2	1	1	0.99889
653	3.8303	5	5	90	25.5	2	1	1	1.0224
654	3.8303	5	5	999	13.25	1	1	1	0.89304
655	7.1142	5	5	999	13.25	1	-1	1	0.86949
656	5.4722	5	5	0	25.5	1	1	1	0.89302
657	2.1883	5	5	0	7.125	1	-1	1	0.8813
658	7.1142	5	5	0	1	2	1	1	1.316
659	0.5464	5	5	0	25.5	2	-1	1	1.0816
660	2.1883	5	5	90	25.5	1	-1	1	0.90472
661	3.8303	5	5	999	7.125	1	-1	1	0.84596
662	5.4722	5	5	0	13.25	2	1	1	1.2106
663	7.1142	5	5	0	25.5	2	1	1	1.2106
664	2.1883	5	5	999	7.125	1	1	1	0.95182
665	2.1883	5	5	0	1	1	1	1	1.1047
666	2.1883	5	5	0	19.375	2	-1	1	0.95182
667	3.8303	5	5	0	13.25	1	-1	1	0.95179
668	2.1883	5	5	90	25.5	2	-1	1	0.96358
669	2.1883	5	5	999	19.375	2	-1	1	0.84602
670	3.8303	5	5	999	25.5	1	-1	1	0.92831
671	3.8303	5	5	999	19.375	1	-1	1	0.92833
672	5.4722	5	5	999	1	1	1	1	1.3517
673	7.1142	5	5	0	13.25	1	1	1	1.1636
674	2.1883	5	5	0	25.5	1	-1	1	1.2576
675	0.5464	5	5	999	25.5	1	1	1	1.2811
676	2.1883	5	5	999	25.5	1	1	1	1.3046
677	5.4722	5	5	90	19.375	1	-1	1	1.0695
678	3.8303	5	5	0	1	2	1	0	1.2576
679	3.8303	5	5	90	1	2	1	0	1.5281
680	3.8303	5	5	0	1	1	1	1	1.2694
681	0.5464	5	5	0	25.5	2	-1	1	1.0106
682	7.1142	5	5	90	25.5	1	-1	1	0.93998
683	7.1142	5	5	90	13.25	1	-1	1	0.95178
684	3.8303	5	5	0	25.5	2	-1	1	0.96357
685	2.1883	5	5	0	1	2	1	1	1.1988
686	0.5464	5	5	0	19.375	1	1	1	1.0224
687	2.1883	5	5	90	25.5	2	-1	1	0.97534
688	0.5464	5	5	90	25.5	1	-1	1	1.0106
689	3.8303	5	5	999	19.375	1	1	1	0.90473
690	5.4722	5	5	999	19.375	2	-1	1	0.9518
691	5.4722	5	5	0	1	2	-1	1	1.2459
692	3.8303	5	5	90	1	2	1	0	1.5286
693	0.5464	5	5	0	1	1	-1	1	0.98761
694	7.1142	5	5	999	13.25	1	-1	1	0.90478
695	7.1142	5	5	90	1	2	1	0	1.2106
696	2.1883	5	5	90	7.125	2	1	1	1.1051
697	2.1883	5	5	90	13.25	2	1	1	1.0698
698	3.8303	5	5	0	7.125	1	1	1	1.0459
699	7.1142	5	5	0	19.375	1	1	1	1.0107
700	7.1142	5	5	90	13.25	1	-1	1	0.95175
701	0.5464	5	5	90	7.125	1	1	1	1.1164
702	3.8303	5	5	0	1	1	1	1	1.0228
703	5.4722	5	5	90	13.25	1	1	1	0.94005
704	2.1883	5	5	90	13.25	1	-1	1	0.89297
705	5.4722	5	5	999	1	2	-1	0	1.3164
706	7.1142	5	5	0	19.375	1	1	1	1.0698
707	5.4722	5	5	999	13.25	2	1	1	1.0459
708	0.5464	5	5	999	7.125	2	1	1	1.1047
709	3.8303	5	5	0	19.375	1	-1	1	0.92833
710	2.1883	5	5	999	7.125	1	-1	1	1.0342
711	2.1883	5	5	90	1	1	1	1	1.1047
712	3.8303	5	5	90	7.125	2	-1	1	0.96356
713	2.1883	5	5	90	25.5	2	1	1	1.0341
714	5.4722	5	5	0	1	2	1	0	1.1749
715	5.4722	5	5	0	7.125	2	1	1	1.1046
716	0.5464	5	5	90	13.25	1	1	1	1.058
717	2.1883	5	5	0	25.5	2	-1	1	1.0577
718	5.4722	5	5	0	7.125	1	-1	0	1.1753
719	0.5464	5	5	90	7.125	1	1	1	1.0577
720	3.8303	5	5	90	1	2	1	0	1.4105
721	3.8303	5	5	90	1	1	-1	1	1.0576
722	5.4722	5	5	0	1	1	-1	0	1.387
723	5.4722	5	5	90	25.5	2	1	1	1.0342
724	0.5464	5	5	0	13.25	2	1	1	1.1164
725	7.1142	5	5	90	1	2	1	1	1.1988
726	2.1883	5	5	999	7.125	1	-1	1	0.98712
727	2.1883	5	5	0	25.5	2	1	1	0.97528
728	0.5464	5	5	90	19.375	1	1	1	0.97535
729	7.1142	5	5	0	1	2	-1	0	0.96367
730	0.5464	5	5	999	19.375	2	1	1	1.093
731	2.1883	5	5	90	1	2	-1	1	1.0577
732	3.8303	5	5	90	13.25	2	1	1	1.0812
733	3.8303	5	5	90	1	1	1	1	0.98719
734	2.1883	5	5	999	25.5	1	-1	1	0.99887
735	0.5464	5	5	90	13.25	2	-1	1	0.9871
736	3.8303	5	5	0	13.25	2	1	1	1.0224
737	7.1142	5	5	999	1	2	-1	0	1.1517
738	0.5464	5	5	999	13.25	2	-1	1	1.0812
739	7.1142	5	5	90	7.125	2	-1	0	1.0106
740	5.4722	5	5	0	7.125	2	1	1	0.98711
741	7.1142	5	5	999	13.25	1	1	1	0.94004
742	7.1142	5	5	90	19.375	2	1	1	1.0577
743	0.5464	5	5	999	19.375	1	-1	1	0.99884
744	3.8303	5	5	0	1	2	-1	1	1.0576
745	7.1142	5	5	0	25.5	2	-1	1	0.99882
746	2.1883	5	5	90	1	2	-1	1	1.2459
747	0.5464	5	5	0	13.25	2	1	1	1.0223
748	3.8303	5	5	999	19.375	2	-1	1	0.99888
749	5.4722	5	5	999	7.125	1	-1	1	0.95182
750	5.4722	5	5	999	19.375	2	1	1	0.97541
