# Supplementary material for: Temporal Integration of Motion Streaks in Migraine
Source: Vision (Basel). 2018 Jul 13;2(3):27. doi: 10.3390/vision2030027 (PMC6836222; doi:10.3390/vision2030027)
Supplement: Supplementary file 1 [file vision-02-00027-s001.zip › supplementary information/resultsmark3/resultsObs27/allResponsesObs27Block3.txt]

1	5.4722	5	5	0	25.5	1	-1	1	1.2355
2	3.8303	5	5	90	25.5	1	-1	1	0.94327
3	5.4722	5	5	999	13.25	1	-1	1	0.88122
4	3.8303	5	5	999	7.125	2	1	1	0.96277
5	5.4722	5	5	90	7.125	1	1	1	0.91649
6	2.1883	5	5	90	25.5	1	-1	1	0.95184
7	2.1883	5	5	90	19.375	1	-1	1	0.88121
8	5.4722	5	5	90	19.375	1	-1	1	0.92823
9	2.1883	5	5	90	1	2	-1	1	1.0224
10	3.8303	5	5	999	13.25	1	-1	1	0.90488
11	5.4722	5	5	90	7.125	1	1	1	0.98708
12	5.4722	5	5	0	13.25	1	-1	1	0.96357
13	3.8303	5	5	90	25.5	2	-1	1	0.95178
14	5.4722	5	5	999	13.25	2	1	1	0.91646
15	3.8303	5	5	999	7.125	2	-1	1	0.97531
16	5.4722	5	5	999	25.5	1	-1	1	0.90472
17	3.8303	5	5	90	1	2	1	0	1.2929
18	5.4722	5	5	90	7.125	1	-1	1	0.95182
19	2.1883	5	5	0	7.125	1	1	1	0.89298
20	7.1142	5	5	90	19.375	2	1	1	0.98707
21	2.1883	5	5	90	1	2	1	1	1.1048
22	3.8303	5	5	90	19.375	1	-1	1	0.92873
23	7.1142	5	5	999	1	1	1	1	1.1989
24	3.8303	5	5	999	7.125	1	1	1	1.0105
25	2.1883	5	5	0	19.375	1	-1	1	1.0224
26	7.1142	5	5	0	7.125	1	1	1	1.0224
27	7.1142	5	5	0	19.375	2	-1	1	1.0105
28	2.1883	5	5	90	25.5	1	1	0	0.82245
29	3.8303	5	5	0	7.125	2	-1	1	0.95177
30	7.1142	5	5	90	19.375	2	-1	0	1.187
31	7.1142	5	5	999	7.125	1	-1	1	1.0107
32	2.1883	5	5	90	1	1	1	1	0.95182
33	5.4722	5	5	0	7.125	1	-1	1	1.1165
34	7.1142	5	5	90	25.5	2	-1	1	0.88173
35	7.1142	5	5	90	19.375	1	-1	1	0.94003
36	7.1142	5	5	0	1	2	-1	0	1.281
37	7.1142	5	5	90	13.25	2	-1	1	0.97539
38	2.1883	5	5	90	7.125	2	-1	1	0.92827
39	7.1142	5	5	0	13.25	2	1	1	1.1046
40	3.8303	5	5	999	13.25	1	-1	1	0.893
41	3.8303	5	5	90	1	1	-1	1	1.0106
42	2.1883	5	5	90	1	1	-1	1	0.91649
43	7.1142	5	5	90	1	1	-1	1	1.0929
44	2.1883	5	5	999	13.25	2	1	1	1.0459
45	2.1883	5	5	0	19.375	2	1	1	1.1046
46	3.8303	5	5	90	7.125	1	-1	1	1.0342
47	2.1883	5	5	0	19.375	2	-1	1	3.3011
48	7.1142	5	5	999	19.375	2	-1	1	1.046
49	3.8303	5	5	90	1	2	-1	1	1.1165
50	0.5464	5	5	90	25.5	1	-1	1	0.9052
51	7.1142	5	5	90	19.375	1	1	1	0.98716
52	2.1883	5	5	0	1	2	-1	1	0.97541
53	2.1883	5	5	0	7.125	1	1	1	0.98716
54	5.4722	5	5	0	19.375	1	-1	1	1.0224
55	3.8303	5	5	0	19.375	1	-1	1	0.95181
56	7.1142	5	5	999	13.25	2	1	1	1.0342
57	3.8303	5	5	0	25.5	2	-1	1	0.96368
58	2.1883	5	5	90	1	1	1	0	1.0577
59	2.1883	5	5	999	1	1	1	1	1.0224
60	7.1142	5	5	90	25.5	1	1	1	0.97531
61	0.5464	5	5	90	25.5	1	-1	1	0.95185
62	7.1142	5	5	0	13.25	1	1	1	0.97537
63	5.4722	5	5	0	13.25	2	1	1	1.0459
64	3.8303	5	5	0	13.25	1	-1	1	1.0341
65	5.4722	5	5	0	13.25	1	-1	1	1.0224
66	7.1142	5	5	90	13.25	2	1	0	1.1519
67	7.1142	5	5	0	13.25	1	1	1	1.1051
68	2.1883	5	5	0	7.125	2	-1	1	0.92818
69	0.5464	5	5	0	1	1	1	1	1.1635
70	7.1142	5	5	90	7.125	2	1	1	1.3906
71	7.1142	5	5	999	19.375	1	1	1	0.90479
72	3.8303	5	5	999	25.5	2	-1	1	0.8812
73	2.1883	5	5	999	1	1	-1	1	0.97537
74	0.5464	5	5	999	25.5	1	1	1	0.9871
75	3.8303	5	5	999	1	1	-1	1	1.0224
76	7.1142	5	5	999	19.375	1	-1	1	0.96358
77	3.8303	5	5	999	13.25	2	1	1	1.0694
78	3.8303	5	5	0	7.125	1	1	1	0.98713
79	0.5464	5	5	90	7.125	1	1	1	0.95178
80	3.8303	5	5	90	25.5	1	1	1	0.9048
81	0.5464	5	5	90	7.125	2	1	1	1.0459
82	2.1883	5	5	0	1	1	-1	1	0.95183
83	0.5464	5	5	999	1	1	-1	1	1.2459
84	5.4722	5	5	999	25.5	2	-1	1	0.99889
85	5.4722	5	5	999	7.125	1	-1	1	0.94002
86	0.5464	5	5	999	7.125	1	-1	1	1.093
87	3.8303	5	5	0	13.25	2	-1	1	0.94006
88	5.4722	5	5	90	19.375	2	1	1	1.0577
89	7.1142	5	5	0	1	2	-1	0	1.1753
90	0.5464	5	5	0	7.125	1	-1	1	1.1169
91	3.8303	5	5	999	19.375	1	-1	1	0.94007
92	2.1883	5	5	999	7.125	1	-1	1	0.86954
93	7.1142	5	5	999	25.5	1	-1	1	0.89301
94	7.1142	5	5	90	1	1	-1	0	1.2106
95	5.4722	5	5	90	25.5	2	1	1	1.0695
96	7.1142	5	5	90	19.375	1	-1	1	0.91649
97	2.1883	5	5	999	19.375	2	-1	1	0.94002
98	7.1142	5	5	90	13.25	2	1	0	0.99888
99	5.4722	5	5	90	1	2	1	0	1.0813
100	7.1142	5	5	90	25.5	1	-1	1	0.91652
101	0.5464	5	5	90	19.375	1	1	1	1.1283
102	0.5464	5	5	90	7.125	2	-1	1	1.0699
103	2.1883	5	5	999	25.5	1	-1	1	0.8813
104	3.8303	5	5	90	19.375	2	1	1	0.95178
105	2.1883	5	5	90	13.25	1	1	1	0.94008
106	7.1142	5	5	90	25.5	1	-1	1	0.8812
107	3.8303	5	5	90	25.5	2	1	1	0.98706
108	5.4722	5	5	90	13.25	2	-1	1	0.88128
109	0.5464	5	5	0	25.5	1	1	1	0.97537
110	7.1142	5	5	0	7.125	2	-1	1	0.94008
111	2.1883	5	5	999	19.375	2	1	1	1.0694
112	2.1883	5	5	90	19.375	1	-1	1	0.94006
113	3.8303	5	5	999	7.125	1	-1	1	0.91648
114	3.8303	5	5	0	13.25	2	-1	1	0.91655
115	0.5464	5	5	999	19.375	1	-1	1	0.94009
116	0.5464	5	5	90	13.25	2	-1	1	0.92829
117	2.1883	5	5	0	19.375	2	1	1	1.0694
118	3.8303	5	5	0	25.5	2	1	1	1.1047
119	0.5464	5	5	999	13.25	1	1	1	1.046
120	5.4722	5	5	90	1	1	1	0	1.1518
121	0.5464	5	5	90	19.375	1	1	1	1.0107
122	3.8303	5	5	0	19.375	1	1	1	0.96361
123	7.1142	5	5	0	25.5	1	-1	1	0.92832
124	0.5464	5	5	999	19.375	2	-1	1	0.95181
125	7.1142	5	5	999	25.5	1	1	1	0.9283
126	2.1883	5	5	999	19.375	1	1	1	0.92823
127	3.8303	5	5	999	13.25	2	1	1	1.0694
128	0.5464	5	5	999	1	2	1	1	1.1753
129	2.1883	5	5	999	13.25	1	-1	1	0.95227
130	3.8303	5	5	999	7.125	1	1	1	0.90479
131	3.8303	5	5	90	13.25	2	1	1	0.98712
132	3.8303	5	5	0	1	1	1	0	1.4105
133	5.4722	5	5	0	25.5	1	1	1	0.91691
134	3.8303	5	5	999	1	2	-1	1	0.97534
135	5.4722	5	5	0	1	1	-1	1	1.0813
136	3.8303	5	5	999	1	1	1	1	0.91649
137	0.5464	5	5	999	19.375	2	-1	1	0.96358
138	5.4722	5	5	90	13.25	2	1	1	0.99886
139	0.5464	5	5	0	19.375	2	-1	1	1.0459
140	3.8303	5	5	0	13.25	2	-1	1	0.95182
141	7.1142	5	5	90	1	2	1	0	1.1283
142	7.1142	5	5	999	25.5	2	-1	1	0.96359
143	5.4722	5	5	999	25.5	1	1	1	0.95182
144	0.5464	5	5	0	25.5	2	1	1	1.2929
145	0.5464	5	5	0	1	2	1	1	1.1046
146	0.5464	5	5	90	19.375	2	1	1	1.0699
147	7.1142	5	5	90	25.5	1	1	1	0.90471
148	2.1883	5	5	90	25.5	2	1	1	1.0458
149	7.1142	5	5	0	13.25	2	1	1	1.1517
150	0.5464	5	5	90	13.25	1	-1	1	1.0464
151	2.1883	5	5	0	7.125	2	-1	1	0.91652
152	3.8303	5	5	90	7.125	2	-1	1	1.0459
153	3.8303	5	5	90	19.375	2	-1	1	0.86948
154	7.1142	5	5	0	1	1	-1	1	1.1517
155	2.1883	5	5	0	13.25	2	-1	1	0.88173
156	5.4722	5	5	90	7.125	1	-1	1	0.88127
157	7.1142	5	5	90	1	1	1	0	0.91652
158	3.8303	5	5	0	19.375	2	1	1	1.0694
159	2.1883	5	5	90	7.125	1	1	1	0.96364
160	2.1883	5	5	999	7.125	1	-1	1	0.90475
161	7.1142	5	5	0	13.25	1	1	1	0.95183
162	3.8303	5	5	999	19.375	2	-1	1	0.91658
163	3.8303	5	5	0	7.125	2	-1	1	0.95183
164	2.1883	5	5	999	13.25	1	-1	1	1.0812
165	2.1883	5	5	90	25.5	2	1	0	0.89296
166	2.1883	5	5	90	25.5	2	1	1	0.9636
167	5.4722	5	5	999	19.375	2	1	1	1.0107
168	3.8303	5	5	0	13.25	1	-1	1	0.95186
169	7.1142	5	5	0	19.375	1	-1	1	0.9754
170	5.4722	5	5	90	7.125	1	1	1	1.046
171	3.8303	5	5	0	7.125	2	-1	1	0.91659
172	3.8303	5	5	0	7.125	2	1	1	0.97527
173	5.4722	5	5	0	7.125	1	-1	1	1.0106
174	7.1142	5	5	999	1	2	-1	1	1.2459
175	5.4722	5	5	90	25.5	1	1	1	0.88131
176	2.1883	5	5	999	1	2	-1	1	0.96358
177	0.5464	5	5	999	25.5	2	-1	1	0.89305
178	2.1883	5	5	999	1	2	1	1	1.0459
179	3.8303	5	5	90	7.125	1	-1	1	0.86949
180	3.8303	5	5	999	7.125	2	1	1	1.1165
181	0.5464	5	5	0	7.125	1	-1	1	1.1283
182	7.1142	5	5	0	13.25	2	-1	1	0.96352
183	3.8303	5	5	0	25.5	2	-1	1	1.0224
184	5.4722	5	5	999	7.125	2	-1	1	1.0812
185	3.8303	5	5	90	13.25	1	1	1	0.96362
186	3.8303	5	5	999	19.375	2	1	1	1.0459
187	3.8303	5	5	90	7.125	2	-1	1	0.86949
188	2.1883	5	5	999	19.375	2	1	1	1.0459
189	7.1142	5	5	999	1	2	-1	1	0.96355
190	7.1142	5	5	999	19.375	2	-1	1	0.96359
191	0.5464	5	5	90	1	2	1	1	1.3752
192	3.8303	5	5	90	19.375	2	-1	1	1.0342
193	0.5464	5	5	90	19.375	1	-1	1	1.0224
194	7.1142	5	5	90	19.375	1	1	1	0.89301
195	5.4722	5	5	0	13.25	2	1	1	0.99887
196	5.4722	5	5	0	19.375	2	-1	1	0.95178
197	3.8303	5	5	0	7.125	2	1	1	1.093
198	5.4722	5	5	0	25.5	1	1	1	0.90476
199	2.1883	5	5	90	13.25	2	1	1	1.0812
200	3.8303	5	5	999	25.5	1	-1	1	0.95184
201	2.1883	5	5	90	7.125	2	1	1	1.0812
202	0.5464	5	5	90	7.125	1	-1	1	1.0106
203	0.5464	5	5	0	7.125	2	-1	1	0.99884
204	7.1142	5	5	999	7.125	1	1	1	0.96352
205	7.1142	5	5	0	25.5	2	-1	1	0.98707
206	3.8303	5	5	999	13.25	2	-1	1	0.9871
207	7.1142	5	5	0	7.125	2	-1	1	0.84592
208	5.4722	5	5	90	19.375	2	1	1	1.1164
209	0.5464	5	5	999	13.25	2	1	1	1.4928
210	5.4722	5	5	999	19.375	1	-1	1	0.89302
211	7.1142	5	5	999	7.125	2	1	1	1.0812
212	5.4722	5	5	90	1	1	1	0	1.1165
213	7.1142	5	5	999	13.25	1	-1	1	0.893
214	5.4722	5	5	999	7.125	2	1	1	1.2576
215	7.1142	5	5	999	19.375	1	1	1	0.89343
216	5.4722	5	5	90	1	2	1	0	1.1165
217	5.4722	5	5	0	13.25	1	-1	1	1.1282
218	2.1883	5	5	999	19.375	1	-1	1	0.89296
219	5.4722	5	5	999	13.25	1	1	1	0.88124
220	5.4722	5	5	999	1	1	1	1	0.93998
221	2.1883	5	5	90	25.5	1	-1	1	0.88127
222	2.1883	5	5	90	13.25	2	1	1	1.0694
223	2.1883	5	5	0	1	2	-1	1	1.0458
224	3.8303	5	5	90	13.25	1	-1	1	0.89296
225	7.1142	5	5	0	1	2	1	1	1.0694
226	0.5464	5	5	0	1	1	1	1	0.99885
227	5.4722	5	5	90	1	2	-1	0	1.4576
228	3.8303	5	5	90	25.5	1	-1	1	0.89339
229	7.1142	5	5	0	25.5	2	-1	1	0.86954
230	5.4722	5	5	999	19.375	1	1	1	0.96358
231	5.4722	5	5	90	7.125	2	-1	1	0.96356
232	2.1883	5	5	0	19.375	1	-1	1	0.88127
233	3.8303	5	5	90	19.375	2	-1	1	0.94006
234	7.1142	5	5	0	13.25	1	1	0	1.0106
235	7.1142	5	5	999	25.5	2	-1	1	0.9048
236	0.5464	5	5	90	13.25	1	-1	1	0.88111
237	5.4722	5	5	999	13.25	2	-1	1	0.91644
238	7.1142	5	5	999	13.25	2	1	1	1.0811
239	7.1142	5	5	999	7.125	2	1	0	1.1635
240	3.8303	5	5	90	13.25	1	-1	1	0.90466
241	2.1883	5	5	0	19.375	2	-1	1	0.92832
242	0.5464	5	5	999	1	2	-1	1	1.0812
243	7.1142	5	5	0	19.375	2	1	1	1.1047
244	3.8303	5	5	999	13.25	1	1	1	0.96355
245	2.1883	5	5	0	7.125	2	-1	1	0.93999
246	3.8303	5	5	999	19.375	1	-1	1	1.2223
247	5.4722	5	5	999	19.375	1	-1	1	0.91653
248	3.8303	5	5	0	25.5	2	-1	1	0.88108
249	3.8303	5	5	90	7.125	2	-1	1	0.9988
250	2.1883	5	5	999	7.125	2	-1	1	0.95178
251	2.1883	5	5	999	19.375	1	-1	1	0.9047
252	7.1142	5	5	999	25.5	1	-1	1	0.94008
253	3.8303	5	5	0	13.25	1	1	1	0.89295
254	0.5464	5	5	999	25.5	1	1	1	1.0342
255	5.4722	5	5	0	1	1	1	0	1.0224
256	0.5464	5	5	999	19.375	2	-1	1	1.0224
257	7.1142	5	5	90	7.125	1	1	1	0.95178
258	3.8303	5	5	999	13.25	2	1	1	1.0812
259	0.5464	5	5	999	7.125	1	-1	1	1.0224
260	3.8303	5	5	999	7.125	1	1	1	0.90476
261	0.5464	5	5	999	19.375	2	-1	1	1.0929
262	7.1142	5	5	999	19.375	2	1	1	1.0929
263	0.5464	5	5	0	25.5	1	1	1	0.97538
264	5.4722	5	5	90	13.25	1	-1	1	0.90473
265	5.4722	5	5	0	1	2	-1	0	1.2106
266	0.5464	5	5	999	7.125	2	1	1	1.1282
267	2.1883	5	5	0	1	1	-1	1	1.0459
268	7.1142	5	5	0	19.375	1	-1	1	0.96362
269	2.1883	5	5	0	25.5	2	1	1	1.0222
270	2.1883	5	5	999	1	2	-1	1	0.98706
271	7.1142	5	5	0	7.125	2	1	1	0.99886
272	5.4722	5	5	90	25.5	2	-1	1	0.97533
273	5.4722	5	5	999	1	1	1	0	1.1048
274	0.5464	5	5	90	19.375	1	1	1	0.88167
275	5.4722	5	5	90	13.25	2	-1	1	0.94006
276	7.1142	5	5	0	25.5	1	1	1	0.98709
277	0.5464	5	5	90	25.5	2	1	1	1.1047
278	0.5464	5	5	0	25.5	2	-1	1	1.0111
279	0.5464	5	5	90	1	1	-1	1	1.2694
280	5.4722	5	5	0	25.5	2	-1	1	0.94004
281	7.1142	5	5	999	1	2	-1	0	1.1517
282	2.1883	5	5	999	13.25	2	-1	1	1.0223
283	5.4722	5	5	90	25.5	2	-1	1	0.95182
284	7.1142	5	5	0	7.125	2	-1	1	0.94006
285	2.1883	5	5	999	7.125	1	-1	1	0.94005
286	2.1883	5	5	999	13.25	1	-1	1	0.94006
287	5.4722	5	5	999	13.25	1	-1	1	0.86944
288	5.4722	5	5	0	19.375	1	1	1	1.0694
289	2.1883	5	5	999	25.5	1	1	1	0.92826
290	5.4722	5	5	999	13.25	2	-1	1	0.91646
291	2.1883	5	5	0	13.25	2	-1	1	0.90469
292	0.5464	5	5	90	25.5	2	-1	1	0.97535
293	0.5464	5	5	0	1	2	-1	1	1.0106
294	2.1883	5	5	0	1	1	1	1	1.1164
295	2.1883	5	5	999	1	2	1	1	1.1871
296	5.4722	5	5	0	13.25	2	-1	1	0.92865
297	2.1883	5	5	90	25.5	2	1	1	1.0577
298	3.8303	5	5	999	13.25	1	-1	1	0.9636
299	7.1142	5	5	90	13.25	1	-1	1	0.97531
300	3.8303	5	5	0	19.375	2	-1	1	0.97531
301	3.8303	5	5	0	19.375	2	-1	1	0.98707
302	7.1142	5	5	0	13.25	1	-1	1	0.96356
303	0.5464	5	5	999	25.5	2	1	1	1.0692
304	5.4722	5	5	999	7.125	1	-1	1	0.90474
305	5.4722	5	5	0	25.5	2	-1	1	0.86952
306	0.5464	5	5	0	19.375	1	-1	1	0.9282
307	5.4722	5	5	0	19.375	1	-1	1	0.85769
308	2.1883	5	5	999	7.125	2	-1	1	0.8812
309	7.1142	5	5	90	13.25	2	-1	1	1.1047
310	3.8303	5	5	90	13.25	2	1	1	1.0228
311	0.5464	5	5	999	1	2	1	1	1.0459
312	5.4722	5	5	0	25.5	2	1	1	0.92833
313	0.5464	5	5	90	19.375	2	1	1	0.96353
314	0.5464	5	5	90	25.5	2	-1	1	1.0577
315	5.4722	5	5	90	7.125	2	-1	1	0.90474
316	0.5464	5	5	90	1	2	-1	1	1.14
317	2.1883	5	5	999	25.5	2	1	1	1.0223
318	2.1883	5	5	0	1	2	1	1	1.1282
319	7.1142	5	5	999	13.25	1	-1	1	0.92873
320	5.4722	5	5	999	7.125	2	1	1	1.0341
321	2.1883	5	5	0	1	1	1	1	0.99888
322	0.5464	5	5	90	13.25	1	-1	1	1.0224
323	7.1142	5	5	0	25.5	2	1	1	0.95182
324	0.5464	5	5	0	19.375	1	1	1	0.9518
325	0.5464	5	5	0	7.125	2	1	1	0.94004
326	2.1883	5	5	0	25.5	1	1	1	0.94008
327	5.4722	5	5	0	25.5	2	-1	1	0.96359
328	5.4722	5	5	0	13.25	2	1	1	0.97532
329	3.8303	5	5	0	1	1	-1	1	1.0928
330	3.8303	5	5	90	25.5	2	-1	1	0.90478
331	0.5464	5	5	0	19.375	2	-1	1	1.0106
332	0.5464	5	5	999	7.125	2	-1	1	0.95187
333	0.5464	5	5	90	19.375	2	-1	1	0.97532
334	7.1142	5	5	0	1	1	1	0	1.0576
335	0.5464	5	5	0	1	1	-1	1	1.1048
336	5.4722	5	5	999	25.5	2	1	1	1.0223
337	0.5464	5	5	90	7.125	1	-1	1	1.0458
338	0.5464	5	5	999	25.5	2	1	1	1.0341
339	0.5464	5	5	0	25.5	2	-1	1	0.92827
340	5.4722	5	5	0	19.375	2	-1	1	1.0106
341	5.4722	5	5	90	19.375	2	1	1	1.0459
342	5.4722	5	5	0	19.375	1	-1	1	1.1753
343	5.4722	5	5	0	1	2	1	0	1.1869
344	0.5464	5	5	999	7.125	2	-1	1	0.94048
345	7.1142	5	5	999	19.375	2	1	0	0.76362
346	3.8303	5	5	90	1	1	-1	1	0.90466
347	5.4722	5	5	90	13.25	1	-1	1	0.88129
348	3.8303	5	5	0	7.125	1	-1	1	0.99886
349	5.4722	5	5	90	7.125	2	-1	1	0.98718
350	2.1883	5	5	90	7.125	1	-1	1	0.90473
351	0.5464	5	5	0	1	2	-1	1	0.9518
352	3.8303	5	5	0	1	2	-1	0	1.4341
353	3.8303	5	5	0	13.25	1	-1	1	0.96361
354	3.8303	5	5	0	25.5	1	-1	1	0.92831
355	7.1142	5	5	90	7.125	2	1	0	1.0929
356	3.8303	5	5	0	7.125	1	1	1	1.0461
357	7.1142	5	5	999	13.25	1	1	1	0.96358
358	5.4722	5	5	90	25.5	1	-1	1	0.94009
359	3.8303	5	5	0	7.125	1	1	1	1.0106
360	7.1142	5	5	90	13.25	1	1	1	0.90469
361	7.1142	5	5	90	19.375	2	1	0	1.1517
362	2.1883	5	5	999	1	1	1	1	0.9401
363	7.1142	5	5	90	13.25	1	1	1	0.94011
364	2.1883	5	5	999	25.5	2	-1	1	0.97532
365	5.4722	5	5	0	7.125	2	1	1	1.093
366	2.1883	5	5	90	13.25	2	-1	1	0.97528
367	2.1883	5	5	0	19.375	1	1	1	0.94
368	2.1883	5	5	90	19.375	1	-1	1	0.95179
369	5.4722	5	5	999	19.375	2	-1	1	0.99881
370	3.8303	5	5	0	19.375	1	1	1	1.0105
371	2.1883	5	5	0	7.125	1	1	0	0.83423
372	7.1142	5	5	90	25.5	2	-1	1	0.97532
373	5.4722	5	5	0	1	1	-1	0	1.1283
374	2.1883	5	5	90	7.125	2	1	1	1.1635
375	2.1883	5	5	90	19.375	1	-1	1	0.89302
376	0.5464	5	5	999	7.125	1	-1	1	0.97535
377	0.5464	5	5	90	1	2	-1	1	0.94005
378	7.1142	5	5	999	13.25	1	-1	1	0.92833
379	0.5464	5	5	999	1	1	1	1	1.0929
380	5.4722	5	5	0	1	2	-1	1	1.2576
381	2.1883	5	5	999	7.125	1	1	1	0.94006
382	2.1883	5	5	90	13.25	1	-1	1	0.89305
383	5.4722	5	5	999	25.5	1	-1	1	0.96354
384	7.1142	5	5	0	1	2	-1	1	1.1517
385	7.1142	5	5	0	19.375	1	-1	1	0.85771
386	5.4722	5	5	999	19.375	1	1	1	0.94005
387	2.1883	5	5	90	7.125	1	1	0	0.83416
388	2.1883	5	5	0	13.25	1	-1	1	0.9048
389	2.1883	5	5	999	19.375	1	1	1	0.92831
390	0.5464	5	5	0	13.25	2	-1	1	1.0223
391	7.1142	5	5	90	13.25	1	-1	1	0.92831
392	2.1883	5	5	0	25.5	2	-1	1	0.96362
393	0.5464	5	5	90	19.375	1	-1	1	0.95184
394	7.1142	5	5	0	7.125	2	-1	0	1.2223
395	0.5464	5	5	0	7.125	1	1	1	1.0223
396	0.5464	5	5	90	19.375	2	-1	1	1.0106
397	5.4722	5	5	999	1	2	-1	0	1.2341
398	5.4722	5	5	0	1	2	1	0	0.9052
399	7.1142	5	5	90	25.5	1	-1	1	0.90472
400	2.1883	5	5	0	13.25	2	1	1	1.0106
401	0.5464	5	5	999	19.375	1	1	1	1.0106
402	5.4722	5	5	999	7.125	2	-1	1	1.0342
403	0.5464	5	5	90	1	1	-1	0	0.92828
404	7.1142	5	5	0	1	1	-1	1	1.451
405	2.1883	5	5	0	7.125	2	-1	1	0.9517
406	0.5464	5	5	90	25.5	2	1	1	1.0342
407	2.1883	5	5	0	25.5	1	-1	1	0.99885
408	7.1142	5	5	0	19.375	1	1	1	1.0106
409	5.4722	5	5	90	19.375	2	1	1	1.2459
410	2.1883	5	5	90	7.125	1	1	1	0.89346
411	3.8303	5	5	999	19.375	1	-1	1	0.89304
412	7.1142	5	5	90	1	2	1	1	1.8189
413	2.1883	5	5	0	7.125	1	-1	1	0.94003
414	5.4722	5	5	90	25.5	1	-1	1	0.96353
415	2.1883	5	5	0	19.375	2	-1	1	0.92829
416	0.5464	5	5	999	7.125	1	-1	1	1.0224
417	0.5464	5	5	0	7.125	2	1	1	1.0929
418	5.4722	5	5	0	7.125	2	-1	1	0.91648
419	0.5464	5	5	90	13.25	2	-1	1	1.2105
420	5.4722	5	5	0	19.375	1	1	1	0.90515
421	5.4722	5	5	999	19.375	2	-1	1	0.92827
422	0.5464	5	5	0	7.125	1	1	1	1.0458
423	5.4722	5	5	0	19.375	2	-1	1	0.89298
424	0.5464	5	5	90	7.125	1	1	1	0.9635
425	3.8303	5	5	0	25.5	2	-1	1	0.94004
426	0.5464	5	5	999	19.375	1	-1	1	0.99886
427	0.5464	5	5	90	13.25	1	-1	1	0.85774
428	0.5464	5	5	90	25.5	1	1	1	0.9871
429	5.4722	5	5	999	1	2	1	0	1.1283
430	5.4722	5	5	90	13.25	1	1	1	0.85772
431	3.8303	5	5	999	1	2	-1	1	1.1517
432	0.5464	5	5	0	7.125	2	-1	1	0.92829
433	5.4722	5	5	999	25.5	1	1	1	0.88128
434	3.8303	5	5	0	25.5	1	1	1	0.86955
435	2.1883	5	5	999	7.125	2	-1	1	0.91648
436	5.4722	5	5	0	1	2	-1	0	1.0577
437	7.1142	5	5	90	25.5	2	-1	0	1.1518
438	7.1142	5	5	999	7.125	2	1	0	1.0812
439	3.8303	5	5	999	19.375	2	1	1	1.0812
440	5.4722	5	5	0	7.125	1	1	1	1.0812
441	3.8303	5	5	90	1	2	1	1	1.3987
442	7.1142	5	5	90	7.125	1	1	1	0.97528
443	5.4722	5	5	90	25.5	2	-1	1	0.96352
444	2.1883	5	5	0	25.5	1	-1	1	1.0106
445	2.1883	5	5	0	1	1	-1	1	0.97542
446	7.1142	5	5	90	7.125	2	1	0	1.0813
447	2.1883	5	5	90	25.5	1	-1	1	0.99882
448	3.8303	5	5	999	13.25	1	1	1	0.97528
449	0.5464	5	5	999	25.5	1	1	1	1.0341
450	7.1142	5	5	90	25.5	2	1	1	1.0342
451	0.5464	5	5	90	13.25	2	-1	1	0.94003
452	5.4722	5	5	999	19.375	2	1	1	1.1283
453	3.8303	5	5	90	25.5	1	-1	1	0.88168
454	5.4722	5	5	999	1	2	-1	0	1.1753
455	3.8303	5	5	999	25.5	1	-1	1	0.95179
456	3.8303	5	5	999	7.125	1	-1	1	0.9636
457	3.8303	5	5	999	1	2	1	1	1.093
458	3.8303	5	5	999	7.125	2	-1	1	0.97536
459	7.1142	5	5	999	25.5	2	-1	1	1.0224
460	2.1883	5	5	999	13.25	2	1	1	1.0223
461	5.4722	5	5	999	7.125	1	1	1	0.95181
462	5.4722	5	5	0	7.125	2	-1	1	0.98709
463	7.1142	5	5	999	7.125	1	-1	1	0.9165
464	7.1142	5	5	90	13.25	2	1	1	1.0224
465	7.1142	5	5	0	1	1	-1	0	1.0577
466	5.4722	5	5	90	19.375	2	-1	1	0.97535
467	2.1883	5	5	90	25.5	2	-1	1	1.0105
468	2.1883	5	5	0	25.5	1	1	1	0.99884
469	0.5464	5	5	999	13.25	1	1	1	0.97524
470	5.4722	5	5	999	25.5	2	1	1	1.0459
471	7.1142	5	5	0	25.5	1	1	1	0.9283
472	7.1142	5	5	0	19.375	1	1	1	0.99865
473	2.1883	5	5	0	7.125	1	-1	1	0.92835
474	2.1883	5	5	90	13.25	1	-1	1	0.95182
475	0.5464	5	5	90	7.125	2	1	1	1.0459
476	7.1142	5	5	90	1	2	-1	1	1.2458
477	7.1142	5	5	999	1	1	1	0	1.14
478	5.4722	5	5	90	1	2	1	1	1.1875
479	0.5464	5	5	90	7.125	2	-1	1	0.98749
480	3.8303	5	5	0	13.25	1	1	1	0.98712
481	2.1883	5	5	999	25.5	1	-1	1	0.86956
482	7.1142	5	5	0	7.125	1	1	1	0.91653
483	2.1883	5	5	90	19.375	2	1	1	1.0224
484	0.5464	5	5	999	13.25	2	1	1	1.0342
485	2.1883	5	5	0	13.25	1	-1	1	0.91651
486	0.5464	5	5	0	13.25	2	1	1	0.97529
487	7.1142	5	5	0	13.25	2	-1	1	0.98708
488	3.8303	5	5	0	25.5	1	1	1	1.0224
489	0.5464	5	5	0	19.375	2	-1	1	1.0694
490	3.8303	5	5	999	1	2	-1	1	1.0694
491	2.1883	5	5	999	13.25	2	-1	1	1.093
492	3.8303	5	5	0	7.125	1	1	1	0.97536
493	0.5464	5	5	0	13.25	1	1	1	0.76367
494	0.5464	5	5	90	1	1	1	0	1.1165
495	0.5464	5	5	0	25.5	1	-1	1	0.95222
496	0.5464	5	5	0	13.25	1	1	1	0.9401
497	7.1142	5	5	999	7.125	2	-1	1	0.90477
498	5.4722	5	5	999	25.5	2	-1	1	0.90474
499	3.8303	5	5	999	25.5	2	-1	1	0.92829
500	3.8303	5	5	0	19.375	1	1	1	0.89297
501	0.5464	5	5	90	1	2	-1	1	1.0106
502	0.5464	5	5	999	13.25	1	-1	1	0.8812
503	0.5464	5	5	999	7.125	1	1	1	0.91656
504	7.1142	5	5	0	19.375	2	1	1	0.97535
505	2.1883	5	5	0	25.5	2	-1	1	0.98701
506	7.1142	5	5	0	25.5	2	-1	1	1.0224
507	0.5464	5	5	90	7.125	1	-1	1	0.92829
508	7.1142	5	5	90	25.5	2	-1	0	0.98716
509	3.8303	5	5	90	1	2	1	0	1.1282
510	2.1883	5	5	90	19.375	2	-1	1	1.0341
511	2.1883	5	5	999	1	1	1	1	0.91654
512	2.1883	5	5	999	1	2	-1	1	0.94005
513	7.1142	5	5	999	7.125	1	1	1	0.90479
514	0.5464	5	5	0	19.375	1	-1	1	0.8578
515	7.1142	5	5	0	1	1	-1	0	1.1518
516	3.8303	5	5	90	7.125	1	-1	1	0.96355
517	7.1142	5	5	999	25.5	2	1	1	1.0693
518	2.1883	5	5	0	25.5	2	-1	1	0.94008
519	5.4722	5	5	0	13.25	1	1	1	0.90476
520	0.5464	5	5	999	1	1	-1	1	0.89303
521	3.8303	5	5	999	13.25	2	-1	1	0.95179
522	2.1883	5	5	90	13.25	1	1	1	0.99881
523	5.4722	5	5	0	7.125	1	-1	0	1.2811
524	7.1142	5	5	90	19.375	2	1	1	1.0699
525	5.4722	5	5	999	13.25	1	-1	1	0.92828
526	2.1883	5	5	90	13.25	1	-1	1	0.98706
527	7.1142	5	5	90	7.125	1	-1	1	1.1517
528	0.5464	5	5	0	1	2	-1	1	1.0577
529	7.1142	5	5	90	1	1	-1	0	1.5042
530	7.1142	5	5	999	19.375	1	-1	1	0.97534
531	0.5464	5	5	999	1	2	-1	1	1.1871
532	3.8303	5	5	0	1	1	1	1	1.5168
533	7.1142	5	5	90	19.375	2	1	1	1.0346
534	5.4722	5	5	0	7.125	2	-1	1	1.0224
535	3.8303	5	5	90	1	1	1	0	1.3282
536	3.8303	5	5	90	19.375	1	-1	1	0.95225
537	5.4722	5	5	999	25.5	1	-1	1	0.95184
538	3.8303	5	5	90	13.25	1	-1	1	0.98708
539	0.5464	5	5	0	13.25	2	-1	1	0.96337
540	3.8303	5	5	0	25.5	1	1	1	0.89298
541	3.8303	5	5	90	25.5	1	1	1	1.1047
542	2.1883	5	5	0	19.375	1	-1	1	0.90474
543	5.4722	5	5	0	13.25	1	1	1	1.0224
544	7.1142	5	5	90	7.125	2	-1	1	1.1164
545	5.4722	5	5	999	1	2	-1	0	1.2227
546	0.5464	5	5	0	25.5	1	-1	1	0.97531
547	3.8303	5	5	999	25.5	2	-1	1	1.0106
548	3.8303	5	5	0	19.375	1	-1	1	0.95183
549	3.8303	5	5	999	7.125	2	-1	1	0.91659
550	5.4722	5	5	90	13.25	2	1	1	1.0695
551	3.8303	5	5	0	1	2	-1	0	1.093
552	2.1883	5	5	90	19.375	1	1	1	0.94006
553	7.1142	5	5	999	13.25	2	-1	1	1.0341
554	3.8303	5	5	90	25.5	2	1	1	2.7216
555	5.4722	5	5	999	1	1	-1	1	1.1635
556	2.1883	5	5	90	19.375	2	-1	1	1.0229
557	0.5464	5	5	90	7.125	2	-1	1	1.0576
558	3.8303	5	5	90	1	2	-1	1	1.1988
559	7.1142	5	5	0	13.25	2	-1	1	1.0107
560	0.5464	5	5	90	1	2	1	1	1.293
561	5.4722	5	5	999	19.375	1	1	1	0.94003
562	2.1883	5	5	999	7.125	2	-1	1	0.97532
563	3.8303	5	5	90	13.25	2	1	1	1.093
564	2.1883	5	5	999	1	1	-1	1	0.95179
565	2.1883	5	5	999	7.125	2	1	1	0.97525
566	3.8303	5	5	0	25.5	1	1	1	0.92828
567	2.1883	5	5	90	19.375	2	-1	1	0.99893
568	7.1142	5	5	90	1	2	-1	0	1.3594
569	3.8303	5	5	0	19.375	2	-1	1	0.99877
570	5.4722	5	5	999	13.25	1	-1	1	0.99888
571	5.4722	5	5	90	25.5	2	-1	1	1.0577
572	2.1883	5	5	999	25.5	2	1	1	0.92826
573	2.1883	5	5	90	7.125	2	-1	1	0.99886
574	3.8303	5	5	90	7.125	2	1	1	1.3988
575	0.5464	5	5	0	1	1	-1	1	1.1868
576	7.1142	5	5	999	25.5	1	-1	1	0.95224
577	5.4722	5	5	90	25.5	1	1	1	0.91659
578	7.1142	5	5	999	13.25	2	1	1	1.1753
579	2.1883	5	5	0	1	2	-1	1	0.98707
580	0.5464	5	5	0	1	1	1	1	1.0342
581	5.4722	5	5	999	1	1	1	1	1.1047
582	3.8303	5	5	90	19.375	1	1	1	0.95183
583	7.1142	5	5	0	19.375	2	-1	1	1.0694
584	2.1883	5	5	0	13.25	1	-1	1	0.93998
585	0.5464	5	5	999	13.25	2	1	1	1.0929
586	2.1883	5	5	90	1	1	-1	1	0.99891
587	5.4722	5	5	90	1	1	-1	0	1.0577
588	2.1883	5	5	999	19.375	2	1	1	1.1283
589	3.8303	5	5	90	7.125	1	1	1	0.97578
590	0.5464	5	5	999	1	2	1	1	1.1047
591	5.4722	5	5	90	1	2	-1	0	1.387
592	5.4722	5	5	90	13.25	1	1	1	0.9052
593	0.5464	5	5	90	25.5	2	-1	1	1.0224
594	5.4722	5	5	999	7.125	2	-1	1	1.2223
595	0.5464	5	5	0	25.5	2	1	1	0.97525
596	0.5464	5	5	999	13.25	2	-1	1	1.0106
597	0.5464	5	5	90	13.25	2	1	1	1.0458
598	5.4722	5	5	0	25.5	1	1	1	0.99887
599	7.1142	5	5	999	1	2	1	0	1.1164
600	7.1142	5	5	90	7.125	1	1	1	0.98751
601	5.4722	5	5	999	1	1	1	1	1.0342
602	5.4722	5	5	999	25.5	2	-1	1	0.99888
603	0.5464	5	5	0	13.25	2	-1	1	1.0459
604	2.1883	5	5	999	13.25	1	-1	1	0.91651
605	7.1142	5	5	0	7.125	1	1	1	1.14
606	5.4722	5	5	999	7.125	1	-1	1	0.91649
607	2.1883	5	5	90	7.125	2	-1	1	1.14
608	2.1883	5	5	999	25.5	1	-1	1	1.0107
609	3.8303	5	5	0	13.25	2	1	1	0.95184
610	0.5464	5	5	0	25.5	1	1	1	0.96355
611	3.8303	5	5	90	19.375	1	-1	1	0.86949
612	0.5464	5	5	999	19.375	2	1	1	1.2577
613	0.5464	5	5	0	25.5	2	-1	1	1.0342
614	0.5464	5	5	0	7.125	1	-1	1	0.88123
615	0.5464	5	5	999	25.5	2	-1	1	1.0459
616	5.4722	5	5	0	1	1	-1	0	1.2694
617	3.8303	5	5	0	13.25	2	-1	1	0.95184
618	0.5464	5	5	90	25.5	1	1	1	0.89296
619	3.8303	5	5	999	25.5	1	-1	1	0.86944
620	7.1142	5	5	999	1	1	-1	1	1.0341
621	3.8303	5	5	999	25.5	2	1	1	1.046
622	7.1142	5	5	90	1	2	1	0	1.1635
623	0.5464	5	5	999	19.375	1	1	1	1.0463
624	5.4722	5	5	0	25.5	2	-1	1	0.95181
625	3.8303	5	5	90	7.125	1	-1	1	0.97534
626	7.1142	5	5	90	7.125	2	1	0	0.98709
627	2.1883	5	5	999	7.125	1	1	1	1.0106
628	3.8303	5	5	90	7.125	2	-1	1	0.99886
629	3.8303	5	5	999	19.375	2	1	1	0.99886
630	7.1142	5	5	999	7.125	2	1	1	1.1635
631	5.4722	5	5	90	7.125	2	-1	1	1.1522
632	5.4722	5	5	999	13.25	2	1	1	1.0929
633	5.4722	5	5	90	1	1	1	0	1.0694
634	3.8303	5	5	90	19.375	2	-1	1	1.0106
635	3.8303	5	5	999	1	1	1	1	0.99884
636	3.8303	5	5	90	19.375	1	-1	1	0.89295
637	3.8303	5	5	90	25.5	2	-1	1	0.86951
638	0.5464	5	5	90	1	1	1	1	1.2694
639	5.4722	5	5	90	13.25	1	-1	1	0.89342
640	5.4722	5	5	90	13.25	2	1	1	1.0694
641	5.4722	5	5	999	1	2	1	0	1.0694
642	5.4722	5	5	90	19.375	1	1	1	0.89296
643	7.1142	5	5	0	19.375	2	1	1	1.093
644	5.4722	5	5	999	7.125	1	1	1	0.99884
645	7.1142	5	5	999	25.5	2	1	1	1.0929
646	0.5464	5	5	0	19.375	1	-1	1	1.0107
647	3.8303	5	5	90	13.25	2	-1	1	1.0459
648	5.4722	5	5	0	25.5	1	-1	1	0.98713
649	5.4722	5	5	999	19.375	2	-1	1	0.98711
650	0.5464	5	5	0	19.375	2	-1	1	0.94005
651	2.1883	5	5	90	7.125	1	-1	1	0.95185
652	2.1883	5	5	999	25.5	2	1	1	1.046
653	0.5464	5	5	90	13.25	1	1	1	0.99886
654	3.8303	5	5	999	1	2	-1	0	1.0576
655	0.5464	5	5	90	13.25	2	1	1	1.0458
656	2.1883	5	5	90	1	2	1	1	1.1753
657	3.8303	5	5	0	1	2	-1	0	1.3753
658	0.5464	5	5	999	1	1	1	1	0.95229
659	3.8303	5	5	90	13.25	2	1	1	1.0341
660	2.1883	5	5	0	13.25	2	1	1	1.0342
661	0.5464	5	5	0	13.25	1	1	1	1.0812
662	7.1142	5	5	90	13.25	1	1	1	0.97531
663	0.5464	5	5	999	25.5	1	1	1	0.96362
664	2.1883	5	5	0	25.5	1	1	1	1.0224
665	3.8303	5	5	999	25.5	1	-1	1	0.95181
666	7.1142	5	5	999	19.375	2	-1	1	0.90479
667	7.1142	5	5	999	13.25	2	1	1	1.187
668	2.1883	5	5	90	1	2	-1	0	0.97535
669	7.1142	5	5	999	1	1	1	0	1.0342
670	5.4722	5	5	999	13.25	2	-1	1	0.95182
671	0.5464	5	5	90	19.375	2	1	1	1.0577
672	0.5464	5	5	0	13.25	1	-1	1	0.96364
673	3.8303	5	5	999	19.375	1	-1	1	1.2694
674	5.4722	5	5	0	1	1	1	1	1.1052
675	3.8303	5	5	999	25.5	2	-1	1	0.86948
676	0.5464	5	5	0	7.125	2	1	1	1.1282
677	7.1142	5	5	0	25.5	1	1	1	1.1047
678	2.1883	5	5	999	19.375	2	-1	1	0.8812
679	0.5464	5	5	0	1	2	-1	1	0.98712
680	0.5464	5	5	999	25.5	1	1	1	0.94012
681	3.8303	5	5	999	19.375	2	-1	1	0.90475
682	2.1883	5	5	999	13.25	2	1	1	1.1635
683	3.8303	5	5	999	1	1	-1	1	1.1754
684	0.5464	5	5	999	25.5	2	-1	1	1.0694
685	2.1883	5	5	0	7.125	2	-1	1	0.96355
686	3.8303	5	5	90	1	1	1	0	1.1517
687	7.1142	5	5	999	1	2	1	0	1.0812
688	7.1142	5	5	999	7.125	1	-1	1	1.0812
689	5.4722	5	5	0	7.125	1	-1	1	1.1635
690	0.5464	5	5	90	1	1	-1	1	0.99926
691	3.8303	5	5	999	1	1	-1	1	0.98706
692	7.1142	5	5	0	7.125	1	-1	0	1.2929
693	3.8303	5	5	999	19.375	1	1	1	0.94015
694	0.5464	5	5	999	13.25	2	1	1	0.99878
695	5.4722	5	5	0	7.125	2	-1	0	1.1047
696	5.4722	5	5	90	7.125	2	1	1	1.5831
697	2.1883	5	5	999	25.5	1	-1	1	0.96356
698	2.1883	5	5	0	13.25	1	-1	1	1.1283
699	5.4722	5	5	0	19.375	2	-1	1	0.9754
700	3.8303	5	5	0	1	2	-1	0	1.1283
701	5.4722	5	5	90	1	1	-1	0	1.0577
702	0.5464	5	5	0	13.25	2	-1	1	0.96362
703	0.5464	5	5	90	25.5	1	1	1	1.1989
704	3.8303	5	5	999	25.5	1	-1	1	0.94004
705	7.1142	5	5	999	1	1	1	0	1.211
706	7.1142	5	5	0	7.125	1	1	0	1.1047
707	7.1142	5	5	0	25.5	1	-1	1	1.0459
708	7.1142	5	5	90	7.125	1	-1	1	0.98709
709	5.4722	5	5	0	13.25	2	-1	1	0.98704
710	7.1142	5	5	0	25.5	2	1	1	1.3047
711	5.4722	5	5	0	19.375	2	-1	1	0.92827
712	3.8303	5	5	0	1	1	-1	1	1.1165
713	2.1883	5	5	0	13.25	1	-1	1	0.91652
714	2.1883	5	5	90	19.375	2	-1	1	0.92821
715	5.4722	5	5	90	19.375	1	-1	1	0.90485
716	2.1883	5	5	999	25.5	2	-1	1	0.92831
717	3.8303	5	5	90	13.25	1	1	1	0.89298
718	2.1883	5	5	90	13.25	2	-1	1	1.2106
719	2.1883	5	5	0	13.25	2	1	1	1.0812
720	2.1883	5	5	0	19.375	1	1	1	0.96355
721	5.4722	5	5	90	19.375	1	-1	1	0.94013
722	2.1883	5	5	0	1	2	1	0	1.1282
723	7.1142	5	5	0	1	2	1	0	1.2346
724	3.8303	5	5	0	1	1	-1	1	1.0575
725	0.5464	5	5	999	13.25	1	1	1	0.9988
726	0.5464	5	5	999	7.125	2	-1	1	0.94004
727	7.1142	5	5	999	19.375	1	-1	1	0.92823
728	2.1883	5	5	90	25.5	1	1	1	0.92814
729	5.4722	5	5	90	25.5	1	1	1	0.90477
730	2.1883	5	5	90	13.25	2	-1	1	0.95183
731	7.1142	5	5	90	19.375	1	-1	1	1.0459
732	7.1142	5	5	999	13.25	1	-1	1	0.90478
733	2.1883	5	5	90	1	1	-1	1	1.1165
734	0.5464	5	5	999	19.375	1	1	1	0.964
735	0.5464	5	5	0	13.25	1	-1	1	1.0577
736	0.5464	5	5	0	19.375	1	1	1	0.98712
737	0.5464	5	5	0	19.375	2	1	1	1.1283
738	3.8303	5	5	0	1	2	1	0	1.2228
739	2.1883	5	5	999	13.25	1	1	1	1.0576
740	2.1883	5	5	90	1	2	-1	1	1.0577
741	3.8303	5	5	0	19.375	2	-1	1	0.94
742	2.1883	5	5	999	19.375	1	1	1	0.98715
743	7.1142	5	5	999	25.5	1	-1	1	0.86952
744	7.1142	5	5	90	1	1	-1	0	1.1047
745	0.5464	5	5	999	13.25	1	-1	1	1.0694
746	0.5464	5	5	999	1	1	-1	1	0.96354
747	0.5464	5	5	999	7.125	2	1	1	1.1636
748	2.1883	5	5	0	25.5	2	-1	1	0.95186
749	3.8303	5	5	90	1	1	1	1	0.95178
750	5.4722	5	5	90	19.375	1	-1	1	0.90474
