# Supplementary material for: Temporal Integration of Motion Streaks in Migraine
Source: Vision (Basel). 2018 Jul 13;2(3):27. doi: 10.3390/vision2030027 (PMC6836222; doi:10.3390/vision2030027)
Supplement: Supplementary file 1 [file vision-02-00027-s001.zip › supplementary information/resultsmark3/resultsObs27/allResponsesObs27Block4.txt]

1	5.4722	5	5	0	1	1	-1	1	1.1622
2	2.1883	5	5	0	1	2	1	0	1.0367
3	3.8303	5	5	0	25.5	1	-1	1	0.98712
4	3.8303	5	5	999	25.5	2	-1	1	0.9636
5	5.4722	5	5	0	19.375	1	-1	1	0.91653
6	0.5464	5	5	999	25.5	2	1	1	1.1048
7	5.4722	5	5	999	1	2	-1	0	1.1047
8	3.8303	5	5	0	7.125	1	1	1	1.0107
9	7.1142	5	5	0	7.125	1	1	0	1.1514
10	0.5464	5	5	90	19.375	2	-1	1	0.95225
11	0.5464	5	5	0	19.375	2	1	1	1.0224
12	5.4722	5	5	0	19.375	1	-1	0	1.0577
13	5.4722	5	5	999	25.5	2	1	1	0.9989
14	5.4722	5	5	0	19.375	2	-1	1	0.96354
15	0.5464	5	5	90	25.5	1	-1	1	0.88126
16	2.1883	5	5	0	19.375	2	1	1	0.96362
17	2.1883	5	5	0	7.125	2	-1	1	0.98709
18	3.8303	5	5	90	7.125	1	1	1	0.95186
19	0.5464	5	5	0	13.25	1	1	1	1.0107
20	3.8303	5	5	90	19.375	2	1	1	1.0459
21	7.1142	5	5	0	7.125	2	-1	0	1.1518
22	2.1883	5	5	999	1	2	-1	1	0.98714
23	7.1142	5	5	0	1	2	1	1	1.0577
24	0.5464	5	5	999	19.375	1	-1	1	0.98706
25	3.8303	5	5	0	1	1	-1	1	1.234
26	3.8303	5	5	999	7.125	1	1	1	0.96362
27	7.1142	5	5	999	1	1	1	0	1.0577
28	7.1142	5	5	0	19.375	1	-1	0	1.0695
29	5.4722	5	5	0	7.125	2	-1	1	0.95183
30	0.5464	5	5	90	7.125	2	-1	1	1.0929
31	2.1883	5	5	0	1	2	1	0	1.1636
32	3.8303	5	5	90	13.25	2	-1	1	0.98761
33	3.8303	5	5	90	7.125	1	-1	1	0.97537
34	5.4722	5	5	999	25.5	2	1	1	0.98714
35	2.1883	5	5	0	19.375	2	-1	1	0.97536
36	7.1142	5	5	90	19.375	1	-1	1	0.94008
37	7.1142	5	5	999	25.5	2	1	1	1.0107
38	3.8303	5	5	0	25.5	1	-1	1	0.97543
39	0.5464	5	5	0	1	1	-1	1	0.99886
40	7.1142	5	5	90	1	2	-1	0	1.5059
41	7.1142	5	5	999	1	1	-1	1	1.0694
42	2.1883	5	5	999	13.25	2	-1	1	0.94007
43	7.1142	5	5	0	13.25	2	-1	1	0.95187
44	7.1142	5	5	90	25.5	2	1	1	1.7696
45	5.4722	5	5	90	19.375	1	-1	1	0.95183
46	5.4722	5	5	0	1	2	1	0	1.093
47	2.1883	5	5	999	25.5	2	1	1	1.0224
48	0.5464	5	5	0	19.375	1	1	1	0.99883
49	0.5464	5	5	999	25.5	2	1	1	0.98717
50	5.4722	5	5	999	19.375	1	-1	1	0.84589
51	7.1142	5	5	0	7.125	2	-1	1	0.97536
52	2.1883	5	5	90	13.25	2	1	1	1.0342
53	5.4722	5	5	90	1	1	1	0	1.1283
54	7.1142	5	5	999	1	1	-1	0	1.3585
55	2.1883	5	5	999	19.375	2	-1	1	0.91657
56	2.1883	5	5	0	25.5	1	1	1	1.0224
57	0.5464	5	5	0	19.375	1	1	1	0.95182
58	2.1883	5	5	999	25.5	2	1	1	1.0107
59	3.8303	5	5	0	25.5	1	-1	1	0.9048
60	7.1142	5	5	999	1	1	1	0	0.92827
61	5.4722	5	5	999	25.5	1	-1	1	0.91658
62	2.1883	5	5	999	13.25	2	-1	1	1.0342
63	2.1883	5	5	90	19.375	2	1	1	1.0106
64	7.1142	5	5	90	1	1	-1	1	0.95186
65	0.5464	5	5	0	1	2	1	1	1.1282
66	7.1142	5	5	0	7.125	1	1	1	1.164
67	0.5464	5	5	0	1	2	1	1	0.97523
68	7.1142	5	5	999	19.375	1	1	1	0.94011
69	7.1142	5	5	999	19.375	2	-1	1	0.94005
70	2.1883	5	5	90	25.5	2	-1	1	0.96363
71	5.4722	5	5	999	19.375	1	-1	1	0.88124
72	3.8303	5	5	90	13.25	1	1	1	0.9283
73	3.8303	5	5	0	13.25	2	-1	1	0.95181
74	0.5464	5	5	0	7.125	2	1	1	0.98714
75	0.5464	5	5	0	25.5	1	1	1	0.97542
76	0.5464	5	5	0	25.5	1	-1	1	1.1283
77	7.1142	5	5	999	13.25	2	1	1	0.96355
78	5.4722	5	5	0	13.25	1	1	0	0.96403
79	3.8303	5	5	90	13.25	2	-1	1	0.97539
80	7.1142	5	5	0	1	2	1	0	1.1048
81	3.8303	5	5	999	25.5	1	-1	1	0.94007
82	0.5464	5	5	999	13.25	2	1	1	1.0224
83	7.1142	5	5	90	19.375	2	-1	1	0.92833
84	7.1142	5	5	999	7.125	1	-1	1	0.9048
85	0.5464	5	5	999	7.125	2	-1	1	0.98712
86	3.8303	5	5	0	7.125	2	-1	1	0.98709
87	0.5464	5	5	90	13.25	2	1	1	1.0106
88	0.5464	5	5	0	7.125	2	1	1	1.0695
89	5.4722	5	5	90	7.125	1	1	1	1.0341
90	3.8303	5	5	999	25.5	2	-1	1	1.0224
91	0.5464	5	5	0	13.25	1	1	1	0.97536
92	3.8303	5	5	0	1	1	-1	0	1.0577
93	3.8303	5	5	999	7.125	2	1	1	1.0577
94	0.5464	5	5	0	19.375	2	1	0	0.90476
95	0.5464	5	5	90	1	2	-1	1	1.0577
96	7.1142	5	5	90	1	2	-1	0	1.1871
97	0.5464	5	5	0	19.375	1	-1	1	0.96361
98	5.4722	5	5	90	25.5	1	-1	1	0.94012
99	0.5464	5	5	90	25.5	2	-1	1	0.95184
100	5.4722	5	5	999	25.5	2	-1	1	0.96361
101	5.4722	5	5	999	19.375	1	1	1	0.9401
102	3.8303	5	5	0	13.25	2	1	1	0.94008
103	7.1142	5	5	90	13.25	2	1	1	0.96362
104	0.5464	5	5	90	1	2	-1	1	0.94013
105	5.4722	5	5	90	13.25	2	1	1	1.0224
106	7.1142	5	5	90	25.5	2	1	1	0.95183
107	7.1142	5	5	90	25.5	1	1	1	0.90484
108	0.5464	5	5	999	7.125	1	1	1	0.99882
109	5.4722	5	5	999	25.5	1	-1	1	0.95182
110	5.4722	5	5	0	13.25	1	-1	1	0.97533
111	7.1142	5	5	0	1	2	-1	0	1.2106
112	2.1883	5	5	0	19.375	2	-1	1	0.97539
113	7.1142	5	5	999	19.375	1	1	1	0.92833
114	5.4722	5	5	90	1	2	-1	0	1.2812
115	7.1142	5	5	0	25.5	1	-1	1	0.91657
116	5.4722	5	5	90	25.5	2	-1	1	0.94007
117	5.4722	5	5	0	13.25	1	1	1	1.2458
118	0.5464	5	5	90	1	1	-1	1	1.1169
119	5.4722	5	5	0	19.375	1	1	1	0.94049
120	0.5464	5	5	90	19.375	1	1	0	0.94008
121	5.4722	5	5	999	7.125	2	-1	1	0.95183
122	7.1142	5	5	90	19.375	1	-1	1	0.86958
123	7.1142	5	5	90	13.25	1	1	1	0.90482
124	7.1142	5	5	0	7.125	1	-1	1	1.1635
125	3.8303	5	5	0	25.5	2	1	1	1.14
126	0.5464	5	5	999	25.5	2	-1	1	0.95179
127	0.5464	5	5	999	1	2	1	1	1.0577
128	3.8303	5	5	0	13.25	2	1	1	0.94011
129	7.1142	5	5	999	7.125	2	1	0	1.1165
130	7.1142	5	5	999	1	2	1	1	1.1636
131	0.5464	5	5	999	1	1	-1	1	0.93987
132	0.5464	5	5	0	25.5	2	-1	1	0.98711
133	0.5464	5	5	90	1	1	1	1	1.1989
134	0.5464	5	5	90	19.375	2	-1	1	0.99932
135	5.4722	5	5	999	13.25	1	1	1	0.95185
136	0.5464	5	5	0	25.5	1	1	1	0.97578
137	2.1883	5	5	999	7.125	1	1	1	0.98713
138	7.1142	5	5	0	19.375	2	-1	1	0.91655
139	3.8303	5	5	90	25.5	1	-1	1	0.9048
140	0.5464	5	5	999	25.5	1	-1	1	0.9518
141	0.5464	5	5	0	7.125	2	-1	1	0.95186
142	5.4722	5	5	999	25.5	1	1	1	0.95182
143	0.5464	5	5	90	25.5	2	-1	1	1.0224
144	5.4722	5	5	90	13.25	2	1	1	2.6408
145	7.1142	5	5	90	7.125	1	1	0	1.1518
146	3.8303	5	5	999	1	1	-1	1	1.1283
147	5.4722	5	5	0	7.125	2	1	1	0.96346
148	2.1883	5	5	999	7.125	2	1	1	1.0224
149	2.1883	5	5	999	25.5	1	1	1	0.92829
150	7.1142	5	5	0	13.25	1	-1	1	1.1165
151	3.8303	5	5	90	13.25	1	1	1	0.96402
152	2.1883	5	5	90	1	1	-1	1	0.99884
153	5.4722	5	5	90	13.25	1	-1	1	0.9048
154	3.8303	5	5	90	7.125	2	1	1	1.0224
155	0.5464	5	5	0	13.25	2	-1	1	0.96355
156	2.1883	5	5	90	13.25	1	-1	1	0.94008
157	3.8303	5	5	999	25.5	2	1	1	0.98708
158	7.1142	5	5	90	19.375	2	1	0	1.0577
159	7.1142	5	5	0	25.5	2	1	1	1.1165
160	3.8303	5	5	0	7.125	2	1	1	1.0581
161	7.1142	5	5	90	25.5	1	1	1	0.9754
162	7.1142	5	5	90	7.125	2	1	0	1.1988
163	7.1142	5	5	0	13.25	2	1	1	0.99892
164	0.5464	5	5	0	13.25	1	-1	1	0.98712
165	0.5464	5	5	0	13.25	2	1	1	0.97538
166	7.1142	5	5	0	7.125	1	1	1	1.0929
167	2.1883	5	5	0	25.5	1	-1	1	0.97535
168	7.1142	5	5	0	7.125	2	-1	1	0.9401
169	7.1142	5	5	90	25.5	2	-1	1	0.98712
170	7.1142	5	5	999	19.375	2	-1	1	0.95185
171	2.1883	5	5	0	13.25	1	1	1	0.97537
172	7.1142	5	5	999	13.25	1	1	1	0.94007
173	7.1142	5	5	999	7.125	2	-1	1	0.94007
174	2.1883	5	5	999	25.5	2	-1	1	0.91659
175	2.1883	5	5	0	13.25	1	-1	1	0.91655
176	3.8303	5	5	90	13.25	2	1	1	1.0107
177	5.4722	5	5	0	13.25	1	-1	1	1.1047
178	0.5464	5	5	90	1	2	-1	1	0.99886
179	3.8303	5	5	999	19.375	1	-1	1	0.92836
180	5.4722	5	5	0	13.25	2	1	1	1.0107
181	5.4722	5	5	90	19.375	2	1	0	1.0695
182	0.5464	5	5	999	1	1	-1	1	1.0107
183	2.1883	5	5	0	7.125	1	-1	1	0.91656
184	5.4722	5	5	0	19.375	1	-1	1	0.90479
185	2.1883	5	5	999	25.5	1	1	1	0.94011
186	2.1883	5	5	999	25.5	2	1	1	0.9989
187	7.1142	5	5	999	25.5	2	1	1	1.0107
188	7.1142	5	5	90	25.5	1	-1	1	0.92835
189	3.8303	5	5	90	1	1	1	0	1.2224
190	3.8303	5	5	999	25.5	1	-1	1	0.90479
191	2.1883	5	5	0	19.375	1	1	1	0.95185
192	5.4722	5	5	90	1	1	1	0	1.1636
193	5.4722	5	5	90	13.25	2	1	1	1.0464
194	3.8303	5	5	999	1	1	-1	1	1.0106
195	3.8303	5	5	90	13.25	2	-1	1	0.99886
196	0.5464	5	5	999	13.25	1	-1	1	1.1047
197	2.1883	5	5	90	13.25	2	-1	1	0.98758
198	0.5464	5	5	999	25.5	1	1	1	0.96363
199	2.1883	5	5	0	13.25	2	1	1	1.0342
200	5.4722	5	5	90	7.125	1	1	1	0.98712
201	7.1142	5	5	0	13.25	2	1	1	0.94006
202	5.4722	5	5	90	13.25	1	-1	1	0.94009
203	5.4722	5	5	0	25.5	1	1	0	0.98717
204	5.4722	5	5	0	19.375	2	-1	1	0.97535
205	0.5464	5	5	999	19.375	2	-1	1	1.0341
206	5.4722	5	5	0	19.375	2	-1	1	0.95186
207	2.1883	5	5	999	13.25	2	1	1	1.0106
208	2.1883	5	5	0	19.375	2	-1	1	0.9989
209	2.1883	5	5	90	19.375	1	-1	1	0.97537
210	5.4722	5	5	90	25.5	2	-1	1	0.9989
211	5.4722	5	5	999	7.125	2	-1	1	1.0106
212	5.4722	5	5	999	13.25	2	-1	1	0.95179
213	5.4722	5	5	0	25.5	2	-1	1	0.97534
214	0.5464	5	5	999	1	1	1	1	1.3164
215	7.1142	5	5	90	7.125	1	-1	1	1.0105
216	5.4722	5	5	90	19.375	1	1	1	0.9283
217	7.1142	5	5	0	13.25	1	1	1	1.2576
218	0.5464	5	5	999	7.125	1	-1	1	0.97538
219	3.8303	5	5	0	7.125	1	1	1	0.97527
220	2.1883	5	5	0	1	1	-1	1	1.2929
221	0.5464	5	5	0	25.5	2	1	1	1.0694
222	7.1142	5	5	999	7.125	1	1	1	1.0342
223	0.5464	5	5	999	13.25	2	1	1	1.0341
224	5.4722	5	5	999	1	2	1	0	1.1871
225	7.1142	5	5	999	19.375	1	-1	1	0.95177
226	2.1883	5	5	90	25.5	1	-1	1	0.99885
227	2.1883	5	5	999	13.25	2	-1	1	0.96358
228	0.5464	5	5	0	7.125	1	-1	1	0.9871
229	7.1142	5	5	0	19.375	1	-1	1	1.0694
230	2.1883	5	5	0	7.125	2	-1	1	1.0106
231	2.1883	5	5	999	13.25	1	1	1	0.9753
232	3.8303	5	5	90	25.5	2	1	1	1.2224
233	2.1883	5	5	0	13.25	2	1	1	1.093
234	5.4722	5	5	0	19.375	2	1	1	0.96355
235	0.5464	5	5	999	7.125	1	1	1	0.95186
236	0.5464	5	5	90	7.125	2	1	1	1.0107
237	7.1142	5	5	999	25.5	2	-1	1	0.95185
238	0.5464	5	5	90	13.25	1	-1	1	0.97539
239	3.8303	5	5	90	19.375	1	-1	1	0.9636
240	3.8303	5	5	0	19.375	2	1	1	0.95186
241	3.8303	5	5	0	7.125	2	1	1	1.0577
242	7.1142	5	5	999	7.125	1	1	1	1.0811
243	7.1142	5	5	90	25.5	2	1	1	1.0224
244	3.8303	5	5	999	13.25	2	1	1	1.0577
245	7.1142	5	5	90	19.375	2	1	1	0.9871
246	2.1883	5	5	0	1	1	-1	0	1.0577
247	3.8303	5	5	999	19.375	2	-1	1	0.94009
248	3.8303	5	5	0	25.5	1	1	1	0.89304
249	3.8303	5	5	90	19.375	2	-1	1	0.95178
250	2.1883	5	5	90	19.375	1	-1	1	1.1517
251	0.5464	5	5	0	19.375	2	1	1	0.99929
252	3.8303	5	5	0	25.5	2	1	1	0.9989
253	2.1883	5	5	999	19.375	1	-1	1	0.98714
254	7.1142	5	5	0	25.5	1	1	1	0.92836
255	7.1142	5	5	0	19.375	2	-1	1	0.96359
256	2.1883	5	5	0	1	1	-1	0	0.96359
257	7.1142	5	5	0	7.125	2	1	0	0.69308
258	3.8303	5	5	999	7.125	2	1	1	0.99888
259	7.1142	5	5	90	1	1	1	0	1.0694
260	3.8303	5	5	999	13.25	2	1	1	0.97531
261	7.1142	5	5	999	25.5	1	-1	1	0.98713
262	0.5464	5	5	0	19.375	1	-1	1	0.89306
263	3.8303	5	5	90	19.375	1	-1	1	0.88123
264	0.5464	5	5	90	13.25	2	1	1	1.0577
265	5.4722	5	5	90	7.125	2	-1	1	0.89295
266	7.1142	5	5	999	7.125	1	-1	1	1.0341
267	3.8303	5	5	999	25.5	1	1	1	0.92825
268	0.5464	5	5	999	13.25	1	1	1	1.2576
269	2.1883	5	5	999	1	2	-1	1	1.1047
270	7.1142	5	5	0	19.375	2	-1	1	0.95184
271	2.1883	5	5	0	25.5	2	-1	1	0.95178
272	7.1142	5	5	90	7.125	1	1	1	1.0342
273	3.8303	5	5	90	13.25	1	1	1	0.95186
274	5.4722	5	5	90	19.375	1	1	1	0.846
275	2.1883	5	5	0	7.125	1	-1	1	0.95182
276	0.5464	5	5	0	13.25	2	-1	1	0.89308
277	5.4722	5	5	0	1	1	1	0	1.3635
278	2.1883	5	5	0	7.125	1	1	1	0.92831
279	2.1883	5	5	90	13.25	2	-1	1	0.95181
280	5.4722	5	5	999	19.375	1	1	1	0.95181
281	2.1883	5	5	999	7.125	2	-1	1	0.91655
282	5.4722	5	5	999	13.25	1	-1	1	0.9871
283	2.1883	5	5	90	7.125	2	-1	1	0.98697
284	5.4722	5	5	90	13.25	1	1	1	0.94011
285	7.1142	5	5	999	25.5	2	-1	1	0.95183
286	2.1883	5	5	90	1	2	-1	1	1.2106
287	2.1883	5	5	999	1	2	-1	1	1.0107
288	5.4722	5	5	999	19.375	2	1	1	1.1875
289	3.8303	5	5	999	1	2	1	0	1.34
290	2.1883	5	5	999	13.25	1	1	1	0.95228
291	2.1883	5	5	90	19.375	2	-1	1	0.91655
292	3.8303	5	5	90	19.375	2	1	1	1.0341
293	0.5464	5	5	999	19.375	2	1	1	1.1283
294	7.1142	5	5	999	13.25	2	1	1	0.9753
295	0.5464	5	5	999	1	2	-1	1	1.0224
296	3.8303	5	5	0	25.5	2	-1	1	0.97535
297	7.1142	5	5	999	25.5	1	-1	1	0.97534
298	5.4722	5	5	90	1	2	1	1	1.3165
299	0.5464	5	5	90	13.25	1	-1	1	0.95228
300	0.5464	5	5	90	25.5	2	1	1	1.0576
301	3.8303	5	5	999	19.375	1	-1	1	0.9048
302	7.1142	5	5	90	13.25	2	-1	0	1.7132
303	0.5464	5	5	999	19.375	2	-1	1	0.95185
304	0.5464	5	5	90	7.125	2	1	1	0.95178
305	3.8303	5	5	999	1	2	1	0	1.2693
306	5.4722	5	5	0	13.25	1	1	1	0.90481
307	0.5464	5	5	0	1	1	-1	1	0.9636
308	5.4722	5	5	90	7.125	1	1	1	0.98712
309	2.1883	5	5	90	1	1	1	1	1.0342
310	0.5464	5	5	90	7.125	2	1	1	1.1047
311	0.5464	5	5	90	19.375	1	-1	1	0.91656
312	2.1883	5	5	0	25.5	2	1	1	1.0224
313	5.4722	5	5	999	13.25	1	-1	1	0.90471
314	3.8303	5	5	90	19.375	2	-1	1	0.94009
315	5.4722	5	5	0	1	2	1	0	1.1753
316	2.1883	5	5	0	19.375	1	1	1	0.95188
317	5.4722	5	5	999	1	1	1	1	1.187
318	5.4722	5	5	90	13.25	2	-1	1	0.96402
319	2.1883	5	5	999	19.375	2	-1	1	0.9048
320	3.8303	5	5	90	13.25	1	-1	1	0.89303
321	0.5464	5	5	90	25.5	1	1	1	1.0459
322	2.1883	5	5	0	7.125	2	1	1	1.0929
323	2.1883	5	5	90	1	1	1	1	1.1047
324	7.1142	5	5	0	13.25	2	1	1	0.99886
325	5.4722	5	5	90	7.125	2	-1	1	0.92829
326	7.1142	5	5	0	25.5	1	-1	1	0.91654
327	0.5464	5	5	90	7.125	1	-1	1	1.0812
328	2.1883	5	5	90	13.25	1	-1	1	0.99886
329	2.1883	5	5	0	25.5	1	-1	1	0.91659
330	7.1142	5	5	999	25.5	1	1	1	0.90474
331	7.1142	5	5	90	19.375	1	1	1	0.94001
332	3.8303	5	5	0	19.375	2	1	1	0.99889
333	7.1142	5	5	999	19.375	2	1	1	1.0342
334	7.1142	5	5	999	7.125	2	1	1	1.1047
335	2.1883	5	5	90	7.125	1	-1	1	0.9166
336	5.4722	5	5	90	19.375	2	-1	1	0.90479
337	7.1142	5	5	90	7.125	1	1	1	0.99886
338	2.1883	5	5	90	13.25	2	-1	1	1.0106
339	7.1142	5	5	0	7.125	2	1	1	1.1164
340	0.5464	5	5	999	19.375	1	1	1	0.9283
341	7.1142	5	5	999	1	2	1	1	1.0813
342	0.5464	5	5	90	1	2	-1	1	0.99888
343	5.4722	5	5	0	25.5	1	1	1	0.95182
344	0.5464	5	5	90	7.125	1	1	1	1.1518
345	7.1142	5	5	0	19.375	2	-1	1	0.92832
346	2.1883	5	5	0	13.25	1	1	1	0.97535
347	7.1142	5	5	0	1	1	1	1	1.0459
348	3.8303	5	5	0	1	1	1	0	1.0459
349	2.1883	5	5	999	19.375	1	1	1	0.94006
350	2.1883	5	5	0	19.375	1	1	1	0.90477
351	7.1142	5	5	0	25.5	2	-1	1	0.95183
352	3.8303	5	5	0	19.375	2	1	1	1.0106
353	3.8303	5	5	0	13.25	1	-1	1	1.1165
354	5.4722	5	5	90	19.375	2	-1	1	0.9405
355	7.1142	5	5	999	25.5	2	1	1	0.94007
356	5.4722	5	5	0	1	1	1	0	1.1518
357	7.1142	5	5	90	13.25	2	-1	1	0.97536
358	3.8303	5	5	90	1	1	-1	0	1.0576
359	5.4722	5	5	999	7.125	1	-1	1	0.91657
360	5.4722	5	5	90	1	2	1	0	1.0342
361	5.4722	5	5	90	25.5	2	-1	1	1.0341
362	7.1142	5	5	90	13.25	1	-1	1	0.95178
363	3.8303	5	5	0	7.125	2	1	1	1.0106
364	0.5464	5	5	999	13.25	2	-1	1	0.97534
365	5.4722	5	5	90	1	2	1	0	1.1753
366	3.8303	5	5	90	7.125	1	-1	1	1.2106
367	2.1883	5	5	0	19.375	1	1	1	0.98693
368	7.1142	5	5	90	19.375	1	1	1	0.95184
369	0.5464	5	5	0	1	2	-1	0	1.1518
370	2.1883	5	5	90	7.125	1	-1	1	0.96358
371	5.4722	5	5	0	7.125	1	-1	1	0.95176
372	0.5464	5	5	90	7.125	2	1	1	1.0929
373	7.1142	5	5	999	25.5	1	1	1	0.91696
374	2.1883	5	5	0	13.25	2	-1	1	0.96363
375	7.1142	5	5	0	1	1	-1	0	1.1165
376	3.8303	5	5	0	25.5	1	1	1	1.1518
377	3.8303	5	5	999	25.5	2	1	1	0.98752
378	0.5464	5	5	999	25.5	2	-1	1	0.97535
379	2.1883	5	5	90	1	1	-1	0	1.0224
380	0.5464	5	5	999	7.125	2	1	1	1.0577
381	3.8303	5	5	999	7.125	2	1	1	0.98714
382	3.8303	5	5	90	25.5	1	-1	1	0.9166
383	5.4722	5	5	999	25.5	1	1	1	0.86948
384	3.8303	5	5	0	13.25	1	1	1	0.88128
385	7.1142	5	5	999	13.25	2	-1	1	0.92833
386	2.1883	5	5	90	7.125	1	-1	1	0.89303
387	3.8303	5	5	90	7.125	2	1	1	1.3164
388	5.4722	5	5	999	25.5	2	-1	1	0.95186
389	3.8303	5	5	999	13.25	2	-1	1	0.97578
390	0.5464	5	5	90	25.5	1	-1	1	1.0695
391	0.5464	5	5	90	25.5	1	-1	1	0.99891
392	2.1883	5	5	90	1	2	-1	1	1.0459
393	7.1142	5	5	999	13.25	2	-1	1	0.98714
394	3.8303	5	5	90	19.375	1	-1	1	0.95184
395	7.1142	5	5	0	1	1	-1	0	1.1871
396	5.4722	5	5	0	25.5	2	1	1	1.1046
397	7.1142	5	5	0	13.25	1	1	0	0.89297
398	3.8303	5	5	999	13.25	1	1	1	0.95185
399	2.1883	5	5	999	1	1	-1	1	1.0459
400	3.8303	5	5	0	25.5	2	-1	1	0.92829
401	3.8303	5	5	90	1	1	1	1	1.0224
402	5.4722	5	5	90	19.375	2	1	1	1.5256
403	5.4722	5	5	999	13.25	2	-1	1	0.96362
404	3.8303	5	5	0	19.375	1	1	1	1.4223
405	0.5464	5	5	999	19.375	1	-1	1	0.95278
406	2.1883	5	5	999	19.375	1	1	1	0.84601
407	5.4722	5	5	999	7.125	2	1	1	1.1987
408	0.5464	5	5	999	25.5	1	1	1	0.97524
409	5.4722	5	5	999	7.125	1	-1	1	0.9048
410	2.1883	5	5	999	19.375	1	1	1	0.96359
411	0.5464	5	5	999	7.125	2	-1	1	1.0224
412	5.4722	5	5	999	7.125	2	1	1	1.1047
413	2.1883	5	5	999	19.375	2	1	1	1.0459
414	2.1883	5	5	999	7.125	2	-1	1	1.0342
415	3.8303	5	5	0	13.25	1	1	1	0.91656
416	0.5464	5	5	0	13.25	1	-1	1	0.99883
417	3.8303	5	5	999	1	2	1	0	1.1988
418	2.1883	5	5	90	19.375	2	1	1	0.9993
419	3.8303	5	5	0	1	2	1	1	1.0577
420	0.5464	5	5	0	7.125	1	1	1	0.94008
421	2.1883	5	5	0	13.25	1	1	1	0.96359
422	2.1883	5	5	90	7.125	1	1	1	0.92826
423	5.4722	5	5	999	13.25	2	-1	1	0.88127
424	5.4722	5	5	90	25.5	1	-1	1	0.91653
425	3.8303	5	5	999	7.125	2	1	1	1.0224
426	0.5464	5	5	90	7.125	1	-1	1	0.97536
427	0.5464	5	5	90	19.375	1	1	1	0.91656
428	2.1883	5	5	0	1	2	1	1	1.0694
429	2.1883	5	5	0	13.25	2	-1	1	0.98717
430	7.1142	5	5	90	25.5	1	-1	1	0.96366
431	2.1883	5	5	0	13.25	1	1	1	0.88123
432	7.1142	5	5	999	13.25	2	1	1	1.0106
433	2.1883	5	5	0	19.375	1	1	1	0.90478
434	2.1883	5	5	90	13.25	1	1	1	0.98713
435	5.4722	5	5	90	1	1	1	1	0.94008
436	5.4722	5	5	90	1	1	-1	1	1.293
437	0.5464	5	5	999	1	2	-1	1	1.0581
438	7.1142	5	5	90	25.5	2	-1	1	0.92834
439	3.8303	5	5	0	19.375	2	1	1	1.3282
440	3.8303	5	5	90	25.5	2	1	1	1.0694
441	5.4722	5	5	0	7.125	2	1	1	1.0106
442	2.1883	5	5	0	7.125	2	1	1	1.1047
443	0.5464	5	5	999	7.125	1	-1	1	1.046
444	7.1142	5	5	0	1	1	1	1	1.0342
445	7.1142	5	5	90	13.25	2	-1	1	0.91656
446	5.4722	5	5	999	13.25	1	-1	1	0.97538
447	3.8303	5	5	999	13.25	1	1	1	0.97536
448	5.4722	5	5	999	7.125	1	1	1	0.97537
449	2.1883	5	5	999	1	2	-1	1	0.96351
450	3.8303	5	5	0	19.375	1	-1	1	0.95179
451	7.1142	5	5	999	7.125	2	-1	1	0.9871
452	3.8303	5	5	90	25.5	1	-1	1	0.96362
453	2.1883	5	5	90	13.25	1	1	1	0.89303
454	7.1142	5	5	0	19.375	1	1	0	1.1517
455	0.5464	5	5	999	13.25	1	-1	1	0.94003
456	2.1883	5	5	90	25.5	1	-1	1	0.90474
457	3.8303	5	5	90	19.375	1	1	1	0.94007
458	0.5464	5	5	90	19.375	2	-1	1	0.98712
459	5.4722	5	5	999	25.5	1	1	1	0.91656
460	3.8303	5	5	999	13.25	1	-1	1	0.92829
461	5.4722	5	5	0	7.125	1	-1	1	0.89303
462	0.5464	5	5	90	1	2	1	1	1.2576
463	0.5464	5	5	90	25.5	2	1	1	1.0459
464	7.1142	5	5	999	19.375	2	-1	1	0.97535
465	0.5464	5	5	90	1	1	-1	1	0.92833
466	7.1142	5	5	90	7.125	2	-1	0	1.2694
467	5.4722	5	5	90	7.125	2	-1	1	1.093
468	5.4722	5	5	90	13.25	1	1	1	0.88126
469	3.8303	5	5	999	13.25	1	-1	1	0.92834
470	2.1883	5	5	90	25.5	1	-1	1	0.91648
471	0.5464	5	5	90	13.25	2	1	1	1.0929
472	2.1883	5	5	999	25.5	2	-1	1	0.98712
473	5.4722	5	5	999	7.125	1	1	1	0.90474
474	0.5464	5	5	90	19.375	2	-1	1	0.95186
475	3.8303	5	5	0	7.125	2	-1	1	0.89295
476	0.5464	5	5	999	1	2	-1	1	0.97532
477	7.1142	5	5	90	13.25	1	1	1	0.9166
478	7.1142	5	5	999	1	2	1	0	1.2808
479	2.1883	5	5	90	7.125	2	-1	1	0.9641
480	7.1142	5	5	0	1	1	-1	1	1.293
481	5.4722	5	5	999	7.125	2	-1	1	0.85778
482	3.8303	5	5	0	7.125	1	1	1	0.92835
483	3.8303	5	5	90	25.5	1	1	1	0.9401
484	2.1883	5	5	90	19.375	1	1	1	0.88124
485	7.1142	5	5	999	7.125	2	-1	1	0.86949
486	3.8303	5	5	0	13.25	2	-1	1	0.88124
487	0.5464	5	5	999	7.125	1	-1	1	0.97532
488	7.1142	5	5	999	1	2	-1	0	1.3165
489	0.5464	5	5	90	13.25	1	-1	1	1.0576
490	3.8303	5	5	999	7.125	2	-1	1	0.96363
491	3.8303	5	5	90	7.125	2	1	1	1.3518
492	2.1883	5	5	0	13.25	2	-1	1	0.89292
493	0.5464	5	5	0	7.125	1	-1	1	0.92833
494	5.4722	5	5	999	1	1	1	0	1.1753
495	3.8303	5	5	0	19.375	2	1	1	1.0694
496	5.4722	5	5	90	1	2	-1	0	1.14
497	2.1883	5	5	999	1	1	-1	1	0.91697
498	2.1883	5	5	0	25.5	2	-1	1	0.86955
499	3.8303	5	5	90	19.375	2	-1	1	0.94007
500	2.1883	5	5	999	19.375	2	1	1	1.0695
501	3.8303	5	5	999	7.125	1	-1	1	0.97536
502	5.4722	5	5	999	1	1	1	1	1.1165
503	0.5464	5	5	999	1	1	1	1	1.0106
504	5.4722	5	5	999	1	1	1	0	1.2694
505	0.5464	5	5	90	1	1	-1	1	1.0107
506	2.1883	5	5	999	1	1	1	1	0.97533
507	2.1883	5	5	90	7.125	2	1	1	1.0459
508	7.1142	5	5	90	7.125	1	1	1	1.0107
509	2.1883	5	5	90	19.375	1	-1	1	0.86953
510	3.8303	5	5	999	7.125	1	-1	1	0.89299
511	5.4722	5	5	999	1	2	-1	1	1.1047
512	0.5464	5	5	999	7.125	2	-1	1	1.0342
513	3.8303	5	5	999	25.5	1	1	1	0.86947
514	5.4722	5	5	0	13.25	2	-1	1	0.91654
515	5.4722	5	5	0	25.5	2	-1	1	0.9048
516	3.8303	5	5	999	13.25	2	1	1	1.0577
517	3.8303	5	5	90	25.5	2	1	1	0.9871
518	2.1883	5	5	999	25.5	1	-1	1	0.95176
519	5.4722	5	5	0	25.5	1	1	1	1.1162
520	0.5464	5	5	90	25.5	2	-1	1	0.99931
521	7.1142	5	5	999	25.5	1	-1	1	0.89307
522	7.1142	5	5	999	1	1	1	1	1.0577
523	2.1883	5	5	0	7.125	2	-1	1	0.93998
524	2.1883	5	5	90	19.375	1	-1	1	0.86946
525	2.1883	5	5	999	7.125	2	-1	1	0.89302
526	3.8303	5	5	999	19.375	2	1	1	1.0577
527	2.1883	5	5	0	1	2	-1	1	1.093
528	2.1883	5	5	999	1	1	-1	1	0.91656
529	3.8303	5	5	90	19.375	1	-1	1	0.88125
530	7.1142	5	5	0	7.125	1	-1	0	1.1283
531	5.4722	5	5	0	19.375	1	1	1	0.90525
532	5.4722	5	5	90	19.375	1	1	1	0.89304
533	2.1883	5	5	0	7.125	1	-1	1	0.90481
534	5.4722	5	5	90	25.5	1	1	1	0.94008
535	2.1883	5	5	999	7.125	1	-1	1	1.0106
536	7.1142	5	5	90	19.375	1	1	1	0.85771
537	0.5464	5	5	999	13.25	1	1	1	0.97538
538	5.4722	5	5	0	1	2	1	0	2.6741
539	7.1142	5	5	999	7.125	1	-1	1	1.0224
540	5.4722	5	5	0	25.5	1	1	1	1.1871
541	5.4722	5	5	0	13.25	2	-1	1	0.91661
542	0.5464	5	5	90	19.375	2	-1	1	1.0224
543	2.1883	5	5	999	7.125	2	-1	1	0.89304
544	5.4722	5	5	90	19.375	2	-1	1	0.88128
545	0.5464	5	5	0	7.125	1	-1	1	0.96361
546	3.8303	5	5	999	19.375	1	-1	1	0.846
547	0.5464	5	5	0	7.125	2	-1	1	1.0577
548	5.4722	5	5	90	7.125	1	1	1	1.0576
549	5.4722	5	5	999	13.25	2	1	1	1.0341
550	3.8303	5	5	999	25.5	2	-1	1	1.0224
551	7.1142	5	5	0	25.5	1	-1	1	0.90479
552	7.1142	5	5	999	19.375	1	1	1	0.92832
553	5.4722	5	5	0	13.25	2	1	1	0.97528
554	7.1142	5	5	999	19.375	2	1	1	1.0695
555	2.1883	5	5	90	1	2	-1	1	0.97537
556	5.4722	5	5	0	1	1	-1	1	1.0929
557	7.1142	5	5	90	13.25	2	-1	0	1.0695
558	3.8303	5	5	999	1	2	-1	1	1.0341
559	2.1883	5	5	999	13.25	1	1	1	0.94001
560	0.5464	5	5	0	19.375	2	-1	1	0.95182
561	3.8303	5	5	999	1	2	1	0	1.3752
562	5.4722	5	5	90	25.5	2	1	1	1.1165
563	0.5464	5	5	90	19.375	1	-1	1	1.0107
564	0.5464	5	5	999	13.25	1	-1	1	0.99888
565	5.4722	5	5	90	7.125	2	1	1	1.046
566	3.8303	5	5	90	1	2	1	1	1.0813
567	0.5464	5	5	999	1	1	1	1	1.093
568	5.4722	5	5	999	13.25	1	1	1	1.0225
569	2.1883	5	5	999	1	1	1	1	1.0224
570	2.1883	5	5	90	25.5	2	-1	1	0.91652
571	3.8303	5	5	0	7.125	1	-1	1	0.93998
572	3.8303	5	5	90	25.5	1	1	1	0.94004
573	7.1142	5	5	90	19.375	2	1	1	1.0224
574	2.1883	5	5	90	25.5	1	-1	1	0.95191
575	0.5464	5	5	0	13.25	1	-1	1	0.97535
576	3.8303	5	5	999	13.25	2	-1	1	0.92831
577	7.1142	5	5	90	7.125	2	1	1	1.093
578	0.5464	5	5	0	19.375	2	-1	1	1.0464
579	3.8303	5	5	999	19.375	2	1	1	1.0577
580	2.1883	5	5	999	13.25	1	-1	1	0.96358
581	0.5464	5	5	999	1	2	1	1	1.1047
582	5.4722	5	5	90	13.25	2	1	1	0.97574
583	3.8303	5	5	999	19.375	2	1	1	0.94015
584	2.1883	5	5	999	1	2	-1	1	1.0694
585	3.8303	5	5	90	7.125	1	-1	1	0.92831
586	2.1883	5	5	0	25.5	1	1	1	0.95179
587	0.5464	5	5	0	7.125	1	-1	1	0.8931
588	7.1142	5	5	999	19.375	1	-1	1	0.91651
589	0.5464	5	5	0	1	2	1	1	1.1401
590	3.8303	5	5	90	7.125	1	1	1	0.96366
591	0.5464	5	5	90	13.25	2	1	1	1.0224
592	5.4722	5	5	0	25.5	2	1	1	0.95187
593	2.1883	5	5	90	7.125	2	-1	1	1.14
594	0.5464	5	5	0	25.5	1	-1	1	1.2577
595	5.4722	5	5	0	25.5	2	1	1	0.95183
596	5.4722	5	5	0	19.375	2	-1	1	0.90478
597	5.4722	5	5	0	7.125	1	-1	1	0.85776
598	0.5464	5	5	90	1	1	-1	1	1.0107
599	0.5464	5	5	999	25.5	2	1	1	1.0459
600	3.8303	5	5	0	1	2	-1	0	1.1048
601	2.1883	5	5	999	13.25	1	-1	1	0.92832
602	5.4722	5	5	90	25.5	1	1	1	0.89299
603	0.5464	5	5	0	25.5	1	-1	1	1.0577
604	5.4722	5	5	90	1	1	-1	1	0.94007
605	2.1883	5	5	90	19.375	2	1	1	1.0225
606	7.1142	5	5	90	7.125	2	-1	0	1.528
607	5.4722	5	5	90	7.125	2	-1	1	0.9636
608	5.4722	5	5	999	19.375	2	-1	1	0.91658
609	7.1142	5	5	0	25.5	2	-1	1	1.0342
610	7.1142	5	5	90	1	1	1	0	0.99895
611	7.1142	5	5	90	1	1	-1	1	1.1047
612	3.8303	5	5	0	19.375	1	1	1	0.95164
613	7.1142	5	5	90	1	1	1	0	1.1165
614	5.4722	5	5	999	1	2	1	0	1.1518
615	5.4722	5	5	90	25.5	1	1	1	0.91664
616	2.1883	5	5	999	19.375	1	1	1	0.83422
617	3.8303	5	5	999	7.125	1	-1	1	0.90482
618	3.8303	5	5	90	13.25	1	-1	1	0.99887
619	0.5464	5	5	0	1	1	1	1	1.093
620	0.5464	5	5	0	1	2	1	1	1.1871
621	7.1142	5	5	0	25.5	1	-1	1	1.0811
622	3.8303	5	5	0	1	2	1	0	1.1047
623	5.4722	5	5	90	7.125	1	-1	1	0.91656
624	3.8303	5	5	0	19.375	1	1	1	1.093
625	2.1883	5	5	0	1	1	-1	1	0.91644
626	5.4722	5	5	999	19.375	1	1	1	0.91638
627	5.4722	5	5	999	19.375	2	-1	1	0.89305
628	3.8303	5	5	999	1	1	-1	1	1.1165
629	0.5464	5	5	999	19.375	1	-1	1	1.14
630	0.5464	5	5	0	7.125	2	1	0	0.94011
631	7.1142	5	5	999	13.25	1	-1	1	1.373
632	3.8303	5	5	90	1	2	1	0	1.1046
633	3.8303	5	5	90	25.5	2	1	1	0.99929
634	0.5464	5	5	999	19.375	2	-1	1	1.0342
635	2.1883	5	5	999	13.25	2	1	1	0.94003
636	3.8303	5	5	999	1	1	-1	1	1.3282
637	3.8303	5	5	90	7.125	2	1	1	0.97539
638	0.5464	5	5	0	25.5	2	-1	1	0.95183
639	0.5464	5	5	90	13.25	1	1	1	0.96354
640	2.1883	5	5	90	7.125	1	1	1	0.95185
641	7.1142	5	5	0	19.375	2	1	1	1.0694
642	7.1142	5	5	0	13.25	1	-1	1	0.90483
643	5.4722	5	5	999	25.5	2	-1	1	0.893
644	5.4722	5	5	0	7.125	1	1	0	0.97535
645	7.1142	5	5	90	1	2	-1	0	1.1165
646	3.8303	5	5	999	1	1	-1	1	1.2578
647	0.5464	5	5	0	1	1	1	0	1.1402
648	3.8303	5	5	0	13.25	1	1	1	0.93997
649	0.5464	5	5	999	25.5	1	-1	1	1.1635
650	2.1883	5	5	90	19.375	2	1	1	1.0347
651	7.1142	5	5	0	13.25	2	-1	1	1.093
652	0.5464	5	5	999	13.25	2	1	1	1.1636
653	3.8303	5	5	90	25.5	2	1	1	0.99888
654	3.8303	5	5	999	13.25	1	1	1	0.92826
655	7.1142	5	5	999	13.25	1	-1	1	0.92831
656	5.4722	5	5	0	25.5	1	1	1	0.96353
657	2.1883	5	5	0	7.125	1	-1	1	0.91661
658	7.1142	5	5	0	1	2	1	0	1.0459
659	0.5464	5	5	0	25.5	2	-1	1	0.98713
660	2.1883	5	5	90	25.5	1	-1	1	1.0105
661	3.8303	5	5	999	7.125	1	-1	1	0.96359
662	5.4722	5	5	0	13.25	2	1	1	1.4694
663	7.1142	5	5	0	25.5	2	1	1	1.0105
664	2.1883	5	5	999	7.125	1	1	1	1.0106
665	2.1883	5	5	0	1	1	1	1	0.97534
666	2.1883	5	5	0	19.375	2	-1	1	1.0223
667	3.8303	5	5	0	13.25	1	-1	1	0.91659
668	2.1883	5	5	90	25.5	2	-1	1	1.0695
669	2.1883	5	5	999	19.375	2	-1	1	0.9989
670	3.8303	5	5	999	25.5	1	-1	1	0.90485
671	3.8303	5	5	999	19.375	1	-1	1	0.97537
672	5.4722	5	5	999	1	1	1	0	1.1753
673	7.1142	5	5	0	13.25	1	1	1	0.9871
674	2.1883	5	5	0	25.5	1	-1	1	1.0105
675	0.5464	5	5	999	25.5	1	1	1	0.95183
676	2.1883	5	5	999	25.5	1	1	1	0.9636
677	5.4722	5	5	90	19.375	1	-1	1	0.8813
678	3.8303	5	5	0	1	2	1	0	1.0695
679	3.8303	5	5	90	1	2	1	0	1.8429
680	3.8303	5	5	0	1	1	1	1	1.1052
681	0.5464	5	5	0	25.5	2	-1	1	0.92832
682	7.1142	5	5	90	25.5	1	-1	1	0.88122
683	7.1142	5	5	90	13.25	1	-1	1	0.96361
684	3.8303	5	5	0	25.5	2	-1	1	0.9754
685	2.1883	5	5	0	1	2	1	0	1.0224
686	0.5464	5	5	0	19.375	1	1	1	1.1401
687	2.1883	5	5	90	25.5	2	-1	1	0.90524
688	0.5464	5	5	90	25.5	1	-1	1	0.97536
689	3.8303	5	5	999	19.375	1	1	1	0.90479
690	5.4722	5	5	999	19.375	2	-1	1	0.91653
691	5.4722	5	5	0	1	2	-1	0	1.3047
692	3.8303	5	5	90	1	2	1	0	0.91656
693	0.5464	5	5	0	1	1	-1	1	1.0224
694	7.1142	5	5	999	13.25	1	-1	1	0.94008
695	7.1142	5	5	90	1	2	1	0	1.0812
696	2.1883	5	5	90	7.125	2	1	1	1.1636
697	2.1883	5	5	90	13.25	2	1	1	1.3046
698	3.8303	5	5	0	7.125	1	1	0	1.1636
699	7.1142	5	5	0	19.375	1	1	1	0.89306
700	7.1142	5	5	90	13.25	1	-1	1	0.89298
701	0.5464	5	5	90	7.125	1	1	1	0.97536
702	3.8303	5	5	0	1	1	1	1	0.95187
703	5.4722	5	5	90	13.25	1	1	1	0.96353
704	2.1883	5	5	90	13.25	1	-1	1	0.89304
705	5.4722	5	5	999	1	2	-1	0	1.3989
706	7.1142	5	5	0	19.375	1	1	1	1.0577
707	5.4722	5	5	999	13.25	2	1	1	1.0341
708	0.5464	5	5	999	7.125	2	1	1	0.92825
709	3.8303	5	5	0	19.375	1	-1	1	0.90478
710	2.1883	5	5	999	7.125	1	-1	1	0.91662
711	2.1883	5	5	90	1	1	1	1	1.0459
712	3.8303	5	5	90	7.125	2	-1	1	1.0342
713	2.1883	5	5	90	25.5	2	1	1	1.0224
714	5.4722	5	5	0	1	2	1	0	1.2223
715	5.4722	5	5	0	7.125	2	1	1	1.293
716	0.5464	5	5	90	13.25	1	1	1	0.9166
717	2.1883	5	5	0	25.5	2	-1	1	0.91656
718	5.4722	5	5	0	7.125	1	-1	1	1.046
719	0.5464	5	5	90	7.125	1	1	1	0.95183
720	3.8303	5	5	90	1	2	1	0	1.0577
721	3.8303	5	5	90	1	1	-1	0	1.3047
722	5.4722	5	5	0	1	1	-1	1	1.5189
723	5.4722	5	5	90	25.5	2	1	1	1.0224
724	0.5464	5	5	0	13.25	2	1	1	1.093
725	7.1142	5	5	90	1	2	1	0	1.3639
726	2.1883	5	5	999	7.125	1	-1	1	0.95181
727	2.1883	5	5	0	25.5	2	1	1	1.0459
728	0.5464	5	5	90	19.375	1	1	1	0.85777
729	7.1142	5	5	0	1	2	-1	0	3.0497
730	0.5464	5	5	999	19.375	2	1	1	1.0106
731	2.1883	5	5	90	1	2	-1	1	0.96359
732	3.8303	5	5	90	13.25	2	1	1	0.95188
733	3.8303	5	5	90	1	1	1	0	1.1048
734	2.1883	5	5	999	25.5	1	-1	1	0.88124
735	0.5464	5	5	90	13.25	2	-1	1	0.98705
736	3.8303	5	5	0	13.25	2	1	1	0.91657
737	7.1142	5	5	999	1	2	-1	0	1.1283
738	0.5464	5	5	999	13.25	2	-1	1	1.1282
739	7.1142	5	5	90	7.125	2	-1	0	1.1404
740	5.4722	5	5	0	7.125	2	1	1	1.0576
741	7.1142	5	5	999	13.25	1	1	1	0.9166
742	7.1142	5	5	90	19.375	2	1	0	1.0929
743	0.5464	5	5	999	19.375	1	-1	1	0.9048
744	3.8303	5	5	0	1	2	-1	0	0.84598
745	7.1142	5	5	0	25.5	2	-1	1	0.89301
746	2.1883	5	5	90	1	2	-1	1	1.1048
747	0.5464	5	5	0	13.25	2	1	1	1.0581
748	3.8303	5	5	999	19.375	2	-1	1	0.9283
749	5.4722	5	5	999	7.125	1	-1	1	0.98712
750	5.4722	5	5	999	19.375	2	1	1	1.093
