# Supplementary material for: Temporal Integration of Motion Streaks in Migraine
Source: Vision (Basel). 2018 Jul 13;2(3):27. doi: 10.3390/vision2030027 (PMC6836222; doi:10.3390/vision2030027)
Supplement: Supplementary file 1 [file vision-02-00027-s001.zip › supplementary information/resultsmark3/resultsObs27/allResponsesObs27Block5.txt]

1	5.4722	5	5	0	25.5	1	-1	1	1.2702
2	3.8303	5	5	90	25.5	1	-1	1	0.87228
3	5.4722	5	5	999	13.25	1	-1	1	0.88122
4	3.8303	5	5	999	7.125	2	1	1	0.97441
5	5.4722	5	5	90	7.125	1	1	1	0.89305
6	2.1883	5	5	90	25.5	1	-1	1	0.8695
7	2.1883	5	5	90	19.375	1	-1	1	0.90482
8	5.4722	5	5	90	19.375	1	-1	1	0.99886
9	2.1883	5	5	90	1	2	-1	1	1.0341
10	3.8303	5	5	999	13.25	1	-1	1	0.95183
11	5.4722	5	5	90	7.125	1	1	1	0.88128
12	5.4722	5	5	0	13.25	1	-1	1	0.85774
13	3.8303	5	5	90	25.5	2	-1	1	0.84594
14	5.4722	5	5	999	13.25	2	1	1	0.98705
15	3.8303	5	5	999	7.125	2	-1	1	0.9165
16	5.4722	5	5	999	25.5	1	-1	1	0.88128
17	3.8303	5	5	90	1	2	1	1	1.1047
18	5.4722	5	5	90	7.125	1	-1	1	0.94012
19	2.1883	5	5	0	7.125	1	1	1	0.92827
20	7.1142	5	5	90	19.375	2	1	1	1.0577
21	2.1883	5	5	90	1	2	1	1	0.99888
22	3.8303	5	5	90	19.375	1	-1	1	0.89301
23	7.1142	5	5	999	1	1	1	1	1.2106
24	3.8303	5	5	999	7.125	1	1	1	0.96359
25	2.1883	5	5	0	19.375	1	-1	1	1.046
26	7.1142	5	5	0	7.125	1	1	1	1.0695
27	7.1142	5	5	0	19.375	2	-1	1	0.92848
28	2.1883	5	5	90	25.5	1	1	1	0.89303
29	3.8303	5	5	0	7.125	2	-1	1	0.90479
30	7.1142	5	5	90	19.375	2	-1	1	0.99891
31	7.1142	5	5	999	7.125	1	-1	1	0.95185
32	2.1883	5	5	90	1	1	1	1	0.99887
33	5.4722	5	5	0	7.125	1	-1	0	1.093
34	7.1142	5	5	90	25.5	2	-1	1	0.89301
35	7.1142	5	5	90	19.375	1	-1	1	0.94008
36	7.1142	5	5	0	1	2	-1	0	1.14
37	7.1142	5	5	90	13.25	2	-1	1	1.0342
38	2.1883	5	5	90	7.125	2	-1	1	0.90478
39	7.1142	5	5	0	13.25	2	1	1	1.046
40	3.8303	5	5	999	13.25	1	-1	1	0.9048
41	3.8303	5	5	90	1	1	-1	1	1.1636
42	2.1883	5	5	90	1	1	-1	1	1.5164
43	7.1142	5	5	90	1	1	-1	0	1.2695
44	2.1883	5	5	999	13.25	2	1	1	0.99889
45	2.1883	5	5	0	19.375	2	1	1	1.0341
46	3.8303	5	5	90	7.125	1	-1	1	0.8695
47	2.1883	5	5	0	19.375	2	-1	1	0.99891
48	7.1142	5	5	999	19.375	2	-1	1	0.92827
49	3.8303	5	5	90	1	2	-1	1	0.96366
50	0.5464	5	5	90	25.5	1	-1	1	0.98709
51	7.1142	5	5	90	19.375	1	1	1	0.94009
52	2.1883	5	5	0	1	2	-1	1	0.99889
53	2.1883	5	5	0	7.125	1	1	1	1.093
54	5.4722	5	5	0	19.375	1	-1	1	1.1988
55	3.8303	5	5	0	19.375	1	-1	1	0.92826
56	7.1142	5	5	999	13.25	2	1	1	1.4264
57	3.8303	5	5	0	25.5	2	-1	1	0.98712
58	2.1883	5	5	90	1	1	1	1	1.0106
59	2.1883	5	5	999	1	1	1	1	1.0577
60	7.1142	5	5	90	25.5	1	1	1	0.90478
61	0.5464	5	5	90	25.5	1	-1	1	0.92839
62	7.1142	5	5	0	13.25	1	1	1	0.92834
63	5.4722	5	5	0	13.25	2	1	0	1.1517
64	3.8303	5	5	0	13.25	1	-1	1	0.88127
65	5.4722	5	5	0	13.25	1	-1	1	0.95184
66	7.1142	5	5	90	13.25	2	1	0	1.3047
67	7.1142	5	5	0	13.25	1	1	1	1.1047
68	2.1883	5	5	0	7.125	2	-1	1	0.95183
69	0.5464	5	5	0	1	1	1	1	1.2812
70	7.1142	5	5	90	7.125	2	1	1	1.2456
71	7.1142	5	5	999	19.375	1	1	1	0.91651
72	3.8303	5	5	999	25.5	2	-1	1	0.88127
73	2.1883	5	5	999	1	1	-1	1	0.91653
74	0.5464	5	5	999	25.5	1	1	1	0.92834
75	3.8303	5	5	999	1	1	-1	1	0.92838
76	7.1142	5	5	999	19.375	1	-1	1	0.89302
77	3.8303	5	5	999	13.25	2	1	1	1.0224
78	3.8303	5	5	0	7.125	1	1	1	0.94004
79	0.5464	5	5	90	7.125	1	1	1	1.1165
80	3.8303	5	5	90	25.5	1	1	1	0.88129
81	0.5464	5	5	90	7.125	2	1	1	1.0578
82	2.1883	5	5	0	1	1	-1	1	0.98712
83	0.5464	5	5	999	1	1	-1	1	1.2106
84	5.4722	5	5	999	25.5	2	-1	1	0.95208
85	5.4722	5	5	999	7.125	1	-1	1	0.88131
86	0.5464	5	5	999	7.125	1	-1	1	1.046
87	3.8303	5	5	0	13.25	2	-1	1	0.90483
88	5.4722	5	5	90	19.375	2	1	1	1.0694
89	7.1142	5	5	0	1	2	-1	0	1.093
90	0.5464	5	5	0	7.125	1	-1	1	0.9989
91	3.8303	5	5	999	19.375	1	-1	1	0.91653
92	2.1883	5	5	999	7.125	1	-1	1	0.94005
93	7.1142	5	5	999	25.5	1	-1	1	0.90482
94	7.1142	5	5	90	1	1	-1	1	1.1753
95	5.4722	5	5	90	25.5	2	1	1	1.0224
96	7.1142	5	5	90	19.375	1	-1	1	0.893
97	2.1883	5	5	999	19.375	2	-1	1	0.94004
98	7.1142	5	5	90	13.25	2	1	0	1.1282
99	5.4722	5	5	90	1	2	1	0	1.0695
100	7.1142	5	5	90	25.5	1	-1	1	0.90479
101	0.5464	5	5	90	19.375	1	1	1	0.96365
102	0.5464	5	5	90	7.125	2	-1	1	1.0341
103	2.1883	5	5	999	25.5	1	-1	1	0.85771
104	3.8303	5	5	90	19.375	2	1	1	1.3281
105	2.1883	5	5	90	13.25	1	1	1	0.9754
106	7.1142	5	5	90	25.5	1	-1	1	0.89303
107	3.8303	5	5	90	25.5	2	1	1	1.0812
108	5.4722	5	5	90	13.25	2	-1	1	0.92831
109	0.5464	5	5	0	25.5	1	1	1	0.92835
110	7.1142	5	5	0	7.125	2	-1	1	0.94007
111	2.1883	5	5	999	19.375	2	1	1	1.0107
112	2.1883	5	5	90	19.375	1	-1	1	0.91652
113	3.8303	5	5	999	7.125	1	-1	1	0.92831
114	3.8303	5	5	0	13.25	2	-1	1	0.94006
115	0.5464	5	5	999	19.375	1	-1	1	0.89307
116	0.5464	5	5	90	13.25	2	-1	1	0.96363
117	2.1883	5	5	0	19.375	2	1	1	1.0459
118	3.8303	5	5	0	25.5	2	1	1	0.99888
119	0.5464	5	5	999	13.25	1	1	1	1.046
120	5.4722	5	5	90	1	1	1	0	1.046
121	0.5464	5	5	90	19.375	1	1	1	0.94005
122	3.8303	5	5	0	19.375	1	1	1	0.94011
123	7.1142	5	5	0	25.5	1	-1	1	0.88127
124	0.5464	5	5	999	19.375	2	-1	1	0.97536
125	7.1142	5	5	999	25.5	1	1	1	0.893
126	2.1883	5	5	999	19.375	1	1	1	0.98711
127	3.8303	5	5	999	13.25	2	1	1	1.0577
128	0.5464	5	5	999	1	2	1	1	1.1518
129	2.1883	5	5	999	13.25	1	-1	1	0.95216
130	3.8303	5	5	999	7.125	1	1	1	0.88129
131	3.8303	5	5	90	13.25	2	1	1	1.0577
132	3.8303	5	5	0	1	1	1	0	1.14
133	5.4722	5	5	0	25.5	1	1	1	0.9048
134	3.8303	5	5	999	1	2	-1	1	0.96358
135	5.4722	5	5	0	1	1	-1	0	1.0695
136	3.8303	5	5	999	1	1	1	1	0.96359
137	0.5464	5	5	999	19.375	2	-1	1	0.90477
138	5.4722	5	5	90	13.25	2	1	1	1.0577
139	0.5464	5	5	0	19.375	2	-1	1	1.0224
140	3.8303	5	5	0	13.25	2	-1	1	0.90474
141	7.1142	5	5	90	1	2	1	0	1.14
142	7.1142	5	5	999	25.5	2	-1	1	1.455
143	5.4722	5	5	999	25.5	1	1	1	0.86974
144	0.5464	5	5	0	25.5	2	1	1	1.0695
145	0.5464	5	5	0	1	2	1	1	1.0342
146	0.5464	5	5	90	19.375	2	1	1	1.093
147	7.1142	5	5	90	25.5	1	1	1	0.98714
148	2.1883	5	5	90	25.5	2	1	1	1.0342
149	7.1142	5	5	0	13.25	2	1	1	1.0813
150	0.5464	5	5	90	13.25	1	-1	1	0.95186
151	2.1883	5	5	0	7.125	2	-1	1	0.99895
152	3.8303	5	5	90	7.125	2	-1	1	0.9636
153	3.8303	5	5	90	19.375	2	-1	1	0.85772
154	7.1142	5	5	0	1	1	-1	0	0.98711
155	2.1883	5	5	0	13.25	2	-1	1	0.9518
156	5.4722	5	5	90	7.125	1	-1	0	0.97541
157	7.1142	5	5	90	1	1	1	0	1.14
158	3.8303	5	5	0	19.375	2	1	1	0.99889
159	2.1883	5	5	90	7.125	1	1	1	0.9989
160	2.1883	5	5	999	7.125	1	-1	1	0.91653
161	7.1142	5	5	0	13.25	1	1	1	1.0224
162	3.8303	5	5	999	19.375	2	-1	1	0.88127
163	3.8303	5	5	0	7.125	2	-1	1	1.0577
164	2.1883	5	5	999	13.25	1	-1	1	0.95182
165	2.1883	5	5	90	25.5	2	1	1	1.0459
166	2.1883	5	5	90	25.5	2	1	1	1.046
167	5.4722	5	5	999	19.375	2	1	1	1.0459
168	3.8303	5	5	0	13.25	1	-1	1	0.89295
169	7.1142	5	5	0	19.375	1	-1	1	0.97536
170	5.4722	5	5	90	7.125	1	1	1	0.94012
171	3.8303	5	5	0	7.125	2	-1	1	0.94009
172	3.8303	5	5	0	7.125	2	1	1	1.1282
173	5.4722	5	5	0	7.125	1	-1	0	1.3047
174	7.1142	5	5	999	1	2	-1	0	1.6718
175	5.4722	5	5	90	25.5	1	1	1	0.98711
176	2.1883	5	5	999	1	2	-1	1	0.96356
177	0.5464	5	5	999	25.5	2	-1	1	0.95186
178	2.1883	5	5	999	1	2	1	1	1.1753
179	3.8303	5	5	90	7.125	1	-1	1	0.88155
180	3.8303	5	5	999	7.125	2	1	1	1.0342
181	0.5464	5	5	0	7.125	1	-1	1	0.89301
182	7.1142	5	5	0	13.25	2	-1	1	0.8813
183	3.8303	5	5	0	25.5	2	-1	1	0.91657
184	5.4722	5	5	999	7.125	2	-1	1	0.91648
185	3.8303	5	5	90	13.25	1	1	1	0.96357
186	3.8303	5	5	999	19.375	2	1	1	1.0576
187	3.8303	5	5	90	7.125	2	-1	1	0.92833
188	2.1883	5	5	999	19.375	2	1	1	1.0812
189	7.1142	5	5	999	1	2	-1	0	0.97539
190	7.1142	5	5	999	19.375	2	-1	1	0.97534
191	0.5464	5	5	90	1	2	1	1	1.046
192	3.8303	5	5	90	19.375	2	-1	1	0.90479
193	0.5464	5	5	90	19.375	1	-1	1	0.99887
194	7.1142	5	5	90	19.375	1	1	1	0.97542
195	5.4722	5	5	0	13.25	2	1	1	1.0695
196	5.4722	5	5	0	19.375	2	-1	1	0.88125
197	3.8303	5	5	0	7.125	2	1	1	1.3165
198	5.4722	5	5	0	25.5	1	1	1	0.95184
199	2.1883	5	5	90	13.25	2	1	1	0.96371
200	3.8303	5	5	999	25.5	1	-1	1	0.94
201	2.1883	5	5	90	7.125	2	1	1	0.98711
202	0.5464	5	5	90	7.125	1	-1	1	0.95183
203	0.5464	5	5	0	7.125	2	-1	1	0.97538
204	7.1142	5	5	999	7.125	1	1	1	0.94028
205	7.1142	5	5	0	25.5	2	-1	1	0.90478
206	3.8303	5	5	999	13.25	2	-1	1	1.0694
207	7.1142	5	5	0	7.125	2	-1	1	0.98713
208	5.4722	5	5	90	19.375	2	1	1	1.0341
209	0.5464	5	5	999	13.25	2	1	1	1.0342
210	5.4722	5	5	999	19.375	1	-1	1	0.91652
211	7.1142	5	5	999	7.125	2	1	1	1.1048
212	5.4722	5	5	90	1	1	1	0	1.0577
213	7.1142	5	5	999	13.25	1	-1	1	0.92833
214	5.4722	5	5	999	7.125	2	1	1	1.0107
215	7.1142	5	5	999	19.375	1	1	1	0.89309
216	5.4722	5	5	90	1	2	1	1	1.0695
217	5.4722	5	5	0	13.25	1	-1	1	0.99889
218	2.1883	5	5	999	19.375	1	-1	1	0.88127
219	5.4722	5	5	999	13.25	1	1	1	0.96363
220	5.4722	5	5	999	1	1	1	1	0.98711
221	2.1883	5	5	90	25.5	1	-1	1	0.88122
222	2.1883	5	5	90	13.25	2	1	0	0.86953
223	2.1883	5	5	0	1	2	-1	1	1.1047
224	3.8303	5	5	90	13.25	1	-1	0	0.91657
225	7.1142	5	5	0	1	2	1	0	1.1165
226	0.5464	5	5	0	1	1	1	0	1.1047
227	5.4722	5	5	90	1	2	-1	0	1.4223
228	3.8303	5	5	90	25.5	1	-1	1	0.90482
229	7.1142	5	5	0	25.5	2	-1	1	0.89309
230	5.4722	5	5	999	19.375	1	1	1	0.89298
231	5.4722	5	5	90	7.125	2	-1	1	1.1165
232	2.1883	5	5	0	19.375	1	-1	1	0.86953
233	3.8303	5	5	90	19.375	2	-1	1	0.95183
234	7.1142	5	5	0	13.25	1	1	1	0.97538
235	7.1142	5	5	999	25.5	2	-1	1	0.90476
236	0.5464	5	5	90	13.25	1	-1	1	0.97534
237	5.4722	5	5	999	13.25	2	-1	1	0.84595
238	7.1142	5	5	999	13.25	2	1	1	1.0813
239	7.1142	5	5	999	7.125	2	1	0	1.0812
240	3.8303	5	5	90	13.25	1	-1	1	0.88127
241	2.1883	5	5	0	19.375	2	-1	1	0.89308
242	0.5464	5	5	999	1	2	-1	1	0.97534
243	7.1142	5	5	0	19.375	2	1	1	1.0577
244	3.8303	5	5	999	13.25	1	1	1	0.98716
245	2.1883	5	5	0	7.125	2	-1	1	0.94009
246	3.8303	5	5	999	19.375	1	-1	1	0.92825
247	5.4722	5	5	999	19.375	1	-1	1	0.89301
248	3.8303	5	5	0	25.5	2	-1	1	1.0107
249	3.8303	5	5	90	7.125	2	-1	1	1.0812
250	2.1883	5	5	999	7.125	2	-1	1	0.99885
251	2.1883	5	5	999	19.375	1	-1	1	0.90493
252	7.1142	5	5	999	25.5	1	-1	1	0.92834
253	3.8303	5	5	0	13.25	1	1	1	0.91653
254	0.5464	5	5	999	25.5	1	1	1	0.94012
255	5.4722	5	5	0	1	1	1	0	1.2106
256	0.5464	5	5	999	19.375	2	-1	1	0.95184
257	7.1142	5	5	90	7.125	1	1	1	0.91635
258	3.8303	5	5	999	13.25	2	1	1	1.093
259	0.5464	5	5	999	7.125	1	-1	1	1.0342
260	3.8303	5	5	999	7.125	1	1	1	0.93997
261	0.5464	5	5	999	19.375	2	-1	1	0.99887
262	7.1142	5	5	999	19.375	2	1	1	1.2812
263	0.5464	5	5	0	25.5	1	1	1	0.9518
264	5.4722	5	5	90	13.25	1	-1	1	0.94007
265	5.4722	5	5	0	1	2	-1	1	1.1753
266	0.5464	5	5	999	7.125	2	1	1	1.0577
267	2.1883	5	5	0	1	1	-1	1	0.95185
268	7.1142	5	5	0	19.375	1	-1	1	0.98712
269	2.1883	5	5	0	25.5	2	1	1	1.0813
270	2.1883	5	5	999	1	2	-1	1	0.99884
271	7.1142	5	5	0	7.125	2	1	1	1.046
272	5.4722	5	5	90	25.5	2	-1	1	0.92834
273	5.4722	5	5	999	1	1	1	0	1.0929
274	0.5464	5	5	90	19.375	1	1	1	1.0225
275	5.4722	5	5	90	13.25	2	-1	1	0.92832
276	7.1142	5	5	0	25.5	1	1	1	1.0106
277	0.5464	5	5	90	25.5	2	1	1	1.0693
278	0.5464	5	5	0	25.5	2	-1	1	0.94007
279	0.5464	5	5	90	1	1	-1	1	1.4459
280	5.4722	5	5	0	25.5	2	-1	1	0.9989
281	7.1142	5	5	999	1	2	-1	1	1.0577
282	2.1883	5	5	999	13.25	2	-1	1	1.093
283	5.4722	5	5	90	25.5	2	-1	1	0.9048
284	7.1142	5	5	0	7.125	2	-1	1	0.92831
285	2.1883	5	5	999	7.125	1	-1	1	0.97534
286	2.1883	5	5	999	13.25	1	-1	1	0.97537
287	5.4722	5	5	999	13.25	1	-1	1	0.91654
288	5.4722	5	5	0	19.375	1	1	0	0.9518
289	2.1883	5	5	999	25.5	1	1	1	0.97527
290	5.4722	5	5	999	13.25	2	-1	1	0.95189
291	2.1883	5	5	0	13.25	2	-1	1	0.9636
292	0.5464	5	5	90	25.5	2	-1	1	1.0459
293	0.5464	5	5	0	1	2	-1	1	1.093
294	2.1883	5	5	0	1	1	1	0	1.1636
295	2.1883	5	5	999	1	2	1	0	1.1518
296	5.4722	5	5	0	13.25	2	-1	1	0.91657
297	2.1883	5	5	90	25.5	2	1	1	1.0107
298	3.8303	5	5	999	13.25	1	-1	1	1.2694
299	7.1142	5	5	90	13.25	1	-1	1	0.9638
300	3.8303	5	5	0	19.375	2	-1	1	0.98716
301	3.8303	5	5	0	19.375	2	-1	1	0.92834
302	7.1142	5	5	0	13.25	1	-1	0	2.7554
303	0.5464	5	5	999	25.5	2	1	1	1.0576
304	5.4722	5	5	999	7.125	1	-1	1	1.0223
305	5.4722	5	5	0	25.5	2	-1	1	0.98712
306	0.5464	5	5	0	19.375	1	-1	1	0.97541
307	5.4722	5	5	0	19.375	1	-1	1	0.96355
308	2.1883	5	5	999	7.125	2	-1	1	0.99884
309	7.1142	5	5	90	13.25	2	-1	1	1.0342
310	3.8303	5	5	90	13.25	2	1	1	0.9871
311	0.5464	5	5	999	1	2	1	1	1.0459
312	5.4722	5	5	0	25.5	2	1	1	0.96356
313	0.5464	5	5	90	19.375	2	1	1	1.0811
314	0.5464	5	5	90	25.5	2	-1	1	1.0577
315	5.4722	5	5	90	7.125	2	-1	1	1.0459
316	0.5464	5	5	90	1	2	-1	1	1.1165
317	2.1883	5	5	999	25.5	2	1	1	0.98702
318	2.1883	5	5	0	1	2	1	1	1.1518
319	7.1142	5	5	999	13.25	1	-1	1	1.0341
320	5.4722	5	5	999	7.125	2	1	0	0.99889
321	2.1883	5	5	0	1	1	1	1	1.2341
322	0.5464	5	5	90	13.25	1	-1	1	1.0459
323	7.1142	5	5	0	25.5	2	1	1	1.0224
324	0.5464	5	5	0	19.375	1	1	1	0.99892
325	0.5464	5	5	0	7.125	2	1	1	1.0342
326	2.1883	5	5	0	25.5	1	1	1	0.95188
327	5.4722	5	5	0	25.5	2	-1	1	0.96359
328	5.4722	5	5	0	13.25	2	1	1	1.0342
329	3.8303	5	5	0	1	1	-1	0	1.1988
330	3.8303	5	5	90	25.5	2	-1	1	0.97536
331	0.5464	5	5	0	19.375	2	-1	1	0.91657
332	0.5464	5	5	999	7.125	2	-1	1	0.96362
333	0.5464	5	5	90	19.375	2	-1	1	0.96361
334	7.1142	5	5	0	1	1	1	0	1.1754
335	0.5464	5	5	0	1	1	-1	1	1.2576
336	5.4722	5	5	999	25.5	2	1	1	1.093
337	0.5464	5	5	90	7.125	1	-1	1	1.0224
338	0.5464	5	5	999	25.5	2	1	1	1.1635
339	0.5464	5	5	0	25.5	2	-1	1	0.9989
340	5.4722	5	5	0	19.375	2	-1	1	0.92833
341	5.4722	5	5	90	19.375	2	1	1	0.95184
342	5.4722	5	5	0	19.375	1	-1	1	1.0695
343	5.4722	5	5	0	1	2	1	0	1.2694
344	0.5464	5	5	999	7.125	2	-1	1	1.0459
345	7.1142	5	5	999	19.375	2	1	1	0.96357
346	3.8303	5	5	90	1	1	-1	1	1.0342
347	5.4722	5	5	90	13.25	1	-1	1	0.95178
348	3.8303	5	5	0	7.125	1	-1	1	1.0695
349	5.4722	5	5	90	7.125	2	-1	1	1.0459
350	2.1883	5	5	90	7.125	1	-1	1	1.0342
351	0.5464	5	5	0	1	2	-1	1	1.0459
352	3.8303	5	5	0	1	2	-1	1	1.0812
353	3.8303	5	5	0	13.25	1	-1	1	1.1283
354	3.8303	5	5	0	25.5	1	-1	1	1.0224
355	7.1142	5	5	90	7.125	2	1	1	1.9668
356	3.8303	5	5	0	7.125	1	1	0	1.2105
357	7.1142	5	5	999	13.25	1	1	1	0.98712
358	5.4722	5	5	90	25.5	1	-1	1	1.0224
359	3.8303	5	5	0	7.125	1	1	1	0.95185
360	7.1142	5	5	90	13.25	1	1	1	0.97534
361	7.1142	5	5	90	19.375	2	1	0	1.1636
362	2.1883	5	5	999	1	1	1	1	1.1166
363	7.1142	5	5	90	13.25	1	1	1	0.9754
364	2.1883	5	5	999	25.5	2	-1	1	0.96354
365	5.4722	5	5	0	7.125	2	1	1	0.99886
366	2.1883	5	5	90	13.25	2	-1	1	0.95183
367	2.1883	5	5	0	19.375	1	1	1	0.86949
368	2.1883	5	5	90	19.375	1	-1	1	0.85775
369	5.4722	5	5	999	19.375	2	-1	1	0.89301
370	3.8303	5	5	0	19.375	1	1	1	1.0106
371	2.1883	5	5	0	7.125	1	1	1	0.97532
372	7.1142	5	5	90	25.5	2	-1	1	1.2694
373	5.4722	5	5	0	1	1	-1	0	1.14
374	2.1883	5	5	90	7.125	2	1	1	1.1047
375	2.1883	5	5	90	19.375	1	-1	1	0.91654
376	0.5464	5	5	999	7.125	1	-1	1	0.97539
377	0.5464	5	5	90	1	2	-1	1	0.9636
378	7.1142	5	5	999	13.25	1	-1	1	0.90484
379	0.5464	5	5	999	1	1	1	1	1.1165
380	5.4722	5	5	0	1	2	-1	0	1.3402
381	2.1883	5	5	999	7.125	1	1	1	0.98716
382	2.1883	5	5	90	13.25	1	-1	1	0.9401
383	5.4722	5	5	999	25.5	1	-1	1	0.94008
384	7.1142	5	5	0	1	2	-1	0	1.1752
385	7.1142	5	5	0	19.375	1	-1	1	0.98709
386	5.4722	5	5	999	19.375	1	1	1	0.99887
387	2.1883	5	5	90	7.125	1	1	1	0.96361
388	2.1883	5	5	0	13.25	1	-1	1	0.97537
389	2.1883	5	5	999	19.375	1	1	1	0.94005
390	0.5464	5	5	0	13.25	2	-1	1	1.1283
391	7.1142	5	5	90	13.25	1	-1	1	0.94001
392	2.1883	5	5	0	25.5	2	-1	1	0.97512
393	0.5464	5	5	90	19.375	1	-1	1	0.88127
394	7.1142	5	5	0	7.125	2	-1	1	1.234
395	0.5464	5	5	0	7.125	1	1	1	0.99886
396	0.5464	5	5	90	19.375	2	-1	1	0.9989
397	5.4722	5	5	999	1	2	-1	0	1.1518
398	5.4722	5	5	0	1	2	1	1	1.4576
399	7.1142	5	5	90	25.5	1	-1	1	0.88121
400	2.1883	5	5	0	13.25	2	1	1	1.0812
401	0.5464	5	5	999	19.375	1	1	1	0.97541
402	5.4722	5	5	999	7.125	2	-1	1	0.86946
403	0.5464	5	5	90	1	1	-1	0	0.97536
404	7.1142	5	5	0	1	1	-1	1	1.1518
405	2.1883	5	5	0	7.125	2	-1	1	0.9283
406	0.5464	5	5	90	25.5	2	1	1	1.1048
407	2.1883	5	5	0	25.5	1	-1	1	0.89302
408	7.1142	5	5	0	19.375	1	1	1	0.97533
409	5.4722	5	5	90	19.375	2	1	0	1.1753
410	2.1883	5	5	90	7.125	1	1	1	1.0694
411	3.8303	5	5	999	19.375	1	-1	1	0.97536
412	7.1142	5	5	90	1	2	1	1	1.0812
413	2.1883	5	5	0	7.125	1	-1	1	0.98712
414	5.4722	5	5	90	25.5	1	-1	1	0.96359
415	2.1883	5	5	0	19.375	2	-1	1	0.97533
416	0.5464	5	5	999	7.125	1	-1	1	0.99887
417	0.5464	5	5	0	7.125	2	1	1	1.0224
418	5.4722	5	5	0	7.125	2	-1	1	0.99889
419	0.5464	5	5	90	13.25	2	-1	1	1.14
420	5.4722	5	5	0	19.375	1	1	1	0.92837
421	5.4722	5	5	999	19.375	2	-1	1	0.95189
422	0.5464	5	5	0	7.125	1	1	1	0.98705
423	5.4722	5	5	0	19.375	2	-1	1	0.95184
424	0.5464	5	5	90	7.125	1	1	1	0.97537
425	3.8303	5	5	0	25.5	2	-1	1	0.90479
426	0.5464	5	5	999	19.375	1	-1	1	0.95183
427	0.5464	5	5	90	13.25	1	-1	1	0.95184
428	0.5464	5	5	90	25.5	1	1	1	1.2577
429	5.4722	5	5	999	1	2	1	0	1.14
430	5.4722	5	5	90	13.25	1	1	1	0.95183
431	3.8303	5	5	999	1	2	-1	1	0.94006
432	0.5464	5	5	0	7.125	2	-1	1	0.96362
433	5.4722	5	5	999	25.5	1	1	1	0.88128
434	3.8303	5	5	0	25.5	1	1	1	0.86936
435	2.1883	5	5	999	7.125	2	-1	1	0.98714
436	5.4722	5	5	0	1	2	-1	0	1.0812
437	7.1142	5	5	90	25.5	2	-1	1	1.093
438	7.1142	5	5	999	7.125	2	1	0	1.1047
439	3.8303	5	5	999	19.375	2	1	1	1.1051
440	5.4722	5	5	0	7.125	1	1	1	1.0695
441	3.8303	5	5	90	1	2	1	0	1.1988
442	7.1142	5	5	90	7.125	1	1	1	0.88123
443	5.4722	5	5	90	25.5	2	-1	1	0.86955
444	2.1883	5	5	0	25.5	1	-1	1	0.94004
445	2.1883	5	5	0	1	1	-1	1	0.99892
446	7.1142	5	5	90	7.125	2	1	0	1.1988
447	2.1883	5	5	90	25.5	1	-1	1	0.86949
448	3.8303	5	5	999	13.25	1	1	1	0.90475
449	0.5464	5	5	999	25.5	1	1	1	1.093
450	7.1142	5	5	90	25.5	2	1	1	1.0695
451	0.5464	5	5	90	13.25	2	-1	1	0.98712
452	5.4722	5	5	999	19.375	2	1	1	1.0577
453	3.8303	5	5	90	25.5	1	-1	1	0.94006
454	5.4722	5	5	999	1	2	-1	1	1.0106
455	3.8303	5	5	999	25.5	1	-1	1	0.92826
456	3.8303	5	5	999	7.125	1	-1	1	0.99892
457	3.8303	5	5	999	1	2	1	0	1.1047
458	3.8303	5	5	999	7.125	2	-1	1	0.92859
459	7.1142	5	5	999	25.5	2	-1	1	0.88129
460	2.1883	5	5	999	13.25	2	1	1	1.2926
461	5.4722	5	5	999	7.125	1	1	1	0.85807
462	5.4722	5	5	0	7.125	2	-1	1	0.90479
463	7.1142	5	5	999	7.125	1	-1	1	0.94007
464	7.1142	5	5	90	13.25	2	1	1	0.99889
465	7.1142	5	5	0	1	1	-1	1	1.0694
466	5.4722	5	5	90	19.375	2	-1	1	0.89305
467	2.1883	5	5	90	25.5	2	-1	1	0.91657
468	2.1883	5	5	0	25.5	1	1	1	0.96357
469	0.5464	5	5	999	13.25	1	1	1	0.96359
470	5.4722	5	5	999	25.5	2	1	1	1.0106
471	7.1142	5	5	0	25.5	1	1	1	0.96356
472	7.1142	5	5	0	19.375	1	1	1	0.94004
473	2.1883	5	5	0	7.125	1	-1	1	0.90474
474	2.1883	5	5	90	13.25	1	-1	1	0.90481
475	0.5464	5	5	90	7.125	2	1	1	1.0459
476	7.1142	5	5	90	1	2	-1	1	1.1988
477	7.1142	5	5	999	1	1	1	1	1.0812
478	5.4722	5	5	90	1	2	1	0	1.14
479	0.5464	5	5	90	7.125	2	-1	1	0.98712
480	3.8303	5	5	0	13.25	1	1	1	0.91664
481	2.1883	5	5	999	25.5	1	-1	1	1.0106
482	7.1142	5	5	0	7.125	1	1	1	0.98711
483	2.1883	5	5	90	19.375	2	1	0	0.95186
484	0.5464	5	5	999	13.25	2	1	1	1.0224
485	2.1883	5	5	0	13.25	1	-1	1	0.95183
486	0.5464	5	5	0	13.25	2	1	1	1.1048
487	7.1142	5	5	0	13.25	2	-1	1	0.97539
488	3.8303	5	5	0	25.5	1	1	1	1.0107
489	0.5464	5	5	0	19.375	2	-1	1	0.95183
490	3.8303	5	5	999	1	2	-1	1	0.92825
491	2.1883	5	5	999	13.25	2	-1	1	1.0106
492	3.8303	5	5	0	7.125	1	1	1	1.1753
493	0.5464	5	5	0	13.25	1	1	1	1.0459
494	0.5464	5	5	90	1	1	1	1	1.093
495	0.5464	5	5	0	25.5	1	-1	1	1.046
496	0.5464	5	5	0	13.25	1	1	1	0.95184
497	7.1142	5	5	999	7.125	2	-1	1	0.92833
498	5.4722	5	5	999	25.5	2	-1	1	0.88126
499	3.8303	5	5	999	25.5	2	-1	1	1.0224
500	3.8303	5	5	0	19.375	1	1	1	0.89301
501	0.5464	5	5	90	1	2	-1	1	1.387
502	0.5464	5	5	999	13.25	1	-1	1	0.98711
503	0.5464	5	5	999	7.125	1	1	1	0.97532
504	7.1142	5	5	0	19.375	2	1	1	1.093
505	2.1883	5	5	0	25.5	2	-1	1	0.9639
506	7.1142	5	5	0	25.5	2	-1	1	0.95181
507	0.5464	5	5	90	7.125	1	-1	1	1.093
508	7.1142	5	5	90	25.5	2	-1	1	1.0106
509	3.8303	5	5	90	1	2	1	1	1.2812
510	2.1883	5	5	90	19.375	2	-1	1	0.95186
511	2.1883	5	5	999	1	1	1	1	1.14
512	2.1883	5	5	999	1	2	-1	1	0.99882
513	7.1142	5	5	999	7.125	1	1	1	0.95182
514	0.5464	5	5	0	19.375	1	-1	1	0.89297
515	7.1142	5	5	0	1	1	-1	0	1.093
516	3.8303	5	5	90	7.125	1	-1	1	0.88127
517	7.1142	5	5	999	25.5	2	1	0	0.99889
518	2.1883	5	5	0	25.5	2	-1	1	0.99887
519	5.4722	5	5	0	13.25	1	1	1	0.92831
520	0.5464	5	5	999	1	1	-1	1	0.98716
521	3.8303	5	5	999	13.25	2	-1	1	0.84595
522	2.1883	5	5	90	13.25	1	1	1	0.91655
523	5.4722	5	5	0	7.125	1	-1	0	1.0695
524	7.1142	5	5	90	19.375	2	1	1	1.0576
525	5.4722	5	5	999	13.25	1	-1	1	0.89308
526	2.1883	5	5	90	13.25	1	-1	1	0.91655
527	7.1142	5	5	90	7.125	1	-1	1	1.0342
528	0.5464	5	5	0	1	2	-1	1	1.0459
529	7.1142	5	5	90	1	1	-1	0	1.1047
530	7.1142	5	5	999	19.375	1	-1	1	0.96363
531	0.5464	5	5	999	1	2	-1	1	0.99885
532	3.8303	5	5	0	1	1	1	0	1.0812
533	7.1142	5	5	90	19.375	2	1	1	1.0695
534	5.4722	5	5	0	7.125	2	-1	1	0.97537
535	3.8303	5	5	90	1	1	1	0	1.1988
536	3.8303	5	5	90	19.375	1	-1	1	0.96366
537	5.4722	5	5	999	25.5	1	-1	1	0.96356
538	3.8303	5	5	90	13.25	1	-1	1	0.96368
539	0.5464	5	5	0	13.25	2	-1	1	0.92837
540	3.8303	5	5	0	25.5	1	1	1	0.91655
541	3.8303	5	5	90	25.5	1	1	1	1.0106
542	2.1883	5	5	0	19.375	1	-1	1	0.97537
543	5.4722	5	5	0	13.25	1	1	1	0.94008
544	7.1142	5	5	90	7.125	2	-1	0	1.0224
545	5.4722	5	5	999	1	2	-1	1	1.0459
546	0.5464	5	5	0	25.5	1	-1	1	0.91648
547	3.8303	5	5	999	25.5	2	-1	1	0.95186
548	3.8303	5	5	0	19.375	1	-1	1	0.9283
549	3.8303	5	5	999	7.125	2	-1	1	0.89297
550	5.4722	5	5	90	13.25	2	1	1	0.92825
551	3.8303	5	5	0	1	2	-1	1	1.0342
552	2.1883	5	5	90	19.375	1	1	1	0.96357
553	7.1142	5	5	999	13.25	2	-1	1	0.95181
554	3.8303	5	5	90	25.5	2	1	1	1.0107
555	5.4722	5	5	999	1	1	-1	0	1.1753
556	2.1883	5	5	90	19.375	2	-1	1	0.9636
557	0.5464	5	5	90	7.125	2	-1	1	1.1871
558	3.8303	5	5	90	1	2	-1	1	0.96355
559	7.1142	5	5	0	13.25	2	-1	1	0.96356
560	0.5464	5	5	90	1	2	1	1	1.1636
561	5.4722	5	5	999	19.375	1	1	1	0.9518
562	2.1883	5	5	999	7.125	2	-1	1	0.89294
563	3.8303	5	5	90	13.25	2	1	1	1.1988
564	2.1883	5	5	999	1	1	-1	1	1.0224
565	2.1883	5	5	999	7.125	2	1	1	1.093
566	3.8303	5	5	0	25.5	1	1	1	0.89303
567	2.1883	5	5	90	19.375	2	-1	1	0.97538
568	7.1142	5	5	90	1	2	-1	0	1.2106
569	3.8303	5	5	0	19.375	2	-1	1	0.89292
570	5.4722	5	5	999	13.25	1	-1	1	0.94009
571	5.4722	5	5	90	25.5	2	-1	1	0.89299
572	2.1883	5	5	999	25.5	2	1	1	1.0929
573	2.1883	5	5	90	7.125	2	-1	1	1.14
574	3.8303	5	5	90	7.125	2	1	0	1.2341
575	0.5464	5	5	0	1	1	-1	1	0.98713
576	7.1142	5	5	999	25.5	1	-1	1	0.90476
577	5.4722	5	5	90	25.5	1	1	1	0.89304
578	7.1142	5	5	999	13.25	2	1	1	1.0577
579	2.1883	5	5	0	1	2	-1	1	0.98704
580	0.5464	5	5	0	1	1	1	1	1.0577
581	5.4722	5	5	999	1	1	1	1	1.0695
582	3.8303	5	5	90	19.375	1	1	1	0.92836
583	7.1142	5	5	0	19.375	2	-1	1	0.95183
584	2.1883	5	5	0	13.25	1	-1	1	0.96357
585	0.5464	5	5	999	13.25	2	1	1	1.1282
586	2.1883	5	5	90	1	1	-1	1	1.0345
587	5.4722	5	5	90	1	1	-1	0	1.3048
588	2.1883	5	5	999	19.375	2	1	1	0.95179
589	3.8303	5	5	90	7.125	1	1	1	0.97539
590	0.5464	5	5	999	1	2	1	1	1.2926
591	5.4722	5	5	90	1	2	-1	0	1.1873
592	5.4722	5	5	90	13.25	1	1	1	0.95185
593	0.5464	5	5	90	25.5	2	-1	1	0.96358
594	5.4722	5	5	999	7.125	2	-1	1	0.95187
595	0.5464	5	5	0	25.5	2	1	1	1.0107
596	0.5464	5	5	999	13.25	2	-1	1	1.0224
597	0.5464	5	5	90	13.25	2	1	1	1.0577
598	5.4722	5	5	0	25.5	1	1	1	1.0107
599	7.1142	5	5	999	1	2	1	0	1.1397
600	7.1142	5	5	90	7.125	1	1	1	1.0227
601	5.4722	5	5	999	1	1	1	0	1.093
602	5.4722	5	5	999	25.5	2	-1	1	0.9401
603	0.5464	5	5	0	13.25	2	-1	1	1.046
604	2.1883	5	5	999	13.25	1	-1	1	0.94009
605	7.1142	5	5	0	7.125	1	1	1	1.14
606	5.4722	5	5	999	7.125	1	-1	1	0.94003
607	2.1883	5	5	90	7.125	2	-1	1	1.0812
608	2.1883	5	5	999	25.5	1	-1	1	0.90478
609	3.8303	5	5	0	13.25	2	1	1	1.1518
610	0.5464	5	5	0	25.5	1	1	1	0.98716
611	3.8303	5	5	90	19.375	1	-1	1	0.86954
612	0.5464	5	5	999	19.375	2	1	1	1.1165
613	0.5464	5	5	0	25.5	2	-1	1	1.2106
614	0.5464	5	5	0	7.125	1	-1	1	0.97536
615	0.5464	5	5	999	25.5	2	-1	1	0.89302
616	5.4722	5	5	0	1	1	-1	0	1.0577
617	3.8303	5	5	0	13.25	2	-1	1	0.8695
618	0.5464	5	5	90	25.5	1	1	1	0.95181
619	3.8303	5	5	999	25.5	1	-1	1	0.8695
620	7.1142	5	5	999	1	1	-1	0	1.0577
621	3.8303	5	5	999	25.5	2	1	1	1.1047
622	7.1142	5	5	90	1	2	1	0	1.2341
623	0.5464	5	5	999	19.375	1	1	1	0.92826
624	5.4722	5	5	0	25.5	2	-1	1	0.97536
625	3.8303	5	5	90	7.125	1	-1	1	0.91658
626	7.1142	5	5	90	7.125	2	1	0	1.2224
627	2.1883	5	5	999	7.125	1	1	1	0.88129
628	3.8303	5	5	90	7.125	2	-1	1	0.92833
629	3.8303	5	5	999	19.375	2	1	1	1.0459
630	7.1142	5	5	999	7.125	2	1	1	1.4841
631	5.4722	5	5	90	7.125	2	-1	1	1.0697
632	5.4722	5	5	999	13.25	2	1	1	1.0577
633	5.4722	5	5	90	1	1	1	0	1.2577
634	3.8303	5	5	90	19.375	2	-1	1	1.0695
635	3.8303	5	5	999	1	1	1	1	1.093
636	3.8303	5	5	90	19.375	1	-1	1	0.96365
637	3.8303	5	5	90	25.5	2	-1	1	0.92832
638	0.5464	5	5	90	1	1	1	1	1.3282
639	5.4722	5	5	90	13.25	1	-1	1	0.91659
640	5.4722	5	5	90	13.25	2	1	1	1.1283
641	5.4722	5	5	999	1	2	1	1	1.1518
642	5.4722	5	5	90	19.375	1	1	1	0.97537
643	7.1142	5	5	0	19.375	2	1	0	1.4129
644	5.4722	5	5	999	7.125	1	1	1	0.97538
645	7.1142	5	5	999	25.5	2	1	1	0.95183
646	0.5464	5	5	0	19.375	1	-1	1	1.0107
647	3.8303	5	5	90	13.25	2	-1	0	1.1871
648	5.4722	5	5	0	25.5	1	-1	1	0.95188
649	5.4722	5	5	999	19.375	2	-1	1	0.94008
650	0.5464	5	5	0	19.375	2	-1	1	0.99889
651	2.1883	5	5	90	7.125	1	-1	1	0.90477
652	2.1883	5	5	999	25.5	2	1	1	1.1165
653	0.5464	5	5	90	13.25	1	1	1	0.9756
654	3.8303	5	5	999	1	2	-1	1	0.98714
655	0.5464	5	5	90	13.25	2	1	1	1.1401
656	2.1883	5	5	90	1	2	1	1	1.1871
657	3.8303	5	5	0	1	2	-1	1	1.0223
658	0.5464	5	5	999	1	1	1	1	1.0224
659	3.8303	5	5	90	13.25	2	1	1	1.1518
660	2.1883	5	5	0	13.25	2	1	1	1.1636
661	0.5464	5	5	0	13.25	1	1	1	1.2106
662	7.1142	5	5	90	13.25	1	1	1	0.95185
663	0.5464	5	5	999	25.5	1	1	1	1.0459
664	2.1883	5	5	0	25.5	1	1	1	1.0224
665	3.8303	5	5	999	25.5	1	-1	1	0.92834
666	7.1142	5	5	999	19.375	2	-1	1	0.92827
667	7.1142	5	5	999	13.25	2	1	0	1.1518
668	2.1883	5	5	90	1	2	-1	0	1.2224
669	7.1142	5	5	999	1	1	1	0	1.0813
670	5.4722	5	5	999	13.25	2	-1	1	1.0224
671	0.5464	5	5	90	19.375	2	1	1	0.99885
672	0.5464	5	5	0	13.25	1	-1	1	0.94008
673	3.8303	5	5	999	19.375	1	-1	1	0.95185
674	5.4722	5	5	0	1	1	1	0	1.2694
675	3.8303	5	5	999	25.5	2	-1	1	0.95182
676	0.5464	5	5	0	7.125	2	1	1	1.0929
677	7.1142	5	5	0	25.5	1	1	1	0.97535
678	2.1883	5	5	999	19.375	2	-1	1	0.92836
679	0.5464	5	5	0	1	2	-1	1	1.0812
680	0.5464	5	5	999	25.5	1	1	1	1.0224
681	3.8303	5	5	999	19.375	2	-1	1	0.9401
682	2.1883	5	5	999	13.25	2	1	1	1.2458
683	3.8303	5	5	999	1	1	-1	1	1.0815
684	0.5464	5	5	999	25.5	2	-1	1	0.90482
685	2.1883	5	5	0	7.125	2	-1	1	0.92833
686	3.8303	5	5	90	1	1	1	0	1.2456
687	7.1142	5	5	999	1	2	1	0	1.0577
688	7.1142	5	5	999	7.125	1	-1	1	0.96358
689	5.4722	5	5	0	7.125	1	-1	0	1.1518
690	0.5464	5	5	90	1	1	-1	1	1.0224
691	3.8303	5	5	999	1	1	-1	1	1.1753
692	7.1142	5	5	0	7.125	1	-1	0	1.4428
693	3.8303	5	5	999	19.375	1	1	1	0.98716
694	0.5464	5	5	999	13.25	2	1	1	1.1283
695	5.4722	5	5	0	7.125	2	-1	1	1.0341
696	5.4722	5	5	90	7.125	2	1	0	1.5132
697	2.1883	5	5	999	25.5	1	-1	1	1.2811
698	2.1883	5	5	0	13.25	1	-1	1	1.0459
699	5.4722	5	5	0	19.375	2	-1	1	1.0577
700	3.8303	5	5	0	1	2	-1	1	1.0459
701	5.4722	5	5	90	1	1	-1	0	1.2929
702	0.5464	5	5	0	13.25	2	-1	1	0.92829
703	0.5464	5	5	90	25.5	1	1	1	0.96365
704	3.8303	5	5	999	25.5	1	-1	1	0.88128
705	7.1142	5	5	999	1	1	1	0	1.1048
706	7.1142	5	5	0	7.125	1	1	1	0.94036
707	7.1142	5	5	0	25.5	1	-1	1	1.1046
708	7.1142	5	5	90	7.125	1	-1	1	0.96357
709	5.4722	5	5	0	13.25	2	-1	1	0.94008
710	7.1142	5	5	0	25.5	2	1	1	1.0342
711	5.4722	5	5	0	19.375	2	-1	1	1.0224
712	3.8303	5	5	0	1	1	-1	0	1.2459
713	2.1883	5	5	0	13.25	1	-1	1	0.91657
714	2.1883	5	5	90	19.375	2	-1	1	0.90478
715	5.4722	5	5	90	19.375	1	-1	1	0.846
716	2.1883	5	5	999	25.5	2	-1	1	0.85769
717	3.8303	5	5	90	13.25	1	1	1	0.94008
718	2.1883	5	5	90	13.25	2	-1	1	0.90474
719	2.1883	5	5	0	13.25	2	1	1	1.093
720	2.1883	5	5	0	19.375	1	1	1	0.96359
721	5.4722	5	5	90	19.375	1	-1	1	1.0224
722	2.1883	5	5	0	1	2	1	0	1.1753
723	7.1142	5	5	0	1	2	1	1	1.2224
724	3.8303	5	5	0	1	1	-1	1	0.96357
725	0.5464	5	5	999	13.25	1	1	1	0.97535
726	0.5464	5	5	999	7.125	2	-1	1	0.94007
727	7.1142	5	5	999	19.375	1	-1	1	0.95185
728	2.1883	5	5	90	25.5	1	1	1	0.90475
729	5.4722	5	5	90	25.5	1	1	1	0.91649
730	2.1883	5	5	90	13.25	2	-1	1	1.1165
731	7.1142	5	5	90	19.375	1	-1	1	0.85767
732	7.1142	5	5	999	13.25	1	-1	1	0.9283
733	2.1883	5	5	90	1	1	-1	0	1.0459
734	0.5464	5	5	999	19.375	1	1	1	0.88128
735	0.5464	5	5	0	13.25	1	-1	1	0.90478
736	0.5464	5	5	0	19.375	1	1	1	1.0342
737	0.5464	5	5	0	19.375	2	1	1	1.0459
738	3.8303	5	5	0	1	2	1	1	1.1989
739	2.1883	5	5	999	13.25	1	1	1	1.0107
740	2.1883	5	5	90	1	2	-1	1	0.9166
741	3.8303	5	5	0	19.375	2	-1	1	0.84611
742	2.1883	5	5	999	19.375	1	1	1	0.85775
743	7.1142	5	5	999	25.5	1	-1	1	0.9165
744	7.1142	5	5	90	1	1	-1	1	0.97538
745	0.5464	5	5	999	13.25	1	-1	1	1.0342
746	0.5464	5	5	999	1	1	-1	1	1.0342
747	0.5464	5	5	999	7.125	2	1	1	0.99879
748	2.1883	5	5	0	25.5	2	-1	1	1.0224
749	3.8303	5	5	90	1	1	1	1	1.093
750	5.4722	5	5	90	19.375	1	-1	1	0.96358
