# Supplementary material for: Temporal Integration of Motion Streaks in Migraine
Source: Vision (Basel). 2018 Jul 13;2(3):27. doi: 10.3390/vision2030027 (PMC6836222; doi:10.3390/vision2030027)
Supplement: Supplementary file 1 [file vision-02-00027-s001.zip › supplementary information/resultsmark3/resultsObs28/allResponsesObs28Block1.txt]

1	3.8303	5	5	999	1	1	-1	1	3.3362
2	2.1883	5	5	0	19.375	2	1	1	2.4118
3	0.5464	5	5	90	7.125	1	-1	1	1.658
4	0.5464	5	5	999	25.5	2	-1	1	1.6105
5	7.1142	5	5	999	7.125	1	1	1	1.2106
6	0.5464	5	5	0	19.375	1	-1	1	1.1521
7	5.4722	5	5	0	13.25	2	-1	1	1.1164
8	2.1883	5	5	90	25.5	1	-1	1	1.2224
9	0.5464	5	5	999	13.25	1	-1	1	1.2459
10	5.4722	5	5	0	7.125	2	-1	0	2.5767
11	3.8303	5	5	0	19.375	1	1	1	1.1753
12	7.1142	5	5	999	13.25	2	-1	1	1.5571
13	3.8303	5	5	0	13.25	1	1	1	1.2223
14	7.1142	5	5	0	7.125	1	1	1	2.1614
15	3.8303	5	5	999	25.5	2	1	1	1.3282
16	5.4722	5	5	90	13.25	2	-1	1	1.0934
17	0.5464	5	5	999	1	2	1	1	1.7516
18	7.1142	5	5	999	25.5	1	-1	1	1.0342
19	0.5464	5	5	0	19.375	2	1	1	1.2929
20	2.1883	5	5	999	19.375	2	1	1	1.3399
21	0.5464	5	5	0	1	1	1	1	3.0822
22	3.8303	5	5	999	7.125	1	1	1	1.1993
23	2.1883	5	5	0	7.125	2	-1	1	1.1635
24	5.4722	5	5	999	25.5	1	1	1	0.99883
25	7.1142	5	5	999	13.25	1	1	1	1.0812
26	2.1883	5	5	90	1	1	-1	1	1.0694
27	3.8303	5	5	999	25.5	2	1	1	1.1399
28	2.1883	5	5	90	19.375	2	1	1	1.4458
29	7.1142	5	5	999	7.125	1	1	0	2.1126
30	3.8303	5	5	90	25.5	1	-1	1	1.1282
31	7.1142	5	5	999	7.125	1	1	1	1.0342
32	3.8303	5	5	999	13.25	1	-1	1	1.0458
33	2.1883	5	5	90	13.25	1	1	1	1.093
34	7.1142	5	5	0	19.375	2	1	1	1.1988
35	7.1142	5	5	0	7.125	2	-1	0	2.1228
36	7.1142	5	5	999	25.5	2	-1	1	1.1518
37	3.8303	5	5	0	7.125	2	1	1	1.1753
38	5.4722	5	5	999	1	2	-1	0	2.0706
39	3.8303	5	5	999	19.375	2	1	1	1.187
40	5.4722	5	5	0	25.5	2	-1	1	1.0816
41	0.5464	5	5	0	1	1	-1	1	2.2451
42	5.4722	5	5	0	1	2	-1	0	2.1042
43	2.1883	5	5	90	7.125	1	1	1	1.2341
44	2.1883	5	5	90	13.25	1	1	1	1.0224
45	7.1142	5	5	999	25.5	1	-1	1	1.0341
46	0.5464	5	5	0	13.25	2	1	1	1.2574
47	2.1883	5	5	999	7.125	2	1	1	1.14
48	3.8303	5	5	0	13.25	2	1	1	1.1051
49	7.1142	5	5	0	19.375	2	-1	0	1.729
50	3.8303	5	5	90	13.25	1	-1	1	1.0228
51	2.1883	5	5	999	13.25	1	-1	1	0.92834
52	0.5464	5	5	0	13.25	1	-1	1	0.96361
53	3.8303	5	5	90	19.375	1	1	1	0.90467
54	7.1142	5	5	90	7.125	1	-1	1	2.0407
55	7.1142	5	5	999	1	2	1	0	2.1029
56	2.1883	5	5	90	1	1	-1	1	1.5752
57	5.4722	5	5	90	1	1	1	0	1.9054
58	3.8303	5	5	999	7.125	2	1	1	1.1635
59	3.8303	5	5	999	13.25	2	1	1	1.0695
60	7.1142	5	5	90	7.125	2	1	0	1.6306
61	5.4722	5	5	0	1	2	1	0	1.7714
62	5.4722	5	5	0	7.125	2	1	0	1.3753
63	7.1142	5	5	0	25.5	1	-1	0	1.6425
64	2.1883	5	5	90	1	2	-1	0	2.1158
65	7.1142	5	5	0	1	1	1	0	1.6187
66	0.5464	5	5	90	25.5	1	1	1	1.0577
67	0.5464	5	5	90	25.5	2	-1	1	1.0459
68	0.5464	5	5	90	25.5	2	1	1	1.2106
69	5.4722	5	5	0	13.25	2	-1	1	1.1047
70	2.1883	5	5	0	1	2	1	1	1.81
71	2.1883	5	5	0	1	2	-1	0	2.8402
72	7.1142	5	5	0	1	1	-1	0	1.3893
73	0.5464	5	5	0	1	1	-1	1	1.1169
74	7.1142	5	5	90	19.375	1	1	1	0.96401
75	5.4722	5	5	0	25.5	1	-1	1	0.97536
76	0.5464	5	5	90	19.375	2	1	1	1.3282
77	0.5464	5	5	90	13.25	1	-1	1	0.97535
78	2.1883	5	5	0	1	2	-1	0	2.4452
79	3.8303	5	5	0	7.125	1	1	1	1.0463
80	5.4722	5	5	90	25.5	1	-1	1	1.0224
81	5.4722	5	5	0	19.375	2	1	1	1.1518
82	3.8303	5	5	90	13.25	1	-1	1	1.0463
83	7.1142	5	5	90	25.5	2	1	1	1.9141
84	0.5464	5	5	999	25.5	2	1	1	1.2224
85	7.1142	5	5	90	25.5	1	1	1	1.2106
86	5.4722	5	5	90	7.125	1	-1	1	1.9904
87	0.5464	5	5	999	25.5	1	-1	1	1.046
88	2.1883	5	5	999	7.125	2	1	1	1.1753
89	0.5464	5	5	0	19.375	2	-1	1	0.99888
90	7.1142	5	5	90	13.25	2	1	0	1.6491
91	5.4722	5	5	90	7.125	2	1	1	1.3988
92	0.5464	5	5	999	19.375	2	1	1	1.0812
93	7.1142	5	5	0	13.25	2	1	0	1.7686
94	5.4722	5	5	90	13.25	2	-1	0	1.652
95	5.4722	5	5	0	7.125	1	-1	0	1.6289
96	2.1883	5	5	90	1	2	-1	0	1.6109
97	0.5464	5	5	90	13.25	2	1	1	1.2815
98	3.8303	5	5	0	25.5	1	1	1	1.0224
99	7.1142	5	5	90	19.375	2	1	0	1.3165
100	7.1142	5	5	999	19.375	2	1	1	1.9433
101	5.4722	5	5	90	13.25	2	-1	0	1.9264
102	3.8303	5	5	90	13.25	2	1	1	1.187
103	5.4722	5	5	999	13.25	1	1	1	1.1166
104	0.5464	5	5	999	25.5	1	-1	1	1.1753
105	0.5464	5	5	90	1	1	1	1	1.1988
106	2.1883	5	5	90	7.125	2	-1	1	1.093
107	3.8303	5	5	999	1	2	-1	0	1.3517
108	5.4722	5	5	999	1	2	1	0	2.2086
109	0.5464	5	5	0	1	2	-1	1	1.5869
110	5.4722	5	5	0	13.25	1	1	1	1.5292
111	3.8303	5	5	999	19.375	2	1	1	1.14
112	7.1142	5	5	90	25.5	1	1	1	0.97534
113	3.8303	5	5	0	13.25	2	1	1	1.1518
114	3.8303	5	5	0	19.375	2	1	1	1.1169
115	0.5464	5	5	90	19.375	1	1	1	1.0464
116	7.1142	5	5	0	25.5	2	1	1	1.0224
117	3.8303	5	5	0	1	1	1	0	1.4812
118	7.1142	5	5	0	19.375	1	1	1	0.99888
119	7.1142	5	5	0	25.5	2	1	1	1.0694
120	3.8303	5	5	90	25.5	2	-1	1	1.0812
121	5.4722	5	5	999	13.25	2	1	1	1.1753
122	0.5464	5	5	90	19.375	2	-1	1	1.0934
123	2.1883	5	5	90	13.25	2	1	1	1.1404
124	2.1883	5	5	999	1	1	1	1	1.2457
125	3.8303	5	5	90	19.375	1	-1	1	0.9636
126	5.4722	5	5	0	19.375	1	1	1	0.98704
127	3.8303	5	5	90	19.375	1	-1	1	0.98708
128	5.4722	5	5	999	19.375	1	-1	1	1.0106
129	0.5464	5	5	90	19.375	1	1	1	1.0459
130	0.5464	5	5	999	25.5	2	1	1	1.093
131	3.8303	5	5	999	1	1	-1	1	1.4694
132	2.1883	5	5	999	7.125	1	1	1	0.99891
133	3.8303	5	5	0	19.375	2	1	1	1.0106
134	3.8303	5	5	90	25.5	1	-1	1	0.96363
135	3.8303	5	5	90	7.125	1	-1	1	0.98717
136	3.8303	5	5	90	1	1	1	0	2.0645
137	7.1142	5	5	999	13.25	1	-1	1	1.0104
138	5.4722	5	5	0	13.25	1	1	0	1.5234
139	3.8303	5	5	90	13.25	2	1	1	1.1052
140	5.4722	5	5	0	1	1	-1	0	1.3635
141	3.8303	5	5	0	7.125	1	-1	1	1.0692
142	2.1883	5	5	90	13.25	1	-1	1	0.90478
143	3.8303	5	5	999	7.125	1	1	1	0.98711
144	2.1883	5	5	90	25.5	2	1	1	1.1517
145	2.1883	5	5	90	7.125	2	-1	1	1.0695
146	2.1883	5	5	0	25.5	1	-1	1	0.99887
147	3.8303	5	5	90	13.25	1	1	1	0.89303
148	0.5464	5	5	90	1	2	-1	1	1.3518
149	7.1142	5	5	999	7.125	1	1	0	1.2694
150	2.1883	5	5	90	7.125	1	1	1	0.95186
151	2.1883	5	5	999	25.5	2	1	1	1.0694
152	7.1142	5	5	999	1	2	1	0	1.6344
153	2.1883	5	5	999	25.5	2	-1	1	1.6693
154	5.4722	5	5	0	7.125	1	-1	1	1.1287
155	2.1883	5	5	999	1	2	-1	1	1.1636
156	5.4722	5	5	90	7.125	1	1	1	1.0224
157	0.5464	5	5	0	19.375	2	-1	1	1.0694
158	3.8303	5	5	0	7.125	2	1	1	0.99891
159	3.8303	5	5	90	7.125	1	1	1	1.0341
160	5.4722	5	5	0	19.375	2	1	1	1.1047
161	3.8303	5	5	90	19.375	2	-1	1	0.88127
162	3.8303	5	5	90	1	1	1	0	1.387
163	0.5464	5	5	0	13.25	2	-1	1	1.0699
164	2.1883	5	5	999	13.25	1	1	1	0.98711
165	3.8303	5	5	999	25.5	2	-1	1	0.98714
166	0.5464	5	5	0	13.25	1	-1	1	1.0459
167	7.1142	5	5	90	7.125	2	1	0	1.7225
168	3.8303	5	5	0	7.125	2	1	1	3.453
169	7.1142	5	5	999	1	2	1	0	1.6478
170	3.8303	5	5	90	19.375	2	1	1	1.1052
171	0.5464	5	5	999	13.25	1	1	1	0.97535
172	0.5464	5	5	90	13.25	1	-1	1	0.92825
173	0.5464	5	5	90	7.125	1	1	1	0.9283
174	7.1142	5	5	90	1	1	-1	1	1.7528
175	7.1142	5	5	0	25.5	1	1	1	0.98706
176	3.8303	5	5	90	13.25	2	1	1	1.3282
177	0.5464	5	5	0	7.125	1	1	1	1.1636
178	2.1883	5	5	0	25.5	2	-1	1	0.94005
179	7.1142	5	5	90	13.25	1	1	1	1.8407
180	7.1142	5	5	999	13.25	1	-1	1	1.6032
181	7.1142	5	5	0	1	1	-1	0	1.6112
182	7.1142	5	5	90	13.25	2	-1	1	1.3434
183	7.1142	5	5	999	19.375	1	1	1	1.0459
184	5.4722	5	5	999	7.125	1	1	1	1.0224
185	7.1142	5	5	0	7.125	1	1	1	1.2929
186	7.1142	5	5	90	7.125	1	-1	1	1.1404
187	0.5464	5	5	0	19.375	1	-1	1	1.0228
188	0.5464	5	5	0	13.25	1	1	1	1.0106
189	3.8303	5	5	999	7.125	1	-1	1	1.0106
190	3.8303	5	5	90	25.5	1	1	1	1.0577
191	7.1142	5	5	999	7.125	2	-1	0	1.4948
192	2.1883	5	5	0	7.125	1	1	1	1.0228
193	2.1883	5	5	0	13.25	2	1	0	0.96358
194	2.1883	5	5	90	19.375	1	1	1	1.1871
195	7.1142	5	5	90	19.375	2	1	0	1.672
196	5.4722	5	5	90	13.25	1	1	1	1.1048
197	3.8303	5	5	999	7.125	1	-1	1	1.0222
198	3.8303	5	5	0	25.5	2	1	1	0.97533
199	2.1883	5	5	90	19.375	1	1	1	0.96363
200	5.4722	5	5	90	25.5	2	1	1	1.0342
201	0.5464	5	5	0	7.125	2	1	1	1.2459
202	3.8303	5	5	90	1	2	1	0	2.1416
203	3.8303	5	5	0	1	2	1	1	2.1287
204	0.5464	5	5	90	1	2	-1	1	1.563
205	0.5464	5	5	0	13.25	1	1	1	0.99887
206	2.1883	5	5	999	7.125	1	1	1	1.0224
207	7.1142	5	5	90	25.5	1	1	1	0.91658
208	3.8303	5	5	999	13.25	1	-1	1	0.96358
209	0.5464	5	5	90	7.125	2	1	0	1.9397
210	2.1883	5	5	999	25.5	1	1	1	1.1169
211	2.1883	5	5	999	1	2	1	0	2.8396
212	5.4722	5	5	90	13.25	1	-1	1	1.4893
213	3.8303	5	5	90	7.125	2	1	0	2.1311
214	7.1142	5	5	0	1	2	1	0	1.7983
215	2.1883	5	5	999	1	1	-1	0	1.6693
216	3.8303	5	5	90	19.375	2	1	1	1.1282
217	0.5464	5	5	0	25.5	2	-1	1	1.0934
218	7.1142	5	5	0	7.125	1	-1	0	2.1102
219	3.8303	5	5	999	25.5	1	1	1	0.98704
220	0.5464	5	5	90	1	1	1	1	1.1518
221	3.8303	5	5	999	13.25	1	-1	1	0.99885
222	5.4722	5	5	999	19.375	1	-1	1	1.0341
223	2.1883	5	5	0	7.125	1	-1	1	1.0459
224	5.4722	5	5	90	1	1	1	0	2.293
225	5.4722	5	5	999	1	1	1	0	1.7642
226	3.8303	5	5	999	13.25	1	-1	1	1.0459
227	2.1883	5	5	999	25.5	2	1	1	1.14
228	5.4722	5	5	999	19.375	2	1	1	1.0812
229	3.8303	5	5	0	13.25	1	1	1	0.98714
230	0.5464	5	5	0	19.375	2	-1	1	0.99886
231	2.1883	5	5	999	25.5	1	1	1	0.99887
232	2.1883	5	5	999	13.25	1	-1	1	0.92822
233	2.1883	5	5	0	19.375	2	-1	1	1.0577
234	7.1142	5	5	0	13.25	1	-1	0	1.9636
235	5.4722	5	5	90	7.125	1	1	1	1.1518
236	0.5464	5	5	999	19.375	1	-1	1	0.9636
237	5.4722	5	5	0	13.25	1	1	1	0.97537
238	2.1883	5	5	999	19.375	2	1	1	1.1165
239	2.1883	5	5	90	13.25	1	1	1	1.0813
240	3.8303	5	5	90	1	1	1	1	9.7715
241	7.1142	5	5	999	7.125	2	-1	0	1.7265
242	5.4722	5	5	999	1	1	1	0	1.7463
243	3.8303	5	5	90	19.375	2	1	0	1.2694
244	2.1883	5	5	0	13.25	1	-1	1	0.90483
245	0.5464	5	5	999	25.5	1	1	1	0.94049
246	2.1883	5	5	90	19.375	2	1	1	1.14
247	2.1883	5	5	0	25.5	2	1	1	1.0928
248	3.8303	5	5	0	1	2	-1	0	1.9657
249	2.1883	5	5	0	25.5	2	-1	1	0.98753
250	7.1142	5	5	999	7.125	2	-1	0	1.7705
251	2.1883	5	5	0	13.25	2	-1	1	1.1518
252	2.1883	5	5	0	7.125	1	-1	1	1.1165
253	0.5464	5	5	999	19.375	1	-1	1	1.0341
254	0.5464	5	5	999	7.125	1	1	1	1.0577
255	3.8303	5	5	999	25.5	2	1	1	1.0459
256	0.5464	5	5	0	1	1	1	0	1.8453
257	5.4722	5	5	90	25.5	1	-1	1	1.0577
258	3.8303	5	5	999	13.25	2	-1	1	0.95184
259	7.1142	5	5	90	19.375	2	1	1	1.2459
260	2.1883	5	5	0	1	2	-1	0	1.3518
261	0.5464	5	5	0	19.375	1	1	1	1.0695
262	2.1883	5	5	90	13.25	2	1	1	1.0577
263	5.4722	5	5	0	19.375	1	1	1	1.0459
264	2.1883	5	5	0	7.125	2	-1	1	1.0812
265	3.8303	5	5	0	25.5	2	-1	1	1.0342
266	2.1883	5	5	90	13.25	2	1	1	1.1282
267	2.1883	5	5	90	1	1	1	0	1.5638
268	7.1142	5	5	90	1	1	-1	0	1.5109
269	5.4722	5	5	999	13.25	2	-1	1	1.0576
270	0.5464	5	5	90	25.5	1	1	1	1.0107
271	0.5464	5	5	0	25.5	1	-1	1	1.0341
272	5.4722	5	5	999	1	1	1	0	1.8975
273	0.5464	5	5	90	19.375	2	1	1	1.0929
274	5.4722	5	5	999	1	2	1	0	2.219
275	7.1142	5	5	0	1	2	1	1	1.6036
276	0.5464	5	5	90	13.25	1	-1	1	1.0459
277	2.1883	5	5	90	7.125	2	1	0	1.9746
278	5.4722	5	5	0	1	1	-1	1	1.364
279	5.4722	5	5	999	19.375	1	1	1	0.96361
280	0.5464	5	5	90	1	2	1	1	1.6458
281	0.5464	5	5	90	1	1	-1	0	1.7521
282	3.8303	5	5	999	13.25	1	1	1	1.0694
283	2.1883	5	5	0	7.125	1	1	1	0.97537
284	2.1883	5	5	999	25.5	2	1	1	1.1047
285	0.5464	5	5	0	13.25	2	1	1	1.0342
286	3.8303	5	5	0	1	1	1	0	1.8595
287	3.8303	5	5	0	1	1	-1	1	1.1988
288	2.1883	5	5	90	25.5	1	1	1	0.97535
289	7.1142	5	5	999	25.5	2	1	1	1.1518
290	3.8303	5	5	999	19.375	1	1	1	0.96357
291	2.1883	5	5	90	13.25	1	1	1	0.89294
292	0.5464	5	5	0	25.5	1	-1	1	0.98708
293	0.5464	5	5	0	25.5	2	1	1	1.093
294	3.8303	5	5	0	25.5	1	-1	1	0.91646
295	3.8303	5	5	999	7.125	2	1	1	1.1047
296	0.5464	5	5	90	19.375	2	1	1	1.1752
297	3.8303	5	5	90	25.5	2	-1	1	0.98708
298	2.1883	5	5	90	25.5	1	1	1	0.96361
299	0.5464	5	5	999	1	1	1	1	1.093
300	2.1883	5	5	90	25.5	1	-1	1	0.90477
301	3.8303	5	5	90	1	2	1	0	2.1543
302	7.1142	5	5	999	7.125	2	-1	0	1.4989
303	2.1883	5	5	0	19.375	2	-1	1	1.0341
304	3.8303	5	5	90	19.375	1	1	1	1.0106
305	7.1142	5	5	0	25.5	2	-1	1	0.97528
306	3.8303	5	5	0	25.5	2	-1	1	0.98713
307	2.1883	5	5	0	19.375	1	1	1	0.93999
308	3.8303	5	5	999	1	1	1	0	1.8302
309	5.4722	5	5	999	19.375	2	-1	1	0.98711
310	7.1142	5	5	0	19.375	1	1	0	1.8882
311	2.1883	5	5	90	7.125	2	-1	1	1.0223
312	0.5464	5	5	999	19.375	2	-1	1	0.95173
313	7.1142	5	5	999	19.375	1	1	1	1.1752
314	0.5464	5	5	90	1	1	1	1	1.1283
315	7.1142	5	5	0	19.375	1	-1	0	1.5986
316	0.5464	5	5	0	25.5	1	-1	1	0.9165
317	3.8303	5	5	0	13.25	2	1	1	1.1988
318	2.1883	5	5	90	1	2	1	1	1.234
319	2.1883	5	5	0	19.375	1	-1	1	1.0224
320	0.5464	5	5	90	19.375	1	1	1	0.92834
321	0.5464	5	5	0	7.125	1	-1	1	0.97535
322	0.5464	5	5	90	7.125	1	1	1	1.1048
323	5.4722	5	5	999	13.25	1	1	1	0.98706
324	3.8303	5	5	0	19.375	1	1	1	1.0694
325	2.1883	5	5	999	13.25	2	-1	1	0.97526
326	7.1142	5	5	90	25.5	2	1	0	1.7182
327	2.1883	5	5	0	13.25	1	1	1	1.1636
328	5.4722	5	5	90	13.25	2	1	1	1.1405
329	2.1883	5	5	0	19.375	2	1	1	1.0816
330	0.5464	5	5	90	1	2	-1	1	1.1283
331	2.1883	5	5	0	19.375	2	-1	1	0.92871
332	5.4722	5	5	0	13.25	2	1	1	1.387
333	7.1142	5	5	0	13.25	2	-1	1	1.1635
334	2.1883	5	5	999	19.375	1	1	1	0.95177
335	2.1883	5	5	90	25.5	2	1	1	1.3282
336	7.1142	5	5	0	7.125	1	-1	0	1.7598
337	5.4722	5	5	90	25.5	2	1	0	1.7632
338	7.1142	5	5	90	1	2	-1	0	1.7867
339	2.1883	5	5	0	1	1	-1	1	1.1871
340	7.1142	5	5	0	19.375	2	1	1	1.3286
341	5.4722	5	5	0	25.5	2	-1	0	1.0228
342	7.1142	5	5	90	25.5	2	-1	0	1.7815
343	2.1883	5	5	90	25.5	2	-1	1	0.9988
344	2.1883	5	5	999	1	2	1	0	2.7786
345	2.1883	5	5	999	25.5	1	-1	0	0.964
346	3.8303	5	5	0	19.375	2	-1	1	1.0105
347	5.4722	5	5	90	1	1	1	0	1.8517
348	2.1883	5	5	0	13.25	1	-1	1	0.94007
349	7.1142	5	5	0	19.375	2	1	0	1.7637
350	3.8303	5	5	0	1	1	1	0	1.2812
351	2.1883	5	5	90	7.125	1	1	1	1.1757
352	3.8303	5	5	90	1	1	1	0	2.0648
353	0.5464	5	5	999	7.125	2	-1	1	1.0341
354	7.1142	5	5	999	25.5	2	-1	1	0.99887
355	7.1142	5	5	999	1	1	-1	0	1.6507
356	2.1883	5	5	0	13.25	1	1	1	0.99889
357	2.1883	5	5	0	25.5	1	-1	1	1.0224
358	3.8303	5	5	999	1	2	-1	0	2.0854
359	5.4722	5	5	90	13.25	1	1	0	1.6234
360	3.8303	5	5	999	1	2	-1	0	3.3293
361	7.1142	5	5	0	1	1	-1	1	1.5085
362	5.4722	5	5	90	19.375	2	1	1	1.187
363	5.4722	5	5	999	25.5	2	-1	1	1.093
364	0.5464	5	5	0	25.5	1	1	1	1.0577
365	3.8303	5	5	90	7.125	1	1	1	1.093
366	2.1883	5	5	0	7.125	2	1	1	1.1875
367	7.1142	5	5	90	1	1	-1	0	1.2463
368	3.8303	5	5	0	13.25	1	1	1	1.1045
369	3.8303	5	5	0	25.5	1	-1	1	0.92875
370	2.1883	5	5	90	7.125	2	1	0	1.7399
371	0.5464	5	5	999	1	2	-1	1	1.1518
372	2.1883	5	5	90	7.125	1	-1	1	1.0111
373	5.4722	5	5	999	19.375	1	-1	1	0.9401
374	7.1142	5	5	90	19.375	1	-1	1	0.94005
375	5.4722	5	5	0	25.5	2	-1	1	1.0812
376	0.5464	5	5	90	13.25	1	1	1	0.9636
377	3.8303	5	5	90	1	2	1	0	2.0583
378	2.1883	5	5	999	7.125	1	-1	1	0.93997
379	0.5464	5	5	999	1	2	1	1	1.5748
380	0.5464	5	5	999	1	1	1	1	1.6462
381	2.1883	5	5	90	19.375	2	-1	1	0.94048
382	2.1883	5	5	999	7.125	1	1	1	1.0106
383	5.4722	5	5	999	13.25	2	-1	1	0.95186
384	0.5464	5	5	90	25.5	2	1	1	1.1518
385	2.1883	5	5	999	25.5	1	1	1	0.98707
386	2.1883	5	5	90	25.5	2	1	1	1.0107
387	5.4722	5	5	0	7.125	1	1	0	1.4928
388	3.8303	5	5	999	13.25	2	1	1	1.081
389	7.1142	5	5	0	13.25	2	1	1	1.2223
390	2.1883	5	5	0	13.25	2	1	1	1.1169
391	7.1142	5	5	999	13.25	2	1	0	1.6227
392	2.1883	5	5	90	13.25	2	-1	1	1.1047
393	7.1142	5	5	999	1	2	1	1	1.4505
394	0.5464	5	5	999	25.5	1	1	1	0.9875
395	3.8303	5	5	0	25.5	1	1	1	1.1048
396	0.5464	5	5	90	25.5	2	-1	1	1.034
397	7.1142	5	5	90	13.25	1	1	0	1.5679
398	2.1883	5	5	90	19.375	2	1	1	1.0812
399	5.4722	5	5	90	19.375	2	-1	1	1.7373
400	0.5464	5	5	90	25.5	1	-1	1	1.1047
401	7.1142	5	5	999	25.5	2	-1	1	0.99889
402	0.5464	5	5	999	1	1	1	1	1.1635
403	2.1883	5	5	90	19.375	1	-1	1	0.97535
404	5.4722	5	5	0	1	1	1	0	1.2811
405	0.5464	5	5	0	7.125	2	1	1	1.1751
406	5.4722	5	5	90	13.25	1	1	0	1.497
407	3.8303	5	5	90	25.5	1	1	1	1.0224
408	7.1142	5	5	90	25.5	1	-1	0	1.5877
409	2.1883	5	5	90	13.25	2	1	1	1.4811
410	7.1142	5	5	999	1	1	1	0	2.015
411	3.8303	5	5	999	19.375	1	1	1	0.96362
412	0.5464	5	5	999	13.25	2	1	1	1.0812
413	0.5464	5	5	999	13.25	1	1	1	25.175
414	7.1142	5	5	90	7.125	2	1	0	2.1372
415	3.8303	5	5	0	7.125	1	1	1	1.14
416	2.1883	5	5	999	7.125	2	-1	1	1.046
417	5.4722	5	5	90	25.5	1	1	1	0.91647
418	5.4722	5	5	90	7.125	2	1	0	1.293
419	3.8303	5	5	999	19.375	1	1	1	0.95225
420	2.1883	5	5	999	1	1	-1	1	1.5635
421	2.1883	5	5	90	25.5	1	1	1	0.9871
422	0.5464	5	5	90	19.375	1	-1	1	0.9871
423	7.1142	5	5	999	13.25	2	-1	0	1.415
424	5.4722	5	5	90	1	2	1	1	1.4458
425	2.1883	5	5	999	13.25	2	1	1	1.0695
426	7.1142	5	5	0	13.25	1	1	1	1.1988
427	2.1883	5	5	0	25.5	1	-1	1	0.9283
428	7.1142	5	5	0	13.25	1	-1	1	1.2106
429	3.8303	5	5	999	25.5	1	1	1	1.0342
430	5.4722	5	5	999	1	2	1	0	1.3517
431	3.8303	5	5	90	13.25	2	-1	0	1.7166
432	3.8303	5	5	90	7.125	1	-1	1	1.0224
433	2.1883	5	5	999	19.375	2	1	1	1.1871
434	2.1883	5	5	0	25.5	1	-1	1	0.98692
435	5.4722	5	5	90	13.25	1	-1	1	0.98707
436	7.1142	5	5	0	19.375	1	1	1	1.8322
437	0.5464	5	5	999	25.5	1	1	1	0.96358
438	2.1883	5	5	90	1	1	-1	0	1.2929
439	2.1883	5	5	999	7.125	2	1	1	1.1635
440	2.1883	5	5	0	13.25	1	1	1	1.0342
441	0.5464	5	5	90	25.5	1	-1	1	0.99887
442	5.4722	5	5	999	25.5	2	1	0	1.7185
443	5.4722	5	5	0	7.125	1	1	0	1.3047
444	5.4722	5	5	999	7.125	2	1	1	1.0106
445	5.4722	5	5	90	25.5	2	-1	1	1.4575
446	7.1142	5	5	90	13.25	2	1	1	1.5543
447	2.1883	5	5	0	1	1	-1	1	1.728
448	7.1142	5	5	999	19.375	2	-1	0	1.4541
449	5.4722	5	5	999	19.375	2	-1	1	1.2223
450	0.5464	5	5	0	7.125	1	-1	1	1.0577
451	3.8303	5	5	999	1	1	1	0	1.4811
452	0.5464	5	5	999	19.375	2	1	1	1.1753
453	3.8303	5	5	999	7.125	2	-1	1	1.1165
454	3.8303	5	5	999	19.375	1	1	1	1.0228
455	0.5464	5	5	90	13.25	2	1	1	1.199
456	0.5464	5	5	90	7.125	2	-1	1	1.1753
457	3.8303	5	5	0	25.5	2	1	1	1.2223
458	7.1142	5	5	0	1	2	1	1	1.887
459	7.1142	5	5	0	25.5	2	1	1	1.7771
460	3.8303	5	5	999	13.25	2	-1	1	1.2341
461	0.5464	5	5	999	7.125	1	-1	1	1.0459
462	2.1883	5	5	999	19.375	1	-1	1	1.0341
463	5.4722	5	5	999	7.125	2	1	0	1.8808
464	2.1883	5	5	90	19.375	1	-1	1	0.98709
465	0.5464	5	5	999	13.25	2	-1	1	1.1047
466	0.5464	5	5	0	1	2	1	1	1.4345
467	0.5464	5	5	999	25.5	2	1	1	1.2576
468	5.4722	5	5	999	7.125	1	1	1	1.034
469	7.1142	5	5	90	7.125	2	1	0	1.571
470	0.5464	5	5	0	7.125	2	1	1	1.1281
471	5.4722	5	5	999	1	1	-1	0	1.8268
472	3.8303	5	5	90	19.375	1	-1	1	1.0459
473	0.5464	5	5	90	1	2	1	0	2.0805
474	7.1142	5	5	999	19.375	1	1	0	1.5997
475	5.4722	5	5	999	1	2	-1	0	1.7447
476	7.1142	5	5	0	1	2	1	0	1.2223
477	5.4722	5	5	0	25.5	1	-1	1	0.96353
478	0.5464	5	5	90	1	1	1	1	1.5869
479	7.1142	5	5	999	19.375	1	-1	1	0.97534
480	0.5464	5	5	999	7.125	2	-1	1	1.0695
481	7.1142	5	5	999	13.25	2	1	1	1.7647
482	0.5464	5	5	0	1	2	-1	0	1.14
483	5.4722	5	5	90	7.125	2	1	1	1.8193
484	2.1883	5	5	90	1	2	1	0	2.8043
485	0.5464	5	5	999	13.25	1	1	1	1.1051
486	3.8303	5	5	999	25.5	1	-1	1	0.9871
487	0.5464	5	5	0	7.125	1	1	1	0.99885
488	7.1142	5	5	999	13.25	2	1	0	1.8979
489	0.5464	5	5	90	19.375	1	1	1	1.0341
490	3.8303	5	5	90	13.25	2	1	1	1.5869
491	3.8303	5	5	0	13.25	1	1	1	0.99885
492	0.5464	5	5	999	19.375	1	1	1	1.0106
493	0.5464	5	5	90	13.25	2	1	1	1.1278
494	5.4722	5	5	999	25.5	1	1	1	0.96355
495	3.8303	5	5	90	1	2	1	1	2.1895
496	0.5464	5	5	999	1	1	1	1	1.658
497	5.4722	5	5	90	7.125	1	-1	1	1.9044
498	3.8303	5	5	0	13.25	2	-1	0	1.9545
499	3.8303	5	5	90	1	1	-1	1	1.5049
500	5.4722	5	5	999	25.5	1	-1	1	1.14
501	7.1142	5	5	90	1	2	-1	1	1.6764
502	7.1142	5	5	999	19.375	2	1	1	1.6195
503	3.8303	5	5	0	7.125	1	-1	1	1.0111
504	3.8303	5	5	999	7.125	2	1	1	1.1283
505	3.8303	5	5	90	25.5	2	1	1	1.0463
506	5.4722	5	5	0	1	1	-1	1	1.8373
507	0.5464	5	5	90	25.5	2	1	1	1.0816
508	2.1883	5	5	0	1	1	1	0	1.2694
509	3.8303	5	5	90	25.5	2	-1	1	1.281
510	3.8303	5	5	0	13.25	2	1	1	1.1875
511	7.1142	5	5	0	13.25	2	1	1	1.479
512	3.8303	5	5	999	1	2	-1	0	2.1181
513	7.1142	5	5	90	25.5	2	1	1	1.7012
514	7.1142	5	5	0	25.5	2	1	0	1.6511
515	7.1142	5	5	90	13.25	2	1	0	21.864
516	3.8303	5	5	0	19.375	2	-1	0	1.2929
517	5.4722	5	5	90	13.25	2	-1	0	1.609
518	5.4722	5	5	999	7.125	1	-1	1	1.1282
519	5.4722	5	5	0	1	2	1	0	1.164
520	7.1142	5	5	90	13.25	1	-1	1	1.2463
521	7.1142	5	5	999	7.125	2	1	0	1.6543
522	3.8303	5	5	90	13.25	1	-1	0	0.9282
523	3.8303	5	5	999	25.5	2	-1	1	1.0223
524	5.4722	5	5	999	25.5	1	1	1	0.99884
525	5.4722	5	5	0	1	2	1	0	1.3047
526	5.4722	5	5	0	19.375	1	-1	1	1.2224
527	0.5464	5	5	999	19.375	2	1	1	1.2342
528	0.5464	5	5	999	19.375	2	-1	1	1.0342
529	0.5464	5	5	90	13.25	2	1	1	1.0929
530	5.4722	5	5	90	1	1	-1	1	2.1301
531	5.4722	5	5	0	19.375	1	-1	1	1.0342
532	7.1142	5	5	90	1	1	1	0	1.3165
533	3.8303	5	5	0	1	2	-1	0	1.387
534	3.8303	5	5	999	19.375	2	-1	1	1.14
535	7.1142	5	5	90	7.125	1	-1	1	1.2224
536	5.4722	5	5	999	7.125	1	-1	1	1.6901
537	3.8303	5	5	0	13.25	1	1	1	1.0341
538	5.4722	5	5	90	7.125	1	1	1	1.5686
539	5.4722	5	5	0	25.5	1	1	1	1.0699
540	2.1883	5	5	999	1	1	-1	0	1.881
541	5.4722	5	5	999	7.125	2	-1	1	1.6025
542	0.5464	5	5	90	7.125	1	1	1	1.1517
543	0.5464	5	5	999	19.375	1	-1	1	1.0577
544	0.5464	5	5	0	19.375	1	1	1	1.0224
545	3.8303	5	5	0	1	2	-1	0	2.0042
546	3.8303	5	5	90	19.375	2	1	1	1.211
547	7.1142	5	5	999	1	1	-1	0	1.6787
548	5.4722	5	5	0	25.5	1	1	0	1.6082
549	7.1142	5	5	90	1	2	1	0	1.7725
550	3.8303	5	5	999	13.25	2	-1	1	1.2341
551	7.1142	5	5	0	19.375	2	1	0	1.618
552	2.1883	5	5	999	19.375	1	-1	1	1.0459
553	5.4722	5	5	90	19.375	1	1	0	1.6049
554	0.5464	5	5	999	13.25	2	1	1	1.2223
555	2.1883	5	5	999	13.25	2	-1	1	1.3047
556	0.5464	5	5	0	1	2	-1	0	1.234
557	0.5464	5	5	90	7.125	2	-1	1	1.187
558	2.1883	5	5	999	19.375	2	-1	1	1.0106
559	0.5464	5	5	0	19.375	1	1	1	1.7515
560	5.4722	5	5	0	19.375	2	-1	0	2.1722
561	0.5464	5	5	90	13.25	2	1	1	1.2224
562	3.8303	5	5	90	7.125	2	-1	1	1.2929
563	2.1883	5	5	999	13.25	2	1	1	1.0459
564	7.1142	5	5	0	7.125	2	1	0	2.0602
565	2.1883	5	5	90	19.375	2	-1	1	1.1517
566	7.1142	5	5	999	25.5	1	1	1	1.1988
567	7.1142	5	5	0	7.125	2	1	0	1.7553
568	2.1883	5	5	0	19.375	1	-1	1	1.0341
569	5.4722	5	5	999	13.25	1	1	1	1.4105
570	7.1142	5	5	999	1	2	1	0	1.5938
571	7.1142	5	5	90	19.375	2	-1	0	1.706
572	0.5464	5	5	999	19.375	1	1	1	1.0459
573	5.4722	5	5	90	19.375	2	1	0	1.7666
574	0.5464	5	5	0	13.25	1	-1	1	1.1164
575	0.5464	5	5	0	1	2	-1	0	2.8485
576	0.5464	5	5	999	7.125	2	-1	1	1.1286
577	0.5464	5	5	0	7.125	2	-1	1	1.1875
578	0.5464	5	5	0	25.5	2	-1	1	1.0577
579	3.8303	5	5	999	19.375	2	1	1	1.1282
580	2.1883	5	5	999	13.25	1	1	1	1.0342
581	7.1142	5	5	90	13.25	1	-1	1	1.7924
582	7.1142	5	5	90	25.5	1	1	0	1.2698
583	3.8303	5	5	0	25.5	2	-1	1	1.0694
584	2.1883	5	5	0	1	1	1	0	1.4928
585	5.4722	5	5	0	19.375	2	-1	0	1.4811
586	7.1142	5	5	90	1	1	1	0	1.3675
587	3.8303	5	5	0	7.125	2	1	0	1.2934
588	2.1883	5	5	90	19.375	1	1	1	0.97574
589	3.8303	5	5	999	19.375	1	-1	1	0.9871
590	5.4722	5	5	999	7.125	1	1	1	1.1517
591	3.8303	5	5	0	7.125	2	1	0	1.2224
592	2.1883	5	5	0	1	1	-1	0	1.2576
593	5.4722	5	5	90	1	2	1	0	1.9233
594	2.1883	5	5	0	1	2	1	0	1.5517
595	5.4722	5	5	0	13.25	1	1	0	1.8176
596	5.4722	5	5	90	7.125	2	-1	1	1.5857
597	0.5464	5	5	0	25.5	2	1	1	1.2694
598	5.4722	5	5	90	19.375	1	1	0	2.2874
599	0.5464	5	5	90	19.375	2	1	1	1.3752
600	3.8303	5	5	90	25.5	2	1	1	1.2575
601	0.5464	5	5	999	1	2	-1	0	2.8682
602	5.4722	5	5	90	19.375	1	-1	0	2.0859
603	7.1142	5	5	90	25.5	2	1	1	1.6475
604	0.5464	5	5	999	13.25	2	-1	1	1.2577
605	0.5464	5	5	999	13.25	1	-1	1	1.0224
606	2.1883	5	5	999	1	2	-1	0	2.7904
607	5.4722	5	5	90	19.375	1	1	0	1.6312
608	5.4722	5	5	0	13.25	1	-1	0	1.7719
609	7.1142	5	5	0	7.125	2	1	0	1.3951
610	3.8303	5	5	999	19.375	2	1	1	1.2223
611	5.4722	5	5	0	7.125	2	1	1	1.4104
612	7.1142	5	5	90	7.125	2	-1	1	1.3898
613	5.4722	5	5	999	7.125	2	1	1	1.1753
614	5.4722	5	5	0	25.5	2	-1	1	1.1992
615	0.5464	5	5	0	25.5	1	-1	1	1.0463
616	3.8303	5	5	90	25.5	1	1	1	1.0224
617	5.4722	5	5	0	25.5	1	1	1	1.2576
618	3.8303	5	5	90	7.125	2	-1	1	1.5635
619	5.4722	5	5	90	19.375	2	-1	1	1.2224
620	5.4722	5	5	999	19.375	2	1	0	1.2346
621	7.1142	5	5	999	25.5	1	1	1	1.0929
622	7.1142	5	5	0	13.25	2	1	0	1.0576
623	5.4722	5	5	999	25.5	2	1	1	1.1518
624	5.4722	5	5	999	25.5	2	-1	1	1.0464
625	3.8303	5	5	999	25.5	1	-1	1	0.91649
626	5.4722	5	5	999	19.375	2	-1	1	1.3281
627	7.1142	5	5	0	19.375	1	-1	1	1.1988
628	5.4722	5	5	90	25.5	1	1	1	1.3165
629	7.1142	5	5	0	13.25	1	1	1	1.34
630	2.1883	5	5	90	1	2	1	0	1.4576
631	5.4722	5	5	90	19.375	2	1	0	1.1165
632	3.8303	5	5	90	7.125	2	1	1	1.4341
633	5.4722	5	5	0	19.375	1	1	0	9.3317
634	7.1142	5	5	999	25.5	1	1	1	1.1872
635	3.8303	5	5	0	19.375	1	-1	1	0.91694
636	2.1883	5	5	999	25.5	2	-1	1	0.9283
637	0.5464	5	5	999	7.125	1	1	1	1.0342
638	7.1142	5	5	0	1	1	-1	1	1.5731
639	5.4722	5	5	0	7.125	1	1	0	1.2581
640	3.8303	5	5	90	7.125	1	-1	1	1.1399
641	5.4722	5	5	999	13.25	1	-1	1	1.0221
642	5.4722	5	5	999	25.5	2	-1	1	1.0813
643	7.1142	5	5	90	7.125	1	-1	0	1.5616
644	0.5464	5	5	90	25.5	1	-1	1	1.0224
645	7.1142	5	5	90	19.375	1	1	0	1.2812
646	5.4722	5	5	90	25.5	2	-1	1	1.1282
647	7.1142	5	5	0	1	2	1	0	1.3282
648	2.1883	5	5	999	25.5	1	1	1	0.99884
649	7.1142	5	5	999	1	1	1	0	1.6348
650	0.5464	5	5	0	7.125	1	-1	1	1.1988
651	5.4722	5	5	90	1	2	-1	0	1.8837
652	5.4722	5	5	999	1	1	1	0	1.6268
653	2.1883	5	5	0	25.5	2	-1	1	1.0812
654	2.1883	5	5	999	19.375	1	-1	1	1.0577
655	2.1883	5	5	0	7.125	2	-1	1	1.1518
656	5.4722	5	5	0	7.125	2	-1	0	1.6906
657	7.1142	5	5	999	25.5	2	-1	0	1.662
658	7.1142	5	5	0	25.5	1	-1	0	1.7276
659	5.4722	5	5	90	1	2	-1	0	1.4985
660	3.8303	5	5	999	7.125	1	1	1	1.3989
661	5.4722	5	5	90	25.5	1	-1	1	1.093
662	5.4722	5	5	90	25.5	2	1	1	1.2694
663	2.1883	5	5	999	19.375	1	1	1	1.1517
664	5.4722	5	5	0	13.25	2	-1	0	1.2106
665	2.1883	5	5	0	13.25	2	-1	1	1.7164
666	3.8303	5	5	0	1	1	1	0	1.4226
667	2.1883	5	5	999	13.25	2	1	1	1.2933
668	5.4722	5	5	999	19.375	1	-1	1	1.0577
669	0.5464	5	5	999	7.125	2	-1	1	1.0341
670	0.5464	5	5	999	1	1	-1	1	1.7281
671	7.1142	5	5	0	25.5	1	-1	1	1.874
672	5.4722	5	5	90	1	2	1	0	1.2811
673	5.4722	5	5	0	1	1	-1	0	1.434
674	2.1883	5	5	999	7.125	1	-1	1	0.97528
675	5.4722	5	5	999	13.25	2	1	1	1.3282
676	7.1142	5	5	999	19.375	1	1	1	1.1047
677	7.1142	5	5	90	1	2	1	0	1.14
678	3.8303	5	5	0	25.5	1	-1	1	0.8934
679	7.1142	5	5	0	13.25	1	1	0	1.281
680	7.1142	5	5	999	7.125	1	1	1	1.2694
681	2.1883	5	5	0	25.5	1	-1	1	0.99884
682	3.8303	5	5	0	19.375	2	1	1	1.1165
683	2.1883	5	5	999	13.25	1	-1	1	0.9283
684	7.1142	5	5	0	7.125	1	-1	0	1.2223
685	5.4722	5	5	0	7.125	2	1	0	1.1046
686	3.8303	5	5	999	7.125	2	1	0	0.93981
687	0.5464	5	5	0	25.5	2	-1	1	1.1871
688	2.1883	5	5	0	19.375	1	-1	1	0.98706
689	7.1142	5	5	90	19.375	1	1	0	1.6246
690	0.5464	5	5	999	7.125	1	1	1	1.0577
691	0.5464	5	5	999	7.125	1	-1	1	1.0107
692	7.1142	5	5	90	19.375	1	-1	1	1.1282
693	5.4722	5	5	999	13.25	2	1	0	1.7296
694	7.1142	5	5	90	7.125	1	1	0	1.4558
695	7.1142	5	5	999	13.25	1	1	1	1.2341
696	2.1883	5	5	90	1	1	1	0	1.4459
697	2.1883	5	5	0	7.125	1	-1	1	1.6105
698	0.5464	5	5	0	19.375	2	-1	1	1.14
699	3.8303	5	5	0	1	2	1	0	1.908
700	0.5464	5	5	999	7.125	2	1	1	1.2458
701	7.1142	5	5	999	13.25	1	-1	0	1.8535
702	5.4722	5	5	999	13.25	1	1	1	1.1047
703	2.1883	5	5	999	1	1	-1	1	2.492
704	2.1883	5	5	0	25.5	2	-1	1	1.1635
705	2.1883	5	5	999	7.125	2	-1	1	1.0341
706	0.5464	5	5	90	7.125	1	-1	1	1.1635
707	2.1883	5	5	999	19.375	2	1	1	1.1989
708	3.8303	5	5	999	1	1	-1	1	1.6341
709	0.5464	5	5	999	25.5	2	-1	1	1.1286
710	0.5464	5	5	0	13.25	2	-1	1	1.1283
711	0.5464	5	5	90	7.125	2	-1	1	1.0459
712	2.1883	5	5	999	1	2	1	1	2.5158
713	7.1142	5	5	999	19.375	2	1	0	1.5954
714	2.1883	5	5	90	7.125	1	1	1	1.0929
715	3.8303	5	5	0	7.125	1	-1	1	0.9989
716	3.8303	5	5	90	7.125	2	1	0	2.1892
717	7.1142	5	5	999	1	1	-1	0	1.5226
718	3.8303	5	5	999	1	2	1	1	1.3753
719	3.8303	5	5	0	19.375	1	-1	1	1.1169
720	5.4722	5	5	0	1	2	1	0	1.4458
721	5.4722	5	5	90	7.125	2	1	0	1.4933
722	2.1883	5	5	0	13.25	2	1	0	1.5983
723	3.8303	5	5	999	25.5	1	-1	1	0.96351
724	2.1883	5	5	0	7.125	2	-1	0	1.3046
725	7.1142	5	5	0	7.125	2	1	0	1.1635
726	0.5464	5	5	0	13.25	2	-1	1	1.4697
727	7.1142	5	5	90	13.25	1	-1	0	1.6192
728	2.1883	5	5	90	25.5	2	-1	1	13.035
729	3.8303	5	5	90	13.25	1	1	1	1.2934
730	7.1142	5	5	999	19.375	2	-1	1	1.0107
731	5.4722	5	5	90	19.375	1	-1	1	1.2577
732	5.4722	5	5	0	13.25	2	-1	0	0.97514
733	5.4722	5	5	90	1	1	1	0	1.7307
734	5.4722	5	5	999	25.5	1	1	1	1.0342
735	0.5464	5	5	0	7.125	2	-1	1	0.98704
736	0.5464	5	5	0	1	1	1	0	1.5869
737	2.1883	5	5	0	19.375	1	-1	1	1.0106
738	3.8303	5	5	90	1	2	1	0	1.4576
739	5.4722	5	5	0	19.375	2	-1	0	2.2374
740	7.1142	5	5	90	13.25	2	-1	0	1.6659
741	7.1142	5	5	0	25.5	1	1	1	1.0811
742	0.5464	5	5	999	13.25	2	1	1	1.187
743	0.5464	5	5	90	13.25	1	1	1	1.54
744	7.1142	5	5	90	1	2	-1	0	1.7411
745	0.5464	5	5	999	1	2	1	0	2.9853
746	5.4722	5	5	0	25.5	2	-1	0	1.8938
747	5.4722	5	5	999	7.125	2	1	0	1.5049
748	0.5464	5	5	90	7.125	2	-1	0	2.2923
749	3.8303	5	5	0	19.375	1	1	1	0.99922
750	7.1142	5	5	90	19.375	2	-1	0	1.2929
